# Supplementary material for: The influence of the axial group on the crystal structures of boron sub­phthalo­cy­an­ines
Source: Acta Crystallogr C Struct Chem. 2024 Sep 4;80(Pt 10):658–80. doi: 10.1107/S2053229624006934 (PMC11451016; doi:10.1107/S2053229624006934)
Supplement: Supplementary file 1 [file c-80-00658-sup1.cif]

##############################################################################
#                                                                            #
# This CIF contains the data in a paper accepted for publication in          #
# Acta Crystallographica Section C. It conforms to the requirements of       #
# Notes for Authors for Acta Crystallographica Section C, and has been       #
# peer reviewed under the auspices of the IUCr Commission on Journals.       #
#                                                                            #
# Full details of the Crystallographic Information File format               #
# are given in the paper "The Crystallographic Information File (CIF):       #
# a New Standard Archive File for Crystallography" by S. R. Hall, F. H.      #
# Allen and I. D. Brown [Acta Cryst. (1991), A47, 655-685].                  #
#                                                                            #
# The current version of the core CIF dictionary is obtainable from          #
# ftp://ftp.iucr.org/pub/cif_core.dic.                                       #
#                                                                            #
# Software is freely available for graphical display of the structure(s)     #
# in this CIF. For information consult the CIF software page                 #
# http://www.iucr.org/resources/cif/software.                                #
#                                                                            #
# This file may be used for bona fide research purposes within the           #
# scientific community so long as proper attribution is given to the journal # 
# article from which it was obtained.                                        #
#                                                                            #
##############################################################################
data_d2344a_a
_audit_creation_method     'SHELXL-2019/1'
_chemical_name_systematic
;
Chlorido(subphthalocyaninato)boron
;
_chemical_name_common     ?
_chemical_formula_moiety     'C24 H12 B Cl N6'
_chemical_formula_sum     'C24 H12 B Cl N6'
_chemical_formula_iupac     'C24 H12 B Cl N6'
_chemical_formula_weight     430.66
_chemical_melting_point     ?
_space_group_crystal_system     orthorhombic
_space_group_name_H-M_alt     'P n m a'
_space_group_name_Hall     '-P 2ac 2n'
loop_
    _space_group_symop_operation_xyz
    'x, y, z'
    '-x+1/2, -y, z+1/2'
    '-x, y+1/2, -z'
    'x+1/2, -y+1/2, -z+1/2'
    '-x, -y, -z'
    'x-1/2, y, -z-1/2'
    'x, -y-1/2, z'
    '-x-1/2, y-1/2, z-1/2'
_cell_length_a     12.0315(10)
_cell_length_b     14.8174(13)
_cell_length_c     10.3002(8)
_cell_angle_alpha     90
_cell_angle_beta     90
_cell_angle_gamma     90
_cell_volume     1836.3(3)
_cell_formula_units_Z     4
_cell_measurement_reflns_used     5394
_cell_measurement_theta_min     5.65
_cell_measurement_theta_max     65.52
_cell_measurement_temperature     150(2)
_exptl_crystal_description     Shard
_exptl_crystal_colour     pink
_exptl_crystal_size_max     0.150
_exptl_crystal_size_mid     0.060
_exptl_crystal_size_min     0.020
_exptl_crystal_density_diffrn     1.558
_exptl_crystal_density_meas     ?
_exptl_crystal_density_method     ?
_exptl_crystal_F_000     880
_exptl_absorpt_coefficient_mu     2.066
_exptl_absorpt_correction_type     multi-scan
_exptl_absorpt_process_details
;
(SADABS; Krause <i>et al.</i>,  2015)
;
_exptl_absorpt_correction_T_min     0.6461
_exptl_absorpt_correction_T_max     0.7527
_diffrn_ambient_temperature     150(2)
_diffrn_source     'Incoatec ImuS with multi-layer optics'
_diffrn_radiation_type     CuK\a
_diffrn_radiation_wavelength     1.54178
_diffrn_measurement_device_type     'Bruker Kappa APEX-DUO CMOS PHOTON II'
_diffrn_measurement_method     '\f and \w scans'
_diffrn_detector_area_resol_mean     ?
_diffrn_reflns_number     19930
_diffrn_reflns_av_R_equivalents     0.0614
_diffrn_reflns_av_unetI/netI     0.0284
_diffrn_reflns_theta_min     5.230
_diffrn_reflns_theta_max     66.193
_diffrn_reflns_theta_full     66.193
_diffrn_measured_fraction_theta_max     0.979
_diffrn_measured_fraction_theta_full     0.979
_diffrn_reflns_limit_h_min     -14
_diffrn_reflns_limit_h_max     14
_diffrn_reflns_limit_k_min     -17
_diffrn_reflns_limit_k_max     16
_diffrn_reflns_limit_l_min     -12
_diffrn_reflns_limit_l_max     11
_refine_special_details     ?
_reflns_number_total     1647
_reflns_number_gt     1416
_reflns_threshold_expression     'I > 2\s(I)'
_refine_ls_structure_factor_coef     Fsqd
_refine_ls_matrix_type     full
_refine_ls_R_factor_all     0.0444
_refine_ls_R_factor_gt     0.0354
_refine_ls_wR_factor_gt     0.0883
_refine_ls_wR_factor_ref     0.0965
_refine_ls_goodness_of_fit_ref     1.062
_refine_ls_restrained_S_all     1.062
_refine_ls_number_reflns     1647
_refine_ls_number_parameters     151
_refine_ls_number_restraints     0
_refine_ls_hydrogen_treatment     constr
_refine_ls_weighting_scheme     calc
_refine_ls_weighting_details
              'w=1/[\s^2^(Fo^2^)+(0.0494P)^2^+1.2852P] where P=(Fo^2^+2Fc^2^)/3'
_atom_sites_solution_hydrogens     geom
_atom_sites_solution_primary     direct
_atom_sites_solution_secondary     ?
_refine_ls_shift/su_max     0.001
_refine_ls_shift/su_mean     0.000
_refine_diff_density_max     0.239
_refine_diff_density_min     -0.345
_refine_ls_extinction_method     none
_refine_ls_extinction_coef     .
loop_
    _atom_type_symbol
    _atom_type_description
    _atom_type_scat_dispersion_real
    _atom_type_scat_dispersion_imag
    _atom_type_scat_source
    'C' 'C' 0.0181 0.0091
                         'International Tables Vol C Tables 4.2.6.8 and 6.1.1.4'
    'H' 'H' 0.0000 0.0000
                         'International Tables Vol C Tables 4.2.6.8 and 6.1.1.4'
    'B' 'B' 0.0090 0.0039
                         'International Tables Vol C Tables 4.2.6.8 and 6.1.1.4'
    'N' 'N' 0.0311 0.0180
                         'International Tables Vol C Tables 4.2.6.8 and 6.1.1.4'
    'Cl' 'Cl' 0.3639 0.7018
                         'International Tables Vol C Tables 4.2.6.8 and 6.1.1.4'
_computing_data_collection
;
APEX4 (Bruker, 2021)
;
_computing_cell_refinement
;
APEX4 (Bruker, 2021)
;
_computing_data_reduction
;
APEX4 (Bruker, 2021)
;
_computing_structure_solution
;
SHELXT2018 (Sheldrick, 2015<i>a</i>)
;
_computing_structure_refinement
;
SHELXL2019 (Sheldrick, 2015<i>b</i>)
;
_computing_molecular_graphics
;
PLATON (Spek, 2020)
;
_computing_publication_material
;
SHELXTL (Sheldrick, 2008)
;
loop_
    _atom_site_type_symbol
    _atom_site_label
    _atom_site_fract_x
    _atom_site_fract_y
    _atom_site_fract_z
    _atom_site_U_iso_or_equiv
    _atom_site_adp_type
    _atom_site_calc_flag
    _atom_site_occupancy
    _atom_site_disorder_assembly
    _atom_site_disorder_group
    Cl Cl1 0.18664(5) 0.250000 1.23875(6) 0.0214(2) Uani d 1 . .
    N N1 0.00611(17) 0.250000 0.9063(2) 0.0187(5) Uani d 1 . .
    N N2 0.16179(12) 0.32926(10) 0.99200(14) 0.0175(4) Uani d 1 . .
    N N3 0.33419(12) 0.40660(11) 0.97328(15) 0.0203(4) Uani d 1 . .
    N N4 0.32869(17) 0.250000 1.0229(2) 0.0189(5) Uani d 1 . .
    C C1 0.06079(14) 0.32723(13) 0.93070(17) 0.0182(4) Uani d 1 . .
    C C2 0.04565(15) 0.41770(12) 0.87898(18) 0.0184(4) Uani d 1 . .
    C C3 -0.04130(16) 0.45728(13) 0.80994(18) 0.0209(4) Uani d 1 . .
    H H3A -0.107253 0.424477 0.791349 0.025 Uiso calc 1 . .
    C C4 -0.02881(17) 0.54552(14) 0.76936(18) 0.0237(4) Uani d 1 . .
    H H4A -0.087720 0.574001 0.723614 0.028 Uiso calc 1 . .
    C C5 0.06875(16) 0.59383(14) 0.79419(19) 0.0233(4) Uani d 1 . .
    H H5A 0.074040 0.654917 0.766882 0.028 Uiso calc 1 . .
    C C6 0.15769(16) 0.55449(13) 0.85768(18) 0.0216(4) Uani d 1 . .
    H H6A 0.224841 0.586872 0.871258 0.026 Uiso calc 1 . .
    C C7 0.14594(15) 0.46613(13) 0.90106(17) 0.0186(4) Uani d 1 . .
    C C8 0.22237(15) 0.40490(13) 0.96506(17) 0.0189(4) Uani d 1 . .
    C C9 0.38573(15) 0.32726(13) 0.99400(17) 0.0195(4) Uani d 1 . .
    C C10 0.49870(15) 0.29805(13) 0.96453(16) 0.0199(4) Uani d 1 . .
    C C11 0.59444(16) 0.34628(14) 0.93356(18) 0.0243(4) Uani d 1 . .
    H H11 0.594751 0.410391 0.932401 0.029 Uiso calc 1 . .
    C C12 0.68919(16) 0.29719(15) 0.9045(2) 0.0286(5) Uani d 1 . .
    H H12 0.755883 0.328435 0.884055 0.034 Uiso calc 1 . .
    B B1 0.2098(3) 0.250000 1.0579(3) 0.0193(6) Uani d 1 . .
loop_
    _atom_site_aniso_label
    _atom_site_aniso_U_11
    _atom_site_aniso_U_22
    _atom_site_aniso_U_33
    _atom_site_aniso_U_12
    _atom_site_aniso_U_13
    _atom_site_aniso_U_23
    Cl1 0.0256(4) 0.0190(3) 0.0195(3) 0.000 0.0007(2) 0.000
    N1 0.0177(11) 0.0165(11) 0.0218(11) 0.000 0.0024(9) 0.000
    N2 0.0171(7) 0.0156(8) 0.0196(8) 0.0000(6) 0.0003(6) 0.0002(6)
    N3 0.0194(8) 0.0205(8) 0.0211(8) -0.0013(6) -0.0006(6) 0.0005(7)
    N4 0.0181(11) 0.0180(12) 0.0205(11) 0.000 -0.0003(9) 0.000
    C1 0.0166(9) 0.0201(9) 0.0180(9) -0.0003(8) 0.0030(7) -0.0012(8)
    C2 0.0200(9) 0.0178(10) 0.0175(9) 0.0013(8) 0.0029(7) -0.0004(7)
    C3 0.0187(9) 0.0228(10) 0.0212(10) 0.0007(8) 0.0009(8) -0.0010(8)
    C4 0.0235(10) 0.0258(11) 0.0218(10) 0.0065(8) 0.0009(8) 0.0016(8)
    C5 0.0273(10) 0.0196(10) 0.0230(10) 0.0027(8) 0.0039(8) 0.0027(8)
    C6 0.0229(9) 0.0199(10) 0.0220(10) -0.0007(8) 0.0035(8) 0.0010(8)
    C7 0.0207(9) 0.0188(9) 0.0164(9) 0.0010(8) 0.0022(7) -0.0001(7)
    C8 0.0200(9) 0.0188(9) 0.0180(9) -0.0018(7) 0.0003(7) -0.0010(8)
    C9 0.0199(9) 0.0200(10) 0.0187(9) -0.0021(8) -0.0022(7) -0.0008(8)
    C10 0.0173(9) 0.0249(10) 0.0176(9) -0.0002(8) -0.0037(7) 0.0008(8)
    C11 0.0215(9) 0.0278(11) 0.0234(10) -0.0035(8) -0.0030(8) 0.0021(9)
    C12 0.0178(9) 0.0383(12) 0.0296(11) -0.0039(9) 0.0003(8) 0.0015(10)
    B1 0.0199(15) 0.0176(15) 0.0205(15) 0.000 -0.0009(12) 0.000
_geom_special_details
;
 All esds (except the esd in the dihedral angle between two l.s. planes)
 are estimated using the full covariance matrix.  The cell esds are taken
 into account individually in the estimation of esds in distances, angles
 and torsion angles; correlations between esds in cell parameters are only
 used when they are defined by crystal symmetry.  An approximate (isotropic)
 treatment of cell esds is used for estimating esds involving l.s. planes.
;
loop_
    _geom_bond_atom_site_label_1
    _geom_bond_atom_site_label_2
    _geom_bond_site_symmetry_2
    _geom_bond_distance
    _geom_bond_publ_flag
    Cl1 B1 . 1.884(3) ?
    N1 C1 . 1.344(2) ?
    N1 C1 7_565 1.344(2) ?
    N2 C8 . 1.365(2) ?
    N2 C1 . 1.370(2) ?
    N2 B1 . 1.474(2) ?
    N3 C9 . 1.346(2) ?
    N3 C8 . 1.348(2) ?
    N4 C9 . 1.367(2) ?
    N4 C9 7_565 1.367(2) ?
    N4 B1 . 1.475(4) ?
    C1 C2 . 1.454(3) ?
    C2 C3 . 1.394(3) ?
    C2 C7 . 1.422(3) ?
    C3 C4 . 1.381(3) ?
    C3 H3A . 0.9500 ?
    C4 C5 . 1.398(3) ?
    C4 H4A . 0.9500 ?
    C5 C6 . 1.383(3) ?
    C5 H5A . 0.9500 ?
    C6 C7 . 1.391(3) ?
    C6 H6A . 0.9500 ?
    C7 C8 . 1.450(3) ?
    C9 C10 . 1.458(3) ?
    C10 C11 . 1.393(3) ?
    C10 C10 7_565 1.424(4) ?
    C11 C12 . 1.385(3) ?
    C11 H11 . 0.9500 ?
    C12 C12 7_565 1.399(4) ?
    C12 H12 . 0.9500 ?
loop_
    _geom_angle_atom_site_label_1
    _geom_angle_atom_site_label_2
    _geom_angle_atom_site_label_3
    _geom_angle_site_symmetry_1
    _geom_angle_site_symmetry_3
    _geom_angle
    _geom_angle_publ_flag
    C1 N1 C1 . 7_565 116.8(2) ?
    C8 N2 C1 . . 113.45(15) ?
    C8 N2 B1 . . 122.57(17) ?
    C1 N2 B1 . . 122.83(17) ?
    C9 N3 C8 . . 116.95(16) ?
    C9 N4 C9 . 7_565 113.7(2) ?
    C9 N4 B1 . . 122.66(11) ?
    C9 N4 B1 7_565 . 122.67(11) ?
    N1 C1 N2 . . 122.64(17) ?
    N1 C1 C2 . . 130.93(17) ?
    N2 C1 C2 . . 105.06(15) ?
    C3 C2 C7 . . 120.40(17) ?
    C3 C2 C1 . . 131.96(17) ?
    C7 C2 C1 . . 107.47(15) ?
    C4 C3 C2 . . 118.09(18) ?
    C4 C3 H3A . . 121.0 ?
    C2 C3 H3A . . 121.0 ?
    C3 C4 C5 . . 121.38(18) ?
    C3 C4 H4A . . 119.3 ?
    C5 C4 H4A . . 119.3 ?
    C6 C5 C4 . . 121.35(19) ?
    C6 C5 H5A . . 119.3 ?
    C4 C5 H5A . . 119.3 ?
    C5 C6 C7 . . 118.04(18) ?
    C5 C6 H6A . . 121.0 ?
    C7 C6 H6A . . 121.0 ?
    C6 C7 C2 . . 120.65(17) ?
    C6 C7 C8 . . 132.11(18) ?
    C2 C7 C8 . . 107.16(16) ?
    N3 C8 N2 . . 122.36(17) ?
    N3 C8 C7 . . 130.51(17) ?
    N2 C8 C7 . . 105.51(15) ?
    N3 C9 N4 . . 122.31(16) ?
    N3 C9 C10 . . 130.96(17) ?
    N4 C9 C10 . . 105.34(16) ?
    C11 C10 C10 . 7_565 120.87(12) ?
    C11 C10 C9 . . 131.78(18) ?
    C10 C10 C9 7_565 . 107.26(11) ?
    C12 C11 C10 . . 117.44(19) ?
    C12 C11 H11 . . 121.3 ?
    C10 C11 H11 . . 121.3 ?
    C11 C12 C12 . 7_565 121.68(12) ?
    C11 C12 H12 . . 119.2 ?
    C12 C12 H12 7_565 . 119.2 ?
    N2 B1 N2 . 7_565 105.6(2) ?
    N2 B1 N4 . . 105.51(16) ?
    N2 B1 N4 7_565 . 105.52(16) ?
    N2 B1 Cl1 . . 113.41(14) ?
    N2 B1 Cl1 7_565 . 113.41(14) ?
    N4 B1 Cl1 . . 112.64(19) ?
loop_
    _geom_torsion_atom_site_label_1
    _geom_torsion_atom_site_label_2
    _geom_torsion_atom_site_label_3
    _geom_torsion_atom_site_label_4
    _geom_torsion_site_symmetry_1
    _geom_torsion_site_symmetry_2
    _geom_torsion_site_symmetry_3
    _geom_torsion_site_symmetry_4
    _geom_torsion
    _geom_torsion_publ_flag
    C1 N1 C1 N2 7_565 . . . -7.7(3) ?
    C1 N1 C1 C2 7_565 . . . 156.82(14) ?
    C8 N2 C1 N1 . . . . 156.35(18) ?
    B1 N2 C1 N1 . . . . -11.7(3) ?
    C8 N2 C1 C2 . . . . -11.6(2) ?
    B1 N2 C1 C2 . . . . -179.66(18) ?
    N1 C1 C2 C3 . . . . 14.9(3) ?
    N2 C1 C2 C3 . . . . -178.50(19) ?
    N1 C1 C2 C7 . . . . -160.3(2) ?
    N2 C1 C2 C7 . . . . 6.32(19) ?
    C7 C2 C3 C4 . . . . -2.9(3) ?
    C1 C2 C3 C4 . . . . -177.54(19) ?
    C2 C3 C4 C5 . . . . 1.2(3) ?
    C3 C4 C5 C6 . . . . 1.6(3) ?
    C4 C5 C6 C7 . . . . -2.5(3) ?
    C5 C6 C7 C2 . . . . 0.8(3) ?
    C5 C6 C7 C8 . . . . 177.25(19) ?
    C3 C2 C7 C6 . . . . 1.9(3) ?
    C1 C2 C7 C6 . . . . 177.79(16) ?
    C3 C2 C7 C8 . . . . -175.32(17) ?
    C1 C2 C7 C8 . . . . 0.52(19) ?
    C9 N3 C8 N2 . . . . 7.9(3) ?
    C9 N3 C8 C7 . . . . -155.37(19) ?
    C1 N2 C8 N3 . . . . -154.88(17) ?
    B1 N2 C8 N3 . . . . 13.2(3) ?
    C1 N2 C8 C7 . . . . 12.0(2) ?
    B1 N2 C8 C7 . . . . -179.94(18) ?
    C6 C7 C8 N3 . . . . -18.6(3) ?
    C2 C7 C8 N3 . . . . 158.19(19) ?
    C6 C7 C8 N2 . . . . 175.97(19) ?
    C2 C7 C8 N2 . . . . -7.20(19) ?
    C8 N3 C9 N4 . . . . -8.6(3) ?
    C8 N3 C9 C10 . . . . 155.84(18) ?
    C9 N4 C9 N3 7_565 . . . 157.11(13) ?
    B1 N4 C9 N3 . . . . -11.8(3) ?
    C9 N4 C9 C10 7_565 . . . -10.7(3) ?
    B1 N4 C9 C10 . . . . -179.7(2) ?
    N3 C9 C10 C11 . . . . 16.4(3) ?
    N4 C9 C10 C11 . . . . -177.2(2) ?
    N3 C9 C10 C10 . . . 7_565 -160.25(17) ?
    N4 C9 C10 C10 . . . 7_565 6.13(16) ?
    C10 C10 C11 C12 7_565 . . . -0.7(2) ?
    C9 C10 C11 C12 . . . . -177.04(18) ?
    C10 C11 C12 C12 . . . 7_565 0.7(2) ?
    C8 N2 B1 N2 . . . 7_565 -140.31(15) ?
    C1 N2 B1 N2 . . . 7_565 26.6(3) ?
    C8 N2 B1 N4 . . . . -28.8(3) ?
    C1 N2 B1 N4 . . . . 138.10(17) ?
    C8 N2 B1 Cl1 . . . . 94.9(2) ?
    C1 N2 B1 Cl1 . . . . -98.15(19) ?
    C9 N4 B1 N2 . . . . 28.2(3) ?
    C9 N4 B1 N2 7_565 . . . -139.74(19) ?
    C9 N4 B1 N2 . . . 7_565 139.74(19) ?
    C9 N4 B1 N2 7_565 . . 7_565 -28.2(3) ?
    C9 N4 B1 Cl1 . . . . -96.0(2) ?
    C9 N4 B1 Cl1 7_565 . . . 96.0(2) ?
_shelx_space_group_comment
;
The symmetry employed for this shelxl refinement is uniquely defined
by the following loop, which should always be used as a source of
symmetry information in preference to the above space-group names.
They are only intended as comments.
;
_shelx_estimated_absorpt_T_min     0.747
_shelx_estimated_absorpt_T_max     0.960
_shelx_hkl_file
;
   0   0  -1    1.00    0.70
   0   0   2 3969.60  188.48
   0   0  -2 3929.61  187.68
   0   0  -3   -1.80    1.80
   0   0   3    3.30    5.80
   0   0  -4 2307.77  110.69
   0   0   4 2333.27  112.59
   0   0   5    3.70    5.10
   0   0  -5    0.00    1.90
   0   0  -5    0.00    3.00
   0   0   5   -0.90    1.40
   0   0   5    0.30    9.70
   0   0  -6  235.78   12.90
   0   0   6  273.77   16.40
   0   0   6  266.57   22.00
   0   0  -6  240.18   12.30
   0   0  -6  250.87   13.80
   0   0  -6  251.87   12.60
   0   0   7  -13.60   16.60
   0   0   7    2.60    6.20
   0   0  -7    0.10    1.60
   0   0  -7   -3.30    2.00
   0   0  -7    2.50    2.30
   0   0  -7   -4.40    5.50
   0   0   7   -0.80    2.50
   0   0   8  203.38   30.50
   0   0  -8  262.57   14.40
   0   0   8  294.37   19.00
   0   0  -8  269.77   14.00
   0   0  -8  264.17   13.80
   0   0  -8  254.47   16.80
   0   0  -9    9.30   11.20
   0   0  -9    0.30    3.90
   0   0   9   -4.20   33.00
   0   0   9   -0.50    3.40
   0   0   9   -0.30    3.50
   0   0  -9   -1.90    4.40
   0   0  -9    1.80    2.90
   0   0  -9   -0.40    2.50
   0   0 -10   -1.10    5.60
   0   0 -10   15.90    4.00
   0   0 -10   14.20    5.50
   0   0  10    4.40   43.20
   0   0 -10   13.40    3.00
   0   0  10    6.50    4.40
   0   0 -11    0.90    2.80
   0   0 -11   -2.90    5.50
   0   0 -11   -4.20    3.40
   0   0 -12    4.00    4.00
   0   0 -12    2.40    2.80
  -1   0   0    0.00    0.60
  -1   0  -1  199.58    9.80
   1   0  -1  207.38    9.90
  -1   0  -2  362.66   17.80
   1   0   2  373.46   19.10
  -1   0   2  380.16   19.90
   1   0  -2  367.76   17.90
  -1   0  -3 5445.96  249.68
   1   0   3 5181.48  250.77
   1   0  -3 5140.79  249.78
  -1   0   3 5245.98  251.17
   1   0  -4   90.69    5.20
   1   0   4   77.59    9.20
  -1   0  -4   87.99    5.40
  -1   0   4   70.29   11.10
  -1   0   5    7.80    2.40
  -1   0  -5   18.80    2.10
  -1   0  -5   11.40    3.10
   1   0   5    2.70    4.50
  -1   0   5    1.70    5.90
  -1   0   5   12.80   11.50
   1   0  -5   15.30    2.20
   1   0   5   18.10    8.70
   1   0  -5   18.50    3.40
  -1   0   6  -23.70   18.00
  -1   0  -6    1.70    1.40
   1   0  -6   -3.60    4.10
  -1   0   6    2.50    2.50
   1   0   6    1.60   11.30
  -1   0  -6    5.80    3.80
  -1   0   6    2.40    4.50
   1   0   6    2.60    3.00
  -1   0  -6    1.70    2.60
   1   0   6    5.60    4.30
   1   0   6    0.10    5.00
   1   0  -6    3.10    1.60
   1   0  -6    5.10    2.70
  -1   0   6    9.40    3.10
   1   0   6    1.90    2.30
   1   0  -6    3.10    1.90
   1   0   7  283.97   18.00
   1   0  -7  255.67   16.00
   1   0   7  317.57   25.60
  -1   0  -7  276.87   15.80
   1   0  -7  274.97   13.80
   1   0  -7  278.67   13.80
  -1   0  -7  263.27   13.40
  -1   0   7  258.47   14.40
  -1   0  -7  283.47   13.70
  -1   0   7  274.07   18.20
   1   0   7  257.97   14.80
  -1   0   7  256.17   27.10
   1   0  -8  390.16   19.80
   1   0   8  338.47   20.70
  -1   0  -8  372.26   19.30
  -1   0  -8  399.16   19.70
   1   0  -8  398.36   22.90
  -1   0  -8  385.86   19.80
   1   0  -8  389.36   20.10
   1   0   8  409.56   32.80
  -1   0   8  511.35   39.60
  -1   0  -8  377.86   20.00
   1   0   8  431.36   24.50
  -1   0  -8  417.36   22.60
   1   0  -8  416.06   19.80
  -1   0   8  438.36   25.20
   1   0  -9  214.78   17.60
  -1   0   9  237.58   17.60
  -1   0  -9  212.88   12.60
   1   0   9  231.58   17.40
  -1   0  -9  214.98   12.00
  -1   0   9  135.79   40.00
   1   0   9  188.18   33.50
  -1   0  -9  225.58   12.00
  -1   0  -9  217.48   17.10
   1   0   9  220.08   12.20
   1   0  -9  218.28   12.00
   1   0  -9  230.28   12.20
   1   0  -9  225.58   12.70
  -1   0 -10   76.99    5.70
   1   0 -10   71.09    5.60
  -1   0  10    4.20   49.60
   1   0  10   61.49    5.80
   1   0  10  144.79   40.10
  -1   0 -10   83.09    7.30
   1   0 -10   66.19    9.40
  -1   0  10   72.39   11.00
   1   0 -11    2.50    2.70
   1   0 -11   -2.20    5.50
  -1   0 -11    6.40    5.60
  -1   0 -11    2.20    3.40
   1   0 -11   -0.70    3.50
  -1   0 -11   -0.80    2.70
   1   0 -11   12.80    5.40
  -1   0 -12  121.39    7.90
   1   0 -12  124.59    7.50
  -1   0 -12  141.79   10.70
   2   0   0  252.17   12.40
  -2   0   0  262.07   12.50
   2   0  -1  533.45   25.60
   2   0  -2  924.01   44.80
  -2   0  -2  949.21   44.80
  -2   0  -3 5081.99  237.18
   2   0  -3 4920.81  237.28
  -2   0   3 4922.91  239.08
   2   0   3 5027.90  238.48
  -2   0   4  158.68   16.70
   2   0  -4  190.28    9.70
   2   0   4  180.88   13.10
  -2   0  -4  178.88    9.70
  -2   0   5  138.49   17.50
  -2   0   5  117.29   10.40
   2   0   5  124.09    8.20
   2   0   5  108.89   11.70
   2   0  -5  109.59    6.70
   2   0   5  111.59    7.00
  -2   0  -5  117.49    5.90
  -2   0  -5  115.99    7.30
   2   0  -5  122.09    6.50
   2   0  -5  110.69    6.30
  -2   0  -5  108.79    6.50
   2   0  -5  101.99    7.20
   2   0   6   39.50    5.50
   2   0   6   38.30    6.80
  -2   0   6   39.00   18.50
   2   0   6   42.30   12.60
   2   0  -6   45.20    5.10
   2   0  -6   40.00    3.50
  -2   0   6   40.30    3.90
  -2   0  -6   39.30    2.80
  -2   0  -6   44.40    3.60
   2   0   6   46.70    4.20
   2   0  -6   38.10    3.20
  -2   0  -6   39.70    5.10
   2   0  -6   37.60    3.30
   2   0   6   41.60    3.50
   2   0   7   20.60    3.30
  -2   0  -7   17.70    3.30
   2   0   7   24.20    4.40
   2   0   7   19.90    4.10
   2   0  -7   19.40    3.50
   2   0   7   17.70   16.00
   2   0  -7   16.60    2.50
   2   0  -7   19.60    2.90
  -2   0  -7   20.20    5.90
  -2   0  -7   21.00    2.00
  -2   0   7   20.00   23.20
   2   0  -7   23.60    6.00
  -2   0   7   18.50    3.80
  -2   0  -8  286.37   14.50
   2   0   8  269.97   15.70
  -2   0   8  307.87   39.00
   2   0   8  274.07   18.70
  -2   0  -8  284.57   14.90
   2   0  -8  297.67   14.80
  -2   0  -8  272.97   13.90
  -2   0  -8  264.07   17.20
   2   0  -8  286.17   17.80
   2   0  -8  293.07   15.10
  -2   0   8  256.17   15.60
   2   0  -8  297.17   14.50
   2   0   8  253.47   28.10
  -2   0   8  289.57   19.90
   2   0   9  135.99   13.20
  -2   0  -9  150.78    8.00
   2   0   9  148.19    8.80
  -2   0   9  156.58   14.60
   2   0   9  140.49   11.80
  -2   0  -9  151.28    8.60
   2   0  -9  143.29    9.90
  -2   0   9  161.48   44.20
   2   0   9  120.59   30.30
  -2   0  -9  160.98    8.90
  -2   0  -9  144.79    9.70
   2   0  -9  166.98    9.20
   2   0  -9  150.38    8.60
   2   0 -10   66.79    5.50
  -2   0 -10   73.39    6.20
   2   0  10   76.79    5.60
  -2   0 -10   64.49    5.20
   2   0  10   72.89   45.90
   2   0 -10   50.69    6.30
  -2   0 -10   48.30    5.50
   2   0 -10   61.49    6.20
  -2   0 -11   18.50    5.30
   2   0 -11   15.40    5.60
   2   0 -11   19.00    3.20
  -2   0 -11   17.70    3.10
   2   0 -11   18.90    6.30
  -2   0 -11    9.80    4.10
  -2   0 -12   35.80    3.40
   3   0   0   -1.50    1.40
  -3   0   0   -1.70    1.70
   3   0  -1   95.99    5.40
  -3   0  -1   95.89    5.30
  -3   0  -2  470.65   22.60
   3   0  -2  461.35   22.70
   3   0   3   40.80    6.00
   3   0  -3   38.50    3.20
  -3   0  -3   39.10    3.50
   3   0   4   -5.70    6.60
  -3   0  -4    0.40    2.70
   3   0  -4   -1.10    2.90
  -3   0   4    0.10   15.20
  -3   0  -5   12.60    3.50
   3   0  -5    8.80    4.00
   3   0  -5    8.90    1.90
   3   0   5   11.40    2.00
   3   0   5   12.50    3.00
   3   0   5   16.30    9.30
   3   0  -5   10.40    2.30
  -3   0   5    5.20    4.30
   3   0   5    9.40    3.80
  -3   0   5   -1.10   18.20
   3   0  -6  103.89    5.80
   3   0   6  103.79   13.50
   3   0   6  106.59    8.30
   3   0   6  104.39    9.20
   3   0  -6   99.69    8.10
   3   0  -6  105.79    6.00
   3   0   6   89.79    5.90
  -3   0   6  108.09   24.20
  -3   0   6  100.49   10.80
   3   0   6  100.99    6.90
  -3   0  -6   96.39    6.20
  -3   0  -6   96.19    5.30
  -3   0  -6   92.69    7.30
   3   0  -6   99.89    6.40
  -3   0   6   94.99    6.50
  -3   0  -7   91.39    8.80
   3   0  -7   99.89    9.70
  -3   0   7  102.79    7.10
   3   0   7  103.69    7.50
  -3   0   7  104.79   11.60
  -3   0  -7  102.49    6.80
  -3   0   7  152.68   29.80
   3   0   7  107.19   10.40
   3   0   7  115.39    9.20
   3   0  -7  100.19    6.30
   3   0  -7  102.49    6.70
   3   0  -7   96.79    7.00
   3   0   7   97.49   17.60
  -3   0  -7  105.59    5.60
   3   0  -8  133.49    7.80
  -3   0   8  138.99   13.90
  -3   0  -8  140.09    8.50
  -3   0  -8  119.49   11.70
  -3   0   8  130.29    9.10
   3   0   8  153.28   11.00
  -3   0   8  105.99   40.10
  -3   0  -8  138.19    7.10
   3   0   8  127.09    9.60
   3   0  -8  128.09    8.60
   3   0   8  135.19    7.70
   3   0   8  113.69   23.00
   3   0   8  121.89   11.90
   3   0  -8  139.89   13.40
   3   0  -8  129.39    8.70
   3   0   8  136.19    8.60
  -3   0  -8  142.49    9.80
  -3   0   9   25.30   50.69
  -3   0  -9    4.20    3.70
   3   0  -9    3.40    3.30
  -3   0  -9    3.60    2.10
  -3   0   9    2.60    3.50
   3   0   9   11.50   25.20
   3   0  -9    5.60    4.30
  -3   0  -9   11.00    3.10
   3   0  -9    6.00    2.80
   3   0   9    1.00    3.00
   3   0   9    6.10    5.20
  -3   0  -9   -0.40    2.70
   3   0   9    9.90    7.50
   3   0  -9   -0.90    3.50
  -3   0 -10   15.10    3.20
   3   0 -10   15.10    3.90
  -3   0 -10   10.50    4.70
   3   0 -10   21.00    5.20
   3   0 -10   18.20    3.30
   3   0  10   15.90    3.80
  -3   0 -10   27.30    3.80
   3   0  11  105.59    7.80
   3   0 -11   90.09    6.30
   3   0 -11  110.29    7.20
  -3   0 -11  104.89    6.40
  -3   0 -11   99.89    7.10
  -3   0 -11   84.59    7.50
   3   0 -11   97.19    7.90
   4   0   0  137.99    7.30
   4   0   1  193.18   14.10
  -4   0  -1  182.08    9.60
   4   0   2  544.05   27.80
  -4   0  -2  541.95   26.40
   4   0  -2  543.35   26.50
   4   0   3   46.90    7.00
   4   0  -3   50.19    4.30
  -4   0  -3   54.59    4.10
  -4   0   3   57.09   18.20
  -4   0   4   78.59   21.30
   4   0  -4   37.00    3.10
   4   0   4   40.50    4.60
   4   0  -4   39.10    3.90
   4   0   4   33.00    7.80
  -4   0  -4   36.10    3.90
  -4   0   4   34.40    3.20
   4   0  -4   37.20    3.40
   4   0   4   36.80    3.70
   4   0   4   36.70    3.50
   4   0  -5  612.14   30.10
   4   0  -5  584.44   29.30
   4   0   5  608.94   32.70
   4   0   5  611.84   29.20
   4   0   5  621.44   30.30
   4   0  -5  609.54   29.50
   4   0   5  583.44   29.80
  -4   0  -5  648.24   30.10
  -4   0   5  594.74   29.40
  -4   0  -5  590.24   28.90
   4   0  -5  606.44   29.40
   4   0   5  593.14   29.90
  -4   0   5  592.64   44.70
  -4   0   5  619.14   33.30
   4   0   6  178.28   15.80
   4   0  -6  164.08   10.50
   4   0   6  167.18    8.70
   4   0   6  167.08   10.80
   4   0  -6  163.58    9.10
   4   0  -6  162.18    8.70
  -4   0   6  162.08    9.00
   4   0   6  140.39   10.20
   4   0  -6  160.38    8.90
   4   0   6  162.38   12.10
  -4   0   6  184.38   35.00
  -4   0   6  156.58   13.70
  -4   0  -6  151.38   10.30
   4   0   7   94.79    8.80
  -4   0   7  -36.90   38.20
  -4   0   7   84.29    6.50
   4   0  -7   83.89    6.40
   4   0  -7   82.49    9.20
   4   0   7   76.09    7.30
   4   0   7   78.59    9.90
   4   0   7  109.39   17.20
  -4   0  -7   81.99    4.70
  -4   0  -7   81.59    6.10
   4   0  -7   77.79    6.00
   4   0   7   93.19    7.00
   4   0   7   82.39    5.80
  -4   0  -7   90.79    8.90
  -4   0   7   84.29   11.50
   4   0  -7   82.99    5.60
   4   0  -8  117.29   13.10
   4   0   8   97.39    8.00
   4   0   8  131.19   10.20
   4   0  -8   91.79    6.90
  -4   0   8   95.19   12.50
   4   0   8   88.99   20.90
   4   0   8   95.49    6.50
  -4   0  -8   81.99   11.70
  -4   0  -8   97.79    5.60
  -4   0  -8   99.89    7.10
  -4   0   8   87.39   54.69
   4   0  -8   96.99    6.70
   4   0  -8   90.99    8.70
   4   0   9    6.00    3.10
  -4   0  -9    6.60    2.00
  -4   0  -9   10.10    3.00
   4   0   9   24.90   23.40
   4   0   9    8.80    5.20
   4   0   9    8.80    7.30
  -4   0   9    2.80    4.10
   4   0  -9   10.70    4.40
  -4   0  -9    5.40    3.90
   4   0  -9    5.90    3.60
  -4   0  -9    5.60    2.90
   4   0  -9    5.10    3.00
   4   0  10   55.19    7.90
  -4   0 -10   71.49    5.30
  -4   0 -10   76.49    5.90
   4   0 -10   76.69    6.70
  -4   0 -10   64.49    6.10
   4   0 -10   65.59    5.70
   4   0  10   70.09    5.50
   4   0 -10   70.89    5.50
  -4   0 -10   73.39    4.80
   4   0 -11  114.99    7.80
  -4   0 -11  122.19    7.60
  -4   0 -11  110.29   10.20
   4   0 -11  111.09    7.30
  -4   0 -11  121.49    7.20
   5   0   0    6.40   12.40
   5   0   0    1.90    2.70
   5   0   0   -7.70    6.20
   5   0  -1  207.48   11.50
   5   0   1  236.68   15.90
  -5   0  -1  207.68   11.40
   5   0   1  227.08   14.40
   5   0   2   -0.80    9.50
   5   0   2    8.10    6.20
  -5   0  -2   10.60    2.90
   5   0  -2   15.90    3.40
  -5   0  -3    3.70    3.00
  -5   0   3    0.80    1.20
  -5   0   3    0.60    2.00
   5   0   3    0.30    2.70
   5   0   3   11.20   10.60
   5   0  -3    0.50    2.30
   5   0  -3   -1.20    3.70
   5   0   3   -1.20    4.00
   5   0  -3   -1.20    1.40
   5   0   3    0.90    6.20
   5   0  -3    0.70    1.80
   5   0   3    2.50    3.10
   5   0   4   56.99    5.10
  -5   0  -4   59.29    5.30
  -5   0   4   56.29    8.20
   5   0   4   42.00    8.50
   5   0   4   57.29    4.80
  -5   0  -4   55.19    3.20
  -5   0   4   54.69    4.30
   5   0   4   50.79    5.30
   5   0  -4   59.99    6.10
  -5   0   4   56.79    3.60
   5   0  -4   55.79    4.40
   5   0  -4   52.39    4.20
   5   0  -4   57.99    4.00
   5   0   4   58.49    3.60
   5   0  -5   43.40    3.40
   5   0   5   39.50    5.20
   5   0   5   40.50    3.40
   5   0   5   44.80    4.40
  -5   0   5   41.20    3.20
   5   0   5   36.80    9.70
   5   0  -5   41.40    3.80
   5   0  -5   46.60    6.90
   5   0  -5   45.10    3.50
  -5   0  -5   40.70    2.80
   5   0   5   46.90    4.90
  -5   0  -5   39.40    5.60
  -5   0   5   44.90    3.70
   5   0   6   -1.40    3.30
   5   0  -6   -0.20    2.20
   5   0   6   -8.90   11.60
   5   0  -6    2.50    2.70
  -5   0  -6   -0.50    1.40
  -5   0   6   -0.30    2.90
   5   0   6   -0.30    2.30
   5   0  -6   -2.80    7.60
  -5   0  -6    1.70    6.20
   5   0  -6   -0.90    3.00
   5   0   6   -4.80    4.10
   5   0   6   -0.80    4.80
  -5   0   6   -0.70    3.50
   5   0   6   -0.10    3.40
   5   0  -6   -0.50    2.40
  -5   0   7   13.30    3.80
   5   0  -7   11.20    3.60
   5   0   7    1.80    5.20
   5   0   7   23.90   15.20
   5   0  -7   13.60    3.30
   5   0  -7    8.90    2.80
   5   0   7   -0.80    5.40
  -5   0  -7   11.30    1.80
  -5   0  -7    9.70    3.10
   5   0   7    7.80    3.00
   5   0   7   10.50    2.60
  -5   0   7    5.50    4.10
   5   0   7    9.40    4.00
   5   0  -7   16.60   10.40
  -5   0  -7   14.20    8.70
   5   0   8   64.89    6.50
   5   0  -8   54.39    5.60
   5   0   8   62.39    4.70
  -5   0  -8   50.59   12.50
   5   0  -8   54.89    4.70
   5   0  -8   56.09    5.30
  -5   0   8   69.49    6.20
   5   0  -8   78.09   16.60
   5   0   8   61.69    5.20
   5   0   8   57.19   18.20
  -5   0  -8   56.59    4.00
  -5   0  -8   59.29    5.30
   5   0   9   36.00    5.80
  -5   0  -9   32.80    4.80
  -5   0  -9   40.80    5.50
  -5   0  -9   39.50    3.00
   5   0   9   38.70    7.30
   5   0   9   37.20    4.10
   5   0  -9   34.30    4.10
   5   0  -9   33.30    4.50
  -5   0 -10    0.70    3.20
   5   0  10   11.30    7.40
  -5   0 -10    1.00    2.10
   5   0 -10    0.10    3.50
  -5   0 -10   -3.80    4.30
   5   0 -10    0.70    3.70
   5   0 -10   -0.90    3.40
  -5   0 -10   -2.00    3.00
   5   0  10   -1.90    3.30
   5   0  11   28.40    6.20
  -5   0 -11   11.50    3.50
   5   0 -11   20.60    4.20
  -5   0 -11   28.20    3.70
   6   0   0 1978.50   97.09
   6   0   0 2214.78  100.59
   6   0   0 2107.69   98.69
   6   0   0 1902.51   99.49
   6   0   0 2019.50   97.39
   6   0  -1  210.68   12.50
   6   0   1  215.78   11.50
   6   0   1  200.58   11.10
   6   0   1  219.88   17.90
   6   0   1  234.98   15.10
   6   0  -1  223.28   15.70
  -6   0   1  199.08   10.10
   6   0  -1  202.48   10.40
   6   0  -2  259.47   15.10
   6   0   2  281.37   19.60
   6   0  -2  273.07   14.60
   6   0   2  262.27   14.20
   6   0   2  298.27   17.30
  -6   0  -2  286.07   14.50
   6   0   2  277.37   14.40
  -6   0   2  260.67   13.30
   6   0   2  289.27   13.60
  -6   0   2  260.87   13.70
   6   0  -2  276.97   13.70
   6   0   3  783.72   37.40
  -6   0  -3  758.42   37.50
   6   0   3  791.02   36.80
  -6   0  -3  724.63   36.40
   6   0  -3  806.22   37.80
   6   0   3  795.22   38.90
  -6   0   3  760.82   37.00
   6   0   3  728.03   37.70
   6   0   3  761.02   37.40
  -6   0   3  752.12   36.50
   6   0  -3  766.82   36.90
   6   0  -3  766.52   37.70
   6   0   3  771.12   40.80
   6   0   4  245.08   12.80
  -6   0   4  238.58   11.70
   6   0   4  243.08   12.10
   6   0   4  232.28   11.90
   6   0  -4  226.58   12.10
  -6   0   4  243.08   18.30
  -6   0   4  224.78   12.30
   6   0   4  255.77   13.50
  -6   0  -4  240.48   12.10
  -6   0  -4  246.68   14.00
   6   0  -4  224.28   12.20
   6   0   4  220.38   16.60
  -6   0  -4  229.08   11.50
   6   0  -4  269.57   14.80
   6   0   4  236.28   18.70
   6   0   4  255.07   12.90
   6   0  -4  212.38   13.40
   6   0  -5   17.70    8.20
   6   0   5   28.30    4.00
  -6   0   5   35.60    3.70
   6   0  -5   30.90    3.20
  -6   0   5   30.10    2.80
   6   0   5   34.90    4.70
   6   0   5   54.09   16.10
   6   0  -5   32.60    3.20
   6   0   5   28.00    3.10
   6   0   5   30.30    4.30
   6   0  -5   26.50    2.90
  -6   0  -5   21.90    6.60
   6   0   5   45.90    9.80
   6   0   5   32.30    3.10
  -6   0  -6   12.90    1.80
   6   0   6    0.50   20.40
   6   0   6   13.40    4.80
   6   0  -6   12.90    3.00
   6   0  -6    9.40    3.10
  -6   0   6    7.80    4.40
   6   0   6   19.50    4.80
  -6   0   6   12.90    3.50
  -6   0  -6    6.70    8.00
   6   0   6   12.10    3.70
   6   0   6   13.20   11.10
   6   0   6   10.90    2.70
   6   0   6   14.10    2.30
   6   0  -6   10.00    3.40
   6   0  -6   19.30    9.40
   6   0  -7   29.10    4.00
   6   0   7   10.90   11.50
   6   0   7   31.80    4.70
   6   0   7   26.60    3.20
   6   0  -7   29.40    4.30
   6   0  -7   33.00   14.00
   6   0  -7   30.60    4.30
   6   0   7   34.60    6.20
  -6   0  -7   34.50    4.10
  -6   0   7   28.80    4.60
   6   0   7   26.20    3.60
  -6   0  -7   27.80   10.90
  -6   0  -7   30.60    2.80
   6   0   7   34.30   15.10
   6   0   8  632.74   30.50
   6   0   8  624.44   31.50
   6   0   8  608.54   32.30
  -6   0  -8  611.34   30.60
   6   0  -8  597.64   30.60
  -6   0  -8  636.74   29.80
   6   0  -8  600.94   30.40
   6   0   8  622.44   30.40
  -6   0  -9   -0.40    4.10
   6   0   9   -0.30    5.00
   6   0  -9   -4.10    3.60
   6   0   9   -0.90    2.90
   6   0   9   21.90    6.80
   6   0  -9    0.00    3.00
   6   0  -9   -0.50    3.50
   6   0   9    3.10    6.90
  -6   0  -9    5.50    2.00
   6   0   9    6.20    4.30
  -6   0 -10    0.00    4.50
  -6   0 -10    0.60    5.60
   6   0 -10   -1.70    4.00
   6   0  10    5.30    8.20
  -6   0 -10    1.20    2.30
   6   0 -10    0.80    4.60
   6   0  10   -2.30    5.40
   6   0  10   -2.30    3.10
  -6   0 -10   -0.40    3.30
   6   0 -10   -2.20    3.70
   6   0 -11   -0.20    3.10
   7   0   0    0.80    1.90
   7   0   0   -2.50    9.60
   7   0   0    0.00    3.30
   7   0   0   12.30   21.40
   7   0   0   -1.30    3.90
  -7   0   0   -0.70    1.00
   7   0   0   -0.90    2.40
   7   0   0   -1.50    2.90
   7   0   1  156.98   13.00
  -7   0   1  136.09    6.90
   7   0  -1  148.99   12.00
   7   0   1  138.19    7.40
  -7   0  -1  133.39    6.80
   7   0   1  144.79    8.30
   7   0   1  175.08   17.70
   7   0   1  136.29    8.00
   7   0  -1  149.69   15.30
   7   0   1  134.79    7.30
   7   0  -1  128.29    8.60
   7   0   1  126.59    8.70
   7   0  -1  137.89    8.30
  -7   0   2   56.29    3.30
  -7   0   2   59.79    4.70
   7   0   2   59.79    4.10
   7   0   2   42.80   13.40
   7   0   2   56.19    4.50
   7   0  -2   59.99    5.30
   7   0   2   58.89    5.00
   7   0   2   64.29    5.80
   7   0   2   58.09    4.20
   7   0  -2   56.79    3.90
   7   0   2   65.69    9.20
   7   0  -2   57.99    6.10
  -7   0  -2   54.19    3.20
   7   0  -3  181.88   10.90
   7   0   3  197.68   11.40
  -7   0  -3  181.98    9.30
   7   0   3  205.18   16.50
   7   0   3  196.38   10.80
   7   0   3  189.08   10.80
   7   0   3  191.78   10.00
  -7   0   3  181.38   10.30
   7   0  -3  190.08   10.20
   7   0   3  198.48   14.40
   7   0   3  193.78   10.00
  -7   0   3  197.08    9.50
   7   0  -3  194.28   11.50
  -7   0  -3  197.58   11.70
   7   0  -3  195.78   13.10
   7   0   4  316.77   17.30
   7   0  -4  319.77   16.40
  -7   0   4  327.27   15.80
   7   0   4  322.37   16.20
   7   0   4  332.07   18.60
   7   0   4  330.57   16.80
   7   0  -4  308.87   17.80
  -7   0  -4  332.97   18.60
   7   0  -4  321.67   20.50
  -7   0  -4  331.17   16.20
  -7   0   4  315.47   16.50
   7   0   4  317.47   16.20
   7   0   4  316.67   17.00
   7   0   4  330.67   20.10
   7   0   5  418.36   21.60
   7   0   5  422.26   20.70
  -7   0  -5  363.26   23.60
  -7   0   5  405.56   21.00
   7   0  -5  433.76   26.70
  -7   0   5  420.26   20.30
   7   0   5  413.16   22.30
   7   0  -5  418.06   20.70
  -7   0  -5  408.26   20.10
   7   0   5  439.66   21.60
   7   0   5  411.06   20.70
   7   0  -5  405.86   22.30
   7   0  -6  147.49   11.80
   7   0   6  131.29   13.00
  -7   0  -6  153.48    7.80
   7   0  -6  168.38    9.30
   7   0   6  148.69   10.40
  -7   0  -6  125.29   13.70
  -7   0   6  154.38    9.20
   7   0  -7   51.29    5.00
   7   0   7   58.79    4.80
   7   0  -7   58.59    5.30
   7   0   7   55.19    4.70
   7   0   7   58.89    6.10
  -7   0  -7   52.89    4.90
   7   0   7   51.89    6.80
  -7   0  -7   56.39    3.90
   7   0   7   60.89    7.60
   7   0   8  109.89    9.50
   7   0  -8  110.49    8.70
   7   0   8  108.09    7.70
   7   0  -8   94.79    8.80
  -7   0  -8  108.99    6.20
   7   0   8  143.69   11.60
  -7   0  -8  129.39    8.90
  -7   0  -9   47.50    3.40
  -7   0  -9   49.80    5.30
   7   0   9   53.19    4.60
   7   0   9   51.59    6.30
   7   0  -9   48.30    5.10
   7   0   9   53.29    7.50
  -7   0  -9   41.80    4.50
   7   0   9   47.80    5.00
  -7   0 -10   10.70    3.40
  -7   0 -10   10.10    4.40
   7   0  10   11.60    3.30
   7   0 -10   17.30    3.90
   7   0  10   14.80    6.70
  -7   0 -10   13.00    4.50
  -7   0 -10   16.80    2.20
   7   0  10    2.50    6.10
   8   0   0  775.62   39.00
  -8   0   0  784.72   37.90
   8   0   0  818.02   38.30
   8   0   0  800.52   38.90
   8   0   0  777.02   39.20
   8   0   0  832.92   43.90
   8   0  -1   22.50    3.90
   8   0  -1   22.50   13.10
   8   0  -1   19.70    3.40
   8   0   1   27.60    3.20
   8   0   1    5.80   25.30
   8   0  -1   23.80    4.30
   8   0   1   11.40   10.20
  -8   0  -1   22.60    1.80
   8   0   1   19.70    3.90
   8   0   1   22.80    2.80
   8   0   1   24.10    4.00
   8   0  -2  277.97   24.80
   8   0  -2  282.97   16.70
  -8   0   2  304.77   14.80
   8   0   2  317.87   15.30
  -8   0  -2  337.17   15.10
   8   0   2  294.87   15.30
   8   0   2  289.77   20.10
   8   0   2  293.27   19.50
   8   0   2  306.47   16.20
   8   0   2  295.07   16.40
   8   0  -2  303.77   16.10
   8   0   3  142.19    9.30
   8   0   3  151.98    9.00
   8   0   3  163.88    8.60
  -8   0  -3  148.29    7.70
   8   0  -3  159.18   10.30
  -8   0  -3  175.68    8.60
  -8   0   3  156.08    7.90
   8   0   3  157.48    8.60
   8   0   3  154.18   10.20
   8   0  -3  139.99    9.70
   8   0  -3  147.89    8.70
   8   0  -4   49.60    4.40
  -8   0   4   50.89    3.70
   8   0   4   52.29    5.20
  -8   0  -4   47.00    3.30
   8   0   4   46.60    5.40
  -8   0  -4   58.59    4.50
  -8   0  -4   33.00   10.10
   8   0  -4   56.19    6.80
   8   0   4   45.20    6.10
   8   0   4   53.89    4.20
   8   0   4   57.19    4.30
   8   0   5  318.27   16.40
   8   0  -5  298.47   18.00
   8   0   5  326.47   21.50
  -8   0  -5  298.27   16.40
   8   0   5  337.57   18.90
  -8   0   5  311.07   15.60
   8   0  -6  175.08   10.60
  -8   0  -6  191.48    9.60
   8   0   6  195.28   10.50
   8   0   6  185.38   12.60
   8   0   6  185.38   11.90
   8   0   6  188.78   11.60
   8   0   6  188.18   10.30
  -8   0  -7  164.78   10.20
   8   0   7  152.48   11.90
   8   0  -7  156.48   10.20
  -8   0  -7  172.58    8.70
   8   0   7  194.18   13.00
   8   0   7  159.98   10.80
   8   0   7  167.38    9.80
   8   0   7  169.78    9.70
   8   0   8    5.20    4.40
   8   0  -8    0.70    3.80
   8   0   8   22.60    6.40
  -8   0  -8    1.70    4.10
   8   0   8   -1.60    6.20
   8   0   8    4.10    3.40
   8   0   8    1.60    3.30
  -8   0  -8    1.60    1.80
   8   0  -8   -0.10    3.20
  -8   0  -9    8.20    4.20
   8   0   9    5.20    3.60
   8   0   9    1.40    6.30
   8   0   9    5.90    4.80
   8   0   9   18.30    6.40
   8   0  -9    5.30    4.00
  -8   0  -9    5.00    3.50
   8   0  -9   -1.80    4.00
   8   0   9    3.50    3.30
  -8   0 -10    6.20    3.90
   8   0  10    7.50    5.20
   9   0   0   -2.00    3.40
   9   0   0   -1.80    2.80
  -9   0   0   -1.20    1.30
   9   0   0  -14.20   13.90
   9   0   0   -0.10    5.60
   9   0   0   -0.40    4.00
   9   0  -1  273.67   14.70
   9   0  -1  285.87   24.40
  -9   0   1  252.37   12.50
   9   0   1  263.97   13.10
   9   0  -1  244.58   14.00
   9   0   1  279.97   22.10
   9   0   1  247.08   14.10
   9   0   1  256.67   14.10
   9   0   1  246.18   14.60
  -9   0  -1  244.68   12.40
   9   0   1  244.68   18.10
  -9   0   2  242.88   11.80
   9   0   2  229.38   14.10
   9   0   2  242.38   12.40
   9   0   2  257.97   13.50
   9   0   2  238.58   12.50
   9   0  -2  237.38   14.10
   9   0  -2  239.38   13.50
   9   0  -2  195.58   24.10
  -9   0  -2  231.98   11.70
   9   0   2  232.98   13.30
   9   0   3   74.89    6.50
   9   0  -3   70.29    7.10
  -9   0  -3   66.69    4.00
   9   0   3   72.19    5.20
   9   0   3   64.99    6.20
  -9   0   3   68.49    4.20
  -9   0  -3   75.99    5.20
   9   0  -3   63.39    6.80
   9   0   3   64.09    6.10
   9   0   3   67.69    5.20
   9   0  -3   78.49   23.70
   9   0   4  315.37   17.60
   9   0   4  280.27   18.20
   9   0  -4  341.17   16.80
   9   0  -4  268.07   34.70
   9   0   4  332.77   16.60
   9   0   4  332.87   17.70
   9   0   4  342.37   16.60
  -9   0  -4  345.87   16.90
   9   0  -4  303.77   18.20
   9   0   5   31.00    5.60
   9   0  -5   74.09   36.80
   9   0  -5   32.90    7.70
  -9   0   5   37.90    3.50
  -9   0  -5   34.80    2.70
   9   0  -5   34.60    4.40
   9   0   5   36.20    4.00
  -9   0  -5   24.40    5.00
   9   0   5   34.00    6.10
   9   0   5   35.60    5.30
   9   0   5   37.30    3.70
   9   0   6   87.89    5.90
   9   0   6   78.89    7.60
  -9   0  -6   78.69    4.70
   9   0   6   71.09    8.30
   9   0  -6   71.49    6.00
   9   0   6   76.89    7.50
   9   0   6   73.69    5.80
   9   0   7    4.00    5.70
   9   0  -7   -0.30    3.40
   9   0   7   -0.50    5.80
   9   0   7   -1.30    3.20
   9   0   7    4.10    6.30
   9   0   7   -1.30    4.10
  -9   0  -7    1.10    1.80
   9   0   7   -2.50    3.30
   9   0  -7   -3.40    3.70
  -9   0  -7    3.60    3.90
  -9   0  -8   10.20    2.00
   9   0   8   25.50    6.70
  -9   0  -8   14.00    4.60
   9   0   8   10.90    3.60
   9   0   8    9.00    4.60
   9   0  -8    8.40    6.50
   9   0   8   -4.30    7.60
   9   0   8   12.80    3.60
  -9   0  -9   57.79    3.70
   9   0   9   45.20    4.90
   9   0   9   53.89    5.90
   9   0   9   53.29    6.20
  -9   0  -9   46.60    5.30
  -9   0  -9   52.39    4.50
  10   0   0   29.00   22.40
  10   0   0   18.70    7.70
  10   0   0   15.70    3.80
  10   0   0   28.20   15.20
 -10   0   0   19.70    2.40
  10   0  -1   41.10    6.00
  10   0   1   43.20    4.40
  10   0   1   41.00    5.40
  10   0   1   38.90    5.80
  10   0   1   35.30    7.00
  10   0  -1   51.39   19.10
  10   0  -2    8.20    5.50
  10   0  -3   -4.50    5.70
  10   0   3   -1.90    5.50
  10   0   3    3.80    4.10
  10   0   3    9.00    4.50
  10   0   3    8.60    3.00
  10   0  -3   -0.20    4.10
  10   0  -3    5.50    5.90
 -10   0  -3    6.80    1.70
  10   0  -3   -0.10   25.70
  10   0  -3    5.90    5.50
  10   0   3   16.70    4.00
 -10   0   3    4.70    2.00
  10   0   3    6.00    5.10
 -10   0  -3   11.30    3.40
  10   0   4  113.99    9.90
  10   0  -4  125.79   11.50
  10   0  -4   78.39   32.40
  10   0   4  121.49    9.30
  10   0   4  128.99    8.40
 -10   0  -4  121.69    7.80
  10   0  -4  107.69   14.60
 -10   0   4  117.99    6.80
  10   0   4  125.09    9.00
  10   0   4  128.49    7.50
 -10   0  -4  123.39    6.50
  10   0   5   10.50    5.30
  10   0   5   11.30    3.20
  10   0  -5   -3.00    7.60
  10   0   5   -1.30    5.80
 -10   0  -5    8.70    2.00
  10   0   5   12.20    5.60
  10   0   5    8.10    5.10
  10   0   6  143.79   11.50
  10   0   6  167.48   11.30
  10   0   6  140.29    9.00
  10   0   6  143.99    9.20
 -10   0  -6  156.08    7.90
  10   0   6  153.88   10.30
  10   0   7   19.30    4.80
  10   0   7   12.00    6.70
  10   0   7   14.80    6.40
 -10   0  -7   17.20    4.20
 -10   0  -7   16.10    2.10
  10   0   7   15.70    3.50
  10   0   7   20.80    4.80
  10   0   8    5.50    3.20
 -10   0  -8    9.80    4.10
  10   0   8    5.20    3.40
  10   0   8   16.60    6.20
 -10   0  -8    6.20    1.80
  10   0   8   -3.80    5.40
  10   0  -8    6.80    6.70
  10   0  -8   -1.10    3.70
  10   0   8    9.20    4.50
  11   0   0   -1.20    5.30
  11   0   0   -3.30    6.20
 -11   0   0    0.00    1.60
  11   0   0    1.50    4.60
  11   0   1  736.03   37.50
  11   0  -1  725.13   43.80
 -11   0  -1  770.42   36.90
 -11   0   1  772.22   36.90
  11   0   1  718.23   38.90
 -11   0  -1  840.22   37.50
  11   0  -1  769.92   39.00
  11   0   1  751.12   38.50
  11   0  -1  807.12   38.40
 -11   0   2  336.87   16.10
  11   0  -2  327.47   30.80
  11   0   2  327.67   18.70
  11   0   2  317.47   18.20
  11   0   2  323.37   16.90
  11   0  -2  292.87   18.40
 -11   0  -2  335.17   16.00
 -11   0  -2  371.36   16.80
  11   0   2  321.37   18.10
  11   0  -2  311.37   18.20
  11   0   3   10.00    5.10
  11   0  -3   14.70   11.20
 -11   0  -3   13.50    3.60
 -11   0  -3   14.10    2.10
  11   0   3   15.60    4.80
 -11   0   3   14.20    2.40
  11   0   3   17.90    5.90
  11   0   5   19.50    5.00
  11   0   5   20.90    4.80
 -11   0   5   16.90    4.70
  11   0   5   26.30    5.90
 -11   0   5   16.00    4.00
  11   0   5   20.80    3.60
 -11   0  -5   18.60    2.30
  11   0   5   23.60    6.10
  11   0   6   43.80    7.30
  11   0   6   53.49    7.90
  11   0   6   49.90    5.40
  11   0   6   46.60    4.50
 -11   0  -6   49.00    3.60
  11   0   6   52.79    7.00
 -11   0  -7   10.50    1.90
  11   0   7    0.90    5.80
  11   0   7   11.60    4.60
  11   0  -7   19.90    4.90
  11   0   7    9.00    3.10
  11   0   7   -1.90    5.40
 -11   0  -7   15.40    4.00
  11   0   7    5.00    4.40
  12   0   0   59.49    7.00
 -12   0   0   78.99    5.80
 -12   0   0   74.79    4.50
  12   0   0   66.09    8.00
 -12   0  -1  365.46   17.90
  12   0   1  344.57   20.00
  12   0  -1  324.87   19.00
 -12   0   1  342.17   17.20
 -12   0  -1  357.36   17.20
 -12   0   1  364.56   17.90
  12   0   1  320.47   19.20
  12   0  -1  383.16   20.10
 -12   0   2  185.68    9.70
 -12   0  -2  187.68    9.50
  12   0   2  173.78   10.90
  12   0  -2  166.78   13.10
 -12   0  -2  189.98   10.40
 -12   0   2  199.88   10.40
  12   0   2  190.08   12.10
  12   0  -2  181.08   13.80
 -12   0   3   86.09    5.40
 -12   0  -3   79.89    5.90
 -12   0   3   91.79    6.30
  12   0   3   86.29    7.60
  12   0   3   72.39    8.10
 -12   0  -3   73.99    4.90
  12   0   3   80.79    6.40
  12   0   4   42.30    4.70
 -12   0   4   45.90    4.10
 -12   0  -4   50.79    3.50
  12   0   4   53.29    6.20
  12   0   4   39.80    6.80
  12   0   4   53.89    6.30
 -12   0  -4   32.40    5.20
 -12   0   4   35.20    6.90
  12   0   5  109.09    8.60
  12   0   5  116.89    9.60
 -12   0  -5  105.09    5.70
  12   0   5   92.59    9.90
 -12   0   5   72.39    7.50
  12   0   5  109.29    7.20
  12   0   6   -0.50    9.30
  12   0   6    7.70    6.10
  12   0   6   19.00    8.40
  12   0   6    2.10    5.60
 -12   0  -6    9.30    5.70
  12   0   6   15.80    3.60
  12   0  -6    1.90    6.50
 -13   0   0    1.00    2.00
  13   0   0    2.70    5.50
  13   0   0    2.40    6.40
 -13   0   0    1.00    3.10
  13   0   0   -1.90    7.20
  13   0   1   76.19    7.50
  13   0  -1   60.59    8.10
 -13   0   1   99.29    6.70
  13   0  -1   50.29    9.30
  13   0   1   73.49    8.20
 -13   0   1   93.89    5.00
 -13   0  -1   81.69    4.90
  13   0   2   80.69    7.50
  13   0   2   68.29    8.00
 -13   0   2   90.69    5.20
 -13   0   2   77.79    5.90
 -13   0   3   16.10    3.50
  13   0   3   19.10    6.30
 -13   0  -3   13.50    4.00
 -13   0  -3   19.80    2.20
  13   0   3   16.00    5.50
  13   0   3   19.20    6.10
 -13   0   3   16.60    2.90
  13   0   4    6.70    6.00
  13   0   4   18.00    7.80
  13   0   4   19.80    5.40
 -13   0  -4   16.50    2.00
 -13   0   4   11.40    6.60
 -14   0   0   17.90    3.90
 -14   0   0   21.50    3.80
 -14   0   1   16.00    3.20
 -14   0  -1   17.00    3.20
 -14   0  -1   13.80    3.30
 -14   0   1   13.90    3.50
 -14   0  -2   77.69    4.80
   0   1   0   -0.40    0.50
   0   1  -1    4.50    0.90
   0  -1  -1    2.50    0.70
   0   1   2   -5.80    4.40
   0  -1  -2    1.60    1.30
   0   1  -2    0.90    1.20
   0  -1   2    1.30    5.20
   0  -1   3 9858.21  466.55
   0   1   3 9628.74  466.25
   0  -1  -3 9695.03  465.15
   0   1  -3 9999.00  465.25
   0   1  -4   -5.10    2.40
   0   1   4   -1.30    7.90
   0  -1  -4    0.80    2.20
   0  -1  -5  118.79    6.30
   0   1  -5  120.79    6.90
   0   1  -5  120.89    6.60
   0  -1  -5  118.69    6.10
   0   1  -5  111.99    7.10
   0  -1  -5  107.59    7.20
   0   1   5  126.89    9.70
   0   1   5  124.99   13.90
   0  -1   5  121.59   14.20
   0  -1  -6    2.10    1.40
   0   1  -6    0.70    1.90
   0  -1   6   -0.20    4.10
   0  -1  -6   -3.30    3.20
   0   1  -6    0.00    2.50
   0   1  -6    0.30    1.50
   0   1   6   -9.20   13.20
   0  -1  -6    0.40    1.90
   0  -1  -6   -0.80    2.50
   0  -1   6   10.20   14.30
   0   1   6    1.50    5.90
   0   1  -6    1.00    3.90
   0  -1   6   -1.20    1.60
   0  -1  -6   -0.70    1.80
   0   1   6    0.10    2.30
   0  -1   6    1.70    2.90
   0   1   7  300.77   18.30
   0  -1  -7  258.37   15.70
   0  -1  -7  262.47   14.10
   0   1  -7  260.47   13.50
   0   1   7  255.77   15.00
   0   1   7  261.97   23.50
   0  -1  -7  290.47   14.00
   0   1  -7  288.27   15.30
   0  -1   7  271.37   18.20
   0  -1   7  252.17   27.70
   0   1  -7  267.17   14.20
   0   1  -7  293.17   14.00
   0  -1   7  259.97   14.80
   0  -1  -7  272.67   13.90
   0  -1   8    0.00    2.80
   0   1   8   29.90   23.50
   0   1   8   -0.40    2.90
   0  -1  -8    0.50    2.20
   0   1  -8   -2.00    2.40
   0   1  -8   -0.40    1.90
   0  -1   8   31.60   26.80
   0  -1  -8   -0.10    4.00
   0  -1  -8   -1.00    2.40
   0   1  -8    2.10    8.00
   0  -1  -8    1.30    3.20
   0  -1  -8   14.50    7.50
   0   1  -8   -0.50    2.10
   0   1   8    0.10    2.80
   0   1  -9   98.89    6.50
   0  -1  -9  103.09   12.80
   0   1  -9   93.59    6.50
   0  -1  -9   85.69    6.90
   0  -1   9  112.79   39.00
   0   1  -9   89.49    6.90
   0  -1   9  101.59   11.90
   0   1   9  101.19    7.40
   0  -1  -9   91.59    6.50
   0   1  -9  107.49   13.40
   0   1   9   93.09   12.00
   0   1   9  114.29   33.30
   0  -1  -9   91.69    6.20
   0  -1  10   34.00   47.10
   0   1 -10    0.40    6.50
   0   1 -10   -3.50    6.40
   0   1  10  -41.20   39.70
   0  -1 -10   -0.20    6.80
   0  -1 -10    0.80    2.60
   0   1 -10    1.20    2.70
   0  -1  10   -1.00    4.20
   0  -1 -10    2.10    3.70
   0  -1 -11  127.89    8.30
   0   1 -11  119.39    9.70
   0  -1 -11  134.49    7.70
   0  -1 -11  123.39    9.50
   0   1 -11  124.79    9.00
   0   1 -11  137.49    7.70
   0   1 -12   -1.20    3.30
   0  -1 -12   -0.80    3.40
   0  -1 -12   -0.50    3.10
   1   1   0   -0.20    0.40
  -1   1   0   -0.60    1.10
  -1  -1   0    0.80    0.50
  -1  -1  -1 1933.71   94.79
   1   1  -1 2026.50   94.89
   1  -1   1 1944.11   95.59
  -1   1  -1 1998.90   94.99
   1  -1  -1 2054.09   94.99
   1   1   1 2021.40   94.99
   1   1  -2   -1.20    1.60
   1  -1   2   -4.10    4.70
  -1   1   2   -4.90    5.80
  -1  -1  -2    3.20    1.20
   1  -1  -2    0.60    1.10
  -1   1  -2   -0.70    1.50
  -1   1   3 2505.95  118.29
   1   1  -3 2475.35  116.69
  -1  -1  -3 2386.96  116.59
   1  -1   3 2396.96  117.99
  -1  -1   3 2479.85  118.49
  -1   1  -3 2546.65  116.69
   1   1   3 2434.36  117.59
   1  -1  -3 2375.86  116.69
  -1  -1  -4    4.20    2.20
   1  -1   4    9.00    7.70
   1   1  -4    5.00    2.80
  -1   1   4   20.00    9.10
  -1  -1   4    3.50   10.10
   1  -1  -4    5.40    2.50
  -1   1  -4   -0.90    2.50
   1   1   4    8.50    6.80
   1   1  -5 1208.88   57.99
  -1   1   5 1193.88   61.89
   1   1  -5 1186.78   57.79
   1  -1   5 1195.18   61.39
   1   1  -5 1213.98   58.39
  -1   1   5 1228.38   60.69
  -1  -1  -5 1209.68   57.49
  -1  -1  -5 1272.17   58.19
   1  -1   5 1158.98   58.59
  -1   1  -5 1195.48   57.89
  -1   1  -5 1205.58   57.59
   1  -1  -5 1239.28   58.29
   1   1   5 1213.08   60.59
  -1  -1   5 1137.29   62.29
   1   1   5 1225.48   60.09
   1  -1  -5 1182.28   57.79
  -1   1  -5 1231.98   58.29
   1  -1  -5 1229.68   57.79
   1  -1   6  353.76   25.00
   1   1  -6  339.77   16.40
  -1   1   6  333.37   16.70
   1   1  -6  319.37   17.60
   1  -1   6  327.17   17.40
  -1  -1  -6  317.57   17.20
  -1  -1  -6  324.87   15.90
  -1   1   6  315.47   24.50
  -1  -1  -6  329.77   16.50
   1  -1   6  305.77   16.80
  -1   1   6  345.27   20.00
   1   1  -6  335.67   16.40
  -1  -1   6  372.46   20.30
   1   1   6  312.07   23.00
   1  -1  -6  325.57   16.40
   1   1   6  319.47   19.40
   1   1   6  306.37   17.30
  -1   1  -6  331.47   17.50
   1  -1  -6  309.97   16.50
  -1  -1   6  321.07   25.90
  -1  -1   6  325.97   17.00
  -1   1  -6  331.67   16.00
  -1   1  -6  317.77   16.50
   1   1   6  355.86   17.30
   1  -1  -6  320.87   16.30
   1  -1  -6  327.87   17.40
   1   1  -7   72.89    5.20
  -1  -1  -7   81.89    5.20
   1  -1   7   69.99   19.60
  -1  -1  -7   69.39    7.20
   1   1  -7   80.29    5.20
  -1   1   7   99.79   19.90
   1  -1   7   79.59    7.00
   1  -1   7   77.59    9.40
  -1  -1  -7   77.79    5.70
   1   1  -7   70.19    7.40
  -1  -1  -7   74.19    4.40
  -1   1   7   87.99    9.90
  -1   1   7   82.89    7.10
   1   1  -7   75.59    5.10
   1  -1  -7   73.09    5.90
  -1   1  -7   77.09    7.70
  -1  -1   7   80.09    9.40
   1   1   7   76.69    6.90
  -1   1  -7   72.39    4.80
  -1  -1   7   55.29   22.90
  -1  -1   7   80.99    5.80
   1  -1  -7   78.59    7.30
   1  -1  -7   82.89    5.10
   1   1   7   85.79   17.60
  -1   1  -7   77.29    5.70
   1  -1  -7   78.89    5.30
   1   1   7   77.09    9.20
   1   1  -8   17.20    3.70
  -1  -1  -8   18.20    2.60
   1   1  -8   17.40    3.10
   1  -1   8   13.50   26.00
  -1  -1  -8   20.00    2.90
  -1  -1  -8   19.90    7.40
  -1   1   8    9.00    3.60
  -1   1   8   25.80   26.50
  -1  -1  -8   18.20    2.10
   1  -1   8    6.60    6.40
   1   1  -8   18.60    8.60
   1  -1   8   11.00    3.70
  -1  -1  -8   18.60    3.70
   1   1  -8   18.20    2.80
   1  -1  -8   21.20    3.20
   1  -1  -8   24.90    8.40
   1  -1  -8   17.20    2.60
  -1  -1   8   51.79   31.10
  -1  -1   8   15.20    5.20
  -1  -1   8    8.80    3.50
   1   1   8   10.10    3.60
   1  -1  -8   17.20    3.80
  -1   1  -8   16.80    3.20
   1   1   8   36.20   21.40
  -1   1  -8   15.70    2.30
   1   1   8   16.90    5.30
   1   1   8    7.70    7.20
  -1   1  -8   26.20    7.90
   1   1   8   19.40    3.20
  -1   1  -8   15.30    2.40
   1   1  -9   91.49   14.10
   1  -1   9   98.79   34.40
  -1  -1  -9  101.09   12.70
   1  -1   9   93.39   12.30
   1   1  -9   82.89    6.20
  -1  -1  -9   97.89    6.20
   1   1  -9   85.19    6.60
  -1  -1  -9  103.79    6.60
  -1   1   9   86.19   11.40
  -1   1   9   50.79   35.20
  -1  -1  -9   95.89    7.60
   1   1  -9   93.89    6.60
  -1  -1   9   92.59   41.20
   1  -1  -9   94.59    6.10
   1   1   9  100.89    6.90
  -1   1  -9   89.29    6.40
   1   1   9   87.59   11.20
  -1  -1   9   92.19   11.80
   1  -1  -9  104.59    6.80
  -1   1  -9   98.39    6.60
   1   1   9  135.79   29.60
  -1   1  -9   91.29   13.40
   1  -1  -9   86.79   14.70
   1  -1  -9   83.49    6.80
  -1   1  -9   86.99    7.30
  -1  -1 -10   55.19    5.90
   1  -1  10   62.59    5.30
  -1   1  10   -3.20   46.40
   1  -1  10  106.19   43.30
   1   1 -10   62.29    7.00
   1   1 -10   57.99    4.90
   1  -1  10   39.50    7.50
  -1  -1 -10   63.89    5.40
   1   1 -10   68.59    6.00
  -1   1 -10   52.89    4.50
   1  -1 -10   65.29    6.50
   1   1  10   49.10    5.50
   1  -1 -10   62.99    4.90
   1   1  10   94.39   36.80
  -1  -1  10  -15.70   55.29
  -1   1 -10   64.19    6.30
  -1   1 -10   57.69    7.60
  -1  -1 -11   21.00    6.50
  -1  -1 -11   28.40    4.00
   1   1 -11   25.40    5.40
   1   1 -11   25.60    3.40
  -1  -1 -11   29.30    3.50
   1   1 -11   34.10    5.80
   1  -1 -11   37.90   10.60
  -1   1 -11   26.10    4.00
  -1   1 -11   33.70    6.40
   1  -1 -11   26.00    3.30
  -1   1 -11   28.10    3.50
   1  -1 -11   27.80    4.10
  -1  -1 -12   12.00    3.40
   1   1 -12   13.70    3.30
  -1  -1 -12   16.30    3.80
   1  -1 -12   14.10    3.80
  -1   1 -12   14.80    3.00
   1  -1 -12   11.10    3.10
  -2   1   0 1351.16   65.39
  -2  -1   0 1350.96   65.19
   2  -1   0 1352.76   66.19
   2   1   0 1428.36   65.19
  -2  -1  -1  608.44   29.00
   2   1  -1  582.14   29.20
   2  -1   1  633.34   30.30
   2   1   1  610.44   29.20
   2  -1  -1  616.84   29.40
  -2   1  -1  608.94   29.30
  -2  -1  -2    2.20    1.20
   2  -1   2   -1.90    4.70
   2   1  -2   -1.00    1.80
  -2   1   2    0.20    6.80
   2  -1  -2    2.40    1.40
  -2   1  -2    1.60    1.80
   2   1   2   -1.60    3.00
  -2  -1  -3  187.68    9.50
   2   1  -3  183.68    9.90
  -2   1   3  210.18   14.70
   2  -1  -3  188.18    9.90
  -2   1  -3  187.18    9.80
  -2  -1   3  191.38   15.40
   2  -1   4   32.70    8.00
  -2  -1  -4   30.60    3.10
   2   1  -4   33.30    3.70
  -2   1   4   21.80   12.20
  -2   1  -4   31.70    3.40
   2   1   4   42.50    6.90
  -2  -1   4   39.70   12.70
   2  -1  -4   32.00    3.00
  -2   1   5  300.27   18.00
  -2  -1  -5  295.27   15.10
  -2  -1  -5  279.37   14.60
   2   1  -5  307.67   15.50
  -2   1   5  320.07   22.80
   2  -1   5  277.17   14.90
   2   1  -5  283.07   14.50
   2   1  -5  287.37   14.40
   2  -1   5  297.17   15.50
  -2  -1  -5  296.87   14.10
   2   1  -5  289.77   14.70
   2  -1   5  300.17   20.10
  -2   1  -5  295.27   14.60
  -2   1  -5  294.17   14.10
   2   1   5  317.27   17.10
  -2  -1   5  268.77   14.60
   2   1   5  282.07   15.60
  -2   1  -5  289.17   15.30
  -2  -1   5  304.47   24.10
   2  -1  -5  277.47   15.20
   2  -1  -5  302.27   14.50
   2   1   5  287.37   15.00
  -2   1   6 1019.20   50.99
  -2   1   6 1137.09   54.99
   2  -1   6 1005.10   51.99
   2   1  -6 1115.99   50.99
  -2   1   6 1002.00   58.19
   2  -1   6 1003.30   51.29
   2   1  -6 1131.79   51.79
   2  -1   6 1026.70   50.79
  -2  -1  -6 1041.00   50.99
  -2  -1  -6 1134.39   51.59
  -2  -1  -6 1094.49   50.59
   2   1  -6 1071.49   50.89
   2  -1   6 1155.28   56.69
   2   1  -6 1044.40   51.09
   2   1   6 1070.89   51.39
   2  -1  -6 1085.39   51.69
  -2  -1   6 1078.79   55.09
  -2   1  -6 1077.49   50.99
   2   1   6 1045.50   55.09
   2  -1  -6 1044.10   50.99
  -2  -1   6 1025.80   50.99
   2   1   6 1052.69   53.39
  -2   1  -6 1037.20   51.59
   2  -1  -6 1065.19   50.99
  -2   1  -6 1071.29   50.59
  -2  -1   6  993.50   60.09
   2  -1  -6 1078.19   50.89
   2   1   6  970.90   51.79
  -2   1   7    7.60    3.10
  -2   1   7   12.80    4.20
  -2   1   7   -2.00   20.30
   2   1  -7   13.10    2.50
   2  -1   7   13.00    4.00
   2  -1   7    7.70    3.00
   2   1  -7   14.50    2.60
  -2  -1  -7   12.70    3.10
  -2  -1  -7   16.40    1.70
  -2  -1  -7   18.10    5.70
   2   1  -7   14.80    2.30
   2  -1   7    2.80    5.80
   2  -1   7   15.10    3.10
   2  -1   7   17.60    4.20
   2  -1   7   -3.30   17.00
   2   1  -7   13.10    6.70
   2   1   7   25.70   15.30
  -2  -1   7    7.90    3.30
   2  -1  -7   14.10    2.00
   2   1   7   14.20    3.80
   2   1   7    2.90    5.50
   2   1   7   10.00    3.20
   2   1   7   14.00    3.30
  -2  -1   7   16.40    3.30
   2  -1  -7   20.20    6.40
  -2   1  -7   17.90    3.20
   2  -1  -7   18.70    2.40
   2   1   7   15.30    5.30
  -2   1  -7   21.90    6.00
  -2   1  -7   14.70    1.90
  -2  -1   7   35.70   25.40
   2  -1   8   -3.30   23.40
   2  -1   8    0.50    3.20
   2   1  -8   -1.10    2.30
   2  -1   8   10.30    6.90
  -2  -1  -8   -0.50    3.40
  -2  -1  -8    2.40    2.50
  -2  -1  -8    0.20    1.70
   2   1  -8    2.20    3.20
  -2  -1  -8   -5.20    7.70
  -2   1   8    0.10    3.10
  -2  -1  -8    3.10    2.60
   2  -1   8    0.30    4.30
   2   1  -8  -10.30    9.10
  -2   1   8   -5.90   30.10
   2   1  -8   -1.40    2.50
   2   1  -8    3.10    2.80
  -2   1  -8   12.10    8.40
  -2   1  -8    3.40    1.90
   2   1   8    0.20    3.20
  -2  -1   8   -2.30    4.40
   2  -1  -8    1.20    2.10
   2   1   8    2.10   19.40
   2   1   8   -1.70    2.50
   2  -1  -8    1.70    3.60
   2   1   8    6.50    6.60
   2   1   8    3.10    4.40
   2  -1  -8    0.00    3.30
   2  -1  -8    6.50    7.70
   2  -1  -8    2.20    2.90
  -2  -1   8   -0.60    3.10
  -2   1  -8    3.70    2.70
  -2  -1   8  -60.59   31.30
  -2   1  -8   -0.50    2.90
   2   1  -9   30.80    3.60
  -2   1   9   39.20   41.80
   2   1  -9   24.10    4.60
  -2  -1  -9   34.50    3.50
  -2  -1  -9   24.80    3.40
   2  -1   9   58.19   31.90
  -2  -1  -9   27.50    2.80
  -2  -1  -9   26.10    4.60
   2   1  -9   33.80    4.00
   2   1   9   11.50   25.70
  -2   1  -9   34.30    3.70
  -2  -1   9   29.30    7.10
  -2   1  -9   34.30    4.30
   2   1   9   34.20    6.30
   2   1   9   31.90    3.90
  -2   1  -9   28.70    2.90
   2  -1  -9   30.40    4.00
   2   1   9   13.20    8.20
   2  -1  -9   31.20    3.40
  -2   1  -9   32.30    3.60
   2  -1  -9   36.20    5.10
  -2  -1   9   46.20   45.80
   2  -1  10   50.09    4.90
  -2  -1 -10   46.40    4.60
   2   1 -10   59.89    5.90
   2   1 -10   49.10    4.90
   2   1 -10   47.70    4.30
  -2  -1 -10   50.89    5.80
  -2   1 -10   41.60    5.40
   2   1  10   -7.20   52.79
  -2   1 -10   59.19    5.30
   2   1  10   50.39    5.10
  -2   1 -10   53.39    4.80
   2  -1 -10   45.30    6.00
   2  -1 -10   47.00    5.00
   2  -1 -10   45.10    4.80
   2   1 -11   63.89    5.40
   2  -1  11   63.29    6.10
  -2  -1 -11   73.79    5.50
  -2  -1 -11   67.49    5.40
   2   1 -11   76.99    6.70
   2   1 -11   72.09    6.60
  -2  -1 -11   60.49    7.10
   2  -1 -11   63.89    5.20
  -2   1 -11   60.99    6.70
  -2   1 -11   73.79    5.10
   2  -1 -11   65.09    7.70
  -2   1 -11   53.89    5.80
  -2  -1 -12   51.09    5.10
  -2   1 -12   50.29    3.90
   2  -1 -12   32.80    3.60
  -3   1   0   -0.40    2.10
   3  -1   0   -6.00    5.40
   3   1   0   -0.90    1.20
   3   1  -1   76.39    4.40
   3  -1   1   87.39    7.70
  -3  -1  -1   70.29    4.10
  -3   1  -1   74.19    4.60
   3  -1  -1   71.19    4.50
   3   1   1   77.09    5.60
   3  -1   2  839.92   42.00
   3   1  -2  851.71   40.50
  -3   1   2  774.72   43.50
  -3  -1  -2  843.32   40.30
   3   1   2  851.11   40.80
   3  -1  -2  869.81   40.50
  -3   1  -2  836.72   40.50
   3   1  -3   48.00    3.80
  -3  -1  -3   44.80    3.30
   3  -1   3   48.30    7.70
  -3   1   3   56.49   12.10
  -3  -1   3   31.20   15.00
  -3   1  -3   44.90    3.70
   3   1   3   51.09    5.50
   3  -1   4   -2.30    7.80
   3  -1   4    6.40    3.30
   3   1  -4    8.50    3.40
  -3   1   4   11.80   14.00
  -3  -1  -4    3.30    2.50
   3   1   4   -0.90    4.10
   3   1   4    2.70    6.00
   3  -1  -4    1.60    3.10
  -3   1  -4    7.00    2.90
  -3  -1   4   14.20   16.50
   3   1  -5  153.68    9.20
   3  -1   5  124.19    8.30
   3   1  -5  128.09    7.20
   3  -1   5  138.89    8.50
  -3  -1  -5  140.69    8.50
   3  -1   5  128.79    7.70
  -3   1   5  139.79   11.60
  -3  -1  -5  135.89    6.80
  -3   1   5  144.19    7.80
   3  -1   5  133.99   13.30
  -3   1   5  146.79   19.70
   3   1  -5  133.79    7.70
  -3   1  -5  134.59    8.60
  -3  -1   5  130.09   10.90
   3  -1  -5  137.39    8.20
   3   1   5  141.79    9.90
   3   1   5  142.29    9.00
   3   1   5  137.79    7.70
   3   1   5  146.89   11.90
   3  -1  -5  138.49    7.50
  -3  -1   5  136.49    7.60
  -3   1  -5  134.69    6.90
   3  -1  -5  132.89    7.70
  -3  -1   5  173.28   23.00
   3   1   5  132.49    7.10
  -3   1  -5  134.09    7.30
   3  -1  -5  141.99    7.30
   3   1  -6  108.39    8.20
   3  -1   6   95.39    6.80
  -3  -1  -6  104.09    5.30
   3   1  -6  100.59    6.00
   3  -1   6  120.39   15.80
   3  -1   6   98.79    6.00
  -3  -1  -6   93.49    7.40
   3  -1   6   79.89    7.10
   3   1  -6  109.39    6.00
  -3  -1  -6   99.29    6.30
   3   1  -6  100.29    6.10
  -3   1   6   94.89   10.60
  -3   1   6   95.39    6.50
  -3   1   6   75.29   21.40
   3  -1   6  120.19    8.30
   3   1   6   79.99    7.40
  -3  -1   6  119.99   26.70
  -3   1  -6  124.19    8.10
   3  -1  -6   98.39    6.40
   3  -1  -6   93.59    8.10
  -3   1  -6  100.49    5.80
   3   1   6  107.49   13.80
   3   1   6   98.69    5.90
  -3  -1   6  105.49    6.40
  -3   1  -6   99.09    5.30
   3   1   6  106.09    9.20
   3   1   6  100.99    6.80
   3   1   6  102.59    8.10
   3  -1  -6  101.49    5.80
  -3  -1   6   94.29   10.80
   3  -1  -6  107.99    5.90
   3   1  -7  157.18   11.30
  -3  -1  -7  133.49    8.30
  -3  -1  -7  132.69   10.70
  -3   1   7  138.79    8.90
   3  -1   7  166.68   10.80
   3  -1   7  142.39    9.20
  -3  -1  -7  142.59    7.40
   3  -1   7  144.19   12.10
   3   1  -7  133.19    8.10
   3  -1   7  141.59   20.20
   3   1  -7  140.69    8.20
  -3   1   7  149.39   28.30
  -3   1   7  147.49   13.00
   3   1  -7  151.68    8.00
  -3  -1   7  180.88   36.30
  -3   1  -7  138.79    7.40
  -3   1  -7  142.19    8.00
   3   1   7  141.29    8.00
   3   1   7  144.89   17.80
   3   1   7  144.59   12.00
   3   1   7  145.89   10.70
   3  -1  -7  149.88    8.00
   3   1   7  127.79    8.40
  -3  -1   7  145.19    8.60
   3   1   7  147.89    9.00
   3  -1  -7  141.79    8.60
   3  -1  -7  145.39   10.80
  -3  -1   7  149.19   13.40
   3  -1  -7  144.39    8.30
  -3  -1  -8  303.47   14.90
   3  -1   8  305.47   16.80
   3   1  -8  306.77   16.10
  -3  -1  -8  288.47   18.50
  -3   1   8  303.47   39.90
  -3   1   8  298.47   21.00
   3  -1   8  304.67   30.60
   3  -1   8  290.57   15.90
   3   1  -8  343.77   15.90
   3   1  -8  316.07   15.60
   3   1  -8  280.07   19.80
  -3  -1  -8  292.37   15.90
   3  -1   8  284.57   19.70
  -3   1  -8  336.97   20.30
   3   1   8  293.67   16.70
   3   1   8  295.07   15.90
   3   1   8  313.47   17.80
   3  -1  -8  304.07   16.10
  -3  -1   8  295.77   16.20
  -3  -1   8  312.37   21.60
   3   1   8  308.37   15.50
  -3   1  -8  305.67   15.90
  -3   1  -8  303.87   15.00
   3   1   8  266.47   26.00
   3   1   8  290.27   18.50
   3  -1  -8  318.97   19.70
   3  -1  -8  313.07   15.60
  -3   1  -8  312.47   15.40
  -3  -1   8  381.46   47.90
  -3  -1  -9   35.60    3.90
  -3  -1  -9   43.80    4.00
   3  -1   9   51.29    6.80
   3  -1   9   39.30    4.30
  -3   1   9   59.09   50.79
   3   1  -9   43.80    5.20
   3  -1   9   83.89   29.70
  -3  -1  -9   43.20    3.10
   3   1  -9   41.20    4.10
   3   1  -9   48.00    4.70
  -3  -1  -9   35.20    5.00
   3   1   9   29.90   23.70
  -3  -1   9   44.10    6.30
   3   1   9   41.70    4.30
  -3   1  -9   40.00    4.70
   3  -1  -9   48.40    4.50
   3  -1  -9   42.80    3.90
  -3  -1   9   23.40   59.49
   3  -1  -9   45.50    5.50
  -3   1  -9   44.80    4.20
  -3   1  -9   39.90    3.30
   3   1   9   43.40    6.30
   3   1 -10   14.30    4.70
   3  -1  10   11.40    3.50
   3   1 -10   12.10    3.20
  -3  -1 -10   12.10    5.10
  -3  -1 -10   12.20    3.10
   3   1 -10   10.10    3.80
  -3  -1 -10   11.10    3.50
  -3   1 -10   12.90    3.50
  -3   1 -10   14.80    3.20
   3   1  10   12.10    3.90
  -3  -1  10    5.80    4.10
   3  -1 -10    6.30    3.70
   3  -1 -10   12.80    3.00
  -3   1 -10   11.50    4.30
   3  -1 -10   17.80    5.50
  -3  -1 -11   55.59    4.60
   3  -1  11   54.29    5.30
   3   1 -11   60.89    6.10
   3   1 -11   59.59    5.20
   3   1 -11   47.50    4.40
  -3  -1 -11   56.09    5.20
  -3   1 -11   57.99    5.30
  -3   1 -11   61.19    4.90
  -3   1 -11   46.50    5.50
   3   1  11   58.49    6.30
   3  -1 -11   57.69    4.40
   3  -1 -11   63.89    5.20
   4  -1   0  462.95   22.50
   4   1   0  457.35   22.30
  -4   1   0  468.15   22.80
   4   1  -1   62.89    4.00
  -4  -1  -1   62.09    3.80
   4  -1   1   69.89    7.60
   4   1   1   63.19    5.60
   4  -1  -1   60.69    4.20
   4   1   1   60.09    6.10
  -4   1  -1   55.89    4.30
  -4  -1  -2  675.73   33.70
   4   1  -2  700.83   34.00
   4  -1   2  712.13   35.80
   4  -1  -2  667.43   34.00
  -4   1  -2  729.03   34.00
   4   1   2  722.73   34.50
   4   1   2  709.13   34.30
  -4   1   3   43.60   16.90
  -4  -1  -3   56.69    3.80
   4   1  -3   52.29    4.30
   4  -1   3   49.50    8.20
  -4   1  -3   39.70    4.20
   4   1   3   49.20    5.70
   4  -1  -3   59.39    4.60
  -4  -1  -4  580.34   28.60
  -4   1   4  653.63   38.90
   4  -1   4  629.94   32.70
  -4   1   4  552.74   28.40
   4   1  -4  564.44   28.30
   4   1  -4  578.24   28.90
   4  -1   4  626.04   30.80
   4   1  -4  589.44   28.40
   4  -1   4  602.14   28.80
  -4   1  -4  639.44   28.90
  -4   1  -4  573.54   27.90
   4   1   4  585.14   28.20
   4  -1  -4  585.14   28.30
   4  -1  -4  574.04   28.90
   4  -1  -4  596.54   28.20
  -4  -1   4  560.54   28.30
   4   1   4  554.14   29.10
   4   1   4  564.64   30.00
  -4  -1   4  549.85   42.30
   4  -1   5   -1.20    3.70
   4  -1   5    3.70    2.90
   4   1  -5    4.80    5.00
   4   1  -5    2.90    2.60
   4  -1   5    9.60   10.10
  -4   1   5   14.00   21.50
  -4   1   5    4.80    2.60
  -4  -1  -5    7.00    1.30
   4  -1   5    7.80    3.70
   4  -1   5    4.90    2.70
  -4   1   5    1.60    2.60
   4   1  -5    6.30    2.00
   4   1  -5    4.80    1.80
   4   1   5    5.60    2.90
   4   1   5    6.60    8.00
  -4  -1   5    1.70    3.00
   4  -1  -5    4.80    2.00
   4   1   5   -0.20    3.30
   4  -1  -5    4.70    2.30
   4   1   5    6.40    3.90
  -4   1  -5    5.30    1.30
  -4  -1   5   13.00   30.80
   4   1   5    4.00    2.10
  -4   1  -5   -0.80    4.10
   4   1   5    2.00    3.70
   4  -1  -5    4.20    2.60
  -4  -1   5    5.80    2.00
   4  -1  -5    2.60    3.60
  -4  -1   5    4.20    2.40
   4  -1   6   24.70   13.00
  -4  -1  -6   33.00    3.00
   4  -1   6   25.80    4.90
   4   1  -6   31.70    4.20
  -4  -1  -6   30.70    2.50
   4   1  -6   40.20    6.40
  -4  -1  -6   36.50    5.70
   4  -1   6   32.20    3.20
   4   1  -6   33.90    3.20
  -4   1   6   48.30   29.90
   4  -1   6   35.80    5.40
   4   1  -6   32.80    3.90
  -4   1   6   32.60    3.90
  -4   1  -6   36.10    3.50
   4   1   6   30.10    2.70
   4  -1  -6   33.40    3.80
  -4   1  -6   33.40    2.50
  -4  -1   6   36.60    3.50
   4  -1  -6   35.20    6.70
   4   1   6   23.80   11.10
   4   1   6   35.60    4.30
   4   1   6   35.20    3.20
   4   1   6   27.90    4.50
   4  -1  -6   31.10    3.00
  -4   1  -6   33.10    6.00
  -4  -1   6   28.20   34.80
   4   1   6   30.40    5.20
   4  -1  -6   33.50    3.10
   4   1  -7   -1.90    9.00
  -4   1   7    1.30    3.70
  -4  -1  -7    2.90    6.90
   4  -1   7    8.90   16.40
   4  -1   7    0.10    3.40
   4   1  -7   -0.30    2.50
  -4  -1  -7    4.10    3.10
   4  -1   7    2.50    2.60
   4  -1   7    1.00    5.20
   4   1  -7    3.30    2.30
   4  -1   7    3.30    3.20
  -4   1   7   12.60   38.20
  -4   1   7    1.00    3.20
  -4  -1  -7    0.50    1.50
   4   1  -7    0.90    2.40
   4  -1   7   16.50    5.70
   4   1  -7    5.40    2.50
   4   1   7   10.60    5.50
  -4   1  -7   -2.50    7.20
   4  -1  -7    3.00    2.90
  -4  -1   7    2.80    3.20
   4   1   7   -0.90    5.40
  -4  -1   7    0.80    3.00
   4   1   7    4.70    3.40
  -4   1  -7    1.40    1.60
   4   1   7    1.50    2.40
   4  -1  -7    1.50    3.40
   4   1   7  -11.60   12.90
   4   1   7    2.30    2.80
  -4   1  -7    3.20    2.70
   4  -1  -7    0.00    2.70
   4  -1  -7    6.30    2.30
   4  -1  -7   -8.60    8.00
   4  -1   8  146.99   10.80
  -4  -1  -8  122.79   13.50
  -4   1   8  148.49   14.90
   4   1  -8  142.59    9.10
   4   1  -8  150.78   16.40
  -4  -1  -8  150.38    9.50
   4   1  -8  156.48    8.80
  -4   1   8  209.48   45.90
   4  -1   8  157.38    9.70
   4  -1   8  149.49   25.50
   4   1  -8  153.88    9.70
  -4  -1  -8  153.38    8.00
   4  -1   8  192.98   12.10
   4   1   8  133.39   19.70
   4   1   8  166.48   11.90
  -4   1  -8  152.58    9.20
   4   1   8  139.09    8.70
  -4  -1   8  154.78    9.90
   4  -1  -8  176.78   20.50
   4  -1  -8  152.28    8.70
   4  -1  -8  145.39    9.20
  -4  -1   8  155.08   15.20
  -4   1  -8  144.79    8.00
   4   1   8  151.38   10.20
   4  -1  -8  186.58   10.60
   4  -1   9   18.60   27.50
  -4   1   9  103.49   58.19
   4   1  -9    8.70    3.70
   4  -1   9    9.30    5.10
  -4  -1  -9   10.20    4.30
  -4  -1  -9    8.40    3.00
  -4  -1  -9    7.10    2.00
   4   1  -9    9.00    4.40
   4   1  -9    7.80    3.20
   4  -1   9    9.80    7.40
   4  -1   9    6.90    3.20
  -4  -1  -9   11.60    3.30
   4  -1  -9    8.30    3.60
  -4   1  -9   11.90    3.10
  -4   1  -9   11.30    2.30
  -4  -1   9    4.20    4.10
   4  -1  -9   12.90    4.70
   4   1   9   10.10    5.70
   4   1   9    6.40    3.20
   4   1   9    7.10    5.10
  -4  -1   9   14.60    5.50
  -4   1  -9    7.80    3.80
   4   1   9  -13.40   19.20
   4   1   9   11.30    7.60
   4  -1  -9   10.80    3.00
  -4  -1 -10   11.80    3.20
   4  -1  10   13.20    7.30
   4  -1  10   10.00    3.50
  -4  -1 -10    8.40    3.50
  -4  -1 -10   18.60    5.00
   4   1 -10   12.50    3.30
   4   1 -10   14.00    3.90
   4   1 -10   19.00    5.00
   4   1  10   11.40    6.80
   4   1  10   10.40    7.50
   4  -1 -10    9.10    3.00
   4  -1 -10    6.50    3.90
  -4   1 -10    9.80    3.20
   4   1  10    8.10    3.60
  -4   1 -10   12.30    4.40
   4  -1 -10   12.10    5.60
  -4   1 -10    9.70    3.50
  -4   1 -10   10.00    2.50
  -4  -1 -11   19.60    3.70
  -4  -1 -11   11.10    7.20
  -4  -1 -11   12.80    2.90
   4   1 -11   14.00    3.90
   4  -1  11   12.80    3.90
   4   1 -11   18.90    3.50
   4  -1 -11   12.00    3.00
   4   1  11   17.20    5.10
   4  -1 -11   12.20    3.90
  -4   1 -11   11.10    2.90
  -4   1 -11   18.80    3.70
  -4   1 -11   13.90    4.60
   5   1   0   -2.20    9.00
   5  -1   0    1.40    7.50
   5   1   0   -1.10    5.80
   5  -1   1  159.78   17.70
   5   1  -1  173.68   17.80
   5  -1   1  168.08   12.40
   5   1  -1  145.39    8.80
   5   1   1  152.78   11.60
  -5   1  -1  151.88    8.90
   5  -1  -1  155.18    8.80
   5   1   1  160.08   10.80
  -5  -1  -2    6.50    2.60
   5   1  -2   14.40    3.70
   5  -1   2   11.10    7.60
   5   1   2   20.20    5.40
   5  -1  -2    9.40    3.20
   5   1   2   17.30    4.40
  -5   1  -2    6.70    3.30
  -5   1   3  274.07   13.70
   5   1  -3  278.37   15.10
  -5   1   3  268.07   14.00
   5   1  -3  284.77   14.10
   5  -1   3  300.37   14.80
   5  -1   3  315.57   19.50
   5  -1   3  289.97   14.60
  -5  -1  -3  293.67   14.50
   5   1  -3  291.57   14.20
   5   1   3  294.47   15.40
   5  -1  -3  307.97   15.00
   5   1   3  282.07   14.30
   5   1   3  247.08   15.00
   5   1   3  267.27   16.30
   5   1   3  284.57   14.30
   5   1   3  276.97   14.00
  -5  -1   3  276.37   13.60
  -5   1  -3  271.97   14.80
  -5  -1   3  278.67   14.10
   5  -1  -3  277.17   14.10
   5   1   3  288.17   14.00
   5  -1   4    3.50    8.80
   5  -1   4    2.40    3.10
   5   1  -4   -0.30    1.90
   5   1  -4    0.80    1.80
  -5   1   4    2.10    2.50
   5  -1   4    0.20    3.40
  -5  -1  -4   -0.70    3.60
  -5   1   4    0.40    3.10
  -5   1   4   51.09   27.10
   5  -1   4   -0.40    3.90
   5  -1   4    0.40    2.30
   5   1  -4    0.00    5.00
  -5   1   4    1.70    1.60
   5   1  -4    0.10    1.60
   5   1   4    8.40    5.70
  -5   1  -4   -1.90    4.30
   5  -1  -4    1.50    1.90
  -5  -1   4    2.60    1.40
   5   1   4   -0.50    4.10
   5  -1  -4    5.70    4.40
   5   1   4    0.70    3.00
   5  -1  -4    1.30    1.60
   5   1   4    1.20    2.60
   5  -1  -4    0.30    2.10
   5   1   4    3.70    3.50
  -5  -1   4    0.10    3.50
  -5  -1   4    4.60    2.20
   5   1   4    0.70    1.90
   5   1   4    2.20    1.50
  -5   1  -4    0.10    1.20
   5  -1  -4    0.60    2.40
  -5  -1  -5  802.12   38.50
   5   1  -5  822.32   39.10
   5  -1   5  822.82   39.60
  -5   1   5  795.62   43.60
  -5   1   5  812.62   57.49
   5   1  -5  778.82   38.90
  -5   1   5  770.92   39.20
   5  -1   5  815.02   40.20
   5   1  -5  837.62   39.20
  -5  -1  -5  777.62   39.60
   5  -1   5  800.32   43.50
   5  -1   5  803.32   39.60
  -5  -1   5  808.52   43.90
   5   1   5  806.92   39.50
   5  -1  -5  834.22   38.90
  -5  -1   5  821.32   38.70
   5   1   5  801.62   39.00
  -5  -1   5  801.42   39.10
   5   1   5  787.32   38.90
   5  -1  -5  818.52   39.10
  -5   1  -5  829.52   39.90
   5   1   5  812.62   40.10
   5  -1  -5  823.52   40.20
  -5   1  -5  805.12   38.60
   5   1   5  816.52   39.60
   5   1   5  811.22   40.80
   5  -1  -5  777.12   39.10
   5  -1   6   16.60    5.10
   5   1  -6   13.60    3.90
   5  -1   6   16.00    4.60
   5   1  -6   25.10    7.80
  -5  -1  -6   15.70    1.70
   5  -1   6   13.60    2.70
  -5   1   6    5.80    3.50
  -5   1   6   -3.20   40.80
  -5  -1  -6    8.30    6.30
   5  -1   6   13.70    3.00
   5  -1   6   19.50   13.50
   5   1  -6   15.60    2.90
   5   1  -6   11.50    3.30
  -5   1   6   12.50    3.50
   5   1   6   13.70    3.50
  -5   1  -6    9.90    6.80
   5  -1  -6    9.80    7.60
   5   1   6   15.10    2.60
  -5  -1   6    7.90    4.00
   5  -1  -6   11.40    2.80
   5   1   6   10.30    4.80
   5  -1  -6   14.40    3.30
   5   1   6   15.90    5.10
   5  -1  -6   11.20    2.50
  -5  -1   6   11.80    2.90
   5   1   6   12.30    2.10
  -5   1  -6   13.00    2.30
  -5   1  -6   12.80    1.70
   5  -1   7   71.19   17.70
   5   1  -7   52.19   12.10
  -5   1   7   57.39    5.50
   5   1  -7   60.09    5.00
   5  -1   7   58.19    4.60
   5  -1   7   62.69    7.30
   5   1  -7   56.39    4.50
  -5  -1  -7   55.99    9.30
   5   1  -7   64.29    5.00
   5  -1   7   61.79    6.00
  -5  -1  -7   59.69    4.80
  -5  -1  -7   59.99    3.70
   5  -1   7   48.80    6.50
   5   1   7   61.79    6.80
   5  -1  -7   54.69    4.80
   5   1   7   40.70   12.20
   5   1   7   34.20    6.80
   5  -1  -7   63.09    4.70
   5  -1  -7   57.39    5.20
  -5   1  -7   60.39    3.90
  -5   1  -7   68.69   10.00
   5  -1  -7   57.09   10.30
   5   1   7   64.49    6.00
  -5  -1   7   55.29    5.00
   5   1   7   58.29    4.70
  -5   1  -7   51.79    4.70
   5   1   7   57.69    4.50
   5   1  -8   -0.80   17.00
  -5  -1  -8   16.70    4.20
   5   1  -8   22.20    4.40
  -5  -1  -8   26.70   12.70
   5  -1   8   18.90    3.80
   5   1  -8   14.90    3.50
  -5  -1  -8   20.30    2.20
   5   1  -8   20.40    3.70
   5  -1   8   21.60    5.00
   5  -1   8   40.80    6.30
   5  -1   8   24.50    3.30
   5  -1   8    7.90   21.30
  -5   1  -8   -2.40   12.20
   5  -1  -8   20.10    3.80
  -5  -1   8   17.60    4.60
   5   1   8   22.80    4.00
   5  -1  -8   17.40    4.40
   5  -1  -8   42.60   15.30
   5   1   8   22.80    3.20
   5  -1  -8   17.20    3.20
  -5  -1   8   12.30    4.80
   5   1   8   23.80    4.70
  -5   1  -8   25.80    4.20
  -5   1  -8   18.60    2.30
   5   1   8   31.70    6.80
  -5  -1  -9  105.99    7.60
   5   1  -9  165.28   12.10
  -5  -1  -9  110.69    6.30
  -5  -1  -9  118.89    8.20
   5  -1   9  163.78   24.50
   5  -1   9  116.69    7.40
  -5   1  -9  117.29    7.60
  -5   1  -9  111.19    8.10
   5   1   9   90.99    7.80
  -5   1  -9  117.09    6.50
   5  -1  -9  113.69    8.00
   5   1   9  111.79    7.50
  -5  -1   9  117.19   14.00
   5  -1  -9  116.59    7.40
  -5  -1 -10   37.20    9.20
  -5  -1 -10   36.90    4.10
   5  -1  10   27.80    3.90
  -5  -1 -10   25.60    3.60
   5  -1  10   37.80    7.30
   5   1 -10   37.20    4.60
   5   1 -10   36.80    4.90
  -5  -1 -10   34.40    2.90
   5   1  10   31.00    4.10
  -5   1 -10   32.20    4.90
  -5   1 -10   30.20    3.90
  -5   1 -10   36.80    4.00
  -5   1 -10   30.90    2.90
   5  -1 -10   32.00    3.90
   5   1  10   30.10    7.80
   5  -1 -10   31.80    4.40
  -5  -1 -11   13.00    4.40
  -5  -1 -11   22.40    3.70
   5   1 -11   18.70    4.10
   5  -1  11   22.10    4.10
  -5   1 -11   21.30    4.70
  -5   1 -11   14.60    4.00
   5  -1 -11   15.10    3.80
  -5   1 -11   17.90    5.30
   5  -1 -11   15.70    5.50
   5   1  11   13.40    4.20
   6   1   0 1255.57   61.99
   6  -1   0 1203.68   61.99
   6   1   0 1300.57   62.29
   6   1   0 1329.97   63.49
   6   1   0 1274.37   64.59
   6   1   0 1444.66   64.99
  -6   1   0 1230.68   61.39
   6  -1   1   41.20   19.00
   6   1  -1   43.80    3.10
   6   1  -1   39.30    5.30
   6   1  -1   14.60   18.50
   6  -1   1   44.50    4.20
   6  -1   1   38.30    4.00
   6  -1   1   53.19   10.70
   6   1  -1   55.09    5.00
   6  -1   1   28.00    5.10
   6   1  -1   44.10    3.90
  -6   1   1   44.70    2.60
   6   1   1   44.70    3.30
   6  -1  -1   50.39    4.90
   6   1   1   42.00    4.10
   6  -1  -1   46.60    3.40
  -6   1  -1   46.80    4.90
   6   1   1   44.20    8.60
   6   1   1   54.79    7.30
  -6  -1   1   38.60    3.00
  -6   1  -1   35.60    2.60
   6  -1  -1   44.80   10.90
   6   1   1   44.40    4.20
   6  -1   2   33.80   18.00
   6   1  -2   41.10    5.40
  -6  -1  -2   37.40    4.00
   6  -1   2   32.80    4.30
   6  -1   2   42.30    9.30
  -6   1   2   31.70    2.40
   6   1  -2   35.80    3.10
   6  -1   2   34.90    3.40
   6   1  -2   38.20    4.70
   6   1  -2   34.00    3.90
   6   1   2   34.90    4.20
   6   1   2   35.30    3.80
   6   1   2   42.80    5.70
  -6  -1   2   31.00    2.40
   6   1   2   46.30    5.90
   6   1   2   32.00    2.60
  -6   1  -2   36.90    4.80
   6   1   2   37.80    3.70
   6  -1  -2   29.20    5.10
   6   1   2   38.60    3.00
  -6  -1   2   39.40    3.10
   6  -1  -2   38.60    2.80
  -6   1  -2   36.00    2.30
  -6   1   3  131.19    6.80
   6   1  -3  140.29   10.00
   6  -1   3  156.28   13.00
   6   1  -3  128.39    8.10
   6  -1   3  134.59    8.70
   6   1  -3  139.49    9.00
  -6   1   3  136.29    7.70
   6   1  -3  118.79    7.30
   6  -1   3  132.59    8.10
  -6  -1  -3  123.59    8.00
   6  -1  -3  128.79    7.40
   6   1   3  135.89    7.90
  -6  -1   3  125.39    7.50
   6   1   3  135.49    7.20
  -6   1  -3  145.29    7.30
  -6  -1   3  136.09    6.70
  -6   1  -3  133.39    6.60
   6   1   3  126.39    7.00
   6   1   3  133.29    7.70
   6  -1  -3  132.89    8.90
   6   1   3  131.59    8.60
   6  -1  -3  133.19    9.10
   6   1  -4   61.59    7.90
   6   1  -4   58.49    4.50
   6  -1   4   61.49   10.90
   6  -1   4   96.39   23.10
   6  -1   4   53.69    4.80
  -6   1   4   56.19    4.20
   6  -1   4   58.09    6.00
  -6   1   4   58.19    3.70
   6   1   4   53.99    5.20
  -6   1  -4   57.69    3.40
  -6  -1   4   59.09    3.50
   6  -1  -4   55.99    7.30
   6   1   4   56.79    5.20
   6   1   4   58.79    4.20
  -6  -1   4   61.89    4.70
   6  -1  -4   57.79    4.50
   6   1   4   60.79    5.20
  -6   1  -4   52.69    6.60
   6   1   4   56.49    4.20
  -6   1  -4   67.19    4.40
   6  -1  -4   50.99    4.30
   6  -1  -4   65.69    6.70
   6  -1   5   41.20   12.30
   6   1  -5   31.30    8.90
  -6  -1  -5   37.90    6.60
   6  -1   5   38.80    5.50
  -6  -1  -5   43.60    3.20
   6  -1   5   42.20    4.20
  -6   1   5   55.59    4.50
  -6   1   5   47.80    3.60
   6   1  -5   40.50    3.60
   6  -1   5   40.80    3.60
   6   1  -5   44.00    4.00
   6   1  -5   44.30    4.00
   6  -1   5   42.20    5.20
   6   1   5   47.60    5.80
   6  -1  -5   41.50    3.70
  -6  -1   5   35.80    3.80
   6   1   5   40.30    3.60
  -6   1  -5   24.20    7.00
   6   1   5   47.00    4.90
  -6   1  -5   40.90    4.50
   6   1   5   48.20    3.60
  -6  -1   5   45.20    3.20
   6  -1  -5   41.80    8.40
   6  -1  -5   50.79    6.50
   6   1   5   46.70    4.70
   6  -1  -5   41.90    3.60
  -6   1  -5   40.10    3.00
   6   1  -6  197.18   14.60
   6  -1   6  165.18   10.50
   6   1  -6  156.68    9.10
  -6   1   6  164.48    9.50
   6   1  -6  159.28    9.30
   6  -1   6  148.49    8.80
   6  -1   6  144.09   17.20
   6  -1   6  157.98   11.30
   6  -1   6  152.28    9.80
   6   1  -6  148.09    8.90
  -6  -1  -6  159.68    7.90
   6   1   6  151.88    8.80
  -6   1  -6  154.88   12.30
   6   1   6  159.18    8.50
  -6  -1   6  152.98    9.20
  -6   1  -6  164.48    8.10
   6  -1  -6  162.88    8.90
   6   1   6  150.88   10.20
   6   1   6  160.88    9.90
   6   1   6  144.49   10.80
  -6  -1   6  153.08   15.80
   6  -1  -6  151.98    8.90
   6  -1   7   52.39    5.70
   6   1  -7   47.00   17.00
   6  -1   7   53.49   17.40
   6  -1   7   53.49    4.60
   6   1  -7   45.00    4.60
  -6  -1  -7   53.19    3.70
   6  -1   7   54.59    4.30
   6   1  -7   42.20    4.70
   6  -1   7   74.39   11.90
  -6  -1  -7   41.00   11.50
   6   1  -7   51.39    5.00
   6  -1   7   61.09    7.60
  -6  -1  -7   62.79    5.00
  -6   1  -7   38.30   11.60
   6   1   7   52.09    5.80
   6  -1  -7   59.89    4.90
   6  -1  -7   65.09   14.50
   6   1   7   50.89    4.20
   6   1   7   53.09    4.60
  -6  -1   7   55.99    5.30
  -6   1  -7   50.19    3.70
   6   1   7   53.39    7.00
  -6   1  -7   51.89    4.60
   6  -1   8   89.39    6.80
   6   1  -8   92.19    6.90
   6  -1   8   88.19    6.20
   6   1  -8   72.59    6.20
   6   1  -8   80.59    6.40
  -6  -1  -8   84.69    6.60
   6  -1   8  119.19   10.20
   6  -1   8   55.19   17.90
  -6  -1  -8   87.09    5.10
   6  -1   8   90.29    8.00
  -6   1  -8   90.79    7.20
   6   1   8   87.89    6.90
   6   1   8  105.09   10.10
   6   1   8   89.79    7.90
   6  -1  -8   86.49    6.80
  -6   1  -8   83.39    5.20
  -6  -1   8   99.79    7.20
   6  -1  -8   91.39    6.60
   6   1   8   85.59    6.10
   6  -1   9   29.20    4.70
  -6  -1  -9   30.50    2.50
   6   1  -9   26.10    4.30
  -6  -1  -9   29.20    4.00
   6   1  -9   24.10    4.50
  -6  -1  -9   29.90    4.90
  -6  -1  -9   23.70    3.90
   6  -1   9   27.10    5.60
   6  -1   9   18.10    3.70
   6   1   9   25.00    3.80
   6   1   9   28.80    4.60
  -6   1  -9   25.20    2.60
   6  -1  -9   17.00    3.70
   6   1   9   41.80    7.20
   6  -1  -9   26.50    4.30
  -6   1  -9   26.50    4.60
   6   1   9   23.60    5.60
   6   1 -10   23.20    4.20
   6  -1  10   27.30    6.20
  -6  -1 -10   22.00    3.30
  -6  -1 -10   22.80    4.40
   6  -1  10   22.20    3.70
  -6  -1 -10   19.80    5.00
  -6  -1 -10   16.00    3.50
   6  -1 -10   19.90    4.40
  -6   1 -10   22.20    3.60
   6   1  10   24.20    6.00
   6  -1 -10   19.00    4.00
  -6   1 -10   26.10    4.60
  -6   1 -10   14.60    3.30
   6   1  10    5.00    7.30
   6   1  10   25.60    4.40
  -6   1 -10   22.10    2.50
   7   1   0  -14.00    8.60
   7   1   0  -17.30   14.20
   7  -1   0   -0.70    2.30
   7  -1   0    0.60    2.70
   7   1   0   -3.50    3.50
   7   1   0    1.10    3.40
   7  -1   0    0.90    4.20
   7  -1   0    2.10    3.30
  -7   1   0   -1.40    1.10
   7   1   0    0.40    2.10
   7   1   0    0.80    2.90
   7  -1   0    4.80   11.30
   7   1  -1  301.37   20.10
   7   1  -1  277.57   15.00
   7  -1   1  281.77   20.00
   7  -1   1  277.37   14.60
   7   1  -1  290.37   14.30
  -7  -1  -1  256.77   13.30
   7   1  -1  260.97   17.90
   7  -1   1  280.27   15.00
  -7   1   1  275.57   13.50
   7  -1  -1  258.87   20.90
   7   1   1  282.47   14.60
   7  -1  -1  278.87   14.90
   7   1   1  304.47   14.80
  -7  -1   1  273.87   13.40
   7  -1  -1  285.67   14.60
  -7   1  -1  272.37   13.40
   7   1   1  276.07   13.80
   7   1   1  268.17   19.10
  -7  -1   1  273.07   14.10
   7  -1  -1  280.57   17.80
   7   1   1  263.97   15.00
   7   1   1  287.17   13.90
   7   1   1  280.77   17.10
  -7   1   2    8.40    1.40
   7  -1   2   14.10   10.10
   7   1  -2    7.10    3.90
   7  -1   2   -0.80    4.50
   7  -1   2    5.20    2.90
   7   1  -2    6.10    3.10
   7  -1   2    9.10    4.80
   7  -1   2    6.10    3.30
  -7  -1  -2    6.60    1.40
   7  -1   2   21.70   21.10
   7  -1   2    8.90    2.30
   7   1  -2   18.60    2.70
   7  -1  -2    3.40    3.90
   7  -1  -2    3.60    2.40
  -7  -1   2    5.10    1.30
  -7  -1   2    6.90    2.80
   7   1   2    6.90    2.30
   7  -1  -2    7.40    3.90
   7  -1  -2   -5.20   15.00
   7  -1  -2    3.50    6.70
   7   1   2    7.00    2.40
   7   1   2    9.30    3.40
   7   1   2    8.90    2.80
   7   1   2   -2.20    4.50
  -7   1  -2    5.70    1.20
  -7   1  -2    9.60    5.10
   7   1   2    4.50    2.00
   7  -1   3   33.70   10.80
  -7   1   3   54.09    3.50
   7  -1   3   47.40   20.30
   7   1  -3   62.99    4.40
   7  -1   3   53.79    5.10
   7  -1   3   52.99    4.10
   7   1  -3   68.99    6.10
   7   1  -3   53.29    5.10
  -7  -1  -3   47.10    3.10
  -7   1  -3   59.29    4.20
   7   1   3   55.79    4.10
   7   1   3   54.29    4.20
   7  -1  -3   55.29    5.90
  -7  -1   3   51.79    3.40
   7   1   3   52.09    5.10
   7   1   3   55.49    5.10
   7  -1  -3   63.39    8.30
  -7  -1   3   59.99    4.30
   7   1   3   63.09    5.70
   7  -1  -3   61.89    5.90
  -7   1  -3   38.50    6.90
  -7   1  -3   56.69    3.30
   7  -1  -3   47.80    4.50
   7  -1   4   24.20    2.90
   7  -1   4   25.20   10.80
   7  -1   4   45.50   21.30
  -7  -1  -4   23.30    1.90
   7  -1   4   25.70    4.70
   7  -1   4   17.80    4.20
   7   1  -4   29.50    5.40
   7  -1   4   23.10    3.80
   7   1  -4   25.50    3.10
  -7  -1  -4   26.70    3.60
  -7  -1  -4   16.80    6.20
   7  -1   4   22.10    2.40
  -7  -1   4   28.10    2.30
  -7  -1   4   24.50    3.30
  -7   1  -4   27.70    3.40
   7   1   4   28.70    3.00
   7   1   4   26.30    4.20
  -7   1  -4   33.30    7.30
   7   1   4   24.10    2.80
   7   1   4   23.90    4.70
   7  -1  -4   22.40    3.10
   7  -1  -4   25.90    5.60
   7  -1  -4   13.40    8.90
   7  -1  -4   22.70    3.70
   7   1   4   24.40    3.80
  -7   1  -4   24.70    2.00
   7   1  -5   39.30    6.20
  -7  -1  -5   31.50    2.30
   7  -1   5   34.80    5.30
  -7  -1  -5   31.20    8.00
  -7   1   5   38.20    3.40
   7   1  -5   31.80    3.90
   7  -1   5   27.40   11.80
   7  -1   5   27.30    5.60
   7  -1   5   32.60    3.30
   7  -1   5   32.80    4.50
   7  -1   5   37.60   22.40
   7  -1   5   34.30    3.50
  -7   1  -5   32.50    4.30
   7   1   5   37.20    5.10
   7   1   5   36.90    4.70
  -7  -1   5   33.50    3.90
   7  -1  -5   32.80    3.90
  -7  -1   5   34.50    2.90
   7   1   5   31.40    3.30
   7   1   5   27.00    5.40
   7  -1  -5   22.40   10.60
  -7   1  -5   32.30    2.50
  -7   1  -5   32.70    9.00
   7  -1  -5   35.20    3.70
   7   1   5   34.30    3.40
   7  -1   6   11.30    3.40
  -7  -1  -6   13.90    1.90
   7  -1   6   18.80   12.20
   7  -1   6   12.10    3.10
   7   1  -6   11.50    6.10
   7  -1   6    8.90   19.50
   7  -1   6   16.10    5.60
   7   1   6    8.40    4.80
   7  -1  -6   10.80    3.70
  -7   1  -6   16.80    2.00
  -7  -1   6   17.00    3.80
  -7  -1   6   11.80    3.30
   7  -1  -6   14.80    3.60
  -7   1  -6   18.00   11.20
   7  -1  -6   20.80   14.00
   7   1   6   13.50    4.70
   7   1   6    9.70    3.30
   7   1   6    8.10    8.90
   7  -1   7   49.50    5.60
   7  -1   7   49.20    6.70
   7  -1   7   42.50    4.20
   7   1  -7   36.30    4.50
  -7  -1  -7   48.30    4.80
  -7  -1  -7   42.90    3.00
   7   1  -7   43.40    8.00
   7  -1   7   51.49    6.70
   7  -1   7   43.80    4.30
   7  -1  -7   43.50    4.50
  -7  -1   7   51.39    5.30
   7   1   7   44.80    5.50
   7  -1  -7   42.60    4.50
   7   1   7   38.00    6.80
   7   1   7   34.90    6.30
  -7   1  -7   42.90    3.20
   7   1   7   41.50    4.20
  -7   1  -7   44.40    4.70
   7   1   7   40.60    4.30
   7  -1   8  183.68   14.90
  -7  -1  -8  184.88    9.50
   7  -1   8  208.98   14.60
  -7   1  -8  188.28    9.60
   7  -1  -8  162.18   11.10
   7   1   8  190.78   10.60
  -7   1  -8  170.48   11.50
   7   1   8  195.38   13.20
  -7  -1  -9   10.70    5.70
   7  -1   9    6.90    3.30
   7  -1   9    3.20    6.40
  -7  -1  -9    9.50    2.00
   7   1  -9    8.40    3.90
  -7  -1  -9    9.70    4.50
   7  -1   9    9.10    5.10
   7  -1   9    8.30    5.40
   7   1   9   11.90    5.10
   7   1   9    9.60    3.40
   7   1   9    2.70    6.60
   7   1   9   22.30    7.00
   7  -1  -9    5.70    4.90
   7   1   9   14.00    4.00
   7  -1  -9    8.00    3.90
  -7   1  -9    9.70    4.20
  -7   1  -9    9.80    2.20
  -7  -1 -10   11.60    2.00
  -7  -1 -10    5.80    5.10
   7  -1  10    7.40    3.20
   7   1 -10   20.90    6.50
   7  -1  10   18.60    9.50
  -7  -1 -10   11.10    3.40
   7  -1  10   -1.00    6.10
   7   1  10    9.10    3.40
   7  -1 -10   11.60    3.90
  -7   1 -10    7.70    2.20
  -7   1 -10    9.50    3.30
   7   1  10    8.50    6.00
   7   1  10    0.70    5.90
  -7   1 -10    4.10    4.10
  -7   1 -10    9.90    3.70
   8   1   0   75.59   23.90
   8   1   0   12.60    2.60
   8  -1   0   16.10   14.50
   8   1   0   22.80   11.00
   8  -1   0   14.50    4.10
   8  -1   0   10.50    2.90
   8   1   0   12.00    5.00
   8   1   0   18.00    3.40
   8  -1   0   13.70    3.90
  -8  -1   0   13.30    1.40
   8   1   0   12.80    3.30
   8  -1   1  171.78   10.20
   8  -1   1  186.28   16.90
  -8  -1  -1  174.68    8.60
   8   1  -1  179.78   10.80
  -8   1   1  166.48    8.80
   8   1  -1  171.68   16.70
   8   1  -1  180.08   10.20
   8  -1   1  176.58   10.10
   8  -1   1  186.88   10.80
   8  -1  -1  165.58   10.70
   8   1   1  170.98   10.10
   8   1   1  189.78   12.60
   8   1   1  174.08   10.20
   8   1   1  189.28   13.40
   8  -1  -1  171.08   10.20
   8   1   1  174.08   10.80
   8   1   1  171.88    9.30
   8   1   1  184.18    9.50
   8  -1  -1  145.89   18.40
   8  -1  -1  174.68    9.60
   8   1  -2   44.00    4.90
  -8   1   2   42.90    3.10
   8  -1   2   40.30    5.10
   8  -1   2   46.10    4.30
  -8  -1  -2   43.20    2.70
   8  -1   2   48.80    4.70
   8   1  -2   51.69    6.30
   8  -1   2   43.60   12.00
   8  -1   2   50.19    3.90
   8   1  -2   60.19   16.20
   8  -1  -2   42.70    5.00
   8   1   2   42.80    3.60
   8  -1  -2   49.99    5.50
   8   1   2   42.30    4.20
  -8  -1   2   40.30    2.90
   8   1   2   43.00    5.10
  -8  -1   2   58.29    6.50
   8  -1  -2   44.80   17.90
  -8   1  -2   40.20    2.80
   8  -1  -2   39.70    7.70
   8   1   2   42.40    3.70
   8  -1   3  235.18   24.40
   8  -1   3  247.68   13.30
   8   1  -3  253.07   14.80
   8  -1   3  264.67   14.30
   8  -1   3  263.67   13.40
   8  -1   3  265.77   14.10
   8   1  -3  265.17   14.80
   8  -1   3  232.48   18.20
   8   1  -3  256.67   13.30
   8  -1   3  271.17   15.00
  -8   1   3  251.97   12.80
   8  -1  -3  260.97   14.80
   8   1   3  253.97   13.20
  -8  -1   3  262.47   13.70
   8  -1  -3  245.68   16.40
  -8  -1   3  260.17   12.80
   8   1   3  252.17   14.20
   8  -1  -3  267.47   13.50
   8   1   3  260.17   13.30
  -8   1  -3  259.97   12.70
   8   1   3  261.27   14.20
   8   1   3  268.07   14.50
  -8   1  -3  221.48   15.70
   8  -1  -3  290.17   28.40
  -8   1  -3  266.57   13.40
  -8   1   4    1.90    2.00
  -8  -1  -4   -3.00    3.20
   8  -1   4    2.40    4.20
   8  -1   4   -1.30    2.60
  -8  -1  -4    1.80    1.30
   8   1  -4    1.40    5.00
   8  -1   4    1.20    3.40
   8  -1   4   -0.90    3.00
   8  -1   4    2.00    1.80
   8   1  -4   -0.80    2.70
   8   1  -4   -1.20    2.70
   8  -1   4   -5.20   10.40
   8  -1   4   -2.20    5.20
   8   1   4    0.00    3.40
  -8   1  -4    2.20    1.50
  -8   1  -4    0.70    9.20
  -8   1  -4    4.80    3.10
  -8  -1   4    1.70    1.80
   8   1   4   -0.10    3.20
   8  -1  -4    1.90    5.90
  -8  -1   4    0.20    3.20
   8   1   4    0.10    1.80
   8   1   4    0.60    2.30
   8   1   4   -1.80    5.20
   8   1   4    1.40    3.70
   8  -1  -4    0.50    2.70
   8  -1  -4   -2.10    2.70
   8   1  -5  193.78   13.50
   8  -1   5  211.98   16.60
   8  -1   5  191.68   12.70
  -8   1   5  217.38   10.90
  -8  -1  -5  203.38   10.20
   8   1   5  186.48   13.00
   8   1   5  212.88   15.30
  -8  -1   5  206.58   10.60
  -8   1  -5  208.78   10.30
  -8   1  -5  182.28   11.50
  -8  -1   5  220.08   11.60
   8  -1  -5  238.48   12.20
  -8   1  -5  186.08   16.20
   8  -1   6    6.40    4.20
   8  -1   6   -2.20    5.60
   8  -1   6    5.30    2.90
   8   1  -6    4.10    6.50
   8  -1   6    5.80    2.90
   8   1  -6   -0.10    3.00
   8  -1   6    9.30    5.80
  -8  -1  -6    6.20    1.80
   8   1  -6    5.40    3.60
   8  -1   6   14.60    5.40
  -8  -1   6    2.80    3.40
   8   1   6    4.50    5.00
  -8  -1   6    4.50    4.00
   8  -1  -6    4.80    3.50
   8   1   6    2.80    5.00
  -8   1  -6    7.50    1.90
   8   1   6    4.40    3.00
   8   1   6    3.70    3.80
   8   1   6   -1.10    5.50
   8  -1  -6    0.10    3.00
  -8   1  -6   28.20   18.00
   8   1   6   12.50    2.90
   8  -1   7   -2.60    4.00
   8  -1   7   13.80    6.10
   8   1  -7   -0.70    3.20
   8  -1   7   -0.60    2.90
   8  -1   7    2.90    3.10
   8  -1   7   -2.50    5.80
   8   1  -7    1.80    3.80
  -8  -1  -7    1.70    1.80
   8  -1   7   13.60    5.90
  -8  -1  -7    4.40    3.70
   8  -1  -7   -1.00    3.60
   8   1   7    1.70    3.90
   8   1   7    1.10    6.20
   8  -1  -7    0.60    3.30
  -8   1  -7    8.10    3.80
   8   1   7   -1.20    5.90
   8   1   7    2.10    3.10
   8   1   7    3.40    5.60
   8   1   7    2.70    2.90
  -8   1  -7    3.00    1.90
   8  -1   8  155.08   11.60
  -8  -1  -8  128.29    6.80
   8  -1   8  123.39    8.20
   8   1  -8  118.19    8.80
   8  -1   8  132.89    9.50
   8  -1   8  119.49    8.00
  -8  -1  -8  120.79    8.80
  -8   1  -8  131.39    8.60
   8   1   8  129.39    8.20
  -8   1  -8  127.59    6.90
   8   1   8  123.69    8.10
   8   1   8  140.09   11.20
   8   1   8  116.99    9.60
   8  -1  -8  124.29    8.80
  -8  -1  -9  145.89    8.70
   8  -1   9  141.89    8.70
  -8  -1  -9  173.38    8.90
   8  -1   9  138.89    9.30
  -8  -1  -9  135.49    9.70
   8  -1   9  147.99   10.40
   8   1  -9  150.48    9.10
   8   1   9  143.79   11.90
   8   1   9  143.69    8.70
  -8   1  -9  142.19    7.90
   8   1   9  147.59   10.20
   8  -1  -9  144.19    9.10
   8   1   9  148.69    9.20
  -8   1  -9  133.89    9.30
   8   1 -10    0.10    3.70
   8  -1 -10   -1.40    3.00
   9   1   0    5.20    2.90
   9   1   0   -1.30    4.10
   9   1   0   -0.80    3.70
   9  -1   0   -2.20    5.40
   9   1   0    4.20   15.50
   9  -1   0   -1.40    4.00
   9  -1   0   -1.60    2.70
   9  -1   0    2.40    3.60
   9   1   0  -13.50   11.30
   9  -1   0   -0.20    3.20
   9   1   0   -3.10    5.50
   9  -1   0   13.70   15.80
  -9   1   0   -1.00    1.40
  -9  -1   0   -0.80    1.30
   9   1  -1   89.79    7.90
   9  -1   1   87.79    6.00
   9  -1   1   98.19   16.40
   9  -1   1   97.99    7.00
   9   1  -1   86.79    7.20
   9   1  -1   96.19   17.40
   9  -1   1   87.09    7.00
   9  -1   1   96.29    8.00
  -9   1   1   97.09    5.10
  -9  -1  -1   85.49    4.80
  -9  -1   1   91.99    4.90
   9  -1  -1   88.79    7.90
   9  -1  -1   94.69    7.30
   9   1   1   87.89    7.80
   9   1   1   80.09    5.90
   9   1   1   93.89    6.50
   9   1   1   87.09    7.10
   9  -1  -1   87.89   20.80
  -9   1  -1   95.69    5.00
   9   1  -2   30.50   17.10
   9   1  -2   19.00    5.00
   9  -1   2   21.30    5.00
   9   1  -2   27.50    4.70
  -9   1   2   19.70    2.10
   9  -1   2   20.80    3.80
   9  -1   2   15.50   12.70
   9  -1   2   22.80    3.10
   9  -1   2   13.10   26.50
   9  -1   2   24.80    4.20
   9  -1   2   16.00    4.30
  -9  -1  -2   18.50    1.80
   9   1  -2   11.10    6.80
   9  -1  -2   20.70    5.40
   9   1   2   19.80    4.20
   9  -1  -2   24.00    5.00
   9   1   2   19.20    2.90
   9  -1  -2  -10.60   19.60
  -9  -1   2   22.20    2.00
   9   1   2   18.80    4.50
  -9   1  -2   18.90    2.00
   9   1   2   22.10    3.40
  -9   1  -2   24.50    3.10
   9   1   2   21.10    3.60
   9   1  -3   -1.10    3.50
   9   1  -3    3.60    4.90
   9  -1   3   -0.10    4.20
   9  -1   3    2.20    5.60
   9  -1   3    1.10    4.20
   9  -1   3    3.20    3.20
  -9   1   3    2.30    1.90
   9   1  -3    9.40   22.00
   9  -1   3    2.00    3.70
   9   1  -3    3.70    5.00
   9  -1   3    0.70    2.30
   9   1  -3   -5.70    6.30
  -9  -1  -3    3.10    1.40
   9  -1  -3   -0.60    3.00
   9  -1  -3  -21.90   23.80
   9   1   3    2.20    2.30
   9  -1  -3    7.40    5.20
   9   1   3    2.30    3.00
   9  -1  -3   -1.40    6.80
  -9   1  -3    2.50    1.60
   9   1   3    3.70    4.50
  -9  -1   3    2.30    1.60
   9   1   3    1.50    3.60
  -9   1  -3   10.00    2.90
   9   1   3   -2.00    5.10
   9   1   3    3.40    3.90
  -9  -1  -4  150.68    9.20
   9  -1   4  143.29    8.20
   9  -1   4  135.09    8.30
   9   1  -4   97.79   29.30
   9  -1   4  131.89    9.60
   9  -1   4  132.09   10.30
   9  -1   4  147.39    9.40
   9   1   4  140.69    8.10
   9   1   4  147.69    8.40
   9   1   4  145.39    9.60
   9   1   4  135.69    9.50
  -9   1  -4  139.19    7.40
  -9  -1   4  135.59    7.70
   9   1   4  127.89    9.30
   9  -1  -4  141.09    8.60
   9  -1  -4  119.49   32.80
   9  -1   5   40.80    5.70
  -9  -1  -5   35.70    2.80
   9   1  -5   32.40    6.80
   9  -1   5   41.00    6.80
   9  -1   5   39.60    5.40
  -9   1   5   43.60    4.00
   9   1  -5   38.20    4.60
   9  -1   5   42.40    4.30
   9  -1   5   45.30    4.00
   9   1   5   40.90    6.00
   9   1   5   43.20    4.10
  -9  -1   5   37.10    3.50
  -9   1  -5   38.70    3.00
   9   1   5   39.80    6.50
   9   1   5   44.30    4.30
   9   1   5   43.80    5.40
   9  -1  -5   50.29   37.80
  -9   1  -5   33.30    4.80
   9  -1  -5   50.39    4.40
   9   1  -6   19.90    7.90
   9   1  -6   24.00    4.40
  -9  -1  -6   24.10    2.40
   9  -1   6   25.60    3.90
   9  -1   6   32.40    6.40
   9  -1   6   28.70    5.10
   9  -1   6   28.00    3.60
   9  -1   6   35.50    6.10
   9   1   6   27.00    3.60
   9   1   6   19.10    6.30
   9   1   6   22.20    5.70
  -9   1  -6   24.00    2.50
   9   1   6   25.50    5.00
   9   1   6   30.60    3.90
   9  -1  -6   27.70    4.30
   9   1  -7   -2.00    3.80
   9  -1   7   -0.60    4.10
   9  -1   7   15.50    6.50
   9  -1   7   -0.40    3.30
   9  -1   7   -0.90    5.80
   9  -1   7   10.30    5.80
  -9  -1  -7    3.30    4.20
   9  -1   7   -1.70    3.10
   9   1  -7   -1.40    3.70
  -9  -1  -7    0.50    1.80
  -9   1  -7   -0.50    3.70
   9   1   7    0.10    6.00
   9  -1  -7   -0.60    3.40
   9   1   7    0.60    3.40
   9  -1  -7   -2.00    3.70
  -9   1  -7    1.60    1.90
   9   1   7   -0.20    4.30
   9   1   7    4.50    6.00
   9   1   7    2.50    6.20
   9   1   7    0.40    3.30
   9   1  -8   45.80    5.00
   9  -1   8   50.59    7.50
  -9  -1  -8   45.70    3.10
  -9  -1  -8   47.50    5.70
   9  -1   8   46.60    5.90
   9  -1   8   43.10    4.70
  -9   1  -8   40.10    5.50
   9   1   8   52.99    6.50
  -9   1  -8   44.30    3.20
   9   1   8   43.80    5.80
   9  -1  -8   44.10    7.20
   9   1   8   47.30    5.00
   9   1   8   51.29    7.90
   9  -1   9   -0.30    7.30
  -9  -1  -9    4.10    4.10
   9   1  -9   -0.30    4.20
  -9  -1  -9    6.80    7.50
  -9  -1  -9    6.70    1.70
   9  -1   9    4.40    3.90
   9  -1   9    5.20    5.10
   9  -1   9    4.80    3.50
   9   1   9    3.20    3.30
  -9   1  -9    6.70    4.60
  -9   1  -9    4.90    3.30
   9   1   9   -2.70    6.60
   9   1   9   12.50    5.60
   9   1   9    7.30    3.70
  -9   1  -9    5.60    2.10
   9  -1  -9    6.30    6.00
  10   1   0   60.59    6.60
  10  -1   0   57.79    5.00
  10  -1   0   62.19   18.80
  10  -1   0   58.59    6.70
  10   1   0   54.89    4.90
  10   1   0   54.49    7.70
  10   1  -1   24.80   16.20
  10  -1   1  -11.20   14.30
  10   1  -1   11.80    7.90
  10  -1   1   13.90    4.80
 -10   1   1   17.30    2.30
  10  -1   1   16.50    4.40
  10  -1  -1   35.50   21.60
  10   1   1   21.90    4.90
 -10   1  -1   21.50    3.30
 -10  -1   1   16.50    2.20
  10   1   1   15.60    4.60
  10  -1  -1   15.90    5.50
 -10   1  -1   17.20    2.30
  10   1   1   17.80    5.70
  10   1  -2   -6.50    5.50
  10  -1   2    1.70    5.80
 -10   1   2    4.40    1.90
  10  -1   2    8.20    5.10
  10  -1   2    4.80    4.50
 -10  -1  -2    5.20    1.50
  10  -1   2    3.50    4.50
  10  -1   2    4.10    3.00
  10   1  -2    3.70    4.70
  10   1  -2    8.30    4.90
  10   1   2   -2.30    5.70
  10   1   2    1.90    4.30
 -10  -1   2    2.70    1.70
  10   1   2    3.40    3.00
  10  -1  -2    0.40    4.30
  10   1   2    5.10    4.10
 -10   1  -2    2.60    1.60
  10   1   2    4.80    4.60
 -10   1  -2    9.20    3.10
  10  -1  -2   -5.40    6.30
 -10  -1  -3  131.79    7.50
 -10   1   3  118.19    6.50
  10   1  -3  106.29   25.40
  10   1  -3  113.39    9.70
 -10  -1  -3  114.79    6.10
  10   1  -3  111.79    9.60
  10  -1   3  116.29    9.00
  10  -1   3  109.59    7.20
  10  -1   3  113.19    8.30
  10  -1   3   98.69    9.50
  10  -1   3  114.29    8.60
 -10   1  -3  110.99    7.40
  10   1   3  123.19    9.50
  10  -1  -3  151.88   30.60
 -10  -1   3  115.09    6.30
  10   1   3  115.19    8.70
  10   1   3  115.69    7.30
  10   1   3  108.59    8.70
  10   1   3  117.69    7.90
 -10   1  -3  121.19    6.30
 -10  -1  -4   30.20    2.40
  10   1  -4   20.70    8.40
  10  -1   4   29.10    5.70
  10   1  -4  -13.00   29.20
 -10   1   4   29.60    3.20
  10  -1   4   24.90    4.40
 -10  -1  -4   28.20    4.30
  10   1  -4   28.80    6.30
  10  -1   4   21.70    6.10
  10  -1   4   31.60    5.10
  10  -1   4   35.10    3.80
 -10  -1   4   29.20    2.90
 -10   1  -4   30.90    2.60
 -10   1  -4   30.10    4.20
  10   1   4   29.20    5.00
  10  -1  -4   33.90   33.00
  10   1   4   29.60    3.60
  10   1   4   21.10    5.80
  10   1   4   36.30    4.40
  10   1   4   27.10    5.20
  10   1  -5    2.60    7.40
  10  -1   5    3.10    3.00
  10   1  -5   -8.80    7.50
  10   1  -5   -0.20    4.60
 -10   1   5    7.70    5.40
 -10  -1  -5    5.90    1.80
  10  -1   5   16.00    5.50
  10  -1   5    4.90    4.50
  10   1  -5   54.89   54.59
  10  -1   5    5.80    4.30
 -10   1   5    0.30    3.80
  10  -1   5   -3.20    5.60
  10  -1   5   -0.60    6.20
  10   1   5    2.90    5.40
 -10   1  -5    4.60    2.00
  10  -1  -5   -2.30    8.50
  10   1   5    9.40    7.40
  10  -1  -5   -0.90    4.00
  10   1   5    2.40    5.30
  10   1   5    2.00    3.10
  10   1   5    1.40    6.00
 -10   1  -5   10.60    7.90
  10  -1  -5   20.00   54.89
  10  -1   6   42.50    6.30
 -10  -1  -6   32.60    2.60
  10  -1   6   33.10    6.70
  10  -1   6   30.20    4.40
  10  -1   6   26.10    3.90
  10  -1   6   32.10    5.30
  10   1   6   34.70    6.00
 -10   1  -6   32.00    2.80
  10   1   6   29.40    4.40
  10   1   6   33.90    5.40
  10   1   6   26.50    6.50
 -10  -1   6   28.80    5.50
  10   1   6   29.00    3.80
  10  -1   7   24.10    3.70
  10  -1   7   23.00    7.60
  10  -1   7   38.50    7.00
  10  -1   7   24.30    5.00
 -10  -1  -7   26.70    7.00
 -10  -1  -7   27.70    2.40
  10  -1   7   22.90    4.30
  10   1   7   24.20    5.10
 -10   1  -7   23.30    4.30
  10   1   7   16.80    8.60
  10   1   7   28.70    3.90
 -10   1  -7   25.50    2.60
  10   1   7   26.70    6.50
  10   1   7   26.20    4.60
  10  -1   8   35.40    5.10
 -10  -1  -8   31.50    7.20
  10  -1   8   32.90    3.90
  10  -1   8   38.30    6.80
 -10  -1  -8   36.00    2.50
  10   1  -8   21.30    7.20
  10  -1   8   29.40    4.10
 -10   1  -8   29.60    4.50
  10   1   8   30.80    4.00
  10   1   8   28.50    5.10
 -10   1  -8   32.30    2.60
  10   1   8   32.70    6.60
  11  -1   0   -2.00    6.20
  11   1   0   -3.80    6.10
  11  -1   0    5.20    5.60
  11  -1   0   -8.50   15.70
 -11   1   0   -0.70    1.80
 -11  -1   0    0.00    1.70
 -11   1   0    3.00    3.10
  11  -1   0   -2.50    4.70
  11   1   0   -0.80    5.10
  11   1   0    2.90    4.40
  11  -1   1   36.70    4.30
 -11  -1  -1   34.20    2.60
  11   1  -1   35.10    6.30
 -11   1   1   37.40    3.00
  11  -1   1   34.30    6.50
  11  -1   1   33.80    5.80
  11   1  -1   33.40    5.60
 -11   1   1   40.90    4.00
  11   1   1   31.80    4.40
 -11  -1   1   33.40    2.80
  11   1   1   38.90    5.50
  11  -1  -1   34.00    6.10
 -11   1  -1   40.00    2.80
  11   1   1   28.20    6.10
 -11   1  -1   38.90    4.00
  11  -1  -1   15.90   22.50
  11  -1  -1   29.20    6.40
  11   1  -2  146.09   19.90
 -11  -1  -2  184.48    9.70
  11  -1   2  164.38   11.60
  11  -1   2  152.78   11.10
  11   1  -2  158.78   11.40
 -11   1   2  180.28    9.50
 -11  -1  -2  168.08    8.50
 -11   1   2  155.38    8.70
  11  -1   2  180.08   11.90
  11  -1   2  170.98    9.80
  11   1  -2  141.49   11.50
  11   1   2  169.48   11.80
  11  -1  -2  162.38   12.30
  11  -1  -2  143.99   12.90
  11  -1  -2  172.08   29.90
  11   1   2  157.98    9.60
 -11   1  -2  184.08    9.50
  11   1   2  155.38   11.50
  11   1   2  163.18   11.00
 -11  -1   2  167.38    8.60
 -11   1  -2  174.88    8.60
 -11   1   3   47.10    3.70
 -11  -1  -3   52.39    5.10
  11  -1   3   51.39    6.40
 -11  -1  -3   45.70    3.50
  11  -1   3   46.20    7.00
  11   1  -3   35.50   10.20
  11  -1   3   44.80    6.40
 -11   1   3   52.39    4.50
 -11  -1   3   47.70    3.50
  11   1   3   44.60    6.10
  11   1   3   52.59    6.80
 -11   1  -3   48.20    3.40
  11   1   3   45.90    4.90
 -11   1  -3   53.29    4.70
  11  -1   4   60.19    7.50
  11  -1   4   58.69    6.90
 -11  -1  -4   53.49    5.40
 -11  -1  -4   55.49    3.90
  11  -1   4   54.79    4.80
  11  -1   4   50.39    6.20
  11   1  -4   51.99    8.30
 -11   1   4   58.39    4.50
 -11   1   4   62.09    4.90
  11   1   4   60.29    5.60
 -11   1  -4   62.09    5.30
  11   1   4   64.19    5.00
  11   1   4   54.59    7.30
 -11  -1   4   54.99    4.00
  11   1   4   57.99    6.60
 -11   1  -4   55.99    4.00
  11   1   4   55.69    6.50
  11  -1   5   22.10    5.60
 -11  -1  -5   11.80    1.90
 -11   1   5    8.00    4.10
  11  -1   5    8.00    4.70
  11  -1   5   12.70    5.30
  11  -1   5   10.40    6.10
  11  -1   5    1.10    6.00
  11  -1   5   13.60    3.30
  11   1   5   12.30    5.80
  11   1   5   13.70    5.20
  11   1   5    0.30    5.70
  11   1   5   11.70    3.40
 -11   1  -5   10.60    2.10
  11  -1  -5   10.10    6.50
 -11  -1   5   14.30    3.20
  11   1   5    8.00    4.70
  11   1   5   12.10    4.20
  11  -1   6   62.29    8.30
  11  -1   6   62.99    5.50
  11  -1   6   58.89    5.70
 -11  -1  -6   68.59    4.40
  11   1   6   61.79    7.00
  11   1   6   37.80    8.50
 -11   1  -6   66.69    4.30
 -11   1  -6   72.79    6.20
  11   1   6   70.69    6.60
  11   1   6   60.09    6.80
  11   1   6   59.79    5.50
  11  -1   7    4.00    6.60
  11  -1   7    0.70    4.30
  11  -1   7   -3.40    5.80
  11  -1   7   -0.60    5.80
  11  -1   7    0.50    3.10
 -11  -1  -7   -5.50    3.90
 -11  -1  -7    0.80    1.60
  11   1   7    0.80    4.20
  11   1   7    2.40    3.10
  11   1   7    0.50    4.40
 -11   1  -7   -0.20    1.70
 -11   1  -7   -1.50    3.60
  11   1   7  -24.80    6.00
  11   1   7   -1.40    5.80
  11   1   7   -0.20    5.20
  12  -1   0   50.29    7.50
  12   1   0   53.09    7.20
 -12   1   0   60.69    4.20
  12  -1   0   59.79    7.00
 -12   1   0   70.99    5.00
 -12  -1   0   69.79    5.10
  12   1   0   58.29    6.60
 -12  -1   0   56.99    4.00
  12  -1   1    7.60    6.90
  12   1  -1   -4.70    6.10
  12  -1   1    3.30    6.00
  12   1  -1    2.80    4.90
 -12   1   1    1.40    2.10
  12  -1   1   -4.10    5.00
 -12  -1  -1    1.10    1.70
  12  -1   1    0.50    4.70
 -12   1   1    5.50    3.10
 -12  -1  -1    0.70    3.10
  12   1  -1    1.20    5.60
  12   1   1    1.90    5.50
 -12  -1   1    1.30    1.90
  12  -1  -1   -4.50    6.90
 -12   1  -1    1.50    2.00
 -12   1  -1    4.30    3.20
  12   1   1   -1.40    4.60
  12  -1  -1    0.00    5.90
  12  -1  -1    3.80    6.80
  12   1  -2  250.37   16.50
 -12   1   2  304.87   14.50
 -12  -1  -2  272.57   13.60
  12  -1   2  276.17   16.10
 -12   1   2  273.87   13.90
 -12  -1  -2  282.27   14.50
  12  -1   2  282.07   14.70
 -12  -1   2  284.47   13.80
  12   1   2  265.47   14.90
 -12   1  -2  287.07   14.50
 -12   1  -2  277.17   13.70
  12   1   2  267.17   15.90
  12   1   2  263.07   16.60
  12   1  -3   38.40    8.30
 -12   1   3   40.80    4.20
 -12   1   3   43.60    3.60
  12  -1   3   36.60    6.10
  12  -1   3   36.40    6.90
  12  -1   3   36.50    4.40
 -12  -1  -3   39.70    2.90
 -12  -1  -3   37.10    4.50
 -12   1  -3   36.90    4.40
  12   1   3   41.10    6.00
 -12   1  -3   38.90    3.10
  12   1   3   39.60    6.60
  12   1   3   43.50    4.50
 -12  -1   3   40.50    3.30
  12  -1   4    2.10    5.20
  12  -1   4   -3.30    5.80
  12  -1   4    3.30    5.20
  12   1  -4   -3.40    6.40
 -12   1   4   -0.30    3.50
 -12   1   4    2.70    3.50
 -12  -1  -4    0.90    1.80
 -12  -1  -4   -0.90    4.50
  12  -1   4    1.10    3.40
 -12  -1   4    0.10    2.80
 -12   1  -4    1.40    4.00
  12   1   4    0.30    5.10
  12   1   4   -2.20    5.30
  12   1   4    1.10    5.60
 -12   1  -4    1.40    1.90
  12   1   4    0.50    5.40
  12  -1  -4   -2.60    6.90
  12   1   4    1.20    5.80
 -12   1   5   45.60    7.40
 -12  -1  -5   67.69    4.10
  12  -1   5   55.39    6.30
  12  -1   5   48.50    7.30
  12  -1   5   64.59    6.90
  12  -1   5   68.39    5.10
  12   1   5   67.39    7.50
  12   1   5   55.69    6.50
  12   1   5   69.29    6.90
 -12   1  -5   67.29    4.30
  12   1   5   72.99    5.20
 -12  -1   5   82.49    8.60
  12  -1   6  147.59    9.00
  12  -1   6  128.39    9.70
 -12  -1  -6  150.38    9.50
  12  -1   6  110.39   12.80
 -12  -1  -6  149.79    7.60
 -12   1  -6  149.69    8.70
  12   1   6  137.09   10.40
 -12   1  -6  155.88    7.60
  13   1   0   -0.90    6.70
 -13   1   0   -0.30    4.30
 -13  -1   0    3.20    3.10
  13   1   0    2.80    5.70
  13  -1   0   -0.10   11.80
  13   1   0   -4.30    6.10
 -13   1   0    1.50    2.40
  13  -1   0   -6.40    5.50
  13  -1   0   -0.10    6.60
 -13  -1   0    2.50    2.00
 -13  -1  -1    4.60    1.80
  13   1  -1    6.00    5.90
  13  -1   1    0.20    6.30
  13  -1   1    8.40    7.20
  13  -1   1    3.90    5.40
 -13  -1  -1    4.70    3.50
  13   1  -1   -3.60    8.40
  13   1  -1    6.20    6.90
 -13   1   1    6.50    4.40
  13   1   1   -1.10    6.00
  13  -1  -1   -1.80    6.60
 -13   1  -1    5.20    2.40
 -13  -1   1    5.00    2.70
  13  -1  -1  -14.20    6.70
  13   1   1    6.40    5.80
  13   1   1    1.60    5.90
 -13  -1   1    9.80    3.20
  13  -1   2    0.40    6.00
 -13   1   2    5.30    2.50
 -13   1   2    3.00    3.10
  13   1  -2    3.30   10.00
 -13  -1  -2    4.00    3.50
  13   1  -2   -3.10    5.90
  13  -1   2    7.30    5.20
  13  -1   2    9.00    6.60
  13   1   2    8.00    5.90
 -13   1  -2    8.90    3.00
 -13   1  -2    7.80    3.40
 -13  -1   2    5.60    3.20
 -13  -1   2    7.20    2.20
  13  -1  -2   -0.20    6.40
  13   1   2    1.00    5.60
  13   1   2    0.00    5.00
  13  -1   3    1.90    6.00
 -13   1   3    4.60    3.20
  13  -1   3    1.90    6.50
  13  -1   3    0.00    6.50
  13  -1   3    5.40    5.30
  13   1  -3   -0.50    5.90
 -13  -1  -3    3.30    4.10
 -13  -1  -3    2.50    1.80
 -13  -1   3   -0.40    3.10
 -13  -1   3    5.80    2.50
  13   1   3    3.20    5.50
  13   1   3    3.30    5.00
 -13   1  -3    5.60    2.10
  13   1   3    0.40    5.40
 -13   1  -3    4.10    3.80
  13   1   3    3.60    4.90
  13  -1  -3    1.00    7.30
  13   1  -4    6.30    7.30
  13  -1   4    8.20    5.20
 -13  -1  -4   11.80    1.90
  13  -1   4    1.90    6.10
  13  -1   4    2.30    6.40
  13  -1  -4    8.20    6.50
  13   1   4   14.50    5.80
  13   1   4    2.70    5.90
 -13   1  -4   13.00    2.10
  13   1   4   11.00    5.10
 -13  -1   4    9.50    3.90
 -14   1   0   16.30    3.80
 -14   1   0   21.80    2.70
 -14  -1   0   23.20    3.40
 -14   1   1    8.60    3.20
 -14  -1  -1    9.50    4.70
 -14  -1  -1   12.20    3.00
 -14  -1   1   15.80    2.40
 -14   1  -1    8.40    4.00
 -14   1  -1    5.40    2.30
 -14  -1   1    6.80    3.00
 -14  -1  -2   28.30    2.50
   0   2   0  828.82   39.60
   0   2   1    5.30    3.00
   0   2  -1    2.80    1.50
   0  -2  -2 2866.31  138.69
   0   2  -2 2808.32  138.79
   0   2   2 3012.90  139.49
   0  -2   2 2993.60  140.09
   0  -2   3    9.50    8.20
   0   2  -3    1.20    1.70
   0   2   3   -2.80    5.90
   0  -2  -3    0.00    1.70
   0  -2   4 1377.36   66.49
   0  -2  -4 1324.67   63.29
   0   2  -4 1277.57   63.39
   0   2   4 1320.07   65.19
   0  -2   5   19.70   12.70
   0  -2  -5    0.10    2.90
   0  -2   5    0.30    2.20
   0  -2   5   -0.10    4.90
   0   2   5   -0.20    2.10
   0  -2  -5    0.40    1.60
   0   2  -5    0.20    2.30
   0  -2  -5    0.30    1.20
   0   2   5    1.80    6.30
   0   2  -5   -0.50    1.80
   0   2  -5    1.90    3.60
   0   2   5   -1.60    8.50
   0  -2  -5    1.10    1.40
   0   2   6  269.07   16.80
   0  -2  -6  268.07   12.90
   0   2  -6  268.27   13.40
   0   2   6  297.27   21.70
   0   2  -6  270.47   13.40
   0   2  -6  294.57   14.90
   0  -2   6  276.97   23.80
   0  -2  -6  259.77   13.80
   0  -2  -6  275.77   13.30
   0   2  -6  260.47   13.00
   0   2   6  254.17   13.20
   0  -2  -6  254.07   13.30
   0  -2   6  256.57   14.00
   0  -2  -6  271.67   14.40
   0   2   6  258.57   14.20
   0   2  -7   -0.20    6.10
   0  -2  -7    2.70    3.10
   0  -2   7  -31.30   21.60
   0   2  -7    2.10    2.00
   0   2   7   -0.60    4.40
   0  -2  -7    0.10    4.30
   0   2   7   -0.40    2.50
   0   2   7  -16.20   15.90
   0  -2  -7    1.60    2.20
   0  -2  -7    0.70    5.00
   0  -2  -7   -1.60    1.50
   0  -2   7   -1.20    1.60
   0  -2   7    3.70    3.70
   0   2   7    6.00    7.00
   0   2  -7    1.60    2.30
   0  -2  -7   -0.20    1.90
   0   2  -7   -0.30    2.80
   0   2   7   -0.20    2.50
   0   2  -8   45.00    4.00
   0   2  -8   54.59    9.60
   0   2  -8   46.80    4.10
   0   2   8   45.80    4.30
   0   2   8   49.00   20.40
   0  -2  -8   46.10    4.10
   0  -2  -8   46.40    3.80
   0   2  -8   45.10    4.10
   0  -2  -8   40.60    4.80
   0  -2   8   56.89   31.50
   0   2   8   48.30    8.50
   0  -2  -8   49.00    8.40
   0  -2  -9    2.40    4.50
   0   2   9  -13.90   28.90
   0   2  -9   -1.20    2.70
   0  -2  -9   -0.30    2.40
   0   2  -9   -0.40    3.40
   0   2  -9    0.30    3.10
   0  -2   9   15.00   42.50
   0  -2   9    0.40    3.30
   0   2  -9    3.90   19.30
   0  -2  -9    1.50    3.10
   0  -2  10   24.20    6.80
   0   2 -10   45.40    4.40
   0  -2 -10   46.10    5.30
   0  -2  10   42.10    5.30
   0   2 -10   48.20    4.70
   0  -2  10  -81.59   75.39
   0   2  10   33.80   36.50
   0   2 -10   48.80    5.20
   0  -2 -10   43.10    3.90
   0  -2 -10   47.80    6.50
   0   2 -11   -0.20    4.20
   0   2 -11   -0.10    7.20
   0   2 -11    1.90    2.80
   0  -2 -11    0.00    3.50
   0  -2  11    0.20    3.80
   0  -2 -11   -0.80    2.70
   0   2 -11   -0.40    5.10
   0  -2 -12  104.79    6.60
  -1   2   0   -1.80    1.60
  -1  -2   0   -0.30    1.10
   1   2   0    0.20    0.90
  -1   2   1 1116.29   54.19
   1   2  -1 1134.99   53.19
   1  -2   1 1135.79   54.39
  -1   2  -1 1075.09   53.29
  -1   2   2 2247.68  106.19
  -1  -2  -2 2208.08  104.89
   1   2  -2 2197.38  105.09
   1  -2   2 2264.17  106.49
  -1   2  -2 2216.48  105.19
   1  -2  -2 2119.39  105.09
   1  -2   3  283.27   18.10
  -1  -2  -3  289.27   14.30
   1   2  -3  281.57   14.70
  -1   2   3  287.27   17.40
  -1   2  -3  302.77   14.70
   1  -2  -3  308.47   14.40
  -1  -2   3  249.08   19.50
  -1  -2  -4  277.97   13.50
   1  -2   4  238.78   18.10
  -1   2   4  261.87   18.10
   1   2  -4  253.77   13.60
   1   2   4  281.27   16.80
  -1   2  -4  279.57   13.90
  -1  -2   4  310.77   20.50
   1  -2  -4  253.57   13.60
  -1   2   5  172.88   15.40
  -1  -2  -5  157.18    9.20
   1   2  -5  157.78    8.40
   1   2  -5  144.79    9.60
   1   2  -5  165.88    8.80
   1  -2   5  159.18   16.20
   1  -2   5  170.58   10.30
  -1  -2  -5  163.98    8.00
  -1   2   5  163.08   11.70
  -1   2  -5  159.88    8.10
  -1   2  -5  161.98    9.70
   1   2   5  163.88   13.60
  -1  -2   5  170.48    8.70
   1   2   5  156.68   11.10
   1  -2  -5  158.88    8.40
  -1  -2   5  129.79   18.30
   1  -2  -5  163.58    8.50
   1  -2  -5  144.99    9.20
  -1   2  -5  167.58    8.50
  -1  -2  -6    6.30    1.90
   1  -2   6    6.00    3.40
   1   2  -6    5.60    2.10
   1  -2   6    5.60    3.40
   1   2  -6    5.00    2.20
   1   2  -6    9.50    4.70
  -1  -2  -6    5.10    2.80
  -1   2   6    2.40    2.50
  -1   2   6    0.80    6.50
   1  -2   6   -1.60    4.80
  -1   2   6   33.60   13.50
  -1  -2  -6    5.90    3.90
  -1  -2  -6    8.30    1.40
   1  -2   6  -14.90   13.70
  -1  -2  -6    8.80    2.10
   1  -2  -6    0.00    3.10
   1   2   6    5.50    2.80
   1   2   6    2.50    5.60
   1  -2  -6    9.80    1.80
  -1  -2   6    7.30    2.70
   1  -2  -6    5.50    1.90
   1   2   6    6.50    2.00
   1   2   6    2.10    2.90
   1  -2  -6    9.00    3.90
   1   2   6    1.60   11.10
   1   2   6   -8.20    4.70
  -1   2  -6    6.40    2.00
  -1   2  -6    5.90    1.60
   1   2   6    3.10    2.40
  -1  -2   6   14.20   18.00
   1  -2  -6    3.90    2.90
  -1   2  -6    6.00    4.60
   1   2  -7    7.70    6.40
   1  -2   7    3.60    4.20
  -1  -2  -7    4.70    1.80
  -1  -2  -7    4.50    2.10
  -1   2   7   35.30   19.40
  -1  -2  -7    8.50    5.30
   1  -2   7   -4.10   20.40
  -1  -2  -7    6.90    1.60
   1   2  -7    7.50    2.60
   1   2  -7    5.60    2.30
   1   2  -7    6.60    2.40
  -1   2   7    3.20    2.80
   1  -2   7    5.30    6.10
  -1  -2  -7    7.40    3.10
   1  -2  -7    5.10    3.30
   1   2   7    2.80    6.50
  -1  -2   7  -15.10   25.60
   1   2   7    4.00    2.40
  -1   2  -7    5.10    2.20
   1  -2  -7   -0.10    3.40
   1   2   7  -18.60   14.30
  -1  -2   7    2.50    3.00
   1  -2  -7    5.10    2.00
   1   2   7    2.50    3.80
  -1   2  -7    8.10    2.40
   1  -2  -7    3.50    2.50
   1  -2  -7    1.10    5.00
  -1  -2   7   11.10    3.30
  -1   2  -7   -0.90    5.20
   1   2   7    2.70    2.80
  -1  -2  -8   24.50    2.30
   1   2  -8   24.90    3.30
  -1   2   8   41.30   26.30
   1   2  -8   24.00    8.50
   1  -2   8    7.20   25.40
   1   2  -8   25.40    3.20
  -1  -2  -8   18.50    4.00
  -1  -2  -8   22.70    2.90
   1   2  -8   21.90    3.90
  -1  -2  -8   24.00    3.10
  -1  -2  -8   25.20    7.90
  -1   2  -8   18.10    8.20
   1   2   8   22.70    5.10
   1  -2  -8   23.80    4.30
   1  -2  -8   26.00    3.40
  -1   2  -8   25.00    3.50
   1   2   8   15.00    4.20
   1   2   8    7.50    7.70
  -1   2  -8   28.30    2.60
   1   2   8   26.90   20.00
   1   2   8   25.40    3.30
   1  -2  -8   24.70    2.80
  -1  -2   8   25.80    4.80
  -1   2  -8   23.60    3.20
  -1  -2   8   40.30   34.30
   1  -2  -8   31.20    8.20
   1  -2   9   10.70    4.10
  -1  -2  -9   18.40    2.90
  -1  -2  -9   12.10    4.50
   1   2  -9   13.10    3.80
  -1   2   9   36.90   34.40
   1  -2   9   47.50   38.00
   1   2  -9   18.60    3.20
   1   2  -9   28.80   22.40
   1   2  -9   27.50    3.80
  -1  -2  -9   21.70    3.30
   1  -2  -9   20.50    4.90
   1  -2  -9   16.60    2.80
  -1   2  -9   19.80    4.00
  -1   2  -9   15.80    3.40
   1   2   9   20.10    3.70
  -1  -2   9   -6.30   42.00
  -1  -2   9   10.80    4.20
   1  -2  -9   21.70    3.50
  -1   2  -9   18.40    3.10
   1   2   9   24.20   26.80
  -1   2  10  134.39   67.19
   1  -2  10   97.59   12.40
   1  -2  10   94.39    7.00
  -1  -2 -10   94.29    8.10
  -1  -2 -10  101.39    7.90
   1   2 -10   99.49    7.30
   1   2 -10   94.59    8.20
   1   2 -10   92.69    7.10
  -1   2 -10  101.29    6.90
   1  -2 -10   89.49    7.20
  -1   2 -10  102.19    8.00
   1   2  10   96.19   33.40
  -1   2 -10   85.69    7.80
   1  -2 -10   88.19    8.20
   1  -2 -10   97.79    7.30
  -1  -2 -11    0.60    3.50
   1   2 -11    0.40    4.90
  -1  -2 -11    3.40    2.80
   1   2 -11    0.20    4.30
   1   2 -11    1.80    7.40
   1   2 -11    2.40    2.80
  -1   2 -11    2.20    5.70
  -1   2 -11    1.00    2.90
   1  -2 -11    1.70    3.40
   1  -2 -11    0.20    2.60
  -1   2 -11    0.40    3.60
  -1  -2 -12   10.20    3.90
  -1  -2 -12   10.10    3.30
  -1   2 -12   10.90    2.90
   1  -2 -12    9.60    4.10
   1  -2 -12   12.10    2.90
   2   2   0  853.81   39.70
  -2  -2   0  786.22   39.20
   2  -2   0  847.62   40.80
  -2   2   0  808.92   39.50
   2   2  -1  286.67   14.50
  -2   2   1  288.17   17.10
   2  -2   1  294.37   16.90
  -2   2  -1  316.67   14.70
   2   2  -2 2487.55  122.09
   2  -2   2 2600.94  123.49
  -2   2   2 2492.55  123.59
  -2  -2  -2 2510.45  121.79
   2   2   2 2613.74  122.09
  -2   2  -2 2701.33  122.19
   2  -2  -2 2542.65  122.09
  -2   2   3  102.29   10.60
  -2  -2  -3   90.09    5.00
   2   2  -3   93.69    5.40
   2  -2  -3   85.19    5.20
  -2  -2   3  107.09   13.50
  -2   2  -3   80.69    5.30
   2   2   3  100.79    7.00
  -2   2   4  344.77   25.50
   2  -2   4  397.16   23.60
   2   2  -4  390.26   19.50
  -2  -2  -4  390.06   19.30
  -2  -2   4  393.16   28.00
   2  -2  -4  397.36   19.60
   2   2   4  398.76   21.30
  -2   2  -4  395.86   19.60
   2  -2   5   53.49   13.20
   2   2  -5   56.19    4.70
  -2  -2  -5   56.39    3.40
   2   2  -5   60.19    4.20
  -2   2   5   60.89   13.80
   2  -2   5   64.29    5.50
  -2  -2  -5   66.69    4.80
   2   2  -5   75.79    5.80
   2   2  -5   60.49    4.20
  -2   2   5   66.99   10.90
   2   2   5   56.29    4.90
   2  -2  -5   65.29    4.20
  -2  -2   5   68.29   18.20
   2  -2  -5   57.99    5.10
  -2   2  -5   57.79    4.40
  -2  -2   5   61.09    4.40
   2   2   5   67.49    9.20
  -2   2  -5   65.89    5.60
   2   2   5   57.69    3.70
   2   2   5   63.09    6.30
  -2   2  -5   59.09    3.90
   2   2  -6   66.49    6.70
  -2  -2  -6   63.99    5.60
   2  -2   6   78.89   16.40
   2   2  -6   63.69    5.10
  -2   2   6   65.59    8.10
   2  -2   6   58.89    5.40
  -2  -2  -6   62.39    3.60
   2  -2   6   70.79    6.00
   2   2  -6   66.19    4.60
  -2   2   6   80.59    5.50
   2   2  -6   63.39    4.60
  -2   2   6   51.89   18.20
  -2  -2  -6   58.79    4.90
  -2   2  -6   55.09    3.80
   2   2   6   59.09    5.40
   2   2   6   61.29    8.00
  -2  -2   6   77.19   23.60
  -2  -2   6   73.69    8.80
   2   2   6   57.89    4.60
   2   2   6   59.89    4.30
   2   2   6   77.79   11.60
   2  -2  -6   58.09    6.00
  -2  -2   6   59.69    4.90
   2   2   6   60.69    6.50
   2  -2  -6   68.99    4.20
  -2   2  -6   59.39    6.20
  -2   2  -6   74.19    4.90
   2  -2  -6   62.99    5.10
   2  -2  -6   60.19    4.10
   2  -2   7  306.67   26.70
  -2  -2  -7  291.27   14.70
   2  -2   7  273.77   15.00
  -2  -2  -7  277.37   15.40
   2  -2   7  295.97   15.60
  -2  -2  -7  288.27   14.30
   2   2  -7  288.27   14.90
   2   2  -7  298.77   15.00
   2   2  -7  290.97   17.80
  -2  -2  -7  305.27   16.60
   2   2  -7  287.87   15.20
  -2   2   7  321.07   28.30
  -2   2   7  308.67   19.50
  -2  -2  -7  273.87   14.70
   2   2   7  286.67   15.70
  -2  -2   7  282.77   20.00
  -2   2  -7  313.27   17.60
   2   2   7  299.17   15.00
   2  -2  -7  296.87   15.00
   2  -2  -7  300.27   15.30
   2   2   7  299.97   18.20
   2   2   7  277.37   16.60
   2   2   7  246.68   23.70
   2  -2  -7  305.27   14.80
   2   2   7  284.37   14.70
   2  -2  -7  340.07   17.30
  -2   2  -7  295.17   14.40
  -2  -2   7  301.57   15.20
  -2  -2   7  264.07   35.70
  -2   2  -7  294.67   14.90
   2  -2   8   80.79   27.20
   2   2  -8   90.19   11.40
  -2   2   8   90.49   10.90
  -2  -2  -8   87.79    5.00
  -2   2   8   77.99   27.80
   2   2  -8   82.29    6.30
   2  -2   8   85.99   10.60
  -2  -2  -8   81.89    5.70
  -2  -2  -8   95.99    6.10
  -2  -2  -8   81.19    9.40
   2  -2   8   99.89    8.40
   2   2  -8   90.89    6.00
   2   2  -8   86.49    6.80
  -2  -2  -8   83.29    6.30
   2   2   8   78.99   19.60
  -2   2  -8   90.99    6.00
   2   2   8   81.89    5.80
  -2   2  -8   89.89    5.30
  -2  -2   8   78.99   11.60
   2  -2  -8   86.59    5.60
  -2  -2   8   21.90   42.60
   2  -2  -8   80.49    5.60
  -2   2  -8   95.29   10.80
   2  -2  -8   82.49    6.50
   2   2   8   82.89    7.60
  -2  -2   8   97.69    6.80
  -2   2  -8   93.69    6.60
   2  -2  -8   65.49   10.10
  -2  -2  -9   64.59    5.10
  -2  -2  -9   59.19    6.00
   2  -2   9   72.89   11.50
  -2   2   9   79.39   41.60
   2  -2   9   71.09   35.20
   2   2  -9   67.69    5.40
  -2  -2  -9   64.09    5.30
   2   2  -9   57.79    4.90
   2   2  -9   65.59    5.80
  -2   2  -9   63.49    4.40
  -2   2  -9   63.29    5.40
  -2   2  -9   64.49    5.00
  -2  -2   9   64.99   11.40
   2   2   9   65.09    5.20
  -2  -2   9   71.29    7.10
   2  -2  -9   65.59    5.20
   2  -2  -9   66.59    6.80
   2  -2  -9   60.99    5.10
   2   2   9   39.90   24.60
  -2  -2   9  107.09   55.39
   2   2   9   62.29    7.60
   2   2 -10   -3.60    4.20
  -2  -2 -10    4.70    5.40
   2   2 -10    3.70    3.60
  -2  -2 -10    0.10    2.80
  -2  -2 -10   -0.30    3.20
   2  -2  10    0.80    3.50
   2  -2  10   -0.70    4.20
   2   2 -10    0.30    3.60
   2   2 -10    0.10    2.90
   2  -2 -10    1.80    3.50
  -2   2 -10   -0.20    3.00
   2  -2 -10    1.50    2.60
  -2   2 -10    3.50    4.10
   2  -2 -10   -0.60    5.10
   2   2  10    4.40    4.30
  -2   2 -10    1.80    3.30
   2  -2 -10    8.20    5.90
  -2  -2  10   -1.60    3.70
   2   2 -11   25.00    4.80
   2  -2  11   14.40    4.60
   2   2 -11   17.10    3.50
   2   2 -11   14.60    4.20
  -2   2 -11   15.40    3.70
   2  -2 -11   12.90    3.00
  -2   2 -11   17.50    3.10
  -2   2 -11   12.20    4.50
   2  -2 -12   14.00    2.70
  -2   2 -12    7.60    3.10
   3  -2   0   -4.30    5.90
  -3  -2   0   -0.50    1.50
  -3   2   0    1.10    2.40
   3  -2   1  134.49   10.30
   3   2  -1  125.49    6.60
  -3   2  -1  122.79    7.20
   3   2  -2   83.29    5.00
  -3  -2  -2   78.19    4.30
   3  -2   2   95.69   10.20
  -3   2   2   81.99   11.20
  -3   2  -2   90.49    5.40
   3  -2  -2   73.69    5.00
  -3  -2  -3   65.29    4.00
   3  -2   3   64.49    9.00
  -3   2   3   64.29   12.30
   3   2  -3   62.59    4.70
  -3   2  -3   51.89    4.60
   3  -2  -3   64.49    4.50
   3   2   3   63.09    5.30
   3   2  -4    9.90    1.90
   3  -2   4   11.80    3.80
  -3   2   4   11.10   12.70
   3  -2   4   11.40    8.90
   3   2  -4   10.00    3.50
  -3  -2  -4   11.20    2.40
  -3   2  -4    8.20    3.10
   3  -2  -4    7.80    1.60
  -3  -2   4    8.70    2.20
   3  -2  -4    6.40    2.50
   3   2   4   14.70    5.50
  -3  -2   4   27.30   18.70
   3   2   4    9.10    1.60
   3   2   4    9.50    2.10
   3   2  -5 1309.57   67.49
  -3   2   5 1340.47   72.49
   3   2  -5 1368.46   66.79
   3   2  -5 1426.86   66.99
   3  -2   5 1427.46   71.09
  -3  -2  -5 1364.86   66.39
   3   2  -5 1567.24   67.09
   3  -2   5 1313.57   67.59
  -3   2   5 1320.37   66.89
  -3   2   5 1474.95   70.39
  -3  -2  -5 1395.66   67.09
   3  -2  -5 1437.06   66.89
   3   2   5 1391.86   68.59
   3   2   5 1377.36   66.69
  -3   2  -5 1373.16   66.49
   3  -2  -5 1348.37   66.79
  -3  -2   5 1441.16   66.89
   3   2   5 1357.36   66.79
  -3   2  -5 1497.85   67.49
   3   2   5 1369.86   67.29
   3  -2  -5 1449.76   66.79
  -3   2  -5 1375.06   66.79
  -3  -2   5 1364.16   70.59
   3   2   5 1414.26   67.69
  -3   2   6  219.78   15.40
  -3   2   6  203.28   11.40
   3   2  -6  192.78   11.00
   3   2  -6  204.18   12.90
   3   2  -6  209.38   10.80
   3  -2   6  216.08   11.20
   3   2  -6  201.68   10.70
  -3  -2  -6  207.58   12.20
  -3  -2  -6  203.38   10.80
   3  -2   6  204.08   12.70
  -3   2   6  221.88   26.90
   3  -2   6  216.28   20.80
  -3  -2  -6  204.78   10.10
   3   2   6  201.68   15.80
  -3  -2   6  199.78   33.20
   3   2   6  206.78   11.20
   3   2   6  199.68   13.00
  -3   2  -6  214.08   10.90
   3  -2  -6  186.48   11.00
  -3   2  -6  220.18   12.80
   3   2   6  196.58   10.40
  -3   2  -6  209.48   10.20
   3   2   6  200.98   12.40
  -3  -2   6  204.08   15.90
   3  -2  -6  222.98   12.50
  -3  -2   6  207.78   11.00
   3   2   6  201.08   10.70
   3  -2  -6  206.98   10.80
   3  -2  -6  204.28   10.60
  -3  -2  -7   35.40    7.40
  -3  -2  -7   46.20    3.10
  -3  -2  -7   43.30    4.40
  -3   2   7   45.20   27.70
   3   2  -7   56.69    9.00
   3   2  -7   45.60    4.50
   3  -2   7   46.30    4.40
   3   2  -7   46.20    3.90
   3   2  -7   42.30    4.10
   3  -2   7   55.49    6.40
   3  -2   7   58.39   20.20
   3  -2   7   49.80    5.10
   3  -2  -7   39.70    3.60
   3  -2  -7   49.80    4.10
   3   2   7   46.50    5.10
   3   2   7   45.90    4.10
  -3  -2   7   50.39    4.50
  -3   2  -7   36.90    7.70
   3  -2  -7   44.80    4.60
  -3   2  -7   47.60    4.30
  -3   2  -7   46.90    3.30
   3   2   7   46.50    3.90
   3  -2  -7   29.50    7.40
  -3  -2   7   33.30   39.40
   3   2   7   49.90   14.00
   3   2   7   44.10    6.50
  -3   2   8   71.59   32.50
   3  -2   8   -3.30    4.30
  -3  -2  -8    1.00    2.60
   3  -2   8    0.70    3.80
   3   2  -8    0.50    2.50
  -3  -2  -8    3.80    2.50
   3   2  -8    2.40   10.40
   3  -2   8   13.90   24.40
   3  -2   8    5.20    8.80
  -3  -2  -8   -1.60    8.60
   3  -2   8   -0.40    3.20
  -3  -2  -8   -0.40    2.10
   3   2  -8    0.00    2.60
  -3  -2  -8    2.70    3.80
   3  -2  -8    3.20    3.30
  -3  -2   8   -3.00    3.80
  -3   2  -8    0.20    1.90
  -3  -2   8  -42.90   47.70
   3   2   8    3.20    4.30
  -3  -2   8    0.10    3.40
   3  -2  -8   11.10   10.00
   3   2   8   -0.10    2.80
   3   2   8    3.40    3.60
   3   2   8    7.10    6.20
   3   2   8  -14.00   16.70
   3  -2  -8    0.00    3.50
   3  -2  -8    1.70    4.20
   3  -2  -8   -0.30    2.30
   3   2   8    4.00    6.70
  -3   2  -8    1.70    9.10
   3  -2   9    6.90    7.30
  -3  -2  -9   10.20    2.90
   3   2  -9    8.70    3.60
   3   2  -9   10.60    3.10
   3  -2   9    9.10    5.90
  -3  -2  -9    7.00    1.90
  -3  -2  -9   11.00    3.20
   3   2  -9    5.80    4.10
   3  -2   9  -21.90   32.00
  -3   2   9  -47.50   41.90
   3  -2   9    4.30    4.20
  -3  -2  -9    8.50    4.30
   3   2   9    8.80    5.40
   3  -2  -9   12.80    5.10
   3   2   9    4.40    3.30
  -3   2  -9   10.30    3.00
   3  -2  -9    4.90    2.60
  -3  -2   9    2.50    5.50
   3  -2  -9    0.10    3.90
   3   2   9   -8.60   19.70
  -3   2  -9    8.00    2.30
  -3  -2   9    6.10    3.90
   3  -2  -9    7.90    3.40
  -3   2  -9   10.40    3.60
   3   2   9   14.00    8.30
  -3  -2 -10    1.10    3.30
   3   2 -10    3.50    3.10
   3   2 -10   -2.60    3.70
  -3  -2 -10    4.00    5.60
   3   2 -10   -4.80    4.40
  -3  -2 -10    0.40    3.00
   3   2 -10   -1.10    3.40
   3  -2  10   -1.40    3.30
  -3  -2  10    0.10    3.90
   3  -2 -10    0.10    2.70
   3  -2 -10   -0.20    4.10
  -3   2 -10   -0.90    4.00
  -3   2 -10    2.30    3.30
   3  -2 -10    0.00    3.60
   3   2  10   -1.30    9.10
   3   2  10    2.80    3.70
  -3   2 -10   -1.10    2.90
   3   2 -11  168.78   10.10
  -3  -2 -11  165.08    9.50
   3   2 -11  160.38    9.30
  -3  -2 -11  158.78    9.00
   3  -2  11  162.48    9.80
   3   2 -11  157.28   10.20
  -3   2 -11  155.28    9.40
  -3   2 -11  156.38   10.10
  -3   2 -11  162.08    9.00
   3  -2 -11  165.48    9.70
   3  -2 -11  170.28    9.10
   4   2   0   57.89    6.20
  -4   2   0   42.80    4.20
   4   2  -1 1469.95   68.69
   4   2  -1 1360.36   66.29
   4  -2   1 1382.66   68.49
  -4   2  -1 1399.36   66.69
   4  -2  -1 1351.56   66.49
  -4   2   2  101.69   15.50
   4  -2   2   94.49    9.80
   4   2  -2   99.69    5.80
  -4  -2  -2   83.39    4.90
  -4   2  -2   90.29    6.00
   4  -2  -2   92.49    5.70
  -4   2   3  453.45   31.70
   4  -2   3  472.45   27.00
   4   2  -3  498.55   24.20
  -4  -2  -3  484.15   23.60
   4  -2  -3  462.45   24.00
  -4   2  -3  527.45   24.30
  -4   2   4  523.55   29.00
   4  -2   4  565.14   26.40
   4  -2   4  490.15   26.10
  -4   2   4  487.15   25.30
   4   2  -4  548.15   26.20
   4   2  -4  517.65   25.40
  -4  -2  -4  497.35   25.40
  -4   2   4  538.35   35.80
   4   2  -4  486.65   25.30
   4  -2  -4  559.34   26.10
   4   2   4  509.15   26.00
  -4   2  -4  536.15   25.30
   4   2   4  533.85   26.00
  -4  -2   4  509.65   25.00
  -4   2  -4  534.95   26.00
   4   2   4  529.05   25.30
   4   2   4  503.35   25.30
   4  -2  -4  528.05   25.20
   4  -2  -4  513.25   25.30
   4   2   4  533.65   25.80
   4   2   4  539.05   26.20
  -4   2   5  241.58   15.70
  -4  -2  -5  228.18   12.70
   4   2  -5  220.18   13.50
   4   2  -5  227.28   11.80
   4  -2   5  219.28   12.60
   4  -2   5  230.38   12.90
  -4   2   5  218.48   12.10
   4  -2   5  226.88   19.00
   4   2  -5  239.58   11.90
   4   2  -5  225.78   11.80
  -4   2   5  309.17   29.00
   4  -2  -5  250.37   13.50
   4   2   5  227.68   11.70
   4   2   5  217.68   14.90
   4   2   5  233.58   12.20
   4  -2  -5  220.68   12.00
   4  -2  -5  224.98   11.80
   4   2   5  230.78   11.60
  -4   2  -5  229.48   13.30
  -4  -2   5  231.58   12.00
  -4   2  -5  230.98   11.30
   4  -2  -5  234.18   11.70
   4   2   5  237.68   13.10
  -4  -2   5  225.48   17.00
   4   2  -6  113.89    6.60
  -4  -2  -6  109.49    8.10
   4  -2   6  117.69    9.00
  -4  -2  -6  109.59    6.80
   4   2  -6  103.79    6.50
   4  -2   6  125.49   17.30
   4   2  -6  103.79    9.00
  -4   2   6  108.69   11.70
   4  -2   6  107.79    7.90
  -4   2   6   98.59    7.10
   4  -2   6  108.19    6.90
  -4  -2  -6  104.99    5.80
  -4   2   6   28.00   26.50
   4   2  -6  117.29    7.20
  -4   2  -6  112.59    6.70
   4  -2  -6  124.99    8.40
   4   2   6  123.59   11.50
  -4   2  -6  119.59    9.00
   4   2   6  105.29    7.40
   4   2   6  111.19    6.30
   4  -2  -6  110.39    6.40
   4  -2  -6  102.39    7.10
  -4  -2   6  110.19   12.50
   4   2   6  113.59    8.80
   4   2   6   97.19    8.50
  -4   2  -6  105.59    5.80
  -4  -2   6  104.49    6.80
   4  -2  -6  116.59    6.70
  -4  -2  -7   98.09    7.40
   4   2  -7  108.59    6.80
  -4  -2  -7  107.89    5.80
   4  -2   7  110.69    7.80
  -4  -2  -7   98.79    9.50
   4  -2   7   87.69   21.10
  -4   2   7   11.00   51.79
   4   2  -7  100.99    7.00
   4   2  -7  102.29    7.40
   4  -2   7  132.79    8.80
   4   2  -7  115.79   12.10
   4  -2   7  108.29    6.90
   4  -2  -7  123.39   11.10
  -4  -2   7  107.09   12.80
  -4  -2   7  106.59    7.50
   4  -2  -7  117.89    7.00
  -4   2  -7  103.79    7.10
  -4   2  -7  114.79    6.00
   4  -2  -7  110.79    7.80
   4   2   7  114.59    9.50
   4   2   7  104.89    6.60
   4   2   7  108.89    7.90
  -4   2  -7  123.39   10.60
   4   2   7  108.59    6.90
   4   2   7  109.49   14.20
   4  -2  -7  107.69    6.60
  -4  -2  -8   21.00    3.50
   4   2  -8   33.40   13.90
  -4  -2  -8   17.00    2.00
   4   2  -8   12.70    3.20
   4  -2   8   43.00    6.80
   4  -2   8    4.20    6.60
  -4   2   8   27.10   44.40
  -4  -2  -8   17.50    4.10
   4  -2   8   15.30    4.80
   4   2  -8   16.80    3.90
   4   2  -8   14.70    3.50
   4  -2   8   10.80    4.20
   4  -2   8   19.30    4.10
   4   2   8    5.60    6.60
   4   2   8   20.90    4.60
  -4  -2   8   19.10    4.10
   4  -2  -8   21.50    5.00
  -4  -2   8    9.10    4.40
  -4   2  -8   16.80    3.70
   4   2   8   39.60   23.10
   4   2   8   16.80    3.20
   4  -2  -8   17.30    2.80
   4   2   8   19.70    4.00
  -4   2  -8   18.30   10.80
  -4   2  -8   20.10    2.30
   4   2   8   29.50    6.70
   4  -2  -8   18.20    3.40
   4  -2  -8   30.70   11.90
  -4  -2  -9    1.80    4.50
   4   2  -9    0.20    2.90
   4   2  -9    6.50    4.20
   4   2  -9    5.30    3.40
   4   2  -9    8.60    3.80
  -4  -2  -9    5.40    2.00
   4  -2   9   12.10    4.20
  -4   2   9   54.89   86.99
   4  -2   9  -34.40   30.70
   4  -2   9    5.00    5.20
   4  -2   9   10.00    7.40
  -4  -2  -9    6.80    2.90
  -4  -2  -9    7.70    3.00
   4  -2  -9    4.80    2.80
   4  -2  -9    9.90    5.20
   4   2   9   15.00    5.40
   4  -2  -9    5.00    3.60
   4   2   9   12.60    7.90
   4   2   9    8.20    3.30
  -4  -2   9    3.40    3.80
   4  -2  -9    0.80    3.80
   4   2   9    2.70    4.70
  -4  -2   9   12.60    5.40
  -4   2  -9    6.50    3.20
  -4   2  -9    7.40    3.80
  -4   2  -9    4.20    2.30
  -4  -2 -10    5.30    3.10
   4   2 -10    3.10    3.90
   4   2 -10   -0.40    3.20
  -4  -2 -10    5.10    5.90
   4   2 -10    3.40    4.50
   4   2 -10    3.00    3.60
  -4  -2 -10    4.70    3.30
   4  -2  10    2.20    3.30
   4   2  10    2.90    6.10
   4  -2 -10    1.60    3.80
   4   2  10   13.20    7.90
  -4  -2  10    2.20    3.90
  -4   2 -10    3.50    3.30
  -4   2 -10    3.80    3.10
   4  -2 -10   -0.60    3.90
   4  -2 -10    3.20    2.90
   4   2  10    5.20    3.70
  -4   2 -10    5.30    4.10
  -4  -2 -11  186.28   11.50
   4  -2  11  231.88   12.10
   4   2 -11  187.18   11.80
   4   2 -11  237.78   15.10
  -4  -2 -11  247.68   11.90
   4  -2 -11  234.38   12.10
  -4   2 -11  212.78   11.60
   4  -2 -11  223.58   11.60
  -4   2 -11  230.98   11.80
   5   2   0    0.60    5.10
   5  -2   0    8.70    9.10
   5   2   0    7.90    6.80
  -5   2   0    1.40    3.40
   5   2  -1    7.00    3.30
   5  -2   1   18.20    9.40
   5   2  -1    2.50   13.50
   5  -2  -1   17.30    9.80
   5  -2  -1    8.10    3.20
  -5   2  -1    7.10    3.40
   5   2  -2  594.04   29.40
   5  -2   2  626.74   32.10
  -5   2   2  556.04   40.40
   5  -2   2  632.34   29.50
   5  -2  -2  610.04   29.50
   5   2   2  570.94   29.30
   5   2   2  582.14   29.60
   5   2   2  616.44   28.90
  -5   2  -2  607.94   29.60
   5  -2  -2  579.24   29.00
   5   2  -3   -7.90    4.30
   5  -2   3   -0.40    3.80
   5   2  -3    0.80    2.00
  -5   2   3  -26.50   22.10
   5  -2   3    0.80    2.50
   5  -2   3    0.30    2.90
   5   2  -3    0.30    1.70
  -5  -2  -3   -0.30    2.40
   5  -2   3   -0.30    2.20
   5   2  -3   -1.00    2.20
  -5   2   3   -1.30    1.90
  -5   2  -3    0.90    3.90
  -5   2  -3    0.90    1.60
   5  -2  -3   -0.60    1.90
   5   2   3    0.10    1.70
  -5  -2   3    2.60    2.00
   5   2   3   -2.00    4.40
  -5   2  -3    0.40    1.20
   5   2   3    1.40    3.20
   5  -2  -3    5.30    4.00
   5   2   3    2.10    3.40
   5   2   3    1.90    2.50
  -5  -2   3   -1.80    1.80
   5  -2  -3   -0.10    1.50
   5   2  -4    0.40    2.40
   5   2  -4   -0.40    1.90
   5  -2   4   -0.80    2.60
   5  -2   4    2.90   10.00
  -5  -2  -4    2.80    3.30
   5  -2   4   -0.10    3.70
  -5   2   4   25.10   24.60
  -5   2   4   -4.00    2.70
   5   2  -4    3.20    5.40
   5  -2   4    0.00    3.20
   5  -2   4   -0.60    2.50
   5   2  -4    1.60    1.70
   5   2   4    0.30    3.30
   5   2   4   -1.00    2.50
   5   2   4    0.80    1.80
   5  -2  -4   -2.60    4.30
   5   2   4    0.20    2.60
  -5   2  -4   -0.50    1.20
  -5  -2   4   -0.20    2.20
   5  -2  -4   -1.50    2.10
   5   2   4    0.20    2.70
   5   2   4    0.40    1.40
  -5  -2   4   -2.60    1.30
   5  -2  -4   -0.60    1.90
   5  -2  -4    1.70    1.90
  -5   2  -4    6.30    4.50
  -5   2  -4   -2.60    2.50
  -5  -2  -5    5.50    4.60
   5   2  -5    8.10    2.60
  -5   2   5    6.50    2.90
   5   2  -5    9.60    2.70
   5  -2   5    0.10    4.50
   5   2  -5    4.10    2.80
   5   2  -5    9.90    6.70
  -5   2   5  -39.10   27.40
   5  -2   5    6.10    4.50
   5  -2   5    8.40    4.00
   5  -2   5   -3.70   12.60
  -5  -2  -5    6.60    1.30
   5   2   5    8.50    2.20
  -5  -2   5    7.50    1.80
   5  -2  -5    7.80    2.00
  -5  -2   5    5.00    3.60
   5   2   5    9.50    2.50
   5  -2  -5   12.20    3.00
   5   2   5    6.60    3.60
   5  -2  -5    8.50    2.10
  -5   2  -5    9.80    1.50
  -5   2  -5   13.20    5.50
   5   2   5   -2.00    4.40
   5  -2  -5    3.50    5.40
   5   2   5   10.20    3.20
  -5  -2   5    7.90    2.40
   5   2   5    6.80    1.90
   5  -2   6   37.60    5.30
   5   2  -6   33.00    3.30
   5  -2   6   26.80    3.10
  -5  -2  -6   33.60    2.20
  -5  -2  -6   29.00    6.60
   5   2  -6   31.30    9.20
  -5   2   6   30.10   35.30
   5   2  -6   30.50    3.60
   5  -2   6   27.70   15.70
   5  -2   6   29.50    4.40
   5  -2   6   34.00    4.80
   5   2   6   26.90    5.30
   5  -2  -6   28.70    3.00
   5   2   6   36.30    5.70
  -5  -2   6   26.00    3.50
  -5   2  -6   28.80    2.40
  -5  -2   6   30.00    3.40
   5   2   6   27.80    3.60
   5  -2  -6   31.30    3.90
  -5   2  -6   22.10    9.00
   5   2   6   27.90    2.80
   5  -2  -6   35.60    8.20
  -5   2  -6   27.30    3.30
   5  -2  -6   32.70    3.60
   5   2   6   26.70    3.10
  -5  -2  -7   17.90    3.50
   5  -2   7   14.10    4.00
   5   2  -7    9.70    3.70
   5   2  -7   15.20    3.40
   5  -2   7   30.00   19.30
   5   2  -7   23.20   12.90
   5   2  -7   15.60    3.40
  -5  -2  -7   15.80    1.90
  -5   2   7   68.99   44.20
   5  -2   7   12.50    3.20
  -5  -2  -7    9.30    8.70
   5  -2   7   20.80    6.20
   5  -2  -7   12.40    2.80
  -5   2  -7   13.20    9.20
   5  -2  -7   13.90    3.30
  -5  -2   7   14.60    3.30
   5   2   7   18.70    2.80
   5  -2  -7   17.80    4.10
  -5   2  -7   21.10    3.30
   5   2   7   -0.70    6.10
   5   2   7   21.40    3.20
   5   2   7   19.80    5.90
   5   2   7   17.00    4.30
  -5   2  -7   14.50    2.10
  -5  -2   7    8.80    4.40
   5  -2  -7   20.30    9.60
   5  -2   8   39.70    5.80
  -5  -2  -8   38.90    2.90
   5   2  -8   43.10    5.10
  -5  -2  -8   37.70    4.90
   5   2  -8   35.90    4.60
  -5  -2  -8   44.80    4.10
   5  -2   8   40.40    4.50
   5  -2   8   22.90   24.80
   5   2  -8   42.50    4.50
  -5  -2   8   41.80    5.10
   5   2   8   41.50    5.70
   5   2   8   41.00    4.10
   5   2   8   50.09    7.60
   5  -2  -8   52.29    4.80
   5   2   8   46.70    4.50
   5  -2  -8   40.90    3.90
  -5   2  -8   42.00    3.20
  -5   2  -8   41.80    4.40
   5   2  -9   39.70    6.20
   5  -2   9   37.30    6.00
   5   2  -9   40.60    5.50
  -5  -2  -9   37.80    3.00
   5  -2   9   39.30    5.20
  -5  -2  -9   41.50    5.50
  -5  -2  -9   26.30    4.30
  -5  -2  -9   44.00    7.10
   5  -2   9   58.19   28.90
   5   2  -9   46.10    5.10
   5  -2  -9   45.10    5.80
  -5  -2   9   49.20    7.20
   5   2   9   36.70    4.80
  -5   2  -9   31.30    8.20
   5   2   9   41.90    5.80
   5   2   9   36.10    9.00
  -5   2  -9   39.70    4.20
   5  -2  10   -1.30    3.10
   5   2 -10   -0.60    4.30
   5  -2  10    2.80    6.70
   5   2 -10    0.60    7.20
  -5  -2 -10    3.50    3.40
  -5  -2 -10    1.40    1.90
   5   2 -10   -0.40    4.00
  -5  -2 -10    5.30    5.80
   5   2 -10   -1.20    3.20
  -5  -2 -10    0.70    3.70
   5   2  10    1.00    3.50
   5  -2 -10    2.90    3.60
   5   2  10    5.80    6.60
   5  -2 -10   -1.10    3.00
  -5   2 -10   -6.20    4.00
  -5   2 -10   -2.60    3.20
  -5   2 -10    0.40    2.90
   5   2  10   10.70    7.50
   5  -2 -10   -0.20    3.40
  -5  -2 -11    1.30    3.40
   5   2 -11   -1.00    3.00
   5  -2  11    1.60    3.40
  -5   2 -11    2.40    3.30
   5  -2 -11    3.80    3.50
  -5   2 -11   -0.10    3.60
  -5   2 -11    4.40    4.50
   5  -2 -11   -0.30    3.90
   5  -2 -11    0.30    2.90
   6   2   0  370.06   18.80
   6  -2   0  363.96   18.80
   6   2   0  395.46   19.70
   6   2   0  376.66   20.60
   6   2   0  387.26   22.00
   6  -2   0  352.26   19.20
  -6   2   0  366.06   17.90
   6  -2   0  380.46   24.80
   6   2  -1   40.40    3.90
   6  -2   1   36.00    4.40
   6  -2   1   31.30    4.90
   6   2  -1   21.40   15.10
  -6   2   1   32.50    2.50
   6  -2   1   28.40    4.10
   6   2  -1   42.90    4.60
  -6   2  -1   32.90    2.30
   6  -2  -1   42.90   11.50
   6   2   1   37.80    2.90
   6  -2  -1   36.50    4.90
   6  -2  -1   34.50    3.10
  -6   2  -1   35.20    4.90
   6   2   1   36.80    3.70
   6   2   1   35.10    3.70
   6  -2   2   10.90    3.10
   6   2  -2    6.90    2.90
   6  -2   2   -6.70    9.40
   6  -2   2   -0.80    4.10
   6   2  -2   10.30    3.00
  -6   2   2    9.30    1.40
   6  -2   2    9.10    3.50
   6   2   2    8.50    2.60
  -6  -2   2    7.40    1.20
  -6   2  -2   10.30    2.20
   6  -2  -2    9.30    1.80
   6   2   2    8.40    2.90
   6  -2  -2    4.50    4.60
  -6   2  -2    8.00    1.20
  -6  -2   2    5.20    2.30
   6   2   2    7.40    1.60
  -6   2  -2    5.80    4.30
   6  -2   3   93.39    7.10
   6   2  -3   88.39    8.30
   6   2  -3   87.39    5.20
   6   2  -3  103.39    6.80
   6  -2   3   91.59   12.90
   6  -2   3   87.19    5.90
  -6   2   3   82.69    4.90
  -6   2  -3   88.79    5.40
   6   2   3   98.09    6.30
   6   2   3   92.39    6.30
   6   2   3   94.39    5.40
  -6  -2   3   84.09    5.50
  -6   2  -3   84.69    7.50
  -6   2  -3   84.49    4.70
   6  -2  -3   86.09    5.30
   6   2   3   85.69    5.30
  -6  -2   3   89.89    4.70
   6   2   3   82.39    6.00
   6  -2  -3   86.29    5.50
   6  -2  -3   99.29    7.40
   6  -2   4  423.86   26.30
   6   2  -4  401.76   22.40
  -6   2   4  391.26   19.60
  -6  -2  -4  369.96   20.40
   6   2  -4  421.26   20.10
   6   2  -4  368.86   20.50
   6  -2   4  387.16   20.70
   6  -2   4  389.26   20.90
   6   2  -4  388.16   20.00
   6  -2  -4  435.56   21.80
   6   2   4  408.66   19.90
   6   2   4  420.56   20.60
  -6  -2   4  406.96   20.00
  -6  -2   4  397.36   19.50
   6   2   4  407.16   20.60
   6   2   4  406.56   21.10
  -6   2  -4  422.16   19.50
  -6   2  -4  415.86   19.90
   6   2   4  417.56   19.90
  -6  -2   4  405.46   26.50
  -6   2  -4  379.76   21.80
   6  -2  -4  393.26   20.00
   6  -2  -4  407.26   19.90
  -6  -2  -5   50.99    3.20
   6   2  -5   46.20    4.20
   6   2  -5   46.80    9.80
   6  -2   5   44.80    6.00
  -6  -2  -5   38.50    6.40
   6  -2   5   52.09    4.90
   6   2  -5   53.79    4.60
   6   2   5   58.49    5.40
   6   2   5   51.89    3.70
  -6   2  -5   58.19    4.60
   6   2   5   56.39    3.80
   6  -2  -5   61.69    7.80
  -6  -2   5   58.19    4.30
  -6   2  -5   54.39    3.40
  -6   2  -5   39.10    7.90
   6   2   5   54.89    5.00
   6  -2  -5   48.40    3.90
   6   2   5   47.50    5.90
  -6  -2   5   54.79    3.70
   6   2  -6    8.50    3.60
   6   2  -6   30.90   12.30
   6  -2   6   11.10    3.80
   6  -2   6   14.50   16.30
   6   2  -6    9.40    3.10
  -6  -2  -6   19.30    8.20
   6   2  -6   11.40    2.70
  -6  -2  -6   14.30    1.70
   6  -2   6   24.60    5.60
   6  -2   6   22.80    5.10
   6  -2   6    9.50    2.70
   6  -2  -6    1.90    9.90
  -6   2  -6    6.40    8.80
  -6   2  -6   11.20    1.90
  -6  -2   6    8.30    2.90
   6   2   6   14.60    2.80
   6   2   6   11.00    2.70
   6  -2  -6    9.30    2.70
   6  -2  -6   13.20    3.20
   6   2   6    7.20    4.60
   6   2   6    7.70    4.70
  -6  -2   6   12.80    2.90
  -6  -2   6    5.00    4.80
   6   2   6   14.30    3.90
   6  -2   7   18.10    5.50
  -6  -2  -7    4.10    3.50
   6   2  -7    1.00    4.10
   6  -2   7   23.60    6.00
   6  -2  -7    2.60    3.20
   6  -2  -7   17.80   13.80
   6   2   7    0.50    5.60
  -6   2  -7    7.20    3.20
  -6  -2  -8   39.00    5.20
   6   2  -8   47.80    5.30
   6  -2   8   41.20    4.60
  -6  -2  -8   45.50    3.30
   6   2  -8   58.59    5.30
   6  -2   8   29.40   23.30
  -6  -2  -8   36.90    4.50
   6  -2   8   41.90    4.20
   6   2  -8   43.60    4.80
   6  -2   8   42.20    5.90
   6   2   8   49.10    4.70
  -6   2  -8   50.29    4.70
   6  -2  -8   40.10    4.60
   6   2   8   39.50    5.90
   6   2   8   42.90    4.20
  -6   2  -8   46.00    3.30
  -6  -2   8   51.09    5.60
   6   2   8   52.09    7.50
   6  -2  -8   49.10    4.40
  -6  -2  -9  152.28    9.00
   6  -2   9  145.99    9.30
  -6  -2  -9  140.39   10.30
  -6  -2  -9  143.29    9.10
   6  -2   9  143.89    8.70
  -6  -2  -9  142.99    7.70
   6   2  -9  141.59    9.60
   6  -2   9  143.69   10.30
  -6   2  -9  150.68    7.90
  -6   2  -9  153.48    9.60
   6   2   9  157.48   10.80
   6   2   9  144.29    9.50
   6   2   9  144.99   12.50
   6  -2  -9  135.09    8.60
   6   2   9  149.19    8.90
  -6   2  -9  175.98    8.90
   6  -2  -9  144.39    9.30
  -6  -2 -10    3.20    3.40
  -6  -2 -10   -7.10    6.80
  -6  -2 -10   -1.20    2.60
   6  -2  10   -1.70    5.80
   6   2 -10    2.20    3.90
   6  -2  10    3.10    3.20
   6   2 -10   -1.10    3.80
   6  -2 -10    9.80    3.80
   6  -2 -10    1.30    3.60
  -6   2 -10   -2.00    3.30
   6  -2 -10    0.30    3.50
   6   2  10    0.20    3.30
   6   2  10    5.20    6.70
   6   2  10    1.40    5.60
  -6   2 -10    2.00    3.20
  -6   2 -10   -0.60    2.40
  -6   2 -10    3.50    4.10
   6   2 -11   -1.20    3.20
   7  -2   0    0.40   13.10
  -7  -2   0    0.30    1.10
   7   2   0   -8.40    9.50
   7   2   0   -0.20    8.00
   7  -2   0    2.60    3.40
   7  -2   0   -1.60    4.50
   7   2   0   -2.90    4.00
   7  -2   0   -0.10    2.30
   7  -2   0    0.90    2.30
  -7   2   0    0.90    1.20
   7   2   0    0.30    3.20
   7   2   0   -1.10    2.90
   7   2   0    0.00    2.50
   7   2  -1   44.70    4.60
   7   2  -1   43.50    7.40
   7   2  -1   44.80   10.50
   7   2  -1   48.90    4.10
   7  -2   1   62.79   12.60
  -7   2   1   47.30    3.00
   7   2  -1   61.69   18.50
   7  -2   1   47.80    5.00
   7  -2   1   46.40    4.40
   7   2   1   47.00    4.60
   7  -2  -1   39.00    6.90
   7  -2  -1   45.60    4.70
   7  -2  -1   46.30    7.30
   7   2   1   44.10    3.40
   7  -2  -1   50.39    5.10
   7   2   1   49.50    4.70
  -7  -2   1   45.30    2.80
   7   2   1   48.70    4.10
   7   2   1   47.50    3.50
   7  -2  -1   47.20   13.10
  -7   2  -1   45.70    2.90
   7   2  -2   58.59    5.40
   7  -2   2   45.00    4.20
   7   2  -2   44.00    3.40
   7   2  -2   41.00    4.10
  -7   2   2   42.70    3.10
   7  -2   2   39.20    4.80
   7  -2   2   52.69   12.60
   7  -2   2   47.60    3.70
   7   2   2   49.00    5.00
  -7   2  -2   37.50    6.40
  -7   2  -2   52.29    3.80
  -7  -2   2   48.00    3.80
  -7  -2   2   46.20    2.90
   7  -2  -2   46.20    3.80
   7  -2  -2   33.60    7.20
  -7   2  -2   45.70    2.90
   7  -2  -2   47.00    5.40
   7  -2  -2   59.39   16.10
   7   2   2   46.50    3.50
   7   2   2   48.80    3.60
   7   2   2   47.70    4.60
   7   2   2   53.59    4.70
  -7   2   3   -2.50    1.50
   7  -2   3   -2.00    3.00
   7  -2   3   22.30   12.10
   7   2  -3    1.50    3.50
   7   2  -3    0.20    4.10
   7  -2   3   -0.60    3.20
   7  -2   3    1.00    4.60
   7  -2   3   -0.30    3.80
   7   2  -3    0.80    2.50
   7   2  -3   -1.40    2.50
   7  -2  -3   -0.30    2.20
  -7  -2   3   -0.70    2.50
   7   2   3    1.30    1.70
  -7   2  -3    0.80    1.30
  -7   2  -3    1.40    6.30
  -7   2  -3   -1.30    2.40
   7   2   3   -1.60    4.20
   7  -2  -3   -1.40    2.30
   7   2   3   -0.90    2.10
  -7  -2   3   -0.30    2.00
   7   2   3    0.20    3.50
   7  -2  -3  -11.40    7.10
   7   2  -4   44.20    6.00
   7  -2   4   37.60    4.70
  -7   2   4   42.00    3.10
   7   2  -4   42.60    5.10
   7  -2   4   39.80    4.80
  -7  -2  -4   35.70    2.40
   7   2  -4   41.20    3.70
   7  -2   4   69.99   21.40
  -7  -2   4   39.30    2.70
   7  -2  -4   30.30    9.20
  -7  -2   4   38.50    3.80
   7   2   4   38.20    4.30
  -7   2  -4   37.00    2.80
  -7   2  -4   29.10    7.90
   7   2   4   37.00    3.40
   7   2   4   37.00    4.70
   7   2   4   35.90    4.50
   7  -2  -4   33.40    3.70
   7   2   4   34.20    3.40
   7  -2  -4   34.80    3.70
   7   2  -5    4.60    5.30
   7  -2   5    5.40    3.40
   7   2  -5    1.70    3.00
   7  -2   5   -0.40    5.20
   7  -2   5    5.10    2.00
   7  -2   5    3.20    4.80
   7  -2   5   -1.20   14.90
   7  -2   5    7.80    4.10
  -7  -2  -5    5.10    1.40
   7   2   5   -2.70    5.20
   7   2   5    4.30    1.90
  -7   2  -5    3.50    9.20
   7  -2  -5    1.00    2.40
  -7   2  -5    6.20    1.70
   7   2   5    2.40    4.00
  -7  -2   5    5.80    2.80
   7   2   5    7.90    4.60
   7   2   5    4.80    3.50
  -7   2  -5    4.40    3.50
  -7  -2   5    5.40    2.00
  -7  -2   5    1.40    5.60
   7  -2  -5   21.20   10.80
   7  -2  -5    3.50    3.00
   7  -2  -5    5.70    2.90
   7   2   5    1.70    2.50
   7  -2   6   27.70    5.70
  -7  -2  -6   26.40    2.30
   7  -2   6   36.30    5.70
   7  -2   6   25.40    3.50
   7  -2   6   33.00    3.50
   7  -2   6   30.40   17.00
   7  -2   6   26.10    4.00
  -7   2  -6   18.40   11.60
   7   2   6   25.40    3.20
   7   2   6   18.30    5.60
  -7  -2   6   24.20    3.30
   7   2   6   28.70    3.50
   7  -2  -6   24.80    3.20
   7   2   6   22.20    4.10
   7  -2  -6   -7.80   14.00
   7  -2  -6   27.20    3.70
   7   2  -7    7.60    3.80
   7  -2   7    0.70    3.90
   7   2  -7   -0.20    3.00
   7  -2   7    8.30    3.10
   7  -2   7   25.00    5.80
   7  -2   7    4.50    3.00
  -7  -2  -7    4.80    1.70
  -7  -2  -7    7.20    3.80
   7   2  -7    2.50    6.70
   7  -2   7   -2.60    5.90
   7  -2   7    5.00   18.40
   7   2   7    3.90    5.30
  -7  -2   7    0.60    5.00
  -7   2  -7    7.30    3.30
   7   2   7    0.50    5.90
   7  -2  -7    3.10    3.30
  -7  -2   7    4.90    4.00
   7   2   7    5.40    3.20
   7   2   7   -3.20    5.50
   7  -2  -7    3.80    3.10
   7   2   7    1.90    3.00
   7   2   7    5.60    4.10
  -7   2  -7    1.90    1.90
   7  -2  -7   -0.50    3.00
   7  -2   8    1.20    6.60
   7   2  -8    2.30    3.80
   7  -2   8    0.90    3.50
   7   2  -8    0.90    3.40
  -7  -2  -8    3.90    2.40
  -7  -2  -8    2.00    4.90
   7  -2   8   -2.10    4.90
   7  -2   8   -4.90    5.70
   7   2  -8    2.80    7.90
  -7   2  -8    1.90    4.50
   7   2   8   -3.30    8.60
  -7  -2   8    2.80    6.20
   7   2   8   -0.70    4.20
   7  -2  -8   -2.40    3.40
   7  -2  -8   -1.60    3.20
   7  -2  -8   -0.50    6.90
   7   2   8    0.40    3.40
   7   2   8    1.00    3.40
   7   2   8   14.50    6.70
   7  -2   9   -0.90    7.10
   7  -2   9    7.20    3.30
  -7  -2  -9    6.80    3.40
  -7  -2  -9    5.40    1.90
   7  -2   9    5.60    6.00
   7  -2   9    4.90    4.80
   7   2  -9    5.00    4.30
   7  -2  -9    8.30    3.80
   7   2   9    7.20    5.00
   7   2   9    5.10    6.70
  -7   2  -9    8.20    4.00
   7  -2  -9    0.00    3.20
   7  -2  -9    2.20    4.70
   7   2   9    7.40    3.90
  -7   2  -9    5.80    2.10
   7   2   9   11.20    6.70
   7   2   9   10.50    3.30
   7  -2  10   67.69    7.60
  -7  -2 -10   96.69    5.30
  -7  -2 -10   98.39    6.50
   7  -2  10   91.79    6.40
   7  -2 -10  100.39    7.20
  -7   2 -10   92.29    7.10
   7   2  10   98.49    6.80
  -7   2 -10   92.29    6.70
   8  -2   0   96.19    7.10
  -8  -2   0   99.29    5.10
   8   2   0   92.49    7.00
  -8   2   0  107.09    5.40
   8   2   0  111.19   10.40
   8   2   0   96.19    6.50
   8   2   0  103.69    6.10
   8   2   0   95.79    7.70
   8  -2   0   91.39    7.60
   8  -2   0  101.89   17.50
   8   2   0  104.19   10.90
   8   2  -1   12.30    3.50
   8   2  -1   10.80    3.90
   8   2  -1   13.00   11.00
  -8   2   1   11.70    1.70
   8  -2   1   12.60    3.70
   8  -2   1   12.50   14.00
  -8  -2  -1   11.90    1.30
   8  -2   1    7.30    4.10
   8   2   1   11.90    3.20
   8  -2  -1    7.20    4.50
   8  -2  -1   12.00    3.60
   8   2   1   11.10    2.90
   8   2   1   10.90    3.60
   8   2   1   10.40    2.50
   8  -2  -1   13.50    4.30
  -8   2  -1   11.80    1.60
   8   2   1   12.70    3.90
   8  -2  -1   30.10   15.60
  -8   2   2   98.89    5.60
  -8  -2  -2   94.59    5.20
   8  -2   2   93.09    6.80
   8  -2   2   95.99    7.90
   8   2  -2  108.69    8.20
   8  -2   2  106.19    6.60
   8   2  -2   97.29    7.40
   8  -2  -2  100.29    8.30
   8   2   2  102.99    7.30
   8   2   2  107.59    7.60
  -8   2  -2  111.99    6.00
   8   2   2  105.09    7.90
   8  -2  -2  125.69   21.60
   8  -2  -2  104.49    7.60
  -8  -2   2  106.69    5.50
   8  -2  -2  113.59   12.20
  -8   2  -2  103.19    5.50
   8   2   2  111.09    6.20
   8   2  -3   67.39    6.60
   8   2  -3   61.29    5.90
  -8  -2  -3   57.29    3.40
   8  -2   3   63.19    4.60
  -8   2   3   64.79    3.90
   8  -2   3   60.09    5.80
   8  -2   3   53.09   14.90
   8  -2   3   53.39    5.20
  -8   2  -3   67.09    3.80
   8   2   3   61.99    6.60
   8   2   3   60.09    4.20
   8  -2  -3  100.09   25.20
   8   2   3   65.19    5.90
  -8  -2   3   65.79    5.10
   8   2   3   57.09    4.60
   8   2   3   64.99    5.80
  -8   2  -3   63.19    4.50
   8  -2  -3   62.19    4.70
  -8   2  -3   75.59   15.30
  -8  -2   3   60.29    3.80
   8   2  -4   41.90    6.00
   8   2  -4   34.70    5.60
  -8  -2  -4   34.00    2.60
   8  -2   4   37.70    3.70
   8   2  -4   32.00    3.80
   8  -2   4   37.70    5.80
  -8   2   4   35.20    3.20
   8  -2   4   41.10    4.30
   8  -2   4   33.40   14.70
   8  -2   4   32.70    5.20
  -8   2  -4   24.20   10.00
  -8   2  -4   36.80    3.80
   8   2   4   35.00    3.70
  -8  -2   4   43.20    4.30
  -8  -2   4   36.60    2.80
   8  -2  -4   43.90   30.80
   8   2   4   39.40    4.80
   8   2   4   41.00    4.80
   8  -2  -4   32.00    3.80
  -8   2  -4   30.70    2.60
   8   2   4   39.40    5.60
   8   2   4   38.60    3.60
   8   2  -5  195.88   10.80
   8  -2   5  180.18    9.60
   8  -2   5  171.28   18.70
  -8  -2  -5  169.38    8.60
   8   2  -5  171.78   11.80
   8  -2   5  168.88   11.20
   8  -2   5  172.48   12.00
  -8   2   5  180.58    9.80
   8  -2   5  177.28   10.70
   8   2   5  168.78    9.50
  -8   2  -5  153.88   10.10
   8  -2  -5  166.38   10.00
   8   2   5  187.48   11.80
   8   2   5  167.48    9.90
  -8  -2   5  172.78    8.90
   8   2   5  168.98   10.70
  -8   2  -5  162.98   15.50
   8   2   5  149.59   11.40
   8   2  -6  317.87   16.50
   8  -2   6  317.67   16.20
  -8  -2  -6  296.27   15.30
   8  -2   6  290.77   21.90
   8  -2   6  293.67   21.70
   8   2  -6  289.37   18.00
   8  -2   6  319.87   18.30
   8  -2   6  318.27   17.30
   8  -2   6  351.06   16.30
   8  -2   6  310.67   17.70
  -8   2  -6  320.77   15.50
  -8  -2   6  322.07   16.60
   8   2   6  325.87   17.30
   8  -2  -6  328.27   16.50
  -8  -2   6  310.17   15.80
   8   2   6  295.37   18.30
   8   2   6  315.37   16.10
   8   2   6  301.97   17.60
   8   2   6  301.77   16.10
  -8  -2  -7  151.38    9.70
   8  -2   7  143.29    8.90
   8  -2   7  172.08   12.20
  -8  -2  -7  142.99    7.80
   8  -2   7  174.08   11.20
   8  -2   7  137.59   10.20
   8   2  -7  139.09    9.40
   8  -2   7  144.49    8.90
   8  -2  -7  148.09    9.40
  -8  -2   7  150.88    9.60
   8   2   7  158.58   11.80
   8   2   7  145.09    8.80
  -8   2  -7  151.08    8.00
  -8   2  -7  148.09    9.40
   8   2   7  149.29   10.30
   8   2   7  146.39    8.90
  -8  -2  -8   37.00    2.90
  -8  -2  -8   36.70    5.40
   8  -2   8   34.70    5.70
   8  -2   8   39.40    4.50
   8  -2   8   33.80    4.20
   8   2  -8   34.70    4.90
   8  -2   8   54.29    7.60
   8   2   8   53.49    7.80
  -8   2  -8   37.90    3.10
   8   2   8   44.30    4.50
   8  -2  -8   47.60    4.80
  -8   2  -8   31.00    4.80
   8   2   8   48.40    5.80
   8   2   8   45.60    4.40
   8  -2   9   -4.30    6.50
  -8  -2  -9    4.30    3.50
  -8  -2  -9    2.90    1.70
   8  -2   9    3.90    4.70
   8  -2   9    0.30    3.60
   8  -2   9    4.00    3.20
   8   2  -9    3.40    4.30
   8   2  -9   -0.70    3.30
  -8  -2  -9    6.20    4.80
   8   2   9    1.90    3.70
   8   2   9    3.70    3.30
   8   2   9    2.40    4.80
  -8   2  -9    6.20    3.90
   8  -2  -9   -1.70    3.70
   8   2   9    1.00    6.20
   8  -2  -9   -0.50    3.20
  -8   2  -9    4.80    2.20
   8   2   9    6.00    6.60
   8  -2 -10   -1.40    4.30
   9  -2   0   -0.20    4.30
   9  -2   0    0.80    3.70
   9   2   0    0.50    3.00
   9  -2   0    2.20   17.30
   9  -2   0    1.00    5.60
   9  -2   0    2.90    4.30
   9   2   0   -5.10    5.50
   9   2   0   -2.10    3.10
  -9  -2   0    1.30    1.30
   9   2   0    1.60    3.70
   9  -2   0    1.90    3.60
  -9   2   0   -1.80    1.50
   9  -2   0    0.10    2.70
   9   2  -1   22.60    4.40
   9  -2   1   17.80    4.00
   9   2  -1   33.80   13.70
   9  -2   1   19.30    4.20
   9  -2   1   42.90   16.90
  -9  -2  -1   17.30    1.70
   9  -2   1   15.50    4.70
   9   2  -1    0.10   19.30
  -9   2   1   15.20    2.00
   9   2  -1   16.40    4.60
   9   2   1   17.50    4.50
   9  -2  -1   18.40    4.60
   9  -2  -1   11.00   21.80
   9   2   1   18.40    3.50
   9  -2  -1   18.70    3.70
  -9   2  -1   18.80    2.90
  -9  -2   1   16.60    1.80
   9  -2  -1   17.10    5.00
   9   2   1   17.70    3.00
   9   2   1   19.30    4.50
  -9   2  -1   15.50    1.90
   9   2   1   16.90    3.40
   9   2  -2   28.10   15.80
   9   2  -2   18.10    6.80
   9   2  -2   23.00    4.60
   9  -2   2   17.90    4.60
   9   2  -2   27.60    5.20
  -9  -2  -2   21.00    1.80
  -9   2   2   20.60    2.30
   9  -2   2   25.40   16.00
   9  -2   2   18.50    4.70
   9  -2   2   20.20    4.20
   9   2   2   20.90    3.60
  -9  -2   2   19.70    2.00
   9   2   2   17.80    2.90
   9   2   2   19.40    4.90
   9   2   2   18.10    3.30
   9  -2  -2   27.20    5.40
   9  -2  -2   24.10    5.50
  -9   2  -2   27.60    3.30
  -9   2  -2   22.30    2.10
   9   2   2   21.60    4.50
   9  -2  -2   15.50   22.80
   9  -2   3  362.66   19.90
   9  -2   3  348.17   20.40
   9  -2   3  404.26   20.70
   9   2  -3  354.36   19.80
   9   2  -3  392.06   31.10
   9  -2   3  344.07   25.50
  -9  -2  -3  361.06   18.20
   9  -2   3  363.96   19.10
   9   2  -3  394.06   20.80
  -9   2   3  369.76   18.50
   9  -2   3  398.96   19.00
   9   2   3  370.66   18.90
   9   2   3  393.16   20.70
  -9   2  -3  392.66   18.40
   9   2   3  392.46   19.10
  -9   2  -3  370.26   18.90
   9  -2  -3  391.16   36.40
   9   2   3  386.06   19.90
  -9  -2   3  381.76   18.40
   9   2   3  377.26   20.00
   9  -2   4   31.60   13.80
   9  -2   4   11.70    5.00
   9  -2   4   22.60    3.70
   9  -2   4   14.90    4.30
  -9   2   4   21.70    3.50
   9  -2   4   36.80   19.30
   9  -2   4   18.70    5.10
   9   2  -4   17.40    6.50
   9  -2   4   17.60    3.10
   9   2  -4   15.30    5.60
   9   2   4   17.80    4.20
  -9   2  -4   21.00    3.70
   9   2   4   18.00    3.20
   9  -2  -4   16.10    3.60
  -9   2  -4   18.20    2.10
   9   2   4   18.80    3.50
   9   2   4   18.20    4.70
  -9  -2   4   20.90    4.20
   9   2   4   16.70    4.90
  -9  -2   4   18.60    2.30
   9  -2  -4  -20.00   33.00
   9  -2   5  142.49    9.70
   9  -2   5  132.39    9.20
  -9  -2  -5  123.99    6.80
   9   2  -5  127.29   11.00
  -9   2   5  129.59    8.50
   9  -2   5  121.99   10.70
   9  -2   5  128.89    7.80
   9  -2   5  137.09    8.10
   9   2   5  122.99    7.90
   9  -2  -5   26.00   38.00
   9   2   5  134.49   10.40
  -9   2  -5  103.89    8.60
   9   2   5  122.29    9.70
  -9   2  -5  132.99    7.00
   9  -2  -5  127.69    8.40
   9   2   5  134.79    9.20
  -9  -2   5  131.39    7.20
   9   2   5  130.69    7.90
   9  -2   6  206.78   11.60
   9   2  -6  167.08   15.60
   9  -2   6  205.48   11.00
   9   2  -6  186.48   11.40
  -9  -2  -6  192.88   10.00
   9  -2   6  187.98   12.10
   9  -2   6  222.08   13.00
   9  -2   6  202.08   13.70
  -9   2  -6  191.68   10.10
   9   2   6  200.58   11.00
   9   2   6  217.98   11.10
   9   2   6  187.28   12.90
   9  -2  -6   89.99  105.39
   9   2   6  187.68   13.30
   9   2   6  206.98   12.20
   9  -2  -6  197.88   11.40
   9   2  -7    0.40    3.50
   9  -2   7    0.00    6.30
  -9  -2  -7   -1.70    4.20
   9  -2   7   -1.10    4.40
  -9  -2  -7    2.30    1.70
   9  -2   7    1.90    3.40
   9  -2   7   19.50    6.40
   9  -2   7    0.50    3.10
   9   2  -7    0.90    4.00
   9   2   7   -0.40    3.20
   9  -2  -7    0.00    3.40
   9  -2  -7   -0.80    3.70
   9   2   7   -1.30    5.70
   9   2   7   -4.10    6.00
   9   2   7    2.80    6.00
  -9   2  -7    5.30    3.90
  -9   2  -7    3.20    2.00
   9   2   7   -0.30    4.30
   9   2   7   -2.70    3.30
  -9  -2  -8   53.69    3.90
   9  -2   8   52.69    6.40
   9  -2   8   61.19    7.70
   9  -2   8   90.39   10.60
  -9  -2  -8   57.69    5.70
   9   2   8   66.29    7.40
   9   2   8   46.40    8.00
  -9   2  -8   48.30    3.90
   9   2   8   59.49    9.80
   9  -2  -8   61.99    6.10
  -9   2  -8   52.19    5.70
   9  -2   9    4.50    3.80
   9   2  -9   -0.30    4.30
  -9  -2  -9    0.00    1.60
   9  -2   9    0.40    5.40
   9  -2   9   -0.70    3.70
  -9  -2  -9    0.00    5.30
   9   2   9   -9.70    6.10
   9   2   9   -1.30    5.50
  -9   2  -9   -1.60    4.70
   9   2   9    2.10    5.80
   9  -2  -9   -0.30    3.20
  -9   2  -9   -3.20    4.00
   9  -2  -9    0.90    4.50
  -9   2  -9    4.90    3.70
   9   2   9   -0.80    3.80
   9   2   9    1.80    3.50
 -10   2   0 1146.09   52.79
  10   2   0 1153.58   54.19
  10  -2   0 1090.89   63.29
  10  -2   0  992.60   54.59
  10   2   0 1093.89   53.19
  10  -2   0 1035.60   53.99
 -10   2   0 1201.48   53.29
  10  -2   0 1142.99   53.19
  10   2   0 1059.09   54.59
  10  -2   1  129.79    7.90
 -10   2   1  135.79    7.10
  10  -2   1  106.49   20.70
  10  -2   1  111.89    9.90
  10   2  -1  126.89    9.20
 -10   2   1  150.78    7.80
  10   2  -1  123.89    9.90
  10  -2   1  122.49    9.30
  10   2   1  125.99    9.20
  10   2   1  155.68    8.60
  10  -2  -1  125.79   10.70
 -10   2  -1  128.79    6.90
  10  -2  -1  139.59   26.70
  10   2   1  126.59    9.90
 -10  -2   1  128.59    6.80
 -10   2  -1  145.19    7.80
  10  -2   2   12.80    4.40
  10   2  -2   13.60    5.20
 -10   2   2   16.30    3.20
 -10   2   2   11.40    2.30
  10   2  -2   13.30    4.80
  10  -2   2   19.00    5.30
  10  -2   2   12.30    4.50
 -10  -2  -2   12.10    1.70
  10  -2   2   10.40    3.10
  10  -2  -2   12.60   38.10
 -10  -2   2   12.70    1.90
  10  -2  -2   -1.50    6.60
  10   2   2   13.90    5.20
  10  -2  -2   15.40    6.60
 -10   2  -2   20.20    3.10
  10   2   2   15.40    5.00
  10   2   2   12.70    4.50
 -10   2  -2   13.60    2.00
  10   2   2   13.10    3.80
  10   2   2   15.80    3.30
  10   2  -3  429.86   23.40
  10  -2   3  439.06   23.60
 -10   2   3  471.35   21.80
 -10   2   3  432.06   21.30
  10  -2   3  438.56   22.90
  10  -2   3  440.66   21.80
  10  -2   3  430.96   23.10
  10   2  -3  414.16   23.00
  10   2  -3  376.66   33.20
 -10  -2  -3  424.26   21.00
  10   2   3  420.36   21.80
  10   2   3  416.96   22.80
  10   2   3  442.46   22.80
  10   2   3  410.96   23.40
  10  -2  -3  534.75   43.50
 -10   2  -3  439.26   21.80
 -10  -2   3  457.45   21.20
  10   2   3  438.56   21.90
 -10   2  -3  450.95   21.20
 -10  -2  -4    5.00    1.60
  10   2  -4    3.00    5.90
 -10  -2  -4    4.80    4.00
 -10   2   4    8.70    3.50
  10   2  -4  -25.00   27.20
 -10   2   4    5.30    3.10
  10  -2   4    4.60    5.60
  10  -2   4    0.20    6.10
  10   2  -4   -3.60    7.20
  10  -2   4    4.50    4.10
  10  -2   4    5.00    4.20
  10  -2   4    7.60    2.90
  10  -2   4    5.60    5.10
  10   2   4    6.70    5.20
  10   2   4   -1.20    5.70
  10   2   4    5.50    4.40
  10   2   4    5.80    3.60
 -10   2  -4    7.20    3.70
 -10  -2   4    1.20    2.10
  10  -2  -4  -52.69   35.20
 -10   2  -4    7.70    2.00
  10  -2  -4    3.50    7.00
  10  -2  -4   -1.40    3.60
  10   2   4    8.00    3.20
  10   2   4   12.00    4.80
  10  -2   5    1.30    6.90
  10   2  -5  -16.60   35.60
 -10   2   5   -0.80    3.90
  10  -2   5   -0.80    6.50
  10   2  -5    8.00    4.50
  10  -2   5    1.10    3.80
  10   2  -5   -7.10    7.30
  10  -2   5    2.10    3.40
  10   2  -5    3.90    6.20
 -10  -2  -5    0.60    1.70
  10   2   5   -1.40    5.50
  10   2   5   -3.40    7.70
  10   2   5    0.90    3.70
  10   2   5   -0.90    3.40
  10  -2  -5   -0.80    4.30
 -10   2  -5   -0.30    2.00
  10  -2  -5   -2.00    9.10
 -10   2  -5   -2.20    4.50
  10  -2  -5   29.80   44.10
  10  -2   6   94.59    7.70
  10  -2   6  102.29    8.60
  10  -2   6  132.89    9.60
  10  -2   6   94.59    6.80
  10   2  -6   78.09   10.00
  10  -2   6   97.19    9.80
 -10  -2  -6   97.79    5.60
  10   2   6  109.19    8.60
  10   2   6  104.19    7.40
  10   2   6   96.39    9.10
 -10   2  -6  101.89    5.80
  10   2   6   87.49    9.70
  10   2   6  101.39    6.90
 -10  -2  -7   95.19    5.20
  10  -2   7   89.79    7.80
  10  -2   7   97.89    9.70
  10  -2   7   92.29    7.20
  10  -2   7   86.99    6.50
 -10  -2  -7   93.59    7.40
 -10   2  -7   94.59    5.50
  10   2   7   87.19   11.00
  10   2   7   84.49    8.80
  10   2   7   90.19    6.50
  10   2   7   87.39    7.00
 -10   2  -7   92.09    7.00
  10  -2   8   15.10    3.50
  10   2  -8    6.00    6.40
  10  -2   8   17.40    5.40
  10  -2   8   13.80    4.60
 -10  -2  -8   20.20    8.70
 -10  -2  -8   12.50    1.80
  10  -2   8   15.10    6.00
 -10   2  -8   16.80    3.90
  10  -2  -8   10.70    9.20
  10   2   8   10.80    6.20
 -10   2  -8   14.60    2.10
  10   2   8   11.70    4.60
  10   2   8   11.40    3.30
  10   2   8   12.70    3.50
  11  -2   0    0.30    4.40
 -11   2   0    5.00    3.10
  11  -2   0    0.30    5.10
 -11   2   0   -0.20    2.00
  11  -2   0    8.50   21.70
  11   2   0   -3.50    6.30
  11   2   0   -1.40    4.40
  11  -2   0   -1.10    6.80
  11  -2   0   -0.60    6.10
  11   2   0   -0.90    4.90
 -11  -2   0   -1.20    1.60
  11  -2   1    0.20    3.60
  11   2  -1    0.70    4.60
 -11   2   1   -0.60    2.00
  11  -2   1    1.30    4.90
  11   2  -1    0.10    5.10
 -11  -2  -1    1.10    1.60
 -11   2   1    3.60    2.90
  11  -2   1   -1.70    6.30
  11  -2   1  -30.30   15.70
  11  -2   1    1.30    5.90
  11   2  -1   -5.50    6.20
  11   2   1    1.60    4.70
  11   2   1    2.60    3.80
  11   2   1    1.40    4.40
  11  -2  -1    1.10    5.60
  11   2   1   -7.40    6.00
 -11   2  -1   -0.50    1.90
  11  -2  -1   -5.20   26.60
 -11   2  -1    1.70    2.80
 -11  -2   1    4.60    1.70
  11  -2  -1   -1.30    6.80
  11  -2  -1   -1.90    6.70
 -11  -2  -2   26.10    2.10
  11  -2   2   19.80    5.20
  11  -2   2   18.00    5.30
 -11   2   2   17.60    2.60
  11  -2   2    9.10    6.00
  11   2  -2   19.40    5.50
  11   2  -2   20.50    5.90
 -11   2   2   27.70    3.60
  11  -2   2   19.80    3.70
  11  -2  -2   30.30   30.70
  11   2   2   20.80    4.00
 -11   2  -2   24.10    3.60
 -11   2  -2   20.20    2.40
  11   2   2   18.60    5.40
  11   2   2   12.80    6.90
  11  -2  -2    8.50   11.40
  11   2   2   22.60    4.90
 -11  -2   2   18.90    2.20
  11   2  -3  116.99   13.80
  11  -2   3   89.49   12.30
 -11  -2  -3  116.19    6.10
  11   2  -3  104.39   19.90
  11  -2   3  120.69    9.50
  11   2   3  110.69   11.70
 -11  -2   3  120.89    6.40
  11  -2  -3   83.39   38.00
  11   2   3  116.99    9.10
  11   2   3  109.49    8.60
  11   2   3  106.29    9.40
 -11   2  -3  115.69    6.50
  11   2  -4   22.00    6.80
  11  -2   4   34.20    4.00
 -11  -2  -4   30.40    4.90
  11  -2   4   37.70    6.90
  11  -2   4   30.50    5.40
 -11  -2  -4   32.20    2.50
 -11   2   4   27.10    4.20
 -11   2   4   32.90    4.10
  11  -2   4   38.00    6.20
  11   2   4   33.90    4.90
  11   2   4   29.90    6.30
 -11   2  -4   35.90    2.90
  11   2   4   32.60    5.50
  11   2   4   32.00    5.70
  11   2   4   36.10    4.10
 -11  -2   4   35.90    3.10
 -11   2  -4   37.50    4.50
  11  -2   5   -1.00    6.30
  11  -2   5   19.60    6.30
 -11   2   5   11.00    5.40
 -11  -2  -5    8.10    1.90
  11  -2   5   12.70    4.80
  11  -2   5    7.70    7.60
  11  -2   5   23.60    5.40
  11  -2   5   13.30    3.40
  11   2   5   10.00    5.60
 -11   2  -5   12.40    2.20
 -11  -2   5   13.30    3.10
  11   2   5   12.30    4.80
  11  -2  -5    2.00    7.70
  11   2   5   13.10    5.20
  11   2   5   14.90    3.40
 -11   2  -5    5.50    5.30
  11   2   5   15.00    4.20
  11  -2   6    9.40    6.20
  11  -2   6   -2.00    6.10
  11  -2   6    1.30    4.70
  11  -2   6   -0.80    5.90
  11  -2   6    0.10    4.80
  11  -2   6   11.20    6.10
  11   2  -6    1.90    6.10
  11   2   6    0.30    3.80
  11   2   6    3.50    5.30
  11   2   6   -0.80    6.30
  11   2   6   -2.60    5.20
  11   2   6   -0.80    6.90
 -11   2  -6    4.70    5.70
 -11   2  -6    4.20    4.00
  11   2   6    3.30    4.60
  11  -2  -6    0.20    4.10
  11  -2  -6   10.20    7.10
  11  -2   7    3.70    3.00
 -11  -2  -7    1.80    5.30
  11  -2   7   -0.70    4.30
 -11  -2  -7    6.20    1.60
  11   2  -7   11.60    4.60
  11  -2   7    4.80    6.20
  11   2   7    0.00    5.00
 -11   2  -7    4.70    1.90
  11   2   7    9.40    4.20
  11   2   7    3.30    6.10
 -11   2  -7    4.20    3.60
  11  -2  -7    0.10    4.50
  11   2   7    3.40    3.20
  11   2   7    7.50    4.60
  12  -2   0  101.99    9.50
 -12   2   0  118.09    7.40
  12   2   0  101.59   10.00
 -12   2   0  115.89    6.60
 -12  -2   0  121.09    6.20
  12   2   0  112.99    9.10
  12  -2   1    2.60    4.30
  12   2  -1   -6.20    6.10
  12   2  -1    1.50    5.50
  12   2  -1    6.00    4.90
 -12   2   1    2.40    2.40
 -12   2   1    4.60    3.10
 -12  -2  -1    2.00    3.20
  12  -2   1   -2.30    6.70
 -12  -2  -1    5.40    1.80
  12  -2   1    5.90    5.40
  12  -2   1    2.80    6.70
 -12   2  -1    4.90    2.20
 -12  -2   1    3.30    1.80
 -12   2  -1    8.60    3.20
  12  -2  -1   -2.20    6.70
  12   2   1    6.80    5.30
  12   2   1    5.40    4.80
  12  -2  -1   -3.60    6.20
  12   2  -2   -0.90    5.60
 -12  -2  -2    1.00    1.60
 -12   2   2   -1.30    2.50
  12  -2   2    6.80    5.30
  12   2  -2    0.40    5.60
  12   2  -2   -2.20    6.10
  12  -2   2   -0.90    6.50
 -12  -2  -2   -0.60    3.30
  12  -2   2   -3.30    3.80
  12  -2   2    6.50    6.30
 -12   2   2   -0.40    3.20
  12   2   2   -4.00    4.60
  12   2   2    0.70    5.40
 -12   2  -2    1.40    2.10
 -12   2  -2    1.70    3.20
  12   2   2   -3.20    4.00
  12  -2  -2    0.30    6.90
  12   2   2   -1.30    5.90
 -12  -2   2    0.70    1.90
 -12   2   3  199.78   11.20
 -12  -2  -3  147.49    9.50
  12  -2   3  146.39    9.40
  12  -2   3  167.18   12.50
 -12   2   3  171.08    9.30
 -12  -2  -3  158.88    8.20
  12  -2   3  160.38   11.20
  12  -2   3  131.59   11.80
  12   2  -3  151.58   12.20
  12   2   3  151.18   11.10
 -12   2  -3  172.78    8.50
  12   2   3  162.78   11.50
  12   2   3  157.18    9.70
 -12   2  -3  149.69    9.50
 -12  -2   3  177.58    8.50
 -12   2   4   24.00    4.10
  12  -2   4   30.20    5.90
 -12  -2  -4   20.70    2.20
  12   2  -4   13.70    7.60
  12  -2   4   17.80    5.30
  12  -2   4   32.30    7.30
  12  -2   4   18.70    7.50
  12   2   4   16.00    6.00
 -12   2  -4   21.90    2.60
 -12  -2   4   20.40    5.00
  12   2   4   23.90    5.90
 -12   2  -4   17.80    4.30
  12   2   4   22.20    5.50
  12   2   4   18.40    4.10
  12  -2   5   38.70    5.80
  12  -2   5   33.00    3.80
  12  -2   5   29.40    5.50
  12  -2   5   17.60    6.40
 -12  -2  -5   31.90    2.50
  12   2   5   33.90    4.00
 -12  -2   5   33.50    5.60
 -12   2  -5   37.30    2.90
  12   2   5   28.90    6.30
  12   2   5   31.00    6.10
  12   2   5   31.70    5.70
 -12  -2   5   40.90    7.50
  12   2  -6   -0.50    6.60
  12  -2   6   -1.40    4.40
  12  -2   6  -20.20    6.60
 -12  -2  -6    0.40    2.10
 -12  -2  -6   -6.40    5.80
  12  -2   6   -2.00    5.20
 -12   2  -6    1.10    3.50
  12   2   6   -1.10    3.20
 -12   2  -6   -0.70    4.10
  12   2   6   -1.10    6.90
  12   2   6   -0.50    5.30
  13   2   0   -1.80    5.00
  13   2   0   -1.10    5.50
 -13  -2   0    1.00    1.80
 -13   2   0   -2.30    4.30
  13  -2   0    3.70    7.90
  13   2   0   -2.70    6.00
  13  -2   0  -21.70    5.90
 -13   2   1    7.20    2.60
 -13   2   1    5.80    3.20
 -13  -2  -1    6.20    3.10
  13  -2   1    0.10    7.60
  13   2  -1    3.60    6.10
  13   2  -1    1.40    5.40
 -13  -2  -1    8.00    3.20
  13  -2   1    4.00    5.80
  13   2  -1   -3.50    5.90
 -13  -2   1    4.90    3.30
  13   2   1   -2.00    6.70
  13   2   1    5.10    5.50
 -13   2  -1    8.60    4.10
  13   2   1    3.30    5.40
 -13  -2   1   10.90    6.20
 -13   2  -1    6.00    3.50
  13  -2  -1    2.50    7.40
  13  -2   2    1.80    7.30
  13   2  -2   -2.90    5.80
 -13  -2  -2   -0.70    3.30
  13  -2   2   -5.70    5.20
 -13   2   2    1.20    3.10
 -13   2   2    1.30    3.00
  13  -2   2    0.00   12.10
 -13  -2  -2   -0.60    1.70
  13   2  -2    6.70    6.30
 -13   2  -2    3.60    3.30
  13  -2  -2    3.70    7.70
 -13  -2   2   -0.60    2.10
 -13   2  -2    0.30    2.30
  13   2   2    1.80    4.80
  13   2   2    0.70    5.30
 -13  -2   2    0.00    3.10
  13   2   2   -1.50    5.70
 -13  -2  -3    1.10    1.70
  13   2  -3   -0.80    5.50
 -13   2   3   -0.20    3.30
 -13  -2  -3   -2.90    4.00
  13  -2   3    0.10    5.20
  13  -2   3   -0.30    5.30
  13  -2   3   -2.30    6.80
 -13  -2   3    1.60    3.20
  13   2   3   -0.80    5.30
  13   2   3   -0.40    5.10
  13  -2  -3    5.10   12.30
  13   2   3    0.30    4.70
 -13   2  -3   -5.30    3.70
 -13   2  -3    1.40    2.20
  13   2   3    1.90    4.70
 -13  -2   3    0.80    2.40
  13  -2   4    1.00    5.40
 -13  -2  -4    0.30    1.90
  13   2  -4    0.00    6.80
  13   2   4    0.90    6.30
  13   2   4   -1.50    5.00
 -13  -2   4   -5.00    3.40
 -13   2  -4    0.00    2.10
  13   2   4    3.10    6.60
 -14   2   0    3.80    3.10
 -14  -2   0    3.80    2.20
  14   2   0   -0.50    5.30
 -14  -2   0    2.80    2.90
 -14   2   1    3.70    5.40
 -14  -2  -1   12.40    2.10
  14   2  -1    0.80    9.40
 -14  -2   1    6.20    3.10
 -14   2  -1    6.60    3.80
 -14  -2   1    6.10    2.10
  14   2   1    0.20    7.00
   0   3   0    2.50    1.80
   0   3  -1  116.59    6.40
   0  -3   2    5.00    8.60
   0   3   2    4.50    4.30
   0   3  -2   -3.10    2.20
   0   3   3  111.49    8.90
   0  -3   3  106.49   12.70
   0   3  -3  107.59    6.60
   0   3   4  -10.20    7.30
   0  -3  -4    1.80    2.20
   0   3  -4    2.50    2.30
   0  -3   4    2.70   11.80
   0  -3  -5  772.72   35.80
   0   3   5  640.44   39.50
   0  -3   5  727.43   35.70
   0   3   5  748.03   38.20
   0   3  -5  757.92   35.80
   0  -3  -5  712.83   35.50
   0  -3  -5  712.33   35.40
   0   3  -5  752.42   36.20
   0   3  -5  751.72   35.60
   0  -3   5  750.72   42.90
   0  -3  -5  776.82   36.10
   0   3  -6    0.40    2.00
   0  -3   6   -0.20    2.40
   0   3   6  -12.70   11.50
   0   3  -6    0.70    2.50
   0   3   6   -0.10    2.40
   0  -3   6    1.80    2.70
   0   3   6   -1.60    3.20
   0  -3  -6    3.50    3.00
   0  -3  -6    0.30    1.30
   0  -3   6   -0.80   17.30
   0  -3  -6   -1.10    3.70
   0   3   6    3.00    6.20
   0  -3  -6    0.20    1.70
   0  -3  -6    2.80    1.60
   0   3  -6   -2.10    4.30
   0   3   7   43.50    5.20
   0   3  -7   38.60    3.40
   0   3  -7   47.90    4.10
   0  -3   7   61.39   24.00
   0   3   7   42.80    3.80
   0   3  -7   41.00    7.50
   0  -3   7   42.10    4.50
   0  -3  -7   40.00    6.20
   0   3   7   50.29   15.50
   0  -3  -7   44.30    3.60
   0   3  -7   42.60    3.70
   0  -3  -7   45.60    4.70
   0  -3  -7   38.30    3.30
   0  -3   8    1.60    4.80
   0  -3  -8    0.00    2.80
   0  -3  -8    0.40    2.10
   0  -3   8   -5.60   30.10
   0   3   8   -8.80   20.60
   0   3   8    0.90    3.40
   0  -3   8   -0.70    3.10
   0  -3  -8    6.40    4.20
   0   3  -8    4.50    3.30
   0   3  -8   -2.30    2.80
   0  -3  -8    6.60    7.40
   0   3  -8   -1.10    8.30
   0   3   9  298.57   34.30
   0  -3  -9  303.57   15.20
   0   3  -9  288.77   15.80
   0  -3  -9  305.67   15.40
   0  -3   9  286.77   47.50
   0   3  -9  289.47   15.40
   0  -3  -9  265.27   16.40
   0   3  -9  300.77   15.40
   0  -3   9  305.17   21.40
   0   3 -10    2.50    4.00
   0  -3 -10   -0.60    3.30
   0   3 -10    2.20    3.50
   0  -3 -10    0.60    2.60
   0   3 -10   -1.40    3.80
   0  -3  10    0.80    3.80
   0   3 -10   -0.60    2.90
   0  -3  11   -1.40    4.70
   0   3 -11    4.90    3.80
   0   3 -11   -0.30    4.30
   0   3 -11    4.70    3.50
   0   3 -11   -0.30    4.30
   0  -3 -11    6.40    2.70
   0  -3 -12    0.00    3.40
   1   3   0    1.90    1.60
  -1   3   0   -0.70    2.00
  -1   3   1  185.68   10.20
   1   3  -1  198.58    9.90
   1  -3   1  181.88   13.80
  -1  -3  -1  197.48   10.10
  -1   3  -1  201.98   10.10
   1   3  -2   15.50    2.60
   1  -3   2   23.20    8.20
  -1  -3  -2   19.40    1.70
  -1   3   2   34.00    6.30
  -1   3  -2   16.80    2.20
   1   3   2   18.00    4.10
   1   3  -3  577.74   28.80
  -1  -3  -3  581.64   28.60
   1  -3   3  601.84   32.40
  -1   3   3  599.74   31.90
   1  -3  -3  593.04   28.70
  -1   3  -3  612.44   28.90
   1   3  -4    1.80    3.30
   1  -3   4   -5.70   10.50
  -1   3   4    6.10    8.40
  -1  -3  -4    1.10    2.20
  -1   3  -4    2.00    3.20
   1   3   4    0.10    6.20
   1  -3  -4    3.50    2.30
  -1  -3   4   -8.50   13.90
   1   3  -5  168.88    8.80
  -1  -3  -5  174.28    8.30
   1  -3   5  182.68   10.60
   1   3  -5  169.98    8.80
   1   3  -5  170.38   10.20
  -1  -3  -5  171.68    9.50
   1  -3   5  160.18   18.00
  -1  -3  -5  154.68    8.70
  -1   3   5  174.68   15.60
  -1   3  -5  185.08    9.70
   1   3   5  196.88   13.70
  -1  -3   5  162.58    9.00
   1   3   5  155.28    9.40
   1   3   5  157.48    8.70
  -1  -3   5  167.48   20.80
  -1   3  -5  164.78    8.40
   1   3   5  173.48   11.10
   1  -3  -5  171.18    9.70
  -1   3  -5  166.58    8.80
   1  -3  -5  172.18    8.90
   1   3  -6   74.39    5.00
  -1  -3  -6   78.19    4.20
   1  -3   6  113.99   20.90
   1   3  -6   77.39    5.40
  -1  -3  -6   77.49    5.00
  -1  -3  -6   77.49    6.10
  -1  -3  -6   72.99    4.70
  -1   3   6   67.39   14.90
  -1   3   6   77.49    8.40
   1  -3   6   81.89    5.70
   1   3  -6   82.69    6.50
  -1   3   6   77.99    6.50
   1   3   6   63.39    4.70
  -1   3  -6   74.79    7.10
  -1   3  -6   77.39    4.80
   1   3   6   72.59   12.30
   1   3   6   71.69    5.20
   1   3   6   60.69    8.00
   1  -3  -6   78.59    5.40
  -1   3  -6   76.99    4.50
  -1  -3   6   47.00   24.30
  -1  -3   6   71.89    5.40
   1  -3  -6   64.99    6.10
   1   3   6   74.69    6.00
   1  -3  -6   72.99    4.70
   1   3   6   76.49    8.40
   1  -3  -6   79.49    4.60
  -1  -3  -7   37.10    2.50
  -1  -3  -7   31.80    4.20
   1   3  -7   30.20    7.70
   1  -3   7   36.80    4.50
   1  -3   7   18.90   23.70
  -1  -3  -7   33.00    6.00
  -1  -3  -7   32.90    3.00
  -1   3   7   39.40   19.10
  -1  -3  -7   32.80    3.10
   1   3  -7   31.90    3.90
   1   3  -7   32.40    3.50
   1  -3   7   34.00    5.00
  -1   3  -7   33.40    3.70
   1   3   7   37.70   22.30
   1   3   7   31.10    4.50
  -1   3  -7   27.30    7.30
  -1  -3   7   33.50   26.80
   1  -3  -7   25.90    6.40
   1  -3  -7   31.20    2.90
  -1   3  -7   36.30    2.90
  -1  -3   7   32.10    3.90
  -1   3  -7   36.00    3.20
   1  -3  -7   31.40    3.40
   1   3   7   35.50    7.30
   1  -3  -7   29.80    4.30
   1  -3   8  -24.70   27.40
  -1  -3  -8    5.60    2.80
   1   3  -8    2.00    3.30
   1   3  -8    4.70    2.90
  -1   3   8    8.90   23.70
  -1  -3  -8   -1.80    2.20
  -1  -3  -8    2.60    3.90
   1   3  -8   -1.40    2.60
   1   3  -8    2.70   10.00
   1  -3   8   -1.50    2.70
  -1  -3  -8   -5.20    7.50
  -1  -3   8    7.00   35.60
   1  -3  -8    8.80    4.40
   1  -3  -8    1.20    2.20
   1  -3  -8    3.30    2.90
  -1  -3   8   -0.20    2.90
   1   3   8    1.10    3.10
   1   3   8    0.40    4.80
  -1   3  -8    2.50    3.20
   1  -3  -8    0.30    4.40
   1   3   8    7.60    8.10
  -1   3  -8    1.00    2.60
  -1   3  -8    5.20    8.70
   1  -3  -8    8.00    7.60
  -1   3  -8   -0.10    2.50
   1   3   8    2.20   18.80
  -1  -3   8    3.40    4.10
  -1  -3  -9    5.50    5.20
   1  -3   9    2.00    3.50
  -1   3   9  -39.90   31.00
  -1  -3  -9    5.20    3.20
  -1  -3  -9    1.60    2.60
   1   3  -9    0.70    2.80
   1   3  -9    2.30    3.40
   1  -3   9  -16.10   38.80
   1   3  -9    1.70    3.20
   1   3   9    5.80    4.10
  -1   3  -9    1.90    3.20
   1   3   9   26.10   24.90
  -1  -3   9  -19.80   47.50
   1  -3  -9    2.30    2.40
  -1  -3   9    0.50    3.60
  -1  -3   9   -0.50    6.10
  -1   3  -9    1.80    2.70
   1  -3  -9    7.40    3.20
  -1   3  -9    2.00    3.60
  -1  -3 -10    4.60    3.40
   1   3 -10   -0.80    3.00
   1  -3  10    0.50    3.80
   1   3 -10   -1.50    4.00
  -1  -3 -10    1.80    2.70
   1   3 -10    0.00    3.60
   1   3 -10    3.00    3.70
  -1  -3  10   -0.30    3.70
   1  -3 -10    4.60    3.60
  -1   3 -10    4.30    3.90
  -1   3 -10    1.00    4.80
   1  -3 -10    1.30    2.60
  -1   3 -10    2.00    3.00
  -1   3 -10    2.30    3.60
   1  -3  11   24.80    5.20
   1   3 -11   48.00    4.50
   1   3 -11   41.70    4.60
   1   3 -11   41.70    5.00
  -1  -3  11   23.40    5.30
  -1   3 -11   45.10    4.30
   1  -3 -12   13.00    3.30
  -2   3   0 1161.68   56.39
  -2  -3   0 1159.18   55.99
   2  -3   0 1167.68   58.09
   2   3   0 1211.78   56.79
   2   3  -1  610.74   29.20
  -2  -3  -1  592.24   29.00
  -2   3   1  615.54   29.60
   2  -3   1  595.74   31.80
  -2   3  -1  629.24   29.40
   2  -3  -1  593.54   32.20
   2  -3   2  674.93   35.60
  -2  -3  -2  642.44   32.30
  -2   3   2  691.93   35.30
   2   3  -2  679.33   32.80
  -2   3  -2  703.43   32.90
   2  -3  -2  689.93   32.80
   2   3  -3  125.79    8.00
  -2  -3  -3  133.69    7.10
  -2   3   3  141.19   12.60
   2  -3   3  142.99   14.20
   2  -3  -3  149.88    7.80
  -2   3  -3  141.59    8.10
  -2  -3   3  145.39   17.90
   2   3   3  136.99    9.20
  -2  -3  -4  233.78   11.60
   2  -3   4  224.98   17.80
   2  -3   4  213.28   13.70
  -2   3   4  193.68   17.20
   2   3  -4  227.78   12.40
   2  -3  -4  228.28   12.00
   2   3   4  231.98   14.10
  -2  -3   4  255.57   23.10
  -2   3  -4  237.28   12.30
   2   3  -5 2223.08  108.69
  -2  -3  -5 2288.87  108.39
  -2   3   5 2317.07  112.69
  -2   3   5 2340.07  111.89
   2  -3   5 2173.48  109.59
  -2  -3  -5 2289.07  108.99
   2   3  -5 2208.28  108.89
   2   3  -5 2297.87  109.39
   2  -3   5 2175.88  112.69
  -2   3  -5 2311.67  108.59
   2   3   5 2300.07  108.69
   2  -3  -5 2280.07  108.79
   2  -3  -5 2334.27  108.69
   2   3   5 2360.66  110.59
  -2   3  -5 2258.27  108.79
   2  -3  -5 2456.85  109.69
  -2   3  -5 2248.68  109.39
   2   3   5 2259.47  109.19
  -2  -3   5 2179.68  108.79
   2   3   5 2307.57  109.49
   2   3   5 2294.97  108.69
  -2  -3   5 2310.17  115.49
  -2  -3  -6    0.90    2.80
  -2   3   6    0.80    2.60
   2   3  -6    2.20    2.40
   2  -3   6   -0.30    2.30
  -2  -3  -6    3.80    3.90
   2   3  -6   -1.00    5.60
  -2  -3  -6   -1.20    1.20
   2  -3   6    4.40    3.80
   2   3  -6    1.20    2.10
  -2  -3  -6    0.90    2.00
   2  -3   6   11.30   16.10
   2   3  -6   -0.30    2.60
   2  -3   6   -0.30    5.00
  -2   3   6   23.20   17.30
   2  -3   6    5.70    3.50
   2  -3  -6    2.80    1.80
  -2  -3   6    0.60    2.30
   2  -3  -6   -0.70    1.70
   2   3   6    1.60    1.90
  -2   3  -6    4.40    5.20
   2   3   6    2.70    9.80
  -2  -3   6    1.10    2.40
   2  -3  -6   -2.70    4.50
   2  -3  -6    2.50    3.60
   2   3   6   -3.00    4.80
  -2   3  -6    2.60    1.60
  -2   3  -6    1.90    2.50
   2   3   6    0.40    2.40
   2   3   6   -1.10    5.20
   2   3   6    1.90    2.90
   2  -3  -6    0.00    2.70
  -2  -3   6  -40.80   25.90
   2   3  -7   39.00    3.70
   2   3  -7   30.60    8.00
  -2  -3  -7   37.40    6.40
   2   3  -7   41.80    3.80
  -2  -3  -7   39.60    3.40
  -2  -3  -7   38.10    3.40
  -2   3   7   36.30   23.00
   2   3  -7   37.40    3.60
  -2  -3  -7   39.10    2.80
   2  -3  -7   32.20    3.20
  -2  -3   7   43.70   39.20
   2   3   7   28.50    7.80
   2   3   7   41.70    4.90
   2  -3  -7   40.40    3.70
   2   3   7   39.80    4.20
   2  -3  -7   41.80    4.40
  -2   3  -7   43.40    7.70
   2   3   7   49.00   14.00
  -2   3  -7   39.90    2.90
  -2   3  -7   38.70    3.80
   2  -3  -7   29.90    7.00
   2   3   7   37.60    3.50
  -2  -3   7   41.80    4.10
  -2  -3  -8    5.60    4.10
   2   3  -8    0.50    3.30
  -2  -3  -8    9.10    7.90
  -2  -3  -8    2.40    1.70
   2  -3   8  -10.10   28.30
  -2  -3  -8    2.30    2.50
   2   3  -8    4.60    3.20
  -2   3   8   11.40   28.30
   2   3  -8   -3.50   10.90
   2  -3   8   -1.10    5.00
   2  -3   8    3.90    6.90
   2   3  -8    1.50    2.60
  -2   3  -8    1.70    2.70
  -2   3  -8    9.70    9.70
   2   3   8    7.30    4.40
   2  -3  -8   -0.30    8.70
  -2   3  -8    6.70    2.30
   2   3   8    2.20   16.70
  -2  -3   8   -0.40    3.40
   2  -3  -8    6.70    4.30
   2  -3  -8    1.00    4.20
   2  -3  -8    3.30    2.20
   2   3   8    3.70    2.80
  -2  -3   8   18.90   45.10
  -2   3  -8    3.10    2.80
  -2  -3   8    5.70    3.80
   2   3   8    3.80    9.20
   2  -3  -8    2.90    3.40
   2   3  -9  182.18   11.10
  -2   3   9  102.89   37.70
   2   3  -9  185.48   10.60
  -2  -3  -9  190.98   10.50
   2   3  -9  199.48   10.40
  -2  -3  -9  190.58   12.00
   2  -3   9  129.89   40.90
   2  -3   9  193.18   15.70
  -2  -3  -9  179.08   10.20
  -2  -3   9  188.98   16.80
   2  -3  -9  194.28   10.70
  -2  -3   9  165.38   12.00
   2   3   9  173.98   25.10
  -2   3  -9  167.58   10.80
   2   3   9  182.78   10.60
   2  -3  -9  184.88   10.20
   2   3   9  180.58   12.90
  -2   3  -9  182.68   10.50
  -2  -3   9  194.78   64.89
   2   3 -10   26.50    4.30
  -2  -3 -10   22.90    3.30
   2   3 -10   35.20    3.90
  -2  -3 -10   27.20    4.00
   2   3 -10   24.90    4.70
   2  -3 -10   27.60    3.30
  -2   3 -10   26.90    3.60
   2  -3 -10   26.90    4.10
  -2   3 -10   29.70    4.60
  -2   3 -10   27.60    4.10
   2   3  10   31.50    5.30
   2   3 -11    5.10    4.40
  -2  -3 -11   -1.40    3.50
   2   3 -11    0.20    4.00
  -2  -3 -11   -1.90    2.50
   2   3 -11    1.40    3.30
   2  -3  11    3.10    4.10
   2   3 -11    1.90    3.10
   2  -3 -11   -0.60    3.30
  -2   3 -11   -2.60    3.40
  -2   3 -11    2.80    4.20
  -2  -3  11   -0.80    4.10
  -2   3 -11    2.40    3.60
   2  -3 -11    1.40    3.50
  -3  -3   0   -1.00    1.70
   3  -3   0   -1.20    7.60
  -3   3   0    3.50    3.00
   3   3   0   -1.60    4.30
   3   3  -1  175.48    9.00
   3  -3   1  190.48   13.60
  -3  -3  -1  168.98    8.20
   3  -3  -1  195.48   14.50
  -3   3  -1  166.28    9.50
   3  -3   2   16.00    9.00
  -3  -3  -2    9.00    0.90
  -3   3   2   14.10   10.20
   3   3  -2    7.90    2.60
  -3   3  -2    3.10    2.90
   3  -3  -2    9.10    2.40
   3  -3   3    5.40    8.80
  -3   3   3   15.00   11.20
  -3  -3  -3    1.00    1.50
   3   3  -3    0.10    3.10
  -3   3  -3    2.20    2.90
   3  -3  -3    3.60    2.20
   3  -3   4    3.90    3.90
   3   3  -4    0.40    4.00
   3   3  -4    0.20    1.70
   3  -3   4   -0.20    2.40
  -3  -3  -4   -2.10    2.30
   3  -3   4   13.60   11.50
  -3   3   4    7.50   13.00
   3  -3   4    1.70    2.50
  -3  -3   4   26.40   26.40
  -3   3  -4   -1.10    3.50
   3   3   4    3.10    1.40
   3   3   4   -1.40    4.70
   3  -3  -4    3.60    1.70
   3   3   4   -0.80    3.90
   3  -3  -4    0.90    1.50
  -3  -3   4    0.40    1.40
   3   3   4    1.00    1.30
   3   3   4    1.20    1.90
   3  -3  -4   -0.70    2.40
  -3   3  -4    1.70    1.30
   3  -3   5  253.57   14.70
   3   3  -5  271.97   14.40
   3   3  -5  290.87   14.30
   3  -3   5  251.77   22.00
   3   3  -5  271.97   15.50
   3  -3   5  294.37   15.60
   3   3  -5  265.77   14.00
  -3   3   5  332.77   26.00
  -3  -3  -5  295.47   14.50
  -3  -3  -5  268.17   13.40
   3  -3  -5  277.47   13.90
   3   3   5  280.97   14.60
   3   3   5  286.27   15.20
  -3   3  -5  270.47   13.60
  -3   3  -5  276.17   14.00
  -3   3  -5  274.07   15.30
  -3  -3   5  282.07   14.10
  -3  -3   5  293.17   34.00
   3   3   5  301.67   17.10
   3  -3  -5  294.17   13.90
  -3  -3   5  275.77   13.70
   3   3   5  282.07   13.90
   3  -3  -5  279.57   15.20
   3   3   5  270.37   13.90
   3  -3   6   18.50    5.00
   3   3  -6    4.20    2.40
   3  -3   6    0.60    2.70
   3  -3   6    0.30    4.90
  -3  -3  -6    1.80    2.80
   3   3  -6    8.70    3.10
   3  -3   6    9.00   16.90
   3   3  -6    1.40    2.40
  -3  -3  -6    3.70    4.30
  -3  -3  -6    4.00    1.30
  -3   3   6  -13.70   18.50
   3   3  -6    4.80    6.50
  -3  -3   6    7.10    2.70
   3  -3  -6    6.70    3.30
   3   3   6    4.40    2.30
   3  -3  -6   -0.40    2.60
   3  -3  -6    5.00    1.50
   3   3   6    1.60    2.90
  -3  -3   6   15.80   35.60
  -3   3  -6    3.30    1.60
   3   3   6    7.80    9.50
  -3   3  -6    4.50    2.40
   3   3   6    4.20    4.50
   3  -3  -6    2.80    1.90
  -3  -3   6    0.60    3.30
   3   3   6   -1.40    5.00
   3  -3  -6   -3.40    4.50
   3   3   6    0.20    2.10
  -3   3  -6    7.90    5.30
   3  -3   7   42.40    4.00
  -3  -3  -7   55.79   12.90
   3   3  -7   41.60    3.90
   3   3  -7   45.20    4.50
   3  -3   7   34.70   20.20
  -3  -3  -7   49.40    4.60
   3  -3   7   56.39    6.80
  -3  -3  -7   41.60    3.10
  -3  -3  -7   45.20    3.70
   3   3  -7   39.80    4.00
   3  -3   7   50.09    5.30
   3   3   7   51.19    5.30
   3   3   7   43.70    3.80
   3  -3  -7   51.09    5.40
  -3   3  -7   44.40    4.20
   3   3   7   51.49    4.10
  -3   3  -7   40.00    8.40
  -3   3  -7   45.20    3.30
   3  -3  -7   42.10    4.10
   3  -3  -7   41.20    7.20
  -3  -3   7   49.70    4.40
   3  -3  -7   43.00    3.60
   3   3   7   49.40    6.70
   3   3   7   64.19   13.20
   3   3  -8  866.41   41.90
   3  -3   8  862.81   41.80
   3  -3   8  885.51   60.39
  -3  -3  -8  825.52   42.00
  -3  -3  -8  880.31   41.80
  -3  -3  -8  783.52   41.80
   3   3  -8  889.71   42.20
  -3   3   8  780.82   60.79
  -3  -3  -8  815.62   43.80
   3   3  -8  923.01   45.90
  -3  -3  -8  910.01   41.60
   3  -3   8  778.82   43.90
   3   3   8  867.91   48.20
   3  -3  -8  881.61   44.40
   3  -3  -8  880.01   41.80
   3  -3  -8  799.92   42.00
  -3   3  -8  875.01   41.80
  -3   3  -8  906.81   42.00
   3   3   8  831.62   43.40
   3   3   8  832.92   41.70
  -3  -3   8  936.21   53.69
   3  -3  -8  884.91   41.90
   3   3   8  897.21   42.00
  -3   3  -8  841.02   44.60
   3   3  -9   32.30    4.00
   3   3  -9   27.10    4.40
  -3   3   9  -20.50   44.50
   3  -3   9   25.80    6.70
  -3  -3  -9   32.30    2.70
   3  -3   9   88.59   38.10
  -3  -3  -9   28.60    6.00
  -3  -3  -9   36.50    3.70
   3  -3   9   21.10    5.10
  -3  -3  -9   34.60    4.10
   3   3  -9   32.80    4.70
  -3   3  -9   29.20    3.90
   3   3   9   36.90    6.30
   3  -3  -9   31.40    3.40
   3  -3  -9   33.10    4.20
   3   3   9   32.00    4.00
  -3   3  -9   38.10    4.60
  -3   3  -9   43.90    3.30
  -3  -3   9   32.70    5.70
   3  -3  10    9.80    4.80
   3   3 -10   19.70    3.70
   3   3 -10   20.30    4.50
  -3  -3 -10   17.60    3.70
   3  -3  10   15.80    3.60
  -3  -3 -10   18.20    3.30
   3   3 -10   15.50    4.30
  -3   3 -10   17.30    3.40
   3  -3 -10   24.10    3.20
   3   3  10   18.00    4.40
   3   3  10   10.90    6.90
   3  -3 -10   24.10    4.00
  -3   3 -10   17.60    3.80
  -3   3 -10   21.10    4.30
  -3  -3  10   28.40    7.70
   3   3 -11   26.30    7.60
   3  -3  11   20.90    3.80
   3   3 -11   14.60    4.70
   3   3 -11   19.40    3.70
  -3  -3 -11   14.10    2.90
  -3  -3 -11   15.70    3.80
  -3   3 -11   18.00    3.90
   3  -3 -11   21.60    3.80
   3  -3 -11   19.00    3.00
  -3   3 -11   10.00    4.20
  -3   3 -11   15.10    3.10
   4   3   0 1303.87   61.39
  -4  -3   0 1251.07   60.69
  -4   3   0 1245.58   61.29
   4  -3   0 1291.47   63.69
   4  -3   1   18.90   10.00
  -4   3  -1   16.80    3.70
   4  -3  -1   10.40   11.50
  -4   3   2   25.00   14.20
   4  -3   2   26.30   10.10
  -4   3  -2   36.60    4.30
   4  -3  -2   32.70    3.20
   4  -3   3   54.99    4.50
   4   3  -3   70.79    5.40
   4   3  -3   57.29    4.30
  -4   3   3   58.79   15.90
   4  -3   3   60.69    6.30
  -4  -3  -3   52.39    3.40
   4  -3   3   52.89   11.30
   4  -3  -3   60.99    4.50
  -4   3  -3   53.89    3.30
  -4   3  -3   55.89    4.60
   4   3   3   58.99    3.50
   4   3   3   55.79    4.60
   4  -3  -3   57.19    3.70
   4   3   3   59.39    3.80
  -4  -3   3   58.39    3.30
   4  -3   4    3.60    3.50
   4   3  -4    3.60    4.30
   4  -3   4    0.00    2.40
   4  -3   4   -0.60    3.90
   4  -3   4    0.20    2.80
  -4   3   4   -4.00   16.30
   4  -3   4    4.70   10.60
   4   3  -4    3.00    2.10
  -4  -3  -4    2.80    2.60
   4   3  -4    5.60    2.30
   4   3   4    0.30    1.30
   4   3   4    3.60    2.80
  -4   3  -4    1.00    1.30
   4   3   4    4.70    1.50
   4  -3  -4    2.40    1.70
  -4  -3   4    2.80    2.00
   4   3   4   -0.20    4.90
   4  -3  -4    0.10    2.40
  -4  -3   4    0.60    1.40
   4   3   4    1.20    4.00
   4   3   4    3.80    2.00
   4  -3  -4    2.10    4.10
   4  -3  -4    2.90    2.10
   4  -3   5  217.68   13.20
   4  -3   5  222.08   12.50
   4   3  -5  217.48   13.90
   4  -3   5  198.68   20.20
  -4   3   5  222.98   24.60
   4   3  -5  218.08   12.20
   4   3  -5  220.28   11.60
  -4  -3  -5  213.68   10.80
   4   3  -5  236.08   11.70
  -4  -3  -5  217.08   12.30
   4   3  -5  231.48   11.60
   4  -3  -5  225.58   11.40
   4  -3  -5  235.18   13.10
   4   3   5  229.28   11.50
   4   3   5  218.68   12.90
   4  -3  -5  234.88   11.60
   4   3   5  216.88   11.40
  -4   3  -5  215.18   11.80
  -4  -3   5  215.18   17.20
  -4  -3   5  214.28   11.60
   4  -3  -5  236.88   12.10
   4   3   5  225.28   12.30
  -4   3  -5  238.28   11.10
  -4   3  -5  226.68   13.50
  -4  -3   5  229.88   11.10
   4   3   5  214.78   12.50
   4   3  -6  318.07   19.30
   4  -3   6  334.77   17.90
  -4  -3  -6  308.97   17.30
   4   3  -6  319.97   16.00
   4   3  -6  310.97   16.00
  -4  -3  -6  307.37   16.10
   4   3  -6  280.97   16.30
   4  -3   6  320.07   26.90
  -4   3   6  384.26   34.90
  -4   3  -6  312.47   16.00
   4   3   6  321.17   17.20
   4   3   6  314.97   15.90
  -4   3  -6  341.77   18.60
   4   3   6  306.07   18.00
   4   3   6  305.07   17.40
  -4  -3   6  322.57   15.80
   4   3   6  316.07   15.80
   4  -3  -6  316.77   15.80
   4  -3  -6  332.57   18.00
   4  -3  -6  307.97   16.30
  -4   3  -6  322.57   15.50
   4   3   6  314.07   16.70
  -4  -3   6  325.97   22.10
  -4  -3   6  308.77   16.10
   4  -3  -6  318.47   15.90
   4   3  -7   33.60    4.30
   4  -3   7   30.60    4.70
   4   3  -7   32.00   10.60
   4   3  -7   32.40    3.70
   4  -3   7   55.79    6.80
   4  -3   7   33.10    3.70
  -4   3   7    8.70   29.30
   4  -3   7   61.19   23.60
  -4  -3  -7   31.00    2.40
  -4  -3  -7   28.20    4.20
  -4  -3  -7   29.00    3.40
  -4  -3  -7   29.50    7.60
   4   3  -7   31.90    4.00
   4  -3  -7   34.70    3.30
   4  -3  -7   35.20    8.90
   4  -3  -7   37.70    4.60
  -4   3  -7   42.00    8.80
  -4   3  -7   35.70    2.80
  -4   3  -7   33.90    3.90
   4   3   7   34.90    6.50
   4  -3  -7   31.90    3.80
   4   3   7   35.60    3.70
  -4  -3   7   32.40    3.90
   4   3   7   32.80    4.80
   4   3   7   36.40    3.50
  -4  -3  -8  507.25   24.60
  -4  -3  -8  431.66   28.20
   4  -3   8  491.75   41.60
  -4  -3  -8  490.65   23.80
  -4  -3  -8  486.05   24.90
   4   3  -8  480.65   24.50
   4   3  -8  477.75   24.90
  -4  -3  -8  535.05   24.40
   4  -3   8  498.45   25.50
   4   3  -8  476.55   24.70
   4   3  -8  491.05   30.90
   4  -3  -8  465.95   25.00
   4   3   8  444.06   26.20
   4   3   8  492.25   24.50
   4   3   8  505.85   25.60
  -4   3  -8  537.75   24.70
   4  -3  -8  491.85   29.60
   4  -3  -8  499.45   24.40
  -4  -3   8  508.95   24.90
  -4   3  -8  417.06   29.50
   4   3   8  493.05   24.40
  -4   3  -8  481.95   24.00
  -4  -3   8  514.25   31.20
   4  -3  -8  498.55   24.80
  -4  -3  -9    4.60    6.00
   4   3  -9    0.40    5.60
   4  -3   9    8.10    7.40
   4   3  -9   -1.20    4.00
   4   3  -9    3.00    3.40
  -4  -3  -9    1.40    2.90
   4  -3   9    2.00    4.40
  -4  -3  -9    2.80    1.80
   4  -3   9   -0.60    5.60
   4   3  -9   -1.20    2.80
  -4  -3  -9    3.40    3.10
  -4  -3   9    0.70    4.20
   4   3   9    2.90    3.30
  -4   3  -9    3.00    2.50
   4  -3  -9    1.50    2.60
  -4  -3   9    1.80    4.80
   4   3   9   10.50    8.10
  -4   3  -9   -0.30    3.50
   4  -3  -9    1.30    3.40
   4   3   9    1.40    5.50
   4  -3  -9    0.30    3.90
  -4   3  -9    3.60    3.20
  -4  -3 -10  177.88   10.30
   4  -3  10  197.08   10.70
   4   3 -10  196.98   11.20
  -4  -3 -10  198.18   10.90
   4   3 -10  191.18   11.60
   4   3 -10  177.58   10.70
   4  -3 -10  182.48   10.20
   4   3  10  200.48   10.90
  -4  -3  10  181.18   16.80
   4  -3 -10  193.38   11.10
  -4   3 -10  201.68   11.40
  -4   3 -10  185.28   10.60
   4   3  10  172.08   14.50
  -4   3 -10  194.08   10.60
  -4  -3 -11    0.90    3.30
   4   3 -11   -1.00    3.00
   4  -3  11   -0.10    3.40
  -4  -3 -11   -0.70    3.30
   4   3 -11    7.20    4.30
  -4   3 -11    3.90    4.00
  -4   3 -11    6.90    5.40
   4  -3 -11    0.20    5.10
  -4   3 -11   -1.40    2.90
   4  -3 -11   -1.70    3.50
   4  -3 -11   -0.30    2.60
  -5   3   0    1.60    3.70
   5  -3   0  -19.10    9.80
   5   3   0   -2.90    5.20
   5   3  -1   -0.30    3.30
   5   3  -1   -3.50   10.70
   5  -3   1    8.40    9.60
  -5   3  -1   -2.40    3.70
   5   3   1    0.10    2.30
  -5   3  -1    1.40    1.50
   5  -3  -1   11.00   11.00
   5   3   1    1.80    1.90
   5   3   1    2.10    7.10
   5  -3  -1   -1.10    3.40
   5   3  -2  120.19   22.80
   5  -3   2   93.89    6.30
   5   3  -2   88.99    5.70
   5  -3   2  103.09   12.10
   5   3  -2   82.39    6.50
  -5   3  -2   88.39    4.70
   5  -3  -2  101.59    6.40
   5   3   2   82.59    5.20
   5   3   2   88.29    5.50
  -5   3  -2   96.99    5.30
  -5   3  -2   83.69    6.50
   5   3   2   88.89    5.20
   5   3   2   89.59    6.60
   5  -3  -2   83.59    5.00
   5   3   2   91.39    5.90
   5  -3   3    0.60    4.10
   5  -3   3   13.70    3.50
   5   3  -3    6.70    2.80
   5  -3   3   -0.80    3.70
   5  -3   3    9.70   11.00
   5   3  -3   11.10    2.40
  -5   3   3   19.90   21.70
   5  -3   3    5.50    3.40
   5   3  -3    3.50    2.30
   5   3  -3   -2.50    5.00
   5   3   3    6.90    2.20
   5   3   3    5.50    1.80
   5   3   3    3.50    1.90
   5  -3  -3    6.40    1.80
   5   3   3    5.30    3.30
  -5   3  -3    5.30    1.30
  -5   3  -3    5.10    4.40
  -5  -3   3    4.90    1.20
   5   3   3    7.00    3.20
  -5   3  -3    5.30    2.30
  -5  -3   3    5.90    2.10
   5  -3  -3    8.80    4.30
   5   3   3   -1.80    4.90
   5  -3  -3    6.20    2.20
  -5  -3  -4    9.50    2.80
   5   3  -4   12.10    3.60
   5  -3   4   12.80    3.70
   5   3  -4   12.40    2.60
   5  -3   4   21.10   12.50
   5  -3   4   14.20    4.30
  -5   3   4    2.90   24.10
   5   3  -4    9.90    2.60
   5   3  -4   16.10    6.00
  -5   3   4    9.30    2.90
   5  -3  -4   19.50    5.00
   5   3   4   12.10    3.70
  -5  -3   4   11.30    2.50
   5  -3  -4   14.20    2.20
   5   3   4   12.40    2.90
   5   3   4   10.30    2.30
  -5   3  -4   12.00    1.60
   5  -3  -4   13.10    2.10
  -5   3  -4   11.30    2.70
   5   3   4   15.80    3.50
  -5   3  -4    7.10    4.90
  -5  -3   4   13.50    1.60
   5   3   4   11.70    2.30
   5   3  -5   21.20    7.60
   5   3  -5   20.20    3.40
   5  -3   5   37.50   14.80
   5  -3   5   24.80    4.90
   5   3  -5   22.60    2.70
   5   3  -5   25.90    4.60
   5   3  -5   21.00    3.00
   5   3   5   26.10    4.20
   5  -3  -5   22.60    3.10
  -5  -3   5   23.10    2.30
   5   3   5   17.70    3.70
   5   3   5   23.80    2.50
  -5   3  -5   29.50    6.20
  -5   3  -5   22.90    3.60
   5   3   5   24.50    2.70
   5  -3  -5   21.30    6.40
   5   3   5   21.30    3.10
   5  -3  -5   24.00    2.60
   5  -3   6  174.38   11.00
   5  -3   6  207.58   22.90
   5   3  -6  161.18   14.50
   5  -3   6  187.58   11.20
  -5  -3  -6  168.18    8.60
   5   3  -6  181.68    9.90
  -5   3   6  122.39   36.50
  -5  -3  -6  134.89   11.00
   5   3  -6  172.18    9.80
  -5  -3   6  178.68   16.90
  -5   3  -6  163.38   12.60
   5   3   6  171.28    9.40
   5  -3  -6  166.78    9.30
   5   3   6  182.58   11.30
  -5   3  -6  177.98    9.40
   5  -3  -6  179.38    9.40
  -5   3  -6  177.28    8.90
  -5  -3   6  163.18    9.70
   5   3   6  168.98    9.20
   5   3   6  173.48   10.30
   5   3   6  171.68   11.10
   5  -3   7  158.08    8.50
   5   3  -7  141.19    8.50
   5   3  -7  137.89    8.90
  -5  -3  -7  139.99    9.10
  -5  -3  -7  141.99    7.30
   5   3  -7   97.29   16.90
   5  -3   7   81.49   24.70
  -5  -3  -7   88.69   11.80
   5  -3   7  135.79    9.40
  -5   3   7  -15.00   41.80
  -5   3  -7  141.19   13.20
   5  -3  -7  144.29    8.00
   5   3   7  149.39    8.40
  -5  -3   7  147.19    8.70
  -5   3  -7  140.89    7.50
   5   3   7  131.29   11.30
   5  -3  -7  135.89   13.00
  -5  -3   7  139.09   15.60
  -5  -3  -8    2.10    4.30
   5   3  -8    5.20    3.80
   5  -3   8    3.90    4.30
  -5   3   8   30.80   52.99
  -5  -3  -8    2.30    3.20
   5   3  -8    5.20    3.80
   5  -3   8    2.60    3.50
   5   3  -8    0.00    3.00
   5  -3   8   -7.20   27.80
  -5  -3  -8    4.60    1.70
   5   3  -8    4.30    3.90
   5  -3   8    2.30    6.80
   5  -3   8    5.40    4.50
  -5   3  -8    7.20    3.70
  -5  -3   8    3.60    3.90
   5  -3  -8   -0.30    3.30
   5   3   8    8.50    3.60
  -5   3  -8    6.60    2.20
   5  -3  -8    5.60    2.70
   5   3   8   -1.60    6.70
   5  -3  -8    3.60    3.20
   5   3   8    7.20    2.80
  -5  -3   8    0.50    4.40
   5   3   8    7.00    6.80
   5   3   8    7.20    4.50
   5  -3   9   17.40    5.30
   5  -3   9   17.80    3.50
   5   3  -9   18.90    4.30
  -5  -3  -9   18.30    3.50
   5   3  -9   17.60    4.40
  -5  -3  -9   13.60    5.50
   5  -3   9    3.70    7.30
   5   3  -9   20.40    4.10
  -5  -3  -9   21.70    3.80
   5  -3   9   17.50    5.60
  -5  -3   9    9.80    5.50
   5   3   9   21.40    5.40
   5   3   9    4.30    8.00
  -5   3  -9   19.30    2.70
   5  -3  -9   14.00    3.10
  -5   3  -9   20.60    4.20
   5   3   9   23.10    3.70
   5  -3  -9   20.90    4.10
  -5   3  -9   22.60    3.70
   5   3   9   17.80    4.60
  -5  -3   9   19.50    5.10
  -5  -3 -10    5.50    3.60
  -5  -3 -10    8.40    3.50
   5  -3  10    3.80    6.80
   5   3 -10    9.80    4.40
   5  -3  10    6.70    3.20
   5   3 -10    4.00    4.50
  -5   3 -10    7.80    3.00
  -5   3 -10    8.30    3.10
  -5   3 -10    7.60    4.10
   5   3  10   10.30    6.60
   5  -3 -10    0.60    3.90
   5   3  10    6.10    7.50
   5  -3 -10    4.80    2.80
   5  -3 -10    9.10    3.80
  -5   3 -10   11.20    6.20
   5  -3  11  134.69    8.80
   5  -3 -11  141.39    9.00
  -5   3 -11  147.19    9.50
  -5   3 -11  150.18    9.00
   5  -3 -11  156.28    9.00
   6  -3   0  116.69    7.80
   6   3   0  125.39    8.70
   6   3   0  109.19    7.10
   6   3   0  112.79    8.40
   6   3   0  116.99    6.80
   6  -3   0  144.29   17.00
  -6   3   0  118.79    6.00
   6  -3   0  113.89    7.40
   6   3  -1   54.59    5.10
   6   3  -1   44.00    3.80
   6  -3   1   47.10    4.90
   6  -3   1   51.69   11.90
   6  -3   1   44.70    4.50
  -6   3   1   42.40    2.90
   6  -3  -1   27.40   14.20
   6  -3  -1   44.20    3.40
   6   3   1   40.30    4.20
   6   3   1   44.30    3.40
   6   3   1   42.20    3.80
  -6   3  -1   51.49    3.70
  -6   3  -1   66.89    8.00
   6   3   1   46.10    3.60
   6  -3  -1   49.10    5.20
  -6   3  -1   43.80    2.80
   6   3   1   49.40    4.80
   6   3  -2  164.08    9.10
   6   3  -2  161.48    9.80
  -6   3   2  156.58    7.90
   6  -3   2  152.18    8.90
   6  -3   2  148.99    9.10
   6  -3   2  193.58   16.00
  -6  -3   2  155.98    7.80
   6   3   2  154.28    8.10
   6  -3  -2  165.28   10.00
  -6   3  -2  152.78    7.90
  -6   3  -2  142.39   10.20
   6  -3  -2  155.58    8.50
   6   3   2  155.48    9.10
  -6  -3   2  153.78    8.40
  -6   3  -2  172.38    8.20
   6   3   2  148.69    8.90
   6   3   2  160.08    9.60
   6   3   2  163.78    8.20
   6  -3   3  409.06   28.10
   6   3  -3  411.76   21.10
  -6   3   3  424.36   20.70
   6  -3   3  453.85   22.30
   6  -3   3  436.26   21.70
   6   3  -3  419.56   21.50
   6  -3  -3  421.76   21.00
  -6  -3   3  452.45   21.20
   6   3   3  430.06   21.60
   6  -3  -3  426.56   22.50
  -6  -3   3  428.66   20.60
   6   3   3  421.26   21.60
   6   3   3  438.06   21.00
   6  -3  -3  417.06   21.10
  -6   3  -3  427.66   20.70
   6   3   3  438.06   21.00
  -6   3  -3  427.56   21.00
   6   3   3  423.46   22.10
  -6   3  -3  409.46   22.70
  -6   3   4   33.90    3.50
   6  -3   4   34.20    5.20
  -6   3   4   31.60    3.30
   6   3  -4   29.70    4.50
   6  -3   4   22.40   14.20
   6   3  -4   30.60    3.30
   6   3  -4   32.80    3.60
   6  -3   4   34.60    5.40
   6   3   4   32.30    3.20
   6  -3  -4   32.90    3.00
  -6   3  -4   31.00    2.50
  -6  -3   4   31.20    2.40
   6   3   4   28.60    3.30
   6  -3  -4   37.80    6.50
  -6  -3   4   32.10    3.30
  -6   3  -4   28.60    6.80
  -6   3  -4   33.90    3.50
   6   3   4   31.40    4.30
   6  -3  -4   32.00    3.30
   6   3   4   35.60    4.30
   6   3  -5  145.19    8.30
   6  -3   5  128.79    9.40
   6  -3   5  162.68    9.80
  -6  -3  -5  138.69    7.20
   6   3  -5  142.89    9.50
   6  -3   5  141.99   19.20
   6   3  -5  146.39    8.50
   6   3   5  149.39    9.20
   6   3   5  146.79    8.10
   6  -3  -5  143.99    8.30
  -6  -3   5  146.89    7.60
  -6   3  -5  158.88    7.60
  -6   3  -5  149.69   13.40
   6  -3  -5  160.48   11.60
   6   3   5  137.39   10.00
   6   3   5  149.88    7.80
   6   3   5  137.39    9.00
  -6  -3   5  147.39   16.20
  -6  -3   5  149.49    8.40
  -6   3  -5  129.39    8.50
   6  -3  -5  146.19    8.10
   6   3  -6  112.09    7.50
  -6  -3  -6  115.69    6.20
   6  -3   6  149.79    9.50
   6  -3   6  123.69    8.40
   6  -3   6  137.19   10.10
   6  -3   6  117.69   21.40
   6   3  -6  117.09    7.80
   6   3   6  116.89    9.60
   6   3   6  122.69    8.90
   6   3   6  114.59    7.70
   6  -3  -6  121.89   12.80
   6  -3  -6  111.19    7.10
   6   3   6  115.39    7.10
   6   3   6  120.59    6.90
  -6   3  -6  121.29    6.50
  -6  -3   6  115.59    6.90
  -6   3  -6  114.59   12.20
   6  -3  -6  118.99    7.50
  -6   3  -6  130.79    7.50
  -6  -3   6  118.09    7.60
  -6  -3   6  109.69   15.20
   6   3  -7    2.30    3.50
   6   3  -7    0.00    3.10
   6  -3   7   20.00   23.70
  -6  -3  -7   -1.40    1.50
   6  -3   7   -1.80    6.00
   6   3  -7    0.60    2.90
  -6  -3  -7    3.10    3.80
   6  -3   7    0.10    2.90
   6  -3   7   -1.60    3.60
   6   3   7    0.70    3.00
  -6   3  -7   -0.10    2.00
   6   3   7   -1.60    2.30
   6   3   7    0.10    6.10
   6   3   7    0.20    5.50
   6   3   7    0.20    3.70
   6  -3  -7   -0.40    3.10
   6  -3  -7   -1.50    3.00
  -6  -3   7   -0.90    3.20
  -6  -3   7    2.10    4.90
  -6   3  -7    3.70    3.30
  -6   3  -7   -3.00   12.30
   6  -3  -7   -1.60    2.60
   6  -3  -7  -18.80   12.40
   6   3   7   -6.60    6.10
  -6  -3  -8   38.90    2.80
   6  -3   8   35.40    4.40
  -6  -3  -8   29.70    4.60
  -6  -3  -8   31.00    5.20
   6   3  -8   40.90    4.80
   6  -3   8    4.30   26.50
   6   3  -8   35.20    4.80
   6  -3   8   39.40    5.80
  -6  -3   8   38.20    4.90
   6   3   8   45.00    7.70
   6  -3  -8   29.10    3.80
  -6   3  -8   39.70    4.60
   6   3   8   43.20    5.70
   6   3   8   36.40    4.10
   6  -3  -8   37.80    4.60
   6   3   8   40.10    4.40
  -6   3  -8   39.10    3.10
   6  -3   9   -1.30    7.50
   6  -3   9   12.00    4.60
  -6  -3  -9    5.10    5.60
   6   3  -9   14.80    4.20
   6  -3   9   14.40    5.30
   6  -3   9   12.40    3.40
  -6  -3  -9   16.40    3.70
  -6  -3  -9   13.10    1.90
   6  -3  -9   13.60    4.00
   6   3   9   11.40    3.50
   6   3   9    3.10    7.00
   6   3   9    2.30    7.30
   6   3   9   12.20    4.00
   6   3   9   11.20    5.10
  -6  -3   9   20.80    4.90
  -6   3  -9   13.70    3.60
  -6   3  -9   11.10    4.00
   6  -3  -9   14.10    3.30
  -6  -3   9    6.00    5.00
  -6   3  -9   11.10    2.50
   6  -3  10    9.30    7.90
   6  -3  10   11.00    3.30
  -6  -3 -10   14.70    3.70
   6   3 -10   17.30    5.20
   6   3  10   12.40    5.50
  -6   3 -10   10.60    3.20
   6  -3 -10   13.20    3.30
  -6   3 -10   10.30    3.30
  -6   3 -10   11.00    3.50
   6  -3 -10   10.40    3.80
   6   3  10    9.30    3.60
   6   3  10    2.90    6.80
  -6   3 -10    6.70    4.10
   7   3   0   -1.70    3.80
  -7   3   0    1.80    2.00
   7   3   0    1.70    3.00
   7  -3   0    2.20    5.20
   7   3   0   -0.10    2.60
   7   3   0   -3.70    4.50
  -7  -3   0    1.30    1.50
   7   3   0   -1.50    2.20
   7  -3   0    0.90   15.20
   7  -3   0   -3.00    2.90
   7   3   0   -3.40    3.30
   7  -3   0    7.90    7.40
  -7   3   0   -0.60    1.30
   7  -3   0    0.30    2.40
   7   3  -1   26.10    7.00
  -7   3   1   31.40    2.40
   7   3  -1   36.80    3.50
   7  -3   1   25.50    4.50
   7  -3   1   33.20    4.30
   7   3  -1   33.00    4.10
   7   3  -1   34.80    4.10
   7  -3   1   38.60   14.20
   7   3  -1   49.40    9.70
   7   3  -1   28.70   14.10
   7   3  -1   31.30    3.60
   7   3   1   33.50    4.00
  -7   3  -1   33.90    2.80
   7   3   1   38.70    3.00
  -7   3  -1   32.00    2.30
  -7   3  -1   30.80    6.00
  -7  -3   1   30.40    2.20
   7   3   1   34.00    3.00
  -7  -3   1   38.00    3.60
   7   3   1   30.90    3.90
   7  -3  -1   34.50    4.50
   7  -3  -1   30.00    5.00
   7  -3  -1   35.90   15.10
   7  -3  -1   29.30    6.80
   7   3   1   31.10    4.40
   7  -3   2  101.89    7.60
   7   3  -2  118.09    7.60
   7  -3   2  113.29   16.70
  -7   3   2  115.09    6.10
   7   3  -2  122.29    8.30
   7  -3   2   95.39    8.00
  -7   3  -2  112.39    9.30
  -7  -3   2  117.29    7.10
   7   3   2  129.09    6.60
   7   3   2  121.59    7.40
   7   3   2  116.89    7.60
   7  -3  -2  108.29    6.80
  -7   3  -2  125.49    6.60
  -7  -3   2  111.89    5.90
   7   3   2  116.49    6.60
   7   3   2  107.89    7.50
   7  -3  -2  125.19    9.70
  -7   3  -2  118.39    6.00
   7  -3  -2  111.19   19.70
   7  -3  -2  107.49    6.70
   7   3  -3   13.70    4.70
   7  -3   3   16.30   14.30
   7  -3   3   13.30    3.20
   7   3  -3   13.30    3.50
   7   3  -3   11.50    2.90
  -7   3   3   14.80    2.20
  -7  -3   3   11.50    2.80
   7  -3  -3   11.60    2.70
   7   3   3   11.50    4.10
  -7   3  -3   15.10    1.70
   7   3   3   14.60    3.00
  -7  -3   3   12.80    1.60
   7   3   3   15.90    2.50
   7   3   3   15.70    3.60
   7   3   3   12.80    2.30
   7  -3  -3   43.30   24.60
   7  -3  -3   10.70    7.10
  -7   3  -3    8.20    6.90
   7  -3  -3   15.00    2.90
  -7   3   4   81.19    4.90
  -7   3   4   61.69    4.40
   7  -3   4   73.19   16.10
   7   3  -4   59.89    4.80
   7  -3   4   61.89    6.20
   7   3  -4   69.59    7.00
   7  -3   4   67.19    6.80
  -7   3  -4   57.59    9.90
  -7  -3   4   63.89    3.90
   7   3   4   67.59    5.90
   7  -3  -4   65.69    5.00
   7  -3  -4   66.19    9.20
   7   3   4   62.09    6.00
  -7   3  -4   63.49    4.00
   7   3   4   77.59    4.90
  -7  -3   4   61.29    5.20
  -7   3  -4   62.29    4.70
   7   3   4   57.89    5.10
   7  -3  -4   66.29    5.80
   7   3   4   65.79    4.80
  -7   3   5  121.69    7.80
   7  -3   5  108.49    9.70
  -7  -3  -5  110.99    6.10
   7  -3   5  128.49    9.00
   7  -3   5  131.39   20.00
   7   3  -5  113.99    7.70
  -7  -3   5  120.69    6.50
   7   3   5  120.49    8.10
   7  -3  -5  125.29    7.40
   7  -3  -5  116.69    7.40
   7   3   5  117.59    8.60
  -7   3  -5  102.99    7.90
   7   3   5  125.89    7.20
   7  -3  -5  125.39   13.30
  -7  -3   5  115.29    7.70
   7   3   5  125.29    7.10
  -7   3  -5  102.79   12.40
  -7   3  -5  124.59    6.50
   7   3   5  124.89    9.40
  -7  -3   5  101.79   18.50
   7   3  -6    0.90    2.90
   7  -3   6   -2.00    2.50
   7  -3   6    0.40    6.00
   7   3  -6   -1.80    3.20
   7  -3   6    8.80   20.90
   7  -3   6   -2.90    3.40
   7  -3   6    6.80    5.50
   7   3   6    0.10    5.50
  -7   3  -6   -1.10    1.90
   7  -3  -6   -1.00    3.00
  -7   3  -6  -20.30   18.30
  -7  -3   6   -0.40    5.90
   7  -3  -6    1.30   13.80
   7   3   6    0.50    5.50
   7  -3  -6   -5.20    3.10
   7   3   6   -1.30    4.40
  -7   3  -6    6.80    3.10
  -7  -3   6    2.40    3.20
   7   3   6   -2.80    2.30
   7   3   6    0.90    3.70
   7   3   6    0.60    2.80
   7  -3   7   15.80   22.40
   7  -3   7   30.60    6.50
  -7  -3  -7    6.40    1.70
   7  -3   7    6.80    3.00
  -7  -3  -7    8.60    4.30
   7  -3   7    7.00    4.40
   7   3  -7   10.20    4.00
   7  -3   7    6.90    2.80
   7  -3   7   -2.50    6.20
  -7  -3   7    4.80    6.00
   7   3   7   11.10    2.90
  -7   3  -7    9.90    3.30
   7   3   7    8.50    3.10
   7  -3  -7   14.20    3.50
   7  -3  -7   10.90    3.70
   7   3   7    8.40    4.30
   7   3   7    2.30    5.80
  -7   3  -7   10.40    2.20
   7   3   7    4.50    6.10
   7   3   7   -0.90    6.00
  -7  -3   7    8.20    3.90
   7  -3   8   46.80    4.50
  -7  -3  -8   35.70    3.50
  -7  -3  -8   29.70    5.60
   7  -3   8   37.90    5.70
   7   3  -8   37.60    4.80
   7  -3   8   36.90    4.20
   7   3  -8   38.00    7.90
   7   3   8   38.00    5.60
  -7   3  -8   35.80    3.10
  -7  -3   8   39.30    5.30
   7   3   8   47.30    7.70
  -7   3  -8   40.50    4.70
   7   3   8   42.00    4.30
   7   3   8   35.90    4.30
   7  -3  -8   36.40    4.60
   7  -3  -8   35.60    4.10
   7   3  -9    2.80   13.20
   7   3  -9    9.00    4.20
   7  -3   9    7.00    5.00
   7  -3   9    7.50    4.30
  -7  -3  -9    3.60    3.60
  -7  -3  -9    3.40    1.80
   7  -3   9    5.50    3.10
   7   3  -9   -0.80    3.30
  -7  -3  -9    2.40    5.80
   7  -3   9   -7.50    7.40
   7  -3  -9   11.50    4.00
   7  -3  -9   -0.40    3.30
   7   3   9    8.50    4.90
   7   3   9    1.60    7.10
   7  -3  -9    4.50    3.70
  -7   3  -9    4.80    3.40
   7   3   9    6.30    3.30
  -7   3  -9    1.30    3.20
  -7   3  -9    9.90    4.10
   7   3   9    2.10    7.10
   7  -3  10   36.10    3.60
  -7  -3 -10   29.00    4.00
   7  -3 -10   36.40    4.20
   7   3  10   33.00    4.60
  -7   3 -10   27.10    4.50
  -7   3 -10   18.50    3.50
  -7   3 -10   28.80    3.90
   7   3  10   19.10    6.10
   8  -3   0   39.20   18.30
  -8   3   0   46.20    3.20
   8   3   0   53.29    5.60
   8   3   0   49.50    5.00
   8  -3   0   44.20    5.60
   8   3   0   49.40    3.90
  -8  -3   0   44.30    2.90
   8   3   0   46.40    3.90
  -8   3   0   55.59    3.90
  -8  -3  -1  154.48    7.60
   8   3  -1  149.29    9.50
  -8   3   1  179.38    8.60
   8  -3   1  141.19   10.40
   8   3  -1  169.08   13.90
   8   3  -1  122.49   16.50
   8  -3   1  153.18    9.70
   8   3  -1  158.78    9.10
   8  -3   1  178.18   20.60
  -8   3   1  155.78    7.90
  -8   3  -1  155.38    7.90
   8   3   1  151.08    9.50
  -8   3  -1  165.08    8.60
   8  -3  -1  145.99   10.80
  -8  -3   1  143.59    8.10
  -8  -3   1  139.29    9.10
   8  -3  -1  182.88   24.10
   8   3   1  161.28    8.50
   8   3   1  159.58    8.50
   8   3   1  168.38   10.10
   8  -3  -1  156.48   10.00
   8   3   1  157.88    9.80
   8   3  -2  101.19   15.80
   8  -3   2   65.69   17.90
   8   3  -2   88.59   11.40
   8  -3   2  107.59    8.10
  -8   3   2   94.19    5.40
   8  -3   2   97.99    6.70
   8  -3   2  106.69    6.60
   8   3  -2   93.29    7.10
  -8   3   2  115.19    6.10
   8   3  -2   91.29    7.90
  -8  -3   2   89.79    5.10
   8   3   2  102.09    7.80
  -8  -3   2   90.39    6.40
   8   3   2   88.69    6.50
   8   3   2   96.59    6.10
  -8   3  -2   86.79    9.90
   8   3   2   98.69    7.10
   8   3   2   97.09    6.00
  -8   3  -2   94.59    5.30
   8  -3  -2   99.59    8.40
   8  -3  -2  115.49   24.20
  -8   3  -2  109.39    6.10
   8  -3   3   12.80   16.40
   8  -3   3    6.60    4.30
   8  -3   3   -1.10    5.10
   8   3  -3   11.50    4.10
   8   3  -3   14.70    4.70
  -8   3   3    9.10    2.20
   8  -3   3    9.00    4.60
  -8   3   3   12.70    2.70
   8  -3   3   11.50    3.00
  -8   3  -3   13.50    3.00
  -8  -3   3    9.30    1.60
  -8  -3   3   10.20    3.10
   8   3   3   11.00    3.60
   8   3   3    9.70    2.80
   8   3   3    8.80    2.00
   8   3   3    9.20    4.30
  -8   3  -3    5.00    8.90
  -8   3  -3   10.50    1.80
   8  -3  -3   10.20    2.80
   8   3   3   -1.70    5.30
   8  -3  -3    1.80   23.60
   8   3   3   10.70    3.30
   8   3  -4   29.40    5.40
   8  -3   4   15.50   17.40
  -8   3   4   26.80    3.40
   8  -3   4   31.30    3.50
  -8   3   4   32.90    3.70
   8  -3   4   25.70    5.50
   8   3  -4   30.90    5.90
   8  -3   4   29.30    4.90
   8   3  -4   23.60    3.80
  -8  -3   4   19.30    3.60
  -8   3  -4   -4.00   10.60
   8   3   4   24.60    4.60
   8  -3  -4    5.40   33.90
   8   3   4   26.70    5.10
   8  -3  -4   24.80    3.50
   8   3   4   27.50    3.30
  -8  -3   4   28.50    2.50
   8   3   4   24.30    4.40
  -8   3  -4   26.70    2.50
   8   3   4   23.40    3.30
  -8   3  -4   29.50    3.70
   8   3  -5  187.18   10.70
  -8   3   5  174.38   11.00
   8  -3   5  185.38   10.30
   8   3  -5  169.28   12.30
   8  -3   5  136.19   22.20
   8  -3   5  192.58   12.10
   8  -3   5  189.48    9.90
   8  -3   5  179.08   11.30
   8  -3   5  179.88   12.60
  -8  -3  -5  182.18    9.30
  -8   3  -5  191.58    9.50
  -8   3  -5  176.28   18.60
   8   3   5  195.38   10.30
   8  -3  -5   99.69   41.10
  -8   3  -5  170.88   10.90
  -8  -3   5  191.88   10.70
   8   3   5  190.88   11.40
  -8  -3   5  188.98    9.50
   8   3   5  186.68   11.30
   8   3   5  194.38   12.20
   8  -3  -5  179.58   10.60
   8   3   5  181.78   10.20
   8  -3  -5  185.88   10.70
  -8  -3  -6  105.39    6.00
   8  -3   6  110.49    7.20
   8  -3   6  118.29    8.70
   8  -3   6  132.29   21.70
   8   3  -6  102.59    8.10
   8   3  -6  108.89   10.00
   8  -3   6  125.19   10.90
   8  -3   6  103.99    7.20
   8  -3  -6  112.39    7.90
  -8  -3   6  114.99    6.80
  -8   3  -6  129.49    7.60
   8   3   6  118.99    8.50
  -8  -3   6  107.39    8.10
   8   3   6  102.49    9.00
   8   3   6  113.19    7.30
   8   3   6  116.39    7.30
   8  -3  -6   -4.00   53.19
   8  -3  -6   99.59    7.90
   8   3   6  119.29   10.00
  -8   3  -6  118.29    6.40
  -8  -3  -7   12.10    1.90
   8  -3   7   38.90    8.20
   8  -3   7   -3.70    7.40
   8   3  -7   10.90    5.70
   8  -3   7    8.00    3.70
   8   3  -7   17.40    6.90
   8  -3   7    9.50    4.90
   8   3   7   11.30    3.60
  -8   3  -7   11.00    2.30
   8   3   7   -0.90    6.40
  -8  -3   7    9.60    4.40
  -8   3  -7   13.50    4.20
   8  -3  -7   10.30    3.80
   8   3   7   10.80    4.50
   8   3   7   -0.80    7.80
   8  -3  -7    9.50    4.10
   8   3   7   12.60    3.70
  -8  -3  -8   15.60    2.00
   8   3  -8   13.60    8.60
   8  -3   8   37.90    6.90
  -8  -3  -8   14.30    5.30
   8  -3   8   11.30    3.40
   8   3  -8   15.20    4.60
   8  -3   8   14.10    4.90
   8  -3   8   15.60    3.70
   8  -3  -8   14.10    4.10
  -8   3  -8   14.00    2.40
   8   3   8    8.40    3.60
   8   3   8   16.20    6.80
  -8   3  -8   20.10    4.20
   8   3   8   13.10    4.70
   8   3   8   21.10    3.70
  -8  -3  -9  171.38   10.80
   8  -3   9  197.08   10.50
  -8  -3  -9  194.58    9.60
   8   3   9  188.88   11.90
   8   3   9  198.38   10.70
  -8   3  -9  186.38   10.70
   8   3   9  208.08   10.80
   8  -3  -9  192.98   11.10
  -8   3  -9  187.78    9.90
   9   3   0    3.20    3.70
   9  -3   0   -1.90    5.80
   9  -3   0    1.80   21.00
  -9   3   0   -1.30    1.60
   9   3   0   -1.00    3.80
  -9  -3   0    0.60    1.30
   9  -3   0   -0.60    5.10
   9  -3   0    1.90    4.20
   9   3   0    4.50    5.70
   9  -3   0   -0.40    3.50
   9   3   0    2.70    3.00
  -9   3   0    3.40    2.70
   9   3  -1   18.60    4.60
   9   3  -1   21.60    4.40
   9  -3   1   12.40    4.20
   9  -3   1   14.80    5.20
  -9  -3  -1   19.40    1.70
  -9   3   1   19.80    3.10
  -9   3   1   14.30    2.10
   9  -3   1   34.60   19.50
   9  -3  -1   12.70    5.90
   9   3   1   20.40    4.10
   9  -3  -1   14.80   23.80
  -9   3  -1   18.80    2.10
  -9  -3   1   22.10    1.90
   9   3   1   20.20    4.50
   9   3   1   20.00    3.20
   9   3   1   20.70    5.00
  -9   3  -1   24.50    3.00
   9  -3  -1   19.70    4.90
   9   3   1   19.00    3.30
   9   3  -2   -1.80    4.40
   9  -3   2    2.40    6.10
   9   3  -2    7.00   14.40
  -9  -3  -2    2.00    1.30
   9   3  -2    5.20    4.20
   9  -3   2    6.40    4.10
  -9   3   2    2.10    2.00
   9   3  -2   -9.00    5.50
  -9   3   2    3.90    2.90
   9  -3   2   -1.30    3.20
   9  -3   2    5.50   17.90
   9  -3   2    3.30    4.80
   9  -3  -2   16.80   26.60
  -9  -3   2    1.40    1.40
  -9  -3   2   -3.70    3.60
  -9   3  -2    2.50    1.70
   9   3   2   -5.10    5.50
   9   3   2    0.20    4.20
   9   3   2    2.20    4.00
   9   3   2    4.40    4.00
   9   3   2    7.90    2.60
   9  -3  -2    6.00    5.50
   9   3   2   -0.30    2.90
   9  -3  -2    0.40    3.20
   9  -3  -2    3.30    6.10
  -9   3  -2    1.30    2.60
   9  -3   3   -2.10    5.50
   9   3  -3  -15.80   19.50
  -9  -3  -3    5.90    1.40
   9  -3   3    6.70    3.40
   9   3  -3    5.00    4.70
  -9   3   3    3.00    2.40
   9  -3   3    7.20    5.10
   9   3  -3    5.70    4.60
   9  -3   3    3.30   18.10
   9   3  -3   -7.00    8.20
   9   3   3   -0.50    6.30
   9  -3  -3    3.30    6.80
   9   3   3    2.70    4.30
  -9   3  -3    6.10    3.40
   9  -3  -3   16.90   29.40
   9  -3  -3    1.40    3.20
  -9  -3   3    3.00    1.80
  -9   3  -3    3.70    2.00
  -9  -3   3    4.20    3.90
   9   3   3    1.40    3.00
   9   3   3    1.50    2.80
   9   3   3    3.60    5.80
  -9   3   4   82.99    5.50
  -9   3   4   69.49    5.10
   9   3  -4   66.89    7.20
   9  -3   4   60.19    6.40
   9  -3   4   69.79    5.40
   9  -3   4   63.49    7.60
  -9  -3  -4   70.89    5.50
   9   3  -4   71.29    7.70
  -9  -3  -4   67.49    4.50
   9  -3   4   74.89   20.00
   9  -3   4   64.89    5.40
   9  -3   4   72.69    7.10
  -9   3  -4   70.29    4.50
  -9   3  -4   76.69    5.50
   9   3   4   78.29    7.60
  -9   3  -4   30.00   14.80
   9   3   4   71.39    7.00
   9   3   4   73.39    5.30
  -9  -3   4   72.09    5.90
  -9  -3   4   60.09    4.40
   9   3   4   72.09    5.60
   9   3   4   68.59    6.60
   9  -3  -4   68.39    5.60
   9   3  -5   21.00    6.20
   9  -3   5   33.00    5.70
  -9   3   5   22.70    4.20
   9  -3   5   23.60    3.90
  -9  -3  -5   22.90    2.00
   9  -3   5   19.40    4.60
   9  -3   5   29.90    6.50
   9  -3   5   18.30    3.40
   9  -3   5   15.90   16.90
  -9  -3   5   20.90    2.70
   9  -3  -5   16.80    3.90
   9   3   5   20.40    4.40
   9   3   5   20.50    5.10
   9   3   5   18.80    3.50
   9  -3  -5   -0.10   45.40
   9   3   5   16.30    5.40
  -9  -3   5   26.70    4.60
  -9   3  -5   19.60    2.50
   9   3   5   22.50    3.30
  -9   3  -5   19.00    4.40
   9  -3   6  350.26   21.00
   9  -3   6  307.47   17.70
   9   3  -6  263.17   17.90
   9  -3   6  304.97   18.90
  -9  -3  -6  277.17   14.30
   9  -3   6  276.17   15.20
  -9   3  -6  300.67   15.60
  -9   3  -6  283.77   14.50
   9  -3  -6  194.08   64.99
   9   3   6  298.07   19.70
   9   3   6  314.17   19.10
  -9  -3   6  298.57   16.60
   9   3   6  291.57   15.40
  -9  -3   6  291.87   15.90
   9   3   6  293.07   15.20
   9  -3  -6  297.47   15.60
   9   3   6  274.37   19.60
  -9  -3  -7   68.49    6.30
   9  -3   7   76.39    7.60
   9  -3   7   64.09    5.40
   9  -3   7   69.09    5.40
  -9  -3  -7   71.79    4.30
   9   3  -7   67.49    9.10
   9   3   7   76.69    7.00
   9   3   7   68.29    5.50
   9   3   7   71.19    5.40
  -9   3  -7   89.29    6.20
   9   3   7   65.59    8.10
   9   3   7   59.99    7.90
  -9   3  -7   76.19    4.80
   9  -3   8  310.67   15.90
   9  -3   8  335.17   17.00
  -9  -3  -8  317.77   15.40
   9   3   8  273.47   16.20
  -9   3  -8  346.67   15.30
   9   3   8  306.17   15.90
   9   3   8  279.17   16.80
   9  -3  -8  338.27   16.30
  -9   3  -8  274.37   16.20
   9   3   8  276.17   17.80
  -9  -3  -9   72.99    4.60
  -9  -3  -9   45.60    6.80
   9  -3   9   54.99    4.80
   9   3   9   51.59    6.50
   9   3   9   53.69    4.90
 -10   3   0  563.64   27.10
  10   3   0  532.65   29.10
  10  -3   0  551.44   28.70
  10  -3   0  586.44   28.00
 -10   3   0  597.54   27.60
 -10  -3   0  549.35   27.00
  10   3   0  548.15   28.60
 -10   3   1    7.00    3.00
  10  -3   1    3.00    4.80
 -10   3  -1    5.50    3.00
  10  -3  -1    3.80    5.30
  10   3  -2   42.20    6.20
  10  -3   2   40.50    6.60
 -10   3   2   44.70    3.50
 -10   3   2   47.50    4.30
  10  -3   2   39.90    5.40
  10  -3   2   54.69    6.50
 -10  -3  -2   42.20    3.10
  10  -3   2   46.60    4.10
  10   3  -2   45.60    5.80
  10  -3   2   46.90   20.70
 -10   3  -2   44.40    3.30
 -10   3  -2   48.80    4.30
  10   3   2   41.80    4.60
  10  -3  -2   40.80   31.90
  10   3   2   62.99    5.90
 -10  -3   2   42.30    3.30
  10   3   2   40.80    6.10
  10   3   2   45.50    6.30
  10   3   2   44.80    4.40
  10  -3   3  219.58   15.80
  10  -3   3  273.47   15.30
  10  -3   3  274.67   13.70
  10   3  -3  265.77   15.70
  10   3  -3  244.28   15.10
  10  -3   3  265.27   15.00
  10   3  -3  288.67   26.00
 -10   3   3  281.37   13.80
 -10   3   3  260.97   13.30
 -10  -3  -3  249.78   12.70
  10  -3   3  203.08   23.70
  10   3   3  253.07   13.70
  10  -3  -3  223.48   39.80
 -10   3  -3  262.67   13.00
  10   3   3  277.27   15.00
  10   3   3  240.38   13.70
  10   3   3  261.97   15.00
  10   3   3  265.07   15.80
 -10  -3   3  271.07   13.00
 -10   3  -3  270.77   13.80
  10  -3   4  125.69    9.50
  10  -3   4  129.89    8.30
  10   3  -4  134.99   10.70
 -10  -3  -4  136.99    9.20
 -10  -3  -4  131.09    7.10
  10  -3   4  131.59   10.90
  10   3  -4  163.68   27.60
  10  -3   4  149.39    9.50
 -10   3   4  138.49    8.40
  10  -3   4  164.18   10.80
 -10   3  -4  146.59    7.50
  10  -3  -4   90.29   42.30
  10   3   4  133.49   10.60
 -10  -3   4  141.79    7.50
  10   3   4  142.09    8.40
  10   3   4  141.39    9.70
  10   3   4  137.59    9.70
 -10   3  -4  132.99    8.80
  10   3   4  141.79    8.80
 -10  -3  -5   23.10    2.30
  10  -3   5   24.20    6.60
 -10   3   5   21.50    4.60
  10  -3   5   22.40    4.80
  10  -3   5   45.80    6.20
  10  -3   5   23.00    4.80
  10   3  -5   35.00   39.10
  10  -3   5   24.80    4.30
  10   3  -5   18.70    6.50
  10  -3  -5   19.30    7.70
  10   3   5   20.60    6.00
  10   3   5   23.00    4.90
 -10   3  -5   19.10    4.40
  10   3   5   19.20    5.40
 -10  -3   5   22.80    2.90
  10   3   5   21.80    4.90
  10   3   5   24.10    4.00
 -10  -3  -6   28.60    2.30
  10   3  -6   23.90    7.00
  10  -3   6   31.30    7.00
  10  -3   6   22.50    4.90
  10  -3   6   31.60    4.60
  10   3  -6   15.80    8.40
  10  -3   6   29.00    3.80
  10  -3   6   50.69    6.20
  10   3   6   28.10    5.90
 -10   3  -6   30.30    4.30
  10   3   6   31.70    3.90
 -10   3  -6   27.30    2.80
  10   3   6   27.00    6.40
  10   3   6   28.10    4.10
  10   3   6   25.30    5.10
  10  -3  -6   10.60    7.80
 -10  -3   6   31.20    5.40
  10  -3   7   11.30    6.70
 -10  -3  -7   -0.50    4.70
  10  -3   7    1.40    3.90
  10  -3   7    1.70    6.90
  10  -3   7    1.80    3.30
  10   3   7    6.90    6.10
 -10   3  -7    6.80    4.90
  10  -3  -7   21.50    8.30
 -10  -3  -8   65.49    4.10
  10  -3   8   69.09    7.00
  10  -3   8   46.40    5.70
  10  -3   8   65.29    5.30
 -10   3  -8   69.89    5.30
  10   3   8   68.19    7.20
  10   3   8   75.19    6.80
  10   3   8   40.70    7.30
 -10   3  -8   73.39    4.90
  11   3   0   -5.80    6.20
  11   3   0   -1.10    4.50
 -11  -3   0   -0.80    1.50
  11  -3   0    1.60    5.10
  11  -3   0    0.30    5.30
 -11   3   0    0.10    2.20
  11  -3   0   -0.40    6.60
  11   3   0   -3.40    4.90
  11  -3   0   18.10   26.10
  11  -3   0   -2.10    7.90
 -11   3   0    1.30    2.70
 -11  -3  -1    1.40    1.50
  11  -3   1   -0.10    3.60
 -11   3   1    2.70    3.10
  11  -3   1   30.70   23.00
 -11   3   1   -1.20    2.30
  11  -3   1    1.30    5.20
  11   3  -1    2.40    4.60
  11   3  -1   -6.20    6.20
  11  -3   1    4.10    9.50
  11  -3   1    1.30    6.80
  11  -3   1    0.30    6.80
  11   3  -1    2.40    5.10
  11  -3  -1   -2.20    5.80
  11   3   1   -5.70    6.10
  11  -3  -1   -1.10    7.00
  11   3   1    5.00    4.30
 -11   3  -1    1.00    2.20
 -11  -3   1   -1.00    1.60
  11  -3  -1  -15.20   29.70
 -11   3  -1    2.40    2.80
  11   3   1    2.40    3.90
  11   3   1    1.80    4.70
 -11  -3  -2   87.39    4.90
  11  -3   2   74.49    6.60
  11  -3   2   83.39    9.50
  11  -3   2   94.49    8.70
  11   3  -2   89.39    8.70
  11   3  -2   88.69    8.60
 -11   3   2   86.89    6.40
 -11   3   2   87.89    5.70
 -11   3  -2   91.79    6.60
 -11   3  -2   93.89    5.50
  11   3   2   74.79    6.70
 -11  -3   2   91.69    5.10
  11   3   2   93.09    8.90
  11   3   2   92.39    8.10
 -11   3   3   49.20    4.30
 -11   3   3   53.29    5.00
  11  -3   3   52.19    7.50
  11  -3   3   47.60    4.70
 -11  -3  -3   53.09    4.90
  11  -3   3   55.19   10.40
  11   3  -3   54.49    6.90
  11  -3   3   51.79    6.10
  11   3  -3   49.70    6.90
  11   3   3   45.40    6.40
  11   3   3   57.89    5.10
 -11   3  -3   50.19    4.80
  11   3   3   55.09    7.10
  11   3   3   71.69   10.40
  11  -3  -3   64.89   42.70
  11   3   3   45.30    5.00
 -11   3  -3   54.09    5.20
  11   3  -4   40.00    6.70
  11  -3   4   40.90    5.70
 -11  -3  -4   38.70    2.70
  11  -3   4   53.79    6.70
 -11  -3  -4   32.90    5.20
  11  -3   4   37.90    4.20
 -11   3   4   43.40    4.60
  11  -3   4   37.50    7.00
  11   3   4   31.90    4.60
 -11   3  -4   36.00    4.60
  11   3   4   36.30    6.00
 -11   3  -4   42.00    3.30
 -11  -3   4   40.50    3.30
  11   3   4   36.50    6.50
  11   3   4   42.10    6.00
  11  -3   5   -3.10    7.10
  11  -3   5   10.00    4.60
  11  -3   5    7.60    6.30
  11   3  -5    6.10    7.30
 -11  -3  -5    5.00    1.70
 -11   3   5    1.10    5.30
  11  -3   5    7.40    3.10
  11   3   5   10.70    4.10
  11   3   5    3.60    4.70
 -11   3  -5    7.00    5.20
  11  -3  -5   -0.40    4.30
 -11   3  -5   12.50    2.30
 -11  -3   5    8.80    2.80
  11   3   5    5.40    5.50
  11   3   5    0.10    5.70
  11  -3  -5    3.70    8.40
  11   3   5    5.90    5.00
  11   3   5    8.10    3.30
 -11  -3  -6   -4.30    4.20
 -11  -3  -6    4.60    1.70
  11  -3   6    3.20    3.20
  11  -3   6   -3.70    8.10
  11  -3   6    1.00    4.50
  11   3  -6    2.50    4.80
  11  -3   6    4.40    6.40
 -11   3  -6    7.10    3.80
  11  -3  -6   10.90    8.50
  11   3   6    2.10    3.00
  11   3   6    4.20    3.80
  11   3   6   -1.50    5.20
  11   3   6   -2.60    4.50
 -11   3  -6   -0.50    2.20
  11   3   6    0.70    5.50
  11   3   6    1.10    5.50
  11  -3  -6   -1.10    4.00
  11  -3   7    0.30    4.00
  11   3  -7    5.90    6.20
  11  -3   7   -1.70    5.00
  11  -3   7  -15.60    5.90
  11   3   7   -4.20    5.90
  11   3   7    1.00    5.60
  11  -3  -7   -0.60    4.20
  11   3   7   -1.70    3.80
  11   3   7    1.70    7.50
  11   3   7    2.70    4.10
 -11   3  -7   -4.50    3.50
 -11   3  -7   -1.90    3.90
 -12   3   0   67.69    5.10
 -12  -3   0   67.89    4.20
  12  -3   0   52.69    7.50
  12   3   0   69.59    7.50
 -12   3   0   63.29    4.80
  12   3   0   76.09    6.90
 -12   3   1   78.49    5.60
  12  -3   1   66.49    6.10
 -12  -3  -1   66.59    4.20
  12   3  -1   62.29    7.50
 -12   3   1   68.29    4.60
  12   3  -1   64.29    6.80
  12  -3   1   61.79    7.30
 -12   3  -1   69.69    4.80
  12   3   1   79.29    7.80
  12   3   1   69.49    6.70
 -12   3  -1   67.49    5.30
 -12  -3   1   68.69    4.30
 -12  -3  -2    2.30    3.30
  12  -3   2    8.10    5.60
  12  -3   2    1.70    7.90
  12  -3   2    1.00    3.90
 -12   3   2   -1.30    2.90
 -12   3   2    2.10    3.20
  12   3  -2    3.10    5.50
 -12  -3  -2    0.10    1.60
  12  -3   2   -3.70    7.30
  12   3  -2   -5.10    6.30
  12   3  -2    3.40    5.50
 -12   3  -2   -2.90    2.20
 -12   3  -2    4.10    3.30
  12  -3  -2    1.00    7.60
  12   3   2    1.90    5.20
  12   3   2   -1.70    5.90
  12   3   2    1.50    4.20
 -12  -3   2   -1.30    1.80
  12   3   2   -0.70    4.70
  12  -3   3   19.40    8.60
 -12  -3  -3   31.10    2.40
  12  -3   3   25.70    6.90
  12  -3   3   47.50    6.10
  12  -3   3   34.90    4.30
 -12   3   3   32.60    4.10
  12   3  -3   20.50    6.30
  12   3  -3   25.80    7.90
 -12  -3   3   32.10    2.90
  12   3   3   30.40    5.50
 -12   3  -3   24.70    4.10
 -12   3  -3   31.60    2.90
  12   3   3   34.20    6.10
 -12  -3  -4    4.40    3.00
  12   3  -4   -0.40    5.90
  12   3  -4   -1.80    7.60
  12  -3   4    0.40    3.30
  12  -3   4   -9.60    6.40
  12  -3   4   -0.20    5.20
 -12   3   4    2.30    3.80
  12  -3   4   24.60   10.70
  12   3   4   -0.60    6.10
 -12   3  -4   -0.90    4.10
 -12   3  -4    3.70    4.10
  12   3   4   -0.20    6.10
  12   3   4    5.10    3.40
  12  -3  -4    3.50   10.80
 -12  -3   4    2.10    2.60
  12   3   4    0.90    8.20
  12   3   4   -0.20    6.10
  12  -3   5   31.10    3.80
  12  -3   5    1.70    8.00
 -12  -3  -5   29.90    2.30
  12  -3   5   27.30    5.20
  12   3   5   28.20    5.50
  12   3   5   28.40    3.90
 -12   3  -5   43.40    4.30
 -12  -3   5   18.90    4.50
 -12   3  -5   33.80    2.90
  12   3   5   26.90    6.00
 -12  -3   5   26.30    4.10
  12   3   5   26.30    5.80
  13   3   0    1.50    5.40
  13   3   0   -2.90    5.70
 -13  -3   0    2.00    3.00
 -13   3   0    0.90    2.80
  13   3   0    0.70    5.10
 -13   3   0   -1.00    3.10
  13   3  -1   -1.30    6.40
 -13   3   1   12.20    3.40
  13  -3   1  -11.20    5.60
 -13  -3  -1   14.10    2.00
  13   3  -1    9.10    5.40
 -13  -3  -1    5.20    3.30
 -13   3   1   12.70    3.10
  13   3  -1   14.30    6.00
 -13   3  -1   14.10    2.80
 -13  -3   1   11.40    3.40
  13   3   1   13.60    5.10
  13   3   1   10.40    5.50
 -13  -3   1   16.50    3.30
 -13   3  -1   12.80    3.30
 -13   3   2  112.39    7.30
  13  -3   2   85.19    8.50
  13   3  -2  153.18   15.20
 -13  -3  -2  107.49    7.50
 -13  -3  -2  109.19    6.00
  13   3  -2  106.99   10.30
  13   3   2  110.69    9.70
 -13   3  -2  119.99    6.60
  13   3   2  114.89    9.20
 -13   3  -2  100.19    7.30
 -13  -3   2  124.89    6.30
 -13   3   3   -1.20    4.30
  13   3  -3   -2.30    5.50
 -13  -3  -3    0.00    1.70
  13  -3   3   -4.20    5.40
  13  -3   3   -3.70    5.90
 -13   3  -3    0.90    2.40
 -13  -3   3   -2.70    3.00
  13   3   3   -3.40    5.10
 -13  -3   3    0.00    2.20
  13   3   3    1.20    5.10
 -13   3  -3   -3.60    3.90
  13   3   3    8.00    5.00
 -13  -3  -4   32.20    2.40
 -13   3  -4   33.30    3.00
  13   3   4   22.70    5.40
  13   3   4   30.40    6.40
 -14  -3   0   27.80    2.50
   0   4   0   50.49    3.80
   0   4  -1    2.70    2.50
   0  -4   2 1640.64   81.19
   0   4  -2 1643.64   78.59
   0   4  -3   -3.70    2.80
   0  -4  -3   -0.10    1.90
   0   4   3   -8.50    6.20
   0  -4   3   -4.30   12.50
   0  -4   4  -14.40   14.00
   0   4   4   20.90    8.10
   0  -4  -4    8.10    2.60
   0   4  -4    7.60    2.90
   0  -4   5   -0.40    2.60
   0   4   5    0.10    9.60
   0   4  -5    0.20    2.10
   0   4  -5   -1.20    2.30
   0  -4  -5    0.00    1.80
   0   4   5   -7.10    9.30
   0  -4  -5   -0.20    1.80
   0  -4   5   22.10   17.90
   0  -4  -5    0.60    1.10
   0   4   5   -0.50    2.70
   0   4  -5   -0.80    4.40
   0  -4   6  571.54   28.50
   0  -4  -6  597.94   29.10
   0   4  -6  600.14   28.60
   0  -4  -6  599.14   28.30
   0   4   6  603.74   34.90
   0  -4   6  549.05   42.30
   0   4  -6  580.34   29.40
   0   4   6  548.85   28.30
   0  -4  -6  608.34   28.40
   0   4   6  545.45   28.30
   0   4   6  594.04   29.00
   0   4  -6  586.04   28.30
   0   4   7    1.90   15.70
   0   4   7    3.20    7.90
   0  -4   7  -34.30   29.20
   0  -4  -7    0.70    1.90
   0  -4  -7   -3.60    5.50
   0   4   7   -1.30    3.10
   0   4  -7    1.10    2.60
   0  -4   7    1.50    3.30
   0  -4   7    1.60    2.80
   0   4  -7    4.20    2.90
   0  -4  -7   -0.80    2.50
   0   4   8   83.59    7.90
   0  -4  -8   76.19    9.70
   0  -4   8   93.99    6.90
   0  -4  -8   90.49    5.70
   0   4  -8   94.59   12.70
   0   4   8  113.49   22.30
   0  -4   8   86.49   36.30
   0   4  -8   83.49    6.20
   0  -4  -8   95.69    6.90
   0   4  -9    1.50    3.40
   0   4  -9   -1.20    2.90
   0   4   9   11.90   26.90
   0  -4   9   29.00   54.19
   0  -4  -9   -0.20    2.40
   0  -4   9   -1.00    3.30
   0  -4  -9   16.30    3.40
   0   4  -9    0.30    3.60
   0   4 -10   30.00    3.70
   0  -4  10   17.70    4.70
   0   4 -10   26.00    4.40
   0   4 -10   33.40    4.70
   0  -4 -10   36.20    4.10
   0  -4 -10   35.50    3.40
   0   4 -11    0.80    2.90
   0  -4 -11    0.70    2.60
   0  -4  11   -1.00    3.90
   0  -4 -11   -2.80    3.60
   0   4 -11   -1.40    3.80
   0   4 -11    0.90    4.10
   0   4 -11    0.00    4.30
  -1   4   0   -0.60    2.60
   1   4   0    1.50    2.30
   1   4  -1   74.99    4.90
  -1   4   1   72.69    5.30
   1  -4   1   89.49   11.50
  -1   4  -1   86.69    5.30
   1  -4   2  236.08   16.30
   1   4  -2  199.38   10.90
  -1   4  -2  203.88   10.70
  -1  -4  -3    9.70    1.90
   1  -4   3   -2.00   10.80
   1   4  -3   10.40    2.50
  -1   4   3    5.60    7.20
   1  -4  -3    7.10    2.40
  -1   4  -3    9.20    2.50
  -1  -4   3   19.00   15.20
   1   4   3    8.90    5.50
   1   4  -4   36.30    3.30
  -1  -4  -4   35.10    3.30
   1  -4   4   22.40   13.60
  -1   4   4   43.10    9.20
   1   4  -4   32.80    4.60
   1  -4  -4   34.30    3.70
  -1  -4   4   25.60   17.80
   1   4   4   52.09    7.80
  -1   4  -4   42.60    3.90
  -1   4  -4   37.70    3.20
  -1  -4  -5   25.10    2.70
  -1  -4  -5   27.00    2.50
  -1  -4  -5   20.60    3.60
   1  -4   5   25.50    3.00
  -1  -4  -5   28.30    1.90
  -1   4   5   31.90   11.00
   1  -4   5   30.20   15.80
   1   4  -5   32.80    5.20
   1   4  -5   27.20    2.80
   1   4  -5   30.70    3.00
  -1   4  -5   32.40    5.60
  -1   4  -5   30.60    2.50
  -1  -4   5   27.30    3.00
   1  -4  -5   29.00    3.80
  -1   4  -5   30.70    3.20
   1  -4  -5   28.80    2.80
   1   4   5   29.20    3.60
   1  -4  -5   29.50    2.40
   1   4   5   15.50    8.80
   1   4   5   25.90    2.80
  -1  -4   5   21.00   20.60
   1   4   5   27.30    2.30
   1  -4   6  591.94   41.80
   1   4  -6  617.44   29.10
  -1  -4  -6  593.44   28.70
   1  -4   6  599.94   29.00
  -1  -4  -6  609.14   28.40
  -1   4   6  566.54   29.50
  -1  -4  -6  601.04   28.80
   1   4  -6  652.93   30.40
  -1   4   6  584.04   35.60
  -1  -4  -6  569.24   28.90
  -1  -4  -6  625.34   29.60
   1   4  -6  595.74   28.80
  -1  -4   6  547.15   42.90
  -1   4  -6  586.84   28.80
   1   4   6  571.64   29.50
  -1   4  -6  603.94   28.90
  -1   4  -6  590.64   28.50
   1  -4  -6  620.94   28.90
   1   4   6  596.24   34.30
  -1   4  -6  576.74   30.30
   1   4   6  577.64   28.80
   1  -4  -6  597.34   28.80
  -1  -4   6  560.84   29.00
   1   4   6  561.34   28.70
   1  -4  -6  635.34   29.80
  -1  -4  -7   59.49    4.70
   1   4  -7   61.49    4.50
   1  -4   7   62.19    6.10
   1   4  -7   61.29    4.50
  -1  -4  -7   53.19    4.20
   1  -4   7   63.49   25.70
  -1   4   7   49.70    6.50
  -1   4   7   71.49   19.30
  -1  -4  -7   61.19    8.10
  -1  -4  -7   57.39    3.60
   1   4   7   49.99   14.70
   1  -4  -7   62.09    4.50
   1   4   7   58.49    4.40
   1  -4  -7   58.79    7.20
   1   4   7   57.19    4.80
  -1   4  -7   56.09    4.80
   1  -4  -7   55.39    4.20
   1   4   7   64.19    5.80
  -1   4  -7   59.69    4.60
  -1   4  -7   49.70    3.90
  -1  -4   7   48.70    4.70
  -1   4  -7   60.19    8.00
  -1  -4   7   87.19   34.70
   1  -4   8   22.80   32.60
   1   4  -8   30.50    3.80
   1   4  -8   45.40   11.00
   1   4  -8   33.40    3.70
  -1   4   8   56.89   24.30
   1   4  -8   30.50    3.90
  -1  -4  -8   26.60    8.30
  -1  -4  -8   25.30    3.00
  -1  -4   8   30.30    4.70
  -1  -4   8  115.09   47.70
  -1   4  -8   30.20    4.00
   1  -4  -8   31.20    3.10
   1  -4  -8   22.10    8.80
  -1   4  -8   30.20    3.60
   1   4   8   28.00    3.80
   1   4   8   24.40    5.30
  -1   4  -8   38.40   11.20
   1   4   8   33.60   18.90
   1   4   8    5.40   11.70
  -1   4   9   -6.20   30.40
   1  -4   9    2.40    3.60
  -1  -4  -9    1.70    2.60
   1  -4   9   23.30   46.80
   1   4  -9   -1.10    3.60
   1   4  -9    3.50    2.90
  -1  -4  -9    1.60    3.20
   1   4  -9    3.20    3.80
  -1  -4   9    6.10    5.60
  -1   4  -9    1.90    2.80
  -1  -4   9 -101.09   60.99
   1  -4  -9    5.50    3.30
  -1   4  -9    2.70    3.50
   1  -4  -9    1.70    2.50
   1   4   9   -0.80    6.40
   1   4   9    3.80    5.40
  -1  -4   9    1.80    3.50
  -1   4  -9   -0.50    3.30
   1   4   9   27.90   24.10
  -1  -4 -10  222.28   11.50
   1   4 -10  204.08   11.70
   1   4 -10  201.58   12.30
   1  -4  10  210.78   17.40
   1   4 -10  219.58   12.40
  -1  -4 -10  213.78   12.10
  -1   4 -10  209.78   12.30
   1  -4 -10  224.18   11.50
  -1   4 -10  208.78   11.80
  -1  -4  10  220.28   17.80
   1  -4 -10  214.18   12.00
  -1   4 -10  215.38   11.70
  -1  -4 -11    1.80    3.60
   1  -4  11    0.00    3.80
   1   4 -11    3.20    5.30
   1   4 -11   -0.10    3.60
  -1  -4 -11    0.60    2.70
   1   4 -11    4.60    4.00
   1   4 -11    5.60    3.20
   1  -4  11    4.10    5.50
  -1   4 -11    3.80    4.10
  -1   4 -11    3.90    3.00
  -1  -4  11   -0.70    3.60
   1  -4 -11    3.20    2.80
   1  -4 -11   -0.70    3.60
  -1   4 -11   -2.00    4.60
  -1   4 -11    0.50    4.90
  -2   4   0   80.59    5.20
   2   4   0   60.99    4.10
  -2  -4  -1  580.94   30.00
   2  -4   1  612.74   33.80
  -2   4   1  650.43   30.60
   2   4  -1  622.24   30.10
  -2   4  -1  660.03   30.40
   2  -4  -1  628.04   34.30
   2   4  -2  454.25   20.00
   2  -4   2  430.66   25.00
  -2  -4  -2  345.47   19.80
  -2   4  -2  405.86   20.00
   2  -4   3  441.16   26.90
  -2   4   3  428.46   26.30
   2   4  -3  404.76   21.40
  -2   4  -3  448.66   21.80
   2  -4  -3  450.65   21.50
  -2  -4  -4    2.60    2.20
   2  -4   4   -1.40   12.20
   2  -4   4    0.30    1.90
   2   4  -4    2.60    2.90
   2   4  -4   -1.40    2.40
   2  -4   4    3.40    4.20
  -2   4   4   -5.80    9.90
   2   4   4    0.40    1.30
   2   4   4    1.90    1.80
   2  -4  -4   -1.90    3.00
  -2  -4   4  -47.20   21.20
  -2  -4   4    4.80    2.00
  -2   4  -4    0.70    3.80
   2   4   4   -2.40    6.20
  -2   4  -4    1.80    1.60
   2   4   4   -3.90    5.70
   2  -4  -4   -0.20    1.30
   2   4   4    0.00    2.50
   2  -4  -4   -1.00    2.00
   2   4  -5  203.18   10.70
   2  -4   5  200.28   10.80
   2   4  -5  183.58   10.40
   2   4  -5  194.98   11.60
  -2   4   5  243.08   19.00
  -2  -4  -5  200.18   10.30
  -2  -4  -5  200.38   11.00
   2  -4   5  205.48   12.20
   2  -4   5  216.78   32.70
   2  -4  -5  189.58   10.40
  -2  -4   5  198.78   10.60
  -2  -4   5  245.98   32.50
   2   4   5  224.78   12.20
   2   4   5  203.58   14.80
  -2   4  -5  214.58   12.20
   2  -4  -5  224.18   11.60
  -2   4  -5  198.08   10.00
   2   4   5  199.08   10.30
   2  -4  -5  207.68   10.30
  -2   4  -5  205.08   10.40
   2   4   5  197.38   11.10
   2   4   5  198.88   10.40
   2   4  -6  199.28   13.50
  -2  -4  -6  224.48   10.70
  -2  -4  -6  218.08   11.20
   2  -4   6  223.18   11.80
  -2   4   6  233.38   21.70
   2   4  -6  221.98   11.70
  -2  -4  -6  215.58   12.50
   2  -4   6  164.68   23.50
   2   4  -6  215.08   11.40
   2   4  -6  212.38   11.50
  -2  -4  -6  207.88   11.70
   2   4   6  246.28   16.80
  -2   4  -6  209.38   13.60
   2  -4  -6  213.38   13.10
  -2  -4   6  224.98   11.60
   2  -4  -6  213.08   11.60
   2   4   6  227.18   11.90
   2   4   6  228.78   11.30
   2   4   6  213.38   11.30
  -2  -4   6  257.27   36.50
   2  -4  -6  229.78   11.20
   2   4   6  191.28   13.70
  -2   4  -6  215.78   10.90
   2  -4   7   39.30    4.90
   2   4  -7   30.10    3.60
   2   4  -7   28.90    3.50
  -2  -4  -7   28.60    3.00
  -2   4   7    9.60   19.90
  -2  -4  -7   37.20    3.50
  -2  -4  -7   27.80    4.60
  -2  -4  -7   33.60    2.40
   2   4  -7   35.50    4.00
  -2  -4  -7   28.50    6.50
   2  -4   7   29.30   26.10
  -2   4  -7   27.50    8.40
   2   4   7   32.10    3.20
   2   4   7   32.50    4.50
   2  -4  -7   41.30    6.90
   2   4   7   31.50   13.50
  -2   4  -7   36.30    3.70
  -2   4  -7   29.90    3.20
   2   4   7    7.40    6.60
   2  -4  -7   31.40    3.00
  -2  -4   7   32.50    3.90
  -2  -4   7    2.10   45.90
   2   4   7   31.80    3.80
   2  -4  -7   30.60    3.60
  -2   4  -7   31.40    2.90
   2  -4   8   19.30    5.30
  -2  -4  -8    7.10    8.50
  -2  -4  -8   17.80    3.30
  -2   4   8   -3.60   25.80
  -2  -4  -8   18.90    3.00
   2   4  -8   25.70   11.30
   2  -4   8   78.09   31.70
  -2  -4  -8   17.00    2.30
   2   4  -8   16.70    3.70
   2   4   8   20.60    7.30
   2   4   8   18.20    3.40
   2  -4  -8   23.20    3.60
  -2   4  -8   16.90    3.50
  -2   4  -8   21.20    3.80
   2   4   8   21.90    4.20
  -2   4  -8   19.50    3.00
   2   4   8   18.40   16.70
   2  -4  -8   17.80    9.10
  -2   4  -8   16.70   10.20
   2   4   8    3.80    8.30
  -2  -4   8   12.10    4.30
   2  -4  -8   14.20    2.60
  -2  -4   8   21.60    4.30
   2   4  -9    0.50    3.10
  -2  -4  -9    0.40    3.30
   2  -4   9  -40.60   42.80
  -2  -4  -9    0.90    2.70
   2   4  -9   -1.60    3.80
  -2   4   9  -11.10   36.20
   2   4  -9   -1.70    3.70
   2   4  -9    0.10    3.00
   2  -4   9    0.60    3.60
   2  -4  -9    3.80    2.40
   2  -4  -9    0.80    5.50
  -2  -4   9    2.80    5.10
   2  -4  -9    2.20    3.40
   2   4   9   -2.70    5.40
   2   4   9    9.10    9.20
  -2   4  -9    0.00    3.40
  -2   4  -9   -2.10    3.00
   2   4   9    0.10    3.80
  -2  -4   9    1.40    4.00
  -2  -4 -10   19.90    3.80
  -2  -4 -10   23.10    3.10
   2   4 -10   19.00    3.50
   2   4 -10   24.40    4.50
   2   4 -10   20.80    4.50
   2  -4  10   14.40    4.70
  -2   4 -10   21.40    3.40
  -2   4 -10   17.30    4.00
   2  -4 -10   21.70    3.00
  -2  -4  10   12.60    4.50
   2  -4 -10   26.80    4.10
  -2   4 -10   23.30    4.30
  -2  -4 -11   80.89    5.60
   2   4 -11   79.39    6.10
  -2  -4 -11   84.79    6.00
   2  -4  11   60.29    6.10
   2   4 -11   84.59    6.30
   2  -4 -11   88.19    5.50
   2  -4 -11   82.59    6.50
  -2   4 -11   93.19    7.00
  -2   4 -11   63.69    8.60
  -2   4 -11   84.99    5.90
  -2  -4  11   73.19   10.60
   3   4   0    4.80    5.90
   3  -4   0    7.60   10.20
  -3   4   0    3.00    3.50
  -3  -4   0    0.20    2.50
   3   4  -1   33.50   10.80
  -3  -4  -1   31.70    2.20
   3  -4   1   33.80   10.70
   3   4  -1   36.60    3.50
  -3   4   1   39.50    4.40
   3  -4  -1   45.90   11.80
  -3   4  -1   32.90    4.10
   3  -4   2   10.00   10.20
   3   4  -2   15.60    3.30
  -3  -4  -2   16.60    1.20
  -3  -4  -2   19.00    1.60
  -3   4  -2    9.10    3.50
  -3   4   3   16.00   11.50
  -3  -4  -3   10.80    3.60
  -3  -4  -3   10.70    1.70
   3  -4   3   14.80   10.60
   3   4  -3    9.40    3.70
   3  -4   3   14.20    3.10
  -3   4  -3   11.40    3.80
   3  -4  -3   12.50    3.30
   3   4   3    8.50    2.80
   3  -4   4  464.05   30.90
   3   4  -4  456.65   22.20
  -3   4   4  423.66   31.20
   3  -4   4  438.46   22.50
  -3  -4  -4  439.16   22.10
   3   4  -4  479.95   23.10
   3  -4   4  464.25   23.30
   3  -4  -4  443.06   22.20
  -3   4  -4  439.16   22.10
   3  -4  -4  486.55   22.80
   3   4   4  443.96   21.90
  -3   4  -4  484.05   22.90
   3  -4  -4  453.85   22.00
   3   4   4  424.86   22.10
  -3  -4   4  461.65   21.70
  -3   4  -4  454.15   21.80
  -3  -4   4  445.46   22.20
   3   4   4  457.95   22.50
   3  -4   5    2.30    3.20
   3  -4   5    2.10    5.00
  -3  -4  -5   -3.20    2.90
   3   4  -5   -0.20    2.30
  -3   4   5   17.00   17.20
   3  -4   5    9.30    3.50
   3  -4   5   19.00   16.30
  -3  -4  -5    3.10    3.30
  -3  -4  -5    1.50    2.10
   3   4  -5    7.70    5.00
   3   4  -5    0.60    1.90
   3  -4   5   -1.00    2.50
   3   4  -5    1.20    2.40
   3   4   5    2.50    2.00
  -3   4  -5    1.20    1.70
  -3   4  -5    4.90    5.00
   3  -4  -5    3.50    4.40
  -3  -4   5    0.30    2.90
   3   4   5    1.50    2.80
  -3  -4   5   -0.50    1.70
  -3   4  -5    2.30    1.60
   3  -4  -5   -0.50    2.80
   3  -4  -5   -1.20    2.20
   3   4   5    1.10    5.50
   3   4   5    7.10    4.30
   3  -4  -5    1.60    1.30
  -3   4  -5    3.30    3.00
   3   4   5    1.00    2.00
  -3  -4   5    1.40    2.10
   3   4  -6    8.00    2.50
   3   4  -6    7.60    2.90
   3  -4   6   14.10   20.10
   3   4  -6    7.30    3.00
   3   4  -6    4.40    6.30
   3  -4   6   22.90    5.20
  -3  -4  -6   11.20    1.90
  -3   4   6   23.70   19.30
   3  -4   6   -2.20    5.20
  -3  -4  -6    9.40    3.30
  -3  -4  -6   10.00    2.40
  -3  -4  -6    7.40    4.50
   3   4   6    8.70    5.00
   3   4   6    6.80    2.10
   3  -4  -6    6.20    2.50
   3   4   6   -4.10    8.20
   3   4   6   -0.90    5.90
   3  -4  -6    6.00    5.00
   3  -4  -6   11.80    2.10
  -3  -4   6    9.60    2.70
  -3   4  -6   12.70    6.50
  -3   4  -6    6.10    1.90
   3   4   6    7.80    3.40
  -3  -4  -7   24.50    2.90
   3  -4   7   27.70    4.60
   3   4  -7   29.50    3.70
  -3  -4  -7   30.80    4.60
  -3   4   7   42.60   27.00
  -3  -4  -7   29.70    3.20
  -3  -4  -7   30.20    2.20
  -3  -4  -7   11.90    6.70
   3   4  -7   25.10   10.80
   3  -4   7    7.30   25.70
   3   4  -7   31.80    3.80
   3   4  -7   27.40    3.60
   3  -4  -7   35.10    8.00
  -3   4  -7   25.50    3.60
   3   4   7   33.40    3.20
   3  -4  -7   25.30    2.80
  -3  -4   7   27.60    3.70
  -3   4  -7   27.60    8.90
  -3   4  -7   25.70    2.70
   3  -4  -7   26.40    3.40
   3   4   7   15.50    6.60
   3   4   7   27.40    4.60
   3   4   7   23.90    3.40
   3  -4   8    9.70    5.20
  -3   4   8   46.90   31.80
  -3  -4  -8   12.20    3.60
   3  -4   8  115.39   63.39
   3   4  -8   13.10    3.80
   3   4  -8    9.90    3.80
  -3  -4  -8   15.10    3.30
   3   4  -8    9.90    3.30
  -3  -4  -8   11.10    1.80
   3   4  -8   22.80   20.00
   3  -4   8    2.10    7.00
   3  -4  -8   12.40    3.00
   3   4   8  -23.50    9.10
  -3   4  -8   -3.70   11.50
  -3   4  -8   11.10    2.70
  -3  -4   8   13.00    3.80
   3   4   8    7.80    7.10
   3   4   8   13.20    4.70
   3   4   8   15.40    3.20
  -3   4  -8   12.30    3.40
  -3   4  -8   15.70    3.20
   3   4   8    5.90    7.90
   3  -4  -8    2.70    6.50
   3  -4  -8    9.60    2.50
  -3  -4   8    7.00    4.20
   3  -4  -8   23.20   10.80
  -3  -4  -9    7.80    3.40
   3   4  -9    3.40    4.00
   3  -4   9  -74.89   39.10
   3   4  -9    6.40    3.40
   3   4  -9    4.40    4.20
   3  -4   9    1.60    4.00
   3   4  -9    0.20    3.00
   3  -4   9    8.60    6.70
  -3  -4  -9    3.90    2.70
  -3   4   9   73.49   45.50
  -3  -4   9    4.20    4.70
   3   4   9    6.10    5.40
   3   4   9    8.20    3.70
   3  -4  -9    2.80    2.50
  -3   4  -9    5.40    3.50
  -3   4  -9    2.50    3.40
  -3   4  -9    0.30    3.20
  -3  -4   9    2.10    4.00
   3  -4  -9    1.30    4.60
   3  -4  -9    3.80    3.50
   3   4   9    7.50    8.90
   3   4 -10   -0.80    3.20
  -3  -4 -10   -1.20    2.90
  -3  -4 -10    4.70    3.60
   3   4 -10   -1.70    5.20
   3  -4  10   -1.40    4.00
   3   4 -10   -0.10    3.50
   3   4 -10    2.40    4.10
   3  -4 -10   -1.40    5.40
  -3   4 -10   -2.70    2.90
   3  -4 -10    0.40    2.50
  -3   4 -10   -1.10    3.60
   3  -4 -10    0.40    3.60
  -3  -4  10   -3.30    7.40
  -3   4 -10    4.60    3.90
   3   4  10    1.60    7.80
  -3  -4  10   -1.30    3.70
   3   4  10    6.10    4.30
  -3  -4 -11   80.19    6.30
  -3  -4 -11   64.69    5.80
   3   4 -11   77.19    6.10
   3  -4  11   63.39    5.50
   3   4 -11   53.29    6.20
  -3   4 -11   80.69    5.70
  -3  -4  11   81.89   11.50
  -3   4 -11   58.49    5.80
   3  -4 -11   90.19    6.80
   3  -4 -11   92.69    5.40
  -3   4 -11   84.89    6.70
  -4  -4   0  401.96   20.60
   4   4   0  423.76   22.50
   4  -4   0  420.96   26.70
  -4   4   0  439.86   21.20
   4  -4   1   92.89   13.10
   4   4  -1  109.09   11.90
  -4   4  -1   81.49    6.10
   4   4  -2   54.89    5.00
   4  -4   2   24.60   11.20
   4  -4  -2   47.60    4.60
   4   4   2   52.69    3.40
  -4   4  -2   38.80    5.10
   4   4  -3  594.64   28.90
  -4   4   3  574.24   37.00
   4  -4   3  633.74   29.90
   4  -4   3  595.24   34.40
   4   4  -3  615.84   29.70
  -4   4  -3  607.64   28.60
   4  -4  -3  588.44   28.90
   4  -4  -3  606.34   29.50
   4   4   3  593.04   29.60
  -4  -4   3  600.34   28.60
   4  -4  -3  580.34   28.80
  -4   4  -3  580.64   28.90
  -4  -4   3  566.04   28.90
  -4   4  -3  621.84   29.90
   4  -4   4  145.39    8.90
  -4  -4  -4  134.59    7.80
   4  -4   4  154.98    9.00
   4  -4   4  161.28   16.80
   4   4  -4  166.18   10.00
  -4   4   4  125.19   20.10
   4   4  -4  134.19    7.80
   4   4  -4  141.89    7.70
  -4  -4   4  148.09    7.20
   4  -4  -4  133.19    7.50
   4   4   4  147.09    7.70
  -4  -4   4  137.69    7.80
   4  -4  -4  141.89    7.80
   4  -4  -4  159.28    9.60
   4   4   4  142.39    8.40
  -4   4  -4  137.49    7.30
  -4   4  -4  129.39    9.00
   4   4   4  135.49    7.60
   4   4   4  144.59    8.40
   4   4   4  144.09    9.00
   4  -4   5   73.59    7.10
   4  -4   5   81.79    6.50
   4   4  -5   58.19    4.30
  -4   4   5   44.10   20.40
   4  -4   5   33.30   17.60
  -4  -4  -5   52.79    4.90
   4   4  -5   64.39    7.90
  -4  -4  -5   54.79    3.50
   4   4  -5   60.29    5.30
   4   4  -5   53.39    4.50
   4   4  -5   53.29    4.30
  -4   4  -5   56.19    4.60
   4   4   5   56.69    5.30
  -4  -4   5   54.49    3.80
   4   4   5   61.19    6.00
  -4  -4   5   73.29   10.80
  -4  -4   5   56.19    4.60
   4   4   5   56.69    4.30
   4   4   5   50.99    5.20
   4  -4  -5   54.49    4.10
  -4   4  -5   56.69    4.50
   4  -4  -5   57.79    4.30
   4  -4  -5   56.39    5.60
  -4   4  -5   55.79    3.70
   4   4   5   55.79    4.10
  -4   4  -5   54.89    7.00
   4   4  -6   -4.70    8.80
   4   4  -6   -1.90    2.90
  -4  -4  -6    1.60    2.50
   4  -4   6    0.90    5.70
  -4  -4  -6    0.10    1.30
  -4  -4  -6    1.10    5.10
   4   4  -6    2.90    2.70
  -4   4   6    3.70   26.20
   4   4  -6    0.30    2.90
   4   4  -6    1.70    4.70
   4  -4   6   -0.20    2.90
  -4  -4  -6   -3.10    3.40
  -4  -4   6   -0.30    2.60
   4   4   6   -2.70    3.10
   4  -4  -6    4.60    6.60
  -4   4  -6    1.90    1.80
   4   4   6    0.80    2.50
   4  -4  -6   -1.10    2.70
   4  -4  -6    0.30    2.00
  -4  -4   6    4.70    2.50
   4   4   6   -0.80    5.60
   4   4   6    0.70    4.50
  -4  -4   6    0.10    3.90
  -4   4  -6    0.40    2.00
   4  -4  -6   -0.40    2.00
   4   4   6   -1.70    2.30
  -4  -4  -7   96.29    7.60
   4   4  -7  105.89    7.20
  -4   4   7  134.19   34.30
  -4  -4  -7   63.79    9.50
   4  -4   7  104.89    7.80
   4   4  -7  114.99    7.00
   4   4  -7  107.49    7.20
   4   4  -7   97.49   14.40
  -4  -4  -7  101.59    6.50
   4  -4   7  103.89   26.80
  -4  -4  -7  101.69    5.60
   4  -4  -7  109.69    7.10
   4  -4  -7  107.29   11.00
   4   4   7  102.19    6.50
  -4  -4   7  102.19   14.10
   4   4   7   99.39    9.80
  -4   4  -7  104.49    6.00
   4   4   7  101.99    6.70
  -4  -4   7   99.19    7.00
  -4   4  -7  115.29    7.10
   4   4   7  104.29    7.90
   4  -4  -7  109.59    6.40
  -4   4  -7   92.29   11.30
  -4  -4  -8   13.50    3.10
   4   4  -8   30.50   18.70
   4   4  -8   12.10    3.60
   4   4  -8   11.80    3.90
   4  -4   8   78.39   32.30
  -4  -4  -8   10.90    4.80
   4   4  -8    9.30    3.60
   4  -4   8    9.30    3.90
  -4  -4  -8   12.70    1.80
   4  -4   8   15.40    4.80
  -4  -4  -8   19.30    3.40
   4  -4   8    4.00    7.30
  -4   4   8  -77.19   41.90
   4  -4  -8   16.30    3.60
  -4  -4   8    5.80    4.60
  -4  -4   8   16.40    3.90
  -4   4  -8    5.80   17.50
   4   4   8   13.90    3.20
   4   4   8    8.50    8.00
  -4   4  -8    9.40    3.20
   4   4   8   11.40    3.60
   4   4   8   15.80    4.80
  -4   4  -8   17.70    2.70
   4   4   8   -1.00    7.30
   4  -4  -8   12.00    2.70
  -4  -4  -9  134.49    9.80
   4   4  -9   97.99    8.30
   4  -4   9   64.19   39.50
  -4   4   9   87.29   56.49
   4  -4   9  114.69   14.20
   4  -4   9  113.59   10.00
  -4  -4  -9  114.39    8.60
   4   4  -9  137.79    9.40
  -4  -4  -9  114.69    6.50
   4   4  -9  118.09    8.30
  -4   4  -9  144.59    8.50
  -4  -4   9  118.39   14.50
   4  -4  -9  126.09    8.10
   4   4   9  112.29   10.80
   4   4   9  121.59    8.90
   4  -4  -9  123.19    7.40
  -4  -4   9  135.89   10.20
   4   4   9  130.59   10.60
  -4   4  -9  119.09    8.20
  -4   4  -9  135.29    9.00
  -4  -4 -10    3.70    3.60
  -4  -4 -10   -0.70    4.40
   4   4 -10    4.80    4.40
   4  -4  10    0.20    3.20
   4   4 -10    0.00    2.90
   4   4 -10   -0.50    4.10
   4   4 -10    2.60    4.30
  -4  -4  10   -0.20    4.00
  -4   4 -10   -0.60    2.90
  -4  -4  10    1.80    6.30
   4  -4 -10    0.60    5.20
   4  -4 -10   -0.50    2.60
   4   4  10   -0.10    6.30
   4   4  10   10.20    8.50
  -4   4 -10    6.20    4.00
   4  -4 -10    4.40    3.60
   4  -4  11  112.29    7.30
  -4   4 -11   91.89    7.50
   4  -4 -11   91.89    6.00
   4  -4 -11  108.89    7.50
   5   4   0   -8.20    5.20
   5  -4   0   -0.20    2.00
   5   4   0   -2.10    3.40
   5   4   0    0.40    3.30
   5  -4   0   26.80   13.00
  -5   4   0   -0.40    1.40
  -5   4   0   -1.00    4.30
   5   4   0   -0.90    2.50
   5   4  -1  160.18   14.10
  -5   4   1  151.68    7.50
   5   4  -1  129.79    8.80
   5  -4   1  141.19    8.20
   5   4  -1  145.89    8.40
   5  -4   1  174.18   16.40
  -5   4  -1  160.58    9.70
  -5   4  -1  146.09    7.30
   5  -4  -1  137.79    7.70
   5  -4  -1  184.88   17.20
   5   4   1  144.19    8.40
  -5   4  -1  149.88    7.70
   5   4   1  144.89    8.30
   5   4   1  143.09    7.70
   5   4   1  144.69    7.50
   5   4  -2  277.57   26.00
   5  -4   2  252.67   13.00
   5  -4   2  243.78   13.40
   5  -4   2  289.77   20.00
  -5   4   2  254.87   12.00
   5   4  -2  244.58   12.50
  -5   4  -2  246.08   12.40
  -5   4  -2  241.08   13.90
  -5  -4   2  230.18   11.70
   5  -4  -2  220.08   22.50
   5  -4  -2  228.88   12.10
   5  -4  -2  241.48   12.10
   5   4   2  242.08   12.10
   5   4   2  237.28   12.70
   5   4   2  229.78   12.10
   5  -4  -2  256.87   13.30
   5  -4   3  304.37   16.60
   5   4  -3  305.37   15.70
   5  -4   3  312.77   23.50
   5   4  -3  305.07   15.40
   5  -4   3  309.97   15.90
   5   4  -3  294.17   15.50
   5   4  -3  299.27   17.70
  -5   4   3  320.87   15.30
  -5   4  -3  298.87   15.40
   5  -4  -3  327.87   16.70
   5  -4  -3  312.57   15.20
   5   4   3  315.17   15.30
   5   4   3  321.57   16.40
   5   4   3  311.57   15.30
  -5   4  -3  313.17   17.00
   5   4   3  300.87   15.80
   5   4   3  309.17   15.80
  -5   4  -3  299.27   15.00
  -5  -4   3  307.27   14.90
  -5  -4   3  304.27   15.40
   5  -4  -3  302.37   15.40
   5  -4   4   49.20    5.80
  -5   4   4   62.69    4.10
   5  -4   4   49.80   15.70
   5   4  -4   58.59    5.00
  -5   4   4   13.20   23.80
   5  -4   4   54.39    5.20
   5   4  -4   53.09    4.20
   5   4  -4   49.90    8.20
   5   4  -4   51.29    4.00
   5   4   4   49.20    3.50
   5  -4  -4   48.80    3.60
  -5   4  -4   45.80    4.00
  -5   4  -4   38.40    6.40
  -5  -4   4   51.19    3.80
  -5   4  -4   48.20    3.40
   5  -4  -4   44.30    3.70
   5   4   4   47.40    4.80
   5   4   4   47.50    3.40
  -5  -4   4   46.70    3.20
  -5  -4   4   27.40   10.30
   5  -4  -4   49.00    6.30
   5   4   4   51.79    4.90
   5   4   4   49.90    4.80
   5  -4   5   18.40    3.60
   5  -4   5   17.20    5.00
   5   4  -5   11.20    2.90
   5  -4   5   10.20   16.90
   5   4  -5    5.60    9.10
   5   4  -5   10.50    4.20
  -5   4   5   40.80   27.00
   5   4  -5    9.60    3.00
   5  -4  -5   13.10    2.90
   5   4   5   10.90    2.40
   5  -4  -5    9.80    2.20
   5  -4  -5   14.40    6.50
  -5  -4   5   11.30    2.70
   5   4   5    9.30    4.40
  -5  -4   5    2.50    4.90
  -5   4  -5   13.60    6.90
  -5   4  -5   13.90    1.90
  -5   4  -5    9.90    3.20
   5   4   5   13.50    3.90
   5   4   5    0.00    5.50
   5   4   5   13.20    3.50
   5   4   5   15.00    2.50
  -5   4   6    2.60   34.50
   5  -4   6   64.59   21.50
   5   4  -6   13.00    2.70
   5   4  -6   14.60    3.50
   5   4  -6    4.70   11.90
   5  -4   6   33.40    5.70
  -5  -4  -6   14.50    3.80
  -5  -4  -6   13.70    1.70
   5   4   6   13.30    2.80
   5   4   6   14.70    2.40
  -5   4  -6   17.30    8.60
  -5   4  -6   16.50    3.20
   5   4   6   13.10    5.20
   5  -4  -6   15.50    8.30
   5  -4  -6   19.60    2.60
   5   4   6   18.00    4.00
  -5  -4   6   17.50    2.70
   5   4   6   21.70    5.40
   5  -4  -6   16.50    3.10
  -5   4  -6   16.50    2.20
  -5  -4   6   11.80    3.00
   5   4  -7   94.29    7.40
   5  -4   7  100.49    8.00
  -5  -4  -7   92.99    7.20
   5   4  -7   93.29    7.50
  -5   4   7   38.70   41.30
  -5  -4  -7   98.39    6.80
   5  -4   7   89.19   27.10
   5  -4  -7  109.99   13.10
  -5  -4   7  106.29   14.50
  -5  -4   7  104.99    8.00
  -5   4  -7  102.49   12.80
   5   4   7  101.39    7.90
   5   4   7   91.99   12.70
   5   4   7  114.79    6.70
   5   4   7   98.99    6.80
   5  -4  -7  104.29    6.90
  -5   4  -7  111.99    6.60
   5  -4  -7  108.89    7.60
   5  -4   8   64.09    5.40
  -5   4   8   46.10   55.89
   5   4  -8   62.89    5.70
  -5  -4  -8   60.79    5.10
  -5  -4  -8   55.19    6.30
   5   4  -8   63.39    5.80
  -5  -4  -8   50.69    4.70
  -5  -4  -8   60.29    3.80
   5   4  -8   56.69    5.50
   5  -4   8   60.79   31.80
   5  -4   8   64.69    6.50
   5   4   8   66.29    6.70
  -5   4  -8   56.69    5.40
   5   4   8   44.90    8.40
   5   4   8   62.89    5.20
  -5   4  -8   51.99    4.00
  -5  -4   8   65.19    5.60
   5  -4  -8   61.39    5.40
   5   4   8   63.49    4.90
   5  -4  -8   64.69    4.90
   5  -4   9   34.20    6.10
   5   4  -9   37.30    4.80
  -5  -4  -9   36.90    4.40
  -5  -4  -9   40.50    2.80
   5  -4   9   24.60    5.90
   5   4  -9   40.80    5.00
  -5  -4  -9   29.50    4.20
   5   4   9   38.90    4.40
  -5   4  -9   37.60    4.30
  -5   4  -9   34.90    4.70
   5  -4  -9   34.40    4.50
   5   4   9   41.60    6.10
   5  -4  -9   37.60    3.80
  -5   4  -9   34.30    3.60
  -5  -4   9   37.40    5.30
   5   4   9   42.90    5.00
  -5  -4 -10   24.10    4.00
   5   4 -10    7.80    7.90
   5  -4  10   18.00    6.00
   5   4 -10   20.30    5.60
   5   4  10   14.60    5.70
   5  -4 -10   13.00    6.50
   5  -4 -10   17.20    3.20
  -5   4 -10   12.10    5.50
   5   4  10   26.50    4.30
   5   4  10    2.70    9.70
  -5   4 -11   24.10    6.00
  -5   4 -11   14.10    3.30
   6   4   0 1735.03   85.89
   6  -4   0 1714.33   90.69
  -6   4   0 1912.01   85.19
   6   4   0 1818.92   85.59
   6   4   0 1708.53   85.09
  -6   4   0 1810.12   84.89
   6   4   0 1749.53   85.09
  -6   4   0 1788.42   86.19
   6  -4   1  729.83   34.80
   6   4  -1  714.33   34.40
   6   4  -1  730.83   38.00
   6   4  -1  708.33   33.90
  -6   4   1  686.13   33.70
   6   4  -1  691.63   34.80
   6  -4   1  712.23   34.60
   6  -4   1  641.64   41.00
  -6   4   1  739.53   33.90
   6   4  -1  650.83   38.00
   6   4   1  705.33   33.90
   6   4   1  696.23   34.40
  -6   4  -1  724.53   33.90
  -6   4  -1  738.93   35.40
   6   4   1  691.73   33.90
   6   4   1  677.03   34.80
   6  -4  -1  679.33   34.50
   6  -4  -1  697.43   34.00
  -6  -4   1  651.53   33.50
  -6   4  -1  701.23   33.60
   6  -4  -1  748.93   34.00
   6  -4  -1  717.43   34.90
   6   4   1  690.23   34.40
   6  -4   2   68.49    6.00
   6  -4   2   58.89    6.10
   6   4  -2   62.59    5.40
  -6   4   2   67.69    4.40
   6   4  -2   56.09    6.20
  -6   4   2   62.09    4.00
   6  -4   2   74.79   14.40
   6   4   2   59.69    5.20
   6   4   2   64.79    5.10
  -6   4  -2   55.19    7.10
   6  -4  -2   60.79    4.80
   6  -4  -2   81.19   18.70
   6  -4  -2   71.59    6.80
   6   4   2   60.39    4.30
   6   4   2   60.39    4.20
   6  -4  -2   62.99    4.60
  -6   4  -2   65.69    4.40
   6   4   2   62.99    5.90
  -6   4  -2   63.59    3.70
  -6  -4   2   58.49    4.50
  -6  -4   2   62.09    3.50
   6   4  -3   52.59    4.10
  -6   4   3   54.09    3.90
   6  -4   3   17.50   15.20
   6  -4   3   48.00    5.00
   6   4  -3   47.60    4.80
   6  -4   3   55.99    5.70
   6   4   3   54.49    4.80
   6   4   3   49.90    4.90
  -6   4  -3   49.70    3.30
   6   4   3   45.80    3.70
   6   4   3   47.50    3.70
  -6  -4   3   50.79    3.10
   6   4   3   47.40    5.10
  -6   4  -3   40.70    6.80
   6  -4  -3   58.89    7.00
  -6   4  -3   47.60    3.90
   6  -4  -3   59.49   23.00
   6  -4  -3   45.50    3.60
   6  -4  -3   48.00    3.60
  -6  -4   3   53.39    3.90
   6  -4   4   -0.10    4.90
   6   4  -4   11.20    3.00
   6  -4   4   13.70    4.30
   6  -4   4   -1.50   16.30
   6  -4   4   12.10    4.70
   6   4  -4    6.00    2.80
   6   4  -4   10.90    3.70
  -6   4   4   11.00    3.00
  -6  -4   4   10.20    2.90
   6  -4  -4    6.20    6.30
   6   4   4    9.20    1.90
   6   4   4    7.30    3.30
   6   4   4    3.90    3.10
   6  -4  -4    7.00    2.10
  -6  -4   4    4.90    1.50
  -6   4  -4    8.50    2.70
   6   4   4    0.10    5.50
  -6   4  -4    9.80    1.80
  -6   4  -4    7.20    7.10
   6  -4  -4    6.20    2.70
   6   4   4    4.50    2.30
   6  -4   5  160.78   11.00
   6   4  -5  150.58   10.10
   6  -4   5  155.38    9.50
   6   4  -5  143.99    9.00
   6  -4   5  175.68   22.50
   6   4  -5  165.08    9.00
   6   4   5  154.78    8.50
   6   4   5  153.28    8.40
  -6  -4   5  145.29   18.10
   6   4   5  149.29   10.20
  -6  -4   5  149.59    8.00
   6  -4  -5  174.38   11.70
   6  -4  -5  147.69    8.40
  -6   4  -5  154.88    8.00
   6  -4  -5  153.78    8.70
  -6   4  -5  145.59   12.40
  -6  -4   5  150.08    8.80
  -6   4  -5  137.59    8.80
   6   4   5  150.98    9.60
   6   4   5  154.88    9.50
   6  -4   6  321.87   31.70
   6   4  -6  350.56   18.60
   6   4  -6  353.16   18.70
  -6  -4  -6  351.36   17.60
   6  -4   6  380.66   20.60
  -6  -4   6  355.16   18.00
  -6  -4   6  383.76   27.00
   6   4   6  387.96   19.40
  -6   4  -6  362.76   18.50
   6   4   6  345.97   20.00
   6  -4  -6  366.66   18.60
   6   4   6  395.66   19.40
   6   4   6  353.46   18.40
  -6   4  -6  363.16   17.80
  -6   4  -6  326.17   18.70
   6  -4  -6  395.76   23.30
  -6   4  -6  385.96   23.90
  -6  -4   6  381.26   18.80
   6  -4  -6  357.76   18.30
   6   4   6  369.86   18.30
   6  -4   7   -5.60   26.80
   6   4  -7   20.30    4.10
   6  -4   7   -2.30    6.70
   6  -4   7   11.70    4.50
  -6  -4  -7   10.60    1.80
   6  -4   7   11.20    3.10
  -6  -4  -7   10.10    4.50
   6   4  -7   13.50    3.60
   6   4   7    9.20    6.10
   6   4   7   -1.70    6.40
  -6   4  -7   14.60    3.30
   6   4   7   11.40    3.00
   6  -4  -7   -2.90   14.50
  -6  -4   7   13.40    3.70
  -6   4  -7   11.60    2.30
   6   4   7   13.60    4.40
   6   4   7   16.60    3.00
  -6  -4   7    6.10    5.20
   6  -4  -7   12.10    2.90
   6  -4  -7   12.10    3.70
  -6  -4  -8   -0.30    1.60
   6  -4   8    0.40    3.60
   6  -4   8    0.90    4.50
   6   4  -8    0.50    3.00
   6   4  -8   -2.20    3.80
   6  -4   8   -1.90    7.50
   6  -4  -8    3.10    2.80
  -6   4  -8    4.00    3.60
   6   4   8    3.90    8.30
   6   4   8    0.80    7.20
   6  -4  -8   -1.20    3.40
  -6  -4   8    0.30    4.80
   6   4   8   -1.20    4.10
   6   4   8   -1.20    2.90
  -6  -4   8   -2.00    3.80
   6   4   8   -0.30    3.70
   6  -4  -8   -1.10    3.20
  -6   4  -8    9.20    2.50
  -6  -4  -9   38.80    4.60
  -6  -4  -9   38.30    2.80
   6   4  -9   33.20    6.20
   6  -4   9   33.20    8.50
   6  -4   9   38.90    4.10
   6  -4   9   43.20    6.20
   6  -4  -9   48.30    4.90
  -6  -4   9   42.40    5.50
   6   4   9   34.60    4.80
   6   4   9   45.20    4.40
  -6   4  -9   39.00    4.70
  -6   4  -9   37.80    4.40
  -6   4  -9   36.10    3.60
   6   4   9   41.00    6.10
   6  -4  -9   30.10    3.80
   6  -4  10    7.30    3.10
  -6  -4 -10    3.90    3.70
   6  -4  10    2.30    6.90
  -6   4 -10    5.70    4.90
   6  -4 -10    0.20    3.70
   6   4  10    0.80    7.40
  -6   4 -10    7.40    4.00
   6   4  10    7.70    3.60
   6  -4 -10    4.60    3.80
   6   4  10    9.10    5.40
   6  -4 -10    6.70    3.20
   7  -4   0   -5.00    6.80
   7  -4   0   13.90   16.50
   7   4   0    2.70    2.40
   7   4   0   -1.70    3.00
   7  -4   0    0.80    4.70
  -7   4   0    0.60    2.20
   7  -4   0    0.50    2.50
  -7   4   0   -0.40    1.50
   7  -4   0    1.10    3.10
   7   4   0   -1.60    2.30
   7  -4   0    1.40    5.20
   7   4   0    0.20    2.50
   7   4   0   -2.10    5.50
   7   4   0    3.10    4.10
   7   4  -1  112.69   11.60
  -7   4   1  133.09    6.70
   7   4  -1  128.09   11.10
   7  -4   1  125.49    8.00
   7  -4   1  112.69    8.90
   7  -4   1  116.89   19.50
   7   4  -1  119.49    8.30
  -7   4   1  121.09    6.10
   7   4  -1  122.19    7.70
   7   4  -1  116.89    7.00
  -7   4  -1  107.89    9.70
   7   4   1  110.99    7.50
   7  -4  -1  116.59    9.60
  -7   4  -1  121.49    6.10
   7   4   1  109.49    7.40
   7  -4  -1  116.09    8.10
  -7   4  -1  115.09    6.40
   7   4   1  121.79    6.70
  -7  -4   1  113.99    5.90
   7   4   1  102.29    7.50
   7   4   1  114.19    6.70
   7  -4  -1  114.49    7.20
  -7  -4   1  101.29    7.10
   7  -4  -1  128.59   22.40
  -7   4   2  211.18   11.00
   7   4  -2  224.08   12.20
   7  -4   2  232.38   21.40
   7  -4   2  194.68   12.70
   7   4  -2  222.58   13.00
  -7   4   2  230.08   11.30
   7   4  -2  244.78   12.00
   7  -4   2  232.68   13.10
   7  -4  -2  235.28   16.60
   7   4   2  218.78   12.10
   7  -4  -2  237.18   25.20
   7   4   2  201.58   11.20
   7   4   2  213.78   12.10
   7   4   2  223.08   12.80
   7  -4  -2  217.18   11.50
  -7  -4   2  207.18   10.80
   7  -4  -2  198.18   14.70
  -7   4  -2  225.38   11.40
  -7  -4   2  202.48   11.60
  -7   4  -2  215.08   14.40
  -7   4   3   46.80    3.40
   7   4  -3   49.30    5.20
   7  -4   3   31.80   16.80
   7  -4   3   45.00    5.70
  -7   4   3   45.50    3.80
   7   4  -3   49.90    4.70
   7  -4   3   38.10    4.40
   7  -4  -3   42.30    8.40
  -7  -4   3   42.00    3.00
   7   4   3   46.10    4.80
   7   4   3   44.30    4.50
  -7   4  -3   44.50    3.50
  -7   4  -3   53.19    8.70
   7   4   3   43.50    5.30
   7   4   3   38.60    3.50
   7  -4  -3   42.30    4.00
   7  -4  -3   44.60    3.80
  -7   4  -3   37.40    2.90
   7   4   3   46.30    3.70
   7  -4  -3   -4.60   24.10
  -7  -4   3   34.70    5.50
   7  -4   4    8.30   17.80
   7   4  -4    6.40    4.10
   7   4  -4    0.10    2.80
  -7   4   4    5.30    3.10
   7  -4   4   10.00    4.60
   7  -4   4   -0.90    3.40
   7  -4   4   -1.00    5.70
   7  -4   4   14.00    4.30
   7   4  -4    3.80    3.00
   7   4  -4    5.00    4.90
   7  -4  -4    1.40    2.90
   7  -4  -4   50.99   32.80
   7   4   4    5.60    2.50
   7   4   4    6.30    3.40
   7   4   4    3.80    2.40
  -7   4  -4    3.20    1.80
  -7   4  -4    3.60    3.10
   7  -4  -4    6.40    2.50
  -7  -4   4    5.40    2.80
   7   4   4    0.90    4.10
  -7  -4   4    6.10    1.60
   7   4   4   -0.60    5.50
   7  -4  -4    2.60    8.60
  -7   4  -4   12.40    8.90
   7  -4  -4    0.20    2.70
   7   4   4    7.00    3.70
   7   4  -5   36.70    4.40
   7  -4   5   65.09    6.40
   7  -4   5   52.09   21.10
   7   4  -5   38.20    5.90
   7  -4   5   45.50    5.60
  -7  -4   5   44.60    4.20
   7   4   5   40.00    4.50
   7  -4  -5   31.40    3.70
  -7   4  -5   41.60   11.10
   7   4   5   38.10    3.90
   7   4   5   41.00    5.30
   7   4   5   42.50    5.60
   7  -4  -5    7.70   44.00
   7  -4  -5   41.30    4.10
  -7  -4   5   39.10    3.10
   7   4   5   44.20    3.90
   7  -4  -5   36.50   11.80
  -7   4  -5   37.60    3.00
  -7   4  -5   32.20    4.50
   7   4  -6  156.48    9.50
  -7  -4  -6  145.49    7.60
   7  -4   6  147.49    9.90
   7  -4   6  163.88   27.50
   7  -4   6  170.28   11.60
  -7   4  -6  137.99   11.00
   7   4   6  145.09    8.70
  -7  -4   6  137.59    8.20
  -7   4  -6  165.38    9.10
   7  -4  -6  141.79    8.60
   7  -4  -6    6.60   92.19
   7  -4  -6  172.58   17.20
  -7   4  -6  125.09   15.90
  -7   4  -6  150.58    7.90
   7   4   6  155.78    9.90
   7   4   6  151.58    8.70
   7   4   6  150.18   10.70
  -7  -4   6  159.68   27.70
  -7  -4   6  149.29    9.40
   7  -4  -6  152.88    9.10
   7   4   6  142.59   11.10
   7  -4   7   -1.80    6.80
   7   4  -7    2.00    3.20
   7  -4   7   -0.30   26.90
   7  -4   7    4.40    4.20
  -7  -4  -7    2.20    1.60
  -7  -4  -7   -7.10    4.60
   7  -4   7    3.10    3.20
   7   4  -7    5.70    4.10
   7   4   7    0.90    7.10
   7   4   7    0.50    2.90
  -7   4  -7    3.20    2.30
  -7   4  -7    2.80    3.60
  -7  -4   7    2.80    3.70
  -7  -4   7   -1.50    6.60
   7   4   7    3.60    3.10
   7   4   7    1.90    4.10
   7   4   7   -0.90    6.00
   7  -4  -7    0.40    3.30
   7   4   7   -3.10    6.50
   7  -4  -7    3.00    3.30
   7  -4  -7    4.50    3.10
  -7  -4  -8   13.60    5.60
   7  -4   8   19.90    3.40
   7   4  -8   22.50    7.20
   7  -4   8   22.90    5.10
   7   4  -8   15.30    4.70
  -7  -4  -8   17.50    2.00
   7  -4   8   20.70    3.90
   7   4   8   22.20    3.80
   7   4   8   16.90    3.50
   7   4   8   18.30    5.00
  -7  -4   8   22.70    4.70
   7   4   8   13.60    7.00
  -7  -4   8    8.10    6.30
  -7   4  -8   20.50    4.10
   7  -4  -8   14.00    4.10
  -7   4  -8   22.40    2.70
   7  -4  -8   20.50    3.70
  -7  -4  -9   22.30    2.20
   7  -4   9   25.30    3.60
  -7  -4  -9   34.40    5.30
   7   4  -9   24.10    8.00
   7  -4   9   21.10    4.60
   7  -4   9   25.20    6.20
   7  -4  -9   30.30    4.30
  -7   4  -9   22.40    3.80
   7   4   9   29.90    4.70
  -7  -4   9   27.80    5.60
  -7   4  -9   28.50    4.50
   7   4   9   55.39   10.00
   7   4   9   25.00    4.40
   7  -4  -9   18.70    3.50
  -7   4  -9   22.50    3.10
   7  -4  10   61.29    6.30
  -7  -4 -10   52.69    5.40
   7   4  10   46.40    6.30
   7  -4 -10   52.79    4.90
  -7   4 -10   57.49    5.50
  -7   4 -10   41.20    4.30
   8   4   0   13.00    3.00
   8  -4   0   11.90    5.60
  -8   4   0   11.70    2.60
   8   4   0   12.10    4.20
   8  -4   0   18.00    4.50
  -8   4   0   12.60    1.90
  -8  -4   0   10.90    1.40
   8  -4   0    1.20    5.70
   8   4   0   11.30    3.00
   8   4   0   11.30    3.70
   8  -4   1    0.10    5.60
   8   4  -1    8.40    3.40
  -8   4   1    5.40    1.90
  -8   4   1   10.50    2.70
   8  -4   1    8.30    3.20
   8  -4   1   -1.40   18.60
   8   4  -1    8.90    4.20
   8  -4   1    6.00    4.90
   8   4  -1    4.20    3.30
   8   4   1    5.30    3.00
   8   4   1   10.80    2.70
  -8   4  -1    3.80    1.70
   8   4   1    4.00    3.40
   8  -4  -1   -1.40    6.20
   8   4   1    7.60    2.60
  -8  -4   1    7.40    3.50
  -8   4  -1    8.10    2.60
   8   4   1    6.10    4.20
  -8  -4   1    6.20    1.40
   8   4   1   -3.80    5.60
   8  -4   2  113.59    9.10
   8   4  -2  105.99   24.60
   8   4  -2  124.19   15.70
   8  -4   2  123.39   21.40
  -8   4   2  123.49    6.70
   8   4  -2  113.79    8.90
   8  -4   2  121.69    8.00
   8   4  -2  110.69   12.80
  -8   4   2  137.59    7.20
   8   4  -2  118.99    8.20
   8  -4  -2  129.69   14.10
  -8  -4   2  123.69    6.30
  -8   4  -2  124.79    7.20
  -8   4  -2  122.19    6.50
   8   4   2  111.59    8.20
   8  -4  -2  126.49   28.00
  -8   4  -2   99.19   11.60
   8   4   2  124.39    7.20
   8   4   2  131.39    8.30
   8   4   2  126.19    8.50
   8   4   2  114.89    7.10
  -8  -4   2  116.89    7.70
   8   4  -3  305.47   16.40
   8  -4   3  238.68   26.40
  -8   4   3  323.97   15.40
   8   4  -3  316.47   17.20
   8  -4   3  296.97   16.60
   8  -4   3  290.57   17.10
  -8   4   3  293.17   15.10
  -8   4  -3  299.77   15.40
   8   4   3  304.47   16.30
   8  -4  -3  310.77   20.50
   8  -4  -3  303.57   15.60
  -8   4  -3  240.48   19.00
   8   4   3  306.97   16.30
   8   4   3  307.97   15.40
  -8   4  -3  304.47   14.90
  -8  -4   3  307.27   14.80
  -8  -4   3  294.17   15.60
   8  -4  -3  301.07   21.00
   8  -4  -3  219.78   33.30
   8   4   3  306.57   16.60
   8   4   3  284.17   15.30
   8  -4   4  188.98   12.20
   8  -4   4  143.39   23.40
  -8   4   4  175.78   10.00
   8   4  -4  169.48   11.00
   8   4  -4  176.28   11.80
   8  -4   4  181.78   11.50
   8   4   4  179.68   11.60
  -8  -4   4  176.08   10.30
   8   4   4  163.88   10.70
   8  -4  -4  115.19   35.90
   8  -4  -4  170.68   10.00
   8   4   4  181.98    9.70
  -8   4  -4  178.28    9.10
   8   4   4  171.28    9.70
   8   4   4  178.68   10.70
  -8   4  -4  156.58   15.50
   8  -4  -4  166.38   17.60
  -8   4  -4  158.08    9.90
   8  -4  -4  186.28   10.10
  -8  -4   4  174.68    9.00
   8   4  -5  110.19    9.90
   8  -4   5   78.79   25.40
  -8   4   5  118.89    8.20
   8  -4   5  115.49   10.00
   8   4  -5   73.19   11.10
   8   4   5  110.89    8.10
   8  -4  -5  112.89    7.80
  -8   4  -5  103.89    7.90
  -8   4  -5   78.39   15.50
   8   4   5  111.59    7.20
   8   4   5  121.69    9.70
   8  -4  -5  -15.40   44.10
   8   4   5  136.79    9.10
   8   4   5  122.79    7.30
  -8   4  -5  116.89    6.50
   8  -4  -5  113.39    7.80
  -8  -4   5  116.49    8.00
   8  -4  -5  115.09   18.90
  -8  -4   5  118.09    6.50
   8  -4   6   13.00    3.40
   8   4  -6   21.70    6.40
  -8  -4  -6   14.80    1.90
   8   4  -6   17.50    4.40
   8  -4   6   30.90    6.20
   8  -4   6  -14.00   23.80
   8  -4   6   13.80    3.20
   8  -4   6   17.40    4.60
   8   4   6   18.40    5.50
   8   4   6   14.40    3.30
  -8   4  -6   16.50    2.50
  -8   4  -6    8.80    5.30
   8   4   6   13.90    3.20
  -8  -4   6   21.30    3.00
   8   4   6   14.30    5.80
  -8   4  -6   17.20    3.90
   8  -4  -6   17.20    3.90
   8  -4  -6  105.49   62.89
   8   4   6   18.30    4.60
   8  -4  -6   13.30    3.90
  -8  -4   6   13.50    4.00
   8  -4   7   51.49    4.70
   8  -4   7   48.10    4.60
  -8  -4  -7   51.19    3.40
   8   4  -7   49.80    5.50
  -8  -4  -7   48.10    5.90
   8  -4   7   50.79    6.00
   8   4  -7   51.79    7.60
   8   4   7   52.69    4.70
   8  -4  -7   51.79    5.20
   8   4   7   54.09    4.60
   8  -4  -7   40.60    4.80
  -8   4  -7   57.89    5.20
   8   4   7   50.19    5.80
   8   4   7   46.30    7.40
  -8   4  -7   51.59    3.70
  -8  -4   7   66.89    7.60
   8   4   7   34.60    7.30
   8   4  -8   46.40    9.70
  -8  -4  -8   60.69    4.00
   8  -4   8   63.49    5.20
  -8  -4  -8   42.60   10.60
   8  -4   8   72.89    7.20
   8  -4   8   71.29    5.20
   8  -4  -8   65.19    5.60
   8   4   8   57.29    9.10
   8   4   8   71.99    7.30
  -8  -4   8   81.19    6.30
   8   4   8   73.19    5.30
   8   4   8   62.09    5.10
  -8   4  -8   65.69    4.70
   8  -4  -8   46.50    5.50
  -8   4  -8   64.49    5.60
   8  -4   9    1.90    4.90
   8  -4   9    3.70    3.10
   8  -4   9    0.70    4.50
   8   4  -9   -1.00    3.40
  -8  -4  -9   -2.20    3.70
  -8  -4  -9    2.30    1.60
  -8   4  -9   -0.50    3.80
   8  -4  -9   -1.00    3.30
  -8   4  -9   -0.20    3.90
   8   4   9    1.10    3.80
   8   4   9   -0.60    6.30
   8   4   9   -0.50    4.60
   8   4   9    0.10    3.20
  -8   4  -9   15.20    5.20
   8  -4  -9    2.40    3.70
   9   4   0   -1.50    3.60
  -9   4   0   -2.50    1.80
   9  -4   0   -0.80    3.40
   9   4   0   -3.50    3.40
   9   4   0    1.60    3.50
   9  -4   0   -1.40   23.60
   9   4   0   -5.30    6.10
   9  -4   0   -2.60    6.60
   9  -4   0    3.00    6.60
   9  -4   0    0.90    4.50
  -9   4   0    0.10    2.60
   9   4   0    2.60    4.00
  -9  -4   0    0.40    1.30
  -9  -4  -1   29.90    2.10
  -9   4   1   31.00    3.50
   9  -4   1    3.40   21.30
   9   4  -1   33.00    4.90
   9  -4   1   29.70    6.30
   9   4  -1   31.10    5.50
   9  -4   1   30.00    5.00
  -9   4   1   29.80    2.80
   9  -4  -1   56.19   27.00
   9   4   1   33.30    3.70
  -9  -4   1   29.60    2.30
   9  -4  -1   24.40    5.60
   9   4   1   33.50    5.00
   9   4   1   29.60    3.60
   9   4   1   30.80    5.30
   9   4   1   25.30    5.40
  -9   4  -1   34.00    3.70
  -9   4  -1   29.30    2.70
   9  -4   2   32.30    5.10
   9  -4   2   22.90    5.90
   9   4  -2   24.20   14.90
   9   4  -2   32.90    4.80
   9   4  -2   36.50    5.70
  -9  -4  -2   28.70    2.00
   9   4  -2   30.10   12.40
  -9   4   2   29.10    3.00
   9  -4   2   31.20   22.00
  -9   4   2   31.30    3.60
   9   4   2   26.10    5.20
  -9   4  -2   31.10    3.70
   9  -4  -2   30.30   28.40
  -9  -4   2   28.80    2.30
   9   4   2   27.60    3.60
  -9  -4   2   33.70    4.50
  -9   4  -2   26.50    2.70
   9   4   2   29.30    5.10
   9   4   2   32.30    5.40
   9   4   2   29.90    3.50
   9  -4   3    1.40    5.60
  -9   4   3   -0.70    2.80
   9  -4   3    4.40    4.00
   9  -4   3   14.50    5.00
   9   4  -3   -0.20   18.40
   9   4  -3   -6.40    6.50
   9   4  -3    7.90    4.80
  -9   4   3    0.10    3.00
   9  -4   3   -0.80    5.20
   9  -4   3  -24.60   20.90
   9   4  -3    2.30    8.30
   9  -4   3    1.20    6.40
   9   4   3   -3.50    5.80
   9  -4  -3   -1.50    3.10
   9   4   3    2.30    4.10
   9   4   3   -0.90    4.10
   9  -4  -3    5.60   33.30
   9   4   3    1.20    3.00
   9   4   3    0.90    4.60
  -9   4  -3   -0.50    2.80
   9   4   3    0.60    2.90
  -9   4  -3    0.70    1.90
  -9  -4   3   -1.30    1.50
   9  -4   4    0.20    5.40
   9  -4   4   -0.80    3.60
  -9   4   4   -3.10    3.40
   9   4  -4   -0.10    5.10
   9  -4   4   -0.40    6.30
   9  -4   4   -4.80   22.10
  -9  -4  -4    2.50    1.40
   9   4  -4    1.70    5.20
   9   4   4   -1.70    6.10
   9   4   4    0.50    4.00
   9  -4  -4   11.60   35.90
  -9   4  -4   -0.20    2.00
   9  -4  -4    3.20    7.80
   9   4   4    2.40    4.00
   9  -4  -4   -1.30    3.20
  -9  -4   4   -0.30    1.80
   9   4   4   -2.90    2.80
  -9  -4   4    0.10    3.90
   9   4   4   -0.40    4.80
  -9   4  -4  -17.60   14.70
  -9   4  -4   -2.10    3.40
   9   4   4   -0.20    2.60
   9  -4   5   33.10    5.00
   9  -4   5   34.70    6.80
   9  -4   5   55.09    6.40
  -9  -4  -5   30.00    2.30
   9   4  -5   33.10    6.60
   9  -4   5   33.80    4.30
  -9   4   5   22.80    5.00
   9  -4   5   32.40   23.10
   9  -4   5   23.30    3.50
   9  -4  -5   31.70    4.20
  -9   4  -5   33.50    3.00
   9   4   5   31.40    3.90
  -9  -4   5   30.40    3.00
   9  -4  -5   89.79   49.30
   9  -4  -5   19.10    8.70
   9   4   5   26.40    5.40
  -9   4  -5   31.30    4.60
   9   4   5   36.20    6.40
  -9  -4   5   27.90    4.80
   9   4   5   31.50    3.80
   9   4   5   27.40    5.00
  -9  -4  -6    1.10    1.70
   9  -4   6    2.20    3.50
   9  -4   6    0.20    4.10
   9   4  -6   -1.00    4.30
   9   4  -6   -2.70    5.80
   9  -4   6   -1.20    7.30
   9  -4   6    8.30    3.20
   9  -4   6   22.50    6.70
   9  -4  -6   -0.50    3.60
   9   4   6   -0.90    5.20
   9   4   6    3.00    4.30
   9   4   6    1.40    2.90
  -9   4  -6    4.70    4.10
   9   4   6   -4.30    6.20
  -9  -4   6    0.20    2.90
  -9   4  -6    9.70    3.60
   9   4   6    1.40    5.50
   9   4   6    2.20    3.40
   9  -4   7    4.90    3.30
  -9  -4  -7    0.30    1.60
   9  -4   7   23.50    6.70
   9  -4   7   -2.40    3.30
   9   4  -7   -1.50    3.90
   9  -4   7   -8.90    7.90
   9   4  -7   -1.40    6.70
   9  -4   7    2.50    4.40
  -9  -4  -7   -4.60    5.10
   9   4   7    2.70    6.10
   9   4   7    1.20    4.50
   9   4   7   -2.30    6.30
  -9   4  -7    2.90    3.90
   9   4   7    1.00    3.30
   9   4   7    3.00    3.10
  -9   4  -7    5.90    2.40
   9  -4  -7   -0.70    3.40
   9  -4  -7    1.90    3.70
   9   4   7  -22.10   11.80
   9  -4   8   48.20    5.80
   9   4  -8   51.29    7.60
   9  -4   8   31.70    4.20
   9  -4   8   46.40    4.40
  -9  -4  -8   43.00    3.20
   9   4  -8   33.10    8.40
  -9   4  -8   48.80    3.50
  -9   4  -8   46.90    4.80
   9   4   8   48.80    5.90
   9   4   8   22.30    7.10
   9   4   8   44.80    4.30
   9   4   8   46.00    4.40
   9  -4  -8   56.79    4.90
   9  -4  -9   -1.60    3.10
   9   4   9   -3.40    6.80
  10  -4   0   96.89   29.00
  10   4   0  112.49    8.50
 -10   4   0  125.69    7.30
  10   4   0  111.19    8.40
 -10  -4   0  116.09    6.20
  10  -4   0  115.09    9.40
 -10   4   0  124.09    6.70
 -10   4   1   36.10    3.70
 -10  -4  -1   35.20    2.40
  10   4  -1   36.10    5.30
 -10   4   1   34.20    3.20
  10  -4   1   30.80    5.90
  10  -4   1   26.60    6.90
  10  -4   1  -34.10   24.70
  10   4  -1   29.50    5.80
  10   4   1   33.90    4.40
 -10  -4   1   33.10    2.50
  10  -4  -1   28.30   30.20
  10   4   1   36.00    4.10
  10  -4  -1   19.70    6.40
 -10   4  -1   36.50    3.00
  10   4   1   36.80    5.40
  10   4   1   41.40    5.80
 -10   4  -1   30.10    3.70
  10  -4   2    6.70    5.10
  10   4  -2    3.00    4.70
  10   4  -2   -5.80    6.50
  10   4  -2   -1.00    4.90
  10  -4   2    8.60    6.20
 -10  -4  -2    0.80    1.50
 -10   4   2   -2.50    2.70
  10  -4   2   -0.50    6.70
  10  -4   2    2.00   23.70
 -10   4   2    2.50    2.90
  10  -4   2   -0.60    4.10
  10   4   2    2.00    4.90
  10   4   2   -2.30    6.30
  10   4   2    6.20    4.10
  10   4   2    1.00    4.20
 -10  -4   2   -0.20    1.60
 -10   4  -2    2.90    2.10
  10   4   2    1.80    3.40
  10  -4  -2  -13.30   35.50
  10   4   2    0.50    3.20
 -10   4  -2    3.00    3.10
  10  -4  -2    1.20    7.40
  10  -4  -2    0.60    3.70
  10  -4   3   97.39   10.20
  10  -4   3   96.79    6.60
 -10   4   3   88.69    6.70
 -10  -4  -3   89.69    5.10
  10   4  -3  102.19    8.90
  10  -4   3   87.79    7.80
  10   4  -3  100.29    8.90
  10  -4   3   40.00   23.90
 -10   4   3   98.89    6.90
  10  -4   3  105.59    9.20
  10   4   3   92.79    6.80
  10   4   3   93.09    8.90
 -10   4  -3   91.99    6.80
  10  -4  -3  104.09   43.00
  10   4   3   88.59    6.60
 -10  -4   3  100.49    5.50
 -10   4  -3  101.49    5.80
  10   4   3   95.19    8.10
  10   4   3  104.59    7.80
 -10   4   4   39.40    4.60
  10   4  -4   37.90    7.90
  10   4  -4   44.60    6.80
 -10  -4  -4   40.70    6.80
  10  -4   4   33.80    4.00
  10  -4   4   61.89    6.60
  10  -4   4   40.10    5.40
 -10  -4  -4   38.60    2.90
  10  -4   4   38.00    7.00
 -10  -4   4   34.20    3.10
  10   4   4   43.10    4.80
  10   4   4   37.90    6.10
 -10   4  -4   42.40    3.30
  10   4   4   34.00    5.60
  10   4   4   47.10    5.70
  10  -4  -4   91.59   59.09
  10   4   4   35.10    4.10
 -10   4  -4   34.80    4.60
  10  -4   5    3.40    4.10
  10   4  -5    6.70    5.90
 -10  -4  -5    3.90    1.70
  10   4  -5   -5.20    7.60
  10  -4   5    7.80    6.50
  10  -4   5    2.20    7.20
  10  -4   5    3.20    4.20
  10  -4   5    1.30    3.10
  10  -4  -5   -0.40    3.60
  10   4   5    2.00    4.90
 -10   4  -5    4.30    4.20
  10   4   5    1.80    3.30
  10   4   5    4.00    4.50
  10   4   5   -0.70    6.30
  10   4   5    3.50    5.20
 -10  -4   5    1.60    2.40
 -10   4  -5    6.50    2.30
  10   4   5    0.80    3.10
  10  -4   6   28.50    3.70
  10  -4   6   32.60    7.10
  10  -4   6   32.30    5.30
  10   4  -6   19.80    8.60
  10   4  -6   28.20    6.80
 -10  -4  -6   32.60    2.40
  10  -4   6   28.60    5.30
  10   4   6   30.00    6.50
  10   4   6   37.80    6.30
  10   4   6   34.20    5.30
  10   4   6   34.60    4.10
 -10   4  -6   31.60    3.00
 -10   4  -6   37.50    4.40
  10   4   6   35.40    3.90
 -10  -4  -7   69.99    8.20
  10   4  -7   98.29   13.00
  10  -4   7   99.49    7.60
  10   4  -7   89.19   12.60
 -10  -4  -7   98.19    5.40
  10  -4   7  106.29    7.00
  10  -4   7  112.19    8.20
  10  -4   7   94.29   10.20
  10   4   7  106.49    6.90
 -10   4  -7  101.69    6.00
  10   4   7   62.29   14.10
 -10   4  -7  113.59    7.40
  10   4   7  101.79    9.40
  10   4   7  109.69    6.90
  10   4   7  100.09    8.20
  10  -4   8   33.00    5.00
  10  -4   8   36.30    6.00
  10   4  -8   21.80    7.10
 -10  -4  -8   25.00    2.20
  10   4   8   35.40    4.00
 -10   4  -8   38.40    4.90
  10   4   8   39.20    4.10
  10   4   8   41.60    5.80
  11  -4   0   -0.10    7.80
  11   4   0   -0.50    4.40
 -11   4   0   -2.60    2.40
  11   4   0   -3.30    6.50
 -11   4   0   -1.50    3.10
  11   4   0   -1.00    4.60
 -11  -4   0    0.10    1.60
  11  -4   0   -4.60    5.70
  11  -4   0    3.50   46.70
  11  -4   1   18.10    5.80
  11  -4   1    2.10    8.40
  11   4  -1   18.40    5.10
 -11  -4  -1   15.30    1.80
  11  -4   1    7.40    6.60
  11   4  -1   17.30    5.50
 -11   4   1   13.90    3.20
 -11   4   1   13.30    2.90
  11   4   1   14.50    4.90
  11   4   1   11.40    5.30
 -11   4  -1   16.50    3.50
 -11  -4   1   15.30    1.90
 -11   4  -1   13.90    2.60
  11  -4  -1   -1.10    8.30
  11  -4  -1   -9.80    8.10
  11  -4   2    1.00    3.60
 -11   4   2   -3.90    3.40
  11  -4   2    1.90    7.40
  11   4  -2    0.80    5.30
  11   4  -2   -3.80    7.60
  11  -4   2  -53.49   24.50
  11  -4   2    0.80    7.80
  11  -4   2    1.30    4.70
 -11  -4  -2    2.10    2.70
  11   4   2    1.50    3.50
  11  -4  -2   -0.20    5.80
  11   4   2    2.90    6.00
  11   4   2    3.00    5.50
  11  -4  -2  -63.29   37.40
 -11   4  -2    1.00    3.20
  11  -4  -2    2.80    8.90
  11   4   2   -3.30    6.40
 -11  -4   2   -2.20    1.70
  11  -4   3   19.00    5.50
  11  -4   3    1.70    3.20
  11  -4   3   -1.10    9.80
  11   4  -3    1.00    5.30
 -11  -4  -3    2.00    1.50
 -11   4   3   -1.70    3.40
  11   4  -3   -6.40    6.70
  11  -4   3    0.20    4.40
  11   4  -3    0.60    5.20
  11  -4   3    0.60    6.80
  11   4   3    1.50    3.40
  11   4   3   -2.00    5.20
  11  -4  -3    1.30    4.30
 -11   4  -3    1.00    2.20
 -11  -4   3   -0.20    1.90
  11   4   3    1.10    5.20
  11   4   3   -1.40    4.00
 -11   4  -3    2.90    3.40
  11  -4  -3    5.50   12.60
  11   4   3   -0.60    4.50
  11   4   3    1.10    6.40
  11   4  -4   -3.90    5.50
  11  -4   4    2.10    4.40
  11  -4   4    0.40    3.10
  11  -4   4   -4.30    6.40
  11   4  -4   -5.10    7.00
 -11  -4  -4    2.70    1.60
 -11   4   4    0.90    4.00
  11   4   4    1.50    5.10
 -11   4  -4   -0.10    3.80
 -11  -4   4   -0.80    2.20
  11   4   4    3.60    3.30
 -11   4  -4    1.30    2.40
  11   4   4    0.50    4.70
  11  -4  -4   -1.30    4.20
  11   4   4    3.90    5.30
  11   4   4    1.90    3.50
  11   4   4   -1.30    6.10
  11  -4   5    4.30    4.50
  11   4  -5    5.20    7.00
  11  -4   5   19.60    3.50
  11   4  -5   -6.30    6.00
  11  -4   5    1.10   10.20
  11   4   5    3.10    3.10
  11   4   5    0.20    6.00
  11   4   5    5.00    5.50
 -11   4  -5    7.80    3.90
  11  -4  -5   -0.90    4.30
  11   4   5    2.50    5.30
  11   4   5    1.90    4.60
 -11   4  -5    3.80    4.70
 -11   4  -5    4.90    2.30
  11   4   5    4.00    5.40
  11  -4   6   -3.30    6.60
 -11  -4  -6    6.00    5.40
  11   4  -6   17.60    7.50
  11  -4   6   16.40    3.30
  11  -4   6   17.50    4.70
 -11  -4  -6   15.40    1.90
  11   4   6   18.90    3.30
 -11   4  -6   14.90    3.90
  11   4   6   13.80    5.80
  11   4   6   18.20    4.90
  11   4   6   11.20    5.80
  11   4   6   18.40    3.70
 -11   4  -6   18.30    2.50
  11  -4   7   13.10    4.40
  11  -4   7   13.80    3.40
  11   4  -7   -0.40    6.70
  11   4   7    7.80    4.60
  11   4   7    5.30    9.50
 -11   4  -7   17.10    4.20
  11   4   7   16.70    3.20
  12   4   0   -4.80    6.30
  12   4   0    4.40    5.20
 -12   4   0    3.00    3.20
 -12   4   0    3.10    2.70
 -12  -4   0    2.50    1.60
  12   4   0    1.90    4.70
 -12  -4  -1   46.00    3.20
  12  -4   1   37.90    8.30
 -12   4   1   47.00    4.00
  12   4  -1   43.60    6.10
  12   4  -1   42.90    6.50
 -12   4   1   51.09    4.40
  12  -4   1   35.80    6.80
 -12  -4   1   45.20    3.30
  12   4   1   39.30    6.40
 -12   4  -1   38.50    4.40
  12   4   1   49.30    6.10
 -12   4  -1   46.00    3.70
  12  -4   2    9.80    5.70
  12   4  -2    6.90    5.10
 -12   4   2    6.10    3.30
  12   4  -2   -3.90    6.30
 -12  -4  -2    4.30    1.60
 -12   4   2    6.90    3.80
  12   4  -2    5.60    5.40
  12  -4   2    3.40    4.10
 -12  -4  -2    3.80    3.40
  12   4   2    4.30    7.90
  12   4   2    0.10    6.10
 -12   4  -2    2.40    3.30
  12   4   2    2.50    4.70
  12   4   2    7.00    5.20
 -12  -4   2    4.50    1.90
 -12   4  -2    1.90    2.50
 -12   4   3   74.89    5.90
  12  -4   3   67.49    7.60
  12  -4   3   68.99    7.20
 -12  -4  -3   65.89    4.60
  12   4  -3   91.49   10.50
 -12  -4  -3   61.29    5.60
  12   4  -3   54.69    7.60
 -12   4  -3   63.59    5.30
  12   4   3   63.39    6.70
 -12  -4   3   71.89    4.50
  12   4   3   70.29    5.50
  12   4   3   62.59    7.40
 -12   4  -3   70.29    4.90
  12  -4   4   16.00    3.50
 -12   4   4    9.90    4.80
  12   4  -4    9.40    5.80
 -12  -4  -4   17.20    2.00
  12  -4   4   12.10    4.90
 -12  -4   4   13.40    2.40
  12   4   4   18.60    5.10
  12   4   4   17.30    5.60
 -12   4  -4   14.40    4.10
  12   4   4   19.40    3.80
 -12   4  -4   19.30    2.60
  12  -4   5   19.20    3.40
  12  -4   5   21.70    6.30
  12   4   5   23.70    5.70
  12   4   5   17.80    7.30
 -12   4  -5   20.60    2.90
 -12   4  -5   18.10    4.00
  13   4   0   -1.30    4.80
 -13   4   0   -0.30    3.10
 -13   4   0    0.80    3.20
 -13  -4   0   -1.30    1.60
  13   4   0   -1.80    5.70
  13   4   0   -2.30    5.30
 -13  -4  -1    1.50    1.60
 -13  -4  -1   -2.30    3.20
  13   4  -1   -1.70    5.80
 -13   4   1    0.30    3.20
 -13   4   1    1.00    5.30
  13   4  -1    3.80    5.30
  13   4  -1    1.70    5.00
  13   4   1   -1.90    4.70
 -13  -4   1    0.30    1.70
 -13   4  -1    0.80    3.20
  13   4   1   -0.20    5.20
  13   4   1   -2.50    5.40
 -13   4  -1   -0.30    2.80
  13   4  -2   21.00    8.40
 -13   4   2   19.60    3.60
  13   4  -2   18.80    6.10
 -13  -4  -2   18.80    1.90
 -13  -4  -2   12.70    4.10
 -13   4  -2   23.10    2.90
  13   4   2   11.60    5.40
  13   4   2   16.10    5.00
 -13   4  -2   16.60    3.60
 -13  -4   2   20.50    2.30
 -13   4   3    0.80    4.20
 -13  -4  -3    4.80    2.00
  13   4  -3   -1.90    5.40
  13   4   3   -0.40    5.00
  13   4   3    2.80    5.10
 -13  -4   3    6.00    2.20
  13   4   3    5.10    4.40
 -13   4  -3    2.10    3.40
 -13   4  -3    6.00    3.60
  13   4  -4    0.30    5.50
  13   4   4    1.50    6.40
  13   4   4   14.50    5.50
   0   5   0    1.30    3.10
   0   5  -1  851.61   40.20
   0   5   1  809.62   40.10
   0   5  -2   -1.30    3.00
   0  -5   2  -15.20   14.60
   0  -5   3  242.38   22.30
   0  -5  -3  258.97   13.00
   0   5  -3  251.87   13.30
   0  -5   4   -0.50    3.00
   0   5   4    1.50    2.60
   0   5   4   -4.00    7.80
   0   5  -4    1.00    1.70
   0   5  -4    1.20    4.10
   0  -5   4   -0.10    2.00
   0  -5  -4    1.80    2.70
   0  -5   4   -3.20   18.40
   0  -5   5 1166.18   56.39
   0  -5   5 1218.08   66.69
   0  -5  -5 1187.08   56.19
   0   5  -5 1206.08   56.39
   0   5   5 1108.49   56.69
   0  -5  -5 1152.98   56.69
   0   5  -5 1164.98   56.29
   0   5   5 1146.99   56.19
   0   5   5 1151.08   56.19
   0   5   5 1218.88   59.79
   0   5  -5 1269.07   56.49
   0   5  -5 1146.09   57.09
   0  -5  -5 1162.28   56.19
   0   5   6    2.10    3.30
   0  -5  -6   -1.30    4.30
   0   5   6   -0.20    8.40
   0  -5   6    0.10    3.00
   0   5   6   -4.00   12.20
   0   5   6    1.60    3.10
   0  -5  -6    0.60    2.30
   0  -5   6   -0.70    2.50
   0   5  -6    2.50    2.50
   0  -5   6    2.20   26.30
   0  -5  -6    0.60    1.80
   0   5  -6   -0.50    2.60
   0   5   6   -0.30    2.60
   0   5  -6    3.90    4.90
   0   5   7   -1.80    9.30
   0  -5  -7    3.10    2.00
   0   5   7   10.10   16.80
   0   5  -7    4.80    3.10
   0   5  -7    4.60    8.70
   0  -5   7   -1.20    3.40
   0  -5   7    5.90    3.30
   0  -5  -7    3.80    2.10
   0   5  -7    2.40    3.00
   0   5   7    6.40    4.30
   0  -5  -7    0.50    6.00
   0  -5   7    6.90   32.70
   0   5   8   -0.20    5.30
   0   5  -8   -0.90    2.90
   0  -5   8  -44.00   47.10
   0   5   8  -10.30   21.50
   0   5  -8    4.40   18.20
   0  -5  -8    0.60    2.80
   0  -5   8   -2.20    2.60
   0  -5  -8   -1.50    2.20
   0  -5   8   -0.40    4.20
   0   5  -9  398.96   21.20
   0  -5  -9  439.46   20.90
   0  -5   9  434.56   27.40
   0  -5  -9  426.56   21.20
   0   5  -9  435.06   21.10
   0   5  -9  432.16   21.50
   0  -5   9  189.58   68.69
   0  -5   9  346.67   22.50
   0   5 -10   -2.50    3.90
   0   5 -10    2.20    3.20
   0  -5 -10    0.70    2.60
   0  -5  10   -0.60    3.60
   0  -5 -10    0.60    3.60
   0   5 -10    1.30    4.50
   0   5 -11  278.27   14.00
   0  -5 -11  253.57   13.10
   0  -5 -11  252.67   13.90
   0  -5  11  252.17   18.40
  -1   5   0   -0.90    3.30
   1   5   0    1.20    3.00
   1  -5   1    7.80   12.50
  -1   5   1   17.90    3.50
   1   5  -1   18.30    3.30
  -1   5  -1   20.80    3.60
   1   5  -2  265.67   13.60
   1  -5   2  237.78   20.40
   1  -5   3   -1.50   14.10
   1   5  -3    1.70    3.60
  -1  -5  -3    0.80    2.10
  -1  -5   3  -28.80   19.40
  -1   5  -3    7.20    3.80
   1  -5  -3    0.70    2.50
  -1  -5  -4   52.69    4.00
   1  -5   4   51.29    3.90
   1   5  -4   44.90    5.50
   1  -5   4   24.10   17.10
  -1   5   4   49.20   10.80
   1   5  -4   51.19    4.10
  -1  -5   4   46.60   23.20
   1  -5  -4   52.29    3.30
   1  -5  -4   55.59    4.30
  -1   5  -4   57.39    5.70
   1   5   4   47.50    4.60
  -1  -5   4   45.40    3.90
   1   5   4   46.50    3.70
  -1   5  -4   53.79    4.10
   1  -5   5   92.29    5.60
  -1  -5  -5   91.29    5.20
  -1  -5  -5   91.19    4.60
  -1   5   5   79.89   12.90
   1   5  -5   87.99    5.80
   1   5  -5   88.59    9.10
  -1  -5  -5   88.99    6.10
   1  -5   5   75.49   20.90
  -1  -5  -5   89.79    5.30
  -1   5   5   89.89    6.50
  -1  -5   5   88.49    5.70
  -1  -5   5   88.69   28.60
   1  -5  -5   81.09    6.20
  -1   5  -5   84.99    5.90
   1   5   5   80.89    5.30
   1  -5  -5   88.89    5.10
  -1   5  -5  112.09    7.90
   1   5   5   84.79    5.30
  -1   5  -5   87.69    5.70
   1   5   5   86.29    6.40
   1  -5  -5   90.69    5.40
   1   5   5   99.79   11.30
   1  -5   6    1.30   23.10
  -1  -5  -6   21.60    4.90
   1   5  -6   26.40    3.50
   1  -5   6   31.90    3.60
  -1  -5  -6   30.70    3.10
   1   5  -6   31.90    7.50
  -1   5   6   26.40   15.40
  -1  -5  -6   29.00    2.70
   1   5  -6   27.10    3.30
  -1   5   6   27.10    4.50
  -1   5  -6   29.50    3.50
   1  -5  -6   31.90    5.20
  -1   5  -6   31.70    3.20
   1   5   6   31.80    3.20
   1   5   6   24.30   12.10
   1  -5  -6   25.70    3.00
   1   5   6   24.00    3.20
  -1   5  -6   37.20    4.30
   1   5   6   26.30    4.20
  -1  -5   6   28.80    4.00
  -1   5  -6   33.60    6.70
  -1  -5  -7  358.26   20.20
   1  -5   7  377.26   18.60
  -1  -5  -7  354.56   18.00
  -1   5   7  386.46   30.40
   1   5  -7  356.16   22.20
  -1   5   7  338.67   19.40
   1   5  -7  363.96   18.40
   1   5  -7  346.57   18.20
  -1  -5  -7  372.26   18.00
   1   5   7  359.96   18.20
  -1   5  -7  361.16   18.40
   1  -5  -7  362.56   20.50
   1   5   7  349.17   18.10
   1  -5  -7  363.36   18.00
  -1   5  -7  313.77   21.70
  -1  -5   7  337.87   52.29
  -1   5  -7  355.56   18.10
   1   5   7  373.66   19.10
  -1  -5   7  371.86   18.50
   1  -5  -7  366.26   18.20
   1   5   7  391.16   26.50
  -1   5   8   23.60   24.40
   1   5  -8    2.90    4.40
   1  -5   8   22.70   40.80
   1  -5   8   -2.20    5.10
   1   5  -8    3.60    3.10
  -1  -5  -8    1.30    2.40
   1   5  -8    1.70    3.00
  -1  -5  -8    0.80    3.10
   1  -5   8   -0.20    3.10
   1   5  -8    4.80   13.30
  -1  -5   8  -23.20   50.49
  -1   5  -8   -2.30    4.70
   1  -5  -8   10.00    9.90
   1  -5  -8    0.70    2.20
  -1   5  -8   -1.30    3.20
   1   5   8    3.20    3.40
   1   5   8    5.80    9.40
   1  -5  -8    2.80    3.10
  -1  -5   8   -0.70    2.40
  -1  -5   8   -2.60    5.20
   1   5  -9    4.60    3.30
  -1  -5  -9    6.30    2.70
   1   5  -9    2.30    3.60
   1   5  -9    3.10    4.20
   1  -5   9    1.60    3.60
  -1  -5  -9    5.80    3.30
   1  -5   9  -56.49   49.80
  -1   5  -9    2.80    3.30
  -1  -5   9   -3.00    5.00
   1  -5  -9    4.70    3.30
   1   5   9    7.30    6.50
  -1   5  -9    0.70    3.60
  -1  -5   9    0.70    3.60
   1  -5  -9    5.60    2.60
   1   5 -10   41.90    4.50
  -1  -5 -10   53.89    5.10
  -1  -5 -10   61.19    4.30
   1   5 -10   48.20    8.90
   1   5 -10   54.99    5.30
   1  -5 -10   50.89    5.10
  -1   5 -10   58.79    4.80
  -1   5 -10   40.60    6.90
   1  -5 -10   48.40    4.10
  -1   5 -10   51.59    5.30
   1   5 -11   55.69    4.60
   1  -5  11   41.20    5.90
  -1  -5 -11   60.29    5.20
  -1  -5 -11   63.19    4.80
   1   5 -11   60.39    5.40
  -1  -5  11   54.79    9.60
  -1   5 -11   49.20    4.40
  -1   5 -11   66.69    5.40
   1  -5 -11   54.99    4.40
   1  -5 -11   58.99    5.10
  -2   5   0  102.59    7.00
   2  -5   0  122.39   16.60
   2  -5   1  378.36   26.50
   2   5  -1  417.26   19.70
  -2   5   1  428.46   20.10
   2  -5  -1  418.36   27.50
  -2   5  -1  320.77   20.10
   2  -5   2  636.24   37.40
  -2  -5  -2  610.84   32.00
   2   5  -2  652.43   32.00
  -2   5  -2  734.13   32.40
   2  -5  -2  608.14   40.40
   2   5  -3    2.40    3.80
   2  -5   3    9.70   13.10
  -2  -5  -3    3.30    1.90
   2   5   3    2.40    1.90
   2  -5  -3    3.90    2.80
  -2   5  -3    1.30    3.90
   2  -5   4   21.90   15.40
  -2  -5  -4   39.60    3.60
   2   5  -4   37.40    5.50
   2   5  -4   46.50    3.70
  -2   5   4   74.39   12.20
   2  -5   4   47.50    5.50
   2  -5   4   48.50    3.90
  -2   5  -4   35.80    3.50
   2  -5  -4   49.60    4.70
   2  -5  -4   48.20    3.70
  -2  -5   4   46.40    3.10
   2  -5  -4   43.20    3.20
   2   5   4   44.50    4.60
  -2   5  -4   37.80    5.30
  -2  -5   4   -3.80   31.60
  -2  -5   4   43.30    3.20
  -2  -5  -5   26.00    2.80
  -2  -5  -5   24.80    3.70
   2  -5   5   23.50   18.20
   2   5  -5   19.60    6.10
  -2  -5  -5   25.10    1.70
   2   5  -5   21.80    3.10
  -2   5   5   23.30   13.10
   2   5  -5   26.80    3.30
  -2   5   5   20.00    4.40
   2  -5   5   23.90    3.10
   2   5   5   32.30    5.90
  -2   5  -5   26.90    3.10
   2   5   5   21.80    2.60
   2   5   5   19.10    2.60
  -2  -5   5   24.60    2.90
  -2   5  -5   24.80    2.50
   2  -5  -5   21.70    2.30
   2   5   5   21.70    3.10
  -2   5  -5   24.40    4.70
   2  -5  -5   24.30    4.10
  -2   5  -5   22.70    3.30
   2  -5  -5   24.40    2.90
  -2   5   6  351.46   19.80
  -2  -5  -6  386.56   18.60
   2   5  -6  361.76   18.80
  -2   5   6  401.36   28.80
   2  -5   6  363.76   32.50
   2   5  -6  381.16   18.80
  -2  -5  -6  385.26   18.10
  -2  -5  -6  367.66   18.40
  -2  -5  -6  353.76   19.60
   2  -5   6  374.46   19.00
   2   5  -6  360.56   21.30
   2   5  -6  375.56   18.70
  -2  -5   6  399.46   18.90
   2  -5  -6  378.56   18.50
  -2   5  -6  357.66   19.00
   2  -5  -6  386.26   20.00
  -2   5  -6  366.86   18.30
  -2   5  -6  409.96   21.30
   2   5   6  375.56   19.40
  -2   5  -6  386.36   18.90
   2   5   6  366.46   18.60
   2  -5  -6  373.56   18.70
  -2  -5  -7    5.60    1.50
  -2   5   7   -5.90   20.30
   2   5  -7    8.80    3.30
   2   5  -7    4.30    3.00
   2  -5   7    7.50    4.50
   2   5  -7    0.20    9.50
   2   5  -7    9.10    3.30
  -2  -5  -7    6.10    2.40
  -2  -5  -7   10.90    2.80
   2  -5   7    8.80   27.80
  -2  -5  -7    5.50    6.60
   2   5   7    6.80    2.80
   2   5   7   -2.10    7.90
   2  -5  -7    0.10    4.40
  -2   5  -7    9.00    7.80
  -2  -5   7    2.10    2.80
   2   5   7    6.40    3.20
   2  -5  -7    5.10    2.90
  -2   5  -7    6.70    2.30
  -2  -5   7   10.20    3.10
   2   5   7   10.40    3.90
  -2   5  -7    9.10    2.80
  -2   5  -7    4.30    2.60
   2  -5  -7    4.90    2.10
   2  -5  -7    9.50    7.10
   2   5  -8  213.68   11.60
  -2  -5  -8  210.38   10.90
   2   5  -8  213.38   11.30
  -2  -5  -8  203.28   11.30
   2   5  -8  186.18   11.60
   2  -5   8  172.58   46.70
  -2  -5  -8  158.98   15.30
  -2  -5   8  194.88   17.20
   2  -5  -8  220.18   15.40
  -2  -5   8  210.88   11.90
   2  -5  -8  208.08   11.30
  -2   5  -8  214.08   11.40
  -2   5  -8  203.28   16.90
  -2   5  -8  201.68   11.30
   2  -5  -8  208.78   10.90
   2   5   8  201.98   12.60
   2   5   8  193.58   11.30
   2   5  -9   35.50    4.30
  -2  -5  -9   32.80    3.50
   2   5  -9   28.40    5.20
   2   5  -9   38.70    4.70
  -2  -5  -9   45.10    4.40
  -2   5  -9   33.20    4.40
  -2   5  -9   30.80    6.10
   2   5   9   30.50    6.30
   2   5   9   33.60    5.10
   2  -5  -9   34.40    3.40
   2  -5  -9   39.10    4.40
  -2  -5   9   30.40    5.30
  -2  -5 -10    2.20    3.70
   2   5 -10    0.10    3.20
   2   5 -10   11.00    4.20
  -2  -5 -10   -2.00    2.80
   2  -5  10    1.20    3.70
   2   5 -10   -3.10    3.40
  -2   5 -10    1.00    5.30
  -2   5 -10    1.60    2.90
   2  -5 -10   -1.60    2.50
  -2  -5  10   -0.90    3.70
   2  -5 -10    3.30    3.70
  -2   5 -10    0.30    4.00
  -2  -5 -11   -2.00    3.60
   2   5 -11   -0.10    3.70
   2   5 -11    4.60    3.90
   2   5 -11   -0.40    3.10
   2  -5  11    3.70    6.00
   2  -5  11    1.40    4.00
  -2  -5 -11    1.90    2.90
  -2   5 -11    0.60    3.90
  -2  -5  11    0.10    3.50
  -2   5 -11    3.10    3.00
   2  -5 -11    3.90    3.70
   2  -5 -11    2.70    2.40
  -3   5   0    3.10    3.60
   3   5   0   15.80    7.10
   3  -5   0   -3.50   13.80
   3  -5   1   67.99   14.00
   3   5  -1   81.99    5.70
  -3  -5  -1   75.09    4.80
  -3   5   1   75.09    5.70
  -3   5  -1   79.39    5.80
   3  -5  -1   74.79   15.10
   3  -5   2  227.18   18.80
   3   5  -2  206.08   11.80
  -3  -5  -2  198.48   10.60
  -3  -5  -2  202.98   10.10
   3  -5  -2  221.58   22.30
  -3   5  -2  222.28   11.90
   3  -5   3   14.30   13.20
   3   5  -3   12.50    2.00
  -3  -5  -3   13.20    1.90
   3   5  -3    8.20    4.50
   3  -5   3   11.40    4.10
  -3  -5  -3   15.50    4.40
   3  -5  -3    9.60    1.70
  -3  -5   3   12.30    1.40
  -3  -5   3   14.40    2.10
   3   5   3   10.70    2.10
   3   5   3   11.70    2.10
   3   5   3   15.00    2.80
  -3   5  -3    9.70    2.50
  -3   5  -3   11.10    3.40
   3  -5  -3    8.70    3.50
   3  -5   4  161.28    8.70
  -3  -5  -4  150.98    8.60
   3  -5   4  170.38   10.50
  -3   5   4  183.48   18.40
   3  -5   4  160.58   19.40
   3   5  -4  168.08   10.50
   3   5  -4  153.78    8.80
   3  -5  -4  159.28    8.30
  -3   5  -4  165.88   10.50
   3   5   4  158.08    8.50
  -3   5  -4  153.28    8.20
  -3  -5   4  161.28    8.00
   3  -5  -4  162.98    9.30
   3  -5  -4  158.48    8.30
  -3   5  -4  164.68    8.60
   3   5   4  166.28    9.90
   3   5   4  160.68    9.20
   3   5   4  156.78    8.20
  -3  -5   4  153.78    8.40
  -3  -5  -5  289.97   15.30
  -3  -5  -5  285.07   14.70
   3  -5   5  289.77   26.00
   3   5  -5  304.47   15.00
   3  -5   5  298.67   15.20
  -3  -5  -5  295.17   14.20
   3   5  -5  304.37   17.90
   3  -5   5  334.47   16.70
   3   5  -5  285.67   15.10
  -3   5   5  310.97   26.80
   3   5   5  298.37   14.90
  -3   5  -5  300.07   15.00
  -3  -5   5  305.07   15.00
   3   5   5  272.27   14.70
   3  -5  -5  293.87   14.90
   3   5   5  292.37   15.40
  -3   5  -5  289.87   14.50
   3   5   5  293.17   16.50
   3  -5  -5  300.37   14.70
  -3  -5   5  295.07   14.50
  -3   5  -5  301.57   16.80
   3  -5  -5  289.77   16.10
  -3   5  -5  277.67   15.00
   3   5  -6   10.10    3.20
  -3   5   6  -28.10   19.20
  -3  -5  -6   10.90    1.40
  -3  -5  -6    7.20    4.90
   3   5  -6   12.10    2.50
   3   5  -6   18.30    9.10
   3  -5   6   13.80    4.40
  -3  -5  -6   10.30    2.40
   3   5  -6    9.60    3.30
   3  -5   6   34.40   21.80
   3   5   6   11.10    3.70
  -3   5  -6   12.90    4.10
   3   5   6    9.10    2.50
   3   5   6    8.70    2.60
   3   5   6    0.20    6.50
   3  -5  -6   10.70    2.10
   3  -5  -6   11.30    2.90
  -3   5  -6    4.50    7.40
  -3  -5   6    5.10    3.10
  -3   5  -6   13.00    3.00
   3   5   6    5.90    5.90
  -3  -5   6   10.10    2.80
  -3  -5   6    8.40    2.70
   3  -5  -6   14.40    6.20
  -3  -5  -7    5.80    2.70
  -3  -5  -7   -9.30    6.80
   3  -5   7   -0.50    3.30
   3   5  -7   -2.50    3.10
  -3   5   7  -33.80   26.20
   3   5  -7    4.40    3.70
   3  -5   7   21.50   26.90
   3   5  -7   19.00   12.60
   3  -5   7   -3.50    7.00
  -3  -5  -7    1.80    1.40
   3   5  -7    2.80    3.30
  -3  -5  -7    1.30    2.50
   3  -5  -7    0.50    7.20
   3  -5  -7   -0.60    2.00
   3   5   7    0.30    3.00
   3   5   7    2.90    3.50
  -3   5  -7    3.90    2.30
   3   5   7  -22.20    6.70
   3  -5  -7   -1.10    3.90
  -3  -5   7    0.30    3.40
   3   5   7   -0.80    2.60
   3   5   7    2.50    7.70
  -3  -5   7    2.70    3.00
   3  -5  -7    1.30    2.70
  -3   5  -7    7.60    9.30
  -3   5  -7    4.60    3.00
  -3  -5  -8    3.50    2.60
  -3   5   8   -6.90   31.70
   3   5  -8    0.30   17.40
  -3  -5  -8   23.10   10.60
  -3  -5  -8   10.80    3.30
   3   5  -8    6.40    3.30
   3   5  -8    4.80    4.20
   3  -5   8    0.10    3.50
   3  -5   8    5.40    4.80
   3  -5   8  -11.30   37.50
   3   5  -8    3.30    3.50
  -3  -5  -8    5.70    1.60
   3  -5  -8    2.80    2.40
   3  -5  -8    9.10   11.30
  -3   5  -8    5.20    3.20
   3  -5  -8   -1.60    4.50
  -3  -5   8    0.50    3.60
   3   5   8    3.30    3.70
  -3   5  -8   -5.70   13.10
  -3   5  -8    3.00    3.10
  -3   5  -8    3.80    3.00
   3   5   8    3.70    9.00
   3   5   8    6.40    3.30
   3   5   8    7.80    4.70
  -3  -5   8    7.30    3.70
   3  -5  -8    7.40    3.30
   3   5  -9    0.40    3.10
   3   5  -9   -1.20    4.80
   3   5  -9   -1.90    4.90
   3   5  -9   -0.30    4.60
   3  -5   9   -7.40   46.30
  -3  -5  -9    8.60    6.30
  -3  -5  -9    2.90    3.40
   3  -5   9    0.20    3.70
   3   5   9    2.30    4.40
   3  -5  -9   -1.60    5.30
   3  -5  -9    1.70    2.50
  -3   5  -9   -2.30    3.50
  -3   5  -9    1.30    3.90
  -3  -5   9    0.90    5.20
  -3  -5   9    0.00    4.10
   3   5   9    4.00   11.10
   3  -5  -9    0.60    3.70
   3   5 -10   16.50    4.40
   3   5 -10   18.50    5.90
  -3  -5 -10   17.70    4.10
  -3  -5 -10   14.90    3.30
  -3  -5  10   13.30    7.70
  -3   5 -10   14.80    4.00
  -3   5 -10   10.10    4.90
   3  -5 -10   20.70    4.10
   3   5  10   17.30    7.80
   3  -5 -10   19.70    3.00
  -3   5 -10   15.90    3.40
   3   5  10   19.60    4.90
   3   5 -11    3.40    4.10
  -3  -5 -11    2.70    4.30
   3   5 -11   -0.60    2.90
   3  -5  11    5.80    3.30
   3  -5 -11    5.90    2.60
  -3  -5  11    1.10    3.50
  -3   5 -11    4.00    3.00
  -3   5 -11    4.40    4.00
   3  -5 -11    1.80    3.90
  -4   5   0  141.29    7.40
   4   5   0  130.59    7.70
   4  -5   0  180.78   18.20
  -4  -5   0  113.19    8.60
   4   5   0  132.19    9.90
  -4   5   0  127.59    9.00
   4   5  -1   23.90   12.00
   4   5  -1   24.90    3.30
  -4  -5  -1   23.60    2.10
   4  -5   1   32.60   13.30
  -4   5  -1   31.10    2.40
   4   5   1   27.80    2.30
  -4   5  -1   27.60    4.70
   4   5   1   28.00    3.40
   4  -5  -1   56.39   15.30
   4  -5   2  349.87   18.40
   4  -5   2  391.36   26.40
   4   5  -2  355.16   17.60
   4   5  -2  340.37   19.10
   4   5   2  367.16   17.60
   4   5   2  353.56   17.90
  -4  -5   2  343.77   17.20
   4   5   2  366.86   18.50
   4  -5  -2  340.57   28.10
  -4   5  -2  347.37   17.70
  -4   5  -2  363.86   19.00
   4  -5  -2  362.66   17.50
   4   5   2  366.76   17.60
   4  -5  -2  369.06   18.20
   4   5   2  366.36   18.20
   4   5  -3  142.89    8.30
   4   5  -3  154.38   10.20
   4  -5   3  147.29    9.80
   4  -5   3  152.98    8.70
   4  -5   3  171.68   19.00
   4   5   3  156.58    8.90
   4  -5  -3  199.88   25.90
  -4  -5   3  150.58    9.70
   4   5   3  141.79    8.70
  -4   5  -3  152.78    8.50
   4   5   3  150.48    7.90
  -4  -5   3  151.58    7.60
   4   5   3  148.59    9.20
   4  -5  -3  158.28    7.90
  -4   5  -3  157.28   10.20
   4  -5  -3  165.48    9.00
  -4   5  -3  148.59    8.20
   4   5   3  157.58    7.90
   4  -5  -3  154.98    8.40
   4  -5   4   -4.70   14.90
   4   5  -4    8.90    2.90
   4  -5   4    3.20    2.90
   4  -5   4    2.20    5.30
   4   5  -4   11.90    6.80
   4  -5   4   12.80    4.40
   4  -5   4   19.00    4.20
   4   5  -4    3.10    2.50
  -4  -5  -4    3.40    1.90
   4  -5  -4    6.90    1.90
  -4   5  -4    7.00    1.90
   4   5   4    6.80    3.30
  -4  -5   4    6.10    1.50
   4  -5  -4    4.80    2.30
   4  -5  -4    5.00    4.40
   4   5   4    4.80    3.90
  -4   5  -4    7.60    2.40
  -4   5  -4    8.40    4.20
   4   5   4    7.40    2.20
   4   5   4    0.90    2.80
   4   5   4   -1.70    5.30
  -4  -5   4    7.80    2.30
  -4   5  -4    7.90    1.70
   4   5   4    7.70    2.10
   4   5  -5   21.00    8.50
  -4  -5  -5   15.60    3.70
   4   5  -5   10.90    3.30
   4  -5   5   -0.60    5.70
  -4   5   5   12.00   21.00
   4   5  -5   11.70    2.90
   4  -5   5   28.20    5.40
   4  -5   5    8.90   19.30
   4  -5  -5   12.40    2.10
  -4   5  -5   15.50    3.30
  -4  -5   5   11.00    2.60
   4   5   5   10.30    4.40
   4   5   5   14.40    4.70
  -4   5  -5   13.40    2.00
   4   5   5   12.30    2.40
  -4   5  -5   19.90    6.90
  -4  -5   5   11.50    3.20
   4  -5  -5    5.60    5.60
  -4  -5   5   13.00    1.90
   4   5   5   11.20    2.40
  -4   5  -5   16.20    2.80
   4   5   5   11.70    2.70
   4   5   5   -0.90    8.00
  -4   5   6  747.73   60.39
   4   5  -6  670.43   36.20
   4   5  -6  651.93   32.60
   4   5  -6  678.33   32.80
  -4  -5  -6  644.24   32.30
   4  -5   6  674.93   34.10
  -4  -5  -6  672.33   31.90
   4   5  -6  639.34   33.10
   4  -5   6  701.73   48.80
   4  -5  -6  681.83   34.40
   4  -5  -6  642.74   32.60
   4   5   6  666.33   32.50
   4   5   6  671.03   33.40
  -4   5  -6  702.43   32.70
   4   5   6  646.14   33.80
   4  -5  -6  712.43   32.50
  -4  -5   6  676.23   32.70
   4   5   6  663.33   32.50
  -4   5  -6  675.03   34.90
  -4  -5   6  661.83   38.90
  -4   5  -6  671.13   32.10
  -4  -5   6  644.44   32.20
  -4   5   7   88.39   32.20
   4   5  -7   65.39    5.60
   4   5  -7   79.09    6.30
  -4  -5  -7   80.19    5.70
   4   5  -7   76.29    6.00
  -4  -5  -7   75.09    4.30
   4   5  -7   66.59   17.00
   4  -5   7   86.29   30.70
  -4  -5   7   59.79    6.20
  -4   5  -7   63.59   11.00
   4   5   7   86.69    5.80
  -4   5  -7   69.79    5.10
  -4   5  -7   84.29    8.00
   4  -5  -7   72.99    9.80
   4  -5  -7   84.49    6.80
   4   5   7   78.99    8.80
   4   5  -8  212.78   12.30
   4  -5   8  235.88   12.70
  -4  -5  -8  227.18   11.10
   4   5  -8  223.18   12.70
   4  -5   8  163.08   39.50
  -4  -5  -8  221.88   11.90
  -4  -5  -8  232.98   12.20
   4  -5   8  217.18   13.20
   4   5  -8  216.88   12.70
   4   5   8  222.28   12.20
   4  -5  -8  233.28   11.90
   4  -5  -8  220.68   12.40
   4   5   8  231.38   13.50
  -4  -5   8  232.28   12.70
  -4   5  -8  209.18   11.60
   4   5   8  220.38   12.40
  -4   5  -8  222.28   12.00
  -4  -5   8  201.88   19.30
  -4   5  -8  232.88   12.40
  -4  -5  -9    5.20    3.20
   4   5  -9    6.20    4.80
   4   5  -9    0.30    3.80
  -4  -5  -9    1.90    3.60
   4   5  -9    2.60    4.40
   4   5  -9    0.20    3.00
   4  -5   9    4.20    6.10
   4  -5   9    1.70    4.00
   4   5   9    1.60    3.70
   4   5   9    5.90    9.40
   4   5   9    3.30    5.00
   4  -5  -9   -1.60    4.60
  -4   5  -9    3.20    3.70
  -4  -5   9   -1.90    4.40
   4   5   9    5.40    4.70
   4  -5  -9    2.60    2.60
  -4   5  -9    4.70    3.80
   4  -5  -9    2.70    3.60
  -4  -5   9    1.20    4.50
  -4  -5 -10   29.70    4.00
   4   5 -10   40.50    5.00
  -4  -5  10   46.00    6.20
  -4   5 -10   33.70    4.80
   4  -5 -10   39.30    3.60
   4   5  10   33.50    4.70
   4  -5 -10   45.30    6.50
  -4   5 -10   41.90    4.80
   4   5  10   40.30    6.70
   4   5 -11   -1.20    3.40
  -4   5 -11    4.10    3.30
   4  -5 -11    2.30    3.80
   4  -5 -11    5.90    2.70
  -4   5 -11    1.90    4.20
   5   5   0    1.00    2.60
   5  -5   0  -28.20   14.90
   5   5   0    1.00    2.60
  -5   5   0   -1.60    1.50
   5  -5   0   -3.50    3.40
   5   5   0   -4.60    4.70
  -5   5   0   -1.50    5.00
   5   5   0    0.40    1.80
  -5   5   0    1.80    1.70
   5   5   0    0.00    1.80
   5  -5   0   -0.70    2.20
   5   5  -1   28.50   11.50
   5   5  -1   11.70    2.20
   5   5  -1   12.20    3.90
   5  -5   1   35.20   16.40
   5   5  -1    9.10    3.00
  -5   5   1   12.20    2.20
   5  -5  -1   10.50   16.40
  -5   5  -1    7.40    4.80
  -5   5  -1   12.70    1.70
   5   5   1    6.90    2.10
   5   5   1   11.70    2.40
   5  -5  -1    9.00    1.80
   5  -5  -1    9.30    2.30
  -5   5  -1   13.40    2.30
   5   5   1   11.50    3.60
   5   5   1   11.90    2.80
   5   5  -2   51.39    4.50
   5  -5   2   46.60    4.40
   5   5  -2   48.80   21.50
  -5   5   2   50.19    3.50
   5  -5   2   48.40    5.40
  -5   5  -2   42.40    3.10
   5  -5  -2   43.50    5.30
  -5  -5   2   40.10    3.50
   5  -5  -2   10.20   18.50
   5   5   2   43.90    3.80
   5  -5  -2   41.10    3.30
  -5   5  -2   46.20    6.50
   5   5   2   43.60    4.30
   5  -5  -2   44.90    3.60
   5   5   2   44.90    3.10
  -5  -5   2   44.40    2.70
  -5   5  -2   41.80    3.50
   5   5   2   42.40    4.10
   5   5   2   42.00    3.30
  -5   5   3   14.10    2.70
   5  -5   3    3.30   16.40
   5   5  -3   11.70    2.20
   5   5  -3   15.40    3.10
   5  -5   3   11.40    4.40
   5   5  -3   18.30    3.50
   5  -5   3   23.50    4.10
   5   5   3   12.90    2.60
  -5   5  -3   17.00    1.90
  -5  -5   3   14.00    1.60
   5  -5  -3   12.90    2.60
   5  -5  -3   27.90   24.20
  -5  -5   3   13.20    2.50
   5   5   3   15.90    3.70
  -5   5  -3   11.70    2.70
   5  -5  -3   10.70    4.90
   5  -5  -3   16.20    2.10
   5   5   3   13.50    3.30
  -5   5  -3    5.90    5.60
   5   5   3   16.90    2.30
   5   5   3   16.70    2.50
  -5   5   4    0.80    3.20
   5  -5   4   14.60    4.40
   5   5  -4    1.70    3.40
   5  -5   4    0.30    2.70
   5  -5   4    1.40    5.40
   5  -5   4   12.20   16.10
   5   5  -4   -0.40    2.10
   5   5  -4    1.10    2.20
   5  -5   4    2.40    4.60
   5   5  -4    1.80    3.10
  -5   5  -4   -3.10    6.30
  -5   5  -4    0.90    1.80
  -5   5  -4    0.00    2.00
   5  -5  -4   -1.00    2.40
   5   5   4   -1.00    3.80
  -5  -5   4    2.50    2.30
   5   5   4    0.10    1.80
   5   5   4   -1.10    3.20
   5  -5  -4   -1.30    1.80
   5  -5  -4   -2.00    2.30
  -5  -5   4   -0.60    1.40
   5  -5  -4   29.50   32.20
   5  -5  -4    2.00    4.20
   5   5   4    0.40    5.80
   5  -5   5   -0.20    5.50
   5  -5   5   -0.30    3.00
   5  -5   5   11.30    4.10
   5   5  -5    1.30    3.10
   5   5  -5    3.10    2.80
   5   5  -5    5.10    4.30
   5  -5  -5    0.80    6.60
   5   5   5    3.80    4.00
   5   5   5    3.20    2.40
  -5  -5   5   -0.50    4.70
   5   5   5    4.40    2.50
   5  -5  -5    2.40    1.90
   5   5   5    5.90    4.50
  -5  -5   5    3.70    2.60
   5  -5  -5    5.00    2.70
   5  -5  -5    0.30    2.90
  -5  -5   5    2.30    1.80
  -5   5  -5    4.20    3.20
  -5   5  -5    6.00    2.70
   5   5   5   -0.10    6.20
   5   5   5    2.90    3.40
  -5   5  -5    2.50    1.80
   5   5  -6   92.89    6.60
   5   5  -6   86.19    6.70
   5  -5   6   91.59   25.70
  -5  -5  -6   86.39    4.80
   5   5  -6   79.89    7.70
  -5  -5  -6   83.59    6.40
   5  -5  -6   91.99    5.70
   5  -5  -6   89.49   10.70
   5   5   6   88.19    7.10
   5  -5  -6   92.09    5.80
  -5   5  -6  102.39    5.90
  -5   5  -6   79.69   11.40
  -5  -5   6   91.49    6.40
   5   5   6   91.99    5.90
  -5   5  -6   91.09    6.50
  -5  -5   6   79.89    5.60
   5   5   6   92.39    5.90
  -5   5  -6   85.89    5.40
   5   5   6   94.99    8.70
   5   5  -7  262.97   14.40
   5  -5   7  276.07   15.10
  -5  -5  -7  256.37   13.10
   5   5   7  265.07   15.20
  -5  -5   7  278.27   14.40
   5  -5  -7  278.17   13.90
   5   5   7  257.27   14.00
  -5   5  -7  269.17   13.50
   5   5   7  268.17   14.00
  -5   5  -7  272.97   14.40
   5  -5  -7  286.07   14.30
   5  -5  -7  260.07   19.30
  -5  -5   7  254.57   21.70
  -5   5  -7  261.57   19.80
   5   5   7  263.97   16.90
  -5  -5  -8   22.40    2.10
   5  -5   8   18.00    5.20
  -5  -5  -8   22.20    3.80
   5   5  -8   14.40    4.60
   5  -5   8  -22.20   35.70
   5   5  -8   18.70    4.10
   5  -5   8   19.10    4.00
   5   5   8   17.40    3.80
  -5   5  -8   16.60    3.00
   5  -5  -8   19.70    4.00
   5   5   8   19.70    3.60
   5   5   8   25.50    5.20
  -5   5  -8   23.70    3.80
  -5  -5   8   10.20    5.40
   5  -5  -8   18.50    3.00
  -5  -5   8   19.50    4.20
  -5  -5  -9   16.70    4.10
   5   5  -9   20.90    4.50
  -5  -5  -9   19.70    2.10
   5  -5   9    9.20    4.50
   5  -5   9   21.90    5.90
   5   5   9    4.00    9.00
   5   5   9   20.10    5.30
   5  -5  -9   18.70    3.00
  -5   5  -9   11.50    3.70
  -5  -5   9   14.70    4.60
  -5   5  -9   21.60    4.20
  -5  -5   9   10.10    5.00
   5   5   9   17.60    3.80
   5   5   9   20.10    4.60
   5  -5  10   29.80    3.80
  -5  -5 -10   39.90    4.70
   5   5 -10   45.20    4.80
   5   5  10   40.10    4.60
   5   5  10   34.30    6.20
  -5   5 -10   46.20    4.70
   5  -5 -10   41.00    4.60
   5  -5 -10   39.60    3.70
  -5   5 -10   20.50    5.90
  -5  -5  10   33.80    5.40
  -6   5   0  115.39    5.90
   6   5   0  108.49    6.00
   6   5   0  115.79    7.00
   6   5   0   95.59    7.30
   6  -5   0   83.99   19.10
   6   5   0  114.59    6.10
   6   5   0  102.49    7.00
   6  -5   0   94.79    7.40
  -6   5   0  101.49    5.70
  -6   5   0  102.79    9.00
   6  -5   0  101.39    6.20
  -6   5   1   87.79    5.30
   6   5  -1  114.69   12.40
   6  -5   1   78.59    6.70
   6  -5   1   76.29   17.60
   6   5  -1   77.39    6.10
   6   5  -1   81.59    5.60
   6   5  -1   84.69    5.30
   6  -5   1   83.99    5.80
  -6   5   1   87.49    4.90
   6   5  -1   94.09   10.60
   6  -5   1   88.99    7.50
   6   5  -1   89.69    6.20
   6  -5  -1   60.99    6.30
  -6  -5   1   83.09    5.70
   6   5   1   82.89    4.80
   6  -5  -1   78.99    7.00
  -6   5  -1   81.89    7.70
   6  -5  -1   85.89    5.30
   6  -5  -1   64.99   20.00
   6   5   1   80.49    5.20
  -6   5  -1   86.19    4.80
   6   5   1   89.09    6.40
   6   5   1   87.29    6.10
   6   5   1   79.39    6.80
  -6   5  -1   84.79    5.30
   6  -5   2  189.18   11.20
   6   5  -2  172.98   11.10
   6   5  -2  183.88   24.80
   6  -5   2  164.08   20.30
  -6   5   2  195.08    9.60
   6   5  -2  186.48   10.00
   6  -5   2  180.08   10.30
  -6  -5   2  188.28    9.80
   6   5   2  176.88   10.90
  -6   5  -2  189.58    9.70
   6   5   2  180.38    9.60
  -6   5  -2  182.18   12.30
  -6   5  -2  176.78    9.20
   6   5   2  181.38   10.30
   6  -5  -2  185.08    9.80
  -6  -5   2  178.48    9.00
   6  -5  -2  175.28   11.30
   6  -5  -2  180.38    9.50
   6   5   2  176.98    9.40
   6  -5  -2  163.28   24.00
   6   5   2  179.68   10.30
   6  -5   3  630.04   32.20
   6  -5   3  645.34   32.70
   6   5  -3  669.13   32.00
  -6   5   3  639.34   31.30
   6  -5   3  572.84   39.80
   6  -5  -3  668.73   32.90
   6  -5  -3  658.33   31.50
   6   5   3  658.83   32.40
   6   5   3  644.34   32.00
  -6   5  -3  611.04   31.60
   6  -5  -3  667.73   48.60
  -6   5  -3  631.54   31.10
  -6  -5   3  644.64   31.50
   6   5   3  657.53   31.40
  -6   5  -3  643.44   33.40
   6  -5  -3  637.54   31.30
   6   5   3  684.53   32.80
   6   5   3  641.34   31.40
   6  -5   4   29.40   30.60
   6   5  -4   55.59    4.70
  -6   5   4   48.50    4.50
   6   5  -4   58.29    5.40
   6   5  -4   56.09    4.50
   6  -5   4   52.99    6.50
   6   5   4   51.49    4.10
   6   5   4   61.29    5.30
   6  -5  -4   79.69   36.50
  -6  -5   4   49.00    3.40
  -6  -5   4   46.00    4.20
   6   5   4   55.39    5.30
   6  -5  -4   55.79    4.40
   6   5   4   51.79    4.00
   6   5   4   53.59    6.00
  -6   5  -4   44.70    4.30
   6  -5  -4   55.99    8.30
   6  -5  -4   46.20    4.20
  -6   5  -4   51.39    3.70
  -6   5  -4   62.29    9.10
   6  -5   5    7.10   21.50
   6  -5   5    1.80    6.40
   6   5  -5   -0.10    4.10
   6   5  -5    0.60    3.50
   6   5  -5   -0.90    2.70
   6  -5   5    0.90    3.40
   6   5  -5   -4.00    3.00
   6  -5   5   13.60    4.90
   6  -5  -5   -0.30    2.90
  -6   5  -5    1.90    1.90
  -6  -5   5   -1.20    1.70
   6   5   5    0.90    2.30
   6  -5  -5   33.60   50.89
  -6   5  -5   -3.00    8.80
   6  -5  -5   -2.30    2.20
   6   5   5   -2.20    6.20
  -6  -5   5   -1.10    2.70
   6  -5  -5    1.00    9.00
   6   5   5    5.10    3.60
  -6   5  -5    0.90    3.20
   6   5   5   -1.60    4.00
  -6   5  -5    1.20    2.90
   6   5   5   -1.10    2.40
   6   5   5   -0.20    4.60
   6  -5  -5    0.80    2.90
   6   5  -6  190.18   12.70
   6   5  -6  203.18   11.40
   6  -5   6  241.48   13.90
  -6  -5  -6  201.78    9.90
   6  -5   6  197.38   30.10
  -6  -5  -6  188.48   11.80
   6   5  -6  187.68   11.40
   6  -5  -6  223.18   16.70
   6  -5  -6  197.68   11.20
   6   5   6  202.48   12.00
   6   5   6  189.68   10.80
   6   5   6  200.58   10.90
  -6  -5   6  221.78   11.50
   6   5   6  195.68   12.60
  -6   5  -6  215.88   11.10
  -6  -5   6  205.38   10.40
  -6  -5   6  177.38   20.70
  -6   5  -6  149.99   16.30
  -6   5  -6  181.18   11.70
   6   5  -7    4.60    4.10
   6  -5   7    0.20    4.00
  -6  -5  -7    0.90    7.80
   6   5  -7    4.80    3.80
  -6  -5  -7    6.30    1.60
   6  -5   7   -5.60    7.90
   6  -5   7   59.09   31.40
   6  -5   7    6.90    4.30
   6  -5  -7    5.60    2.70
   6  -5  -7   -0.40    3.40
   6   5   7    8.40    6.50
   6   5   7   -1.50    7.00
  -6  -5   7    3.10    5.50
  -6   5  -7    8.30    2.50
  -6   5  -7    5.50    3.60
   6   5   7    6.40    3.00
   6  -5  -7    3.60    3.70
   6   5   7    7.50    4.40
  -6  -5   7    4.10    3.40
   6   5   7    6.80    3.10
   6   5  -8  101.89    7.70
   6  -5   8  106.09    8.50
  -6  -5  -8  104.99    8.30
   6  -5   8   69.99   36.20
   6  -5   8  108.79    7.40
  -6  -5   8  102.29   16.70
  -6   5  -8  115.69    8.60
   6   5   8   94.99    7.00
   6   5   8  104.89    7.30
   6  -5  -8  110.19    7.60
  -6   5  -8  110.09    6.50
   6  -5  -8  114.69    8.30
  -6  -5   8  117.39    9.20
   6   5   8   72.09    9.80
   6   5   8  107.79    8.60
   6  -5   9  346.17   18.10
   6  -5   9  360.66   17.40
  -6  -5  -9  352.76   16.60
  -6  -5  -9  352.26   17.70
   6  -5  -9  321.97   17.20
   6  -5  -9  351.76   17.70
  -6   5  -9  283.37   17.10
   6   5   9  368.46   17.50
  -6   5  -9  359.46   17.90
  -6  -5   9  324.47   25.20
  -6  -5   9  330.97   18.00
   7  -5   0    4.00    7.20
  -7   5   0   -1.20    1.70
   7   5   0   -3.10    3.90
   7  -5   0   -1.10    3.60
   7   5   0   -1.10    3.70
   7  -5   0   -9.60   21.20
   7  -5   0    1.30    3.30
   7   5   0   -0.70    2.50
   7   5   0   -4.50    6.70
  -7   5   0    0.60    1.70
   7  -5   0    0.30    3.10
   7   5   0    0.30    2.30
   7   5   0    0.20    2.20
  -7   5   1    1.10    2.40
   7   5  -1    2.30    3.00
   7   5  -1    3.00    3.00
   7   5  -1   -8.00    5.00
   7   5  -1    4.20    3.00
  -7   5   1    0.40    1.90
   7   5  -1    4.10    2.60
   7  -5   1    0.60    2.70
   7  -5   1    7.00    5.20
   7  -5   1    3.90   17.90
   7  -5  -1   -3.30    7.30
   7  -5  -1   15.70   21.40
   7   5   1    1.80    3.50
   7   5   1    0.10    2.30
  -7   5  -1    3.90    1.80
   7  -5  -1    2.60    2.60
  -7   5  -1   10.60    6.80
   7   5   1    2.20    3.70
   7   5   1   -1.30    6.00
  -7  -5   1    3.30    1.20
  -7   5  -1   -0.80    2.30
   7   5   1    4.30    2.20
   7  -5  -1   -8.70    4.40
   7  -5  -1    0.10    2.20
  -7  -5   1    1.90    3.00
   7   5   1    2.00    3.20
   7  -5   2   23.40    5.20
   7   5  -2   31.00    4.40
  -7   5   2   28.70    3.20
   7   5  -2   24.80    3.50
   7   5  -2   17.90    7.40
   7   5  -2    9.10   21.60
  -7   5   2   27.00    2.90
   7  -5   2   28.30    4.70
   7  -5   2   35.10   19.60
   7   5   2   25.50    4.60
   7   5   2   20.80    4.00
  -7  -5   2   27.70    3.40
  -7   5  -2   24.90    2.40
  -7   5  -2   15.80    8.20
   7  -5  -2   24.80    8.00
   7  -5  -2   26.80    3.40
  -7   5  -2   26.20    3.10
   7   5   2   27.30    3.10
   7   5   2   29.80    2.90
   7  -5  -2   -6.10   26.80
   7  -5  -2   27.80    3.20
  -7  -5   2   24.60    2.00
   7   5   2   27.40    4.60
   7  -5   3   44.50   20.10
   7   5  -3   23.00    5.00
   7  -5   3   22.70    5.20
   7  -5   3   35.70    4.80
  -7   5   3   24.10    3.30
   7   5  -3   18.90    4.20
   7   5   3   18.60    2.90
   7  -5  -3   31.50   27.70
  -7  -5   3   24.40    3.40
   7  -5  -3   23.00    2.90
   7  -5  -3   28.30    8.20
  -7   5  -3   18.90    3.20
   7   5   3   19.10    4.60
  -7   5  -3   23.20    8.80
  -7  -5   3   19.10    1.90
   7  -5  -3   21.00    3.30
   7   5   3   20.00    3.90
  -7   5  -3   17.60    2.30
   7   5   3   24.20    4.10
   7   5   3   14.30    4.50
   7   5  -4   97.89    7.80
   7  -5   4   97.09    9.00
   7   5  -4   99.29    8.80
   7  -5   4  117.79    7.70
   7  -5   4   53.69   22.00
  -7   5   4   95.09    6.70
  -7   5  -4  103.69    5.80
   7  -5  -4  100.19    6.40
  -7   5  -4  106.29   12.40
  -7  -5   4   98.19    7.00
   7   5   4  109.89    8.30
  -7   5  -4   97.19    6.90
   7   5   4   97.59    7.50
   7  -5  -4   93.79    6.80
   7   5   4   92.59    6.40
   7  -5  -4  132.89   12.20
   7   5   4  100.39    7.60
  -7  -5   4  104.59    5.60
   7   5   4  106.79    6.30
   7   5  -5   44.20    4.80
   7  -5   5   57.89    8.20
   7  -5   5   27.10   24.40
   7   5  -5   39.80    5.90
  -7   5  -5   38.70    3.20
   7  -5  -5   42.10    3.90
  -7  -5   5   39.50    3.10
  -7   5  -5   58.19   12.30
   7  -5  -5   11.00   58.19
   7   5   5   45.60    5.60
  -7  -5   5   38.30    4.30
   7   5   5   39.80    3.90
   7   5   5   40.30    9.00
   7   5   5   40.50    6.30
   7  -5  -5   53.39   12.60
  -7   5  -5   35.60    4.50
   7   5   5   42.70    4.00
   7  -5   6    0.80    4.30
  -7  -5  -6   -2.80    1.50
   7   5  -6    0.70    3.40
   7  -5   6   -3.70   28.00
   7   5  -6    4.50    4.10
   7  -5   6   -3.50    7.10
  -7   5  -6    0.50    4.40
   7   5   6   -1.10    5.40
  -7   5  -6   -1.00    2.30
   7  -5  -6   -1.80    2.80
   7   5   6   -2.20    6.80
   7   5   6   -0.40    3.50
   7  -5  -6    0.80    3.10
   7  -5  -6   -0.40    3.30
  -7   5  -6    1.60    3.30
   7   5   6    4.00    5.50
   7   5   6   -0.80    2.50
   7   5   6   -0.10    2.70
  -7  -5   6    0.30    2.50
  -7  -5   6   -0.80    3.30
   7  -5  -6    7.20   14.30
   7  -5   7   -3.10    3.10
  -7  -5  -7   -0.90    1.50
   7  -5   7   -0.30    4.10
   7   5  -7   -1.30    3.50
   7  -5   7  -10.60    9.90
   7  -5   7    3.30    4.00
   7   5   7    1.80    3.00
   7   5   7   -3.10    7.00
   7   5   7    0.90    3.00
   7   5   7    2.60    4.30
  -7   5  -7    3.20    3.40
  -7   5  -7   -2.70    2.50
  -7  -5   7    0.60    3.70
   7   5   7   -2.60    7.10
   7  -5  -7    0.90    3.50
   7  -5  -7    2.70    3.60
   7  -5  -7   -2.30    3.00
  -7  -5   7   -1.00    7.00
  -7  -5  -8  116.59    7.80
  -7  -5  -8  108.19    5.70
   7  -5   8  101.79    7.30
   7   5  -8   97.09    9.90
   7  -5   8  107.29    8.70
  -7  -5   8  109.49    8.10
  -7   5  -8  102.79    6.50
   7  -5  -8  100.69    6.80
  -7   5  -8  106.49    7.70
   7   5   8  107.09    7.30
   7   5   8  106.49    8.90
  -7  -5   8   98.49   18.00
   7  -5  -8  102.89    7.70
   7   5   8  105.59    7.30
  -7  -5  -9  183.88   11.00
   7  -5   9  187.88   11.40
   7  -5   9  193.58   10.40
  -7  -5  -9  194.38    9.40
   7   5  -9  169.38   13.20
   7  -5   9  191.38   11.70
   7  -5  -9  168.08   10.30
   7   5   9  184.08   10.60
   7   5   9  188.78   10.50
  -7   5  -9  190.88   10.80
  -7  -5   9  196.08   11.00
   7  -5  -9  185.88   10.90
   7   5   9  175.38   11.90
  -8   5   0   58.69    4.20
   8  -5   0   48.80   25.20
   8   5   0   62.69    5.90
   8   5   0   60.69    5.60
   8  -5   0   60.39    6.30
   8   5   0   65.49    4.60
   8   5   0   64.49    4.70
  -8  -5   0   56.39    4.20
  -8   5   0   57.59    4.50
   8  -5   1  196.58   11.40
  -8   5   1  184.28    9.40
   8   5  -1  186.98   10.80
  -8   5   1  193.18    9.80
   8  -5   1  240.28   27.40
   8   5  -1  175.08   10.90
   8   5  -1  154.68    9.80
   8   5   1  179.78    9.70
   8   5   1  185.28   10.80
  -8  -5   1  182.58    9.00
   8  -5  -1  182.78   32.10
  -8   5  -1  186.88    9.30
  -8   5  -1  179.78    9.80
   8   5   1  179.38   11.40
   8   5   1  175.88   11.20
   8   5   1  174.38    9.80
   8   5  -2   86.69    8.00
  -8   5   2   86.29    5.80
   8  -5   2  102.79    7.80
   8   5  -2   86.99   12.00
  -8   5   2   89.69    5.90
   8   5  -2   86.89    7.00
   8   5  -2  111.89   13.00
   8  -5   2   91.89    9.20
   8  -5   2  112.29   23.50
  -8  -5   2   85.59    6.60
  -8  -5   2   87.19    4.80
   8  -5  -2  126.09   30.30
   8   5   2   85.09    6.30
  -8   5  -2   87.49    5.20
   8   5   2   88.29    7.80
   8   5   2   96.19    5.90
  -8   5  -2   77.69   11.70
   8  -5  -2   83.89    6.50
   8  -5  -2   83.89   13.20
   8   5   2   88.49    7.10
  -8   5  -2   91.19    6.00
   8   5   2   82.09    5.80
   8   5  -3   -2.70    4.70
   8  -5   3    1.60    5.30
   8  -5   3   13.60    5.00
   8   5  -3   -0.20    4.10
   8  -5   3   -4.10   22.00
  -8   5   3    2.00    2.90
   8  -5   3    2.70    7.00
   8   5  -3   -6.90    6.70
   8  -5   3    2.70    3.70
   8   5   3   -0.40    3.50
   8  -5  -3   -3.20    3.00
  -8  -5   3    5.90    3.40
  -8   5  -3  -13.00   10.60
   8   5   3    1.30    3.80
   8   5   3    0.50    6.40
   8   5   3    0.40    2.60
   8  -5  -3  -60.79   31.00
  -8   5  -3    1.30    2.90
  -8   5  -3   -0.60    1.90
   8  -5  -3   -0.20    2.80
   8   5   3    1.90    2.70
   8   5   3    1.00    4.30
   8  -5  -3    0.00    3.10
  -8  -5   3   -1.10    1.50
   8  -5  -3   -0.30   12.00
   8  -5   4   47.40    8.50
   8   5  -4   60.79    6.90
   8  -5   4   25.30   24.30
  -8   5   4   53.09    5.70
   8  -5  -4   57.19   14.80
   8   5   4   58.89    6.50
   8  -5  -4   57.79   43.50
  -8  -5   4   53.39    3.80
   8   5   4   62.69    6.30
   8   5   4   52.49    4.40
   8  -5  -4   60.79    4.90
   8   5   4   48.00    5.70
   8  -5  -4   63.29    5.10
   8   5   4   54.89    4.60
  -8   5  -4   65.99   16.00
   8  -5   5  230.28   31.20
   8   5  -5  251.37   15.70
   8  -5   5  246.98   15.90
   8   5   5  268.97   13.60
   8  -5  -5  267.77   14.00
  -8   5  -5  250.57   14.00
   8   5   5  264.47   15.00
   8   5   5  250.77   13.50
   8   5   5  265.77   14.60
  -8   5  -5  255.57   13.00
  -8  -5   5  259.27   13.00
   8   5   5  259.67   15.70
   8  -5  -5  234.38   24.20
  -8  -5   5  254.17   14.00
   8  -5  -5  254.27   56.39
   8  -5  -5  259.87   13.80
   8  -5   6  464.05   23.50
   8   5  -6  443.16   24.50
  -8  -5  -6  429.26   21.50
   8  -5   6  438.46   24.40
   8  -5   6  430.96   39.30
  -8   5  -6  405.76   22.80
   8   5   6  448.06   23.70
  -8  -5   6  443.26   21.90
  -8  -5   6  433.56   22.80
   8   5   6  435.46   24.40
   8   5   6  446.06   23.50
   8   5   6  455.05   22.40
  -8   5  -6  461.25   21.90
   8  -5  -6  451.55   22.40
   8   5   6  462.35   22.40
  -8   5  -6  466.25   22.60
   8   5  -7   86.09    9.30
   8  -5   7  107.99    9.80
  -8  -5  -7   86.39    4.90
   8  -5   7   83.89    7.70
  -8  -5  -7   67.89    8.40
   8  -5   7   82.69    6.40
   8  -5   7   84.89    6.50
   8  -5  -7   87.49    6.60
   8  -5  -7   88.19    6.90
   8   5   7   81.69    6.40
  -8   5  -7   91.39    7.00
   8   5   7   90.49    6.40
   8   5   7   87.89    7.80
  -8  -5   7   89.69    6.80
  -8   5  -7   85.19    5.70
   8   5   7   83.39    9.00
   8   5  -8   -0.20    4.70
   8  -5   8   -0.40    3.70
   8   5  -8   -1.10    6.70
   8  -5   8    8.40    4.60
  -8  -5  -8    3.20    1.60
  -8  -5  -8    6.10    5.00
  -8  -5   8    5.20    4.40
   8  -5  -8    3.70    4.00
   8  -5  -8    0.20    3.30
  -8   5  -8   11.90    2.80
   8   5   8    0.80    3.10
  -8   5  -8    3.40    3.90
   8  -5  -8    5.50    3.80
   8   5   8    1.00    3.70
   8   5   8    0.30    6.90
   8   5   8  -11.50    7.00
   8   5   8    5.10    4.60
   8  -5   9   11.30    3.30
  -8  -5  -9    9.60    4.20
   8  -5   9   10.80    5.50
  -8  -5  -9   11.70    1.70
  -8   5  -9   15.50    4.00
   8   5   9   17.30    5.40
   8   5   9   15.30    3.40
   8  -5  -9    7.40    3.70
   8   5   9   13.40    5.00
   9  -5   0    1.50    5.00
   9  -5   0  -14.20   27.20
   9   5   0   -6.40    7.70
   9   5   0    2.60    3.20
  -9  -5   0    0.70    1.40
   9   5   0   -1.40    4.70
   9   5   0   -2.50    3.20
   9  -5   0   -1.00    3.30
  -9   5   0    1.50    2.20
   9   5  -1   17.60    4.20
  -9   5   1   19.20    2.70
   9  -5   1   18.70   24.80
   9  -5   1   19.70    7.70
   9  -5   1   18.80    5.20
  -9  -5  -1   16.40    1.70
   9   5   1   14.80    5.50
   9   5   1   18.20    3.30
  -9  -5   1   14.40    4.70
   9  -5  -1   -0.70    5.70
  -9   5  -1   15.60    2.40
   9  -5  -1  -27.60   30.90
   9   5   1   11.60    3.20
  -9   5  -1   13.80    3.50
   9   5   1   15.60    4.80
   9   5   1   17.90    4.80
  -9  -5   1   11.40    1.70
   9   5  -2   41.80    5.50
  -9   5   2   42.90    3.80
   9  -5   2   45.30    7.10
  -9   5   2   35.00    3.90
   9  -5   2   22.30   25.30
   9   5  -2   41.00    6.00
   9  -5   2   50.09    5.90
   9   5   2   49.10    6.20
   9   5   2   38.30    3.90
   9  -5  -2   -2.90   36.10
  -9   5  -2   39.00    3.60
  -9   5  -2   32.70    3.50
   9   5   2   39.80    5.30
   9   5   2   40.30    6.90
  -9  -5   2   40.40    5.00
  -9  -5   2   43.40    3.50
   9  -5   3   -0.10    5.90
  -9   5   3    6.70    3.20
   9   5  -3    3.00    4.50
   9  -5   3    9.00   25.40
   9   5  -3   -7.80    6.80
   9   5  -3  -25.80   15.90
   9  -5   3    0.20    4.40
   9   5  -3    2.40    4.60
   9   5   3    5.20    4.30
  -9  -5   3    3.40    1.70
  -9   5  -3    4.50    2.20
   9   5   3   -2.50    6.40
   9   5   3    2.10    3.00
  -9  -5   3    0.60    3.90
   9   5   3    2.60    4.60
   9   5   3    3.40    2.90
   9  -5  -3   -0.40    3.10
  -9   5  -3    5.20    3.30
   9   5   3   -0.60    4.00
   9  -5   4   28.10    4.40
   9   5  -4   31.10    5.80
   9   5  -4   28.00    6.20
   9  -5   4   31.00    6.70
  -9   5   4   26.80    4.20
   9  -5   4   21.70   26.20
   9  -5  -4   43.40   47.60
   9   5   4   27.00    5.00
   9   5   4   30.50    3.70
   9  -5  -4   35.70    9.10
  -9   5  -4   27.70    3.00
   9   5   4   34.60    5.10
   9   5   4   28.80    5.80
  -9   5  -4   29.70    4.20
   9   5   4   24.30    3.70
  -9  -5   4   29.90    2.70
  -9  -5   4   28.30    4.60
   9  -5   5   97.09   35.90
   9  -5   5   83.89    7.80
   9  -5   5   99.49    9.90
   9   5  -5   96.29    9.70
   9  -5   5   80.79    7.60
   9   5  -5   83.89   10.40
  -9  -5  -5   89.49    5.00
   9   5   5   88.19    9.00
  -9  -5   5   90.09    5.50
   9   5   5   83.99    7.80
  -9  -5   5   90.79    7.10
   9   5   5   84.69    7.60
  -9   5  -5   72.59    6.40
   9   5   5   93.59    6.50
   9  -5  -5   92.79    7.10
   9   5   5   98.69    6.40
  -9   5  -5   91.99    5.70
   9  -5   6   -1.10    3.00
   9  -5   6    3.10    3.50
   9  -5   6    2.20    4.10
   9  -5   6   11.70    6.40
  -9  -5  -6   -0.50    1.70
   9   5  -6    0.60    6.00
   9   5   6    1.20    5.80
  -9   5  -6    1.90    6.30
   9   5   6    3.80    3.10
  -9   5  -6    4.40    2.40
   9  -5  -6    0.90    3.50
   9   5   6    1.30    5.20
  -9  -5   6    4.00    2.90
  -9  -5   6    4.60    4.50
   9   5   6   -0.10    6.50
   9   5   6    4.50    4.40
   9  -5  -6    0.90    3.70
  -9   5  -6    4.80    3.80
   9   5   6    4.80    3.30
  -9  -5   7    7.60    4.60
   9   5  -8    4.40    7.20
   9  -5   8    1.20    4.30
   9  -5   8    0.30    3.20
  -9  -5  -8   -9.40    4.30
  -9  -5  -8    0.80    1.50
   9  -5   8   -0.90    3.30
   9   5   8    1.70    3.10
   9   5   8    1.50    4.30
   9  -5  -8   -0.10    3.40
  -9   5  -8   -2.70    3.00
   9   5   8   -2.70    6.20
   9   5   8    0.40    3.20
  -9   5  -8    1.10    3.70
 -10  -5   0  223.58   10.80
  10   5   0  218.48   13.70
 -10   5   0  219.38   11.80
 -10   5   0  223.18   11.30
  10  -5   0  170.18   34.60
  10   5   0  220.68   13.00
  10  -5   0  194.88   13.80
  10   5  -1   71.69    7.50
  10  -5   1   60.99   30.30
  10  -5   1   66.89    7.30
  10   5  -1   72.19    6.70
 -10   5   1   72.39    5.20
 -10  -5  -1   68.09    4.00
 -10   5   1   69.39    5.10
  10   5   1   64.39    5.40
  10   5   1   63.09    5.50
  10   5   1   75.09    6.90
 -10   5  -1   64.29    4.90
  10  -5  -1   53.59   36.30
 -10  -5   1   68.29    4.20
  10   5   1   86.39   13.30
 -10   5  -1   73.99    5.40
  10   5   1   62.49    7.20
 -10  -5  -2  326.87   16.20
  10  -5   2  343.37   18.60
 -10   5   2  336.07   16.90
  10   5  -2  359.26   19.30
 -10   5   2  335.27   17.30
  10  -5   2  340.67   20.10
  10   5  -2  344.37   18.40
  10   5   2  334.77   18.70
  10   5   2  293.77   17.20
  10  -5  -2  207.68   44.50
 -10   5  -2  335.07   16.70
  10   5   2  334.57   19.00
  10   5   2  343.07   18.40
 -10   5  -2  323.07   17.10
 -10  -5   2  358.36   16.50
  10   5   2  331.07   17.30
  10   5  -3   17.00    5.70
  10  -5   3    1.20   27.30
 -10   5   3   21.50    3.80
  10   5  -3   12.50    5.20
  10  -5   3   42.40    6.00
  10  -5   3    6.50    7.00
 -10  -5  -3   16.10    1.80
  10   5   3   13.20    5.00
 -10   5  -3   12.40    3.70
  10   5   3   17.90    5.10
  10   5   3   15.20    4.40
  10   5   3   18.20    3.50
  10   5   3   16.80    3.60
 -10   5  -3   14.50    2.70
 -10  -5   3   19.10    2.20
  10  -5  -3   35.50   47.90
  10  -5   4    3.70    4.80
 -10   5   4    4.10    4.00
  10  -5   4   43.00   26.60
 -10  -5  -4    4.20    1.60
  10  -5   4    0.20    7.40
  10   5  -4    2.10    5.30
  10   5  -4    7.40    6.80
  10  -5  -4   -0.20    4.00
  10   5   4    4.20    4.50
  10   5   4   -5.60    8.10
  10   5   4    4.10    5.40
 -10   5  -4    0.20    3.60
 -10   5  -4    2.10    3.20
 -10  -5   4    3.90    3.70
  10   5   4    5.70    3.20
  10   5   4    2.20    4.60
  10   5   4    2.60    3.70
  10  -5  -4  -28.30   69.29
  10  -5   5   44.00    5.60
  10  -5   5   53.49    5.90
  10  -5   5   31.00    7.40
  10   5  -5   55.59    7.20
 -10  -5  -5   53.19    3.50
  10  -5   5   50.69    4.50
  10   5   5   52.59    4.50
  10   5   5   53.19    6.30
 -10  -5   5   52.19    3.80
  10   5   5   48.80    4.70
 -10   5  -5   49.10    5.10
 -10   5  -5   59.69    3.90
  10   5   5   38.50    6.60
 -10   5  -5   37.80    5.10
  10   5   5   53.69    6.10
 -10  -5  -6   11.70    5.50
  10  -5   6   28.60    5.00
  10  -5   6   23.30    4.50
  10  -5   6   23.70    3.50
  10   5  -6   14.50    8.10
  10  -5   6   19.60   10.00
  10   5  -6   32.90    8.30
  10   5   6   23.20    5.90
 -10   5  -6   31.70    4.40
  10   5   6   25.60    3.90
  10   5   6   24.70    3.60
 -10   5  -6   22.60    3.50
  10   5   6   18.40    6.30
  10   5   6   26.10    5.10
 -10  -5   6   22.80    3.50
  10   5  -7    1.70    6.50
  10  -5   7   13.30    6.80
  10  -5   7   10.40    4.40
  10   5  -7    5.50    7.20
 -10  -5  -7    9.70    1.60
  10  -5   7   10.50    3.10
  10   5   7   11.00    3.40
  10   5   7   -0.40    5.90
 -10   5  -7   10.30    2.70
  10   5   7    2.80    6.70
  10   5   7   10.10    3.20
  10   5   7   10.00    4.50
 -10   5  -7   12.10    3.80
  11  -5   0   -1.50    4.10
 -11  -5   0    0.90    1.60
 -11   5   0    0.50    3.70
  11   5   0   -0.50    7.00
  11   5   0   -6.00    6.90
  11  -5   0   23.60   35.30
  11  -5   0   -1.80    5.10
 -11   5   0    1.80    3.40
  11   5   0    2.00    5.70
  11  -5   0  -11.70    6.60
  11  -5   1   25.10    4.20
  11  -5   1  -62.69   31.90
 -11   5   1   26.30    4.40
  11   5  -1   30.70    5.40
  11  -5   1   24.40    6.30
  11  -5   1   25.70    6.10
  11   5  -1   34.60    7.50
 -11   5  -1   24.10    4.30
  11  -5  -1   -1.60   38.40
 -11   5  -1   28.60    5.30
  11   5   1   25.70    4.50
  11   5   1   23.10    6.60
  11  -5   2    6.50    5.00
 -11  -5  -2    2.30    1.50
 -11   5   2    1.50    3.30
  11  -5   2   17.10    5.90
  11   5  -2   -3.80    5.00
  11  -5   2    0.40    3.40
  11   5  -2    4.10    4.80
  11   5  -2   -5.60    7.10
  11  -5  -2    0.20    4.60
  11   5   2    1.70    4.70
  11   5   2    2.60    3.40
  11   5   2    6.00    4.40
 -11   5  -2    3.00    2.50
 -11   5  -2    6.40    3.40
  11   5   2    1.90    4.40
  11   5   2   -4.20    6.50
 -11  -5   2    0.70    2.00
  11   5  -3   14.70    5.70
 -11  -5  -3   12.10    1.70
  11   5  -3   13.80    5.50
  11  -5   3   10.60    3.40
  11  -5   3   11.40    4.80
 -11   5   3   13.70    3.80
  11  -5   3  -12.90    8.20
 -11   5  -3   15.10    3.80
  11   5   3   -1.50    6.60
 -11  -5   3   14.70    2.20
 -11   5  -3   11.60    2.80
  11   5   3   17.40    4.90
  11   5   3   10.10    6.10
  11   5   3    8.90    3.40
  11   5   3   10.00    5.40
  11   5   3   10.40    4.00
  11  -5   4   97.59    6.80
  11  -5   4  104.09    8.40
  11   5  -4   94.69    9.20
 -11  -5  -4   91.09    5.20
  11   5   4  104.29    9.40
 -11  -5   4   98.59    5.70
  11   5   4   89.99    7.00
  11   5   4   88.49    8.80
  11   5   4   98.79    6.70
  11   5   4   96.49    8.60
 -11   5  -4   89.99    6.60
 -11   5  -4  107.59    6.10
  11  -5   5    5.20    5.00
  11   5  -5    0.90    8.30
 -11  -5  -5    1.60    1.70
  11   5  -5    1.40    5.70
  11   5   5    1.60    3.00
 -11   5  -5   -1.40    2.40
  11   5   5    0.80    4.80
  11   5   5    0.10    3.50
 -11   5  -5    2.00    4.50
  11  -5  -5    0.90    5.20
 -11   5  -5    1.50    3.70
  11   5   5   -1.10    4.90
  11   5   5   -0.70    7.80
  11   5   5    3.30    6.50
 -11  -5   5    0.90    2.50
  11   5  -6   -0.50    6.30
  11  -5   6   -2.70    4.20
  11   5  -6    3.70    6.20
  11  -5   6    0.10    2.80
  11   5   6    2.50    3.10
 -11   5  -6   -0.70    3.80
  11   5   6   -3.60    5.80
  11   5   6   -1.60    3.50
 -11   5  -6    2.20    3.10
  11   5   6    1.20    8.50
  11  -5  -6   -0.60    3.90
  11   5   6   -7.00    6.10
  11   5   6    0.40    5.40
 -12  -5   0  175.78    8.90
  12   5   0  195.58   12.00
  12   5   0  168.68   11.40
 -12   5   0  167.98   10.10
  12   5  -1   21.90    5.40
  12   5  -1   26.60    5.80
 -12   5   1   17.30    3.70
 -12  -5  -1   26.50    2.10
 -12   5   1   19.40    6.70
  12  -5   1   22.60    5.00
 -12   5  -1   23.30    3.70
 -12   5  -1   20.40    3.40
  12   5   1   28.60    5.70
  12   5   1   20.20    7.30
 -12  -5   1   24.80    2.30
  12   5   1   25.50    5.20
 -12  -5  -2   79.69    4.80
 -12   5   2   96.99    7.20
  12   5  -2   73.29    7.90
  12  -5   2   93.29    7.10
  12   5   2   93.49    8.80
  12   5   2   89.49    8.00
 -12   5  -2   83.99    6.40
 -12  -5   2   91.79    5.00
  12   5   2   75.69    6.60
  12  -5   3    2.50    3.40
 -12   5   3    3.60    3.70
  12   5  -3    0.10    5.90
 -12  -5  -3   -4.60    4.20
  12   5  -3    1.20    5.40
  12   5  -3   -0.70    6.70
  12  -5   3    3.70    4.90
 -12  -5  -3    3.00    1.60
  12   5   3    3.90    6.30
  12   5   3   -0.10    4.60
 -12   5  -3    2.70    2.80
  12   5   3    1.40    3.80
 -12   5  -3    1.70    3.40
  12  -5   4  129.89    7.90
 -12   5   4   91.19    8.40
  12   5  -4  106.99   10.30
 -12  -5  -4  127.69    6.50
 -12   5  -4  127.89    8.50
  12  -5  -4  107.79   10.90
 -12  -5   4  146.49    6.90
  12   5   4  135.89    9.80
  12   5   4  133.59    9.60
 -12   5  -4  118.89    8.30
  12  -5   5   11.90    4.20
  12   5   5   11.10    7.60
 -12   5  -5   18.40    4.00
  12   5   5   11.70    5.20
  12   5   5   17.50    3.50
 -13  -5   0   -0.10    1.60
 -13   5   0   -2.50    3.10
  13   5   0    1.90    5.00
  13   5   0    1.10    4.70
  13   5   0   -2.40    5.60
  13   5  -1    7.70    5.00
  13   5  -1   -0.30    5.80
  13   5  -1   10.80    5.30
 -13   5   1    9.60    3.30
 -13  -5  -1    7.90    1.70
 -13  -5  -1   18.90    3.60
 -13  -5   1    8.80    1.80
  13   5   1   -0.50    5.60
 -13   5  -1    8.80    3.20
  13   5   1    9.10    5.10
  13   5   1   13.00    4.70
 -13   5   2   -1.60    4.20
  13   5  -2    1.90    6.60
  13   5  -2    1.00    5.70
 -13  -5   2    3.80    1.90
  13   5   2    1.10    4.80
  13   5   2    2.90    4.50
  13   5   2   -2.20    5.00
 -13   5  -2    5.20    3.30
  13   5  -3    0.70    6.00
  13   5   3   -0.10    4.60
  13   5   3    2.20    5.50
  13   5   3   -1.60    4.80
 -13  -5   3   -0.60    2.20
   0   6   0 1684.63   80.79
   0   6  -1    1.10    3.90
   0   6   1   -0.10    3.90
   0   6  -2 1367.66   64.09
   0  -6   2 1254.77   70.39
   0  -6   3   -5.50   20.40
   0  -6   3   -1.80    1.70
   0  -6  -3    3.30    2.40
   0   6  -3   -3.10    4.30
   0   6  -3    1.30    2.40
   0   6   3    1.20    2.70
   0   6   3    0.10    1.60
   0  -6  -4   40.30    3.00
   0  -6  -4   42.50    4.40
   0   6   4   43.70    3.40
   0  -6   4   45.50    3.30
   0   6  -4   41.40    3.30
   0   6   4   44.50    4.30
   0   6  -4   44.20    3.60
   0   6  -4   36.30    5.90
   0  -6  -4   39.90    3.50
   0  -6  -5   -0.20    3.70
   0   6  -5    2.90    2.90
   0  -6  -5    0.40    1.60
   0   6  -5    1.70    2.40
   0  -6   5   -1.40    2.30
   0  -6   5   -1.20    3.10
   0  -6   5  -39.40   30.40
   0   6   5   -1.90    3.10
   0   6   5    0.40    2.40
   0  -6  -5    1.30    2.30
   0   6  -5    1.70    6.00
   0   6   5    1.00    2.50
   0   6   5  -10.20    8.20
   0  -6   6  104.89   35.20
   0   6   6   98.49    7.50
   0  -6  -6  102.59    7.80
   0  -6  -6   95.09    6.30
   0   6  -6   86.59    9.30
   0   6   6   99.19    6.60
   0   6  -6  101.29    6.60
   0   6  -6   91.59    6.70
   0   6   6   98.79    6.50
   0  -6  -6  113.79    6.00
   0  -6   6   98.89    6.60
   0   6  -7  -11.30   10.60
   0  -6  -7   -0.50    2.80
   0  -6  -7   -1.20    6.80
   0   6   7    1.10    4.50
   0  -6   7    0.80    3.60
   0   6  -7   -0.80    2.20
   0  -6  -7   -0.50    2.00
   0   6  -7   -1.70    3.30
   0  -6   7    0.40    3.10
   0   6  -8  106.29   16.60
   0   6   8  109.19    9.80
   0  -6  -8  103.69    6.60
   0  -6  -8  129.69   12.00
   0  -6   8   87.39   64.29
   0  -6  -8  120.09    7.80
   0   6  -8  118.39    7.60
   0  -6   8  115.29    8.60
   0   6  -8  103.19    8.00
   0   6  -9    1.40    3.30
   0  -6   9    0.50    3.70
   0  -6   9    4.90    8.40
   0  -6  -9   -0.70    2.40
   0   6  -9    0.50    3.70
   0  -6  -9   -4.00    3.50
   0  -6  10  138.59   14.30
   0  -6 -10  139.19    8.00
   0  -6 -10  145.09    9.10
   0   6 -10  127.39    8.20
   0   6 -10  141.29    9.10
   0  -6 -11    0.30    2.40
   0  -6  11   -0.50    3.30
   0   6 -11   -1.30    3.70
   0   6 -11   -1.20    3.40
   0   6 -11   -2.20    3.40
   0  -6 -11   -2.20    4.80
   1   6   0   -3.70    4.00
  -1   6   0   -3.70    4.00
   1  -6   1  117.59   19.40
   1   6  -1  122.69    8.00
  -1   6   1  134.79    8.40
  -1   6  -1  125.89    8.10
   1   6  -2  107.59    7.40
   1  -6   2  104.89   18.90
  -1   6  -2  124.39    7.90
   1   6  -3  450.15   24.00
   1  -6   3  483.95   23.00
   1   6  -3  509.25   23.20
  -1  -6  -3  472.35   23.20
  -1   6   3  467.25   23.50
   1  -6   3  469.95   33.20
  -1   6  -3  441.36   23.80
  -1   6  -3  469.45   23.10
   1   6   3  472.95   23.00
   1   6   3  494.05   23.60
  -1  -6   3  473.55   23.00
   1  -6  -3  444.46   22.90
  -1  -6   3  479.85   22.70
  -1  -6   3  456.45   37.70
   1  -6  -3  470.25   23.40
   1  -6   4  -21.50   20.20
   1   6  -4   18.70    2.90
  -1  -6  -4   16.70    3.20
  -1   6   4   15.70    3.30
  -1  -6  -4   15.20    2.00
   1   6  -4   18.40    2.90
  -1  -6  -4   21.00    2.80
   1   6  -4   19.10    5.60
  -1   6   4   13.20    2.60
   1  -6   4   16.30    2.30
  -1   6  -4   24.60    5.50
   1  -6  -4   15.40    1.90
   1  -6  -4   15.90    3.70
  -1  -6   4   15.90    2.00
  -1  -6   4   12.80    1.90
   1   6   4   13.50    2.40
  -1  -6   4   -3.60   30.20
   1   6   4   19.50    2.40
   1  -6  -4   15.10    2.40
   1   6   4   18.30    3.40
  -1   6  -4   13.30    2.90
  -1   6  -4   13.00    2.70
  -1  -6  -5    6.60    3.80
  -1  -6  -5    6.20    2.40
  -1   6   5    8.40    3.60
   1  -6   5    7.30    2.50
   1   6  -5   12.00    6.70
   1   6  -5    4.50    2.60
   1  -6   5  -14.90   23.40
  -1  -6  -5    6.80    1.90
  -1  -6  -5    7.90    1.30
  -1  -6   5    6.50    2.20
   1  -6  -5    6.50    1.80
  -1  -6   5   25.70   35.00
  -1  -6   5    1.00    3.30
   1  -6  -5    4.00    4.20
  -1   6  -5   12.10    3.00
   1   6   5    9.40    2.40
   1   6   5   -1.00    7.60
  -1   6  -5    5.00    2.00
  -1   6  -5   14.70    6.30
   1   6   5    5.80    2.20
   1  -6  -5    6.90    2.50
   1   6   5    7.20    3.30
  -1  -6   5    9.50    2.50
   1  -6   6    6.90   29.40
  -1  -6  -6   14.10    2.50
  -1  -6  -6   17.80    5.00
   1   6  -6   14.20    8.60
  -1   6   6   17.10    4.40
   1  -6   6   13.40    3.20
  -1  -6  -6   18.40    2.60
   1   6  -6   13.70    3.20
  -1   6  -6   19.60    3.10
   1   6   6   16.40    4.00
   1  -6  -6   14.80    5.20
  -1   6  -6   11.40    6.90
  -1   6  -6   17.10    3.90
  -1  -6   6   13.60    3.00
   1  -6  -6   16.70    2.30
  -1   6  -6   15.20    2.50
   1  -6  -6   18.80    2.70
   1   6   6   17.10    2.90
   1   6  -7   16.40   10.70
  -1  -6  -7   18.50    3.20
   1   6  -7   16.00    3.30
   1   6  -7   10.40    6.50
   1  -6   7   25.30   36.10
  -1   6   7   15.20    5.40
  -1  -6  -7   20.70    7.00
  -1  -6  -7   21.20    2.70
   1  -6   7   18.90    4.00
  -1   6  -7   16.50    3.30
   1  -6  -7   16.20    2.50
   1   6   7   -0.40    9.90
  -1   6  -7   15.90    3.40
   1   6   7   14.90    3.70
   1   6   7   18.20    4.60
   1   6   7   15.20    3.30
  -1   6  -7   21.60   10.70
  -1  -6   7   16.00    3.50
   1  -6  -7   17.70    3.20
   1  -6  -7   14.70    7.30
  -1  -6  -8   72.09    5.20
   1   6  -8   89.49   17.30
   1   6  -8   65.79    5.50
   1  -6   8   87.49    6.70
   1   6  -8   64.99    5.50
  -1  -6  -8   72.49   10.90
  -1  -6  -8   66.29    5.40
  -1   6  -8   64.09    5.60
   1  -6  -8   72.79    5.50
   1  -6  -8   86.39   11.20
  -1  -6   8   78.29    6.10
   1  -6  -8   75.59    5.20
   1   6   8   77.79    7.20
  -1   6  -8   57.29    5.40
   1   6   8   65.09    5.60
  -1   6  -8   84.69   15.60
  -1  -6  -9   77.99    7.40
  -1  -6  -9   88.59    5.70
   1   6  -9   84.19    6.40
   1   6  -9   76.69    6.30
   1  -6   9   75.69   10.90
   1  -6   9  143.89   70.29
   1  -6  -9   79.79    5.60
  -1  -6   9   76.59   12.70
   1   6   9   82.39    9.60
  -1   6  -9   76.19    6.30
  -1  -6   9   62.79    8.50
   1  -6  -9   87.79    6.50
   1   6 -10    0.90    3.20
   1  -6  10   -0.50    3.60
   1   6 -10    1.10    3.50
  -1  -6 -10   -1.90    2.40
  -1  -6 -10    2.10    3.90
   1   6 -10   -3.10    3.80
   1  -6 -10    1.60    2.50
  -1  -6  10    0.90    3.70
   1  -6 -10   -0.10    3.80
  -1   6 -10    5.70    4.00
  -1   6 -10   -0.10    3.30
   1   6 -11   17.70    4.10
  -1  -6 -11   14.90    3.00
   1  -6  11    7.40    3.80
  -1  -6 -11    9.70    5.50
   1   6 -11   12.30    4.20
   1  -6 -11   18.60    5.00
   1  -6 -11   17.00    2.60
  -1   6 -11   15.30    4.00
  -1   6 -11   17.90    3.60
  -1  -6  11    8.80    3.80
   2   6   0  381.16   24.60
   2  -6   0  323.77   28.30
  -2   6   0  407.96   20.10
  -2   6   1  172.98   10.30
   2  -6   1  153.98   19.70
   2   6  -1  133.89    9.00
  -2   6  -1  149.19    9.30
   2  -6  -1  173.08   23.50
   2  -6   2  203.78   21.10
   2   6  -2  192.78   11.90
   2  -6  -2  252.47   29.50
  -2   6  -2  199.58   11.70
  -2   6  -2  192.28   10.10
   2   6   2  203.38   10.10
   2   6   2  201.48   10.10
   2   6   2  195.78   10.50
   2  -6   3    0.90    2.10
   2  -6   3   12.80   16.90
  -2  -6  -3    1.90    2.20
  -2   6   3    2.70    2.40
   2  -6   3    5.10    1.80
   2   6  -3    4.70    2.50
  -2  -6   3    1.40    1.20
  -2   6  -3    3.40    4.80
  -2   6  -3    0.10    2.40
   2   6   3    3.10    2.70
  -2  -6   3    2.90    1.90
   2  -6  -3    2.60    1.20
   2  -6  -3    4.30    3.20
   2   6   3    4.30    1.80
   2  -6   4  646.14   44.50
  -2  -6  -4  604.14   30.00
   2   6  -4  626.14   31.80
  -2  -6  -4  621.94   30.60
   2   6  -4  624.14   30.60
  -2   6   4  551.14   31.30
   2  -6   4  647.74   30.50
   2   6   4  637.84   31.00
  -2  -6   4  644.04   30.50
   2  -6  -4  641.84   30.30
   2   6   4  605.64   30.40
  -2   6  -4  629.54   30.50
  -2   6  -4  659.63   30.50
   2   6   4  591.44   30.30
  -2  -6   4  647.14   30.10
  -2   6  -4  666.73   31.50
   2  -6  -4  675.63   31.20
   2  -6  -4  627.34   30.60
   2  -6   5  723.83   34.40
  -2  -6  -5  704.93   34.20
   2  -6   5  685.73   47.70
   2   6  -5  728.23   36.20
  -2  -6  -5  723.23   33.80
   2   6  -5  728.53   34.50
  -2  -6  -5  696.63   34.10
  -2  -6  -5  712.83   34.60
  -2   6  -5  705.83   34.10
  -2   6  -5  620.34   34.70
   2   6   5  709.13   34.90
  -2   6  -5  712.83   36.00
  -2   6  -5  693.63   34.30
   2   6   5  690.23   34.20
   2   6   5  714.53   34.20
   2  -6  -5  745.13   34.20
  -2  -6   5  697.33   34.40
   2  -6  -5  714.43   34.30
   2  -6  -5  753.82   35.30
  -2  -6   5  702.13   34.00
  -2  -6  -6   34.60    3.30
   2   6  -6   36.40    4.00
   2  -6   6   35.80    4.00
   2   6  -6   31.00    3.80
  -2  -6  -6   29.80    5.60
   2  -6   6   20.80   26.90
   2   6  -6   32.80    9.80
  -2   6   6   31.90    5.30
  -2  -6  -6   33.80    2.50
   2   6   6   36.90    4.10
   2   6   6   36.40    3.50
   2  -6  -6   36.70    3.00
  -2   6  -6   34.40    4.40
   2   6   6   34.50    3.60
  -2   6  -6   33.40    3.20
   2  -6  -6   32.00    3.60
  -2  -6   6   35.30    3.50
  -2   6  -6   31.10    3.70
   2  -6  -6   35.90    7.10
  -2  -6  -7   27.50    7.30
   2  -6   7   30.90    4.70
   2  -6   7   19.60   36.30
  -2  -6  -7   23.20    3.50
  -2  -6  -7   25.40    2.90
   2   6  -7   19.20    3.60
   2   6  -7   24.10   12.60
   2   6  -7   25.80    4.00
  -2   6  -7   32.90    3.80
   2   6   7   25.80    3.70
   2  -6  -7   20.50    3.70
  -2  -6   7   26.20    3.70
   2  -6  -7   26.10    2.90
  -2   6  -7   26.20    3.80
   2  -6  -7   28.30    8.20
   2   6   7   23.70    4.80
   2   6   7   25.80    3.50
  -2   6  -7   34.20   11.20
   2   6  -8    8.90    3.50
   2   6  -8    9.90   20.10
   2  -6   8   13.20   42.40
  -2  -6  -8   11.30    2.80
   2   6  -8   11.00    3.50
  -2  -6  -8   13.30    3.60
  -2   6  -8    8.80    3.50
   2   6   8   11.40    4.30
   2   6   8    9.00    3.70
  -2  -6   8    3.70    3.80
   2   6   8    8.50    5.00
   2  -6  -8    8.90    3.50
   2  -6  -8   11.00    2.60
  -2   6  -8    7.20    3.60
   2   6   8    0.40   10.30
  -2  -6   8   11.50    4.00
   2   6  -9    2.10    3.60
  -2  -6  -9    1.70    4.30
   2  -6   9   -0.50    3.00
   2  -6   9   34.20  113.59
  -2  -6  -9    2.10    6.00
   2  -6  -9    3.90    6.90
   2   6   9    3.40    5.80
   2  -6  -9    1.90    2.50
  -2   6  -9    4.60    4.90
  -2  -6   9    3.10    4.80
   2   6   9    1.70    4.50
  -2  -6   9    1.70    4.20
  -2  -6 -10  270.97   15.00
   2   6 -10  289.17   15.40
   2  -6  10  291.47   19.80
   2   6 -10  311.97   15.80
  -2  -6 -10  302.77   15.50
  -2   6 -10  309.17   15.70
  -2  -6  10  284.17   16.80
   2  -6 -10  308.27   14.90
  -2  -6  10  260.57   20.60
   2  -6 -10  305.67   15.70
  -2   6 -10  302.17   15.20
   2   6 -11  109.99    8.20
  -2  -6 -11  122.19    7.70
  -2  -6  11   94.69   11.20
   2  -6 -11  114.39    6.50
  -2   6 -11  115.49    7.60
   2  -6 -11  108.69    7.60
  -2   6 -11   98.19    6.80
   3   6   0   -0.40    1.90
  -3   6   0   -2.90    3.50
   3   6   0   -8.80    9.00
   3  -6   0   20.00   17.60
  -3   6   1  587.64   29.10
   3   6  -1  593.74   36.70
   3  -6   1  478.95   37.70
   3   6  -1  586.44   27.80
   3   6   1  569.34   27.70
  -3   6  -1  599.64   29.10
  -3   6  -1  572.64   27.80
   3  -6  -1  586.54   27.70
   3  -6  -1  512.75   39.10
   3   6   1  560.94   27.70
   3   6  -2   34.20    6.10
   3  -6   2   25.60   16.90
   3  -6   2   44.50    3.30
  -3   6   2   40.00    4.30
   3   6   2   32.00    2.70
   3   6   2   34.80    3.50
   3  -6  -2   35.30    2.80
   3  -6  -2   48.20   22.50
   3   6   2   38.50    2.90
  -3   6  -2   38.80    3.30
  -3   6  -2   36.00    5.30
   3  -6   3  242.88   14.90
  -3  -6  -3  271.17   13.40
  -3   6   3  254.47   14.40
   3  -6   3  284.37   24.40
   3   6  -3  264.67   16.00
   3   6  -3  271.97   14.30
   3  -6   3  264.47   13.60
   3   6   3  280.37   13.50
   3  -6  -3  297.07   14.70
  -3   6  -3  276.07   13.60
   3   6   3  274.27   13.60
   3  -6  -3  269.77   13.60
   3   6   3  273.87   14.30
  -3   6  -3  261.87   15.40
  -3  -6   3  282.47   13.20
  -3  -6   3  280.57   13.60
   3  -6  -3  319.77   53.69
   3  -6  -3  272.47   13.50
  -3   6  -3  267.97   13.70
   3  -6   4  129.79    9.40
   3   6  -4  123.69    7.60
  -3  -6  -4  124.99    7.60
   3  -6   4  131.39    7.40
  -3   6   4  114.89    8.50
   3   6  -4  130.29   10.20
   3  -6   4  112.59   22.20
   3  -6  -4  134.39    7.00
   3   6   4  130.89    9.10
   3  -6  -4  137.49    7.40
  -3  -6   4  136.39    6.70
  -3   6  -4  123.99    7.10
  -3   6  -4  129.69    7.40
  -3  -6   4  134.79    7.40
   3   6   4  128.09    7.00
  -3   6  -4  132.59    9.40
   3   6   4  125.49    8.50
  -3   6  -4  132.69    7.40
   3   6   4  140.29    7.80
   3   6   4  129.59    7.20
   3  -6  -4  148.59    8.90
  -3  -6  -5   17.40    4.20
   3  -6   5   31.10    3.60
   3  -6   5   29.50   21.90
   3   6  -5   31.90    3.50
   3   6  -5   32.00    4.00
  -3   6   5   19.30    5.30
  -3  -6  -5   27.70    2.90
   3   6  -5   26.10   10.00
  -3  -6  -5   30.00    2.00
  -3  -6   5   27.90    3.20
   3  -6  -5   35.10    2.70
  -3  -6   5   33.70    2.60
   3  -6  -5   28.10    3.30
   3   6   5   34.60    6.10
   3   6   5   31.20    4.20
   3  -6  -5   28.20    5.80
  -3   6  -5   32.70    3.70
  -3   6  -5   21.40    7.30
  -3   6  -5   31.30    2.80
   3   6  -6    0.60    3.50
   3  -6   6    0.50    3.70
  -3  -6  -6    3.80    2.60
  -3  -6  -6    4.90    1.30
   3   6  -6   14.10   10.70
   3  -6   6   -1.00    2.80
   3   6  -6    0.30    2.20
  -3  -6  -6    9.60    5.40
   3  -6  -6   -0.60    3.90
   3   6   6    2.40    2.30
  -3   6  -6    4.90    3.90
   3  -6  -6    5.00    6.70
  -3  -6   6    2.60    2.50
  -3   6  -6    2.50    2.70
  -3  -6   6    0.20    3.80
   3   6   6    3.10    3.50
   3  -6  -6    2.70    1.90
   3   6   6    4.70    2.60
  -3   6  -6    2.70    2.90
  -3   6  -6    1.90    7.80
   3  -6  -6    3.30    2.90
   3   6   6   -0.10    7.40
  -3  -6  -7  167.28    9.20
   3   6  -7  167.88   10.10
   3   6  -7  186.58   18.70
   3   6  -7  157.78   10.40
  -3  -6  -7  171.68    8.40
  -3  -6  -7  143.39   12.10
  -3  -6  -7  160.28    9.60
   3  -6   7  195.38   39.10
   3  -6  -7  169.78   10.20
   3  -6  -7  182.48   10.60
  -3   6  -7  141.39   14.50
   3   6   7  157.38    9.50
   3   6   7  173.68    9.40
  -3   6  -7  160.38    9.70
  -3  -6   7  168.08   11.00
  -3   6  -7  170.58    9.60
   3  -6  -7  192.28   13.20
   3   6  -8   64.69    5.60
  -3  -6  -8   71.69    5.50
   3  -6   8   75.29    7.30
   3  -6   8  112.09   47.10
  -3  -6  -8   76.09    5.70
   3   6  -8   65.39    5.70
  -3   6  -8   54.59    5.40
  -3   6  -8   89.79    6.50
  -3  -6   8   78.09    6.00
   3   6   8   74.69    7.10
  -3  -6   8   74.09   13.30
   3  -6  -8   74.79    5.80
   3   6   8   68.59    5.70
   3  -6  -8   72.19    5.30
   3   6   8   79.09    5.70
   3   6  -9   39.50    4.90
  -3  -6  -9   47.50    5.00
   3   6  -9   46.70    5.00
  -3  -6  -9   42.00    3.90
   3   6   9   48.00    4.80
  -3  -6   9   46.10    5.40
  -3   6  -9   51.89    5.10
   3  -6  -9   41.20    4.90
   3  -6  -9   46.10    3.90
  -3   6  -9   32.70    5.10
   3   6   9   48.30    6.70
  -3  -6 -10    0.30    3.00
   3   6 -10    2.80    5.70
  -3  -6 -10    4.40    4.70
   3   6 -10    7.50    4.00
   3  -6  10    3.50    5.00
   3   6 -10   -0.90    2.90
  -3  -6  10    5.30    5.50
  -3   6 -10    6.40    3.10
  -3   6 -10   10.70    4.10
   3   6  10    5.30    7.30
   3  -6 -10    7.20    2.60
  -3  -6  10    1.20    4.10
   3  -6 -10    3.30    6.80
   3   6 -11   66.09    5.30
  -3   6 -11   64.39    5.40
  -3   6 -11   64.39    5.10
   3  -6 -11   66.29    5.00
   4   6   0  673.73   32.80
  -4   6   0  666.53   33.90
   4   6   0  713.33   33.60
   4   6   0  656.03   33.00
   4  -6   0  669.53   32.80
   4  -6   0  636.24   43.10
   4   6   0  710.33   33.70
   4  -6   1  426.26   21.60
  -4   6   1  421.66   21.60
   4   6  -1  448.66   22.10
   4   6  -1  446.26   21.80
   4  -6   1  461.35   32.70
   4   6  -1  440.36   29.50
   4   6   1  462.55   22.10
   4   6   1  478.95   21.70
   4  -6  -1  450.55   33.20
   4  -6  -1  436.16   21.50
   4   6   1  447.46   22.60
  -4   6  -1  430.46   21.70
  -4   6  -1  432.36   22.90
   4  -6   2  451.05   30.90
  -4   6   2  400.66   20.70
   4   6  -2  421.76   20.70
   4  -6   2  436.06   20.70
  -4  -6   2  412.56   20.70
   4  -6  -2  409.56   20.80
  -4   6  -2  407.26   20.80
   4  -6  -2  435.16   20.70
   4   6   2  430.56   21.30
   4  -6  -2  353.36   33.40
   4   6   2  424.76   21.60
   4   6   2  449.46   20.70
   4   6   2  416.16   21.20
   4   6   2  439.76   20.80
   4  -6   3  322.97   16.10
   4   6  -3  328.27   16.30
   4  -6   3  315.87   17.50
  -4   6   3  309.47   16.10
   4   6   3  336.27   16.10
  -4   6  -3  333.57   15.90
   4   6   3  322.07   16.50
   4   6   3  334.47   16.80
   4  -6  -3  333.37   36.70
   4   6   3  332.27   17.10
   4  -6  -3  314.57   16.10
  -4   6  -3  357.76   18.50
   4  -6  -3  313.27   16.00
   4  -6  -3  339.47   17.30
   4   6   3  328.27   16.10
  -4  -6   3  312.67   16.10
  -4   6  -3  307.97   16.20
  -4  -6   3  324.17   15.70
   4   6  -4   -1.10    9.70
   4  -6   4  -28.80   17.60
   4  -6   4    7.50    4.90
   4  -6   4   10.10    3.00
   4   6  -4    7.00    2.70
  -4   6   4    2.00    4.30
  -4  -6   4    9.80    1.60
   4  -6  -4    6.40    5.20
   4   6   4    8.30    3.50
  -4   6  -4    0.40    4.70
   4  -6  -4    7.70    1.80
   4   6   4   10.10    2.30
  -4   6  -4    8.20    2.60
  -4   6  -4   11.30    2.10
   4  -6  -4   12.60    2.50
  -4  -6   4    9.20    2.50
   4   6   4   11.20    3.20
  -4  -6   4   -2.80    5.70
   4   6   4    8.40    4.30
  -4   6  -4    7.30    2.80
   4   6   4    9.20    2.30
   4   6   4   -2.10    6.40
  -4  -6  -5   38.80    2.60
   4  -6   5   49.00    6.10
   4   6  -5   37.00    3.90
   4  -6   5   42.30    4.50
   4  -6   5   26.40   23.70
   4   6   5   41.30    6.10
   4   6   5   37.20    3.60
   4   6   5   34.30    5.60
   4   6   5   41.50    3.20
   4  -6  -5   37.30    3.80
  -4   6  -5   39.90    4.10
   4   6   5   40.70    4.50
   4  -6  -5   34.00    6.60
  -4   6  -5   41.30    8.50
  -4   6  -5   32.30    3.70
  -4  -6   5   39.70    3.60
   4  -6  -5   39.20    3.20
  -4   6  -5   41.50    3.10
  -4  -6   5   37.80    2.90
   4   6  -6    4.50    4.50
   4  -6   6   -0.20    3.30
   4   6  -6    0.70    3.20
   4  -6   6  -46.10   24.60
  -4  -6  -6    2.70    1.30
   4  -6   6  -12.70    7.40
   4  -6  -6    2.80    2.70
   4  -6  -6   -1.70    7.80
  -4   6  -6    4.10    3.90
   4  -6  -6    3.40    2.10
   4   6   6    3.70    3.40
   4   6   6    2.90    2.70
  -4  -6   6    1.00    2.70
   4   6   6    3.90    2.00
  -4   6  -6    7.00    3.10
  -4  -6   6    2.60    2.50
   4   6   6    2.60    7.60
  -4   6  -6    2.10    2.30
  -4  -6   6    7.80    4.40
   4   6   6    3.00    6.30
  -4   6  -6    1.40    8.90
   4  -6  -6   -0.60    3.10
  -4  -6  -7  136.49    8.50
  -4  -6  -7  152.78    8.90
   4   6  -7  141.69    9.10
  -4  -6  -7  143.29    7.50
   4  -6   7  157.78   38.90
  -4   6  -7  159.18    9.00
   4   6   7  142.79    9.80
   4  -6  -7  177.18   14.60
  -4  -6   7  135.69   20.30
   4  -6  -7  144.99    8.90
  -4  -6   7  141.09    9.10
   4  -6  -7  153.08    8.30
   4   6   7  147.39    8.50
   4   6   7  147.49    8.70
  -4   6  -7  143.29   14.90
   4  -6   8    1.60   41.70
  -4  -6  -8   15.20    1.90
   4   6  -8   14.60    4.10
  -4  -6  -8   18.20    3.50
   4  -6   8   21.20    5.20
   4  -6   8   14.30    4.50
  -4  -6  -8   18.50    4.00
  -4   6  -8   16.60    3.80
   4  -6  -8   21.50    2.90
   4   6   8   17.30    3.60
   4   6   8    4.20    9.50
  -4  -6   8   13.90    4.10
  -4   6  -8   23.30    4.00
   4   6   8   20.40    5.10
   4  -6  -8   19.40    4.00
   4   6   8   18.60    3.90
  -4  -6  -9   93.39    6.60
   4  -6   9   68.49   10.90
  -4  -6  -9   91.89    8.00
   4  -6   9   77.09    8.30
   4   6  -9   96.69    6.80
   4  -6  -9   91.19    6.60
  -4  -6   9   90.29    6.90
  -4  -6   9   88.29   14.20
   4   6   9   80.39    6.70
   4   6   9   87.49    8.80
  -4   6  -9   91.39    6.60
   4  -6  -9   88.79    5.80
   4   6   9   97.39    7.00
  -4  -6 -10   30.30    4.80
   4   6 -10   43.80    4.90
   4  -6 -10   37.90    4.70
  -4   6 -10   40.10    4.80
   4   6  10   44.00    6.70
  -4  -6  10   46.80    6.20
   4   6  10   48.40    7.30
   4  -6 -10   35.00    3.60
   5  -6   0    0.00    1.90
   5  -6   0   -2.30   21.30
   5   6   0    1.00    6.60
   5   6   0   -0.20    2.80
   5   6   0   -1.40    3.20
   5   6   0   -0.40    1.80
   5   6   0   -1.70    3.50
  -5   6   0    1.50    2.30
  -5   6   0    6.10    5.30
   5   6   0   -0.30    2.00
   5  -6   0    0.20    1.90
   5   6  -1   24.00    3.70
   5   6  -1   19.20    2.70
   5   6  -1   33.90   12.90
   5  -6   1   22.90    2.90
   5  -6   1   26.20   18.30
   5  -6   1   13.50    4.00
  -5   6   1   19.20    2.60
   5   6  -1   18.10    3.30
   5   6  -1   18.60    2.60
   5   6  -1   28.90    7.90
  -5   6  -1   18.30    2.20
   5   6   1   16.60    3.20
   5   6   1   18.50    2.50
   5  -6  -1   17.50    2.30
   5   6   1   18.40    2.00
   5   6   1   20.70    3.30
  -5   6  -1   16.40    2.20
   5   6   1   19.50    4.10
   5  -6  -1   18.70   21.90
  -5   6  -1   14.00    6.40
  -5   6   2   74.69    4.80
   5   6  -2   71.39    5.60
   5  -6   2   63.29    4.70
   5  -6   2   80.89    6.60
   5  -6   2   56.19    6.70
   5  -6   2   95.99   20.80
   5   6   2   68.29    5.40
  -5  -6   2   67.49    3.70
  -5   6  -2   61.59    7.80
  -5  -6   2   64.59    5.00
   5  -6  -2   67.99    4.30
   5  -6  -2   41.20   24.10
   5  -6  -2   57.29    6.30
  -5   6  -2   68.09    4.80
  -5   6  -2   67.79    4.20
   5   6   2   67.99    4.20
   5   6   2   69.49    5.40
   5  -6  -2   64.19    4.80
   5   6   2   67.59    4.60
   5   6   2   65.09    5.50
   5   6  -3  171.48    9.60
   5  -6   3  145.19   21.70
   5  -6   3  163.98   11.40
  -5   6   3  166.78    9.60
   5  -6   3  207.28   11.10
   5  -6   3  178.68    9.80
   5   6  -3  183.78   10.20
   5   6   3  184.78    9.40
   5   6   3  173.88   10.20
  -5  -6   3  175.28    8.80
   5   6   3  171.48   10.00
  -5   6  -3  167.88    9.50
   5  -6  -3  174.78   11.30
   5  -6  -3  181.08    9.30
   5   6   3  178.88    9.40
  -5   6  -3  186.08    9.00
  -5  -6   3  165.08    9.50
   5  -6  -3  166.08   32.10
   5  -6  -3  174.98    9.50
  -5   6  -3  169.78   12.40
   5   6   3  176.98   10.70
  -5   6   4   31.00    4.30
   5  -6   4   28.60    4.20
   5   6  -4   45.00    4.70
   5  -6   4   33.50   21.90
   5   6  -4   35.80    3.70
   5  -6   4   32.60    5.80
  -5   6  -4   35.30    8.30
  -5   6  -4   38.50    3.80
   5  -6  -4   37.40    6.50
  -5   6  -4   37.80    3.60
   5   6   4   35.40    3.30
   5   6   4   35.50    4.30
   5   6   4   37.20    4.60
  -5  -6   4   34.00    3.40
   5  -6  -4   30.80    2.90
   5  -6  -4   36.50    3.80
   5   6   4   30.10    5.20
  -5   6  -4   36.10    2.90
   5   6   4   32.50    3.30
  -5  -6   4   32.20    2.50
   5  -6   5  180.38   11.80
   5   6  -5  164.88   10.40
   5  -6   5  124.39   27.10
   5   6  -5  156.38    9.60
  -5  -6   5  160.08    8.60
  -5   6  -5  173.18    9.40
  -5   6  -5  146.49   13.20
   5  -6  -5  162.28   12.00
  -5   6  -5  155.58    9.50
   5  -6  -5  163.98    9.40
   5   6   5  169.68   11.20
   5   6   5  173.78   10.70
   5   6   5  159.58    9.20
   5  -6  -5  169.68    9.00
  -5   6  -5  170.18    8.80
  -5  -6   5  145.59   19.80
   5   6   5  171.68   10.30
  -5  -6   5  175.58    9.40
   5   6   5  172.58    9.20
  -5  -6  -6    1.10    1.40
   5  -6   6    3.20   28.80
   5  -6   6  -11.10    8.10
   5  -6   6   -0.40    3.30
   5   6  -6    0.80    4.50
   5   6  -6   -0.60    2.50
   5   6   6   -1.00    7.10
  -5   6  -6    1.80    4.10
  -5   6  -6    2.70    2.40
   5  -6  -6   -1.30    3.20
  -5   6  -6   -4.00   10.10
   5  -6  -6    0.80    2.20
  -5  -6   6   -0.60    2.40
   5  -6  -6   11.10    9.60
   5   6   6   -2.00    2.50
  -5  -6   6   -4.20    5.20
  -5   6  -6    4.20    3.20
   5   6   6    6.40    6.00
   5  -6  -6    0.50    3.50
  -5  -6   6    1.80    2.90
   5  -6   7  146.39   38.80
  -5  -6  -7  136.29    6.90
  -5  -6  -7  140.59    8.40
   5   6  -7  130.59    8.80
   5   6   7  127.99    8.00
   5   6   7  129.39    9.30
   5  -6  -7  140.89    7.80
  -5  -6   7  131.19    8.50
  -5  -6   7  117.19   17.90
  -5   6  -7  139.39    7.70
   5   6   7  111.59   11.10
   5   6   7  130.59    8.10
   5  -6  -7  137.69    8.60
  -5   6  -7  134.19    8.40
   5  -6   8   18.70    4.30
   5   6  -8   16.40    4.30
  -5  -6  -8   21.30    2.00
   5  -6   8   15.30   42.00
  -5   6  -8   11.80    4.00
  -5  -6   8   25.20    4.30
   5  -6  -8   19.90    6.30
  -5   6  -8   25.40    4.80
   5   6   8   14.50    5.80
   5   6   8    0.50   10.40
   5  -6  -8   17.60    3.00
   5   6   8   18.50    4.20
   5   6  -9   -3.20    3.90
   5   6  -9    0.20    3.10
  -5  -6  -9   -0.20    4.20
   5  -6   9    1.70    4.10
   5  -6   9    4.80    9.40
   5  -6  -9    1.70    2.70
  -5   6  -9   -8.40    4.40
   5   6   9   -0.90    9.90
   5  -6  -9   -0.20    4.20
   5   6   9   -1.60    3.60
  -5  -6   9   -1.20    4.30
   5   6   9   -1.00    5.10
  -5  -6   9   -1.00    4.90
   5   6   9    0.30    4.70
  -5   6  -9    1.50    3.80
   5  -6  -9   -0.50    3.90
  -5  -6 -10   94.69    9.00
   5  -6  10  117.39    7.10
  -5  -6  10  102.49   14.20
  -5  -6  10   99.09    7.70
   5  -6 -10  113.39    7.90
   5  -6 -10  105.39    6.50
   5   6  10  117.79    8.40
   5   6  10  104.79   10.20
  -5   6 -10  115.09    8.00
  -6   6   0  380.96   22.10
   6   6   0  393.76   19.10
   6   6   0  404.26   20.10
  -6   6   0  394.96   18.90
   6  -6   0  384.66   32.80
   6  -6   0  391.26   19.20
   6   6   0  341.07   19.80
   6  -6   0  353.66   19.90
   6   6   0  398.76   19.10
  -6   6   0  416.86   19.20
   6   6   0  392.76   19.80
  -6   6   1    6.00    2.30
   6  -6   1   11.50   19.50
   6   6  -1    3.20    3.00
  -6   6   1    3.90    2.60
   6  -6   1   -0.30    2.30
   6  -6   1    3.90    2.50
   6   6  -1    2.60    3.10
   6   6  -1  -10.00    8.20
   6   6  -1   -0.60    2.50
   6   6  -1    6.70    2.20
   6  -6   1    4.70    3.90
   6   6   1    0.90    2.10
   6  -6  -1    4.00    2.10
  -6   6  -1    1.70    1.90
   6   6   1    0.80    3.70
   6  -6  -1    2.00   24.00
   6   6   1    5.40    1.70
  -6   6  -1   -1.60    7.10
   6   6   1    3.20    2.80
  -6  -6   1    1.70    4.10
   6   6   1    3.60    3.30
  -6   6  -1    3.80    2.30
   6   6   1    1.80    6.80
   6  -6  -1    0.60    2.40
  -6   6   2    3.70    2.60
   6   6  -2    5.50    3.40
   6  -6   2    0.20    2.80
   6   6  -2   11.00   22.00
   6   6  -2    5.80    2.60
   6  -6   2    1.60    5.30
   6  -6   2   16.60   19.20
   6  -6   2    0.90    3.20
  -6   6  -2    5.90    2.60
  -6  -6   2    6.00    1.30
   6   6   2    3.40    3.20
   6   6   2   10.40    4.60
   6  -6  -2    8.70    6.20
  -6   6  -2    5.20    6.60
   6  -6  -2    4.60    2.50
   6   6   2    5.80    1.90
   6   6   2   -0.60    6.20
  -6   6  -2    2.50    1.90
   6  -6  -2    3.90    2.10
  -6  -6   2    6.60    2.70
   6  -6  -2  -12.60   28.70
   6  -6  -2   -0.30    3.10
   6   6   2    7.60    1.80
   6  -6   3   97.59   23.60
  -6   6   3  122.29    7.50
   6  -6   3  158.08    9.60
   6  -6   3  125.49   10.30
   6   6  -3  131.39    8.40
   6   6   3  129.19    8.40
   6   6   3  130.89    7.30
  -6  -6   3  129.89    6.60
  -6   6  -3  123.69   10.70
   6   6   3  135.19    9.10
   6  -6  -3  125.79    7.60
   6   6   3  127.89    7.40
   6  -6  -3  122.69   32.70
   6  -6  -3  128.09    7.30
   6   6   3  122.09    8.30
  -6   6  -3  117.79    7.20
   6  -6  -3  120.09   10.30
  -6   6  -3  129.09    6.90
   6  -6   4    1.10   20.50
   6   6  -4   22.30    4.30
  -6   6   4   19.20    3.90
   6  -6   4   19.30    5.50
   6   6   4   18.90    2.90
   6  -6  -4   13.70    9.60
   6  -6  -4   18.40    2.70
   6   6   4   21.70    2.90
  -6  -6   4   20.00    3.20
   6   6   4   16.50    4.90
   6   6   4   18.50    3.80
  -6   6  -4   19.10    3.30
  -6   6  -4   19.70    2.50
  -6  -6   4   18.60    2.00
  -6   6  -4   18.50    9.00
   6  -6  -4   20.70    3.40
   6   6   4   17.30    4.10
   6  -6  -4   78.39   49.60
   6  -6   5  107.99   25.40
   6  -6   5  120.69    9.60
   6   6  -5   93.19    7.00
   6   6  -5   92.79    8.30
   6   6   5  101.79    9.30
   6  -6  -5   80.19   11.70
  -6   6  -5   99.59   12.90
   6   6   5   98.39    7.90
  -6  -6   5  107.09    6.80
  -6   6  -5   99.89    6.80
  -6   6  -5   90.69    6.00
   6  -6  -5   99.39    6.90
   6   6   5  101.59    6.40
  -6  -6   5  101.09    5.70
  -6   6  -5   91.19    6.60
   6   6   5  100.89    7.70
   6  -6  -5  100.89    6.20
   6   6   5  100.29    6.40
  -6  -6  -6  167.38    8.60
   6   6  -6  163.18   11.30
   6   6  -6  156.28    9.70
   6  -6   6  177.88   12.30
   6  -6  -6  171.78    9.90
  -6  -6   6  157.68    9.70
  -6  -6   6  152.88    8.80
  -6  -6   6  168.58   25.80
   6  -6  -6  170.58    9.20
  -6   6  -6  166.48    8.90
   6   6   6  171.08   10.60
  -6   6  -6  165.38   17.10
  -6   6  -6  141.79   10.00
   6   6   6  176.48   12.00
  -6   6  -6  171.68    9.60
   6   6   6  157.98    9.30
   6   6   6  167.78    9.30
   6   6   6  131.59   13.00
   6  -6  -6  148.29   16.10
   6   6  -7   16.50    4.00
  -6  -6  -7   17.90    1.90
   6  -6   7   40.80   36.50
   6  -6   7   17.10    4.70
  -6   6  -7   20.40    3.90
  -6   6  -7   16.90    3.10
   6   6   7   17.50    3.60
   6   6   7   22.50    4.60
  -6  -6   7   22.70    4.00
   6  -6  -7   16.10    4.00
   6   6   7   22.10    7.80
  -6  -6   7   10.10    6.90
   6  -6  -7   20.40    3.10
   6   6   7   20.50    3.40
  -6  -6  -8    6.10    1.70
   6  -6   8    4.50    3.60
   6   6  -8   -0.80    3.20
   6  -6   8    5.60    4.60
  -6  -6  -8    3.50    3.90
   6  -6  -8    6.60    2.90
  -6   6  -8    5.90    3.60
  -6   6  -8    4.90    3.90
  -6  -6   8    8.80    4.00
   6   6   8    6.20    3.30
   6   6   8    9.10    3.50
   6   6   8    2.50    8.70
   6  -6  -8    0.10    3.90
   6  -6  -8    8.40    4.00
  -6   6  -8    6.40    3.80
   6   6   8    6.30    4.60
  -6  -6   8    2.50    6.00
  -6  -6  -9   -3.00    4.10
   6  -6   9    1.80    5.30
   6   6  -9   -1.00    3.10
   6  -6  -9   -1.40    4.00
   6   6   9   -1.60    8.50
   6  -6  -9    2.80    3.80
  -6  -6   9    3.20    5.60
  -6  -6   9   -1.30    5.60
  -6   6  -9   -4.90    4.50
   6   6   9    3.50    8.00
   6   6   9   -1.80    4.00
   6  -6  -9    1.20    5.00
   6   6   9    6.60    5.70
  -6   6  -9    0.30    5.90
   6  -6 -10   67.99    5.80
  -6   6 -10  102.79    7.60
   6  -6 -10  104.49    7.10
   7   6   0    1.20    4.30
  -7   6   0    1.80    2.20
   7  -6   0    3.50   25.30
   7   6   0    0.20    2.40
   7  -6   0    0.90    2.80
   7   6   0   -1.10    7.00
  -7   6   0   -1.40    2.40
   7   6   0   -1.10    2.70
   7   6   0   -1.80    2.30
   7  -6   0    3.30    3.00
   7   6   0   -1.70    3.80
   7   6  -1  171.08    9.10
   7   6  -1  164.38    9.50
   7  -6   1  156.78   10.80
  -7   6   1  171.38    9.10
   7  -6   1  177.38   27.80
   7  -6   1  156.38   10.50
   7   6  -1  165.48   10.10
   7   6  -1  180.98    9.40
  -7   6   1  155.48    8.90
   7   6   1  165.38    9.90
   7   6   1  172.68   10.00
   7  -6  -1  200.78   30.80
   7  -6  -1  162.28    9.00
  -7   6  -1  178.48    9.10
  -7   6  -1  176.68   13.70
   7   6   1  176.18    9.00
   7   6   1  158.28    8.90
  -7   6  -1  173.58    8.70
  -7  -6   1  152.68    9.40
   7  -6  -1  167.58   12.40
   7  -6  -1  131.19   10.50
   7   6   1  166.38   10.60
   7  -6   2   13.70    4.40
  -7   6   2   -0.20    2.40
   7   6  -2   -1.10   18.80
   7   6  -2    0.90    6.90
   7  -6   2    0.30    3.00
   7   6  -2    5.30    4.30
   7  -6   2  -53.69   21.40
   7  -6   2   -6.20    5.60
   7   6  -2    0.00    3.20
  -7   6  -2    0.90    2.10
   7   6   2    2.60    2.30
   7  -6  -2   -5.30   30.00
  -7  -6   2    2.20    3.10
   7   6   2    0.00    2.40
   7  -6  -2    3.00    2.60
  -7   6  -2    0.70    2.00
   7  -6  -2   -6.70    8.70
  -7   6  -2    3.50    8.40
   7   6   2    0.60    3.20
   7   6   2    1.60    3.40
   7   6   2   -1.80    6.50
  -7  -6   2    0.90    1.30
   7   6   2   -0.10    4.00
   7  -6  -2   -0.60    2.70
  -7   6   3   47.00    4.30
   7  -6   3   53.89    7.00
   7   6  -3   54.09    5.50
   7   6  -3   57.59    5.90
   7  -6   3   17.00   21.50
  -7   6  -3   46.30    4.40
  -7   6  -3   53.69    3.60
   7   6   3   57.69    6.10
   7   6   3   51.19    4.20
   7  -6  -3   52.69    4.10
   7   6   3   45.00    3.80
   7  -6  -3   55.79    4.40
   7   6   3   52.89    5.20
  -7   6  -3   53.89   11.20
   7   6   3   44.10    5.10
  -7  -6   3   52.49    4.50
   7  -6  -3   13.00   38.10
  -7  -6   3   47.30    3.40
   7   6  -4    0.70    3.50
   7   6  -4    8.80    4.40
  -7   6   4    5.90    3.50
   7  -6   4    7.90    5.90
   7  -6   4   -0.50    3.30
   7   6  -4    4.60    5.40
   7  -6   4    4.80   25.20
   7   6   4    7.70    3.80
   7   6   4    7.80    4.10
   7   6   4    4.70    4.60
  -7  -6   4    6.10    3.10
  -7   6  -4   11.00   11.70
   7   6   4    4.10    2.70
   7   6   4    9.40    2.80
   7  -6  -4    4.40    3.30
  -7  -6   4    6.50    1.80
  -7   6  -4    6.40    3.30
   7  -6  -4    4.30    2.60
   7   6   4    1.30    6.60
   7  -6  -4  -20.60   49.99
  -7   6  -4    4.30    2.30
   7  -6  -4   -2.50   11.00
   7  -6   5  158.28   11.70
   7   6  -5  146.29   10.10
   7   6   5  134.59    9.50
   7   6   5  144.89    8.40
  -7  -6   5  154.08    9.00
  -7   6  -5  151.98    8.10
   7   6   5  143.19   10.20
  -7   6  -5  133.79   16.00
  -7  -6   5  142.99    7.80
  -7   6  -5  145.49    8.70
   7  -6  -5  157.28    8.50
   7  -6  -5  149.69    9.00
  -7   6  -5  132.99    8.90
   7   6   5  145.89    8.50
   7   6   5  150.18   11.30
   7  -6   6  177.38   12.50
  -7  -6  -6  139.19    7.30
   7  -6   6  200.08   35.20
   7   6  -6  141.19   11.40
  -7   6  -6  143.29    9.80
  -7   6  -6  150.18    9.00
   7   6   6  140.29   11.10
   7  -6  -6  144.19    8.60
   7   6   6  147.69    8.60
  -7  -6   6  150.28    9.10
   7   6   6  130.99    8.40
  -7  -6   6  145.09    8.00
   7   6   6  152.48   11.80
   7  -6  -6  137.69    9.20
   7   6   6  139.59    9.60
  -7   6  -6  140.59    8.10
   7  -6   7    2.60    4.80
   7  -6   7   -2.50    6.70
   7  -6   7    3.40   35.60
   7   6  -7   -0.30    4.10
   7  -6   7    1.80    3.20
   7  -6  -7    1.30    3.10
   7   6   7    5.20    4.40
   7   6   7   -4.60    7.80
   7  -6  -7   -2.50    3.80
   7   6   7   -1.00    6.60
  -7   6  -7    1.50    3.70
  -7   6  -7   -2.40    2.80
   7  -6  -7    0.70    5.00
   7   6   7    0.00    3.60
   7   6   7    4.40    3.70
  -7  -6   7   -1.10    4.50
  -7  -6  -8   18.30    4.60
  -7  -6  -8   18.60    1.90
   7  -6   8   20.00    4.90
   7   6  -8   22.30    6.60
   7  -6   8   21.80    4.00
  -7   6  -8   22.50    4.20
  -7   6  -8    9.20    4.40
  -7  -6   8    9.50    8.50
  -7  -6   8   26.40    4.60
   7   6   8    2.40    8.10
   7   6   8   17.70    5.00
   7   6   8   21.40    3.80
   7  -6  -8   13.10    3.20
   7   6   8   24.40    3.70
   7  -6  -8   20.60    4.20
   7  -6   9   13.30    5.30
   7  -6   9   23.30    5.50
   7  -6   9   21.20    3.50
   7   6  -9   18.00    6.80
  -7  -6  -9   20.40    6.80
   7  -6  -9   23.30    4.20
   7   6   9   24.20    5.10
   7   6   9   23.00    5.20
  -7   6  -9   24.40    4.30
  -7  -6   9   31.00    4.80
   7  -6  -9   22.40    3.70
   7   6   9   29.40    3.90
   8   6   0  403.76   20.90
  -8   6   0  415.76   19.80
   8   6   0  393.46   19.70
  -8  -6   0  372.26   18.90
  -8   6   0  404.66   19.40
   8  -6   0  347.47   20.70
   8  -6   0  403.06   36.90
   8   6   0  398.86   20.60
   8   6   0  416.06   19.70
   8   6  -1    5.70    3.90
  -8   6   1    9.70    2.90
   8   6  -1   -4.40    7.30
  -8   6   1   11.00    2.30
   8  -6   1   19.00    5.00
   8  -6   1   17.80   27.00
   8   6  -1    8.40    3.50
   8   6  -1    6.50    3.10
   8  -6  -1   39.40   30.20
   8   6   1    7.30    4.40
   8  -6  -1   14.70   13.20
   8   6   1   -0.30    6.70
   8   6   1    8.60    4.70
  -8   6  -1    7.60    2.90
   8   6   1    8.10    2.90
  -8  -6   1    8.00    1.50
  -8  -6   1    6.30    3.90
  -8   6  -1    8.30    2.40
   8   6   1    6.00    3.80
   8   6   1   10.70    2.90
   8  -6   2   85.89   27.30
   8   6  -2   90.49    7.50
   8  -6   2  124.09    8.80
   8   6  -2   99.09    8.50
   8  -6   2   67.49    8.80
  -8   6   2   97.19    6.40
   8  -6  -2   95.09    7.00
   8  -6  -2  166.48   36.60
  -8   6  -2   95.09    5.90
  -8   6  -2   97.69   13.50
  -8  -6   2   96.09    5.30
   8  -6  -2   71.39   14.80
   8   6   2   98.39    7.60
  -8   6  -2   94.39    6.40
   8   6   2  102.59    8.40
  -8  -6   2   93.49    7.10
   8   6   2  110.49    6.90
   8   6   2   98.09    6.40
   8   6   2   95.09    6.50
  -8   6   3   13.20    3.40
   8   6  -3    2.20    9.40
   8   6  -3    9.40    5.20
   8  -6   3    3.50   26.50
   8  -6   3    4.90    6.30
   8  -6  -3   55.79   40.50
   8   6   3   -1.40    7.20
   8   6   3    9.70    2.90
   8   6   3   12.20    4.10
   8  -6  -3   14.30   14.40
   8  -6  -3   11.60    3.40
  -8  -6   3   13.00    3.60
  -8   6  -3   11.60    2.30
   8   6   3    7.90    5.00
  -8   6  -3    0.90   11.80
  -8   6  -3   11.20    3.90
   8   6   3   13.50    5.20
  -8   6   4  283.97   14.80
   8  -6   4  256.37   17.00
   8   6  -4  279.77   15.80
   8   6  -4  290.77   16.70
   8  -6   4  215.48   33.50
   8  -6  -4  294.87   15.10
   8   6   4  300.67   16.80
   8   6   4  295.37   14.70
   8  -6  -4  267.37   14.80
   8   6   4  280.97   14.70
   8   6   4  278.57   15.70
  -8  -6   4  296.17   15.20
   8   6   4  283.17   15.90
  -8   6  -4  291.07   14.20
[truncated: 24,052,176 more chars]
