# Supplementary material for: The influence of the axial group on the crystal structures of boron sub­phthalo­cy­an­ines
Source: Acta Crystallogr C Struct Chem. 2024 Sep 4;80(Pt 10):658–80. doi: 10.1107/S2053229624006934 (PMC11451016; doi:10.1107/S2053229624006934)
Supplement: Supplementary file 2 [file c-80-00658-d2344a_asup2.hkl]

data_d2344a_a                                                                   
_shelx_title ' d2344a_a.res in Pnma'                                            
_shelx_refln_list_code          4                                               
_shelx_F_calc_maximum      231.33                                               
_exptl_crystal_F_000       880.00                                               
_reflns_d_resolution_high  0.8426                                               
                                                                                
loop_                                                                           
 _space_group_symop_operation_xyz                                               
 'x, y, z'                                                                      
 '-x+1/2, -y, z+1/2'                                                            
 '-x, y+1/2, -z'                                                                
 'x+1/2, -y+1/2, -z+1/2'                                                        
 '-x, -y, -z'                                                                   
 'x-1/2, y, -z-1/2'                                                             
 'x, -y-1/2, z'                                                                 
 '-x-1/2, y-1/2, z-1/2'                                                         
                                                                                
_cell_length_a    12.0315                                                       
_cell_length_b    14.8174                                                       
_cell_length_c    10.3002                                                       
_cell_angle_alpha  90.000                                                       
_cell_angle_beta   90.000                                                       
_cell_angle_gamma  90.000                                                       
                                                                                
_shelx_F_squared_multiplier     1.000                                           
                                                                                
loop_                                                                           
 _refln_index_h                                                                 
 _refln_index_k                                                                 
 _refln_index_l                                                                 
 _refln_F_squared_calc                                                          
 _refln_F_squared_meas                                                          
 _refln_F_squared_sigma                                                         
 _refln_observed_status                                                         
   2   0   0       1459.34       1304.05        44.64 o                         
   4   0   0        695.07        699.70        37.02 o                         
   6   0   0      10739.95      10388.56       238.69 o                         
   8   0   0       4327.46       4043.60        81.55 o                         
  10   0   0         89.98         98.13        11.74 o                         
  12   0   0        378.41        368.41        20.64 o                         
  14   0   0         98.52        100.96        13.80 o                         
   2   1   0       8016.50       6955.85       166.03 o                         
   4   1   0       2639.97       2346.59        65.96 o                         
   6   1   0       6646.42       6557.14       120.59 o                         
   8   1   0         74.47         71.97        12.58 o                         
  10   1   0        268.66        290.65        13.24 o                         
  12   1   0        238.22        313.43        11.71 o                         
  14   1   0         99.38        107.73         9.37 o                         
   0   2   0       4761.36       4202.65       200.80 o                         
   2   2   0       4779.56       4180.71       100.87 o                         
   4   2   0        203.94        246.33        38.26 o                         
   6   2   0       2037.44       1892.72        35.75 o                         
   8   2   0        481.87        506.80        10.84 o                         
  10   2   0       5637.39       5611.58        95.36 o                         
  12   2   0        628.56        581.86        16.00 o                         
  14   2   0         22.89         14.80         7.43 o                         
   2   3   0       6660.70       5959.99       144.00 o                         
   4   3   0       6645.05       6455.00       156.52 o                         
   6   3   0        687.52        594.13        13.81 o                         
   8   3   0        220.25        244.40         7.11 o                         
  10   3   0       2838.23       2852.80        53.63 o                         
  12   3   0        312.55        339.48        11.86 o                         
  14   3   0        123.95        140.96        12.68 o                         
   0   4   0        248.13        256.02        19.27 o                         
   2   4   0        447.31        354.08        49.69 o                         
   4   4   0       2094.33       2138.84        56.84 o                         
   6   4   0       8758.73       9040.35       154.22 o                         
   8   4   0         64.06         59.39         4.29 o                         
  10   4   0        625.66        599.80        15.64 o                         
  12   4   0         21.64         11.21         5.92 o                         
   2   5   0        396.43        537.77        50.20 o                         
   4   5   0        723.68        675.55        32.11 o                         
   6   5   0        535.55        539.01        13.21 o                         
   8   5   0        271.99        307.36         8.66 o                         
  10   5   0       1148.51       1102.84        25.95 o                         
  12   5   0        840.59        895.07        26.48 o                         
   0   6   0       9073.86       8542.16       409.66 o                         
   2   6   0       2013.36       1942.31       102.88 o                         
   4   6   0       3249.41       3438.41        65.72 o                         
   6   6   0       2104.22       1969.67        30.98 o                         
   8   6   0       2049.95       2006.16        35.10 o                         
  10   6   0         25.27         38.39        22.66 o                         
  12   6   0          0.81          2.69         6.96 o                         
   2   7   0       1236.88       1420.67        26.40 o                         
   4   7   0        196.70        150.04         6.19 o                         
   6   7   0        713.64        698.48        14.64 o                         
   8   7   0       1515.96       1513.18        32.34 o                         
  10   7   0       1338.94       1366.21        37.09 o                         
  12   7   0        664.47        719.39        22.30 o                         
   0   8   0       3730.32       4513.65       141.89 o                         
   2   8   0       3132.76       3292.50        57.06 o                         
   4   8   0        176.90        246.42         9.98 o                         
   6   8   0         23.22         29.66         5.82 o                         
   8   8   0        251.02        272.47        11.28 o                         
  10   8   0       1196.34       1247.94        34.41 o                         
  12   8   0         25.18         30.03         6.57 o                         
   2   9   0       1563.59       1489.63        27.91 o                         
   4   9   0        719.38        655.42        13.80 o                         
   6   9   0        315.00        306.32        10.50 o                         
   8   9   0          4.18          8.45         7.00 o                         
  10   9   0        184.41        212.19        14.86 o                         
  12   9   0        244.05        264.95        15.45 o                         
   0  10   0       2498.01       2379.95        84.01 o                         
   2  10   0          3.64         14.24         6.55 o                         
   4  10   0        434.00        475.94        12.72 o                         
   6  10   0        870.33        902.54        22.80 o                         
   2  11   0        368.87        386.90        14.54 o                         
   4  11   0        117.22        122.22         8.20 o                         
   6  11   0       1080.94       1001.73        30.08 o                         
   8  11   0         10.49         11.67         6.15 o                         
  10  11   0        224.63        246.23        11.63 o                         
   0  12   0       5799.68       6341.54       188.65 o                         
   2  12   0        886.03        923.43        30.27 o                         
   4  12   0        444.99        440.92        15.29 o                         
   6  12   0         43.13         59.22        13.52 o                         
   8  12   0       1365.47       1298.02        41.15 o                         
  10  12   0         61.33         64.68        16.35 o                         
   2  13   0        413.78        412.43        22.32 o                         
   4  13   0        761.12        786.53        22.12 o                         
   6  13   0        830.45        769.38        22.59 o                         
   8  13   0         79.46         87.99         8.95 o                         
   0  14   0       6709.06       7085.51       340.70 o                         
   2  14   0        296.56        333.33        14.20 o                         
   4  14   0         84.63         75.37         9.71 o                         
   6  14   0        817.43        770.60        25.39 o                         
   8  14   0        343.52        364.73        30.55 o                         
   2  15   0          5.74         12.84         7.01 o                         
   4  15   0        470.75        537.74        19.67 o                         
   6  15   0        265.47        266.17        11.52 o                         
   0  16   0         87.28         62.11        11.12 o                         
   2  16   0        200.54        185.11        18.37 o                         
   4  16   0         77.48         88.22        10.40 o                         
   2  17   0        168.33        155.67        19.27 o                         
   1   0   1       1209.14       1031.95        35.32 o                         
   2   0   1       3324.26       2704.93       129.81 o                         
   3   0   1        545.89        486.47        19.18 o                         
   4   0   1        987.78        941.82        40.24 o                         
   5   0   1       1057.59       1099.97        35.57 o                         
   6   0   1       1089.45       1066.75        22.09 o                         
   7   0   1        657.37        700.88        13.36 o                         
   8   0   1        131.40        115.51         6.19 o                         
   9   0   1       1255.52       1295.93        22.68 o                         
  10   0   1        202.98        207.99        12.42 o                         
  11   0   1       3998.57       3898.80        65.01 o                         
  12   0   1       1699.95       1782.45        33.17 o                         
  13   0   1        437.40        425.86        30.43 o                         
  14   0   1         68.59         77.97         8.35 o                         
   0   1   1          8.35         17.96         5.07 o                         
   1   1   1      11738.95      10128.56       196.74 o                         
   2   1   1       3341.79       3093.57        60.84 o                         
   3   1   1        400.67        378.43        10.01 o                         
   4   1   1        292.26        311.72         8.98 o                         
   5   1   1        725.52        789.71        19.54 o                         
   6   1   1        262.59        219.65         6.26 o                         
   7   1   1       1299.01       1410.38        16.13 o                         
   8   1   1        963.00        890.89        12.14 o                         
   9   1   1        462.91        461.37         7.86 o                         
  10   1   1         78.09         87.94         7.77 o                         
  11   1   1        185.85        182.75         5.20 o                         
  12   1   1          4.79          6.84         3.79 o                         
  13   1   1         22.28         19.15         4.98 o                         
  14   1   1         50.10         54.69         6.40 o                         
   1   2   1       6295.98       5658.31       136.29 o                         
   2   2   1       1641.96       1509.46        39.71 o                         
   3   2   1        730.14        640.22        22.31 o                         
   4   2   1       7475.13       7063.91       152.63 o                         
   5   2   1         34.42         45.20        10.82 o                         
   6   2   1        145.68        178.61         5.17 o                         
   7   2   1        189.90        237.13         4.97 o                         
   8   2   1         52.38         59.23         3.32 o                         
   9   2   1         92.38         88.04         4.47 o                         
  10   2   1        654.14        675.62        13.85 o                         
  11   2   1          0.20          1.70         3.78 o                         
  12   2   1         24.77         17.17         3.94 o                         
  13   2   1         40.80         24.92         5.20 o                         
  14   2   1         34.57         39.72         8.27 o                         
   0   3   1        625.18        591.19        32.45 o                         
   1   3   1       1048.30        986.85        23.99 o                         
   2   3   1       3456.47       3078.05        62.35 o                         
   3   3   1       1020.64        890.25        25.75 o                         
   4   3   1         86.42         82.24        16.85 o                         
   5   3   1          2.88          4.69         5.39 o                         
   6   3   1        246.86        232.93         6.64 o                         
   7   3   1        144.92        168.38         3.84 o                         
   8   3   1        835.73        794.20        11.34 o                         
   9   3   1         98.76         99.53         3.72 o                         
  10   3   1         11.68         26.26         9.24 o                         
  11   3   1          8.03          3.98         4.43 o                         
  12   3   1        335.56        349.31         8.09 o                         
  13   3   1         54.37         58.96         6.37 o                         
   1   4   1        448.36        401.64        20.86 o                         
   2   4   1       3623.44       3178.99        64.98 o                         
   3   4   1        164.99        174.33         7.79 o                         
   4   4   1        316.30        452.93        37.25 o                         
   5   4   1        696.69        745.76        13.10 o                         
   6   4   1       3474.22       3564.52        36.76 o                         
   7   4   1        560.08        593.17         7.98 o                         
   8   4   1         33.05         31.41         3.51 o                         
   9   4   1        149.06        154.01         5.65 o                         
  10   4   1        180.42        172.87         9.58 o                         
  11   4   1         74.54         70.50         7.07 o                         
  12   4   1        206.69        228.80         6.74 o                         
  13   4   1          4.14          0.89         4.26 o                         
   0   5   1       4760.81       4214.18       143.96 o                         
   1   5   1         68.73         93.72        10.07 o                         
   2   5   1       2225.08       2008.50        85.62 o                         
   3   5   1        358.33        392.15        13.35 o                         
   4   5   1        132.02        140.06         9.61 o                         
   5   5   1         51.80         58.21         5.15 o                         
   6   5   1        473.45        426.75         6.39 o                         
   7   5   1          7.86          8.95         3.20 o                         
   8   5   1        968.73        923.76        13.61 o                         
   9   5   1         75.29         76.86         7.05 o                         
  10   5   1        366.42        349.07         7.61 o                         
  11   5   1        134.32        129.78        17.73 o                         
  12   5   1        136.58        122.64         5.46 o                         
  13   5   1         45.18         47.38         5.66 o                         
   1   6   1        633.66        645.27        23.22 o                         
   2   6   1        787.63        776.78        32.33 o                         
   3   6   1       2717.03       2901.44        48.44 o                         
   4   6   1       2395.43       2253.82        32.90 o                         
   5   6   1         80.35         96.26         3.71 o                         
   6   6   1         32.76         14.06         2.84 o                         
   7   6   1        837.32        843.70        10.99 o                         
   8   6   1         32.66         43.53         5.69 o                         
   9   6   1       4639.19       4620.16        68.13 o                         
  10   6   1        260.62        289.43         7.03 o                         
  11   6   1         33.78         31.11         4.42 o                         
  12   6   1        628.31        598.23        21.38 o                         
  13   6   1        246.66        286.99        15.61 o                         
   0   7   1       4346.88       4180.85       117.87 o                         
   1   7   1        588.06        609.59        10.88 o                         
   2   7   1        704.33        671.46        13.67 o                         
   3   7   1       2722.71       2857.96        38.46 o                         
   4   7   1        277.06        293.53         5.95 o                         
   5   7   1        147.14        175.11         5.03 o                         
   6   7   1          3.02          7.00         4.37 o                         
   7   7   1        547.80        570.02         9.00 o                         
   8   7   1       1853.15       1797.01        40.40 o                         
   9   7   1        165.23        160.07         5.85 o                         
  10   7   1         51.97         66.52         7.11 o                         
  11   7   1        105.66        120.39         7.08 o                         
  13   7   1        149.72        109.53        26.37 o                         
   1   8   1         40.34         39.62         3.84 o                         
   2   8   1       1471.93       1528.10        24.39 o                         
   3   8   1        597.19        672.37        10.93 o                         
   4   8   1       2962.43       2679.57        32.16 o                         
   5   8   1        194.87        179.12         4.85 o                         
   6   8   1        233.92        244.68         6.35 o                         
   7   8   1         12.89          3.18         3.51 o                         
   8   8   1          0.22         -1.36         4.77 o                         
   9   8   1       2620.80       2508.73        61.79 o                         
  10   8   1        766.95        712.01        14.23 o                         
  11   8   1        301.99        266.54        10.32 o                         
   0   9   1       1313.69       1273.35        26.99 o                         
   1   9   1         27.28         27.54         3.48 o                         
   2   9   1       1165.19       1149.92        17.68 o                         
   3   9   1        382.33        367.69         7.84 o                         
   4   9   1        139.60        150.41         4.81 o                         
   5   9   1        445.34        460.35         9.26 o                         
   6   9   1        849.20        817.89        13.85 o                         
   7   9   1         29.80         14.31        18.47 o                         
   8   9   1        837.63        844.42        22.25 o                         
   9   9   1         33.86         40.48         6.10 o                         
  10   9   1        251.07        252.17        10.76 o                         
  11   9   1         18.56         18.52         4.72 o                         
  12   9   1         40.72         51.48         7.13 o                         
   1  10   1        910.39        963.55        18.57 o                         
   2  10   1        710.38        679.19        13.23 o                         
   3  10   1         65.67         73.49         4.82 o                         
   4  10   1          5.07          6.53         3.83 o                         
   5  10   1       1655.32       1551.70        22.32 o                         
   6  10   1       3245.34       3246.82        48.87 o                         
   7  10   1       1489.50       1430.14        22.16 o                         
  11  10   1        186.50        198.60         8.42 o                         
   0  11   1       1257.34       1320.83        31.00 o                         
   1  11   1        381.83        387.43        11.40 o                         
   2  11   1       1526.71       1517.97        24.69 o                         
   3  11   1          0.10         11.23         4.64 o                         
   4  11   1         30.83         28.12         4.80 o                         
   5  11   1          1.22          3.04         5.32 o                         
   6  11   1       1201.14       1241.37        19.86 o                         
   7  11   1        677.18        607.78        13.31 o                         
   8  11   1        371.36        363.04         9.66 o                         
   9  11   1         56.72         81.88         5.61 o                         
  10  11   1        100.51         96.41         5.68 o                         
  11  11   1          8.65        -13.18        30.93 o                         
   1  12   1        220.13        220.70         9.87 o                         
   2  12   1         67.63         58.56         6.47 o                         
   3  12   1        735.72        714.29        14.24 o                         
   4  12   1       4852.78       4783.84        70.48 o                         
   5  12   1       1293.70       1202.26        21.13 o                         
   6  12   1        296.80        290.42         8.68 o                         
   7  12   1        367.52        358.13        10.08 o                         
   8  12   1         89.50         96.18         5.79 o                         
   9  12   1          8.59         14.88         4.68 o                         
  10  12   1        393.49        411.48        31.96 o                         
   0  13   1        153.70        182.45        17.33 o                         
   1  13   1       4454.04       4498.73        77.37 o                         
   2  13   1        318.12        332.11         9.02 o                         
   3  13   1         43.73         31.88         5.49 o                         
   4  13   1          0.01          3.68         4.66 o                         
   5  13   1        458.58        418.97        18.29 o                         
   6  13   1          1.59         -3.43         4.97 o                         
   7  13   1        690.03        622.45        13.99 o                         
   8  13   1        754.53        747.84        20.83 o                         
   9  13   1          3.89         12.00         5.71 o                         
   1  14   1        493.96        461.92        12.16 o                         
   2  14   1        250.49        286.28         8.78 o                         
   3  14   1          0.07          4.06         5.44 o                         
   4  14   1        185.60        203.23         7.47 o                         
   5  14   1        286.68        252.44        10.46 o                         
   6  14   1        759.01        792.79        21.00 o                         
   7  14   1         12.14          5.92         4.65 o                         
   8  14   1         42.05         25.60         7.02 o                         
   0  15   1       1013.78       1087.76        33.46 o                         
   1  15   1         79.06         74.31         6.58 o                         
   2  15   1        381.58        399.91        12.61 o                         
   3  15   1         72.58         84.90         6.63 o                         
   4  15   1          7.29          2.60         6.02 o                         
   5  15   1          7.78         10.02         7.06 o                         
   6  15   1        463.49        487.99        20.10 o                         
   7  15   1         76.64         86.25        23.07 o                         
   1  16   1          5.76         10.49         5.92 o                         
   2  16   1        440.46        452.71        12.75 o                         
   3  16   1          0.32         -2.07         5.57 o                         
   4  16   1         97.38         84.46         6.43 o                         
   5  16   1          1.11          9.03         7.14 o                         
   0  17   1        159.10        134.38        13.27 o                         
   1  17   1         27.89         34.79         7.94 o                         
   2  17   1        441.55        387.28        16.52 o                         
   3  17   1         18.70         18.23        10.02 o                         
   0   0   2      22789.82      20027.12       674.35 o                         
   1   0   2       1987.22       1878.89        47.19 o                         
   2   0   2       5126.21       4750.07       160.63 o                         
   3   0   2       2417.16       2363.26        81.21 o                         
   4   0   2       2758.92       2753.79        78.69 o                         
   5   0   2         64.29         57.41        15.11 o                         
   6   0   2       1256.82       1392.21        22.39 o                         
   7   0   2        288.21        293.19         6.46 o                         
   8   0   2       1714.30       1540.92        25.61 o                         
   9   0   2       1241.30       1208.57        21.47 o                         
  10   0   2         27.15         41.58        27.89 o                         
  11   0   2       1611.31       1668.01        28.91 o                         
  12   0   2        919.68        942.96        19.66 o                         
  13   0   2        417.80        417.82        21.02 o                         
  14   0   2        360.44        393.94        24.34 o                         
   1   1   2          1.87          0.41         5.62 o                         
   2   1   2          6.78          4.50         3.59 o                         
   3   1   2       4465.01       4260.59        78.80 o                         
   4   1   2       3844.73       3563.55        65.76 o                         
   5   1   2         63.91         59.99         8.88 o                         
   6   1   2        147.77        181.66         3.74 o                         
   7   1   2         44.54         36.66         3.58 o                         
   8   1   2        224.42        223.85         4.77 o                         
   9   1   2         97.36        104.71         4.55 o                         
  10   1   2         33.65         17.75         3.31 o                         
  11   1   2        787.31        846.22        11.78 o                         
  12   1   2       1437.70       1406.24        20.76 o                         
  13   1   2         28.71         24.46         4.84 o                         
  14   1   2        128.06        143.50        12.68 o                         
   0   2   2      16229.75      14817.47       353.07 o                         
   1   2   2      11941.01      11203.31       218.36 o                         
   2   2   2      13974.73      13012.77       234.72 o                         
   3   2   2        444.08        416.67        13.45 o                         
   4   2   2        391.64        465.17        13.34 o                         
   5   2   2       2914.76       3042.29        48.63 o                         
   6   2   2         11.77         40.28         3.46 o                         
   7   2   2        228.33        236.96         4.88 o                         
   8   2   2        540.01        525.38         8.28 o                         
   9   2   2        102.44        108.45         3.80 o                         
  10   2   2         63.39         68.94         3.66 o                         
  11   2   2         97.19        108.71         5.35 o                         
  12   2   2          4.40          0.49         3.80 o                         
  13   2   2          0.61          1.82         4.13 o                         
   1   3   2         80.69         96.46         9.94 o                         
   2   3   2       3700.68       3450.79        69.44 o                         
   3   3   2         39.19         44.53         7.42 o                         
   4   3   2        226.72        169.55        14.25 o                         
   5   3   2        419.55        455.24         9.04 o                         
   6   3   2        855.85        800.56        10.63 o                         
   7   3   2        583.46        586.66         8.42 o                         
   8   3   2        491.53        497.26         8.71 o                         
   9   3   2          7.16          9.46         3.42 o                         
  10   3   2        211.20        230.19         5.48 o                         
  11   3   2        438.56        447.64         9.03 o                         
  12   3   2          2.45          2.37         3.87 o                         
  13   3   2        558.65        572.19        17.40 o                         
   0   4   2       8941.00       8326.96       286.33 o                         
   1   4   2       1039.38       1058.37        49.65 o                         
   2   4   2       2236.87       2083.63        97.77 o                         
   3   4   2         88.32         86.06         9.44 o                         
   4   4   2        263.12        250.75        23.34 o                         
   5   4   2       1080.09       1237.55        17.00 o                         
   6   4   2        347.46        318.21         5.53 o                         
   7   4   2       1025.26       1108.18        14.43 o                         
   8   4   2        645.79        618.06         9.39 o                         
   9   4   2        127.19        149.71         4.43 o                         
  10   4   2          7.65          6.05         3.47 o                         
  11   4   2          0.87         -4.61        10.54 o                         
  12   4   2         17.63         20.98         4.17 o                         
  13   4   2         79.73         97.43         5.30 o                         
   1   5   2       1336.90       1306.87        70.71 o                         
   2   5   2       3543.40       3323.78        97.84 o                         
   3   5   2       1053.78       1061.85        26.09 o                         
   4   5   2       1973.57       1819.79        24.52 o                         
   5   5   2        220.28        224.32         4.97 o                         
   6   5   2        972.89        922.22        11.86 o                         
   7   5   2        114.71        133.52         5.24 o                         
   8   5   2        451.46        451.15         8.01 o                         
   9   5   2        183.90        205.04         8.97 o                         
  10   5   2       1683.89       1699.93        23.11 o                         
  11   5   2          9.89         12.23         4.31 o                         
  12   5   2        454.92        438.95        13.11 o                         
  13   5   2         18.01         10.25         6.48 o                         
   0   6   2       7342.49       6687.63       286.21 o                         
   1   6   2        579.41        584.54        32.50 o                         
   2   6   2        868.88       1011.47        21.38 o                         
   3   6   2        159.46        189.42         7.21 o                         
   4   6   2       1967.86       2146.66        29.55 o                         
   5   6   2        296.24        342.74         7.22 o                         
   6   6   2         17.33         24.00         3.90 o                         
   7   6   2          6.39          3.67         4.92 o                         
   8   6   2        495.46        495.98        13.14 o                         
   9   6   2         27.25         30.16         8.08 o                         
  10   6   2        116.77        114.71        10.93 o                         
  11   6   2          0.32          0.27         3.98 o                         
  12   6   2         15.39          4.09         7.41 o                         
  13   6   2         69.43         77.42        10.26 o                         
   1   7   2         33.33         29.94        11.53 o                         
   2   7   2       4052.54       4191.23        65.43 o                         
   3   7   2        203.88        229.41         9.54 o                         
   4   7   2       5227.87       5179.30        64.10 o                         
   5   7   2        372.46        362.35         9.88 o                         
   6   7   2        137.25        138.05         8.30 o                         
   7   7   2        192.83        207.39         5.74 o                         
   8   7   2       2283.67       2277.89        36.36 o                         
   9   7   2        541.55        532.26        19.15 o                         
  10   7   2       3226.08       3350.31        62.18 o                         
  11   7   2        313.55        284.03        11.28 o                         
  12   7   2         42.35         34.50         5.90 o                         
   0   8   2       1839.85       1776.01        36.71 o                         
   1   8   2        519.22        555.98        10.44 o                         
   2   8   2        575.17        496.02        13.01 o                         
   3   8   2        184.78        212.06         7.91 o                         
   4   8   2        361.22        399.33         8.21 o                         
   5   8   2         62.94         61.29         3.79 o                         
   6   8   2        380.16        354.00         9.38 o                         
   7   8   2         63.21         61.14         6.52 o                         
   8   8   2        242.29        259.52         7.97 o                         
   9   8   2          0.12         -9.61        16.81 o                         
  10   8   2        279.98        269.53         7.85 o                         
  11   8   2        259.48        244.26        12.98 o                         
  12   8   2         66.47         51.44         6.69 o                         
   1   9   2        212.76        253.57         5.83 o                         
   2   9   2        399.60        418.14        10.13 o                         
   3   9   2        113.83        116.07         4.38 o                         
   4   9   2        744.78        758.75        12.73 o                         
   5   9   2        263.28        247.73         6.64 o                         
   6   9   2       1380.51       1328.99        18.95 o                         
   7   9   2        924.02        902.75        15.11 o                         
   8   9   2         12.41          4.10         4.48 o                         
   9   9   2          1.82          2.85         5.16 o                         
  10   9   2        291.33        272.38         9.97 o                         
  11   9   2        160.18        153.76         8.38 o                         
   0  10   2       2970.24       3094.73        67.70 o                         
   1  10   2         29.84         35.35         4.80 o                         
   2  10   2        203.58        195.59         5.80 o                         
   3  10   2        159.26        152.23         5.42 o                         
   4  10   2       1087.17       1164.31        18.45 o                         
   5  10   2       1268.18       1325.27        18.95 o                         
   6  10   2       1778.32       1791.32        29.73 o                         
   7  10   2          3.24         -2.65         5.20 o                         
   8  10   2        121.55        115.31         7.38 o                         
  11  10   2         47.03         24.32         6.64 o                         
   1  11   2        140.57        163.04         6.57 o                         
   2  11   2        208.79        193.81         8.65 o                         
   3  11   2        800.51        797.76        14.29 o                         
   4  11   2        909.05        946.80        18.49 o                         
   5  11   2        297.15        305.29         7.47 o                         
   6  11   2        155.92        183.48         6.15 o                         
   7  11   2         10.28         12.03         4.97 o                         
   8  11   2          3.80          9.05         5.05 o                         
   9  11   2         12.97         13.70         4.81 o                         
  10  11   2         32.41         47.19         5.28 o                         
   0  12   2       1351.51       1391.20        58.70 o                         
   1  12   2          2.65          8.55         5.50 o                         
   2  12   2         77.24         99.01         7.62 o                         
   3  12   2        260.29        270.81         7.44 o                         
   4  12   2        125.47        125.68        12.59 o                         
   5  12   2       1566.35       1564.58        25.05 o                         
   6  12   2          6.99         14.28         5.13 o                         
   7  12   2        504.82        465.43        11.56 o                         
   8  12   2         80.71         79.18         8.56 o                         
   9  12   2          1.47         -0.24         4.71 o                         
  10  12   2        566.56        533.79        28.62 o                         
   1  13   2        478.29        433.17        17.03 o                         
   2  13   2        229.68        241.83        10.22 o                         
   3  13   2          0.11          3.09         4.71 o                         
   4  13   2       1129.18       1269.12        25.00 o                         
   5  13   2        202.95        192.88         7.41 o                         
   6  13   2        122.79         91.15         6.24 o                         
   7  13   2        124.12        132.30         7.24 o                         
   8  13   2         44.76         37.47         5.21 o                         
   9  13   2         18.22         12.53         8.86 o                         
   0  14   2          9.84         57.97        25.50 o                         
   1  14   2         76.15         82.34        10.60 o                         
   2  14   2         97.19         82.05         8.70 o                         
   3  14   2         55.98         63.01         7.03 o                         
   4  14   2        368.65        360.73         9.92 o                         
   5  14   2         98.78        105.64         6.64 o                         
   6  14   2         13.38         11.13         5.88 o                         
   7  14   2         73.58         85.89         6.21 o                         
   8  14   2        270.83        255.57        24.13 o                         
   1  15   2         29.45         29.10         6.40 o                         
   2  15   2        352.48        362.23        21.72 o                         
   3  15   2         96.54        106.18        10.61 o                         
   4  15   2         71.33         63.02         7.91 o                         
   5  15   2         50.80         52.07         8.65 o                         
   6  15   2         96.90        100.12         7.45 o                         
   7  15   2          0.71          0.51        18.25 o                         
   0  16   2        498.50        570.83        28.26 o                         
   1  16   2        168.33        166.47        11.30 o                         
   2  16   2        833.98        908.41        27.80 o                         
   3  16   2         21.58         24.76         7.11 o                         
   4  16   2         58.59         60.87         7.60 o                         
   5  16   2          2.47         -1.65         8.25 o                         
   1  17   2         31.79         17.87         9.62 o                         
   2  17   2        469.60        403.57        28.40 o                         
   1   0   3      27962.24      26653.24       634.71 o                         
   2   0   3      26634.54      25300.14       603.41 o                         
   3   0   3        178.66        198.06        11.14 o                         
   4   0   3        298.76        263.31        13.70 o                         
   5   0   3          2.63          3.61         3.22 o                         
   6   0   3       4099.98       3888.51        52.81 o                         
   7   0   3        922.15        973.35        14.39 o                         
   8   0   3        773.30        786.44        13.54 o                         
   9   0   3        361.33        350.70         8.57 o                         
  10   0   3         36.79         32.09         5.88 o                         
  11   0   3         91.09         71.69         6.57 o                         
  12   0   3        384.91        415.33        11.73 o                         
  13   0   3        102.16         90.42         6.81 o                         
   0   1   3      53515.24      49679.38      1180.95 o                         
   1   1   3      13185.85      12430.51       210.41 o                         
   2   1   3        932.25        960.83        22.51 o                         
   3   1   3        238.40        236.80        10.73 o                         
   4   1   3        262.96        265.35        11.47 o                         
   5   1   3       1382.56       1436.16        16.17 o                         
   6   1   3        732.52        674.36         8.50 o                         
   7   1   3        264.97        280.28         6.17 o                         
   8   1   3       1333.66       1310.08        14.67 o                         
   9   1   3         12.56         10.98         3.13 o                         
  10   1   3        619.12        588.13         9.19 o                         
  11   1   3        238.85        245.56         6.41 o                         
  12   1   3        210.13        201.75         5.80 o                         
  13   1   3         24.56         15.63         4.39 o                         
   1   2   3       1556.03       1469.32        30.33 o                         
   2   2   3        506.91        460.60        16.87 o                         
   3   2   3        259.54        315.53         9.96 o                         
   4   2   3       2621.09       2468.51        52.58 o                         
   5   2   3          1.48          0.12         2.64 o                         
   6   2   3        494.45        451.25         6.66 o                         
   7   2   3          1.13         -1.74         2.69 o                         
   8   2   3        320.28        315.36         6.43 o                         
   9   2   3       1954.11       1915.23        23.02 o                         
  10   2   3       2284.10       2214.15        26.79 o                         
  11   2   3        613.08        580.72        13.30 o                         
  12   2   3        804.56        823.25        16.61 o                         
  13   2   3          0.89          0.04         4.36 o                         
   0   3   3        511.80        550.87        24.81 o                         
   1   3   3       3208.79       3012.71        61.60 o                         
   2   3   3        735.60        703.55        16.60 o                         
   3   3   3         13.99         12.85         7.82 o                         
   4   3   3        293.63        292.35         5.62 o                         
   5   3   3         25.14         28.95         3.27 o                         
   6   3   3       2216.09       2170.05        25.16 o                         
   7   3   3         75.93         70.12         3.86 o                         
   8   3   3         58.87         49.45         3.28 o                         
   9   3   3         14.95         17.48         3.91 o                         
  10   3   3       1341.34       1325.58        18.48 o                         
  11   3   3        269.83        263.96         7.25 o                         
  12   3   3        150.20        160.92         7.58 o                         
  13   3   3          0.05         -3.54         4.69 o                         
   1   4   3         47.63         45.38         6.88 o                         
   2   4   3       2283.34       2207.15        52.64 o                         
   3   4   3         50.11         57.66         5.33 o                         
   4   4   3       3088.50       3031.78        40.50 o                         
   5   4   3       1523.68       1563.55        17.65 o                         
   6   4   3        281.85        252.39         6.04 o                         
   7   4   3        187.20        220.02         6.81 o                         
   8   4   3       1445.68       1519.43        18.68 o                         
   9   4   3          4.65          2.99         3.89 o                         
  10   4   3        493.18        485.56         9.32 o                         
  11   4   3          2.29          6.23         3.81 o                         
  12   4   3        374.29        346.00         8.69 o                         
  13   4   3         25.45         17.50         5.53 o                         
   0   5   3       1265.27       1286.35        43.51 o                         
   1   5   3          4.43          4.73        14.95 o                         
   2   5   3         21.34         15.42         5.59 o                         
   3   5   3         50.30         61.25         3.09 o                         
   4   5   3        794.60        777.37        10.56 o                         
   5   5   3         71.17         75.84         4.18 o                         
   6   5   3       3223.84       3275.66        39.20 o                         
   7   5   3         87.80        109.40         5.46 o                         
   8   5   3          6.40          0.90         5.32 o                         
   9   5   3         14.97         10.07         4.90 o                         
  10   5   3         71.59         91.52         8.32 o                         
  11   5   3         54.29         59.78         5.44 o                         
  12   5   3         14.39          8.60         4.86 o                         
  13   5   3          0.59         -0.46         8.47 o                         
   1   6   3       2311.29       2392.36        31.66 o                         
   2   6   3         10.75         14.52         2.71 o                         
   3   6   3       1387.42       1380.89        17.04 o                         
   4   6   3       1698.18       1650.27        20.11 o                         
   5   6   3        893.64        895.51        11.45 o                         
   6   6   3        656.04        651.27        10.14 o                         
   7   6   3        227.05        257.92         9.07 o                         
   8   6   3         74.88         53.30         8.11 o                         
   9   6   3       4593.53       4349.30        59.26 o                         
  10   6   3        111.38         84.48        19.75 o                         
  11   6   3        110.42        124.48         5.09 o                         
  12   6   3        504.28        498.50        20.26 o                         
   0   7   3         27.52          5.67         5.55 o                         
   1   7   3         26.41         27.61         3.07 o                         
   2   7   3        517.38        504.78         8.86 o                         
   3   7   3        848.44        950.67        12.46 o                         
   4   7   3        237.76        277.33         5.32 o                         
   5   7   3         87.38         94.36         3.78 o                         
   6   7   3        233.68        243.30         9.78 o                         
   7   7   3         81.60         81.54        10.51 o                         
   8   7   3        399.11        412.84         8.86 o                         
   9   7   3        149.90        -20.30        48.45 o                         
  10   7   3        148.09        156.42         6.46 o                         
  11   7   3         25.84         31.14         4.49 o                         
  12   7   3         23.11         29.30         6.35 o                         
   1   8   3        564.30        641.56         8.93 o                         
   2   8   3         80.21        109.63         3.80 o                         
   3   8   3        686.20        753.12        12.17 o                         
   4   8   3       1239.31       1191.10        15.67 o                         
   5   8   3         47.92         57.96         4.59 o                         
   6   8   3         63.39         67.37         4.85 o                         
   7   8   3         49.87         45.04         5.81 o                         
   8   8   3        103.90         95.55         5.59 o                         
   9   8   3        315.96        334.60        14.30 o                         
  10   8   3        148.18        141.20         6.87 o                         
  11   8   3        205.33        162.36         7.51 o                         
  12   8   3        354.46        323.39        20.58 o                         
   0   9   3         27.15         53.52         4.64 o                         
   1   9   3       1068.99       1113.86        14.21 o                         
   2   9   3        113.23        104.85         3.92 o                         
   3   9   3          1.31          2.49         3.55 o                         
   4   9   3        309.45        322.84         9.09 o                         
   5   9   3        230.03        220.42         5.90 o                         
   6   9   3        357.04        368.23         8.41 o                         
   7   9   3         46.18         59.38         6.69 o                         
   8   9   3        119.60        112.19         5.96 o                         
   9   9   3         93.18         89.84         6.55 o                         
  10   9   3        176.16        190.86         8.29 o                         
  11   9   3         29.51         23.92         7.27 o                         
   1  10   3         22.74         21.07         3.82 o                         
   2  10   3       2407.18       2412.96        32.67 o                         
   3  10   3        287.92        283.36         8.68 o                         
   4  10   3          4.18          1.45         3.78 o                         
   5  10   3         53.08         59.30        11.86 o                         
   6  10   3         26.44         16.90         9.84 o                         
   7  10   3         22.93       -290.50       290.50 o                         
   8  10   3        680.92        650.03        12.94 o                         
  10  10   3        347.44        362.23        16.41 o                         
  11  10   3        106.49         74.87        13.07 o                         
   0  11   3        402.96        448.89        12.89 o                         
   1  11   3        234.45        227.84         6.27 o                         
   2  11   3        196.98        218.80         6.52 o                         
   3  11   3         14.62         22.31         6.20 o                         
   4  11   3          1.51         -1.31         4.01 o                         
   5  11   3        681.26        684.60        12.66 o                         
   6  11   3         88.81         81.86         5.31 o                         
   7  11   3          0.23         -2.15         5.61 o                         
   8  11   3        313.42        303.11         8.80 o                         
   9  11   3         53.56         52.87         6.66 o                         
  10  11   3         86.55         92.58        10.83 o                         
   1  12   3          7.94         11.51         7.32 o                         
   2  12   3         63.99         82.58         7.46 o                         
   3  12   3        130.33        151.69         6.29 o                         
   4  12   3          9.35         18.14         4.75 o                         
   5  12   3        308.04        285.49         8.69 o                         
   6  12   3        202.96        199.25         7.19 o                         
   7  12   3        108.36        125.09         8.04 o                         
   8  12   3        147.17        157.66         9.09 o                         
   9  12   3          0.93          1.64         6.19 o                         
   0  13   3       2765.19       2802.88        69.60 o                         
   1  13   3        930.19       1008.78        25.16 o                         
   2  13   3         34.88         38.68         5.63 o                         
   3  13   3         35.54         33.62         5.39 o                         
   4  13   3         71.73         85.90        10.73 o                         
   5  13   3         36.25         16.03         5.55 o                         
   6  13   3         34.33         22.69         5.80 o                         
   7  13   3          9.48          4.15         8.23 o                         
   8  13   3        527.44        555.61        22.83 o                         
   1  14   3         88.40         95.08        10.77 o                         
   2  14   3        445.20        503.86        14.13 o                         
   3  14   3         29.85         29.14         6.06 o                         
   4  14   3        227.52        253.85         8.92 o                         
   5  14   3         22.97         15.85         6.24 o                         
   6  14   3        193.61        183.03         8.69 o                         
   7  14   3         11.40          4.46         5.50 o                         
   0  15   3          3.44         14.89        10.74 o                         
   1  15   3         81.97         94.37        11.50 o                         
   2  15   3         10.30         13.32         6.84 o                         
   3  15   3        210.45        234.34        10.91 o                         
   4  15   3         74.52         68.79         7.21 o                         
   5  15   3          6.95         -1.41         6.21 o                         
   6  15   3        330.45        319.15        22.46 o                         
   1  16   3         61.56         39.62         7.58 o                         
   2  16   3         40.58         60.89         8.51 o                         
   3  16   3         78.46         67.68         8.65 o                         
   4  16   3        247.93        241.08        14.10 o                         
   0  17   3          5.58         -3.55        15.21 o                         
   0   0   4      12245.19      11765.78       400.24 o                         
   1   0   4        443.33        439.34        22.54 o                         
   2   0   4        903.53        919.53        28.95 o                         
   3   0   4          4.91         -5.92         9.53 o                         
   4   0   4        190.27        188.78         9.45 o                         
   5   0   4        269.38        284.46         6.12 o                         
   6   0   4       1181.93       1206.88        16.19 o                         
   7   0   4       1561.83       1638.15        23.40 o                         
   8   0   4        269.82        262.04         8.39 o                         
   9   0   4       1595.72       1650.43        40.25 o                         
  10   0   4        635.73        620.94        13.55 o                         
  12   0   4        243.45        234.56        13.15 o                         
  13   0   4         86.82         80.03        10.35 o                         
   1   1   4         20.15         25.28         7.46 o                         
   2   1   4        147.05        164.83         7.78 o                         
   3   1   4         18.99         22.43         7.35 o                         
   4   1   4       3001.12       2977.56        34.54 o                         
   5   1   4          6.52          7.04         2.87 o                         
   6   1   4        315.19        296.12         5.25 o                         
   7   1   4        115.14        126.34         3.53 o                         
   8   1   4          9.77          2.86         2.51 o                         
   9   1   4        714.46        708.29        11.74 o                         
  10   1   4        131.39        151.23         5.87 o                         
  11   1   4        270.35        291.31         6.48 o                         
  12   1   4          2.28          2.37         4.29 o                         
  13   1   4         72.04         51.89         6.11 o                         
   0   2   4       6730.81       6716.98       163.65 o                         
   1   2   4       1306.40       1365.31        33.92 o                         
   2   2   4       1981.84       1980.84        38.51 o                         
   3   2   4         42.75         48.27         3.88 o                         
   4   2   4       2580.24       2652.91        28.87 o                         
   5   2   4          0.22         -0.33         2.34 o                         
   6   2   4       2032.24       2044.61        21.95 o                         
   7   2   4        167.39        192.00         5.21 o                         
   8   2   4        200.58        183.32         4.41 o                         
   9   2   4        102.41         94.60         5.66 o                         
  10   2   4         25.93         23.28         6.13 o                         
  11   2   4        172.25        170.93         5.21 o                         
  12   2   4         99.77        109.19         5.76 o                         
  13   2   4          1.10         -1.93         5.92 o                         
   1   3   4          0.25          7.22         6.34 o                         
   2   3   4       1158.42       1156.70        23.58 o                         
   3   3   4          8.41          6.27         3.99 o                         
   4   3   4         24.15         10.59         2.33 o                         
   5   3   4         50.24         63.15         2.91 o                         
   6   3   4        146.73        162.60         4.11 o                         
   7   3   4        282.12        334.00         6.10 o                         
   8   3   4        132.20        136.36         5.99 o                         
   9   3   4        349.71        355.11         6.29 o                         
  10   3   4        680.78        705.47        11.65 o                         
  11   3   4        202.34        200.87         5.93 o                         
  12   3   4          8.41          8.52         5.51 o                         
  13   3   4        189.22        161.09         9.08 o                         
   0   4   4         33.07         40.00        26.20 o                         
   1   4   4        163.26        189.61        10.78 o                         
   2   4   4          2.62          1.57         5.29 o                         
   3   4   4       2137.48       2303.11        27.43 o                         
   4   4   4        639.66        724.52         9.63 o                         
   5   4   4        243.75        253.22         6.01 o                         
   6   4   4         41.36         39.45         3.68 o                         
   7   4   4         23.72         23.20         4.80 o                         
   8   4   4        907.36        885.35        12.69 o                         
   9   4   4          0.58         -1.54         3.49 o                         
  10   4   4        198.71        201.66         8.70 o                         
  11   4   4         10.27          3.08         4.12 o                         
  12   4   4         82.55         82.62         5.16 o                         
  13   4   4         59.80         28.53        21.90 o                         
   1   5   4        247.71        257.44         7.03 o                         
   2   5   4        266.30        225.00        12.31 o                         
   3   5   4        751.56        812.39        10.76 o                         
   4   5   4         45.98         33.54         3.51 o                         
   5   5   4          0.49          3.99         3.55 o                         
   6   5   4        270.32        265.01         7.21 o                         
   7   5   4        496.24        516.30        10.57 o                         
   8   5   4        291.41        285.19         8.73 o                         
   9   5   4        149.35        147.26         5.65 o                         
  10   5   4         13.83         16.06         7.17 o                         
  11   5   4        470.87        491.74        10.23 o                         
  12   5   4        685.99        642.23        20.83 o                         
   0   6   4        276.27        215.27         6.17 o                         
   1   6   4         84.48         81.39         5.18 o                         
   2   6   4       3180.61       3200.64        37.21 o                         
   3   6   4        630.84        665.51         8.81 o                         
   4   6   4         48.65         41.83         5.28 o                         
   5   6   4        159.77        176.54         4.41 o                         
   6   6   4         96.99         98.22         6.83 o                         
   7   6   4         32.01         26.39         3.94 o                         
   8   6   4       1464.97       1429.79        30.74 o                         
   9   6   4          1.23         -0.90         7.09 o                         
  10   6   4        223.80        209.69         7.54 o                         
  11   6   4        304.06        277.79         7.59 o                         
  12   6   4         48.56         52.16         6.51 o                         
   1   7   4        319.84        350.90         5.70 o                         
   2   7   4          8.38          6.93         2.79 o                         
   3   7   4        462.46        460.94         7.95 o                         
   4   7   4        366.12        300.23         9.81 o                         
   5   7   4        199.51        206.22         5.82 o                         
   6   7   4          5.64          7.95         3.52 o                         
   7   7   4        206.28        207.99         6.00 o                         
   8   7   4       1923.80       1969.31        33.55 o                         
   9   7   4        348.23        345.13        10.36 o                         
  10   7   4        120.86        126.02         6.13 o                         
  11   7   4        204.40        181.91         7.66 o                         
  12   7   4        189.02        106.32        27.94 o                         
   0   8   4        583.53        541.05        10.86 o                         
   1   8   4         12.08         16.23         3.28 o                         
   2   8   4       2315.15       2328.70        29.36 o                         
   3   8   4        448.70        413.91        10.06 o                         
   4   8   4         61.19         54.73         4.82 o                         
   5   8   4        471.92        452.82         8.47 o                         
   6   8   4        217.30        229.25        10.11 o                         
   7   8   4          7.62          2.72         4.22 o                         
   8   8   4       2178.70       2167.64        34.50 o                         
   9   8   4         33.64         11.99         4.96 o                         
  10   8   4         22.86          4.03         5.49 o                         
  11   8   4          6.00          7.71         5.54 o                         
   1   9   4         35.84         35.59         4.38 o                         
   2   9   4        905.06        890.26        13.69 o                         
   3   9   4        337.74        350.43         7.31 o                         
   4   9   4         20.91         15.45         5.58 o                         
   5   9   4        874.83        913.63        22.73 o                         
   6   9   4       1186.27       1213.33        18.99 o                         
   7   9   4       1871.21       1834.17        33.13 o                         
   8   9   4         78.36         86.24         6.02 o                         
   9   9   4          7.90         13.38         5.24 o                         
  10   9   4        267.41        254.12         8.85 o                         
  11   9   4        540.46        479.23        69.97 o                         
   0  10   4        109.73         98.57         8.87 o                         
   1  10   4         92.81         96.71         4.77 o                         
   2  10   4        180.12        167.66         5.21 o                         
   3  10   4        323.18        342.19         7.95 o                         
   4  10   4         10.22          9.18         4.81 o                         
   5  10   4        299.42        284.94         8.27 o                         
   6  10   4         57.36         55.25         5.61 o                         
   7  10   4        513.95        533.80        16.48 o                         
   8  10   4       1131.29       1165.24        20.78 o                         
  10  10   4        136.75        116.56         7.50 o                         
   1  11   4        270.19        269.27         9.22 o                         
   2  11   4        707.94        725.95        13.85 o                         
   3  11   4         61.46         50.26         7.91 o                         
   4  11   4       2285.39       2323.50        41.36 o                         
   5  11   4        942.81        990.48        17.99 o                         
   6  11   4         69.93         67.39         7.17 o                         
   7  11   4        168.38        170.94         7.03 o                         
   8  11   4        177.25        197.21         7.60 o                         
   9  11   4        169.52        158.29        11.58 o                         
   0  12   4       2617.21       2704.60        78.39 o                         
   1  12   4         70.67         83.75         6.16 o                         
   2  12   4       3974.17       3983.62        64.92 o                         
   3  12   4        242.63        259.95         8.79 o                         
   4  12   4       2198.92       2231.54        39.99 o                         
   5  12   4        137.84        168.81         7.34 o                         
   6  12   4        880.81        820.51        16.98 o                         
   7  12   4         27.12         22.03         5.74 o                         
   8  12   4        550.52        536.47        18.82 o                         
   9  12   4         98.07        103.50        10.82 o                         
   1  13   4        787.28        843.11        25.02 o                         
   2  13   4         78.36         87.94         7.18 o                         
   3  13   4         93.38         97.63         7.54 o                         
   4  13   4       1046.53       1055.12        21.40 o                         
   5  13   4         96.76         78.83         6.68 o                         
   6  13   4        386.64        390.34        14.08 o                         
   7  13   4        247.06        232.55        11.78 o                         
   8  13   4        222.50        199.22        12.42 o                         
   0  14   4       2134.27       2370.13        69.29 o                         
   1  14   4        348.05        401.46        17.94 o                         
   2  14   4        420.21        403.08        23.83 o                         
   3  14   4        212.48        234.56         9.89 o                         
   4  14   4         62.47         62.51         6.80 o                         
   5  14   4         26.28         18.23         6.25 o                         
   6  14   4        186.50        184.87         9.10 o                         
   7  14   4        148.13        127.28        20.54 o                         
   1  15   4        170.74        182.18         9.98 o                         
   2  15   4        665.02        802.65        43.31 o                         
   3  15   4         80.90         97.13         8.56 o                         
   4  15   4        174.12        171.77         9.72 o                         
   5  15   4          6.57         -9.39         9.39 o                         
   0  16   4         53.14         45.77        10.22 o                         
   1  16   4        128.09        119.28         9.23 o                         
   2  16   4         69.49         37.49         9.72 o                         
   3  16   4        211.94        196.62        24.76 o                         
   1   0   5         52.34         73.88         9.73 o                         
   2   0   5        604.36        579.32        10.89 o                         
   3   0   5         51.79         52.21         5.41 o                         
   4   0   5       3144.95       3072.77        41.57 o                         
   5   0   5        194.75        216.02         5.61 o                         
   6   0   5        182.87        156.74         8.39 o                         
   7   0   5       2174.39       2100.10        31.64 o                         
   8   0   5       1560.52       1592.71        36.22 o                         
   9   0   5        185.39        178.48         9.42 o                         
  10   0   5         30.40         40.34         9.24 o                         
  11   0   5         85.90        100.12         7.08 o                         
  12   0   5        536.21        521.00        26.41 o                         
   0   1   5        559.39        599.27        12.84 o                         
   1   1   5       6017.14       6126.90        70.51 o                         
   2   1   5       1485.31       1480.88        16.89 o                         
   3   1   5        663.97        694.57         8.27 o                         
   4   1   5         24.68         23.26         2.39 o                         
   5   1   5       3930.46       4094.56        39.21 o                         
   6   1   5        220.30        220.23         4.29 o                         
   7   1   5        163.30        169.40         4.09 o                         
   8   1   5       1069.44       1047.32        18.68 o                         
   9   1   5        213.11        207.10         5.20 o                         
  10   1   5         20.27         18.27         7.14 o                         
  11   1   5         60.31         57.23         4.57 o                         
  12   1   5        366.35        334.27        11.96 o                         
   1   2   5        783.13        816.05        11.36 o                         
   2   2   5        279.83        309.95         5.59 o                         
   3   2   5       6927.16       7092.21        70.07 o                         
   4   2   5       1245.08       1168.10        13.42 o                         
   5   2   5         45.07         37.93         4.33 o                         
   6   2   5        265.89        267.87         6.12 o                         
   7   2   5         28.45         21.99         2.90 o                         
   8   2   5        847.47        873.25        12.74 o                         
   9   2   5        639.43        652.60        13.75 o                         
  10   2   5          2.15          1.21         5.33 o                         
  11   2   5         52.06         60.58         5.30 o                         
  12   2   5        181.79        170.14         6.39 o                         
   0   3   5       3882.48       3748.64        56.25 o                         
   1   3   5        825.75        859.40        11.23 o                         
   2   3   5      11551.91      11582.11       118.68 o                         
   3   3   5       1324.74       1418.13        15.64 o                         
   4   3   5       1112.00       1136.26        12.40 o                         
   5   3   5        113.71        117.46         4.08 o                         
   6   3   5        788.33        740.29         9.98 o                         
   7   3   5        593.74        604.24         9.31 o                         
   8   3   5        885.31        936.36        12.52 o                         
   9   3   5        102.98        109.91         4.92 o                         
  10   3   5        105.42        121.36         5.51 o                         
  11   3   5         34.82         34.14         4.42 o                         
  12   3   5        161.92        154.20         9.79 o                         
   1   4   5        135.12        142.44         3.40 o                         
   2   4   5       1067.47       1032.19        12.59 o                         
   3   4   5          3.79          8.73         2.79 o                         
   4   4   5        295.65        290.47         5.71 o                         
   5   4   5         48.95         61.98         4.87 o                         
   6   4   5        778.99        775.37        10.89 o                         
   7   4   5        170.99        205.80         7.61 o                         
   8   4   5        580.45        581.54        20.07 o                         
   9   4   5        141.81        160.22         7.75 o                         
  10   4   5         13.04         14.21         4.14 o                         
  11   4   5         20.25         27.77         5.58 o                         
  12   4   5         83.25        101.94         8.66 o                         
   0   5   5       5850.56       5967.81        80.59 o                         
   1   5   5        413.43        451.60         6.76 o                         
   2   5   5         97.05        121.42         3.38 o                         
   3   5   5       1433.52       1499.09        16.63 o                         
   4   5   5         50.26         65.81         4.42 o                         
   5   5   5         16.41         15.76         3.12 o                         
   6   5   5          1.97          1.98         3.60 o                         
   7   5   5        176.00        209.21         8.74 o                         
   8   5   5       1293.38       1305.58        19.51 o                         
   9   5   5        443.14        453.08         8.87 o                         
  10   5   5        248.88        259.76         7.45 o                         
  11   5   5          0.66          5.28         4.55 o                         
  12   5   5         99.74         78.23        10.04 o                         
   1   6   5         37.03         36.12         4.31 o                         
   2   6   5       3567.95       3597.85        39.63 o                         
   3   6   5        148.03        155.29         4.32 o                         
   4   6   5        232.06        198.39         4.61 o                         
   5   6   5        801.51        843.13        12.04 o                         
   6   6   5        511.05        503.66         8.88 o                         
   7   6   5        746.00        744.40        12.17 o                         
   8   6   5        252.50        258.14         6.62 o                         
   9   6   5        417.81        415.15        12.24 o                         
  10   6   5        803.37        789.98        13.71 o                         
  11   6   5        112.18        114.74         6.04 o                         
   0   7   5       2274.98       2316.86        38.24 o                         
   1   7   5         26.85         25.62         8.09 o                         
   2   7   5        128.10        130.85         6.62 o                         
   3   7   5        355.60        385.85         8.75 o                         
   4   7   5        384.21        427.88         8.56 o                         
   5   7   5         28.83         25.05         5.11 o                         
   6   7   5        313.36        314.15        15.85 o                         
   7   7   5        268.77        277.49         6.89 o                         
   8   7   5        899.77        970.77        15.24 o                         
   9   7   5         13.89          4.67         4.80 o                         
  10   7   5        143.91        143.64         6.46 o                         
  11   7   5        120.88        120.98         7.09 o                         
   1   8   5          6.13          5.56         3.32 o                         
   2   8   5         61.80         60.51         4.73 o                         
   3   8   5          0.74         -0.46         3.56 o                         
   4   8   5        410.87        411.88         9.97 o                         
   5   8   5        481.11        485.07        11.73 o                         
   6   8   5        464.91        470.25         9.89 o                         
   7   8   5        108.06        126.74         6.97 o                         
   8   8   5        230.57        210.35        14.25 o                         
   9   8   5         49.29         44.61         5.67 o                         
  10   8   5        191.98        189.75         6.86 o                         
  11   8   5         22.57         11.75         9.09 o                         
   0   9   5       3844.89       3994.70        79.85 o                         
   1   9   5        235.24        251.27         6.20 o                         
   2   9   5       1012.60       1035.49        16.44 o                         
   3   9   5        229.63        258.85         6.27 o                         
   4   9   5        233.15        232.81         7.46 o                         
   5   9   5        650.66        606.95        12.73 o                         
   6   9   5       1314.90       1361.72        23.84 o                         
   7   9   5          1.27         -4.25         7.14 o                         
   8   9   5        286.76        295.34         8.72 o                         
   9   9   5        225.73        227.32         9.52 o                         
  10   9   5        220.11        202.24         8.13 o                         
   1  10   5         48.99         50.55         6.97 o                         
   2  10   5        147.09        136.66         5.87 o                         
   3  10   5        189.00        182.02         6.31 o                         
   4  10   5       1149.26       1149.55        19.09 o                         
   5  10   5         13.71         16.31         4.84 o                         
   6  10   5        630.55        651.30        23.57 o                         
   8  10   5         14.42         15.80         5.59 o                         
   9  10   5         55.20         65.34         6.77 o                         
  10  10   5         38.94         25.40         9.50 o                         
   0  11   5        730.72        739.20        22.29 o                         
   1  11   5        418.70        384.84        11.01 o                         
   2  11   5        346.73        353.43         9.10 o                         
   3  11   5         74.41         87.68         6.21 o                         
   4  11   5        452.65        527.31        12.32 o                         
   5  11   5        768.55        726.70        18.33 o                         
   6  11   5        717.82        756.14        15.73 o                         
   7  11   5          7.21          4.73         5.29 o                         
   8  11   5        153.53        143.59         7.00 o                         
   9  11   5         11.03         10.23        11.54 o                         
   1  12   5        345.55        336.54        11.78 o                         
   2  12   5         16.70         25.00         7.72 o                         
   3  12   5        630.72        626.10        22.01 o                         
   4  12   5        590.53        639.29        14.93 o                         
   5  12   5         32.28         37.77         6.20 o                         
   6  12   5        104.25        124.41         8.27 o                         
   7  12   5         51.38         66.31         6.55 o                         
   8  12   5          0.25         -1.57         8.05 o                         
   0  13   5        145.64        155.74        12.23 o                         
   1  13   5        383.72        435.80        14.44 o                         
   2  13   5        156.81        210.69        12.60 o                         
   3  13   5        137.29        122.27         9.78 o                         
   4  13   5          4.76          9.04         6.55 o                         
   5  13   5        824.38        799.05        29.41 o                         
   6  13   5        513.20        541.55        16.06 o                         
   7  13   5          2.55         -0.33         7.68 o                         
   1  14   5          1.86          5.05         7.74 o                         
   2  14   5         90.73         89.05        12.21 o                         
   3  14   5        116.80        111.33        11.03 o                         
   4  14   5        396.26        419.83        18.98 o                         
   5  14   5        122.39        100.69         9.93 o                         
   6  14   5         15.77         -0.06        10.21 o                         
   0  15   5        630.00        594.06        26.35 o                         
   1  15   5         82.00         51.49         8.76 o                         
   2  15   5        303.24        301.08        12.07 o                         
   3  15   5         30.29         28.83         7.96 o                         
   4  15   5         34.56         24.45         9.32 o                         
   1  16   5         77.84         97.86        26.87 o                         
   0   0   6       1318.93       1268.81        29.30 o                         
   1   0   6         12.59         13.48         4.54 o                         
   2   0   6        170.87        206.95         5.60 o                         
   3   0   6        480.53        503.16         9.37 o                         
   4   0   6        782.08        818.43        14.82 o                         
   5   0   6          1.12         -3.30         3.72 o                         
   6   0   6         50.62         63.56         4.50 o                         
   7   0   6        774.28        769.10        22.23 o                         
   8   0   6        894.88        950.95        20.87 o                         
   9   0   6        398.47        394.65        11.92 o                         
  10   0   6        722.90        765.76        19.89 o                         
  11   0   6        279.09        248.31        10.91 o                         
  12   0   6         80.17         47.37        12.52 o                         
   1   1   6       1583.94       1663.19        17.73 o                         
   2   1   6       5402.33       5385.41        50.11 o                         
   3   1   6        498.20        514.18         7.35 o                         
   4   1   6        183.12        167.29         3.74 o                         
   5   1   6         76.61         67.53         3.13 o                         
   6   1   6        793.50        798.07        10.58 o                         
   7   1   6         66.76         70.70         4.44 o                         
   8   1   6         34.09         27.76         4.24 o                         
   9   1   6        147.04        133.47         5.27 o                         
  10   1   6        158.08        160.10         5.99 o                         
  11   1   6        310.37        327.15        10.01 o                         
  12   1   6        768.05        738.39        20.65 o                         
   0   2   6       1418.99       1356.36        18.87 o                         
   1   2   6         27.70         29.55         3.73 o                         
   2   2   6        312.38        323.20         5.61 o                         
   3   2   6        989.09       1044.00        11.39 o                         
   4   2   6        534.96        556.01         8.31 o                         
   5   2   6        147.98        152.91         3.84 o                         
   6   2   6         67.42         62.91         4.98 o                         
   7   2   6        124.83        134.63         7.05 o                         
   8   2   6       1513.36       1591.36        19.88 o                         
   9   2   6        944.36       1007.71        22.13 o                         
  10   2   6        457.32        511.31        12.00 o                         
  11   2   6          2.74         11.93         6.38 o                         
  12   2   6          0.47         -6.12         6.12 o                         
   1   3   6        356.56        382.36         6.21 o                         
   2   3   6          3.09          5.35         3.45 o                         
   3   3   6         15.53         18.22         3.69 o                         
   4   3   6       1660.06       1605.99        17.52 o                         
   5   3   6        854.09        874.53        12.36 o                         
   6   3   6        600.92        609.80         9.06 o                         
   7   3   6          0.07         -1.71         3.82 o                         
   8   3   6        553.75        571.61        14.96 o                         
   9   3   6       1444.31       1489.78        23.88 o                         
  10   3   6        142.52        148.74         6.51 o                         
  11   3   6          9.38          8.91         4.42 o                         
   0   4   6       3009.76       2959.62        43.49 o                         
   1   4   6       2999.60       3018.24        30.54 o                         
   2   4   6       1154.71       1105.98        13.34 o                         
   3   4   6         35.43         44.58         4.71 o                         
   4   4   6          2.13          1.51         2.68 o                         
   5   4   6         78.86         82.82         6.83 o                         
   6   4   6       1823.60       1850.10        22.28 o                         
   7   4   6        718.88        760.42        17.29 o                         
   8   4   6         86.12         83.74         9.70 o                         
   9   4   6          8.63         12.76         4.80 o                         
  10   4   6        155.20        165.63         5.87 o                         
  11   4   6         76.09         80.38         5.79 o                         
   1   5   6        138.10        147.77         4.84 o                         
   2   5   6       1923.28       1905.47        21.22 o                         
   3   5   6         44.75         51.65         5.39 o                         
   4   5   6       3322.39       3396.99        37.05 o                         
   5   5   6        467.59        454.10         7.63 o                         
   6   5   6       1005.54       1019.04        16.49 o                         
   7   5   6          1.18         -1.06         3.54 o                         
   8   5   6       2240.11       2261.06        29.68 o                         
   9   5   6         20.87         13.04         4.03 o                         
  10   5   6        111.33        123.87         6.09 o                         
  11   5   6          6.20         -1.56         5.80 o                         
   0   6   6        552.14        506.87        10.95 o                         
   1   6   6         85.65         82.82         3.99 o                         
   2   6   6        178.67        174.02         4.52 o                         
   3   6   6         11.13         14.43         3.05 o                         
   4   6   6         13.75         10.95         4.95 o                         
   5   6   6          2.46          2.47         3.50 o                         
   6   6   6        857.32        828.42        12.25 o                         
   7   6   6        722.15        734.11        12.74 o                         
   8   6   6         16.82          3.81         7.18 o                         
   9   6   6         12.85          8.19         4.14 o                         
  10   6   6        429.84        428.19        10.50 o                         
  11   6   6         40.63         40.34         8.62 o                         
   1   7   6        568.68        574.17         9.40 o                         
   2   7   6         19.92         31.55         5.75 o                         
   3   7   6        121.16        124.18         4.23 o                         
   4   7   6       3059.64       3078.62        39.08 o                         
   5   7   6         38.50         33.69         5.54 o                         
   6   7   6        150.18        154.53         5.16 o                         
   7   7   6        208.56        220.94         8.35 o                         
   8   7   6          8.55         11.24         4.16 o                         
   9   7   6       1496.73       1513.69        21.53 o                         
  10   7   6        876.45        856.84        20.01 o                         
  11   7   6         14.32          3.04        17.75 o                         
   0   8   6       1513.19       1488.42        28.66 o                         
   1   8   6        254.60        260.60         6.23 o                         
   2   8   6        255.62        241.95         8.79 o                         
   3   8   6        173.47        166.65         6.61 o                         
   4   8   6         73.71         69.01         5.11 o                         
   5   8   6        123.78        129.81         7.24 o                         
   6   8   6        643.70        641.82        12.02 o                         
   7   8   6          2.34          3.58         8.78 o                         
   8   8   6          5.01         10.67         4.51 o                         
   9   8   6        541.97        483.16        22.45 o                         
  10   8   6        187.80        179.55        11.87 o                         
   1   9   6        316.29        341.72         8.79 o                         
   2   9   6        579.28        561.04        11.91 o                         
   3   9   6        840.32        823.94        13.85 o                         
   4   9   6        411.39        409.25         9.14 o                         
   5   9   6         34.66         29.80         9.61 o                         
   6   9   6        170.45        184.75        35.94 o                         
   8   9   6         84.65         83.51         6.74 o                         
   9   9   6        403.90        400.90        15.87 o                         
  10   9   6          0.94          6.59        17.75 o                         
   0  10   6       1202.08       1266.59        34.62 o                         
   1  10   6       2965.18       3005.61        62.75 o                         
   2  10   6          1.90         -4.44         5.03 o                         
   3  10   6         16.84          9.61         5.44 o                         
   4  10   6         78.93         93.16         6.08 o                         
   5  10   6         12.32          3.60         5.84 o                         
   6  10   6         51.53         62.78         6.13 o                         
   7  10   6        677.58        699.38        24.23 o                         
   8  10   6          3.92          5.05         5.89 o                         
   9  10   6         45.38         41.37         8.91 o                         
   1  11   6          6.64         -0.06         6.48 o                         
   2  11   6        341.24        352.93        11.19 o                         
   3  11   6          9.62         15.49         6.54 o                         
   4  11   6          4.25          2.25         6.07 o                         
   5  11   6         10.89         40.50        10.54 o                         
   6  11   6        113.15        132.45         9.71 o                         
   7  11   6        560.00        499.60        16.87 o                         
   8  11   6        180.11        168.98        12.67 o                         
   0  12   6         24.37         17.61         9.11 o                         
   1  12   6         48.23         50.98         7.45 o                         
   2  12   6        134.26        111.64         9.27 o                         
   3  12   6        183.04        208.59         9.93 o                         
   4  12   6        475.97        455.78        14.06 o                         
   5  12   6          6.85         15.05         7.38 o                         
   6  12   6         77.82         51.90         7.18 o                         
   7  12   6          0.72         -0.86         8.48 o                         
   1  13   6        153.70        148.58         9.71 o                         
   2  13   6        391.44        422.21        16.58 o                         
   3  13   6        353.88        368.59        14.13 o                         
   4  13   6         11.27         16.69         7.75 o                         
   5  13   6          3.19         -0.42         7.69 o                         
   6  13   6         29.69         33.98        10.86 o                         
   0  14   6        100.44        117.52        17.42 o                         
   1  14   6         21.21          3.95         7.58 o                         
   3  14   6         81.22         92.32         9.05 o                         
   4  14   6        182.65        174.83        14.17 o                         
   5  14   6         89.82        100.91        20.79 o                         
   1  15   6        297.39        223.93        14.18 o                         
   2  15   6        298.90        373.45        20.11 o                         
   1   0   7       1284.97       1380.41        23.22 o                         
   2   0   7         76.40        100.67         4.98 o                         
   3   0   7        460.06        522.31        10.93 o                         
   4   0   7        415.74        423.77        16.43 o                         
   5   0   7         52.13         51.31         5.62 o                         
   6   0   7        152.84        150.74         6.16 o                         
   7   0   7        271.85        284.10         8.73 o                         
   8   0   7        786.31        848.84        18.51 o                         
   9   0   7          0.12          0.58         5.44 o                         
  10   0   7         86.60         84.62         7.18 o                         
  11   0   7         43.58         50.84        10.64 o                         
   0   1   7       1397.94       1382.99        21.18 o                         
   1   1   7        340.91        393.20         6.40 o                         
   2   1   7         75.60         73.62         4.69 o                         
   3   1   7        732.22        727.23         9.09 o                         
   4   1   7          9.98         11.42         3.00 o                         
   5   1   7        273.14        296.62         5.39 o                         
   6   1   7        249.26        269.64         5.88 o                         
   7   1   7        201.70        221.64         5.42 o                         
   8   1   7          5.04         11.57         3.77 o                         
   9   1   7          1.80          4.49         3.92 o                         
  10   1   7        123.60        132.81         5.71 o                         
  11   1   7          1.55         -4.59         4.59 o                         
   1   2   7         24.01         25.02         4.36 o                         
   2   2   7       1487.77       1491.00        15.25 o                         
   3   2   7        240.05        233.51         4.86 o                         
   4   2   7        563.84        555.39        10.13 o                         
   5   2   7         73.59         81.41         6.25 o                         
   6   2   7         13.85         40.66        14.41 o                         
   7   2   7         23.56         21.27         3.59 o                         
   8   2   7        708.81        756.68        11.98 o                         
   9   2   7          8.25          5.98         3.95 o                         
  10   2   7        438.15        464.58        10.27 o                         
  11   2   7         26.30         23.31         4.39 o                         
   0   3   7        186.69        215.96         6.35 o                         
   1   3   7        165.31        169.74         4.21 o                         
   2   3   7        170.40        197.17         4.50 o                         
   3   3   7        219.00        231.56         5.34 o                         
   4   3   7        151.87        171.77         5.28 o                         
   5   3   7        678.44        710.86        25.43 o                         
   6   3   7          1.53         -1.75         3.30 o                         
   7   3   7         46.11         45.62         4.81 o                         
   8   3   7         53.13         57.14         6.56 o                         
   9   3   7        353.97        365.87         8.38 o                         
  10   3   7         15.20         25.57        10.09 o                         
  11   3   7          1.26         -6.73         6.73 o                         
   1   4   7        288.61        292.22         5.91 o                         
   2   4   7        173.54        162.59         5.73 o                         
   3   4   7        146.44        141.26         5.14 o                         
   4   4   7        509.95        528.58         8.31 o                         
   5   4   7        537.71        520.26        11.58 o                         
   6   4   7         58.87         59.64         5.46 o                         
   7   4   7         10.40          9.16         3.80 o                         
   8   4   7        239.48        259.29         6.28 o                         
   9   4   7          5.15          6.52         5.82 o                         
  10   4   7        509.97        516.14        12.82 o                         
  11   4   7         73.66         65.24        10.39 o                         
   0   5   7         29.33         17.00         5.12 o                         
   1   5   7       1802.94       1828.90        21.94 o                         
   2   5   7         39.76         32.13         3.17 o                         
   3   5   7          5.12          4.82         5.98 o                         
   4   5   7        380.36        384.90         9.79 o                         
   5   5   7       1310.41       1361.80        19.79 o                         
   6   5   7         27.02         25.79         6.22 o                         
   7   5   7          4.83         -1.48         3.90 o                         
   8   5   7        420.78        439.63         8.73 o                         
   9   5   7          0.44         38.54        23.32 o                         
  10   5   7         56.08         46.77         4.83 o                         
   1   6   7         93.36         86.34         4.55 o                         
   2   6   7        120.99        131.40         4.98 o                         
   3   6   7        817.31        849.43        14.02 o                         
   4   6   7        731.26        748.02        12.77 o                         
   5   6   7        641.68        678.13        12.04 o                         
   6   6   7         90.05         95.68         5.76 o                         
   7   6   7          0.06          2.22         5.26 o                         
   8   6   7        318.27        335.64         8.95 o                         
   9   6   7         46.61         57.08         5.78 o                         
  10   6   7          5.02         -2.52         6.07 o                         
   0   7   7         28.14         20.67         6.90 o                         
   1   7   7        154.66        141.05         5.70 o                         
   2   7   7       3900.45       3980.57        50.80 o                         
   3   7   7        249.27        261.47         8.66 o                         
   4   7   7        422.69        428.53        15.39 o                         
   5   7   7        413.11        427.16        12.65 o                         
   6   7   7        135.67        133.51        15.88 o                         
   7   7   7         97.33        105.32         5.76 o                         
   8   7   7        174.50        192.09         7.41 o                         
   9   7   7        108.17         89.02         7.01 o                         
  10   7   7         12.76         12.66         7.96 o                         
   1   8   7          7.00          3.09         4.62 o                         
   2   8   7        731.36        734.23        13.45 o                         
   3   8   7       1274.16       1268.77        20.82 o                         
   4   8   7        442.15        476.94        10.85 o                         
   5   8   7        984.46       1058.28        29.17 o                         
   6   8   7        308.34        347.70        12.38 o                         
   7   8   7         74.62         85.58         6.84 o                         
   8   8   7         20.88         17.65         7.46 o                         
   9   8   7        194.93        166.04         8.19 o                         
   0   9   7         11.63          9.77         7.54 o                         
   1   9   7        705.93        744.16        16.30 o                         
   2   9   7         25.70         14.28         5.41 o                         
   3   9   7          1.86          9.95         5.68 o                         
   4   9   7          2.03         -0.31         6.84 o                         
   6   9   7        182.71        191.48         8.55 o                         
   7   9   7        436.76        444.43        13.91 o                         
   8   9   7       1378.57       1312.10        30.28 o                         
   9   9   7          2.99          4.23         9.90 o                         
   1  10   7         25.43         15.79         6.03 o                         
   2  10   7        413.14        468.58        13.50 o                         
   3  10   7         53.07         58.98         6.89 o                         
   4  10   7        784.42        858.48        18.47 o                         
   5  10   7        849.91        869.68        18.93 o                         
   6  10   7         74.93        100.38         7.89 o                         
   7  10   7          6.15         11.03         6.35 o                         
   8  10   7        252.06        224.71        28.38 o                         
   0  11   7         69.71         78.60        10.14 o                         
   1  11   7         18.54         13.76         6.60 o                         
   2  11   7        763.84        735.61        19.13 o                         
   3  11   7        219.12        220.70         9.21 o                         
   4  11   7        615.34        594.38        32.64 o                         
   6  11   7         14.51          9.40         7.13 o                         
   7  11   7        294.02        297.24        19.27 o                         
   1  12   7         50.29         40.51        16.34 o                         
   2  12   7        468.31        569.33        20.35 o                         
   3  12   7        301.79        325.43        22.61 o                         
   4  12   7        809.97        806.90        29.93 o                         
   5  12   7         16.08          9.52         9.06 o                         
   6  12   7         89.65         87.55        11.19 o                         
   0  13   7        163.50         64.40        30.42 o                         
   1  13   7        119.69         99.48        11.54 o                         
   2  13   7       1470.96       1415.98        37.91 o                         
   3  13   7        216.12        173.37        10.79 o                         
   4  13   7        124.49        107.75        12.88 o                         
   5  13   7        307.24        205.36        24.34 o                         
   1  14   7        955.83        785.34        49.69 o                         
   2  14   7         67.76         59.33        18.76 o                         
   0   0   8       1305.71       1346.54        41.82 o                         
   1   0   8       2021.18       2022.45        37.26 o                         
   2   0   8       1420.62       1428.57        22.64 o                         
   3   0   8        627.36        681.84        12.07 o                         
   4   0   8        442.82        501.31        13.11 o                         
   5   0   8        293.14        302.57         8.52 o                         
   6   0   8       2945.43       3130.31        55.10 o                         
   7   0   8        509.05        577.25        24.35 o                         
   8   0   8          8.61         16.39         7.51 o                         
   9   0   8         52.46         56.73         9.70 o                         
  10   0   8         36.61         29.34         7.37 o                         
   1   1   8         79.56         87.19         4.91 o                         
   2   1   8          1.62          4.50         4.30 o                         
   3   1   8       1549.76       1548.31        16.80 o                         
   4   1   8        740.56        781.52        12.31 o                         
   5   1   8         98.20        106.90         7.02 o                         
   6   1   8        404.65        449.58         9.11 o                         
   7   1   8        891.96        938.77        20.46 o                         
   8   1   8        601.68        645.24        11.55 o                         
   9   1   8        231.75        232.32         6.99 o                         
  10   1   8        164.77        166.21         6.04 o                         
   0   2   8        239.27        232.94         7.56 o                         
   1   2   8        137.02        123.48         4.57 o                         
   2   2   8        448.72        442.61         7.91 o                         
   3   2   8          2.16          6.14         6.31 o                         
   4   2   8         74.52         94.21         5.96 o                         
   5   2   8        209.52        213.66         5.38 o                         
   6   2   8        205.94        230.92         6.19 o                         
   7   2   8          0.94          4.70         4.81 o                         
   8   2   8        172.22        204.98         8.97 o                         
   9   2   8        256.36        287.06        12.71 o                         
  10   2   8         85.64         68.81         4.86 o                         
   1   3   8          3.74          8.33         3.70 o                         
   2   3   8          8.77         16.54         3.42 o                         
   3   3   8       4415.70       4370.59        45.61 o                         
   4   3   8       2423.29       2488.82        26.88 o                         
   5   3   8         26.33         21.46         3.68 o                         
   6   3   8        193.78        189.72         6.63 o                         
   7   3   8        176.22        193.66         5.82 o                         
   8   3   8         85.86         82.71         5.46 o                         
   9   3   8       1613.61       1567.89        40.43 o                         
  10   3   8        356.85        335.63        14.28 o                         
   0   4   8        443.74        454.05        13.83 o                         
   1   4   8        140.38        152.16        12.65 o                         
   2   4   8        105.46         92.82         7.14 o                         
   3   4   8         52.11         57.86        10.57 o                         
   4   4   8         73.25         66.74        10.69 o                         
   5   4   8        298.98        304.99         6.29 o                         
   6   4   8          2.89          4.72         3.93 o                         
   7   4   8         96.84         97.48         4.73 o                         
   8   4   8        315.85        332.18        11.21 o                         
   9   4   8        217.63        231.99         9.12 o                         
  10   4   8        172.11        166.07        11.04 o                         
   1   5   8         12.03          6.69         6.44 o                         
   2   5   8       1021.10       1037.15        15.45 o                         
   3   5   8         23.84         23.61         4.29 o                         
   4   5   8       1112.04       1134.34        14.92 o                         
   5   5   8         98.27        100.58         6.78 o                         
   6   5   8        509.47        539.85        12.10 o                         
   7   5   8        542.66        536.32        10.42 o                         
   8   5   8         17.53         16.92         4.50 o                         
   9   5   8          1.91         -1.31         4.42 o                         
   0   6   8        539.99        571.95        17.23 o                         
   1   6   8        370.47        362.05        10.47 o                         
   2   6   8         62.66         48.84         4.91 o                         
   3   6   8        360.94        370.16        10.65 o                         
   4   6   8         94.54         90.15         5.19 o                         
   5   6   8         90.41         99.42         7.25 o                         
   6   6   8         29.78         26.81         4.26 o                         
   7   6   8        100.67         98.41         6.43 o                         
   8   6   8        833.70        883.70        15.16 o                         
   9   6   8          0.51          4.36         5.45 o                         
   1   7   8        133.33        126.60        13.09 o                         
   2   7   8        341.38        364.23         9.81 o                         
   3   7   8        454.32        469.03        10.24 o                         
   4   7   8         74.26         66.90         9.27 o                         
   5   7   8          0.69         -1.29         4.82 o                         
   6   7   8          1.51         -3.29         5.06 o                         
   7   7   8         87.97         97.70         7.80 o                         
   8   7   8        360.17        333.14        12.71 o                         
   9   7   8          1.00          1.23        10.56 o                         
   0   8   8          3.33         -3.15         7.70 o                         
   1   8   8         69.20         68.20         5.96 o                         
   2   8   8          7.28          8.70         5.69 o                         
   3   8   8         20.94         23.07         7.06 o                         
   4   8   8        114.38        109.08         6.70 o                         
   5   8   8         54.57         44.87         5.76 o                         
   6   8   8          9.14          6.41         5.76 o                         
   7   8   8         44.77        102.34        60.34 o                         
   8   8   8        369.84        399.72        24.23 o                         
   1   9   8         34.80         30.35         8.16 o                         
   2   9   8         44.61         50.56         6.18 o                         
   3   9   8          0.98          8.03         6.24 o                         
   4   9   8        330.62        365.28        10.38 o                         
   5   9   8         89.35        104.81         7.85 o                         
   6   9   8         29.46         40.93        17.62 o                         
   7   9   8         74.34         54.41         7.08 o                         
   0  10   8        251.12        245.05        13.19 o                         
   1  10   8        102.50        110.95         7.73 o                         
   2  10   8        295.34        283.38        10.58 o                         
   3  10   8        275.43        283.28        24.85 o                         
   4  10   8         21.38         11.11         6.78 o                         
   5  10   8         84.21         86.99         8.33 o                         
   6  10   8        522.88        512.76        21.52 o                         
   7  10   8          7.82         12.68        23.32 o                         
   1  11   8         48.38         51.94         7.41 o                         
   2  11   8         19.04          8.76         7.38 o                         
   3  11   8        100.26        106.76        10.27 o                         
   4  11   8        400.94        254.50        31.95 o                         
   5  11   8         65.73         49.51         9.54 o                         
   6  11   8        139.83         75.05        22.82 o                         
   0  12   8        569.22        522.76        75.78 o                         
   1  12   8        162.49         92.19        38.94 o                         
   2  12   8         42.42         22.11        11.76 o                         
   3  12   8        130.04        122.81        12.17 o                         
   4  12   8          8.60          0.25        10.22 o                         
   1  13   8          6.93         48.68        16.23 o                         
   1   0   9       1105.27       1122.00        21.62 o                         
   2   0   9        762.58        766.52        14.63 o                         
   3   0   9         26.20         21.55         6.22 o                         
   4   0   9         23.10         35.43         5.08 o                         
   5   0   9        196.20        187.32         7.97 o                         
   6   0   9          1.87         11.83         8.04 o                         
   7   0   9        268.78        246.85         8.69 o                         
   8   0   9         34.54         26.38         7.00 o                         
   9   0   9        273.39        266.88        10.05 o                         
   0   1   9        438.46        480.09        11.80 o                         
   1   1   9        421.77        475.88         8.57 o                         
   2   1   9        142.71        155.95         6.96 o                         
   3   1   9        207.78        216.63         7.29 o                         
   4   1   9         46.16         47.77         6.97 o                         
   5   1   9        514.05        586.46        15.79 o                         
   6   1   9        108.14        135.81         4.89 o                         
   7   1   9         50.83         47.87         4.66 o                         
   8   1   9        700.66        741.61        12.52 o                         
   9   1   9         35.81         25.66         4.45 o                         
   1   2   9         89.66         96.25         8.17 o                         
   2   2   9        293.00        325.52         7.25 o                         
   3   2   9         32.77         37.17         6.58 o                         
   4   2   9         25.06         30.95         6.33 o                         
   5   2   9        190.66        201.15         6.61 o                         
   6   2   9        689.76        751.37        11.37 o                         
   7   2   9         39.27         30.25         4.37 o                         
   8   2   9         16.61         12.94         4.06 o                         
   9   2   9          4.39          0.16         4.58 o                         
   0   3   9       1375.44       1493.20        30.21 o                         
   1   3   9         14.75         11.84         8.21 o                         
   2   3   9        856.73        934.00        16.34 o                         
   3   3   9        171.21        171.37        11.15 o                         
   4   3   9         11.81          9.99         3.73 o                         
   5   3   9         83.19         94.50         4.65 o                         
   6   3   9         57.61         61.73         4.31 o                         
   7   3   9         29.94         22.10         4.24 o                         
   8   3   9        940.46        974.92        17.94 o                         
   9   3   9        287.03        301.41        23.05 o                         
   1   4   9         10.42         10.52        11.41 o                         
   2   4   9          3.02          1.90         5.14 o                         
   3   4   9         22.44         19.50        10.21 o                         
   4   4   9        582.00        625.78        15.46 o                         
   5   4   9        178.75        188.99         5.59 o                         
   6   4   9        193.28        197.33         5.89 o                         
   7   4   9        130.26        130.31         6.94 o                         
   8   4   9         13.93          6.67         4.41 o                         
   9   4   9         25.83        -10.97        14.30 o                         
   0   5   9       2047.55       2114.08        95.52 o                         
   1   5   9         21.37         15.82         8.92 o                         
   2   5   9        175.08        179.42         6.63 o                         
   3   5   9          2.72          3.70         5.09 o                         
   4   5   9         16.77         12.44         4.58 o                         
   5   5   9         82.90         90.53         5.95 o                         
   6   5   9       1652.31       1740.88        29.27 o                         
   7   5   9        922.17        944.90        15.34 o                         
   8   5   9         51.84         62.61         5.59 o                         
   1   6   9        372.87        410.45        15.67 o                         
   2   6   9          5.19         11.16         6.19 o                         
   3   6   9        230.35        227.51         7.38 o                         
   4   6   9        414.19        454.89        10.34 o                         
   5   6   9          3.74         -2.83         5.22 o                         
   6   6   9          3.57          0.30         6.36 o                         
   7   6   9        106.03        121.89         6.76 o                         
   8   6   9         99.12         98.52        12.74 o                         
   0   7   9        494.48        492.52        16.02 o                         
   1   7   9        189.35        191.39         7.35 o                         
   2   7   9        134.11        133.18         7.09 o                         
   3   7   9        177.33        176.07         8.34 o                         
   4   7   9          8.70         -5.34         5.34 o                         
   5   7   9         69.42         60.32         6.84 o                         
   6   7   9        333.37        343.43        10.85 o                         
   7   7   9        149.38        162.15        11.52 o                         
   1   8   9         11.96          9.13         5.11 o                         
   2   8   9        136.15        137.80         7.79 o                         
   3   8   9        132.60        141.17         8.46 o                         
   4   8   9        173.37        180.68         9.57 o                         
   5   8   9         21.34          7.13         7.65 o                         
   6   8   9         41.56         46.24         7.41 o                         
   7   8   9         49.12         20.79        23.83 o                         
   0   9   9       4300.81       4187.46       157.61 o                         
   1   9   9        382.27        376.12        17.05 o                         
   2   9   9         10.34          7.14         5.55 o                         
   3   9   9          4.39          3.92         6.46 o                         
   4   9   9         36.69         25.91         9.03 o                         
   5   9   9         30.28         33.34         8.64 o                         
   6   9   9        585.72        447.12        20.48 o                         
   1  10   9         57.11         64.19         9.27 o                         
   2  10   9         46.34         34.79         6.55 o                         
   3  10   9        244.06        219.24        10.73 o                         
   4  10   9          7.54          5.05         8.11 o                         
   5  10   9        107.20         93.81        14.42 o                         
   0  11   9        802.99        741.78        72.51 o                         
   2  11   9          0.93         -1.60         7.87 o                         
   3  11   9         14.91         11.33        10.02 o                         
   0   0  10         73.23         55.99        12.74 o                         
   1   0  10        355.44        368.38        41.88 o                         
   2   0  10        296.20        328.68        15.55 o                         
   3   0  10         93.93         94.83         8.75 o                         
   4   0  10        368.58        357.90         9.76 o                         
   5   0  10          0.19          0.09         5.53 o                         
   6   0  10          2.86         -1.74         6.07 o                         
   7   0  10         73.46         70.55         6.91 o                         
   8   0  10         39.10         34.26        15.82 o                         
   1   1  10        295.72        301.82        22.18 o                         
   2   1  10        215.46        252.42        10.89 o                         
   3   1  10         70.60         60.54         4.85 o                         
   4   1  10         64.69         57.38         4.57 o                         
   5   1  10        169.93        166.28         5.28 o                         
   6   1  10        115.72        108.33         5.05 o                         
   7   1  10         48.53         46.89         5.43 o                         
   0   2  10        221.16        225.72        29.53 o                         
   1   2  10        459.94        485.03        10.84 o                         
   2   2  10          7.49          5.60         4.26 o                         
   3   2  10          1.38          0.53         4.38 o                         
   4   2  10         19.03         17.18         4.45 o                         
   5   2  10          0.68          3.09         4.14 o                         
   6   2  10          4.24          5.69         4.42 o                         
   7   2  10        477.58        476.34        11.95 o                         
   8   2  10        181.54         -7.10        21.80 o                         
   1   3  10          4.05          8.27         4.61 o                         
   2   3  10        146.70        141.85         6.10 o                         
   3   3  10         80.15         97.63         5.28 o                         
   4   3  10        888.86        964.81        15.24 o                         
   5   3  10         30.22         34.68         5.11 o                         
   6   3  10         74.37         56.31         5.53 o                         
   7   3  10        176.94        153.60        10.44 o                         
   0   4  10        120.53        161.35        11.87 o                         
   1   4  10       1069.90       1084.61        18.29 o                         
   2   4  10         96.71        107.97         5.59 o                         
   3   4  10          1.54          1.50         4.57 o                         
   4   4  10          9.57          8.13         4.88 o                         
   5   4  10         74.52         94.82        10.19 o                         
   6   4  10         28.66         27.02         6.19 o                         
   7   4  10        251.11        262.34        12.54 o                         
   1   5  10        235.30        266.52         8.86 o                         
   2   5  10          6.75          4.05         4.98 o                         
   3   5  10         75.98         86.95         6.20 o                         
   4   5  10        174.79        194.80         8.20 o                         
   5   5  10        200.65        196.71         9.47 o                         
   0   6  10        673.53        700.32        20.78 o                         
   1   6  10          2.67          2.52         5.02 o                         
   2   6  10       1495.19       1503.59        24.68 o                         
   3   6  10         24.14         21.87         5.49 o                         
   4   6  10        183.07        201.63         9.67 o                         
   5   6  10        610.43        553.85        13.90 o                         
   6   6  10        526.94        463.53        57.22 o                         
   1   7  10        241.53        197.30        13.84 o                         
   2   7  10        553.37        590.73        15.50 o                         
   3   7  10        690.01        665.99        16.66 o                         
   4   7  10       1806.95       1743.41        58.93 o                         
   5   7  10          1.26          4.09         7.10 o                         
   0   8  10        417.19        402.76        25.13 o                         
   1   8  10        382.19        367.89        11.59 o                         
   2   8  10        447.60        452.80        21.03 o                         
   3   8  10          6.92          8.58         5.71 o                         
   4   8  10         97.61         50.59        13.59 o                         
   1   9  10          7.20          4.19         6.83 o                         
   2   9  10         30.97         15.70         7.04 o                         
   3   9  10          3.46         -3.93         7.57 o                         
   0  10  10        171.69         16.62        21.55 o                         
   1  10  10        446.64        115.10        25.86 o                         
   1   0  11          5.14         11.38         7.52 o                         
   2   0  11         58.99         86.84         8.52 o                         
   3   0  11        525.26        504.80        14.56 o                         
   4   0  11        629.30        592.34        17.77 o                         
   5   0  11         88.68        117.76        17.93 o                         
   0   1  11        631.08        655.89        17.67 o                         
   1   1  11        129.11        141.69         6.30 o                         
   2   1  11        328.07        340.40         8.72 o                         
   3   1  11        303.15        288.06         7.48 o                         
   4   1  11         83.81         75.83         5.41 o                         
   5   1  11         94.55         92.43         6.86 o                         
   1   2  11         13.22          6.71         5.31 o                         
   2   2  11         63.25         83.45         6.74 o                         
   3   2  11        876.69        822.50        14.58 o                         
   4   2  11       1201.82       1126.67        30.57 o                         
   5   2  11          8.61          6.43         5.78 o                         
   6   2  11         58.71         -6.08        16.23 o                         
   0   3  11         27.46         14.49         7.63 o                         
   1   3  11        219.26        207.71        17.53 o                         
   2   3  11          0.95          3.36         4.91 o                         
   3   3  11         88.65         89.77         5.67 o                         
   4   3  11         12.51          4.20         5.29 o                         
   5   3  11        738.07        741.34        20.53 o                         
   1   4  11         16.46          9.54         4.77 o                         
   2   4  11        435.12        414.56        11.54 o                         
   3   4  11        410.79        388.61        17.19 o                         
   4   4  11        516.57        512.71        27.37 o                         
   5   4  11         90.06         88.78        25.35 o                         
   0   5  11       1334.50       1319.41        36.73 o                         
   1   5  11        299.10        291.16         9.07 o                         
   2   5  11         17.55          8.06         4.99 o                         
   3   5  11         19.75         16.33         5.69 o                         
   4   5  11          4.98         14.27         7.63 o                         
   1   6  11         93.11         75.59         5.95 o                         
   2   6  11        587.16        561.19        15.14 o                         
   3   6  11        335.06        331.23        13.17 o                         
   0   7  11         59.20         37.85        12.66 o                         
   1   7  11       1151.86        937.22        61.85 o                         
   2   7  11        161.63         88.23        21.30 o                         
   0   0  12         14.82         15.51        11.63 o                         
   1   0  12        623.33        645.91        27.72 o                         
   2   0  12        211.67        181.53        17.24 o                         
   1   1  12         81.39         69.73         6.95 o                         
   2   1  12        256.47        227.25        28.40 o                         
   0   2  12        836.21        531.35        33.47 o                         
   1   2  12         36.00         54.77         7.52 o                         
   2   2  12         66.09         60.12        16.23 o                         
   1   3  12         81.21         65.92        16.73 o                         
                                                                                
