# Supplementary material for: The influence of the axial group on the crystal structures of boron sub­phthalo­cy­an­ines
Source: Acta Crystallogr C Struct Chem. 2024 Sep 4;80(Pt 10):658–80. doi: 10.1107/S2053229624006934 (PMC11451016; doi:10.1107/S2053229624006934)
Supplement: Supplementary file 3 [file c-80-00658-d23119a_asup3.hkl]

data_d23119a_a                                                                  
_shelx_title ' d23119a_a.res in Pnma'                                           
_shelx_refln_list_code          4                                               
_shelx_F_calc_maximum      301.81                                               
_exptl_crystal_F_000       952.00                                               
_reflns_d_resolution_high  0.7697                                               
                                                                                
loop_                                                                           
 _space_group_symop_operation_xyz                                               
 'x, y, z'                                                                      
 '-x+1/2, -y, z+1/2'                                                            
 '-x, y+1/2, -z'                                                                
 'x+1/2, -y+1/2, -z+1/2'                                                        
 '-x, -y, -z'                                                                   
 'x-1/2, y, -z-1/2'                                                             
 'x, -y-1/2, z'                                                                 
 '-x-1/2, y-1/2, z-1/2'                                                         
                                                                                
_cell_length_a    12.0010                                                       
_cell_length_b    15.0617                                                       
_cell_length_c    10.3879                                                       
_cell_angle_alpha  90.000                                                       
_cell_angle_beta   90.000                                                       
_cell_angle_gamma  90.000                                                       
                                                                                
_shelx_F_squared_multiplier     1.000                                           
                                                                                
loop_                                                                           
 _refln_index_h                                                                 
 _refln_index_k                                                                 
 _refln_index_l                                                                 
 _refln_F_squared_calc                                                          
 _refln_F_squared_meas                                                          
 _refln_F_squared_sigma                                                         
 _refln_observed_status                                                         
   2   0   0         56.09         55.95         7.84 o                         
   4   0   0       1187.38       1306.36        23.43 o                         
   6   0   0      21775.14      22691.45       390.03 o                         
   8   0   0      11761.12      11808.94       175.44 o                         
  10   0   0         50.73         41.04         5.76 o                         
  12   0   0        582.00        554.05        13.19 o                         
  14   0   0        838.76        785.09        54.02 o                         
   2   1   0      19807.88      18753.82       220.24 o                         
   4   1   0      12472.82      12449.25       267.43 o                         
   6   1   0      11847.86      12177.31       136.51 o                         
   8   1   0          1.91          9.89         6.71 o                         
  10   1   0       2306.68       2397.16        26.81 o                         
  12   1   0       1564.47       1765.82        20.75 o                         
  14   1   0        341.33        367.55        12.73 o                         
   0   2   0      19372.04      18057.48       292.07 o                         
   2   2   0      13118.97      12671.34       205.45 o                         
   4   2   0         70.54        104.85         2.70 o                         
   6   2   0       8233.71       8300.31       110.26 o                         
   8   2   0       4069.40       4102.52        47.11 o                         
  10   2   0       8815.06       8723.24        98.81 o                         
  12   2   0       1264.80       1236.37        19.15 o                         
  14   2   0        623.04        609.08        13.60 o                         
   2   3   0      17017.87      16518.94       213.14 o                         
   4   3   0      18356.36      18249.97       233.30 o                         
   6   3   0       3420.46       3245.89        40.52 o                         
   8   3   0        535.45        574.44         8.33 o                         
  10   3   0       7660.85       7569.37       102.60 o                         
  12   3   0       1709.59       1785.56        25.79 o                         
  14   3   0        448.62        485.81        15.79 o                         
   0   4   0       7526.04       7747.85        94.10 o                         
   2   4   0       3596.37       3411.02        34.24 o                         
   4   4   0       1360.98       1476.89        17.76 o                         
   6   4   0      17765.96      18853.28       249.87 o                         
   8   4   0       2452.78       2378.65        37.83 o                         
  10   4   0       1839.39       1815.21        27.78 o                         
  12   4   0         42.49         46.37         7.14 o                         
  14   4   0        623.29        610.54        17.99 o                         
   2   5   0        559.50        456.23         5.66 o                         
   4   5   0       8185.37       8069.11        80.35 o                         
   6   5   0       2122.05       2101.26        29.96 o                         
   8   5   0         42.51         55.92         7.65 o                         
  10   5   0         59.45         48.48         5.72 o                         
  12   5   0       3254.45       3297.95        48.03 o                         
  14   5   0       1025.57       1077.90        22.00 o                         
   0   6   0      24212.95      25351.66       642.49 o                         
   2   6   0       6824.44       6999.68        69.76 o                         
   4   6   0       2749.62       3171.39        32.46 o                         
   6   6   0       7017.05       7102.77        98.12 o                         
   8   6   0       7787.79       7570.87        86.22 o                         
  10   6   0        555.49        710.08        18.33 o                         
  12   6   0         43.11         51.89         7.93 o                         
  14   6   0        404.48        393.35        13.81 o                         
   2   7   0         88.91         60.52         4.41 o                         
   4   7   0       4636.88       4213.89        42.98 o                         
   6   7   0       2956.37       2983.55        33.21 o                         
   8   7   0       1108.88       1086.68        14.66 o                         
  10   7   0        106.80         96.21         8.62 o                         
  12   7   0       2244.05       2365.45        36.66 o                         
  14   7   0        896.11        908.61        49.66 o                         
   0   8   0        205.28        430.17         8.12 o                         
   2   8   0       9448.26       9793.04        92.43 o                         
   4   8   0        219.88        296.08         6.04 o                         
   6   8   0       2191.69       2272.43        26.27 o                         
   8   8   0       2769.68       2748.97        33.55 o                         
  10   8   0       3017.86       3020.82        68.97 o                         
  12   8   0        220.94        227.13        13.64 o                         
  14   8   0        376.28        386.95        16.67 o                         
   2   9   0       5501.84       5326.06        51.13 o                         
   4   9   0       4212.51       3996.61        39.33 o                         
   6   9   0        172.28        181.02         6.10 o                         
   8   9   0          2.09         -5.37         5.37 o                         
  10   9   0       1218.67       1333.45        28.03 o                         
  12   9   0       1589.42       1622.13        30.67 o                         
   0  10   0       9754.36       9748.76       119.21 o                         
   2  10   0        963.37        884.52        10.97 o                         
   4  10   0        882.55        926.02        11.52 o                         
   6  10   0       3624.48       3658.34        40.80 o                         
   8  10   0       1879.68       1869.31        24.60 o                         
  10  10   0        128.76        150.82        12.08 o                         
  12  10   0         19.21         20.03        13.35 o                         
   2  11   0       2702.29       2691.25        27.41 o                         
   4  11   0       2060.26       2034.29        21.77 o                         
   6  11   0       1746.15       1693.80        21.37 o                         
   8  11   0         26.79         25.14         6.66 o                         
  10  11   0       1762.24       1739.38        41.35 o                         
  12  11   0       1028.97        987.24        30.73 o                         
   0  12   0      13464.03      13479.32       180.24 o                         
   2  12   0       2931.76       2894.16        29.45 o                         
   4  12   0        530.42        493.62         9.85 o                         
   6  12   0        293.31        250.94         9.17 o                         
   8  12   0       4932.81       4862.64        62.15 o                         
  10  12   0        573.59        563.61        19.16 o                         
  12  12   0        206.06        177.41        19.90 o                         
   2  13   0       2806.13       2825.10        30.78 o                         
   4  13   0       2822.34       2807.03        32.84 o                         
   6  13   0       3453.30       3163.39        42.61 o                         
   8  13   0        286.62        316.88        13.44 o                         
  10  13   0        296.70        254.59        18.05 o                         
   0  14   0      18047.88      17602.70       262.75 o                         
   2  14   0       2236.53       2210.06        25.56 o                         
   4  14   0        261.86        258.00         8.56 o                         
   6  14   0       4087.46       3885.87        56.25 o                         
   8  14   0       1848.60       1876.18        32.81 o                         
  10  14   0         22.28          5.36        20.15 o                         
   2  15   0        973.37       1005.10        17.43 o                         
   4  15   0       2902.69       2953.43        37.52 o                         
   6  15   0       1097.61       1038.66        24.03 o                         
   8  15   0         20.65         14.46        11.02 o                         
  10  15   0       1100.96       1045.47        43.27 o                         
   0  16   0        451.25        580.01        18.59 o                         
   2  16   0       1432.50       1377.78        19.12 o                         
   4  16   0          9.18         -6.62         9.01 o                         
   6  16   0       2063.82       2050.70        39.26 o                         
   8  16   0        857.79        869.43        29.74 o                         
   2  17   0       1060.52       1079.31        22.91 o                         
   4  17   0       1906.40       1963.28        34.79 o                         
   6  17   0        836.12        913.60        26.90 o                         
   0  18   0       3061.24       3131.68        62.99 o                         
   2  18   0        417.06        488.23        15.90 o                         
   4  18   0        301.45        334.16        15.77 o                         
   6  18   0       1156.11       1289.12        38.69 o                         
   2  19   0        537.03        499.60        28.02 o                         
   1   0   1       1219.12       1189.84        11.94 o                         
   2   0   1         92.62        102.36         2.51 o                         
   3   0   1        789.38        797.02         9.62 o                         
   4   0   1       8111.88       7924.97        88.77 o                         
   5   0   1        801.22        908.29        14.94 o                         
   6   0   1       4027.08       4043.76        49.78 o                         
   7   0   1        470.68        550.17        10.62 o                         
   8   0   1        412.95        408.79         6.39 o                         
   9   0   1       1143.02       1178.15        14.21 o                         
  10   0   1        383.85        385.42         6.87 o                         
  11   0   1       4920.15       4708.70        54.64 o                         
  12   0   1       4621.75       4547.94        57.77 o                         
  13   0   1        510.21        457.28        11.60 o                         
  14   0   1        287.46        308.57         9.74 o                         
  15   0   1         27.14         18.18         7.77 o                         
   0   1   1       3635.55       3649.63        44.16 o                         
   1   1   1      11342.57      11413.23       104.35 o                         
   3   1   1        453.86        466.95         4.66 o                         
   4   1   1        586.82        638.91         7.31 o                         
   5   1   1        759.68        850.98         8.66 o                         
   6   1   1       3327.67       3193.50        27.98 o                         
   7   1   1       1259.37       1476.42        13.72 o                         
   8   1   1       5480.58       5345.27        44.80 o                         
   9   1   1        648.32        654.05         7.41 o                         
  10   1   1        693.51        701.45         8.11 o                         
  11   1   1        156.03        148.73         3.74 o                         
  12   1   1        123.23        128.37         4.38 o                         
  13   1   1         50.94         53.84         4.08 o                         
  14   1   1        686.83        659.56        12.69 o                         
  15   1   1          0.72          0.23         6.60 o                         
   1   2   1       6722.54       6776.15       115.86 o                         
   2   2   1       8144.63       8151.10        91.22 o                         
   3   2   1       1071.12       1047.10         9.99 o                         
   4   2   1      20702.14      20094.00       375.76 o                         
   5   2   1         45.54         63.88         2.50 o                         
   6   2   1        310.74        245.65         4.48 o                         
   7   2   1        176.82        234.88         4.32 o                         
   8   2   1         11.70          6.05         3.56 o                         
   9   2   1         86.80         81.71         3.14 o                         
  10   2   1       3030.83       3044.48        27.77 o                         
  11   2   1          1.98         -0.20         3.10 o                         
  12   2   1        484.87        487.58         7.73 o                         
  13   2   1         64.18         51.96         4.50 o                         
  14   2   1        164.11        145.99         7.03 o                         
  15   2   1          7.21         -1.26         7.91 o                         
   0   3   1       8774.15       9098.83       170.89 o                         
   1   3   1       1332.79       1397.01        10.21 o                         
   2   3   1       9932.45       9828.17        80.71 o                         
   3   3   1       1161.51       1148.96         9.87 o                         
   4   3   1        246.17        250.47         4.29 o                         
   5   3   1         17.53         18.91         2.40 o                         
   6   3   1       3531.30       3469.55        30.59 o                         
   7   3   1        209.86        260.85         4.43 o                         
   8   3   1       4943.67       4901.47        47.15 o                         
   9   3   1         67.84         57.76         3.48 o                         
  10   3   1        410.75        414.93         8.57 o                         
  11   3   1          0.17         -0.86         3.17 o                         
  12   3   1        115.69        110.37         4.64 o                         
  13   3   1         36.51         41.58         4.77 o                         
  14   3   1       1613.73       1605.35        17.51 o                         
  15   3   1          5.05          5.31         5.95 o                         
   1   4   1        351.60        358.08         3.16 o                         
   2   4   1      10780.09      10623.90        74.24 o                         
   3   4   1        163.87        196.68         3.13 o                         
   4   4   1       1417.19       1115.54         9.48 o                         
   5   4   1        868.16        983.86        10.22 o                         
   6   4   1       8069.51       8480.12        76.39 o                         
   7   4   1        633.00        663.81         8.15 o                         
   8   4   1         25.32         28.36         3.02 o                         
   9   4   1        118.28        111.73         4.92 o                         
  10   4   1       1685.16       1666.88        18.05 o                         
  11   4   1         85.65         82.09         4.25 o                         
  12   4   1       1724.67       1742.00        19.56 o                         
  13   4   1          0.36          5.22         5.43 o                         
  14   4   1        429.66        449.32         9.23 o                         
  15   4   1          2.11          0.96         7.24 o                         
   0   5   1      18808.69      18806.47       310.31 o                         
   1   5   1          0.34          3.98         1.26 o                         
   2   5   1       7147.63       7055.32        51.07 o                         
   3   5   1        320.69        387.62         5.08 o                         
   4   5   1        358.84        384.33         4.49 o                         
   5   5   1         41.51         39.20         2.28 o                         
   6   5   1       3410.49       3261.36        30.31 o                         
   7   5   1         43.78         52.10         2.86 o                         
   8   5   1       5465.95       5366.83        51.67 o                         
   9   5   1         91.21         93.43         4.47 o                         
  10   5   1       1167.68       1121.42        14.41 o                         
  11   5   1        158.04        147.84         4.24 o                         
  12   5   1        439.42        413.17         8.88 o                         
  13   5   1         63.61         77.81         5.73 o                         
  14   5   1        828.80        882.33        13.51 o                         
  15   5   1        134.90        168.23         8.11 o                         
   1   6   1        675.27        775.57         5.90 o                         
   2   6   1       5099.12       5040.92        34.87 o                         
   3   6   1       3013.47       3473.06        23.75 o                         
   4   6   1      10896.03      10971.26        79.23 o                         
   5   6   1        162.39        183.67         3.38 o                         
   6   6   1       1011.49        870.26         8.78 o                         
   7   6   1        785.69        844.29         9.47 o                         
   8   6   1          9.14          5.20         3.26 o                         
   9   6   1       4890.81       4834.03        47.12 o                         
  10   6   1       2190.87       2243.27        22.35 o                         
  11   6   1         51.87         49.25         4.38 o                         
  12   6   1       2376.53       2302.16        25.49 o                         
  13   6   1        236.74        265.61         8.06 o                         
  14   6   1        205.84        222.02         7.79 o                         
   0   7   1      12765.78      12494.12       117.34 o                         
   1   7   1        725.86        775.76         5.97 o                         
   2   7   1       4416.68       4443.49        30.14 o                         
   3   7   1       2788.84       3177.02        21.96 o                         
   4   7   1        559.52        596.68         5.98 o                         
   5   7   1        168.59        199.93         3.98 o                         
   6   7   1       1219.27       1155.69        10.06 o                         
   7   7   1        574.79        622.20         7.36 o                         
   8   7   1       6336.45       6272.45        52.92 o                         
   9   7   1        267.66        235.11         6.53 o                         
  10   7   1        595.56        583.67        10.42 o                         
  11   7   1         66.84         69.58         5.74 o                         
  12   7   1         28.95         40.72         7.51 o                         
  13   7   1        210.00        187.41         7.43 o                         
  14   7   1        426.69        385.30        10.94 o                         
   1   8   1        120.46        113.80         2.75 o                         
   2   8   1       6722.88       6851.10        47.25 o                         
   3   8   1        918.69       1059.56         8.23 o                         
   4   8   1      10233.70       9796.77        69.12 o                         
   5   8   1        132.98        114.85         3.12 o                         
   6   8   1       1674.56       1691.01        13.50 o                         
   7   8   1          0.68          2.78         3.35 o                         
   8   8   1         91.60        106.48         4.26 o                         
   9   8   1       3402.25       3256.19        28.86 o                         
  10   8   1       2984.55       2877.76        31.77 o                         
  11   8   1        332.93        263.87         7.63 o                         
  12   8   1        733.50        815.45        12.19 o                         
  13   8   1         84.64         97.13         7.36 o                         
  14   8   1        334.54        327.83        11.68 o                         
   0   9   1       9664.72       9444.67        85.23 o                         
   1   9   1         95.48         93.42         2.48 o                         
   2   9   1       4176.20       4144.36        27.74 o                         
   3   9   1        418.72        434.12         4.97 o                         
   4   9   1         60.92         57.44         2.86 o                         
   5   9   1        287.42        298.88         5.02 o                         
   6   9   1       4787.40       4720.40        38.91 o                         
   7   9   1          0.32         -3.07         3.68 o                         
   8   9   1       4014.37       3985.22        37.75 o                         
   9   9   1         54.09         55.24         4.80 o                         
  10   9   1        754.63        754.14        11.92 o                         
  11   9   1         19.11         21.06         5.41 o                         
  12   9   1          2.00         -2.89         7.37 o                         
  13   9   1         10.78         20.66         8.59 o                         
   1  10   1        977.69       1050.48         8.31 o                         
   2  10   1       3668.00       3514.47        25.13 o                         
   3  10   1         94.79         95.71         3.09 o                         
   4  10   1       1770.39       1740.84        13.58 o                         
   5  10   1       1340.47       1318.80        10.98 o                         
   6  10   1       7152.21       7118.21        54.12 o                         
   7  10   1       1898.63       1877.98        16.93 o                         
   8  10   1        103.73        110.84         4.97 o                         
   9  10   1        144.70        136.27         5.47 o                         
  10  10   1        727.37        736.30        11.30 o                         
  11  10   1        176.73        180.75         8.39 o                         
  12  10   1       1708.78       1656.52        31.81 o                         
  13  10   1        100.27        105.03        10.38 o                         
   0  11   1       6278.48       6120.99        58.88 o                         
   1  11   1        191.63        189.45         3.72 o                         
   2  11   1       5137.13       5087.33        36.86 o                         
   3  11   1          1.34          1.61         3.02 o                         
   4  11   1        136.86        126.41         3.87 o                         
   5  11   1         23.41         22.50         3.82 o                         
   6  11   1       3393.49       3380.79        27.95 o                         
   7  11   1        530.89        494.85         8.88 o                         
   8  11   1       2967.97       2931.38        30.44 o                         
   9  11   1         28.51         43.15         6.00 o                         
  10  11   1        651.25        648.96        13.79 o                         
  11  11   1          2.53          6.11         7.13 o                         
  12  11   1        105.46         79.20        10.93 o                         
   1  12   1        203.85        173.27         4.08 o                         
   2  12   1       1631.47       1565.35        12.75 o                         
   3  12   1       1132.59       1083.61        10.22 o                         
   4  12   1      13750.66      13347.07        94.35 o                         
   5  12   1       1315.08       1220.25        12.31 o                         
   6  12   1         23.85         21.46         4.60 o                         
   7  12   1        358.32        316.73         7.55 o                         
   8  12   1          3.19         12.72         5.59 o                         
   9  12   1         11.25         15.71         6.18 o                         
  10  12   1       1697.32       1703.05        27.62 o                         
  11  12   1          0.00         -5.96         9.82 o                         
  12  12   1        950.65        990.13        47.10 o                         
   0  13   1       3231.42       3129.79        33.62 o                         
   1  13   1       4630.98       4470.82        33.94 o                         
   2  13   1       1866.30       1849.25        15.25 o                         
   3  13   1         53.83         46.42         4.55 o                         
   4  13   1          4.75          4.70         4.64 o                         
   5  13   1        314.86        261.09         7.38 o                         
   6  13   1       1015.99       1001.51        13.00 o                         
   7  13   1        895.99        801.45        13.23 o                         
   8  13   1       3093.52       3121.09        37.03 o                         
   9  13   1         11.09         -1.70         7.18 o                         
  10  13   1        764.96        793.35        16.36 o                         
  11  13   1        120.71        110.70        11.65 o                         
   1  14   1        589.07        516.83         8.01 o                         
   2  14   1       1931.45       1906.17        15.94 o                         
   3  14   1          2.10         -3.66         4.73 o                         
   4  14   1       1870.80       1839.70        18.51 o                         
   5  14   1        408.35        337.63         7.40 o                         
   6  14   1       2484.17       2497.51        27.25 o                         
   7  14   1          4.62          3.32         7.39 o                         
   8  14   1        100.85        107.92         8.82 o                         
   9  14   1          0.85          1.77         8.80 o                         
  10  14   1        549.30        522.48        14.85 o                         
   0  15   1       3529.87       3489.84        40.15 o                         
   1  15   1        228.73        232.67         5.78 o                         
   2  15   1       2328.88       2318.25        21.61 o                         
   3  15   1         95.05         96.09         5.74 o                         
   4  15   1         44.16         35.00         5.98 o                         
   5  15   1         34.90         33.36         6.38 o                         
   6  15   1       2369.48       2414.00        28.76 o                         
   7  15   1         89.78        100.96         9.74 o                         
   8  15   1       1280.89       1335.01        21.46 o                         
   9  15   1        145.04        148.69        12.45 o                         
   1  16   1          4.60          7.38         5.79 o                         
   2  16   1       2270.62       2204.84        22.96 o                         
   3  16   1          1.57         -0.48         6.05 o                         
   4  16   1       1711.02       1619.24        18.77 o                         
   5  16   1          0.80         -0.98         7.96 o                         
   6  16   1        803.35        797.56        15.69 o                         
   7  16   1         16.99         14.34         9.17 o                         
   8  16   1         21.89         16.86        12.43 o                         
   0  17   1       2408.30       2350.55        32.35 o                         
   1  17   1         75.99         88.53         6.84 o                         
   2  17   1       1476.96       1563.06        18.59 o                         
   3  17   1         34.55         31.89         8.04 o                         
   4  17   1         76.47         92.88         8.94 o                         
   5  17   1         82.52         82.60         8.90 o                         
   6  17   1        468.50        485.02        17.03 o                         
   7  17   1          4.39         -7.08        11.31 o                         
   1  18   1          0.24          9.25         7.48 o                         
   2  18   1        727.42        747.55        20.51 o                         
   3  18   1        139.24        156.36        10.08 o                         
   4  18   1       2856.10       2911.25        41.82 o                         
   5  18   1         92.75        127.37        15.32 o                         
   6  18   1        186.66        188.74        16.84 o                         
   0  19   1       1651.86       1726.80        36.89 o                         
   1  19   1         31.43         43.18        10.92 o                         
   2  19   1        576.50        629.60        36.34 o                         
   3  19   1        321.99        372.35        18.72 o                         
   0   0   2       6795.96       6812.47       202.13 o                         
   1   0   2       2871.75       3012.30        28.54 o                         
   2   0   2        869.12        966.87         9.66 o                         
   3   0   2       2070.64       2217.81        23.79 o                         
   4   0   2       2035.01       2249.69        27.97 o                         
   5   0   2        153.59        154.89         3.31 o                         
   6   0   2         58.56         49.99         3.41 o                         
   7   0   2        506.95        524.53         9.35 o                         
   8   0   2       7368.23       6960.22        85.40 o                         
   9   0   2       1313.37       1335.58        16.97 o                         
  10   0   2        124.25        131.73         6.27 o                         
  11   0   2       1355.95       1373.41        20.44 o                         
  12   0   2        415.48        416.66        10.56 o                         
  13   0   2        455.96        456.13        11.80 o                         
  14   0   2       1536.37       1608.04        24.66 o                         
  15   0   2        139.82        119.16        11.57 o                         
   1   1   2         34.12         48.25         1.59 o                         
   2   1   2       2297.10       2256.99        15.30 o                         
   3   1   2       3640.94       3814.86        27.69 o                         
   4   1   2      14710.35      14256.56       211.17 o                         
   5   1   2          0.34          2.12         1.77 o                         
   6   1   2        361.32        287.01         4.99 o                         
   7   1   2         29.92         25.38         2.35 o                         
   8   1   2        571.35        571.60         7.51 o                         
   9   1   2        141.06        141.58         3.84 o                         
  10   1   2       1434.83       1361.60        13.89 o                         
  11   1   2        765.60        811.38         8.89 o                         
  12   1   2       4497.33       4282.06        37.20 o                         
  13   1   2          6.66          1.63         4.79 o                         
  14   1   2        355.91        343.22         8.73 o                         
  15   1   2          1.14         -2.41         6.04 o                         
   0   2   2       4938.21       5119.28        62.24 o                         
   1   2   2      10286.02      10542.04       107.37 o                         
   2   2   2      26095.11      25925.81       224.44 o                         
   3   2   2        275.27        253.59         3.60 o                         
   4   2   2        622.17        731.69         7.55 o                         
   5   2   2       2678.22       3083.49        28.36 o                         
   6   2   2       1552.90       1295.12        13.62 o                         
   7   2   2         96.14         99.87         3.36 o                         
   8   2   2       4138.02       4108.36        36.43 o                         
   9   2   2         35.33         46.80         3.66 o                         
  10   2   2        748.40        785.85         9.43 o                         
  11   2   2         95.92         94.66         4.22 o                         
  12   2   2         55.72         58.04         4.63 o                         
  13   2   2          0.89          0.98         3.57 o                         
  14   2   2        538.79        532.20         9.99 o                         
  15   2   2         64.43         65.19         5.02 o                         
   1   3   2         99.42        116.12         2.66 o                         
   2   3   2      12084.53      11884.76       143.76 o                         
   3   3   2        126.23        140.86         3.36 o                         
   4   3   2       4742.85       4393.52        36.67 o                         
   5   3   2        248.58        324.10         5.23 o                         
   6   3   2       3590.16       3541.69        32.51 o                         
   7   3   2        413.04        428.08         6.29 o                         
   8   3   2        130.39        139.58         5.74 o                         
   9   3   2         21.65         18.78         3.94 o                         
  10   3   2       1849.49       1909.67        20.38 o                         
  11   3   2        601.61        567.76         8.76 o                         
  12   3   2        681.40        678.50         9.31 o                         
  13   3   2        546.42        552.79        10.88 o                         
  14   3   2        399.90        377.00         9.45 o                         
  15   3   2          3.81          3.15         7.26 o                         
   0   4   2      26142.64      25898.87       316.44 o                         
   1   4   2        601.80        667.41         6.84 o                         
   2   4   2       7631.84       7442.14        57.24 o                         
   3   4   2         77.97         79.72         2.10 o                         
   4   4   2        484.11        468.27         5.10 o                         
   5   4   2       1261.33       1527.67        13.78 o                         
   6   4   2       3533.61       3443.68        29.41 o                         
   7   4   2        896.00       1023.65        10.11 o                         
   8   4   2       4557.35       4597.01        44.57 o                         
   9   4   2         48.80         63.15         4.33 o                         
  10   4   2        322.06        317.39         8.94 o                         
  11   4   2          4.65          4.76         3.79 o                         
  12   4   2         18.39         10.99         4.09 o                         
  13   4   2         95.88        102.94         4.55 o                         
  14   4   2       1710.60       1844.06        20.47 o                         
  15   4   2        149.17        178.35         8.19 o                         
   1   5   2       1432.10       1598.18        12.26 o                         
   2   5   2       9723.51       9735.39        72.41 o                         
   3   5   2        667.03        706.87         6.60 o                         
   4   5   2       9940.80       9826.54        78.25 o                         
   5   5   2        130.55        139.08         3.49 o                         
   6   5   2       3501.74       3404.50        30.29 o                         
   7   5   2        122.57        125.95         3.86 o                         
   8   5   2        852.36        845.19         9.33 o                         
   9   5   2        194.74        216.75         4.79 o                         
  10   5   2       4550.93       4583.25        45.05 o                         
  11   5   2          0.71         -4.24         5.07 o                         
  12   5   2       2250.62       2238.74        22.23 o                         
  13   5   2         43.95         29.52         4.63 o                         
  14   5   2         28.91         32.89         6.09 o                         
   0   6   2      20362.95      20143.88       596.72 o                         
   1   6   2        842.80        902.35         7.35 o                         
   2   6   2         98.30         61.76         2.09 o                         
   3   6   2        111.38        151.92         2.82 o                         
   4   6   2       2805.85       3210.32        25.59 o                         
   5   6   2        240.59        311.75         4.95 o                         
   6   6   2        943.09        863.71         8.58 o                         
   7   6   2         19.95         14.11         2.32 o                         
   8   6   2       3642.19       3680.45        34.92 o                         
   9   6   2          1.11          1.37         4.01 o                         
  10   6   2        515.43        496.06        10.52 o                         
  11   6   2          0.88         -1.62         4.90 o                         
  12   6   2        116.05        104.71         6.37 o                         
  13   6   2        104.98        108.48         5.01 o                         
  14   6   2        758.45        780.89        15.27 o                         
   1   7   2          5.14         11.66         1.65 o                         
   2   7   2      11414.45      11760.13        82.49 o                         
   3   7   2         87.12        112.14         2.67 o                         
   4   7   2      15286.78      15440.99       111.33 o                         
   5   7   2        589.10        607.51         8.59 o                         
   6   7   2       1288.47       1254.90        11.09 o                         
   7   7   2        155.97        174.18         4.26 o                         
   8   7   2       3374.32       3436.83        32.94 o                         
   9   7   2        496.16        497.31         9.79 o                         
  10   7   2       7830.75       7696.39        74.22 o                         
  11   7   2        447.10        398.10        11.32 o                         
  12   7   2        757.02        789.42        13.07 o                         
  13   7   2          0.40         -0.31         6.03 o                         
  14   7   2         25.87         14.85         8.65 o                         
   0   8   2       8615.43       8598.18        81.41 o                         
   1   8   2        321.69        389.05         4.33 o                         
   2   8   2       3245.95       3031.92        21.64 o                         
   3   8   2        319.12        358.52         5.34 o                         
   4   8   2        690.91        795.50         7.62 o                         
   5   8   2         50.37         50.73         3.12 o                         
   6   8   2       3344.66       3226.57        27.18 o                         
   7   8   2         12.45          5.46         3.09 o                         
   8   8   2       2102.13       2169.40        22.04 o                         
   9   8   2         29.42         25.26         4.88 o                         
  10   8   2        958.33        924.48        13.01 o                         
  11   8   2        278.67        263.28         7.32 o                         
  12   8   2        210.50        216.17        11.81 o                         
  13   8   2        102.22         76.07         8.79 o                         
  14   8   2        507.89        501.12        12.68 o                         
   1   9   2        158.95        179.63         3.30 o                         
   2   9   2       3928.48       3925.64        28.56 o                         
   3   9   2        157.26        151.33         3.36 o                         
   4   9   2       4741.85       4810.06        34.86 o                         
   5   9   2        294.92        285.01         6.41 o                         
   6   9   2       4352.35       4239.73        34.08 o                         
   7   9   2        654.19        638.18         8.25 o                         
   8   9   2         92.75         92.39         4.67 o                         
   9   9   2          4.68          3.61         4.70 o                         
  10   9   2       1854.90       1865.99        19.27 o                         
  11   9   2        320.84        311.65         6.73 o                         
  12   9   2        781.44        806.60        14.25 o                         
  13   9   2         95.80         91.03        10.95 o                         
   0  10   2      12301.30      12156.97       114.80 o                         
   1  10   2          0.35         -2.10         2.63 o                         
   2  10   2       2061.74       2012.64        16.63 o                         
   3  10   2        222.13        192.16         3.92 o                         
   4  10   2        724.78        751.97         7.75 o                         
   5  10   2       1955.36       1997.97        16.90 o                         
   6  10   2       5278.14       5152.92        41.17 o                         
   7  10   2          0.74          2.67         4.26 o                         
   8  10   2       2250.09       2195.37        21.66 o                         
   9  10   2         19.10         28.30         5.54 o                         
  10  10   2        415.50        385.59         8.39 o                         
  11  10   2         75.49         68.86         6.21 o                         
  12  10   2          8.14          3.28         7.44 o                         
  13  10   2          0.56          1.53        10.12 o                         
   1  11   2        252.78        252.97         4.24 o                         
   2  11   2       1731.60       1617.39        15.06 o                         
   3  11   2        422.03        425.64         6.22 o                         
   4  11   2       6387.24       6345.18        48.51 o                         
   5  11   2        626.55        626.32         8.60 o                         
   6  11   2        911.13        934.96        13.83 o                         
   7  11   2         14.22          0.33         4.90 o                         
   8  11   2          1.28          5.30         5.56 o                         
   9  11   2         56.23         62.11         6.68 o                         
  10  11   2        802.22        793.36        14.06 o                         
  11  11   2         98.64        117.65         7.38 o                         
  12  11   2       1353.01       1400.38        22.30 o                         
   0  12   2        127.43        125.98         5.63 o                         
   1  12   2          1.72         -3.29         3.44 o                         
   2  12   2       1423.68       1415.27        13.95 o                         
   3  12   2        210.14        219.45         5.04 o                         
   4  12   2         46.60         43.33         4.28 o                         
   5  12   2       1987.52       1936.82        18.80 o                         
   6  12   2        859.66        961.45        12.45 o                         
   7  12   2        720.15        678.45        13.35 o                         
   8  12   2       1533.18       1537.30        22.53 o                         
   9  12   2         13.26         12.12         6.88 o                         
  10  12   2       1290.31       1331.37        19.72 o                         
  11  12   2         26.33         23.05         8.80 o                         
  12  12   2        192.17        194.51        11.21 o                         
   1  13   2        489.32        419.47         6.86 o                         
   2  13   2       2255.16       2216.37        20.13 o                         
   3  13   2          1.62         -4.54         4.54 o                         
   4  13   2       4557.13       4619.70        38.90 o                         
   5  13   2        383.71        353.02         7.90 o                         
   6  13   2        145.27        198.99         6.56 o                         
   7  13   2         59.04         60.59         6.64 o                         
   8  13   2        302.62        281.42         8.62 o                         
   9  13   2         16.89         10.12         6.84 o                         
  10  13   2       1211.47       1269.00        18.35 o                         
  11  13   2          0.33         -0.43         9.98 o                         
   0  14   2        652.28        607.75        12.07 o                         
   1  14   2        310.11        278.53         6.40 o                         
   2  14   2        166.11        192.54         5.91 o                         
   3  14   2         35.90         32.05         5.49 o                         
   4  14   2        407.38        386.43         8.18 o                         
   5  14   2        248.72        244.33         7.44 o                         
   6  14   2       1010.99       1089.71        15.46 o                         
   7  14   2          2.90          3.41         8.39 o                         
   8  14   2       1461.01       1506.90        26.86 o                         
   9  14   2          0.07          1.34         8.03 o                         
  10  14   2        691.82        730.20        18.42 o                         
   1  15   2        139.66        144.52         5.65 o                         
   2  15   2       1993.70       1950.35        21.28 o                         
   3  15   2         68.18         61.33         6.08 o                         
   4  15   2       1535.09       1518.66        17.74 o                         
   5  15   2         21.95         22.44         6.58 o                         
   6  15   2        583.46        596.91        12.66 o                         
   7  15   2         19.42         15.60         8.18 o                         
   8  15   2         73.22         64.75         8.46 o                         
   9  15   2         11.15         10.71        10.61 o                         
   0  16   2       2605.66       2634.89        36.62 o                         
   1  16   2        164.84        174.50         8.44 o                         
   2  16   2       2676.35       2683.67        26.60 o                         
   3  16   2          6.35         -3.16         6.56 o                         
   4  16   2        110.96        106.85         7.38 o                         
   5  16   2          0.24         -6.43         7.49 o                         
   6  16   2       1182.73       1196.50        28.51 o                         
   7  16   2         77.32         67.16        10.59 o                         
   8  16   2        944.73        948.42        30.48 o                         
   1  17   2         26.29         26.83         7.07 o                         
   2  17   2       1803.75       1868.83        21.82 o                         
   3  17   2          2.76         -1.55         6.92 o                         
   4  17   2       2084.53       2072.29        26.09 o                         
   5  17   2          2.24         -3.54         9.91 o                         
   6  17   2        666.93        663.71        19.25 o                         
   7  17   2         65.21         62.12        11.93 o                         
   0  18   2       2260.85       2219.10        44.30 o                         
   1  18   2         16.86         30.52         7.89 o                         
   2  18   2        651.88        707.76        14.77 o                         
   3  18   2        109.11        120.12         9.81 o                         
   4  18   2        288.60        311.23        15.57 o                         
   5  18   2        182.95        193.80        28.02 o                         
   1  19   2          0.08         17.50        12.66 o                         
   2  19   2        916.17       1029.33        30.19 o                         
   1   0   3      25530.12      26521.63       345.66 o                         
   2   0   3      43985.08      43800.56       539.33 o                         
   3   0   3        600.03        692.09         8.43 o                         
   4   0   3       5405.09       5201.13        63.54 o                         
   5   0   3         94.70         99.83         2.92 o                         
   6   0   3       8511.21       8650.13        91.17 o                         
   7   0   3       1067.59       1181.47        14.99 o                         
   8   0   3       1363.40       1431.09        19.81 o                         
   9   0   3        333.64        338.33         9.93 o                         
  10   0   3       1227.25       1206.95        20.24 o                         
  11   0   3         18.78         12.53         6.61 o                         
  12   0   3       1867.69       1936.76        27.78 o                         
  13   0   3         68.51         46.97         7.45 o                         
  14   0   3        242.00        226.26        11.79 o                         
  15   0   3         67.48         72.16        12.07 o                         
   0   1   3      91086.78      84598.70       991.53 o                         
   1   1   3      16787.44      17435.98       189.37 o                         
   2   1   3        153.84        117.39         3.30 o                         
   3   1   3        135.97        135.45         2.68 o                         
   4   1   3         85.42        106.04         2.13 o                         
   5   1   3       1696.27       1903.83        15.36 o                         
   6   1   3       4988.85       4948.16        39.81 o                         
   7   1   3        594.03        631.91         6.80 o                         
   8   1   3       5943.38       5942.37        54.17 o                         
   9   1   3          2.22          1.60         2.92 o                         
  10   1   3       1717.72       1694.97        18.25 o                         
  11   1   3        153.81        151.97         5.29 o                         
  12   1   3        546.58        536.14         9.28 o                         
  13   1   3         29.75         36.65         5.60 o                         
  14   1   3        574.37        610.10        10.87 o                         
  15   1   3          1.21         -1.44         7.23 o                         
   1   2   3       2100.73       2211.64        15.98 o                         
   2   2   3       4682.23       4556.66        35.33 o                         
   3   2   3        734.05        830.83         7.61 o                         
   4   2   3      11466.81      11243.76        80.94 o                         
   5   2   3         79.98         80.19         2.03 o                         
   6   2   3       2722.64       2724.53        25.49 o                         
   7   2   3         22.66          8.53         2.86 o                         
   8   2   3        108.96         95.76         3.78 o                         
   9   2   3       2252.71       2222.59        23.33 o                         
  10   2   3       6569.92       6348.33        58.20 o                         
  11   2   3        499.29        458.85         8.33 o                         
  12   2   3       2770.58       2821.64        27.87 o                         
  13   2   3          2.25          8.07         5.05 o                         
  14   2   3        476.30        480.59         9.58 o                         
  15   2   3         84.61         97.46         6.97 o                         
   0   3   3       1796.24       1649.07        19.56 o                         
   1   3   3       1845.60       1881.15        15.06 o                         
   2   3   3       4236.77       4114.69        35.75 o                         
   3   3   3          5.75          5.35         2.09 o                         
   4   3   3        162.94        189.66         3.27 o                         
   5   3   3          2.28          1.30         1.81 o                         
   6   3   3       7544.70       7580.09        58.71 o                         
   7   3   3          2.42         -1.56         2.95 o                         
   8   3   3       2246.94       2163.65        21.25 o                         
   9   3   3          0.01         -0.86         3.90 o                         
  10   3   3       2901.55       2894.72        28.25 o                         
  11   3   3        379.31        377.75         7.64 o                         
  12   3   3        521.64        535.34         8.90 o                         
  13   3   3         13.91         17.96         4.35 o                         
  14   3   3        800.40        786.27        10.75 o                         
  15   3   3         77.57         94.62         7.24 o                         
   1   4   3         15.98         23.25         1.98 o                         
   2   4   3       8466.60       8364.10        78.74 o                         
   3   4   3          0.38          0.47         2.02 o                         
   4   4   3      12269.54      12383.93        98.49 o                         
   5   4   3        829.81        933.97         8.29 o                         
   6   4   3       1911.63       1789.17        13.89 o                         
   7   4   3        256.67        288.20         4.85 o                         
   8   4   3       2225.34       2357.26        21.48 o                         
   9   4   3          1.04         -4.20         4.20 o                         
  10   4   3       2719.06       2734.30        26.83 o                         
  11   4   3         33.07         36.57         5.42 o                         
  12   4   3       1952.99       1887.48        21.42 o                         
  13   4   3        120.37        122.40         5.18 o                         
  14   4   3        204.36        200.72         8.71 o                         
   0   5   3       9023.42       9037.80       110.26 o                         
   1   5   3        157.55        172.02         3.19 o                         
   2   5   3       1644.74       1506.63        12.93 o                         
   3   5   3         45.81         51.93         2.42 o                         
   4   5   3        461.30        472.49         5.51 o                         
   5   5   3         83.94         94.69         3.29 o                         
   6   5   3       8888.57       9119.90        68.25 o                         
   7   5   3        306.26        325.50         5.05 o                         
   8   5   3       1644.93       1609.83        15.31 o                         
   9   5   3        134.86        126.44         5.11 o                         
  10   5   3        634.77        677.75        10.70 o                         
  11   5   3         51.61         54.62         5.21 o                         
  12   5   3         22.71         29.93         5.95 o                         
  13   5   3          2.24          7.41         6.11 o                         
  14   5   3        467.41        474.81         9.49 o                         
   1   6   3       2271.39       2520.79        19.71 o                         
   2   6   3       1381.69       1280.99        11.17 o                         
   3   6   3        624.87        695.97         6.31 o                         
   4   6   3       9255.91       9189.37        68.72 o                         
   5   6   3        493.46        524.35         6.60 o                         
   6   6   3       2384.02       2372.71        20.22 o                         
   7   6   3        262.46        277.20         4.94 o                         
   8   6   3        242.52        189.55         4.37 o                         
   9   6   3       4451.52       4201.02        37.72 o                         
  10   6   3        277.40        303.43         7.36 o                         
  11   6   3         27.22         40.24         5.82 o                         
  12   6   3       2070.55       2137.22        22.77 o                         
  13   6   3        219.41        232.52         7.97 o                         
  14   6   3        196.07        193.16         8.42 o                         
   0   7   3       3412.88       2903.10        31.86 o                         
   1   7   3          1.64         -1.29         2.91 o                         
   2   7   3       4066.26       4038.73        31.03 o                         
   3   7   3       1371.03       1584.55        12.69 o                         
   4   7   3        140.82        171.80         3.27 o                         
   5   7   3         61.33         67.36         3.52 o                         
   6   7   3       2997.21       2980.14        25.06 o                         
   7   7   3          5.17          4.66         2.55 o                         
   8   7   3       3326.05       3284.25        30.03 o                         
   9   7   3        425.24        425.07         7.27 o                         
  10   7   3        766.26        787.24         9.24 o                         
  11   7   3          0.35          5.14         4.76 o                         
  12   7   3        213.77        229.35         8.23 o                         
  13   7   3          0.18         -2.62         6.86 o                         
  14   7   3        676.93        687.80        14.84 o                         
   1   8   3        794.47        903.27         8.32 o                         
   2   8   3        763.89        671.23         7.24 o                         
   3   8   3        513.79        610.60         6.32 o                         
   4   8   3       6336.21       6169.55        46.81 o                         
   5   8   3         17.95         24.74         3.08 o                         
   6   8   3        461.13        461.45         6.14 o                         
   7   8   3          1.16         -2.39         3.32 o                         
   8   8   3         31.36         18.02         4.79 o                         
   9   8   3        350.15        367.48         7.82 o                         
  10   8   3       1419.36       1422.50        15.11 o                         
  11   8   3        195.96        187.89         5.04 o                         
  12   8   3       1786.54       1821.85        20.41 o                         
  13   8   3         79.15         90.61        10.73 o                         
   0   9   3       1921.93       1771.33        19.52 o                         
   1   9   3        605.06        646.15         6.56 o                         
   2   9   3       1742.75       1671.13        14.05 o                         
   3   9   3         27.71         38.84         3.17 o                         
   4   9   3        343.33        353.33         5.18 o                         
   5   9   3         62.69         56.21         3.65 o                         
   6   9   3       2667.63       2647.92        21.50 o                         
   7   9   3        131.72        140.21         4.64 o                         
   8   9   3        456.40        469.91         8.04 o                         
   9   9   3         31.51         38.95         5.27 o                         
  10   9   3        820.79        846.95        11.40 o                         
  11   9   3         25.95         21.48         5.22 o                         
  12   9   3        173.84        196.09         7.50 o                         
  13   9   3          7.24         -1.15         8.68 o                         
   1  10   3         14.70         15.20         2.38 o                         
   2  10   3       7234.98       7192.58        54.39 o                         
   3  10   3        182.07        178.10         4.98 o                         
   4  10   3       2289.52       2276.30        18.87 o                         
   5  10   3          6.36          6.86         3.91 o                         
   6  10   3        508.61        537.15         7.76 o                         
   7  10   3         11.86          8.36         4.18 o                         
   8  10   3       1217.61       1135.51        13.60 o                         
   9  10   3          0.60         -5.44         5.44 o                         
  10  10   3       1843.09       1984.08        21.65 o                         
  11  10   3        236.94        212.26         7.35 o                         
  12  10   3       1077.40       1135.12        24.95 o                         
   0  11   3       3857.68       3940.81        43.33 o                         
   1  11   3        298.21        307.67         4.75 o                         
   2  11   3        330.22        313.96         5.01 o                         
   3  11   3         64.83         86.49         5.01 o                         
   4  11   3        106.77        128.06         4.41 o                         
   5  11   3        332.87        314.17         6.99 o                         
   6  11   3        353.22        367.96         8.64 o                         
   7  11   3         18.94         11.77         4.74 o                         
   8  11   3       2366.20       2407.92        24.86 o                         
   9  11   3         12.72         15.44         6.30 o                         
  10  11   3        474.52        481.87        13.20 o                         
  11  11   3         49.23         42.02         7.02 o                         
  12  11   3        144.35        142.32        10.96 o                         
   1  12   3         33.34         27.21         3.41 o                         
   2  12   3       1215.16       1250.73        12.53 o                         
   3  12   3          7.53          9.14         3.97 o                         
   4  12   3       1666.41       1683.11        17.38 o                         
   5  12   3        499.53        454.43         9.68 o                         
   6  12   3       1169.04       1169.57        13.66 o                         
   7  12   3        201.70        227.14         6.33 o                         
   8  12   3         58.05         54.03         6.52 o                         
   9  12   3          4.91          9.36         7.35 o                         
  10  12   3       1266.65       1303.84        18.67 o                         
  11  12   3        111.10        128.45        10.11 o                         
   0  13   3       9638.29       9381.25       106.91 o                         
   1  13   3       1486.82       1430.15        14.63 o                         
   2  13   3        702.65        725.02        10.00 o                         
   3  13   3          0.06          0.21         4.95 o                         
   4  13   3         60.85         77.45         5.60 o                         
   5  13   3        261.22        218.61         8.07 o                         
   6  13   3        995.90        977.78        13.16 o                         
   7  13   3          1.20         -5.06         5.52 o                         
   8  13   3       2692.03       2724.40        28.06 o                         
   9  13   3         77.16         71.63         7.96 o                         
  10  13   3         13.84         14.42         8.22 o                         
  11  13   3         57.83         47.45        11.80 o                         
   1  14   3         62.85         66.00         4.71 o                         
   2  14   3       3037.19       3015.56        28.54 o                         
   3  14   3         39.75         39.42         5.03 o                         
   4  14   3       1835.40       1861.18        20.45 o                         
   5  14   3         64.80         42.98         8.04 o                         
   6  14   3       1324.80       1267.75        15.81 o                         
   7  14   3        129.30        114.12         6.87 o                         
   8  14   3        728.25        718.86        15.12 o                         
   9  14   3         17.26         13.64         9.37 o                         
  10  14   3        465.61        440.54        14.67 o                         
   0  15   3       1286.68       1460.54        23.47 o                         
   1  15   3        334.76        351.22        10.28 o                         
   2  15   3        911.29        881.37        12.24 o                         
   3  15   3        151.60        172.90         7.33 o                         
   4  15   3          3.87          0.37         5.78 o                         
   5  15   3         45.19         25.84         8.98 o                         
   6  15   3       1878.00       1823.57        20.68 o                         
   7  15   3        156.90        157.74         7.71 o                         
   8  15   3        478.80        505.75        13.65 o                         
   9  15   3         87.60         72.98        10.47 o                         
   1  16   3        139.67        121.70         6.56 o                         
   2  16   3        747.79        778.14        15.02 o                         
   3  16   3         11.47          6.90         6.20 o                         
   4  16   3       2238.21       2294.12        26.17 o                         
   5  16   3         25.92         15.07         9.96 o                         
   6  16   3        470.05        485.06        11.07 o                         
   7  16   3          4.04          8.79        10.25 o                         
   8  16   3        157.98        142.61        12.34 o                         
   0  17   3        844.50        831.13        24.56 o                         
   1  17   3        211.58        230.68         8.15 o                         
   2  17   3        377.32        375.74         9.24 o                         
   3  17   3         21.40         36.35         6.67 o                         
   4  17   3         23.09         23.49        10.12 o                         
   5  17   3          0.29         -7.83         7.83 o                         
   6  17   3       1183.35       1190.49        46.13 o                         
   1  18   3        121.82        133.38         9.81 o                         
   2  18   3        729.34        734.48        18.50 o                         
   3  18   3         11.91         26.74        10.75 o                         
   4  18   3       1855.60       2008.10        36.34 o                         
   5  18   3         50.15         40.78        25.22 o                         
   0  19   3       3776.43       4017.99        99.13 o                         
   1  19   3         32.80         58.67        13.23 o                         
   0   0   4      28723.33      30353.53       783.75 o                         
   1   0   4        175.55        218.99         3.91 o                         
   2   0   4       5261.60       5401.20        51.30 o                         
   3   0   4         69.07         72.55         2.45 o                         
   4   0   4        423.13        410.02         5.27 o                         
   5   0   4        354.35        413.09         7.40 o                         
   6   0   4       5478.04       5620.74        60.02 o                         
   7   0   4       1059.60       1184.89        14.47 o                         
   8   0   4       3538.80       3521.13        41.12 o                         
   9   0   4       2336.17       2294.19        30.35 o                         
  10   0   4       1674.66       1643.09        28.76 o                         
  11   0   4         17.78          0.83         6.98 o                         
  12   0   4        510.11        497.49        14.07 o                         
  13   0   4        182.20        199.96        10.12 o                         
  14   0   4       1261.60       1261.20        25.80 o                         
   1   1   4         11.89         21.94         1.81 o                         
   2   1   4        900.91        814.14         6.53 o                         
   3   1   4        252.70        252.58         3.21 o                         
   4   1   4      11875.01      11964.50        86.25 o                         
   5   1   4         34.59         39.55         2.36 o                         
   6   1   4       2033.50       1980.56        15.95 o                         
   7   1   4         49.77         64.95         2.55 o                         
   8   1   4        127.84        111.73         2.93 o                         
   9   1   4        603.54        575.54         8.63 o                         
  10   1   4       1584.39       1638.55        17.98 o                         
  11   1   4        599.74        627.38        10.85 o                         
  12   1   4        534.18        594.77        10.29 o                         
  13   1   4        155.93        140.43         6.83 o                         
  14   1   4          6.59          3.57         6.11 o                         
   0   2   4      20091.78      20135.78       448.87 o                         
   1   2   4       2069.44       2212.95        16.21 o                         
   2   2   4       7775.04       7742.17        54.51 o                         
   3   2   4        148.46        144.28         3.36 o                         
   4   2   4       3528.26       3833.93        29.21 o                         
   5   2   4         12.10         17.79         1.89 o                         
   6   2   4       7432.32       7453.36        57.87 o                         
   7   2   4        381.78        429.65         8.00 o                         
   8   2   4       2646.94       2566.66        23.52 o                         
   9   2   4          2.78          5.81         3.02 o                         
  10   2   4        113.68        112.36         4.59 o                         
  11   2   4        265.05        247.36         7.30 o                         
  12   2   4        303.66        324.38         6.90 o                         
  13   2   4          5.26         -0.28         5.69 o                         
  14   2   4        487.71        490.50        11.19 o                         
   1   3   4         28.82         36.44         1.76 o                         
   2   3   4       6231.51       6279.85        45.70 o                         
   3   3   4         80.44         73.14         2.35 o                         
   4   3   4       3282.23       3028.96        23.43 o                         
   5   3   4        238.03        285.39         5.06 o                         
   6   3   4       1692.23       1714.75        13.91 o                         
   7   3   4        376.80        387.10         5.40 o                         
   8   3   4        488.45        482.89         7.24 o                         
   9   3   4        319.57        312.83         5.45 o                         
  10   3   4       2828.69       2826.75        26.21 o                         
  11   3   4         97.47         89.36         4.40 o                         
  12   3   4        787.52        778.65        12.22 o                         
  13   3   4         95.62         78.30         5.08 o                         
  14   3   4        653.07        648.80        20.36 o                         
   0   4   4       3282.86       3147.23        34.18 o                         
   1   4   4        885.85        948.25         7.94 o                         
   2   4   4       1112.78        995.84         8.55 o                         
   3   4   4       2424.53       2723.84        21.90 o                         
   4   4   4        451.27        553.78         6.81 o                         
   5   4   4        408.75        437.76         5.33 o                         
   6   4   4       1876.44       1777.15        15.98 o                         
   7   4   4        211.61        214.67         3.76 o                         
   8   4   4       4892.42       4779.21        44.33 o                         
   9   4   4         52.62         53.07         3.29 o                         
  10   4   4        898.83        907.53        12.74 o                         
  11   4   4          1.23         -2.10         5.22 o                         
  12   4   4          6.03          4.99         3.95 o                         
  13   4   4         39.49         35.43         4.77 o                         
  14   4   4       1585.96       1666.35        35.69 o                         
   1   5   4        191.42        217.10         3.79 o                         
   2   5   4       3531.98       3390.21        29.98 o                         
   3   5   4        326.03        381.67         5.13 o                         
   4   5   4       3368.58       3103.06        24.20 o                         
   5   5   4        160.62        176.62         3.71 o                         
   6   5   4       1920.12       1871.37        15.72 o                         
   7   5   4        664.19        662.99         7.61 o                         
   8   5   4         62.59         56.09         3.67 o                         
   9   5   4        211.84        208.94         5.38 o                         
  10   5   4        630.28        607.53        11.11 o                         
  11   5   4        319.08        321.00        10.08 o                         
  12   5   4       2543.40       2562.84        26.46 o                         
  13   5   4        212.24        200.03         9.17 o                         
  14   5   4        295.07        340.77        11.19 o                         
   0   6   4       5133.85       4734.76        59.10 o                         
   1   6   4          0.01          1.22         2.06 o                         
   2   6   4       9101.86       9392.76        78.10 o                         
   3   6   4        448.16        522.12         7.93 o                         
   4   6   4          0.52          8.86         2.60 o                         
   5   6   4        126.17        154.74         3.80 o                         
   6   6   4       1924.59       1894.79        15.16 o                         
   7   6   4        163.15        159.37         3.44 o                         
   8   6   4       6431.91       6345.43        53.65 o                         
   9   6   4         15.52         14.91         3.09 o                         
  10   6   4       1062.86       1019.19        12.31 o                         
  11   6   4        196.55        190.31         5.67 o                         
  12   6   4        313.22        323.93         9.38 o                         
  13   6   4        369.72        379.76        11.62 o                         
  14   6   4        406.62        343.66        13.30 o                         
   1   7   4        111.91        119.88         3.12 o                         
   2   7   4       1421.30       1360.97        11.76 o                         
   3   7   4       1022.51       1087.56        10.18 o                         
   4   7   4       4354.57       4062.23        33.40 o                         
   5   7   4         25.05         24.74         3.17 o                         
   6   7   4        496.75        460.55         6.31 o                         
   7   7   4        178.73        181.23         4.68 o                         
   8   7   4       1823.56       1862.78        17.45 o                         
   9   7   4        660.12        622.07        11.13 o                         
  10   7   4        210.19        199.68         5.81 o                         
  11   7   4        130.82        112.06         5.50 o                         
  12   7   4       1356.55       1385.23        22.42 o                         
  13   7   4         18.20         14.22         8.28 o                         
   0   8   4       6270.71       6024.52        82.21 o                         
   1   8   4        135.65        141.49         3.39 o                         
   2   8   4       7081.99       7217.92        56.37 o                         
   3   8   4        330.67        309.55         5.28 o                         
   4   8   4        115.64        105.96         3.10 o                         
   5   8   4        280.00        257.46         4.71 o                         
   6   8   4       2635.77       2652.63        23.80 o                         
   7   8   4        149.58        135.99         4.59 o                         
   8   8   4       6442.47       6301.71        51.48 o                         
   9   8   4         19.79          9.58         4.73 o                         
  10   8   4        116.27        140.94         6.10 o                         
  11   8   4          1.32          8.26         5.75 o                         
  12   8   4         24.50         37.48         6.36 o                         
  13   8   4         74.23         55.38         9.38 o                         
   1   9   4         19.56         23.43         2.85 o                         
   2   9   4       4988.31       4943.42        39.25 o                         
   3   9   4         90.16         89.40         4.01 o                         
   4   9   4       2154.39       2049.59        17.71 o                         
   5   9   4        557.04        602.21         8.02 o                         
   6   9   4       3738.52       3772.90        32.88 o                         
   7   9   4       2447.46       2417.61        22.22 o                         
   8   9   4        401.08        409.31         7.78 o                         
   9   9   4          5.81         -2.60         4.94 o                         
  10   9   4       1430.32       1446.68        15.67 o                         
  11   9   4        375.44        357.85         7.95 o                         
  12   9   4       2092.99       2134.50        28.40 o                         
  13   9   4         21.23         19.18         9.49 o                         
   0  10   4       2931.56       2819.71        34.56 o                         
   1  10   4        411.97        419.59         6.48 o                         
   2  10   4       1625.89       1634.50        14.36 o                         
   3  10   4        453.21        469.79         7.51 o                         
   4  10   4         10.04          8.37         4.24 o                         
   5  10   4        347.17        306.84         6.11 o                         
   6  10   4       1240.10       1247.01        13.78 o                         
   7  10   4        228.34        241.76         5.95 o                         
   8  10   4       4727.10       4743.97        42.89 o                         
   9  10   4        171.45        153.43         6.26 o                         
  10  10   4        635.12        607.44        10.06 o                         
  11  10   4          0.27         -6.18         6.18 o                         
  12  10   4        147.46        171.27        10.39 o                         
   1  11   4        179.17        182.78         4.91 o                         
   2  11   4       2943.91       2924.30        26.41 o                         
   3  11   4        182.85        145.59         5.54 o                         
   4  11   4       7828.67       7604.63        70.01 o                         
   5  11   4        474.90        493.09         9.29 o                         
   6  11   4        774.62        769.81        10.76 o                         
   7  11   4        290.15        266.65         6.68 o                         
   8  11   4        302.58        316.40         8.56 o                         
   9  11   4        168.24        140.40         7.41 o                         
  10  11   4       1907.67       1903.39        23.12 o                         
  11  11   4        132.61        159.19         8.24 o                         
  12  11   4        727.19        696.57        15.26 o                         
   0  12   4       9058.66       8771.61       119.22 o                         
   1  12   4          1.33          2.74         4.38 o                         
   2  12   4       8820.61       8555.80        78.28 o                         
   3  12   4        261.98        266.06         9.27 o                         
   4  12   4       3221.17       3159.13        32.71 o                         
   5  12   4        178.76        189.11         7.26 o                         
   6  12   4       3567.23       3365.42        32.68 o                         
   7  12   4          0.03         -4.91         4.91 o                         
   8  12   4       2795.99       2814.23        27.30 o                         
   9  12   4         14.36         24.83         7.33 o                         
  10  12   4        143.62        159.67         7.84 o                         
  11  12   4         57.20         52.41         9.35 o                         
   1  13   4        823.14        795.18        11.47 o                         
   2  13   4        502.23        527.36         9.56 o                         
   3  13   4        486.01        476.42        10.43 o                         
   4  13   4       4857.86       4716.35        52.81 o                         
   5  13   4         78.44         58.42         7.94 o                         
   6  13   4       1517.73       1424.50        19.22 o                         
   7  13   4        211.57        210.28         6.84 o                         
   8  13   4         51.86         46.48         7.02 o                         
   9  13   4         25.55         20.05         8.60 o                         
  10  13   4        727.36        673.07        19.42 o                         
   0  14   4       6971.93       6960.61        96.23 o                         
   1  14   4        299.44        298.85        10.13 o                         
   2  14   4       2301.22       2204.29        24.75 o                         
   3  14   4        403.30        409.71         9.50 o                         
   4  14   4         81.87         74.90         7.80 o                         
   5  14   4        118.99         97.18         8.84 o                         
   6  14   4       1650.81       1619.11        20.68 o                         
   7  14   4         76.98         50.42         7.11 o                         
   8  14   4       2573.44       2573.42        28.71 o                         
   9  14   4         74.27         70.57        10.74 o                         
   1  15   4         65.58         57.18         6.32 o                         
   2  15   4       2584.02       2559.09        31.60 o                         
   3  15   4         45.22         51.10         7.36 o                         
   4  15   4       1926.91       1904.18        26.94 o                         
   5  15   4          0.18         -9.14         9.14 o                         
   6  15   4       1719.42       1736.87        30.11 o                         
   7  15   4        313.44        297.55        10.05 o                         
   8  15   4        572.29        580.40        16.40 o                         
   0  16   4       1785.42       1785.82        32.32 o                         
   1  16   4        248.92        259.57        10.35 o                         
   2  16   4       1013.60        977.26        15.93 o                         
   3  16   4        383.15        428.96        11.61 o                         
   4  16   4        170.30        152.66         9.27 o                         
   5  16   4        151.96        158.56        16.36 o                         
   6  16   4        848.36        840.09        19.89 o                         
   7  16   4        145.25        117.44        15.95 o                         
   1  17   4         12.96         16.61         9.61 o                         
   2  17   4        681.82        678.33        14.07 o                         
   3  17   4         84.76         88.97         9.41 o                         
   4  17   4       1515.38       1577.22        31.89 o                         
   5  17   4         57.27         46.52        13.09 o                         
   6  17   4         94.58         59.72        14.49 o                         
   0  18   4       1054.10       1086.06        35.18 o                         
   1  18   4         75.01         96.08        12.63 o                         
   2  18   4       1037.91       1135.69        21.91 o                         
   3  18   4         31.21         45.83        10.59 o                         
   4  18   4          2.22         10.69        17.26 o                         
   1   0   5        128.43        159.55         4.04 o                         
   2   0   5       5016.82       4925.48        45.11 o                         
   3   0   5         25.44         28.90         2.85 o                         
   4   0   5      12113.31      11955.84       102.65 o                         
   5   0   5          0.32          2.01         3.44 o                         
   6   0   5       1705.33       1521.10        18.56 o                         
   7   0   5       2072.31       2076.54        22.64 o                         
   8   0   5       2425.73       2422.90        35.32 o                         
   9   0   5        141.23        137.85         7.40 o                         
  10   0   5       1075.96       1135.64        22.34 o                         
  11   0   5         10.87         31.85         9.18 o                         
  12   0   5       2609.61       2575.48        40.08 o                         
  13   0   5         37.02         36.85        10.11 o                         
  14   0   5        125.39        124.67        10.73 o                         
   0   1   5       1135.95        976.77         9.93 o                         
   1   1   5       4462.24       4831.26        31.20 o                         
   2   1   5       6134.42       6177.06        41.59 o                         
   3   1   5        398.37        441.97         4.59 o                         
   4   1   5          0.44          0.96         1.64 o                         
   5   1   5       3568.13       3906.20        26.77 o                         
   6   1   5       2663.95       2612.54        21.40 o                         
   7   1   5          6.56          7.47         3.00 o                         
   8   1   5       5457.97       5311.37        49.21 o                         
   9   1   5         72.21         76.41         5.59 o                         
  10   1   5        468.11        455.31         9.62 o                         
  11   1   5         31.84         22.42         6.72 o                         
  12   1   5        132.43        121.30         8.79 o                         
  13   1   5        663.95        661.32        14.48 o                         
  14   1   5       1429.25       1419.07        21.58 o                         
   1   2   5       1189.51       1250.37         9.46 o                         
   2   2   5        743.46        660.16         7.43 o                         
   3   2   5       5099.71       5622.00        38.02 o                         
   4   2   5       7772.94       7585.26        57.01 o                         
   5   2   5         15.17         26.18         2.31 o                         
   6   2   5       1929.93       1941.93        17.81 o                         
   7   2   5        121.45        123.02         4.17 o                         
   8   2   5        510.93        524.69         7.73 o                         
   9   2   5        360.05        350.62         9.15 o                         
  10   2   5        780.87        827.68        13.72 o                         
  11   2   5          1.02          5.79         5.45 o                         
  12   2   5       1544.07       1536.02        19.72 o                         
  13   2   5         46.74         44.47         8.24 o                         
  14   2   5        641.85        663.95        14.27 o                         
   0   3   5      14099.84      13945.81       131.03 o                         
   1   3   5        406.57        470.31         4.86 o                         
   2   3   5      21891.95      22248.67       175.98 o                         
   3   3   5       1932.53       2121.40        15.99 o                         
   4   3   5       1501.49       1615.62        13.90 o                         
   5   3   5        231.43        240.18         4.37 o                         
   6   3   5       4422.43       4244.01        32.60 o                         
   7   3   5        308.59        340.89         7.34 o                         
   8   3   5       4825.62       4905.62        45.42 o                         
   9   3   5          0.08         -0.26         4.55 o                         
  10   3   5        770.52        781.38        10.92 o                         
  11   3   5         59.70         60.32         5.98 o                         
  12   3   5        406.60        385.92         9.00 o                         
  13   3   5        145.30        145.20         8.25 o                         
  14   3   5        398.19        418.83        11.48 o                         
   1   4   5        253.98        253.31         3.64 o                         
   2   4   5       5752.35       5611.87        41.21 o                         
   3   4   5        173.28        195.03         3.25 o                         
   4   4   5       4788.25       4740.89        36.21 o                         
   5   4   5          3.71          4.35         2.77 o                         
   6   4   5       3221.99       3181.87        28.88 o                         
   7   4   5        103.27        122.47         3.69 o                         
   8   4   5        219.33        213.14         5.58 o                         
   9   4   5        116.15        125.65         4.96 o                         
  10   4   5        848.89        840.97        11.54 o                         
  11   4   5        125.32        139.01         5.92 o                         
  12   4   5       1050.35       1131.32        15.86 o                         
  13   4   5        704.34        787.86        17.34 o                         
  14   4   5        126.78        112.21         8.01 o                         
   0   5   5      17986.90      18237.47       180.58 o                         
   1   5   5       1168.41       1271.05        10.91 o                         
   2   5   5        788.18        720.52         6.93 o                         
   3   5   5       1474.58       1628.72        14.02 o                         
   4   5   5          3.39          4.63         2.92 o                         
   5   5   5         60.25         73.29         3.31 o                         
   6   5   5       1293.01       1238.09        11.18 o                         
   7   5   5         51.38         72.65         3.90 o                         
   8   5   5       5573.72       5483.42        44.86 o                         
   9   5   5        201.05        199.48         5.72 o                         
  10   5   5        955.39        925.75        12.86 o                         
  11   5   5          1.51         -4.77         4.77 o                         
  12   5   5         18.25         11.20         5.18 o                         
  13   5   5         29.17         27.88         7.60 o                         
   1   6   5        139.36        140.92         4.44 o                         
   2   6   5       9077.06       9186.07        69.01 o                         
   3   6   5        568.71        579.78         7.12 o                         
   4   6   5       4200.07       3969.85        32.89 o                         
   5   6   5       1505.29       1576.71        14.97 o                         
   6   6   5       2283.36       2222.36        18.72 o                         
   7   6   5        785.04        757.21         9.06 o                         
   8   6   5        505.43        485.01         8.85 o                         
   9   6   5        454.64        448.14        10.02 o                         
  10   6   5       3007.48       2991.63        28.70 o                         
  11   6   5        359.37        362.93         7.89 o                         
  12   6   5       1117.94       1150.16        19.29 o                         
  13   6   5         49.82         45.16         9.28 o                         
   0   7   5      10136.92      10359.75       139.02 o                         
   1   7   5         24.33         19.88         2.68 o                         
   2   7   5       1905.56       1814.15        16.75 o                         
   3   7   5        254.03        289.69         6.20 o                         
   4   7   5        765.52        837.69         8.73 o                         
   5   7   5          0.14          2.74         3.26 o                         
   6   7   5       2731.21       2661.12        22.97 o                         
   7   7   5         79.82         72.19         4.25 o                         
   8   7   5       3949.41       4016.16        33.65 o                         
   9   7   5         50.70         51.13         4.56 o                         
  10   7   5        588.82        568.49        12.26 o                         
  11   7   5        197.56        208.02         6.87 o                         
  12   7   5        252.33        236.71         7.70 o                         
  13   7   5        189.50        169.73        10.20 o                         
   1   8   5        140.69        140.75         3.85 o                         
   2   8   5       2273.48       2251.65        19.11 o                         
   3   8   5         50.48         45.88         3.44 o                         
   4   8   5       3963.00       3933.73        35.64 o                         
   5   8   5        921.93        926.33        11.24 o                         
   6   8   5       2243.75       2211.42        20.41 o                         
   7   8   5         18.75         27.65         4.06 o                         
   8   8   5          9.41         -1.36         4.00 o                         
   9   8   5        221.97        206.93         5.71 o                         
  10   8   5       1637.41       1617.24        18.37 o                         
  11   8   5        171.44        144.80         6.91 o                         
  12   8   5        744.30        751.63        14.69 o                         
  13   8   5          3.71        -13.24        13.24 o                         
   0   9   5      12069.81      12105.70       137.36 o                         
   1   9   5        502.02        499.35         7.47 o                         
   2   9   5       3400.80       3278.75        27.94 o                         
   3   9   5        503.92        491.35         7.47 o                         
   4   9   5        180.11        178.30         5.35 o                         
   5   9   5       1181.94       1134.08        13.32 o                         
   6   9   5       4274.48       4204.24        36.43 o                         
   7   9   5          0.54          7.03         4.16 o                         
   8   9   5       2427.24       2433.12        22.81 o                         
   9   9   5         46.93         46.63         5.50 o                         
  10   9   5        956.29        930.62        13.33 o                         
  11   9   5         63.05         56.72         7.05 o                         
  12   9   5         78.09         76.10        10.12 o                         
   1  10   5         26.50         18.62         4.81 o                         
   2  10   5       1942.37       1903.73        18.78 o                         
   3  10   5        757.11        728.59         9.85 o                         
   4  10   5       5832.45       5787.09        56.55 o                         
   5  10   5         45.71         47.14         6.16 o                         
   6  10   5       2042.83       1948.57        21.36 o                         
   7  10   5          7.59         13.25         4.46 o                         
   8  10   5          1.04          6.28         5.01 o                         
   9  10   5         52.04         51.57         6.14 o                         
  10  10   5        237.67        235.01         6.99 o                         
  11  10   5         53.37         50.63         7.45 o                         
  12  10   5        434.37        408.00        11.86 o                         
   0  11   5       5506.71       5403.19        75.04 o                         
   1  11   5         41.56         26.00         5.60 o                         
   2  11   5       2625.82       2552.09        24.58 o                         
   3  11   5         56.81         68.10         6.43 o                         
   4  11   5        231.99        266.47         7.10 o                         
   5  11   5        700.21        697.04        16.69 o                         
   6  11   5       3192.24       3160.01        32.44 o                         
   7  11   5        200.02        206.05         6.52 o                         
   8  11   5       1847.21       1751.13        20.78 o                         
   9  11   5         67.86         75.50         6.12 o                         
  10  11   5        822.17        846.58        17.91 o                         
  11  11   5         55.37         61.55         9.58 o                         
   1  12   5        360.60        333.98         9.98 o                         
   2  12   5        840.28        847.57        11.78 o                         
   3  12   5        444.62        399.04         8.74 o                         
   4  12   5       3605.96       3586.45        39.16 o                         
   5  12   5        327.65        344.51         9.88 o                         
   6  12   5        905.66        917.82        14.87 o                         
   7  12   5        100.39        116.89         5.51 o                         
   8  12   5          1.13          2.65         6.20 o                         
   9  12   5          2.85         -1.97         6.99 o                         
  10  12   5        633.66        639.87        15.60 o                         
   0  13   5       2222.95       2140.77        34.16 o                         
   1  13   5        320.34        331.75         8.61 o                         
   2  13   5       1112.86       1180.92        16.09 o                         
   3  13   5         25.00         21.10         6.47 o                         
   4  13   5          1.55          5.13         6.60 o                         
   5  13   5        799.62        741.27        15.96 o                         
   6  13   5       2361.98       2347.73        31.72 o                         
   7  13   5         34.63         32.81         9.46 o                         
   8  13   5       1226.74       1253.52        22.27 o                         
   9  13   5         77.21         76.31         8.98 o                         
  10  13   5        617.11        669.82        18.86 o                         
   1  14   5        116.89        122.42         7.68 o                         
   2  14   5       1607.40       1527.86        21.75 o                         
   3  14   5        324.06        297.41         8.88 o                         
   4  14   5       2698.93       2683.39        31.08 o                         
   5  14   5         50.79         50.90         8.44 o                         
   6  14   5        428.58        446.03        12.04 o                         
   7  14   5         46.43         46.59         9.43 o                         
   8  14   5         34.34         34.67        12.55 o                         
   9  14   5         38.12         51.04        11.62 o                         
   0  15   5       2609.21       2571.60        41.07 o                         
   1  15   5         25.22         22.50         8.41 o                         
   2  15   5       1516.56       1524.34        21.60 o                         
   3  15   5         76.79         72.22         7.53 o                         
   4  15   5         21.05         31.13         8.04 o                         
   5  15   5          8.95          0.10         9.19 o                         
   6  15   5        965.78        972.00        18.93 o                         
   7  15   5          5.21         -1.72        13.07 o                         
   8  15   5       1056.81       1057.99        28.09 o                         
   1  16   5        120.74        125.44        10.15 o                         
   2  16   5       1140.73       1154.14        19.64 o                         
   3  16   5         90.89         97.04         8.30 o                         
   4  16   5       2049.47       2067.82        26.62 o                         
   5  16   5          0.83         -1.06        10.89 o                         
   6  16   5        506.10        495.92        20.84 o                         
   0  17   5       4185.95       4277.08       116.91 o                         
   1  17   5         30.42         44.59        12.89 o                         
   2  17   5       2362.90       2516.64        37.75 o                         
   3  17   5          4.46         13.24        10.32 o                         
   4  17   5        217.67        222.70        11.71 o                         
   5  17   5          0.05         -9.49        14.40 o                         
   1  18   5         99.96        140.56        16.06 o                         
   2  18   5        889.43        880.55        86.69 o                         
   0   0   6       9028.12       8846.02       108.25 o                         
   1   0   6        258.34        238.65         4.79 o                         
   2   0   6        374.48        312.58         6.17 o                         
   3   0   6        700.30        780.96         9.31 o                         
   4   0   6        605.75        630.43         7.72 o                         
   5   0   6         35.31         38.67         3.17 o                         
   6   0   6        852.71        795.42        11.91 o                         
   7   0   6        245.09        240.35         7.73 o                         
   8   0   6       4387.45       4469.03        62.32 o                         
   9   0   6        884.78        893.94        18.88 o                         
  10   0   6       1917.20       1914.29        67.52 o                         
  11   0   6        177.35        167.59        15.27 o                         
  12   0   6          2.33        -10.04        13.41 o                         
  13   0   6         10.17         19.77        13.97 o                         
   1   1   6       1153.60       1284.79         9.67 o                         
   2   1   6      13302.97      13545.02        86.02 o                         
   3   1   6       1367.80       1494.09        11.26 o                         
   4   1   6       3990.02       3770.68        24.86 o                         
   5   1   6          9.72         18.27         2.38 o                         
   6   1   6       2992.57       2971.77        24.54 o                         
   7   1   6        200.15        199.12         4.84 o                         
   8   1   6          3.91          7.46         4.55 o                         
   9   1   6        295.14        276.37         7.91 o                         
  10   1   6       1677.63       1667.67        23.26 o                         
  11   1   6        118.89        118.59         9.27 o                         
  12   1   6       2679.68       2716.80        40.37 o                         
  13   1   6         33.06         35.68        10.06 o                         
   0   2   6       8464.24       8222.78        78.13 o                         
   1   2   6        144.47        154.30         4.13 o                         
   2   2   6       2648.91       2540.87        19.57 o                         
   3   2   6        694.00        776.71         6.90 o                         
   4   2   6        366.49        397.08         4.92 o                         
   5   2   6         25.00         20.69         2.84 o                         
   6   2   6       1923.58       1859.61        15.53 o                         
   7   2   6        501.12        514.32         7.87 o                         
   8   2   6       5862.32       5845.82        56.80 o                         
   9   2   6        657.90        648.31        11.22 o                         
  10   2   6       1435.46       1485.00        20.14 o                         
  11   2   6          3.34          6.96         7.38 o                         
  12   2   6         82.38         83.94         6.88 o                         
  13   2   6          4.46          4.73        10.45 o                         
   1   3   6        581.02        629.66         6.45 o                         
   2   3   6       1502.44       1424.25        12.19 o                         
   3   3   6        116.52        114.00         2.99 o                         
   4   3   6       8199.03       8031.84        60.44 o                         
   5   3   6        276.08        304.42         5.18 o                         
   6   3   6       2493.53       2426.50        19.17 o                         
   7   3   6         13.24          8.76         4.07 o                         
   8   3   6        268.55        247.10         6.37 o                         
   9   3   6       2010.40       1970.92        24.53 o                         
  10   3   6       1613.11       1584.13        19.31 o                         
  11   3   6         18.87         16.85         7.20 o                         
  12   3   6       2137.55       2085.47        27.31 o                         
  13   3   6        147.19        134.62         7.76 o                         
   0   4   6      11464.09      11254.52       112.13 o                         
   1   4   6       1974.85       2095.70        15.62 o                         
   2   4   6       4248.63       4184.28        29.74 o                         
   3   4   6          8.71         16.14         2.59 o                         
   4   4   6          0.45          2.54         3.14 o                         
   5   4   6         50.76         47.94         3.38 o                         
   6   4   6       6041.07       6076.30        49.67 o                         
   7   4   6        288.22        303.30         5.81 o                         
   8   4   6       1913.47       1873.55        20.64 o                         
   9   4   6         23.45         18.10         5.24 o                         
  10   4   6        798.65        816.88        13.22 o                         
  11   4   6        140.33        134.07         7.13 o                         
  12   4   6         44.91         37.31         7.64 o                         
  13   4   6         17.63         21.73         8.89 o                         
   1   5   6         61.37         76.88         3.36 o                         
   2   5   6       6874.40       6837.44        51.83 o                         
   3   5   6        399.36        420.99         5.32 o                         
   4   5   6      10991.43      11006.01        82.48 o                         
   5   5   6        112.38        111.67         4.35 o                         
   6   5   6       3026.18       2994.61        30.25 o                         
   7   5   6          1.08          0.49         4.20 o                         
   8   5   6       3125.35       3105.76        27.48 o                         
   9   5   6          0.01         -5.37         5.37 o                         
  10   5   6       1270.30       1321.87        17.77 o                         
  11   5   6         90.86         90.17         6.54 o                         
  12   5   6        714.57        733.50        15.78 o                         
  13   5   6         12.68        -11.46        11.46 o                         
   0   6   6       5234.07       4983.16        53.97 o                         
   1   6   6          4.89          9.35         2.99 o                         
   2   6   6       2552.37       2508.83        20.36 o                         
   3   6   6         76.08         84.67         3.32 o                         
   4   6   6         26.44         31.70         3.25 o                         
   5   6   6          4.74         -1.31         4.38 o                         
   6   6   6       4195.05       4148.51        39.17 o                         
   7   6   6        266.38        242.79         6.26 o                         
   8   6   6        754.36        821.36        13.37 o                         
   9   6   6        207.41        182.72         7.24 o                         
  10   6   6       1122.54       1127.88        18.54 o                         
  11   6   6         33.86         44.81         6.54 o                         
  12   6   6         11.53         14.73         8.41 o                         
  13   6   6          9.18          3.22        10.23 o                         
   1   7   6        428.17        436.30         7.35 o                         
   2   7   6        815.48        720.08         8.24 o                         
   3   7   6          6.58         10.14         3.42 o                         
   4   7   6      10606.36      10563.68        91.71 o                         
   5   7   6          1.08         -0.84         3.93 o                         
   6   7   6       1256.60       1243.90        13.05 o                         
   7   7   6         53.92         63.14         4.38 o                         
   8   7   6        101.81        110.31         4.81 o                         
   9   7   6       1650.88       1645.30        17.59 o                         
  10   7   6       3178.33       3174.52        34.24 o                         
  11   7   6          6.49         10.62         6.79 o                         
  12   7   6       1185.09       1216.39        26.62 o                         
   0   8   6       7116.74       7013.67        80.82 o                         
   1   8   6         26.17         25.98         2.75 o                         
   2   8   6       1915.06       1790.96        16.45 o                         
   3   8   6         18.14          9.79         3.61 o                         
   4   8   6        122.36        115.64         4.78 o                         
   5   8   6         19.57         17.57         3.92 o                         
   6   8   6       3031.19       3016.78        27.07 o                         
   7   8   6         35.45         35.51         4.47 o                         
   8   8   6        881.28        843.76        11.19 o                         
   9   8   6        320.04        290.73         7.12 o                         
  10   8   6        753.36        796.11        15.26 o                         
  11   8   6          0.13         -7.21         7.21 o                         
  12   8   6        116.88        136.15        10.59 o                         
   1   9   6        560.07        582.08        10.00 o                         
   2   9   6       3416.55       3334.80        28.40 o                         
   3   9   6        285.07        276.51         5.51 o                         
   4   9   6       4113.81       3972.51        34.97 o                         
   5   9   6          1.14          5.79         5.01 o                         
   6   9   6       1144.41       1126.57        12.23 o                         
   7   9   6         76.44         71.54         5.15 o                         
   8   9   6        366.26        362.10         8.69 o                         
   9   9   6        586.15        566.06        10.75 o                         
  10   9   6        549.52        578.50        11.05 o                         
  11   9   6         42.05         27.79         9.56 o                         
   0  10   6       6045.13       6003.02        82.98 o                         
   1  10   6       2503.52       2483.23        26.53 o                         
   2  10   6        869.55        857.97        10.70 o                         
   3  10   6         25.79         22.95         4.10 o                         
   4  10   6          3.29         -4.52         4.97 o                         
   5  10   6         16.11          1.24         5.81 o                         
   6  10   6       1312.58       1317.45        16.21 o                         
   7  10   6        439.10        399.22         7.88 o                         
   8  10   6        847.41        858.20        12.38 o                         
   9  10   6          0.02          1.69         5.73 o                         
  10  10   6       1067.39       1090.29        15.04 o                         
  11  10   6         46.75         46.02        10.33 o                         
   1  11   6         53.72         53.76         6.07 o                         
   2  11   6       2269.69       2307.75        26.67 o                         
   3  11   6          0.15         -3.34         4.31 o                         
   4  11   6       1485.68       1462.47        28.88 o                         
   5  11   6         39.13         39.97         6.24 o                         
   6  11   6        860.29        895.90        13.37 o                         
   7  11   6        624.79        582.22        12.44 o                         
   8  11   6        107.40        135.59         7.15 o                         
   9  11   6        104.76        142.37         7.59 o                         
  10  11   6        702.12        769.98        19.69 o                         
   0  12   6       1856.62       1780.16        37.50 o                         
   1  12   6        307.57        301.27         8.72 o                         
   2  12   6        197.40        224.75         9.90 o                         
   3  12   6        247.26        250.12         7.29 o                         
   4  12   6        321.16        299.18         9.56 o                         
   5  12   6          3.67          1.54         7.11 o                         
   6  12   6        247.18        262.20         9.06 o                         
   7  12   6         43.29         44.90         7.71 o                         
   8  12   6       2017.33       2112.27        27.35 o                         
   9  12   6        115.77        111.05         8.90 o                         
  10  12   6        534.20        532.83        17.46 o                         
   1  13   6        168.68        148.16         7.77 o                         
   2  13   6       2163.27       2127.33        28.12 o                         
   3  13   6         62.91         64.23         5.22 o                         
   4  13   6       1134.02       1154.17        17.34 o                         
   5  13   6         57.48         45.88        11.58 o                         
   6  13   6        628.37        634.10        14.73 o                         
   7  13   6          0.08          1.27         8.35 o                         
   8  13   6         19.18         11.58         9.66 o                         
   9  13   6        341.63        370.30        13.64 o                         
   0  14   6       1887.87       1896.73        32.70 o                         
   1  14   6          4.12          8.71         7.74 o                         
   2  14   6        269.01        324.08        10.70 o                         
   3  14   6          0.01         12.54         5.19 o                         
   4  14   6        234.40        234.23        13.56 o                         
   5  14   6         14.41         13.39         9.03 o                         
   6  14   6        944.33        985.03        19.99 o                         
   7  14   6        100.56         95.33         9.85 o                         
   8  14   6        984.00        921.28        21.18 o                         
   1  15   6        682.86        663.95        13.81 o                         
   2  15   6       1985.04       2080.51        27.23 o                         
   3  15   6          2.62         -2.42         9.98 o                         
   4  15   6       1485.10       1510.98        23.42 o                         
   5  15   6         22.30         18.08         9.58 o                         
   6  15   6        931.92        985.25        29.45 o                         
   7  15   6         18.25         17.20        15.72 o                         
   0  16   6       1395.46       1464.01        34.61 o                         
   1  16   6        274.37        285.11        10.90 o                         
   2  16   6        955.96       1023.73        32.59 o                         
   3  16   6        171.34        176.69        14.04 o                         
   4  16   6        104.11        116.86         9.75 o                         
   5  16   6         18.66         14.15        12.81 o                         
   1  17   6         26.12         32.09        11.64 o                         
   2  17   6        280.96        296.21        15.91 o                         
   3  17   6         49.59         50.33        17.72 o                         
   1   0   7        872.79        940.33        11.17 o                         
   2   0   7        628.48        544.02         8.40 o                         
   3   0   7       1173.37       1273.75        13.94 o                         
   4   0   7       4684.86       4669.96        43.38 o                         
   5   0   7         20.43         24.32         3.45 o                         
   6   0   7       1422.68       1378.52        19.27 o                         
   7   0   7        220.74        206.84         7.30 o                         
   8   0   7        376.91        382.35        15.76 o                         
   9   0   7          2.18         -8.33         8.33 o                         
  10   0   7       1234.84       1196.54        30.77 o                         
  11   0   7        255.74        248.61        20.92 o                         
  12   0   7        783.02        792.23        27.54 o                         
  13   0   7        133.30        128.12        19.16 o                         
   0   1   7       8064.11       8049.58        76.84 o                         
   1   1   7       1154.86       1278.48         9.79 o                         
   2   1   7       1887.13       1816.08        13.61 o                         
   3   1   7        500.96        513.96         5.94 o                         
   4   1   7         13.09         12.88         2.67 o                         
   5   1   7        525.45        549.40         5.95 o                         
   6   1   7       2591.49       2605.16        22.79 o                         
   7   1   7         14.73         17.73         4.43 o                         
   8   1   7       1300.02       1277.05        16.56 o                         
   9   1   7         61.58         57.19         7.66 o                         
  10   1   7        572.13        582.80        13.94 o                         
  11   1   7          3.40         -5.48         9.77 o                         
  12   1   7        260.00        237.18        11.47 o                         
  13   1   7        324.96        273.01        18.88 o                         
   1   2   7          4.46          7.71         2.71 o                         
   2   2   7       5482.03       5513.10        38.69 o                         
   3   2   7         21.58         23.26         2.92 o                         
   4   2   7       5018.89       4818.32        33.13 o                         
   5   2   7          3.92          4.59         3.54 o                         
   6   2   7        715.67        679.98         8.42 o                         
   7   2   7          1.50         -0.70         5.00 o                         
   8   2   7       1226.49       1237.07        17.48 o                         
   9   2   7         33.24         35.58         6.40 o                         
  10   2   7       2181.20       2227.81        29.74 o                         
  11   2   7          4.50         18.67         7.68 o                         
  12   2   7        359.72        347.40        10.93 o                         
  13   2   7          5.32         -1.36        13.39 o                         
   0   3   7       1311.69       1234.92        15.95 o                         
   1   3   7          6.76         10.01         2.95 o                         
   2   3   7        343.94        269.32         4.79 o                         
   3   3   7        452.71        485.88         7.11 o                         
   4   3   7        334.87        351.69         5.14 o                         
   5   3   7       1180.07       1228.65        12.30 o                         
   6   3   7       1096.52       1068.71        12.35 o                         
   7   3   7          4.46          4.33         5.00 o                         
   8   3   7       1439.17       1419.18        18.69 o                         
   9   3   7        108.77        116.82         7.73 o                         
  10   3   7        278.60        283.10        11.26 o                         
  11   3   7          1.29         -5.59         7.76 o                         
  12   3   7         39.49         36.16         9.59 o                         
  13   3   7         93.64         97.07         9.83 o                         
   1   4   7        165.43        171.91         3.86 o                         
   2   4   7       2768.12       2631.19        19.98 o                         
   3   4   7         11.15         11.67         3.08 o                         
   4   4   7       4167.85       4085.80        31.87 o                         
   5   4   7        110.63        102.75         5.57 o                         
   6   4   7       1023.49       1026.67        11.48 o                         
   7   4   7         37.68         31.93         4.11 o                         
   8   4   7        699.86        729.38        14.61 o                         
   9   4   7         37.94         40.21         6.77 o                         
  10   4   7       2329.51       2321.28        27.32 o                         
  11   4   7          3.72         -0.38         7.11 o                         
  12   4   7       1868.20       1857.42        47.51 o                         
   0   5   7       2632.18       2462.63        26.82 o                         
   1   5   7        829.28        867.59         8.81 o                         
   2   5   7       1224.43       1134.70        10.65 o                         
   3   5   7         51.42         67.26         3.42 o                         
   4   5   7        251.07        249.36         4.63 o                         
   5   5   7       1204.58       1253.69        13.63 o                         
   6   5   7       1213.59       1220.54        13.66 o                         
   7   5   7        106.17        105.71         5.17 o                         
   8   5   7       3116.46       3142.14        29.63 o                         
   9   5   7        116.42        104.07         6.65 o                         
  10   5   7        434.82        414.69        10.49 o                         
  11   5   7         46.64         30.05         7.58 o                         
  12   5   7          5.42         -8.68        10.77 o                         
   1   6   7         47.06         40.96         3.09 o                         
   2   6   7       1908.34       1885.66        16.12 o                         
   3   6   7        382.85        401.03         6.53 o                         
   4   6   7       4772.26       4645.55        40.14 o                         
   5   6   7        163.20        166.45         4.95 o                         
   6   6   7        857.56        846.83        10.98 o                         
   7   6   7         14.52          9.82         4.94 o                         
   8   6   7        259.06        256.68         7.05 o                         
   9   6   7         26.11         24.49         6.88 o                         
  10   6   7        750.70        736.29        13.29 o                         
  11   6   7        506.94        505.37        12.10 o                         
  12   6   7        980.37        927.46        31.64 o                         
   0   7   7       2512.62       2380.23        33.51 o                         
   1   7   7          3.31          7.05         3.19 o                         
   2   7   7       9126.06       9170.86        71.53 o                         
   3   7   7        110.72        111.24         4.50 o                         
   4   7   7        690.53        687.11         9.69 o                         
   5   7   7        262.04        259.27         6.52 o                         
   6   7   7       1674.44       1697.97        19.40 o                         
   7   7   7        612.21        617.52         9.44 o                         
   8   7   7       2080.29       2056.32        19.97 o                         
   9   7   7         29.90         12.15         5.65 o                         
  10   7   7        329.30        357.36         8.99 o                         
  11   7   7        439.63        462.60        12.52 o                         
  12   7   7        110.18        116.21        11.02 o                         
   1   8   7         19.47         17.52         4.58 o                         
   2   8   7       3731.33       3605.34        31.72 o                         
   3   8   7        636.86        613.98         9.19 o                         
   4   8   7       3594.28       3579.15        33.18 o                         
   5   8   7        571.78        576.31         9.31 o                         
   6   8   7       1565.47       1584.95        16.96 o                         
   7   8   7        282.90        290.13         7.02 o                         
   8   8   7        142.42        123.59         6.05 o                         
   9   8   7         51.65         55.67         6.21 o                         
  10   8   7       1085.82       1064.94        16.03 o                         
  11   8   7        105.72        107.13        12.06 o                         
   0   9   7       1636.28       1574.04        29.26 o                         
   1   9   7        345.84        348.75         8.24 o                         
   2   9   7        473.55        476.62         8.19 o                         
   3   9   7         98.54         97.47         5.14 o                         
   4   9   7          2.06          3.17         5.08 o                         
   5   9   7          0.67          5.76         5.55 o                         
   6   9   7        232.55        237.66         6.92 o                         
   7   9   7        180.53        169.84         5.46 o                         
   8   9   7       4570.76       4564.62        40.53 o                         
   9   9   7         73.12         75.49         6.83 o                         
  10   9   7        108.28        119.92         7.71 o                         
  11   9   7          0.18        -10.09        10.09 o                         
   1  10   7          9.29          0.61         5.43 o                         
   2  10   7       2371.76       2387.54        27.22 o                         
   3  10   7        368.66        371.45         6.81 o                         
   4  10   7       4133.24       4169.49        38.61 o                         
   5  10   7        449.60        452.16         9.06 o                         
   6  10   7        847.19        893.31        13.39 o                         
   7  10   7          2.84          0.74         6.50 o                         
   8  10   7        589.74        578.63        14.08 o                         
   9  10   7         46.61         52.44         6.38 o                         
  10  10   7       2347.14       2307.32        40.41 o                         
   0  11   7       1594.34       1592.29        25.37 o                         
   1  11   7         97.52         83.65         6.52 o                         
   2  11   7       2645.84       2602.17        25.85 o                         
   3  11   7        262.15        267.95         9.28 o                         
   4  11   7        867.11        868.61        14.73 o                         
   5  11   7         57.12         59.23         6.29 o                         
   6  11   7        744.76        734.70        17.13 o                         
   7  11   7         36.57         41.58         7.54 o                         
   8  11   7       2319.20       2470.71        29.24 o                         
   9  11   7          2.90          3.52         8.54 o                         
  10  11   7        133.17        133.72        11.72 o                         
   1  12   7         26.55         17.55         6.81 o                         
   2  12   7       2537.61       2576.98        26.12 o                         
   3  12   7         92.16         91.47         4.89 o                         
   4  12   7       3960.79       3836.99        39.86 o                         
   5  12   7         12.63         17.14         6.26 o                         
   6  12   7        646.06        652.78        13.15 o                         
   7  12   7         69.06         89.30         8.38 o                         
   8  12   7         46.17         36.72        10.92 o                         
   9  12   7          0.92         -5.46        12.32 o                         
   0  13   7       2396.15       2490.97        39.92 o                         
   1  13   7        459.46        444.17        10.62 o                         
   2  13   7       4375.56       4300.77        46.59 o                         
   3  13   7        114.99        117.72         9.20 o                         
   4  13   7        356.70        349.64        10.82 o                         
   5  13   7        658.90        604.23        11.28 o                         
   6  13   7        937.78        908.01        18.21 o                         
   7  13   7          8.66          5.49         9.29 o                         
   8  13   7       1628.17       1637.97        30.19 o                         
   1  14   7        656.76        678.91        14.19 o                         
   2  14   7        881.86        934.06        17.07 o                         
   3  14   7         88.94         86.02        12.37 o                         
   4  14   7       1974.94       1983.83        24.58 o                         
   5  14   7          4.75          9.36         7.59 o                         
   6  14   7       1536.16       1594.33        35.79 o                         
   7  14   7         56.67         66.48        12.39 o                         
   0  15   7       2181.84       2291.57        44.59 o                         
   1  15   7        111.67        134.48         9.69 o                         
   2  15   7        195.27        183.72        10.25 o                         
   3  15   7        234.68        229.72        13.39 o                         
   4  15   7          0.53          6.28        12.79 o                         
   5  15   7        201.44        218.47        14.74 o                         
   1  16   7          1.87         11.13        11.51 o                         
   2  16   7       1472.97       1503.28        34.07 o                         
   3  16   7          7.86         30.78        15.77 o                         
   0   0   8       7496.52       7472.56        92.66 o                         
   1   0   8       1133.66       1120.07        15.31 o                         
   2   0   8       5221.46       5266.81        48.93 o                         
   3   0   8        283.32        279.07         8.25 o                         
   4   0   8        772.95        846.69        12.03 o                         
   5   0   8        209.14        221.80         8.00 o                         
   6   0   8       7874.07       7920.91        98.51 o                         
   7   0   8        136.27        133.47        10.65 o                         
   8   0   8       1253.51       1288.12        25.96 o                         
   9   0   8          8.56          0.65        12.89 o                         
  10   0   8         67.22         83.47        14.88 o                         
  11   0   8        128.61         95.54        16.50 o                         
  12   0   8        101.90         97.56        22.08 o                         
   1   1   8        266.05        289.77         4.43 o                         
   2   1   8       1328.69       1318.99        11.22 o                         
   3   1   8        690.91        692.93         7.83 o                         
   4   1   8       5170.61       5149.60        37.47 o                         
   5   1   8         16.55         17.72         3.27 o                         
   6   1   8       1927.94       1894.35        18.09 o                         
   7   1   8        703.95        676.25        14.44 o                         
   8   1   8       1100.97       1075.49        16.80 o                         
   9   1   8        162.89        138.10         8.73 o                         
  10   1   8       1365.27       1300.37        27.54 o                         
  11   1   8         11.06         -1.20        10.88 o                         
  12   1   8        781.01        758.19        25.65 o                         
   0   2   8       4193.26       4092.78        38.70 o                         
   1   2   8          4.82         -1.74         3.41 o                         
   2   2   8       3156.59       3174.18        23.35 o                         
   3   2   8         51.23         58.98         3.88 o                         
   4   2   8        255.07        267.05         5.98 o                         
   5   2   8         94.60        100.95         4.67 o                         
   6   2   8       2096.68       2069.33        21.40 o                         
   7   2   8        185.56        183.02         9.07 o                         
   8   2   8       2362.45       2386.98        29.43 o                         
   9   2   8         26.51         22.91         8.08 o                         
  10   2   8        519.04        482.60        12.55 o                         
  11   2   8          1.26         -8.19         8.53 o                         
  12   2   8         66.62         56.37        17.45 o                         
   1   3   8         71.79         79.70         3.80 o                         
   2   3   8       1312.73       1279.39        11.80 o                         
   3   3   8       2964.66       2949.24        22.55 o                         
   4   3   8       8944.52       9034.51        70.44 o                         
   5   3   8         64.93         75.79         4.77 o                         
   6   3   8         82.59         89.92         6.54 o                         
   7   3   8        426.99        433.60         8.70 o                         
   8   3   8         19.53         21.66         6.92 o                         
   9   3   8       1465.33       1448.79        20.72 o                         
  10   3   8       1852.54       1797.45        26.20 o                         
  11   3   8         10.17         18.60         9.82 o                         
  12   3   8       1082.18       1200.75        55.04 o                         
   0   4   8       5047.27       5007.02        51.88 o                         
   1   4   8        810.91        846.95         9.59 o                         
   2   4   8       1850.03       1870.95        17.46 o                         
   3   4   8        185.20        188.80         4.87 o                         
   4   4   8        173.49        175.91         4.73 o                         
   5   4   8        519.22        510.99         8.47 o                         
   6   4   8       1208.17       1252.07        14.28 o                         
   7   4   8          0.38          6.30         5.45 o                         
   8   4   8       2613.14       2605.98        29.82 o                         
   9   4   8          3.34         -0.99         7.22 o                         
  10   4   8        677.56        635.09        13.45 o                         
  11   4   8          7.16         12.98         8.87 o                         
  12   4   8        350.03        340.65        17.69 o                         
   1   5   8        100.51         99.35         4.71 o                         
   2   5   8       4318.42       4361.96        35.21 o                         
   3   5   8        364.06        391.86         6.59 o                         
   4   5   8         88.49         84.22         4.25 o                         
   5   5   8         11.47         14.49         4.51 o                         
   6   5   8       2210.30       2173.10        21.70 o                         
   7   5   8        446.21        420.47         9.59 o                         
   8   5   8          5.37          3.17         4.36 o                         
   9   5   8          1.08         -2.38         7.15 o                         
  10   5   8        391.71        354.82        10.27 o                         
  11   5   8          0.25          8.03        11.59 o                         
   0   6   8       4257.84       4206.84        50.03 o                         
   1   6   8          1.11         -1.74         4.50 o                         
   2   6   8        504.14        488.89         9.00 o                         
   3   6   8        304.83        293.41         5.50 o                         
   4   6   8         40.72         35.31         3.64 o                         
   5   6   8          8.68          7.16         4.99 o                         
   6   6   8       1215.42       1147.24        14.03 o                         
   7   6   8          0.21         -5.75         5.75 o                         
   8   6   8       3558.39       3575.97        35.43 o                         
   9   6   8         51.85         51.34         7.95 o                         
  10   6   8        203.63        193.51        10.65 o                         
  11   6   8         12.34          8.45        11.37 o                         
   1   7   8         17.70          8.85         4.68 o                         
   2   7   8       2508.48       2598.21        26.67 o                         
   3   7   8        110.74        118.65         7.95 o                         
   4   7   8        889.20        882.08        12.40 o                         
   5   7   8        175.46        183.81         5.89 o                         
   6   7   8        387.81        404.05         8.04 o                         
   7   7   8         22.67         27.98         5.31 o                         
   8   7   8        129.06        111.83         6.93 o                         
   9   7   8         24.41          5.36         5.98 o                         
  10   7   8       1262.61       1253.45        18.95 o                         
  11   7   8        296.26        292.07        15.44 o                         
   0   8   8       2111.75       2138.49        33.86 o                         
   1   8   8        321.10        311.91         6.35 o                         
   2   8   8        550.47        554.46        10.21 o                         
   3   8   8          4.41          6.12         5.73 o                         
   4   8   8         92.68         92.20         6.44 o                         
   5   8   8        185.66        172.09         7.68 o                         
   6   8   8        845.05        890.52        11.45 o                         
   7   8   8        195.70        185.86         6.53 o                         
   8   8   8       2705.37       2742.46        37.42 o                         
   9   8   8          0.06         -0.74         6.85 o                         
  10   8   8        279.96        260.81        14.25 o                         
   1   9   8          1.20         -6.38         6.38 o                         
   2   9   8       1023.05       1036.95        12.67 o                         
   3   9   8        220.09        215.34         7.53 o                         
   4   9   8       2634.71       2646.40        26.09 o                         
   5   9   8          1.49         -5.06         6.34 o                         
   6   9   8        569.36        540.60        11.42 o                         
   7   9   8        141.42        121.81         7.60 o                         
   8   9   8         85.75         92.21         7.05 o                         
   9   9   8         22.24         22.02         7.51 o                         
  10   9   8        316.88        344.61        14.69 o                         
   0  10   8       2746.69       2751.82        44.03 o                         
   1  10   8        697.27        678.28        11.48 o                         
   2  10   8       1929.70       1851.12        21.01 o                         
   3  10   8        503.55        497.71         8.46 o                         
   4  10   8         79.68         89.63         8.21 o                         
   5  10   8        249.73        235.06         8.26 o                         
   6  10   8       2496.53       2500.10        25.61 o                         
   7  10   8         56.77         39.85         7.40 o                         
   8  10   8        873.69        877.38        18.19 o                         
   9  10   8         53.56         34.41        10.80 o                         
   1  11   8         19.93         17.63         6.55 o                         
   2  11   8        552.33        543.88        11.87 o                         
   3  11   8          3.77          2.54         4.47 o                         
   4  11   8       2672.35       2704.38        31.61 o                         
   5  11   8         31.29         32.37         6.66 o                         
   6  11   8        786.46        748.88        13.74 o                         
   7  11   8        284.80        295.25        10.19 o                         
   8  11   8        278.80        277.54        13.16 o                         
   0  12   8       2985.13       2941.26        45.70 o                         
   1  12   8          0.45         -3.00         6.92 o                         
   2  12   8        809.23        816.03        14.20 o                         
   3  12   8         48.33         32.68         7.10 o                         
   4  12   8         15.36         24.99         7.12 o                         
   5  12   8        449.89        429.24        10.97 o                         
   6  12   8       2046.47       2030.27        24.16 o                         
   7  12   8        420.52        425.67        13.73 o                         
   8  12   8        851.85        865.94        22.36 o                         
   1  13   8          0.00          4.97         7.81 o                         
   2  13   8        826.96        829.89        14.92 o                         
   3  13   8          3.20         -9.14         9.14 o                         
   4  13   8       2388.75       2479.02        31.10 o                         
   5  13   8          0.04         -8.52         8.52 o                         
   6  13   8        328.73        349.64        12.86 o                         
   7  13   8          8.83          7.90        12.10 o                         
   0  14   8       2565.15       2525.83        39.26 o                         
   1  14   8          3.21          9.87         8.60 o                         
   2  14   8       1212.96       1198.44        17.91 o                         
   3  14   8          0.27         -3.06        10.74 o                         
   4  14   8        447.34        470.81        21.55 o                         
   5  14   8         40.74         35.63        12.00 o                         
   1  15   8         80.28         65.41        12.38 o                         
   2  15   8        435.16        446.24        17.19 o                         
   3  15   8          6.63         25.29        12.57 o                         
   1   0   9        836.63        860.87        20.01 o                         
   2   0   9       3947.06       3907.39        43.89 o                         
   3   0   9        547.98        559.47        12.59 o                         
   4   0   9       1921.61       1938.51        25.57 o                         
   5   0   9          0.06         -6.97         6.97 o                         
   6   0   9        522.31        529.60        17.24 o                         
   7   0   9        628.30        564.46        18.36 o                         
   8   0   9          3.67          3.50         9.91 o                         
   9   0   9        148.22        125.27        20.02 o                         
  10   0   9       1962.15       1893.41        60.70 o                         
  11   0   9          0.76        -11.47        21.25 o                         
   0   1   9       4426.04       4425.84        43.91 o                         
   1   1   9         18.10          9.17         3.86 o                         
   2   1   9       1562.26       1595.48        14.75 o                         
   3   1   9        454.76        474.93         8.08 o                         
   4   1   9         86.23         87.11         4.51 o                         
   5   1   9        356.36        353.67         7.66 o                         
   6   1   9       1458.68       1464.93        17.44 o                         
   7   1   9         37.75         40.69         8.25 o                         
   8   1   9       3488.75       3527.40        44.78 o                         
   9   1   9        309.81        274.97        10.67 o                         
  10   1   9        440.84        420.78        12.89 o                         
  11   1   9          0.36        -10.90        15.46 o                         
   1   2   9        277.46        285.11         5.79 o                         
   2   2   9       2614.52       2710.72        24.19 o                         
   3   2   9        125.01        128.97         5.46 o                         
   4   2   9       2098.85       2109.59        20.23 o                         
   5   2   9          0.04         -0.16         5.58 o                         
   6   2   9       2270.07       2305.10        25.18 o                         
   7   2   9        175.29        173.46         9.12 o                         
   8   2   9          1.87          4.09         8.36 o                         
   9   2   9         64.47         51.91         9.75 o                         
  10   2   9        508.91        565.26        23.72 o                         
  11   2   9        160.83        140.50        18.94 o                         
   0   3   9       6893.32       6970.29        75.39 o                         
   1   3   9        102.27        114.38         5.03 o                         
   2   3   9       3562.37       3597.87        31.90 o                         
   3   3   9         49.44         45.81         5.21 o                         
   4   3   9          3.40         -1.92         4.84 o                         
   5   3   9         27.39         26.79         5.50 o                         
   6   3   9       1485.48       1503.69        17.42 o                         
   7   3   9        324.25        304.43         7.18 o                         
   8   3   9       4044.00       4059.94        46.69 o                         
   9   3   9         67.64         62.86         9.49 o                         
  10   3   9        666.22        654.77        24.73 o                         
  11   3   9         90.64         60.15        17.16 o                         
   1   4   9          4.99          6.70         4.33 o                         
   2   4   9        852.03        874.55        11.01 o                         
   3   4   9        153.72        156.95         5.37 o                         
   4   4   9       3799.00       3813.40        36.58 o                         
   5   4   9          0.29         -4.67         5.51 o                         
   6   4   9       1443.97       1422.84        22.38 o                         
   7   4   9        262.97        250.15         7.71 o                         
   8   4   9          1.74          3.79         7.69 o                         
   9   4   9        126.24        118.88        11.66 o                         
  10   4   9         90.52         99.23        12.75 o                         
  11   4   9         31.13         28.85        12.35 o                         
   0   5   9       8528.47       8638.86       107.29 o                         
   1   5   9         83.63         93.91         5.69 o                         
   2   5   9       1929.26       1977.07        20.09 o                         
   3   5   9         47.30         50.56         5.51 o                         
   4   5   9         80.97         82.63         5.19 o                         
   5   5   9        172.38        173.24         6.59 o                         
   6   5   9       5299.90       5326.52        50.25 o                         
   7   5   9        394.48        379.01         9.48 o                         
   8   5   9       1204.09       1253.90        27.89 o                         
   9   5   9        444.92        405.59        12.57 o                         
  10   5   9         45.55         39.43        13.66 o                         
   1   6   9        213.17        214.72         6.73 o                         
   2   6   9       1034.23       1052.68        13.60 o                         
   3   6   9        777.83        771.50        11.64 o                         
   4   6   9       4060.80       4082.61        36.23 o                         
   5   6   9        232.45        250.86         8.62 o                         
   6   6   9        416.53        448.85         9.60 o                         
   7   6   9         23.40         21.68         6.59 o                         
   8   6   9        290.49        261.71         8.53 o                         
   9   6   9         18.90         10.02         8.85 o                         
  10   6   9       1826.58       1867.20        30.94 o                         
   0   7   9        242.77        234.73         9.33 o                         
   1   7   9        798.89        809.08        11.55 o                         
   2   7   9       1512.67       1469.69        19.92 o                         
   3   7   9         55.96         48.03         6.57 o                         
   4   7   9          1.79         -5.09         5.09 o                         
   5   7   9        225.60        215.08         7.17 o                         
   6   7   9       1939.27       1981.49        22.89 o                         
   7   7   9         16.20         15.03         6.87 o                         
   8   7   9        346.97        341.18         9.65 o                         
   9   7   9        125.93        107.03        10.76 o                         
  10   7   9       2002.76       2027.41        36.48 o                         
   1   8   9          6.70          8.25         4.15 o                         
   2   8   9       1398.48       1419.69        16.98 o                         
   3   8   9         15.56         14.61         5.66 o                         
   4   8   9       2597.25       2614.90        29.04 o                         
   5   8   9        249.65        244.77         8.59 o                         
   6   8   9        692.90        663.25        14.79 o                         
   7   8   9          9.67          8.53         6.29 o                         
   8   8   9        332.13        339.92        10.01 o                         
   9   8   9         21.02         30.49         9.93 o                         
   0   9   9      12040.43      12203.19       165.35 o                         
   1   9   9         75.17         86.28         8.23 o                         
   2   9   9        472.78        460.38         8.77 o                         
   3   9   9         65.56         69.98         6.45 o                         
   4   9   9          1.58          9.77         7.01 o                         
   5   9   9          0.14          2.73         7.10 o                         
   6   9   9       2696.23       2663.97        37.64 o                         
   7   9   9          6.73          7.61         8.28 o                         
   8   9   9       1181.23       1251.90        27.68 o                         
   9   9   9          0.08         -6.60        12.38 o                         
   1  10   9          2.53         -7.76         7.76 o                         
   2  10   9        350.34        336.92         9.60 o                         
   3  10   9         50.61         44.40         5.10 o                         
   4  10   9       1252.31       1227.89        17.89 o                         
   5  10   9          1.92          2.17         7.98 o                         
   6  10   9        530.68        517.33        12.68 o                         
   7  10   9         26.48         33.77         9.23 o                         
   8  10   9        334.29        346.86        17.94 o                         
   0  11   9       4218.40       4236.65        57.00 o                         
   1  11   9         62.54         85.14         8.52 o                         
   2  11   9        586.56        604.15        13.99 o                         
   3  11   9         19.14         16.19         7.48 o                         
   4  11   9         31.54         25.47         7.59 o                         
   5  11   9         67.37         73.22         7.70 o                         
   6  11   9       1271.86       1329.75        23.90 o                         
   7  11   9          0.31         -6.19        11.15 o                         
   1  12   9          1.82          8.35         9.22 o                         
   2  12   9       1622.75       1601.29        22.96 o                         
   3  12   9          2.38          1.26         7.90 o                         
   4  12   9        528.77        556.41        17.80 o                         
   5  12   9          1.73         -9.82        10.00 o                         
   6  12   9        481.92        474.83        15.90 o                         
   0  13   9        381.10        384.25        19.24 o                         
   1  13   9         22.84         23.15         8.83 o                         
   2  13   9        127.38        146.72        10.05 o                         
   3  13   9         28.30          3.90        13.69 o                         
   4  13   9         69.28         62.05        12.53 o                         
   5  13   9        395.66        396.66        17.09 o                         
   1  14   9         20.04         30.26        11.30 o                         
   2  14   9       1012.48       1080.56        22.69 o                         
   3  14   9         10.60          4.54        12.64 o                         
   0   0  10       1076.59       1058.94        23.40 o                         
   1   0  10       1268.36       1272.24        17.44 o                         
   2   0  10       2079.91       2089.60        28.02 o                         
   3   0  10         48.65         26.95         8.32 o                         
   4   0  10        354.45        348.14        10.82 o                         
   5   0  10         47.82         28.84         7.10 o                         
   6   0  10        962.92        950.05        23.51 o                         
   7   0  10          2.20         -6.82        11.10 o                         
   8   0  10       1214.41       1131.48        44.87 o                         
   9   0  10          6.28        -13.75        18.07 o                         
  10   0  10        987.36        950.45        60.12 o                         
   1   1  10        141.29        135.00         5.74 o                         
   2   1  10       1933.34       1973.35        19.73 o                         
   3   1  10        450.21        411.74         9.19 o                         
   4   1  10        999.96       1044.20        13.41 o                         
   5   1  10          0.33         -4.29         5.88 o                         
   6   1  10       1086.87       1086.90        18.32 o                         
   7   1  10        121.32        110.12        10.08 o                         
   8   1  10        248.42        212.33        10.94 o                         
   9   1  10          2.38         -2.78        10.83 o                         
  10   1  10        323.08        291.88        21.84 o                         
   0   2  10       3034.28       3131.10        42.37 o                         
   1   2  10         67.89         63.21         5.81 o                         
   2   2  10        557.15        576.61        10.46 o                         
   3   2  10          8.11          5.13         5.43 o                         
   4   2  10          6.54          3.18         5.41 o                         
   5   2  10         27.01         19.93         5.32 o                         
   6   2  10        552.74        545.00        11.99 o                         
   7   2  10        179.90        182.51        10.52 o                         
   8   2  10       1803.46       1833.27        27.95 o                         
   9   2  10          0.05         -7.98        11.34 o                         
  10   2  10        158.73        149.82        16.21 o                         
   1   3  10         13.05          2.59         5.39 o                         
   2   3  10       1857.49       1837.83        19.45 o                         
   3   3  10        553.69        545.34         9.71 o                         
   4   3  10       4772.85       4793.35        41.97 o                         
   5   3  10         30.88         28.85         5.34 o                         
   6   3  10         96.42        104.36         7.06 o                         
   7   3  10         83.23         65.73         5.58 o                         
   8   3  10        256.40        229.27        11.40 o                         
   9   3  10        586.48        586.21        19.26 o                         
  10   3  10        801.18        845.50        34.02 o                         
   0   4  10       2720.10       2797.19        38.82 o                         
   1   4  10        514.26        521.24        10.83 o                         
   2   4  10       1205.90       1238.25        14.93 o                         
   3   4  10         52.77         44.15         6.00 o                         
   4   4  10         45.75         37.93         6.07 o                         
   5   4  10          8.40         15.94         6.61 o                         
   6   4  10       1046.37       1124.41        15.48 o                         
   7   4  10         59.36         52.96         7.29 o                         
   8   4  10       1860.34       1883.87        28.26 o                         
   9   4  10          6.18         -6.59        15.73 o                         
   1   5  10        152.52        162.26         7.05 o                         
   2   5  10        807.51        787.54        16.41 o                         
   3   5  10         18.11         19.72         5.46 o                         
   4   5  10       2187.12       2216.23        22.61 o                         
   5   5  10          4.49         -1.15         6.22 o                         
   6   5  10       2756.89       2692.11        31.44 o                         
   7   5  10        142.58        124.56         8.91 o                         
   8   5  10         48.95         53.47        10.09 o                         
   9   5  10          0.58         -7.65        11.93 o                         
   0   6  10       3732.60       3725.76        61.07 o                         
   1   6  10        100.45         87.28         7.00 o                         
   2   6  10       4513.20       4497.92        45.73 o                         
   3   6  10          0.05         -2.65         7.82 o                         
   4   6  10        338.55        350.60         8.90 o                         
   5   6  10        645.55        593.59        15.33 o                         
   6   6  10       2162.52       2110.62        24.77 o                         
   7   6  10        393.77        348.90         9.69 o                         
   8   6  10        841.97        912.59        17.15 o                         
   9   6  10         12.85         -6.21        11.67 o                         
   1   7  10        565.99        547.69        10.70 o                         
   2   7  10       2832.37       2818.13        28.77 o                         
   3   7  10        262.40        252.52        11.42 o                         
   4   7  10       6518.09       6338.10        63.66 o                         
   5   7  10        109.41        110.38         6.87 o                         
   6   7  10        581.44        607.89        12.23 o                         
   7   7  10        161.03        171.76         8.43 o                         
   8   7  10        102.01         82.99        12.23 o                         
   0   8  10       4056.26       4105.02        67.25 o                         
   1   8  10         71.57         73.37         5.94 o                         
   2   8  10       2107.76       2098.83        24.47 o                         
   3   8  10         24.64         21.36         6.93 o                         
   4   8  10        252.44        223.90         7.56 o                         
   5   8  10        134.73        136.90         9.86 o                         
   6   8  10        594.83        623.28        15.25 o                         
   7   8  10         34.50         34.28        11.00 o                         
   8   8  10       2038.50       2146.87        52.01 o                         
   1   9  10          0.75         13.40         8.36 o                         
   2   9  10        891.94        854.17        14.35 o                         
   3   9  10        192.92        183.05         8.86 o                         
   4   9  10       2430.28       2420.71        27.81 o                         
   5   9  10         18.99         19.62         8.72 o                         
   6   9  10       1480.38       1540.12        25.88 o                         
   7   9  10         11.18         -8.30        11.15 o                         
   0  10  10       1786.45       1740.87        56.59 o                         
   1  10  10        143.98        140.68         9.92 o                         
   2  10  10       1513.34       1537.48        22.00 o                         
   3  10  10         31.06         21.85         5.16 o                         
   4  10  10        205.78        194.46         9.53 o                         
   5  10  10         12.18          5.04        11.07 o                         
   6  10  10        389.45        398.78        13.74 o                         
   1  11  10        133.27        145.94         9.41 o                         
   2  11  10       1741.10       1775.42        23.54 o                         
   3  11  10         15.77         12.96         9.27 o                         
   4  11  10       1826.63       1807.76        47.41 o                         
   5  11  10         37.10         21.75        10.22 o                         
   0  12  10        931.31        961.79        29.04 o                         
   1  12  10        152.00        144.70        12.00 o                         
   2  12  10       1814.71       1785.30        25.91 o                         
   3  12  10         32.85         38.39         9.96 o                         
   4  12  10          0.26          5.04        11.73 o                         
   1  13  10         14.84         31.95        11.39 o                         
   1   0  11         13.02         13.61        10.76 o                         
   2   0  11       1280.49       1325.91        27.73 o                         
   3   0  11        162.59        160.75        11.20 o                         
   4   0  11       3964.90       3895.52        56.76 o                         
   5   0  11          7.87         -3.91         9.76 o                         
   6   0  11       1788.62       1779.94        42.70 o                         
   7   0  11        585.46        595.08        37.55 o                         
   8   0  11         92.83        102.81        30.49 o                         
   9   0  11         74.42         96.30        42.26 o                         
   0   1  11       4426.71       4401.13        70.56 o                         
   1   1  11          0.64          5.05         6.97 o                         
   2   1  11       2065.90       2058.11        25.18 o                         
   3   1  11        152.94        147.38         8.03 o                         
   4   1  11         12.65         15.95         6.62 o                         
   5   1  11        287.39        283.79         8.06 o                         
   6   1  11       3247.58       3233.03        41.21 o                         
   7   1  11         62.69         55.62        12.17 o                         
   8   1  11        611.92        627.68        32.99 o                         
   9   1  11         53.23         25.68        22.43 o                         
   1   2  11        117.01        109.96         7.16 o                         
   2   2  11       1273.94       1314.57        20.55 o                         
   3   2  11        404.27        366.39         9.39 o                         
   4   2  11       5426.77       5374.19        47.32 o                         
   5   2  11        268.40        243.32         9.02 o                         
   6   2  11        704.62        755.23        14.72 o                         
   7   2  11        150.10        127.32        11.42 o                         
   8   2  11        192.78        186.36        19.57 o                         
   0   3  11        979.86        987.08        27.29 o                         
   1   3  11          0.51         -8.73         8.73 o                         
   2   3  11        679.29        700.80        14.46 o                         
   3   3  11         19.09         20.82         7.33 o                         
   4   3  11          0.95         -2.85         7.01 o                         
   5   3  11        522.59        489.64         8.91 o                         
   6   3  11        348.05        359.16        10.28 o                         
   7   3  11         55.46         57.00        10.20 o                         
   8   3  11        954.53        969.22        26.09 o                         
   1   4  11         79.20         69.08         7.79 o                         
   2   4  11       2418.57       2385.56        25.56 o                         
   3   4  11        114.80        103.75         6.87 o                         
   4   4  11       3284.35       3256.15        34.45 o                         
   5   4  11          0.91         -7.72         7.72 o                         
   6   4  11        312.81        318.21         9.88 o                         
   7   4  11          9.63          1.49         8.68 o                         
   8   4  11         42.62         47.24        13.02 o                         
   0   5  11       5030.11       4992.54        70.97 o                         
   1   5  11          8.97         -6.48         6.87 o                         
   2   5  11        344.03        341.19         9.37 o                         
   3   5  11         73.50         78.83         6.62 o                         
   4   5  11          1.41         -3.20         6.43 o                         
   5   5  11        408.45        350.25        11.21 o                         
   6   5  11        621.53        622.39        16.41 o                         
   7   5  11         65.54         60.61        16.60 o                         
   8   5  11       1543.93       1667.05        38.59 o                         
   1   6  11          2.51          4.47         7.57 o                         
   2   6  11       2765.79       2695.13        34.36 o                         
   3   6  11         53.42         73.98         8.26 o                         
   4   6  11        261.15        296.31         9.78 o                         
   5   6  11        129.64        122.89         8.24 o                         
   6   6  11       1912.47       1874.30        28.00 o                         
   7   6  11         38.02         34.84        13.01 o                         
   0   7  11       1831.93       1805.07        36.25 o                         
   1   7  11        689.19        663.71        16.31 o                         
   2   7  11       1098.07       1103.87        15.93 o                         
   3   7  11          3.20         10.28         8.03 o                         
   4   7  11         76.09         72.39         7.96 o                         
   5   7  11        705.11        666.62        17.00 o                         
   6   7  11        286.74        294.90        11.53 o                         
   7   7  11         80.82         86.80        13.46 o                         
   1   8  11         22.36         31.12         5.83 o                         
   2   8  11       1494.32       1454.80        26.25 o                         
   3   8  11          6.97          4.15         7.39 o                         
   4   8  11       1504.17       1500.20        22.08 o                         
   5   8  11         10.79         -0.52        10.50 o                         
   6   8  11        736.60        790.83        27.55 o                         
   0   9  11        954.01        998.22        27.42 o                         
   1   9  11        114.86        104.59        10.35 o                         
   2   9  11        446.39        449.38        11.30 o                         
   3   9  11         34.64         38.04        10.73 o                         
   4   9  11          7.42         16.77        12.98 o                         
   5   9  11         90.82         65.85        11.88 o                         
   1  10  11          0.47         -2.36        11.02 o                         
   2  10  11        631.38        630.32        40.65 o                         
   3  10  11          7.27         -2.37        12.43 o                         
   4  10  11       3431.17       3544.58        51.59 o                         
   0  11  11        517.00        572.78        23.39 o                         
   1  11  11        127.29        139.71        12.04 o                         
   2  11  11        828.37        834.34        18.24 o                         
   0   0  12       1360.52       1426.23        43.73 o                         
   1   0  12        168.52        149.20        15.07 o                         
   2   0  12       1277.49       1292.25        32.98 o                         
   3   0  12         37.67         21.45        16.51 o                         
   4   0  12        855.21        807.20        23.28 o                         
   5   0  12         74.52         73.10        17.38 o                         
   6   0  12       1064.21       1015.07        45.55 o                         
   7   0  12        154.63        131.56        22.79 o                         
   1   1  12         20.36          5.10         9.02 o                         
   2   1  12       1795.25       1823.07        32.00 o                         
   3   1  12         11.44         18.55         9.11 o                         
   4   1  12       1850.83       1884.87        25.78 o                         
   5   1  12         14.23         19.50         8.87 o                         
   6   1  12        640.96        625.17        26.01 o                         
   7   1  12         35.45         56.87        15.77 o                         
   0   2  12       4238.47       4239.82        69.36 o                         
   1   2  12         47.05         53.90         9.62 o                         
   2   2  12        908.99        948.44        17.88 o                         
   3   2  12          2.76          4.70         8.77 o                         
   4   2  12        110.98        117.39        11.65 o                         
   5   2  12          1.15          5.80         7.90 o                         
   6   2  12        606.16        601.51        27.23 o                         
   1   3  12        229.31        203.21        13.58 o                         
   2   3  12        664.06        701.60        14.40 o                         
   3   3  12         40.85         38.34         8.94 o                         
   4   3  12       1699.59       1744.01        22.91 o                         
   5   3  12          0.19          6.43        10.34 o                         
   6   3  12       1211.87       1263.62        27.12 o                         
   0   4  12       2944.06       2976.84        46.40 o                         
   1   4  12        242.95        206.60        10.15 o                         
   2   4  12        901.88        861.45        17.96 o                         
   3   4  12          2.51          4.60         8.83 o                         
   4   4  12         17.41         19.02         9.90 o                         
   5   4  12         62.21         68.43        11.50 o                         
   6   4  12        818.12        859.38        19.72 o                         
   1   5  12        750.00        705.67        17.75 o                         
   2   5  12       1027.26       1033.59        17.17 o                         
   3   5  12          8.58          9.13        10.01 o                         
   4   5  12       1594.44       1669.06        24.51 o                         
   5   5  12        127.14        124.41        11.81 o                         
   0   6  12         53.47         36.51        11.51 o                         
   1   6  12          4.15          0.54         8.28 o                         
   2   6  12        725.16        752.97        16.45 o                         
   3   6  12         35.84         38.95        12.26 o                         
   4   6  12         52.75         48.01         9.93 o                         
   5   6  12        269.73        259.04        17.13 o                         
   1   7  12        108.98        114.10        11.07 o                         
   2   7  12        435.05        453.82        18.39 o                         
   3   7  12        103.01        103.56        11.20 o                         
   4   7  12        964.12       1058.60        27.62 o                         
   0   8  12       1292.39       1417.48        62.74 o                         
   1   8  12          4.74          4.06        13.57 o                         
   2   8  12        143.01        148.54        10.33 o                         
   3   8  12          0.63          0.23        10.92 o                         
   1   0  13          4.55         15.68        16.41 o                         
   2   0  13       1234.91       1281.93        45.87 o                         
   3   0  13          7.22         22.43        15.84 o                         
   4   0  13        103.74        135.16        17.27 o                         
   0   1  13        395.07        424.71        21.11 o                         
   1   1  13          2.36          6.11        12.20 o                         
   2   1  13        346.40        367.53        19.33 o                         
   3   1  13        122.69        121.31        13.48 o                         
   4   1  13          2.02          7.90        12.27 o                         
   1   2  13        120.15        115.18        11.43 o                         
   2   2  13        445.41        431.35        13.27 o                         
   3   2  13        135.59        120.32        11.87 o                         
   0   3  13       2669.90       2779.61        50.47 o                         
   1   3  13        169.81        143.36        11.06 o                         
   2   3  13       1133.15       1111.72        24.96 o                         
   3   3  13         19.54         28.67        10.43 o                         
   1   4  13         92.11        106.07        11.30 o                         
   2   4  13        106.61        142.68        14.55 o                         
   0   5  13        436.97        422.04        23.87 o                         
   1   5  13        118.44        117.12        15.85 o                         
                                                                                
