# Supplementary material for: The influence of the axial group on the crystal structures of boron sub­phthalo­cy­an­ines
Source: Acta Crystallogr C Struct Chem. 2024 Sep 4;80(Pt 10):658–80. doi: 10.1107/S2053229624006934 (PMC11451016; doi:10.1107/S2053229624006934)
Supplement: Supplementary file 4 [file c-80-00658-d2368_asup4.hkl]

data_d2368_a                                                                    
_shelx_title ' d2368_a.res in Pnma'                                             
_shelx_refln_list_code          4                                               
_shelx_F_calc_maximum      216.27                                               
_exptl_crystal_F_000       880.00                                               
_reflns_d_resolution_high  0.8439                                               
                                                                                
loop_                                                                           
 _space_group_symop_operation_xyz                                               
 'x, y, z'                                                                      
 '-x+1/2, -y, z+1/2'                                                            
 '-x, y+1/2, -z'                                                                
 'x+1/2, -y+1/2, -z+1/2'                                                        
 '-x, -y, -z'                                                                   
 'x-1/2, y, -z-1/2'                                                             
 'x, -y-1/2, z'                                                                 
 '-x-1/2, y-1/2, z-1/2'                                                         
                                                                                
_cell_length_a    12.3162                                                       
_cell_length_b    15.2325                                                       
_cell_length_c    10.4151                                                       
_cell_angle_alpha  90.000                                                       
_cell_angle_beta   90.000                                                       
_cell_angle_gamma  90.000                                                       
                                                                                
_shelx_F_squared_multiplier     1.000                                           
                                                                                
loop_                                                                           
 _refln_index_h                                                                 
 _refln_index_k                                                                 
 _refln_index_l                                                                 
 _refln_F_squared_calc                                                          
 _refln_F_squared_meas                                                          
 _refln_F_squared_sigma                                                         
 _refln_observed_status                                                         
   2   0   0          6.60          8.72         2.26 o                         
   4   0   0         29.45         29.08         4.97 o                         
   6   0   0         20.26         24.25         2.08 o                         
   8   0   0        549.44        553.38        13.59 o                         
  10   0   0        842.26        896.27        24.77 o                         
  12   0   0       1821.49       1721.62        57.88 o                         
  14   0   0        107.35        107.94         7.59 o                         
   2   1   0       5969.72       5385.89       158.68 o                         
   4   1   0        285.78        246.03         9.22 o                         
   6   1   0       4819.74       5203.23        99.18 o                         
   8   1   0         55.59         69.57         2.03 o                         
  10   1   0         37.67         36.92         2.16 o                         
  12   1   0        813.31        743.39        32.47 o                         
  14   1   0         50.67         48.99         4.82 o                         
   0   2   0       4360.88       4095.79       156.29 o                         
   2   2   0       3928.66       3608.19        97.19 o                         
   4   2   0          7.12          4.55         3.08 o                         
   6   2   0       2338.49       2331.61        44.67 o                         
   8   2   0        103.05         92.08         2.86 o                         
  10   2   0         21.44         26.95         2.33 o                         
  12   2   0        542.50        591.27        15.05 o                         
  14   2   0         32.96         19.72         4.44 o                         
   2   3   0       5732.54       5414.34       178.75 o                         
   4   3   0        322.19        294.95        12.51 o                         
   6   3   0        510.76        504.12        11.61 o                         
   8   3   0        298.59        300.05         6.10 o                         
  10   3   0        704.22        688.80        13.71 o                         
  12   3   0        388.08        399.62        12.06 o                         
  14   3   0         48.86         45.71         4.93 o                         
   0   4   0        661.89        682.72        26.30 o                         
   2   4   0          3.04          0.35         1.98 o                         
   4   4   0       7158.79       7628.31       291.31 o                         
   6   4   0       5576.46       6085.72       121.04 o                         
   8   4   0         49.26         51.72         1.98 o                         
  10   4   0        183.25        186.84         5.02 o                         
  12   4   0          3.86          5.79         2.69 o                         
  14   4   0         12.41         10.13         4.86 o                         
   2   5   0       1811.74       1800.66        59.67 o                         
   4   5   0        440.28        433.80        18.02 o                         
   6   5   0        266.08        308.23         6.08 o                         
   8   5   0        314.54        289.93         6.02 o                         
  10   5   0         39.42         32.84         2.30 o                         
  12   5   0        516.44        474.30        12.43 o                         
   0   6   0       5879.01       6981.12       669.28 o                         
   2   6   0        476.86        461.41        18.30 o                         
   4   6   0        482.97        483.19        10.63 o                         
   6   6   0        306.50        331.80         6.21 o                         
   8   6   0       1216.42       1199.54        21.77 o                         
  10   6   0       4626.86       4669.33        89.27 o                         
  12   6   0        130.53        108.16         5.62 o                         
   2   7   0       3115.26       3217.75        71.08 o                         
   4   7   0       2129.73       2286.90        45.65 o                         
   6   7   0        594.96        620.61        14.50 o                         
   8   7   0          7.55         10.09         1.75 o                         
  10   7   0         54.54         60.37         2.79 o                         
  12   7   0         43.55         39.71         3.14 o                         
   0   8   0       4867.35       5228.24       199.46 o                         
   2   8   0       1386.81       1403.20        31.36 o                         
   4   8   0         93.14        117.05         3.60 o                         
   6   8   0         80.86         68.86         2.75 o                         
   8   8   0       1622.81       1571.99        31.91 o                         
  10   8   0       3312.90       3263.99        76.58 o                         
  12   8   0        162.72        140.24         5.74 o                         
   2   9   0        139.04        110.53         3.88 o                         
   4   9   0         94.75        111.45         4.84 o                         
   6   9   0        771.70        709.36        15.38 o                         
   8   9   0         64.64         59.48         2.72 o                         
  10   9   0         17.93         17.13         2.72 o                         
  12   9   0         14.46          6.34         2.72 o                         
   0  10   0       1136.45       1169.64        34.69 o                         
   2  10   0          2.87          3.08         1.50 o                         
   4  10   0         11.99         11.62         2.27 o                         
   6  10   0        909.57        979.90        20.28 o                         
   8  10   0         16.22         18.90         2.13 o                         
  10  10   0          3.40          5.92         2.31 o                         
  12  10   0         70.02         60.75         9.43 o                         
   2  11   0         55.23         66.85         3.23 o                         
   4  11   0         25.19         32.14         2.29 o                         
   6  11   0        109.10        128.57         6.06 o                         
   8  11   0         12.58         14.43         3.48 o                         
  10  11   0          8.59          8.55         3.61 o                         
   0  12   0       2687.45       2635.62        78.42 o                         
   2  12   0        148.89        153.51         5.96 o                         
   4  12   0       1422.05       1402.42        38.56 o                         
   6  12   0       4658.50       4702.41       109.95 o                         
   8  12   0         38.16         37.39         3.18 o                         
  10  12   0        172.93        176.12         9.69 o                         
   2  13   0         30.88         37.31         2.75 o                         
   4  13   0         31.33         31.43         3.54 o                         
   6  13   0        511.83        481.01        12.42 o                         
   8  13   0          1.76         -0.57         3.63 o                         
  10  13   0         64.26         75.71        17.05 o                         
   0  14   0       5809.49       5912.43       175.08 o                         
   2  14   0        498.30        503.78        13.73 o                         
   4  14   0         18.93         18.95         6.43 o                         
   6  14   0        121.13        138.37         6.87 o                         
   8  14   0         49.89         34.68         2.82 o                         
   2  15   0          0.05          4.61         2.36 o                         
   4  15   0         56.85         64.36         3.57 o                         
   6  15   0          8.75         10.18         2.50 o                         
   8  15   0          2.05         12.33        10.81 o                         
   0  16   0        156.67        138.44         9.63 o                         
   2  16   0          2.54          2.49         2.91 o                         
   4  16   0         52.79         64.34         4.43 o                         
   6  16   0         10.73          9.37         2.92 o                         
   2  17   0          4.52         -1.77         3.95 o                         
   4  17   0          1.20          4.25         8.31 o                         
   1   0   1        211.72        182.38         6.32 o                         
   2   0   1      10860.21      10516.06       309.55 o                         
   3   0   1        298.52        265.50         9.59 o                         
   4   0   1         17.78         18.03         3.83 o                         
   5   0   1       3591.20       3672.76       140.43 o                         
   6   0   1        225.77        217.05         4.66 o                         
   7   0   1       3218.08       3432.72        60.63 o                         
   8   0   1       1206.04       1103.51        21.59 o                         
   9   0   1        991.17        969.67        17.56 o                         
  10   0   1        665.48        686.34        14.29 o                         
  11   0   1       1278.96       1254.90        26.72 o                         
  12   0   1        229.26        225.38        11.70 o                         
  13   0   1         10.59          4.52         3.59 o                         
  14   0   1         29.17         37.61         4.83 o                         
   0   1   1       1100.90        918.52        30.39 o                         
   1   1   1      15477.00      16317.40       760.55 o                         
   2   1   1       2117.49       1960.78        45.85 o                         
   3   1   1        740.13        667.88        15.88 o                         
   4   1   1          0.24         -2.87         2.87 o                         
   5   1   1        156.20        163.62         6.19 o                         
   6   1   1        107.44        121.04         2.12 o                         
   7   1   1        451.95        465.41         5.79 o                         
   8   1   1        214.72        223.70         3.65 o                         
   9   1   1         20.67         27.91         1.20 o                         
  10   1   1        387.83        379.28         6.57 o                         
  11   1   1       1034.55       1041.32        15.80 o                         
  12   1   1        224.24        237.13         6.40 o                         
  13   1   1         23.99         20.84         2.43 o                         
  14   1   1          8.79          4.32         2.98 o                         
   1   2   1       8286.17       7576.15       203.99 o                         
   2   2   1       1286.12       1176.51        27.62 o                         
   3   2   1        303.35        285.99         7.72 o                         
   4   2   1       1255.33       1190.41        30.17 o                         
   5   2   1        504.07        484.17        15.37 o                         
   6   2   1        635.62        582.73         8.70 o                         
   7   2   1        305.60        366.44         4.89 o                         
   8   2   1         29.11         28.81         1.58 o                         
   9   2   1          3.37          4.06         1.07 o                         
  10   2   1       1102.59       1057.10        16.94 o                         
  11   2   1        289.34        307.86         5.26 o                         
  12   2   1        129.70        136.52         3.43 o                         
  13   2   1         63.00         54.58         2.74 o                         
  14   2   1          0.19          2.49         2.98 o                         
   0   3   1        496.33        487.54        18.94 o                         
   1   3   1       1049.58        970.87        24.27 o                         
   2   3   1       1208.19       1110.08        27.78 o                         
   3   3   1        255.63        204.62         5.38 o                         
   4   3   1          0.29          3.42         2.26 o                         
   5   3   1         79.83         80.35         5.00 o                         
   6   3   1         92.31        109.00         2.04 o                         
   7   3   1          7.84         15.67         0.90 o                         
   8   3   1        529.30        529.55         6.73 o                         
   9   3   1         23.84         23.41         1.27 o                         
  10   3   1       1065.92       1046.84        14.85 o                         
  11   3   1        181.87        183.57         3.54 o                         
  12   3   1         82.67         84.86         2.88 o                         
  13   3   1         43.31         45.49         3.14 o                         
  14   3   1          1.06          0.82         3.89 o                         
   1   4   1        515.86        467.33        11.92 o                         
   2   4   1        627.32        551.03        15.31 o                         
   3   4   1         70.50         66.14         2.46 o                         
   4   4   1       1338.86       1409.95        35.54 o                         
   5   4   1         20.28         17.10         1.48 o                         
   6   4   1        382.89        374.48         5.62 o                         
   7   4   1        507.04        536.74         6.78 o                         
   8   4   1        124.09        141.50         2.37 o                         
   9   4   1          1.55          1.69         1.20 o                         
  10   4   1          2.70          4.16         1.43 o                         
  11   4   1         33.15         27.67         1.84 o                         
  12   4   1          0.10          5.60         1.88 o                         
  13   4   1         24.15         35.33         2.44 o                         
  14   4   1         48.76         47.68         4.26 o                         
   0   5   1       5981.41       5747.98       189.99 o                         
   1   5   1          4.32          8.42         1.86 o                         
   2   5   1       1359.82       1312.50        39.02 o                         
   3   5   1          3.59          2.53         1.21 o                         
   4   5   1         89.44         98.98         2.99 o                         
   5   5   1         54.97         63.73         1.70 o                         
   6   5   1        488.62        511.12         6.88 o                         
   7   5   1        101.82        111.75         2.06 o                         
   8   5   1        322.28        297.48         4.37 o                         
   9   5   1       1768.30       1743.48        23.39 o                         
  10   5   1         14.38         10.22         2.19 o                         
  11   5   1        185.93        197.88         3.95 o                         
  12   5   1        180.54        187.16         4.48 o                         
  13   5   1         64.05         56.93         2.49 o                         
   1   6   1        466.46        484.74        12.68 o                         
   2   6   1          3.99          6.42         1.59 o                         
   3   6   1       5079.42       5527.01       129.16 o                         
   4   6   1        716.23        735.34        12.12 o                         
   5   6   1        788.01        828.92        12.01 o                         
   6   6   1        201.06        202.24         3.20 o                         
   7   6   1        661.71        662.01         9.52 o                         
   8   6   1        154.71        152.57         2.67 o                         
   9   6   1         29.49         31.95         1.97 o                         
  10   6   1        134.06        116.25         2.56 o                         
  11   6   1         48.52         39.88         2.34 o                         
  12   6   1          1.29          2.32         1.82 o                         
  13   6   1          1.35          0.47         2.09 o                         
   0   7   1        827.94        780.77        26.45 o                         
   1   7   1        830.99        807.17        15.89 o                         
   2   7   1        839.30        833.80        13.25 o                         
   3   7   1        371.95        360.64         5.64 o                         
   4   7   1         23.54         25.29         1.35 o                         
   5   7   1        287.51        297.07         4.74 o                         
   6   7   1        299.39        286.94         4.45 o                         
   7   7   1         56.66         62.67         1.64 o                         
   8   7   1        125.80        128.35         2.45 o                         
   9   7   1       4378.58       4370.79        57.92 o                         
  10   7   1          9.40          9.82         1.51 o                         
  11   7   1         57.14         71.25         2.51 o                         
  12   7   1         18.65         26.00         2.24 o                         
  13   7   1         88.40        107.38         7.15 o                         
   1   8   1        226.82        205.24         3.89 o                         
   2   8   1        907.73        920.46        13.86 o                         
   3   8   1       2306.60       2453.53        34.71 o                         
   4   8   1        381.72        380.70         5.63 o                         
   5   8   1          2.65          5.44         1.38 o                         
   6   8   1          8.44          5.66         1.48 o                         
   7   8   1         18.50         25.98         1.34 o                         
   8   8   1         56.53         51.60         1.87 o                         
   9   8   1         33.85         28.12         1.56 o                         
  10   8   1        190.14        174.39         4.01 o                         
  11   8   1         87.96         86.05         2.70 o                         
  12   8   1          0.21          1.30         1.91 o                         
  13   8   1          8.11          5.41         4.57 o                         
   0   9   1       2369.59       2392.04        50.11 o                         
   1   9   1         69.38         64.91         1.68 o                         
   2   9   1        193.67        183.73         3.06 o                         
   3   9   1        324.35        297.07         4.60 o                         
   4   9   1        795.05        778.16        11.16 o                         
   5   9   1         26.57         23.57         1.74 o                         
   6   9   1         73.13         77.59         2.53 o                         
   7   9   1        470.80        422.46         8.89 o                         
   8   9   1         71.52         61.13         1.97 o                         
   9   9   1        444.33        437.59         7.11 o                         
  10   9   1         18.52         25.02         1.77 o                         
  11   9   1        110.33        104.34         3.71 o                         
  12   9   1         69.99         58.66         2.64 o                         
   1  10   1        925.92        931.99        13.39 o                         
   2  10   1         11.01         19.63         1.27 o                         
   3  10   1         13.92         18.36         1.88 o                         
   4  10   1        221.16        218.97         4.12 o                         
   5  10   1       2250.97       2215.31        32.31 o                         
   6  10   1        178.87        193.40         4.48 o                         
   7  10   1        251.14        258.13         4.61 o                         
   8  10   1          2.58          0.69         1.67 o                         
   9  10   1         22.54         14.66         1.96 o                         
  10  10   1         66.51         59.29         2.16 o                         
  11  10   1          8.91          7.02         1.75 o                         
  12  10   1          0.12          4.36         2.53 o                         
   0  11   1        247.01        236.36         6.31 o                         
   1  11   1        245.98        240.74         4.25 o                         
   2  11   1       1154.70       1161.57        16.77 o                         
   3  11   1          6.19          8.10         2.70 o                         
   4  11   1          1.11          3.10         1.53 o                         
   5  11   1        243.68        222.99         4.88 o                         
   6  11   1        131.90        133.42         3.50 o                         
   7  11   1        273.21        272.78         4.96 o                         
   8  11   1          8.20         11.15         2.55 o                         
   9  11   1         56.82         50.11         1.98 o                         
  10  11   1        126.10        127.85         5.89 o                         
  11  11   1         56.26         60.24         3.88 o                         
   1  12   1         37.11         36.46         1.54 o                         
   2  12   1          0.70          6.50         2.12 o                         
   3  12   1        528.11        505.61         8.07 o                         
   4  12   1       1657.37       1687.52        26.76 o                         
   5  12   1         69.58         52.12         2.21 o                         
   6  12   1         33.26         37.20         1.83 o                         
   7  12   1        915.82        849.64        19.93 o                         
   8  12   1        169.11        168.52         5.06 o                         
   9  12   1         25.43         35.70         2.20 o                         
  10  12   1         36.83         38.49         2.09 o                         
   0  13   1        171.78        161.52         4.41 o                         
   1  13   1       3651.57       3559.95        55.64 o                         
   2  13   1          5.33         11.09         3.09 o                         
   3  13   1        188.55        172.55         4.05 o                         
   4  13   1        465.10        469.39         8.48 o                         
   5  13   1        338.56        329.14         6.51 o                         
   6  13   1        183.35        184.15         4.42 o                         
   7  13   1          5.76          4.73         1.61 o                         
   8  13   1        210.24        209.10         4.77 o                         
   9  13   1         14.61         20.59         1.90 o                         
   1  14   1        143.02        126.86         3.91 o                         
   2  14   1         37.29         42.62         2.55 o                         
   3  14   1          2.63          3.79         1.73 o                         
   4  14   1         79.55         71.40         3.56 o                         
   5  14   1        813.90        738.11        13.71 o                         
   6  14   1         17.63         15.09         1.72 o                         
   7  14   1         72.66         58.10         2.59 o                         
   8  14   1         29.80         25.34         2.14 o                         
   9  14   1          2.95          2.08         6.86 o                         
   0  15   1         18.41         38.59         4.50 o                         
   1  15   1        451.85        465.54        11.46 o                         
   2  15   1        423.35        431.30         8.49 o                         
   3  15   1         43.62         42.62         2.04 o                         
   4  15   1          4.44          3.29         1.70 o                         
   5  15   1          4.00          3.45         2.05 o                         
   6  15   1         11.08         11.17         1.82 o                         
   7  15   1         80.03         79.69         3.73 o                         
   8  15   1          2.85          2.02         5.77 o                         
   1  16   1          3.67         10.41         3.99 o                         
   2  16   1        140.10        133.81         5.68 o                         
   3  16   1          4.17          1.83         2.27 o                         
   4  16   1          3.21          2.62         1.72 o                         
   5  16   1          3.42          1.87         2.04 o                         
   6  16   1          0.42          2.80         2.74 o                         
   0  17   1        351.58        329.24        13.60 o                         
   1  17   1         64.79         71.39         4.77 o                         
   2  17   1         12.00         16.06         4.75 o                         
   3  17   1         15.78         19.16         2.43 o                         
   4  17   1         11.22         14.38         4.29 o                         
   0   0   2      23170.65      26941.28      1778.59 o                         
   1   0   2       2641.06       2499.58        73.83 o                         
   2   0   2       2881.20       2619.66        86.79 o                         
   3   0   2       3599.63       3301.92       126.02 o                         
   4   0   2       2894.74       2759.39       105.87 o                         
   5   0   2        835.77        909.96        62.76 o                         
   6   0   2        156.02        155.16         3.87 o                         
   7   0   2        212.77        224.41         4.31 o                         
   8   0   2         82.68         90.57         2.60 o                         
   9   0   2       1113.09       1067.51        20.01 o                         
  10   0   2         65.61         52.96         2.88 o                         
  11   0   2       2126.49       2194.72        46.38 o                         
  12   0   2          8.45         14.81         3.00 o                         
  13   0   2         24.94         20.98         3.09 o                         
  14   0   2         56.51         55.53        10.73 o                         
   1   1   2        413.14        359.55         8.67 o                         
   2   1   2         18.41         22.58         2.36 o                         
   3   1   2       1622.39       1470.87        36.97 o                         
   4   1   2        378.75        314.45        11.88 o                         
   5   1   2        233.67        270.92        11.14 o                         
   6   1   2       3194.52       3386.35        48.96 o                         
   7   1   2          8.06         13.79         1.05 o                         
   8   1   2        239.69        262.74         4.24 o                         
   9   1   2        643.82        641.73         8.79 o                         
  10   1   2          2.90          2.79         1.67 o                         
  11   1   2          8.75         13.43         1.71 o                         
  12   1   2        938.23        895.11        14.94 o                         
  13   1   2        151.66        166.94         5.26 o                         
  14   1   2          2.24          3.00         3.87 o                         
   0   2   2      14866.83      14713.95       492.72 o                         
   1   2   2      16357.57      16870.81       392.53 o                         
   2   2   2      12142.65      12293.02       306.58 o                         
   3   2   2       2415.90       2233.20        55.93 o                         
   4   2   2        289.01        326.06         9.79 o                         
   5   2   2        142.27        156.78         5.64 o                         
   6   2   2        299.01        314.82         4.64 o                         
   7   2   2          7.83         15.37         1.03 o                         
   8   2   2          1.15          2.59         1.03 o                         
   9   2   2        162.86        156.85         2.98 o                         
  10   2   2       1335.28       1320.68        19.57 o                         
  11   2   2         85.81         83.94         2.32 o                         
  12   2   2         20.95         21.16         1.95 o                         
  13   2   2         23.85         29.51         3.16 o                         
  14   2   2          4.52          1.11         4.23 o                         
   1   3   2        152.33        152.48         4.75 o                         
   2   3   2       1744.12       1643.64        38.59 o                         
   3   3   2       1319.71       1257.60        29.61 o                         
   4   3   2          5.08          8.76         3.38 o                         
   5   3   2        760.13        793.82        12.65 o                         
   6   3   2        188.85        195.71         3.00 o                         
   7   3   2        385.62        407.99         5.46 o                         
   8   3   2        301.32        314.01         4.34 o                         
   9   3   2          0.91          1.98         1.21 o                         
  10   3   2        406.15        393.21         6.47 o                         
  11   3   2         42.80         38.23         1.89 o                         
  12   3   2          2.79          5.07         1.94 o                         
  13   3   2         59.28         65.79         4.03 o                         
  14   3   2         29.59         21.83         4.35 o                         
   0   4   2       7788.36       7678.41       292.74 o                         
   1   4   2        621.23        589.91        15.09 o                         
   2   4   2       1471.06       1409.23        33.04 o                         
   3   4   2        245.24        227.50         6.60 o                         
   4   4   2        150.71        162.97         5.26 o                         
   5   4   2       1657.52       1764.23        28.49 o                         
   6   4   2         66.30         66.75         1.52 o                         
   7   4   2        616.71        618.27         7.79 o                         
   8   4   2        394.34        394.06         5.22 o                         
   9   4   2         91.81         98.76         2.05 o                         
  10   4   2          1.16          3.66         2.50 o                         
  11   4   2        119.20        121.70         3.20 o                         
  12   4   2        186.05        185.63         4.16 o                         
  13   4   2          0.15         -0.13         2.10 o                         
   1   5   2       1962.94       1928.58        48.29 o                         
   2   5   2        575.58        600.49        15.38 o                         
   3   5   2        111.63        107.21         3.93 o                         
   4   5   2       1334.47       1325.42        19.74 o                         
   5   5   2         50.23         42.22         1.35 o                         
   6   5   2        244.52        237.34         3.49 o                         
   7   5   2        235.51        245.81         3.72 o                         
   8   5   2          0.05         -0.69         1.16 o                         
   9   5   2          0.20         -0.80         1.40 o                         
  10   5   2         14.56         11.71         1.54 o                         
  11   5   2         36.98         43.38         2.28 o                         
  12   5   2         16.55         23.11         2.04 o                         
  13   5   2         10.11         21.07         3.24 o                         
   0   6   2       2104.40       2083.68        69.27 o                         
   1   6   2        955.79        985.30        25.05 o                         
   2   6   2         14.62         21.70         2.58 o                         
   3   6   2       1269.57       1267.46        18.12 o                         
   4   6   2        442.43        458.54         6.67 o                         
   5   6   2          1.75         -0.46         0.98 o                         
   6   6   2        815.93        791.29        11.04 o                         
   7   6   2         17.44         19.77         1.14 o                         
   8   6   2        972.69       1028.30        13.44 o                         
   9   6   2          0.24          0.53         1.52 o                         
  10   6   2       1960.79       1920.26        27.38 o                         
  11   6   2         13.20         17.94         1.82 o                         
  12   6   2        150.75        163.67         4.01 o                         
  13   6   2         49.52         54.57         2.89 o                         
   1   7   2        335.92        364.90         5.67 o                         
   2   7   2       2987.56       3088.49        44.61 o                         
   3   7   2         60.97         76.58         1.95 o                         
   4   7   2       3615.00       3802.22        51.30 o                         
   5   7   2        100.77         94.38         2.15 o                         
   6   7   2         99.55        102.76         2.33 o                         
   7   7   2        178.79        185.32         3.31 o                         
   8   7   2        442.44        441.42         6.51 o                         
   9   7   2          1.59          4.47         1.45 o                         
  10   7   2         12.60         12.48         1.61 o                         
  11   7   2          4.11          2.39         1.76 o                         
  12   7   2          1.81          0.96         2.34 o                         
  13   7   2         89.89         79.10         4.37 o                         
   0   8   2        416.90        422.95         9.09 o                         
   1   8   2        508.13        519.66         7.69 o                         
   2   8   2        200.03        188.85         3.22 o                         
   3   8   2          0.77          3.69         1.03 o                         
   4   8   2         10.23         12.60         1.17 o                         
   5   8   2         26.40         24.71         1.54 o                         
   6   8   2         53.35         49.28         1.73 o                         
   7   8   2        578.86        585.90         8.71 o                         
   8   8   2        241.97        249.28         4.44 o                         
   9   8   2        348.31        305.00         5.30 o                         
  10   8   2        272.05        290.19         5.81 o                         
  11   8   2        581.26        546.57        10.10 o                         
  12   8   2         83.58         94.96         4.41 o                         
   1   9   2         99.10        109.61         2.08 o                         
   2   9   2        170.58        180.20         3.07 o                         
   3   9   2         70.15         72.60         2.09 o                         
   4   9   2         50.72         45.63         1.93 o                         
   5   9   2        415.01        420.87         6.31 o                         
   6   9   2          1.51          3.18         1.38 o                         
   7   9   2        167.42        162.77         3.61 o                         
   8   9   2         20.43         21.34         1.69 o                         
   9   9   2          1.20          1.51         1.58 o                         
  10   9   2          0.29          0.00         1.63 o                         
  11   9   2         31.93         35.17         2.48 o                         
  12   9   2         19.76         21.08         2.47 o                         
   0  10   2       1499.24       1483.75        28.66 o                         
   1  10   2          1.18          2.69         1.25 o                         
   2  10   2          2.95          5.82         1.57 o                         
   3  10   2        161.41        146.78         3.14 o                         
   4  10   2        616.26        633.11         9.99 o                         
   5  10   2        378.55        377.85         6.20 o                         
   6  10   2         15.28         19.66         1.94 o                         
   7  10   2       1887.36       1906.03        30.12 o                         
   8  10   2        566.56        535.54         8.48 o                         
   9  10   2        324.27        318.58         5.59 o                         
  10  10   2         95.43        120.14         4.53 o                         
  11  10   2         82.74         97.79         3.23 o                         
   1  11   2        418.41        401.96         6.07 o                         
   2  11   2        109.41        127.52         2.86 o                         
   3  11   2        242.70        236.43         4.64 o                         
   4  11   2         20.28         22.62         1.76 o                         
   5  11   2        729.62        799.82        15.32 o                         
   6  11   2         77.70         67.48         2.33 o                         
   7  11   2         11.01          9.88         1.76 o                         
   8  11   2        165.90        159.31         3.68 o                         
   9  11   2          0.07          2.88         1.67 o                         
  10  11   2          0.01         -0.93         1.80 o                         
  11  11   2          2.48          4.60         3.24 o                         
   0  12   2       1654.33       1633.70        30.37 o                         
   1  12   2         40.45         41.02         1.64 o                         
   2  12   2         24.43         29.65         1.90 o                         
   3  12   2        972.27        942.09        16.34 o                         
   4  12   2          8.17          9.50         1.94 o                         
   5  12   2        777.36        798.73        13.45 o                         
   6  12   2          1.73          6.74         1.76 o                         
   7  12   2          0.06          1.22         2.10 o                         
   8  12   2          1.28          1.47         1.69 o                         
   9  12   2          6.31          0.85         2.26 o                         
  10  12   2        112.15        104.09         5.71 o                         
   1  13   2         51.14         44.08         2.61 o                         
   2  13   2         95.61        101.81         3.42 o                         
   3  13   2          3.57          5.57         1.62 o                         
   4  13   2          1.26          3.43         1.66 o                         
   5  13   2          0.01          2.07         1.79 o                         
   6  13   2        348.22        287.38         5.73 o                         
   7  13   2        298.89        304.73         7.37 o                         
   8  13   2        403.74        404.48         8.31 o                         
   9  13   2         64.78         52.28         2.77 o                         
   0  14   2       1340.13       1352.93        32.44 o                         
   1  14   2        322.81        307.49         6.30 o                         
   2  14   2        157.52        153.03         4.41 o                         
   3  14   2         67.33         64.34         6.28 o                         
   4  14   2        459.13        491.73         8.96 o                         
   5  14   2        113.18        126.90         3.42 o                         
   6  14   2        424.37        416.05         8.01 o                         
   7  14   2        227.90        215.21         5.51 o                         
   8  14   2         97.77         98.12         5.07 o                         
   1  15   2        242.39        241.48         8.44 o                         
   2  15   2         68.96         64.32         3.95 o                         
   3  15   2         21.23         18.79         1.85 o                         
   4  15   2         98.31        102.83         3.11 o                         
   5  15   2          5.16          3.94         1.99 o                         
   6  15   2        215.16        196.13         5.79 o                         
   7  15   2        138.92        146.88         5.66 o                         
   0  16   2         31.75         29.57         4.54 o                         
   1  16   2        199.38        221.51        10.10 o                         
   2  16   2        282.52        337.00        13.49 o                         
   3  16   2         60.01         53.81         3.34 o                         
   4  16   2         19.37         14.55         2.09 o                         
   5  16   2         13.25         13.40         2.17 o                         
   6  16   2         22.95         22.28         3.22 o                         
   1  17   2          1.58         -1.20         2.95 o                         
   2  17   2          6.67          8.35         3.75 o                         
   3  17   2         41.80         43.87         5.37 o                         
   4  17   2        151.31        198.52        14.15 o                         
   1   0   3      14007.71      14233.17       469.85 o                         
   2   0   3      11356.83      10747.88       501.95 o                         
   3   0   3       1574.28       1526.53        58.48 o                         
   4   0   3        121.89        152.61         9.59 o                         
   5   0   3        453.27        441.34        10.28 o                         
   6   0   3       1391.94       1416.10        26.10 o                         
   7   0   3       2368.09       2405.25        46.07 o                         
   8   0   3        201.06        195.01         4.35 o                         
   9   0   3          7.81         13.28         1.94 o                         
  10   0   3         14.01         20.83         3.19 o                         
  11   0   3         62.79         88.07         3.43 o                         
  12   0   3        545.08        556.30        14.06 o                         
  13   0   3        822.42        751.38        19.73 o                         
  14   0   3         42.28         41.17         8.73 o                         
   0   1   3      46774.12      57742.72      2693.88 o                         
   1   1   3      20477.31      21885.69       545.86 o                         
   2   1   3       2352.66       2182.20        54.68 o                         
   3   1   3       1255.94       1189.05        30.04 o                         
   4   1   3        335.46        318.44         8.53 o                         
   5   1   3        563.52        583.83         9.69 o                         
   6   1   3        395.12        390.41         6.14 o                         
   7   1   3          0.22          1.97         0.92 o                         
   8   1   3        122.62        122.34         2.36 o                         
   9   1   3        552.70        544.89         7.77 o                         
  10   1   3        151.97        156.10         3.12 o                         
  11   1   3        113.84        140.94         2.99 o                         
  12   1   3         42.66         40.70         2.15 o                         
  13   1   3          2.99          1.27         2.25 o                         
  14   1   3         11.20          0.18         8.11 o                         
   1   2   3       5598.47       5229.41       130.53 o                         
   2   2   3        733.37        670.64        17.18 o                         
   3   2   3        641.10        632.36        15.31 o                         
   4   2   3        727.07        751.81        17.33 o                         
   5   2   3       3084.76       3090.26        45.78 o                         
   6   2   3         35.82         38.07         1.16 o                         
   7   2   3         62.53         51.81         1.63 o                         
   8   2   3         13.91         15.24         1.19 o                         
   9   2   3         20.12         20.03         1.59 o                         
  10   2   3        764.15        733.45        10.35 o                         
  11   2   3        442.50        440.71         7.27 o                         
  12   2   3         38.37         35.03         2.06 o                         
  13   2   3         57.04         54.04         2.74 o                         
  14   2   3          0.14         -9.15        10.39 o                         
   0   3   3       3448.56       3245.97       117.14 o                         
   1   3   3       2288.64       2097.76        49.19 o                         
   2   3   3          0.29          2.46         2.08 o                         
   3   3   3        109.89        109.17         4.29 o                         
   4   3   3       1597.57       1631.22        29.06 o                         
   5   3   3        526.94        567.61         8.42 o                         
   6   3   3        579.66        628.93         7.82 o                         
   7   3   3        416.24        422.27         5.55 o                         
   8   3   3         46.01         53.74         1.53 o                         
   9   3   3        494.18        489.93         6.92 o                         
  10   3   3         29.32         29.82         1.66 o                         
  11   3   3         19.93         20.82         1.90 o                         
  12   3   3        408.32        427.02         7.99 o                         
  13   3   3        471.18        491.39        10.93 o                         
   1   4   3         41.41         41.56         2.47 o                         
   2   4   3       1207.86       1154.00        27.34 o                         
   3   4   3         37.75         35.42         2.93 o                         
   4   4   3        701.63        771.45        11.16 o                         
   5   4   3        812.35        853.75        11.16 o                         
   6   4   3        153.60        153.23         2.39 o                         
   7   4   3        233.46        242.13         3.39 o                         
   8   4   3       1179.09       1197.22        15.28 o                         
   9   4   3         14.18         19.12         1.59 o                         
  10   4   3         46.95         47.04         1.88 o                         
  11   4   3        111.20        117.84         6.80 o                         
  12   4   3          5.26          9.68         2.13 o                         
  13   4   3         18.19         17.80         2.52 o                         
   0   5   3       1264.61       1272.81        42.55 o                         
   1   5   3         73.86         63.19         3.08 o                         
   2   5   3        237.95        251.16         6.71 o                         
   3   5   3         93.38         93.57         1.97 o                         
   4   5   3       1199.27       1132.19        15.20 o                         
   5   5   3        355.08        349.35         4.66 o                         
   6   5   3       1129.93       1188.79        14.63 o                         
   7   5   3        628.78        646.18         8.51 o                         
   8   5   3         64.49         61.07         1.69 o                         
   9   5   3        470.04        442.84         6.81 o                         
  10   5   3        196.33        195.10         4.19 o                         
  11   5   3          1.08          1.56         1.83 o                         
  12   5   3         49.52         39.91         2.29 o                         
  13   5   3          2.37          3.81         2.28 o                         
   1   6   3       2086.98       2148.37        31.16 o                         
   2   6   3        230.11        197.43         3.75 o                         
   3   6   3       2375.57       2432.26        31.62 o                         
   4   6   3         50.90         64.75         1.53 o                         
   5   6   3          2.15          5.61         1.11 o                         
   6   6   3        738.96        741.63        10.25 o                         
   7   6   3          0.16          1.56         1.25 o                         
   8   6   3        222.60        213.47         3.63 o                         
   9   6   3          3.13          4.68         1.42 o                         
  10   6   3        127.71        104.65         2.75 o                         
  11   6   3         11.97          7.11         1.83 o                         
  12   6   3        161.40        142.42         6.02 o                         
  13   6   3         17.95         18.15         3.28 o                         
   0   7   3         58.23         99.69         2.84 o                         
   1   7   3        665.83        676.12         9.67 o                         
   2   7   3        524.28        516.05         7.34 o                         
   3   7   3          2.22          2.33         0.99 o                         
   4   7   3          5.89         10.05         1.13 o                         
   5   7   3        319.89        325.56         4.82 o                         
   6   7   3        143.67        145.02         2.78 o                         
   7   7   3        194.00        197.92         3.47 o                         
   8   7   3          5.31          4.21         1.57 o                         
   9   7   3       2304.85       2207.31        32.97 o                         
  10   7   3        901.60        850.23        17.28 o                         
  11   7   3        263.36        278.58         6.03 o                         
  12   7   3        127.69        129.41         3.59 o                         
   1   8   3        571.69        571.90         7.81 o                         
   2   8   3         91.06        116.88         2.23 o                         
   3   8   3       1314.48       1361.33        17.24 o                         
   4   8   3         72.83         77.49         1.93 o                         
   5   8   3         12.66         18.32         1.46 o                         
   6   8   3         49.98         42.41         1.93 o                         
   7   8   3         24.94         24.01         1.94 o                         
   8   8   3         30.76         32.82         2.08 o                         
   9   8   3          0.67         -0.20         1.54 o                         
  10   8   3         19.08         13.78         1.77 o                         
  11   8   3        119.32        110.65         3.79 o                         
  12   8   3         30.52         31.32         2.29 o                         
   0   9   3        436.49        444.71         8.80 o                         
   1   9   3        907.00        898.98        12.53 o                         
   2   9   3          2.96          5.40         1.28 o                         
   3   9   3         79.45         81.12         2.21 o                         
   4   9   3         77.59         80.28         2.28 o                         
   5   9   3        212.42        228.11         3.97 o                         
   6   9   3        832.39        823.83        11.84 o                         
   7   9   3        511.09        521.65         8.00 o                         
   8   9   3         52.83         58.54         1.99 o                         
   9   9   3         98.96         96.13         2.99 o                         
  10   9   3         10.35          7.71         1.93 o                         
  11   9   3          2.00          4.07         1.89 o                         
  12   9   3         25.12         31.39         4.08 o                         
   1  10   3         14.17         19.38         1.24 o                         
   2  10   3        943.24        931.10        13.31 o                         
   3  10   3          0.08          1.49         2.14 o                         
   4  10   3        326.90        348.33         5.99 o                         
   5  10   3        757.21        723.20        12.50 o                         
   6  10   3        375.94        348.81         8.41 o                         
   7  10   3         11.15         10.93         1.80 o                         
   8  10   3        215.46        213.09         5.26 o                         
   9  10   3          5.38          4.31         1.69 o                         
  10  10   3          1.65          1.27         1.85 o                         
  11  10   3        124.76         99.32         6.85 o                         
   0  11   3          4.37         12.92         1.87 o                         
   1  11   3         42.66         45.63         1.63 o                         
   2  11   3         55.79         61.60         2.24 o                         
   3  11   3        968.81        963.76        15.76 o                         
   4  11   3        753.96        732.09        13.32 o                         
   5  11   3         26.27         38.83         2.95 o                         
   6  11   3        575.66        567.23        10.18 o                         
   7  11   3         50.43         60.73         2.65 o                         
   8  11   3         67.29         68.17         2.38 o                         
   9  11   3         18.82         21.73         2.00 o                         
  10  11   3          3.51          5.52         1.91 o                         
  11  11   3         97.52         93.61        15.81 o                         
   1  12   3         78.05         71.82         2.62 o                         
   2  12   3          0.04          6.92         1.59 o                         
   3  12   3         37.85         38.06         3.30 o                         
   4  12   3        597.13        578.55        10.59 o                         
   5  12   3       1411.44       1373.90        24.76 o                         
   6  12   3         91.98         88.74         3.14 o                         
   7  12   3        106.10        132.69         3.37 o                         
   8  12   3         62.31         66.32         2.61 o                         
   9  12   3          0.35          0.33         2.19 o                         
  10  12   3          3.65          3.65         2.98 o                         
   0  13   3       1375.17       1373.13        30.98 o                         
   1  13   3        831.72        793.60        12.99 o                         
   2  13   3         39.34         33.92         1.89 o                         
   3  13   3        171.29        177.73         4.17 o                         
   4  13   3        164.35        165.38         4.20 o                         
   5  13   3         82.91        101.31         3.29 o                         
   6  13   3        226.00        218.76         4.70 o                         
   7  13   3        174.79        167.98         4.44 o                         
   8  13   3          7.89          9.72         2.07 o                         
   9  13   3          7.91         10.13         3.08 o                         
   1  14   3         40.17         31.75         3.55 o                         
   2  14   3        197.47        192.46         5.91 o                         
   3  14   3         14.71         13.89         2.20 o                         
   4  14   3          7.49         13.32         1.84 o                         
   5  14   3         13.90         17.55         2.18 o                         
   6  14   3          5.65          5.13         2.11 o                         
   7  14   3        183.69        157.72         6.20 o                         
   8  14   3         40.16         44.62         3.00 o                         
   0  15   3         29.90         25.94         6.32 o                         
   1  15   3        127.70        130.26         4.66 o                         
   2  15   3          8.48          4.26         2.18 o                         
   3  15   3         82.82         85.86         3.07 o                         
   4  15   3          4.83          6.33         2.51 o                         
   5  15   3          1.96          1.71         2.34 o                         
   6  15   3         90.06         85.87         4.59 o                         
   7  15   3        228.80        261.57         9.51 o                         
   1  16   3         43.20         43.93         3.59 o                         
   2  16   3          9.62         -0.46         2.63 o                         
   3  16   3          8.26         13.59         2.27 o                         
   4  16   3          8.96         16.40         2.25 o                         
   5  16   3          8.09          5.91         3.12 o                         
   0  17   3         31.52         26.51         5.25 o                         
   1  17   3        190.27        208.77        15.63 o                         
   2  17   3         84.68        114.79        12.79 o                         
   3  17   3         95.49         94.44         7.90 o                         
   0   0   4       1664.52       1682.18        79.31 o                         
   1   0   4       3660.20       3573.39       118.44 o                         
   2   0   4          8.85         19.35         6.91 o                         
   3   0   4          3.47          4.33         4.48 o                         
   4   0   4        152.61        151.24         4.19 o                         
   5   0   4        999.51        971.38        18.16 o                         
   6   0   4        239.01        259.53         4.90 o                         
   7   0   4          8.04         16.25         1.67 o                         
   8   0   4       1021.57       1012.02        18.44 o                         
   9   0   4         92.38         97.47         5.50 o                         
  10   0   4         90.48         84.64         3.38 o                         
  11   0   4        321.22        326.36        10.23 o                         
  12   0   4        144.62        130.20         4.62 o                         
  13   0   4         33.73         37.09         4.02 o                         
   1   1   4         37.03         47.99         3.00 o                         
   2   1   4       2247.82       2177.81        59.18 o                         
   3   1   4          3.25         -1.20         3.21 o                         
   4   1   4        738.26        719.19        10.37 o                         
   5   1   4        167.25        177.12         2.61 o                         
   6   1   4        496.93        510.87         6.42 o                         
   7   1   4        816.66        878.11        11.33 o                         
   8   1   4        172.53        180.14         3.11 o                         
   9   1   4        158.46        164.39         3.58 o                         
  10   1   4         34.95         38.72         2.04 o                         
  11   1   4         67.18         78.28         3.27 o                         
  12   1   4         65.84         57.49         2.36 o                         
  13   1   4          0.71          3.82         2.30 o                         
   0   2   4       4529.77       4639.71       177.35 o                         
   1   2   4         13.17         16.52         2.77 o                         
   2   2   4        423.72        428.17        11.61 o                         
   3   2   4          3.75          4.70         2.21 o                         
   4   2   4        961.95        955.23        13.40 o                         
   5   2   4        447.86        451.72         5.74 o                         
   6   2   4        204.25        215.96         3.01 o                         
   7   2   4        559.90        545.03         7.17 o                         
   8   2   4        357.30        357.72         5.23 o                         
   9   2   4        833.39        851.18        12.98 o                         
  10   2   4         37.62         36.75         1.77 o                         
  11   2   4         18.41         24.43         2.22 o                         
  12   2   4        227.80        203.56         5.12 o                         
  13   2   4         21.79         24.38         2.52 o                         
   1   3   4         87.45         95.43         3.97 o                         
   2   3   4        704.48        714.69        18.50 o                         
   3   3   4          0.00          0.43         1.15 o                         
   4   3   4        461.35        490.52         6.99 o                         
   5   3   4          1.77          3.09         0.96 o                         
   6   3   4        463.18        432.58         5.44 o                         
   7   3   4        385.63        365.17         5.06 o                         
   8   3   4         20.71         18.10         1.34 o                         
   9   3   4         10.44         14.00         1.98 o                         
  10   3   4        129.03        141.43         2.93 o                         
  11   3   4        617.53        621.72        10.64 o                         
  12   3   4        156.93        151.76         3.95 o                         
  13   3   4         83.81        108.88         4.79 o                         
   0   4   4        187.82        172.56         7.82 o                         
   1   4   4        239.92        244.47         5.95 o                         
   2   4   4       1176.16       1128.83        18.95 o                         
   3   4   4          0.36          2.55         1.28 o                         
   4   4   4        113.95        130.17         2.35 o                         
   5   4   4        194.36        173.52         2.56 o                         
   6   4   4         27.31         35.37         1.59 o                         
   7   4   4        100.19        107.65         2.25 o                         
   8   4   4        316.90        315.95         4.88 o                         
   9   4   4         38.99         42.10         1.80 o                         
  10   4   4         39.55         40.69         1.94 o                         
  11   4   4        249.72        259.04         4.91 o                         
  12   4   4          2.61          4.73         2.09 o                         
  13   4   4         23.41         30.34         3.10 o                         
   1   5   4        966.55        980.46        14.77 o                         
   2   5   4          0.07          2.51         1.11 o                         
   3   5   4        405.44        438.20         6.12 o                         
   4   5   4        475.58        515.08         6.70 o                         
   5   5   4          2.21          4.31         1.16 o                         
   6   5   4         93.03        108.37         2.22 o                         
   7   5   4          9.59         12.07         1.22 o                         
   8   5   4          1.22          1.13         1.52 o                         
   9   5   4         36.34         35.36         1.76 o                         
  10   5   4         68.69         70.47         2.60 o                         
  11   5   4         59.50         61.60         2.41 o                         
  12   5   4         93.38        103.10         4.52 o                         
  13   5   4         34.63         51.30         4.93 o                         
   0   6   4         33.88         47.23         2.43 o                         
   1   6   4        195.78        198.62         3.21 o                         
   2   6   4        746.41        764.11         9.99 o                         
   3   6   4        483.52        484.44         6.79 o                         
   4   6   4        287.11        296.56         4.37 o                         
   5   6   4        143.02        144.38         3.04 o                         
   6   6   4         36.16         40.07         1.61 o                         
   7   6   4        121.34        117.90         2.46 o                         
   8   6   4       1489.30       1400.38        22.34 o                         
   9   6   4       1113.93       1047.03        17.36 o                         
  10   6   4        794.95        778.98        14.68 o                         
  11   6   4          0.86          5.12         1.88 o                         
  12   6   4         61.38         67.62         2.89 o                         
   1   7   4         23.48         31.90         1.25 o                         
   2   7   4        651.59        641.65         8.41 o                         
   3   7   4       1811.73       1832.01        23.55 o                         
   4   7   4        198.49        210.38         3.48 o                         
   5   7   4         32.87         35.96         1.54 o                         
   6   7   4        211.03        208.29         3.56 o                         
   7   7   4        159.88        194.68         3.98 o                         
   8   7   4         78.80         72.57         2.15 o                         
   9   7   4         40.90         35.36         1.88 o                         
  10   7   4          1.98          1.95         1.82 o                         
  11   7   4         34.64         28.66         2.20 o                         
  12   7   4          4.04          0.98         2.21 o                         
   0   8   4        523.43        551.38        10.41 o                         
   1   8   4          1.34          0.37         1.46 o                         
   2   8   4        288.72        292.18         4.63 o                         
   3   8   4        160.07        137.36         2.67 o                         
   4   8   4         20.77         16.73         1.71 o                         
   5   8   4        164.32        173.10         3.32 o                         
   6   8   4        420.45        420.87         6.96 o                         
   7   8   4         30.01         31.03         1.84 o                         
   8   8   4        119.91        127.12         2.91 o                         
   9   8   4        215.86        226.21         6.94 o                         
  10   8   4        306.67        313.02         6.35 o                         
  11   8   4         23.38         17.38         1.95 o                         
  12   8   4          0.45          4.01         2.76 o                         
   1   9   4        268.72        290.50         4.49 o                         
   2   9   4        208.27        212.60         3.65 o                         
   3   9   4         83.25         91.85         2.24 o                         
   4   9   4         63.25         66.44         2.59 o                         
   5   9   4       1251.16       1287.56        18.30 o                         
   6   9   4        112.78        135.53         3.56 o                         
   7   9   4        878.14        860.36        13.27 o                         
   8   9   4         34.25         35.92         1.92 o                         
   9   9   4         36.97         41.28         2.14 o                         
  10   9   4         70.56         55.71         2.82 o                         
  11   9   4         33.92         33.42         2.29 o                         
   0  10   4        119.43        116.34         3.56 o                         
   1  10   4        345.90        358.73         5.37 o                         
   2  10   4         25.28         24.68         1.74 o                         
   3  10   4         19.65         25.98         2.54 o                         
   4  10   4          0.09          4.25         2.22 o                         
   5  10   4        372.39        375.28         7.09 o                         
   6  10   4         54.09         47.39         2.19 o                         
   7  10   4        654.89        622.83        10.55 o                         
   8  10   4        101.59        112.55         3.35 o                         
   9  10   4         22.61         23.97         2.20 o                         
  10  10   4          3.18          4.06         1.91 o                         
  11  10   4        285.23        320.61        14.04 o                         
   1  11   4        141.85        157.28         3.69 o                         
   2  11   4          0.86          1.89         2.34 o                         
   3  11   4         61.09         49.29         3.87 o                         
   4  11   4        595.93        635.25        10.77 o                         
   5  11   4         73.87         65.65         2.50 o                         
   6  11   4        276.26        269.73         6.07 o                         
   7  11   4          6.18          7.53         2.01 o                         
   8  11   4         20.67         21.27         2.27 o                         
   9  11   4         12.59          8.61         2.08 o                         
  10  11   4          8.22          9.53         2.77 o                         
   0  12   4       2241.20       2086.81        42.35 o                         
   1  12   4         12.40         14.24         2.16 o                         
   2  12   4       1029.68       1092.56        18.57 o                         
   3  12   4         51.62         51.74         2.30 o                         
   4  12   4         99.25        115.09         3.58 o                         
   5  12   4        343.59        350.78         9.20 o                         
   6  12   4        333.66        352.39         6.85 o                         
   7  12   4          1.90          2.58         2.06 o                         
   8  12   4        176.17        189.90         5.77 o                         
   9  12   4          5.26          9.33         2.32 o                         
   1  13   4        466.23        440.19         7.94 o                         
   2  13   4        103.70        101.41         3.84 o                         
   3  13   4        955.01       1001.69        21.88 o                         
   4  13   4        440.80        426.82         8.25 o                         
   5  13   4         23.09         18.84         2.20 o                         
   6  13   4        182.30        151.42         5.75 o                         
   7  13   4          3.07          2.95         2.46 o                         
   8  13   4         21.53         25.85         3.17 o                         
   0  14   4        996.75       1134.79        38.77 o                         
   1  14   4        430.16        447.19        11.00 o                         
   2  14   4         20.10         14.80         2.43 o                         
   3  14   4        353.26        359.94         7.23 o                         
   4  14   4          0.26          3.10         2.90 o                         
   5  14   4        171.21        147.45         4.71 o                         
   6  14   4         53.17         44.98         2.32 o                         
   7  14   4         52.11         54.80         3.28 o                         
   1  15   4          6.48          5.50         4.00 o                         
   2  15   4        222.74        236.76         9.34 o                         
   3  15   4         70.99         85.36         2.95 o                         
   4  15   4          1.42          2.89         2.38 o                         
   5  15   4          9.05          8.52         2.32 o                         
   6  15   4         50.52         55.04         3.50 o                         
   0  16   4        136.81         92.89         8.42 o                         
   1  16   4         81.47         73.73         4.16 o                         
   2  16   4          9.40         11.99         2.71 o                         
   3  16   4         41.81         46.80         3.58 o                         
   4  16   4        288.61        344.35        22.06 o                         
   1   0   5        254.32        245.33         5.92 o                         
   2   0   5        686.36        630.47        11.08 o                         
   3   0   5        710.96        744.67        16.04 o                         
   4   0   5       3905.46       3875.28        71.17 o                         
   5   0   5        778.43        823.36        14.47 o                         
   6   0   5        177.61        204.74         5.05 o                         
   7   0   5          5.20          9.41         1.77 o                         
   8   0   5         74.77         65.38         2.64 o                         
   9   0   5       2006.00       1993.65        38.33 o                         
  10   0   5        205.00        193.49         5.60 o                         
  11   0   5        304.84        313.00         7.88 o                         
  12   0   5        307.70        295.35        16.94 o                         
  13   0   5        450.81        448.62        23.53 o                         
   0   1   5       1571.87       1609.97        30.86 o                         
   1   1   5       4404.93       4396.36        59.24 o                         
   2   1   5       1697.71       1678.96        22.28 o                         
   3   1   5        395.23        420.20         5.90 o                         
   4   1   5         55.44         55.10         1.31 o                         
   5   1   5         57.63         54.95         1.33 o                         
   6   1   5        125.60        138.56         2.63 o                         
   7   1   5        201.91        203.77         3.18 o                         
   8   1   5         34.34         39.18         1.64 o                         
   9   1   5          2.04         -1.06         2.09 o                         
  10   1   5          1.37          0.21         1.76 o                         
  11   1   5        230.03        268.03         5.08 o                         
  12   1   5        131.14        136.30         5.43 o                         
  13   1   5          4.22          2.98         3.77 o                         
   1   2   5        352.66        322.08         4.93 o                         
   2   2   5        247.47        228.50         3.61 o                         
   3   2   5       1933.88       1914.00        25.41 o                         
   4   2   5        187.09        176.01         2.60 o                         
   5   2   5        312.10        328.50         4.44 o                         
   6   2   5          0.01          1.87         1.12 o                         
   7   2   5        468.02        480.10         6.42 o                         
   8   2   5        245.79        248.06         4.05 o                         
   9   2   5        229.05        244.62         4.23 o                         
  10   2   5          3.19          0.37         1.76 o                         
  11   2   5         19.63         26.24         2.10 o                         
  12   2   5         23.53         23.57         2.55 o                         
  13   2   5        211.52        239.19        10.93 o                         
   0   3   5       1416.01       1419.35        25.27 o                         
   1   3   5       1122.52       1144.77        14.75 o                         
   2   3   5       9405.04       9469.16       124.98 o                         
   3   3   5        785.61        775.88        10.13 o                         
   4   3   5        796.13        776.70         9.68 o                         
   5   3   5        185.53        203.70         3.12 o                         
   6   3   5         15.84         19.73         1.32 o                         
   7   3   5          0.10          1.26         1.20 o                         
   8   3   5         36.56         36.81         2.03 o                         
   9   3   5        442.88        433.83         6.70 o                         
  10   3   5        497.22        474.55        10.60 o                         
  11   3   5         41.44         41.86         2.34 o                         
  12   3   5          9.91          1.78         2.22 o                         
  13   3   5         22.71         21.64         5.25 o                         
   1   4   5         66.12         66.15         1.59 o                         
   2   4   5         62.72         75.13         1.48 o                         
   3   4   5       1730.71       1720.90        21.28 o                         
   4   4   5        146.94        155.16         2.61 o                         
   5   4   5         43.92         51.76         1.49 o                         
   6   4   5         14.80         14.47         1.20 o                         
   7   4   5         16.45         17.47         1.35 o                         
   8   4   5        399.49        421.63         7.04 o                         
   9   4   5         15.97         19.72         1.76 o                         
  10   4   5        188.19        201.67         4.95 o                         
  11   4   5          2.27          5.06         2.18 o                         
  12   4   5         13.67          8.27         2.46 o                         
   0   5   5        747.90        759.69        13.01 o                         
   1   5   5       1203.65       1213.26        15.11 o                         
   2   5   5        691.67        662.50         8.51 o                         
   3   5   5       1582.69       1600.92        20.58 o                         
   4   5   5          1.15          2.66         1.41 o                         
   5   5   5         34.28         39.44         1.41 o                         
   6   5   5        322.55        316.42         4.48 o                         
   7   5   5         80.91         87.42         2.07 o                         
   8   5   5        534.95        481.37         7.64 o                         
   9   5   5        630.26        604.79        10.51 o                         
  10   5   5         73.70         66.17         2.42 o                         
  11   5   5         77.55         76.21         3.22 o                         
  12   5   5        172.38        163.41         8.21 o                         
   1   6   5        820.22        818.10        10.56 o                         
   2   6   5        290.71        307.80         4.26 o                         
   3   6   5        739.09        742.20        10.55 o                         
   4   6   5         80.40         79.14         1.97 o                         
   5   6   5        448.45        458.27         6.95 o                         
   6   6   5        355.57        350.14         5.42 o                         
   7   6   5         77.76         92.17         2.61 o                         
   8   6   5          2.54          1.90         1.61 o                         
   9   6   5         21.52         26.37         1.97 o                         
  10   6   5          2.39          1.84         1.90 o                         
  11   6   5         92.14        114.05         5.82 o                         
  12   6   5         57.36         69.65         3.42 o                         
   0   7   5         10.93         25.29         2.14 o                         
   1   7   5         18.96         20.24         1.72 o                         
   2   7   5         18.99         20.37         1.44 o                         
   3   7   5       1070.87       1088.56        15.21 o                         
   4   7   5        881.34        877.11        12.91 o                         
   5   7   5        160.20        164.79         3.17 o                         
   6   7   5        163.12        159.99         3.20 o                         
   7   7   5         36.66         41.92         1.80 o                         
   8   7   5        502.76        527.31         8.68 o                         
   9   7   5       1174.13       1220.00        21.43 o                         
  10   7   5        152.75        170.41         4.06 o                         
  11   7   5        368.32        333.65         7.74 o                         
  12   7   5        232.19        260.20        13.99 o                         
   1   8   5        370.03        375.37         5.62 o                         
   2   8   5          0.10          0.26         1.40 o                         
   3   8   5         60.59         65.69         1.91 o                         
   4   8   5        118.37        102.68         2.47 o                         
   5   8   5        289.18        282.55         4.95 o                         
   6   8   5         45.06         53.10         2.08 o                         
   7   8   5         59.24         64.94         2.13 o                         
   8   8   5         24.06         19.42         1.90 o                         
   9   8   5         53.99         42.53         2.12 o                         
  10   8   5         94.35         86.75         3.63 o                         
  11   8   5         24.09         24.52         2.35 o                         
   0   9   5        888.32        939.05        17.22 o                         
   1   9   5          1.56          4.16         2.29 o                         
   2   9   5         66.44         69.96         2.44 o                         
   3   9   5        498.68        511.46         7.87 o                         
   4   9   5         15.91         17.21         1.95 o                         
   5   9   5        145.44        133.91         3.18 o                         
   6   9   5         22.90         19.23         1.86 o                         
   7   9   5        565.57        575.15         9.23 o                         
   8   9   5       1087.93       1050.02        16.93 o                         
   9   9   5         32.15         37.13         2.07 o                         
  10   9   5         74.50         73.28         3.79 o                         
  11   9   5         22.69          4.38         6.81 o                         
   1  10   5         16.71         22.54         2.36 o                         
   2  10   5        134.78        139.88         3.54 o                         
   3  10   5        287.87        265.14         6.47 o                         
   4  10   5          8.83          6.47         2.15 o                         
   5  10   5        162.24        168.82         4.04 o                         
   6  10   5          8.19          5.31         1.85 o                         
   7  10   5          4.16          1.43         1.78 o                         
   8  10   5          6.20          5.65         1.82 o                         
   9  10   5        139.15        144.30         9.59 o                         
  10  10   5         92.45        108.72         6.62 o                         
   0  11   5        223.21        218.61         6.93 o                         
   1  11   5         95.54         97.86         4.21 o                         
   2  11   5         55.97         50.79         3.69 o                         
   3  11   5         37.23         40.44         2.91 o                         
   4  11   5         32.26         34.48         2.24 o                         
   5  11   5        213.46        231.63         5.53 o                         
   6  11   5         57.52         66.10         2.63 o                         
   7  11   5         54.95         59.27         2.41 o                         
   8  11   5        278.32        275.64        10.01 o                         
   9  11   5         19.77         29.57         2.63 o                         
   1  12   5        182.47        177.33         5.28 o                         
   2  12   5         12.87         12.12         2.47 o                         
   3  12   5        761.99        767.18        14.12 o                         
   4  12   5         28.29         35.51         3.73 o                         
   5  12   5          3.02         -1.14         2.19 o                         
   6  12   5         33.05         33.07         2.26 o                         
   7  12   5         64.89         58.87         3.08 o                         
   8  12   5        135.73        135.35         4.28 o                         
   9  12   5          6.99         17.10         8.44 o                         
   0  13   5        531.45        574.15        17.51 o                         
   1  13   5        440.01        474.36        12.69 o                         
   2  13   5         36.53         37.36         3.08 o                         
   3  13   5         90.09         85.81         2.94 o                         
   4  13   5         25.11         21.77         2.59 o                         
   5  13   5         33.60         37.97         2.57 o                         
   6  13   5        263.92        260.90         7.08 o                         
   7  13   5         27.49         19.56         2.46 o                         
   8  13   5          9.98         10.19         4.78 o                         
   1  14   5        182.76        161.33         6.45 o                         
   2  14   5         41.27         36.28         2.70 o                         
   3  14   5        235.62        210.98         7.57 o                         
   4  14   5         65.03         66.99         3.61 o                         
   5  14   5        268.21        246.09         6.32 o                         
   6  14   5         13.64         11.03         2.48 o                         
   0  15   5          9.86         11.88         4.68 o                         
   1  15   5         93.93         88.70         4.75 o                         
   2  15   5          0.69          0.46         2.72 o                         
   3  15   5         52.08         60.31         3.36 o                         
   4  15   5         79.50         72.88         3.36 o                         
   5  15   5         62.28         58.52         4.04 o                         
   1  16   5         35.61         23.73         4.78 o                         
   2  16   5         60.57         62.31         7.06 o                         
   3  16   5         16.82         -1.66         7.49 o                         
   0   0   6         21.83         29.13         5.12 o                         
   1   0   6       1302.74       1243.07        22.10 o                         
   2   0   6       1554.75       1533.76        24.76 o                         
   3   0   6       2166.93       2165.08        39.93 o                         
   4   0   6        136.24        159.40         3.75 o                         
   5   0   6        106.95         98.05         2.71 o                         
   6   0   6        126.58        135.52         3.47 o                         
   7   0   6       1512.47       1493.49        28.07 o                         
   8   0   6         34.26         34.39         2.58 o                         
   9   0   6        172.25        153.67         5.09 o                         
  10   0   6        168.17        164.10         5.39 o                         
  11   0   6         31.92         20.76         3.02 o                         
  12   0   6         16.34         17.37         3.32 o                         
   1   1   6        111.83        123.95         1.81 o                         
   2   1   6       2273.69       2247.92        25.56 o                         
   3   1   6        537.84        525.67         6.60 o                         
   4   1   6       1631.36       1627.17        21.81 o                         
   5   1   6         12.56         12.73         1.21 o                         
   6   1   6        232.33        243.77         3.95 o                         
   7   1   6         78.57         83.40         2.04 o                         
   8   1   6        117.43        110.45         3.46 o                         
   9   1   6          0.05          0.70         1.81 o                         
  10   1   6         93.28         98.01         2.86 o                         
  11   1   6          4.56          7.77         2.30 o                         
  12   1   6          0.10          0.70         2.63 o                         
   0   2   6          8.38         11.59         1.35 o                         
   1   2   6         43.71         39.73         1.09 o                         
   2   2   6       1029.48       1032.44        11.89 o                         
   3   2   6        520.26        525.47         6.62 o                         
   4   2   6        546.62        567.46         7.42 o                         
   5   2   6        156.75        178.39         3.08 o                         
   6   2   6          2.06          2.65         1.28 o                         
   7   2   6        526.60        524.24         8.35 o                         
   8   2   6        460.97        440.08         7.04 o                         
   9   2   6       1004.79        988.30        15.89 o                         
  10   2   6         20.02         19.97         2.06 o                         
  11   2   6         84.00         82.93         5.21 o                         
  12   2   6          3.46          5.55         2.49 o                         
   1   3   6       2084.62       2059.37        24.21 o                         
   2   3   6        351.61        359.88         4.71 o                         
   3   3   6        341.60        350.36         4.71 o                         
   4   3   6         24.25         27.73         1.21 o                         
   5   3   6        218.95        223.39         3.51 o                         
   6   3   6        108.14        112.56         2.22 o                         
   7   3   6         18.49         19.01         1.94 o                         
   8   3   6         86.69         82.30         2.26 o                         
   9   3   6          0.03          0.87         1.85 o                         
  10   3   6        306.82        318.31         6.28 o                         
  11   3   6         22.15         20.31         2.51 o                         
  12   3   6         60.41         52.76         3.18 o                         
   0   4   6        158.28        157.71         3.45 o                         
   1   4   6       2545.97       2508.02        31.45 o                         
   2   4   6         57.87         58.10         1.53 o                         
   3   4   6         17.47         27.86         1.31 o                         
   4   4   6        418.09        407.07         5.29 o                         
   5   4   6          9.49         15.09         1.37 o                         
   6   4   6         86.79        103.95         2.17 o                         
   7   4   6        786.24        779.30        11.67 o                         
   8   4   6          3.01          2.65         1.66 o                         
   9   4   6        412.46        399.53         7.93 o                         
  10   4   6         43.12         41.90         2.45 o                         
  11   4   6         61.28         58.97         4.83 o                         
  12   4   6         21.69         20.72         3.18 o                         
   1   5   6        268.37        276.44         3.86 o                         
   2   5   6       1103.02       1125.07        15.55 o                         
   3   5   6        298.76        306.46         4.32 o                         
   4   5   6        824.24        866.48        11.13 o                         
   5   5   6        189.02        200.87         3.85 o                         
   6   5   6        743.26        726.96        11.94 o                         
   7   5   6          7.45          8.85         1.64 o                         
   8   5   6        991.99       1019.25        16.38 o                         
   9   5   6        267.42        265.25         8.57 o                         
  10   5   6         23.63         13.79         2.17 o                         
  11   5   6         96.09         86.79         4.73 o                         
  12   5   6         29.81         32.06         3.45 o                         
   0   6   6        180.61        190.15         4.20 o                         
   1   6   6         29.41         43.06         1.55 o                         
   2   6   6         44.49         47.60         1.69 o                         
   3   6   6         64.90         86.01         2.01 o                         
   4   6   6         71.51         72.28         1.83 o                         
   5   6   6        230.20        244.91         3.96 o                         
   6   6   6         17.38         19.47         1.89 o                         
   7   6   6        295.24        294.73         5.27 o                         
   8   6   6        793.56        773.41        13.03 o                         
   9   6   6        429.22        431.06         8.20 o                         
  10   6   6          4.95          9.18         2.12 o                         
  11   6   6         10.03          5.11         2.20 o                         
   1   7   6          0.31          1.51         1.56 o                         
   2   7   6          0.04         -1.60         1.60 o                         
   3   7   6       1023.25       1065.76        15.45 o                         
   4   7   6         70.45         79.53         2.10 o                         
   5   7   6        441.95        447.87         8.12 o                         
   6   7   6         17.27         15.21         1.80 o                         
   7   7   6        218.14        223.97         4.33 o                         
   8   7   6          0.40         -0.45         2.60 o                         
   9   7   6          3.54          2.69         1.86 o                         
  10   7   6         20.88         22.84         2.56 o                         
  11   7   6          1.12          1.70         2.78 o                         
   0   8   6        578.37        599.14        12.71 o                         
   1   8   6        203.78        220.07         4.12 o                         
   2   8   6          1.20          2.63         1.61 o                         
   3   8   6         38.25         43.83         1.85 o                         
   4   8   6        138.51        137.17         3.68 o                         
   5   8   6        137.04        139.77         3.36 o                         
   6   8   6         13.89         18.13         1.66 o                         
   7   8   6        741.48        745.54        14.41 o                         
   8   8   6         30.57         31.51         1.99 o                         
   9   8   6        193.07        199.23         5.72 o                         
  10   8   6        112.96        111.14         5.73 o                         
   1   9   6        607.12        623.64        10.12 o                         
   2   9   6        167.93        167.73         4.79 o                         
   3   9   6        105.36        107.42         3.58 o                         
   4   9   6        874.60        871.36        13.82 o                         
   5   9   6        361.25        351.86         6.86 o                         
   6   9   6          1.90          2.75         1.82 o                         
   7   9   6          1.39          4.19         2.18 o                         
   8   9   6        196.21        206.05         6.37 o                         
   9   9   6         83.13         73.68         2.69 o                         
  10   9   6         10.91         12.22         3.35 o                         
   0  10   6          1.47          3.18         2.65 o                         
   1  10   6       1458.24       1499.58        23.95 o                         
   2  10   6        339.81        348.29         7.97 o                         
   3  10   6        812.22        805.11        15.44 o                         
   4  10   6         92.11         92.53         2.85 o                         
   5  10   6         19.53         20.82         2.02 o                         
   6  10   6        102.74        105.20         3.70 o                         
   7  10   6        127.05        129.00         3.57 o                         
   8  10   6          2.70          3.81         1.99 o                         
   9  10   6         51.02         45.61         3.46 o                         
   1  11   6        314.84        303.04         6.25 o                         
   2  11   6        203.92        210.07         4.63 o                         
   3  11   6         52.90         48.01         2.59 o                         
   4  11   6        164.86        178.77         5.11 o                         
   5  11   6         23.29         31.69         2.10 o                         
   6  11   6        121.31        112.64         3.20 o                         
   7  11   6        601.85        615.98        15.97 o                         
   8  11   6         14.38         11.79         2.62 o                         
   9  11   6         10.44         11.48         5.05 o                         
   0  12   6          7.64         16.75         5.80 o                         
   1  12   6        177.04        183.83         4.91 o                         
   2  12   6        144.26        126.55         3.93 o                         
   3  12   6        782.76        800.73        16.52 o                         
   4  12   6         24.19         37.08         3.45 o                         
   5  12   6         75.80         79.16         3.01 o                         
   6  12   6         99.68        107.05         5.98 o                         
   7  12   6          2.38          2.06         2.49 o                         
   8  12   6         15.23         13.28         4.26 o                         
   1  13   6         10.88         14.02         2.74 o                         
   2  13   6        142.72        121.10         3.97 o                         
   3  13   6         85.42         91.99         3.24 o                         
   4  13   6        245.54        221.83         6.87 o                         
   5  13   6          5.16          5.25         1.95 o                         
   6  13   6        185.80        162.83         5.48 o                         
   7  13   6         15.39         27.47         6.41 o                         
   0  14   6         71.98         67.58         5.15 o                         
   1  14   6          0.39          2.41         2.94 o                         
   2  14   6          7.56          4.66         2.59 o                         
   3  14   6        207.92        203.48         6.42 o                         
   4  14   6          6.30         11.48         2.36 o                         
   5  14   6          8.59          7.60         3.11 o                         
   1  15   6        261.95        244.21         6.84 o                         
   2  15   6         40.45         39.32         3.84 o                         
   3  15   6          7.63         11.09         5.38 o                         
   1   0   7        401.57        409.73         7.40 o                         
   2   0   7       1629.73       1642.71        27.40 o                         
   3   0   7         75.07         77.25         2.41 o                         
   4   0   7         15.93         21.68         2.13 o                         
   5   0   7        918.13        941.53        17.24 o                         
   6   0   7          0.05         -2.65         2.65 o                         
   7   0   7        174.33        197.76         7.57 o                         
   8   0   7          0.05          1.74         2.47 o                         
   9   0   7         45.82         43.95         3.16 o                         
  10   0   7          3.38          3.82         3.01 o                         
  11   0   7          6.62         13.75         3.30 o                         
   0   1   7        334.17        321.00         6.06 o                         
   1   1   7         10.88         11.76         1.05 o                         
   2   1   7        217.23        218.92         3.15 o                         
   3   1   7        671.68        641.52         7.88 o                         
   4   1   7          2.79          2.11         1.21 o                         
   5   1   7        578.39        563.68         7.96 o                         
   6   1   7          0.73          3.15         1.79 o                         
   7   1   7         39.11         41.20         2.38 o                         
   8   1   7         78.62         77.71         2.37 o                         
   9   1   7         21.20         18.29         2.02 o                         
  10   1   7          1.47          1.12         2.24 o                         
  11   1   7         80.35         75.20         4.48 o                         
   1   2   7         20.49         22.93         1.20 o                         
   2   2   7        449.55        460.72         6.21 o                         
   3   2   7        170.73        176.47         2.91 o                         
   4   2   7          3.91          5.13         1.27 o                         
   5   2   7         71.37         76.41         1.92 o                         
   6   2   7          1.53          2.47         2.00 o                         
   7   2   7        154.61        161.22         3.14 o                         
   8   2   7        494.88        503.02         8.82 o                         
   9   2   7         21.81         20.19         2.04 o                         
  10   2   7          0.37          1.19         2.30 o                         
  11   2   7         89.08         81.22         3.95 o                         
   0   3   7        145.42        137.07         3.54 o                         
   1   3   7          2.52          2.57         1.06 o                         
   2   3   7        778.86        806.45        10.09 o                         
   3   3   7        121.38        122.78         2.45 o                         
   4   3   7        456.85        480.41         6.43 o                         
   5   3   7       1021.02       1016.46        13.30 o                         
   6   3   7         29.48         27.42         1.85 o                         
   7   3   7        840.52        824.46        12.13 o                         
   8   3   7        952.44        967.72        16.17 o                         
   9   3   7         10.81         11.87         2.14 o                         
  10   3   7        235.05        258.45         9.37 o                         
  11   3   7          7.70          5.71         2.56 o                         
   1   4   7         74.91         77.24         1.66 o                         
   2   4   7        847.34        850.07        11.22 o                         
   3   4   7          7.26         12.75         1.37 o                         
   4   4   7         39.18         40.72         1.56 o                         
   5   4   7        244.59        243.48         4.45 o                         
   6   4   7        233.04        232.08         3.97 o                         
   7   4   7         44.91         52.85         2.14 o                         
   8   4   7         12.60          6.32         2.17 o                         
   9   4   7         14.40         12.61         2.27 o                         
  10   4   7         40.11         45.29         2.97 o                         
  11   4   7         44.41         46.55         4.42 o                         
   0   5   7        166.95        177.50         4.14 o                         
   1   5   7       1458.87       1462.69        18.29 o                         
   2   5   7        146.77        148.94         2.63 o                         
   3   5   7        461.85        449.80         6.23 o                         
   4   5   7        122.84        118.53         2.43 o                         
   5   5   7        211.69        214.05         3.85 o                         
   6   5   7        318.96        320.44         5.46 o                         
   7   5   7        332.34        320.24         5.79 o                         
   8   5   7        175.72        165.15         3.78 o                         
   9   5   7          3.35          2.91         2.18 o                         
  10   5   7         10.01         12.01         2.47 o                         
  11   5   7         36.84         44.10         3.81 o                         
   1   6   7         94.31        101.56         2.28 o                         
   2   6   7          0.54          0.70         1.36 o                         
   3   6   7        121.01        126.23         2.48 o                         
   4   6   7         39.85         38.13         1.84 o                         
   5   6   7         52.30         53.13         1.85 o                         
   6   6   7         27.13         28.94         1.83 o                         
   7   6   7         55.98         66.49         2.65 o                         
   8   6   7         35.63         30.80         2.20 o                         
   9   6   7          2.09          0.12         2.25 o                         
  10   6   7         13.07         10.60         2.27 o                         
   0   7   7          4.65          4.95         2.92 o                         
   1   7   7          0.14         -0.02         1.60 o                         
   2   7   7       1240.44       1290.82        19.81 o                         
   3   7   7         94.33         95.70         2.57 o                         
   4   7   7         28.65         30.19         1.90 o                         
   5   7   7        744.69        747.61        12.18 o                         
   6   7   7        486.63        504.37         9.31 o                         
   7   7   7        125.63        123.94         3.22 o                         
   8   7   7         62.62         66.70         3.31 o                         
   9   7   7         22.17         17.21         3.25 o                         
  10   7   7        395.53        451.72        15.43 o                         
   1   8   7         60.94         64.01         2.36 o                         
   2   8   7         85.89         85.92         3.04 o                         
   3   8   7         56.35         66.00         2.13 o                         
   4   8   7         25.70         26.31         1.86 o                         
   5   8   7        780.46        771.28        12.53 o                         
   6   8   7         39.21         41.91         2.72 o                         
   7   8   7        150.96        149.66         4.35 o                         
   8   8   7         54.12         62.45         2.83 o                         
   9   8   7          4.85         10.63         2.23 o                         
  10   8   7          4.46          7.51         4.77 o                         
   0   9   7        363.64        365.69         9.79 o                         
   1   9   7        248.59        254.79         5.27 o                         
   2   9   7        242.40        242.94         5.03 o                         
   3   9   7         14.33         10.77         2.18 o                         
   4   9   7          5.29          8.26         1.91 o                         
   5   9   7        429.96        467.98         8.57 o                         
   6   9   7          5.39          5.59         1.91 o                         
   7   9   7         67.12         61.82         2.72 o                         
   8   9   7        324.73        317.56         7.76 o                         
   9   9   7         34.55         34.22         4.90 o                         
   1  10   7         26.22         26.81         2.30 o                         
   2  10   7         62.12         69.60         2.71 o                         
   3  10   7        291.63        330.29         6.95 o                         
   4  10   7          6.48         12.71         2.04 o                         
   5  10   7          0.97          2.18         1.86 o                         
   6  10   7         37.14         39.21         2.42 o                         
   7  10   7        169.47        177.68         6.21 o                         
   8  10   7          0.98         -1.45         3.14 o                         
   0  11   7        157.96        172.70         9.54 o                         
   1  11   7        118.64        119.89         3.48 o                         
   2  11   7         29.89         26.46         2.43 o                         
   3  11   7         61.36         63.11         2.68 o                         
   4  11   7          2.27          3.68         2.07 o                         
   5  11   7        583.72        619.18        13.69 o                         
   6  11   7         45.70         37.04         2.39 o                         
   7  11   7         11.51         15.50         3.09 o                         
   8  11   7        232.62        244.35        16.36 o                         
   1  12   7        278.89        272.82         6.68 o                         
   2  12   7          0.22          1.83         2.69 o                         
   3  12   7        168.57        180.27         5.82 o                         
   4  12   7        125.32        126.04         3.67 o                         
   5  12   7        284.49        274.30         6.31 o                         
   6  12   7          5.66          4.75         2.63 o                         
   7  12   7          5.41         18.10        10.46 o                         
   0  13   7        115.24        129.41        14.53 o                         
   1  13   7        114.00        124.42        11.66 o                         
   2  13   7        134.03        132.28         5.93 o                         
   3  13   7          6.56          5.44         2.26 o                         
   4  13   7        132.53        125.52         4.80 o                         
   5  13   7        414.86        393.96        24.74 o                         
   1  14   7        139.62        143.78         7.46 o                         
   2  14   7         18.78          8.75         2.89 o                         
   3  14   7        322.82        311.19        11.84 o                         
   0   0   8         35.67         37.08         3.49 o                         
   1   0   8        467.57        473.64         8.60 o                         
   2   0   8       1354.29       1351.15        26.50 o                         
   3   0   8         45.00         47.69         2.85 o                         
   4   0   8        703.35        699.74        17.72 o                         
   5   0   8         23.32         24.44         2.49 o                         
   6   0   8        245.36        243.49         6.63 o                         
   7   0   8       1469.37       1486.87        33.46 o                         
   8   0   8        992.41        990.43        23.94 o                         
   9   0   8        159.30        173.96         5.73 o                         
  10   0   8         97.35        135.25         9.76 o                         
   1   1   8         10.35         11.51         1.26 o                         
   2   1   8          4.10          7.00         1.34 o                         
   3   1   8        156.09        165.12         2.95 o                         
   4   1   8        893.38        863.73        12.98 o                         
   5   1   8        111.80        110.61         2.49 o                         
   6   1   8         12.23         13.02         1.80 o                         
   7   1   8         29.33         31.86         2.03 o                         
   8   1   8        115.58        124.89         3.22 o                         
   9   1   8        201.51        198.11         7.46 o                         
  10   1   8         57.88         51.11         2.66 o                         
   0   2   8          0.56          0.43         1.82 o                         
   1   2   8         11.17         14.00         1.26 o                         
   2   2   8        117.49        117.46         2.34 o                         
   3   2   8        334.53        352.04         5.07 o                         
   4   2   8        604.26        605.21         8.93 o                         
   5   2   8        288.95        279.94         4.37 o                         
   6   2   8        152.34        152.24         3.31 o                         
   7   2   8        167.51        166.68         4.33 o                         
   8   2   8         39.58         41.42         2.22 o                         
   9   2   8        137.41        124.05         3.57 o                         
  10   2   8        136.48        127.17         6.71 o                         
   1   3   8          0.93          5.89         1.44 o                         
   2   3   8        279.57        261.00         3.94 o                         
   3   3   8        993.35        944.48        13.35 o                         
   4   3   8        884.72        879.03        12.42 o                         
   5   3   8         52.62         54.13         2.20 o                         
   6   3   8          6.09          8.48         1.81 o                         
   7   3   8          0.39         -1.76         2.20 o                         
   8   3   8         44.35         54.54         2.46 o                         
   9   3   8        457.35        458.73         9.40 o                         
  10   3   8         96.50         83.42         4.78 o                         
   0   4   8        113.77        112.01         2.98 o                         
   1   4   8        507.49        524.34         6.83 o                         
   2   4   8         26.42         29.84         1.72 o                         
   3   4   8         58.61         63.70         2.08 o                         
   4   4   8        805.50        783.34        10.50 o                         
   5   4   8        374.54        373.99         6.19 o                         
   6   4   8         49.19         52.44         2.24 o                         
   7   4   8         28.59         25.89         2.17 o                         
   8   4   8         11.69         19.41         2.13 o                         
   9   4   8        203.64        223.64         7.17 o                         
  10   4   8          6.94          9.11         2.79 o                         
   1   5   8          2.10          3.73         2.08 o                         
   2   5   8         12.88         13.10         1.63 o                         
   3   5   8       1220.18       1238.84        16.29 o                         
   4   5   8        558.64        556.72         8.24 o                         
   5   5   8         33.71         34.04         1.91 o                         
   6   5   8        148.71        146.30         3.72 o                         
   7   5   8         30.19         30.63         2.12 o                         
   8   5   8        163.41        162.26         7.38 o                         
   9   5   8        246.94        248.19         7.90 o                         
  10   5   8         17.65         17.03         3.94 o                         
   0   6   8        654.22        644.40        13.47 o                         
   1   6   8          1.78          3.24         1.69 o                         
   2   6   8        233.43        219.93         3.71 o                         
   3   6   8       2689.98       2734.29        39.65 o                         
   4   6   8        166.53        184.58         3.57 o                         
   5   6   8          3.43          1.08         1.81 o                         
   6   6   8         28.99         33.06         2.21 o                         
   7   6   8         14.00         14.39         2.13 o                         
   8   6   8          0.13          2.63         2.33 o                         
   9   6   8        623.34        654.83        19.87 o                         
   1   7   8        301.65        308.05         5.24 o                         
   2   7   8         65.77         78.49         2.17 o                         
   3   7   8        458.62        465.25         7.34 o                         
   4   7   8        248.53        250.49         4.69 o                         
   5   7   8         23.28         23.47         2.55 o                         
   6   7   8        138.31        140.78         3.34 o                         
   7   7   8        227.15        235.61         6.45 o                         
   8   7   8         43.55         52.15         2.61 o                         
   9   7   8        240.47        196.20         8.29 o                         
   0   8   8         82.83         84.24         3.99 o                         
   1   8   8         22.30         21.61         1.85 o                         
   2   8   8        597.49        610.80         9.86 o                         
   3   8   8        183.78        194.78         5.09 o                         
   4   8   8        176.53        172.89         4.07 o                         
   5   8   8        150.55        145.25         3.66 o                         
   6   8   8         37.91         44.21         2.63 o                         
   7   8   8          0.56         -0.26         2.79 o                         
   8   8   8        121.67        117.99         5.71 o                         
   1   9   8        195.70        224.19         9.26 o                         
   2   9   8        250.19        252.60        13.50 o                         
   3   9   8        143.47        143.94         3.51 o                         
   4   9   8         52.42         51.65         2.80 o                         
   5   9   8         12.37         11.11         2.15 o                         
   6   9   8         36.94         35.73         2.82 o                         
   7   9   8         21.32         17.45         2.45 o                         
   8   9   8         17.11         11.89         2.96 o                         
   0  10   8          9.81          9.30         2.75 o                         
   1  10   8         79.02         72.27         2.62 o                         
   2  10   8         16.27         16.31         2.01 o                         
   3  10   8         19.61         16.77         2.04 o                         
   4  10   8        307.97        332.27         6.92 o                         
   5  10   8         85.55        100.72         4.99 o                         
   6  10   8        170.27        180.56         6.72 o                         
   7  10   8         43.79         54.53         3.56 o                         
   1  11   8         41.72         45.44         2.35 o                         
   2  11   8          0.05          1.07         2.01 o                         
   3  11   8        169.68        182.49         7.63 o                         
   4  11   8          0.04          0.97         2.11 o                         
   5  11   8         45.83         49.15         2.67 o                         
   6  11   8         12.14         13.39         2.91 o                         
   0  12   8          0.29         -1.52         3.36 o                         
   1  12   8         88.20         97.02         3.62 o                         
   2  12   8         93.15         74.93         4.85 o                         
   3  12   8         23.91         21.54         2.25 o                         
   4  12   8          1.86          3.18         2.42 o                         
   5  12   8          1.10          5.47         4.42 o                         
   1  13   8        103.32         98.31         5.92 o                         
   2  13   8          2.64          5.01         3.04 o                         
   3  13   8          1.31          3.80         3.54 o                         
   1   0   9          7.00         10.35         2.86 o                         
   2   0   9        929.52        946.29        19.83 o                         
   3   0   9         14.66         11.15         2.50 o                         
   4   0   9        521.11        507.82        13.14 o                         
   5   0   9        508.84        511.69        14.73 o                         
   6   0   9        154.36        177.95         6.08 o                         
   7   0   9          0.87          2.59         2.94 o                         
   8   0   9          0.06          3.41         3.58 o                         
   9   0   9         47.30         45.21         7.52 o                         
   0   1   9        290.14        267.89         6.20 o                         
   1   1   9          0.03         -1.49         1.49 o                         
   2   1   9        310.05        290.57         4.77 o                         
   3   1   9         89.47         81.42         2.32 o                         
   4   1   9         86.84         87.45         2.49 o                         
   5   1   9         11.51          8.73         1.98 o                         
   6   1   9        626.11        641.07        10.96 o                         
   7   1   9        395.33        398.16         7.33 o                         
   8   1   9         63.71         66.57         3.59 o                         
   9   1   9          3.56          6.15         2.79 o                         
   1   2   9        254.30        258.96         4.38 o                         
   2   2   9         42.90         43.22         1.86 o                         
   3   2   9        173.84        167.61         4.09 o                         
   4   2   9         75.46         66.69         2.27 o                         
   5   2   9        391.70        395.17         7.50 o                         
   6   2   9         29.82         29.27         2.27 o                         
   7   2   9          0.47         -0.70         2.27 o                         
   8   2   9         15.13         14.31         2.70 o                         
   9   2   9          5.31          1.94         2.87 o                         
   0   3   9         18.87         25.47         2.26 o                         
   1   3   9          2.51          1.54         1.57 o                         
   2   3   9        203.01        186.80         3.88 o                         
   3   3   9         28.87         25.36         1.79 o                         
   4   3   9         38.71         37.54         2.01 o                         
   5   3   9         85.45         96.36         3.16 o                         
   6   3   9          3.29          2.56         2.02 o                         
   7   3   9        176.59        183.60         6.49 o                         
   8   3   9        448.87        432.90         9.88 o                         
   9   3   9         43.09         35.95         3.36 o                         
   1   4   9         30.79         32.73         1.71 o                         
   2   4   9        354.97        353.03         5.63 o                         
   3   4   9        172.05        179.73         3.64 o                         
   4   4   9          1.29          0.79         1.94 o                         
   5   4   9          0.79          0.97         2.17 o                         
   6   4   9         62.03         62.11         2.39 o                         
   7   4   9          3.01         10.48         2.48 o                         
   8   4   9         76.21         79.62         4.13 o                         
   9   4   9        125.51        104.04        10.56 o                         
   0   5   9        184.73        203.05         5.50 o                         
   1   5   9          7.30          5.92         1.61 o                         
   2   5   9          0.65          1.88         1.62 o                         
   3   5   9        227.49        221.23         4.84 o                         
   4   5   9        243.41        238.88         4.90 o                         
   5   5   9          2.79          2.43         1.92 o                         
   6   5   9        283.53        271.43         9.26 o                         
   7   5   9         24.37         28.90         2.57 o                         
   8   5   9        360.33        358.56        10.61 o                         
   9   5   9         31.06         36.70         3.75 o                         
   1   6   9         37.44         42.06         1.90 o                         
   2   6   9         57.49         60.20         2.31 o                         
   3   6   9          0.17          5.54         2.06 o                         
   4   6   9         20.26         22.34         1.96 o                         
   5   6   9       1341.61       1392.76        24.99 o                         
   6   6   9          0.11          3.08         2.18 o                         
   7   6   9        195.03        207.62         7.41 o                         
   8   6   9         22.07         18.69         2.87 o                         
   0   7   9        306.06        302.78         8.81 o                         
   1   7   9        236.65        232.18         7.61 o                         
   2   7   9       1095.76       1101.62        17.12 o                         
   3   7   9        131.65        128.98         3.55 o                         
   4   7   9         77.63         75.22         2.45 o                         
   5   7   9          4.23          4.48         2.11 o                         
   6   7   9         31.06         32.89         2.56 o                         
   7   7   9        483.12        512.40        13.91 o                         
   8   7   9         47.61         53.01         4.25 o                         
   1   8   9         31.28         33.11         2.23 o                         
   2   8   9         26.23         22.73         1.98 o                         
   3   8   9         55.85         56.52         2.40 o                         
   4   8   9         90.73         88.58         2.93 o                         
   5   8   9        104.61         98.75         3.23 o                         
   6   8   9         17.57         16.79         2.44 o                         
   7   8   9          5.70          6.61         3.04 o                         
   0   9   9        830.57        890.99        21.49 o                         
   1   9   9          4.84          6.82         1.93 o                         
   2   9   9         52.74         59.96         2.94 o                         
   3   9   9         27.74         27.46         2.35 o                         
   4   9   9        423.53        432.27         8.96 o                         
   5   9   9        121.51        112.33         4.95 o                         
   6   9   9         35.26         34.69         3.68 o                         
   1  10   9        675.09        713.82        22.13 o                         
   2  10   9         29.94         32.25         2.54 o                         
   3  10   9         24.59         22.98         2.24 o                         
   4  10   9          4.29          5.14         2.35 o                         
   5  10   9          2.22          3.00         3.08 o                         
   0  11   9         19.91         19.38         3.04 o                         
   1  11   9          0.02          1.33         1.97 o                         
   2  11   9          6.84         10.41         2.13 o                         
   3  11   9        124.66        108.05         7.41 o                         
   4  11   9          6.54          9.99         3.17 o                         
   1  12   9         83.72         80.10         3.82 o                         
   2  12   9        234.82        252.77        17.91 o                         
   0   0  10         65.87         67.93         4.65 o                         
   1   0  10        285.17        259.87         8.07 o                         
   2   0  10         26.22         24.46         3.62 o                         
   3   0  10         98.29         94.99         4.05 o                         
   4   0  10        202.00        195.44         8.54 o                         
   5   0  10        128.73        110.45         5.70 o                         
   6   0  10        103.50        105.73         5.36 o                         
   7   0  10        215.67        213.75        12.59 o                         
   8   0  10        105.00         87.86        10.27 o                         
   1   1  10         72.48         72.47         3.31 o                         
   2   1  10          4.41          1.95         2.28 o                         
   3   1  10          9.20          8.78         2.13 o                         
   4   1  10        210.01        201.71         4.80 o                         
   5   1  10          1.23          1.92         2.14 o                         
   6   1  10          0.00         -0.72         2.28 o                         
   7   1  10        135.63        127.52         6.25 o                         
   8   1  10          1.94          1.54         3.59 o                         
   0   2  10         29.18         40.91         5.18 o                         
   1   2  10         19.30         27.88         2.43 o                         
   2   2  10        447.84        426.64        11.38 o                         
   3   2  10         22.56         22.07         2.33 o                         
   4   2  10          0.89          0.31         2.08 o                         
   5   2  10          1.17          0.68         2.17 o                         
   6   2  10          4.54          5.14         2.43 o                         
   7   2  10         23.76         26.99         2.46 o                         
   8   2  10         25.03         28.73         5.24 o                         
   1   3  10        294.55        311.45         7.29 o                         
   2   3  10        693.51        720.39        11.81 o                         
   3   3  10         65.09         67.48         3.21 o                         
   4   3  10         28.97         28.85         2.31 o                         
   5   3  10         49.67         52.24         2.50 o                         
   6   3  10         24.63         30.11         2.62 o                         
   7   3  10        387.50        391.72        12.67 o                         
   8   3  10        231.45        237.36         9.81 o                         
   0   4  10         12.45         20.77         2.99 o                         
   1   4  10        151.60        157.32         3.59 o                         
   2   4  10        128.75        126.15         2.98 o                         
   3   4  10         17.10         19.05         2.13 o                         
   4   4  10          7.73          8.82         2.16 o                         
   5   4  10          4.24          3.12         2.37 o                         
   6   4  10          5.62          6.09         2.29 o                         
   7   4  10         20.52         21.06         2.71 o                         
   1   5  10         68.71         72.48         2.44 o                         
   2   5  10          0.25          5.23         1.93 o                         
   3   5  10        142.03        134.67         3.80 o                         
   4   5  10          0.05          0.01         2.16 o                         
   5   5  10        292.69        289.61         6.32 o                         
   6   5  10         34.13         35.03         2.73 o                         
   7   5  10         32.74         37.46         4.46 o                         
   0   6  10          3.65          2.65         2.70 o                         
   1   6  10        116.88        117.50         4.34 o                         
   2   6  10        177.14        182.49         4.62 o                         
   3   6  10        229.59        220.83         5.78 o                         
   4   6  10         22.78         18.89         2.32 o                         
   5   6  10          0.57          6.96         2.38 o                         
   6   6  10        447.46        463.25        13.25 o                         
   7   6  10          0.78          5.41         8.32 o                         
   1   7  10        195.28        200.94         5.68 o                         
   2   7  10         68.32         65.13         2.60 o                         
   3   7  10         44.26         45.68         2.98 o                         
   4   7  10        605.18        566.92        12.17 o                         
   5   7  10         58.73         51.89         4.48 o                         
   6   7  10         90.16        111.65        13.80 o                         
   0   8  10          5.02          8.56         3.18 o                         
   1   8  10          8.56          8.98         2.25 o                         
   2   8  10         20.85         20.49         2.30 o                         
   3   8  10        298.85        274.48         9.14 o                         
   4   8  10         41.56         30.59         2.73 o                         
   5   8  10         56.76         45.51         4.68 o                         
   1   9  10         21.05         21.49         2.23 o                         
   2   9  10         23.74         28.02         2.58 o                         
   3   9  10        355.54        369.61        13.76 o                         
   4   9  10          0.81         -2.05         3.76 o                         
   0  10  10        196.22        203.72        11.73 o                         
   1  10  10         29.26         31.95         3.48 o                         
   2  10  10         98.54        107.85         8.74 o                         
   1   0  11         51.29         40.08         4.04 o                         
   2   0  11          0.10          6.05         3.50 o                         
   3   0  11        174.29        163.21         7.25 o                         
   4   0  11          0.25          2.33         3.29 o                         
   5   0  11        398.06        402.59        13.44 o                         
   6   0  11         68.67         74.85         6.82 o                         
   0   1  11         11.18         12.20         3.62 o                         
   1   1  11         82.23         70.72         3.71 o                         
   2   1  11        126.58        120.65         4.74 o                         
   3   1  11        128.73        113.25         3.56 o                         
   4   1  11        181.96        183.80         7.20 o                         
   5   1  11         33.15         31.02         2.54 o                         
   6   1  11        178.88        176.85        11.80 o                         
   1   2  11          8.90          6.44         2.97 o                         
   2   2  11         27.31         25.17         2.91 o                         
   3   2  11          1.69         -1.97         2.65 o                         
   4   2  11        383.54        356.11        10.65 o                         
   5   2  11        458.94        425.65         9.62 o                         
   6   2  11        126.73        129.51         7.63 o                         
   0   3  11        243.38        239.19        10.95 o                         
   1   3  11         78.37         71.86         3.13 o                         
   2   3  11         66.34         71.57         3.80 o                         
   3   3  11         10.28         10.12         2.41 o                         
   4   3  11          6.60          9.91         2.47 o                         
   5   3  11         12.76         12.56         2.73 o                         
   6   3  11          0.67          4.46         4.17 o                         
   1   4  11          4.03          5.30         2.50 o                         
   2   4  11          0.68          4.10         2.50 o                         
   3   4  11          0.06          2.60         2.51 o                         
   4   4  11         89.57         77.84         4.38 o                         
   5   4  11          4.38          3.76         3.78 o                         
   0   5  11        440.14        422.51        11.13 o                         
   1   5  11        277.41        260.31         6.66 o                         
   2   5  11        237.30        219.52        11.01 o                         
   3   5  11        119.34        109.35         4.01 o                         
   4   5  11         12.65         11.90         3.86 o                         
   5   5  11        126.84        139.65         9.57 o                         
   1   6  11        250.15        225.30         6.53 o                         
   2   6  11        188.70        167.51        10.65 o                         
   3   6  11          0.75          4.94         3.62 o                         
   4   6  11        144.69        111.13         7.12 o                         
   0   7  11         14.01         10.20         4.72 o                         
   1   7  11        291.24        282.51        10.40 o                         
   2   7  11          3.89          3.28         3.16 o                         
   3   7  11        391.96        318.36        15.37 o                         
   1   8  11          8.22          4.34         9.77 o                         
   0   0  12        117.47        114.50        20.18 o                         
   1   0  12         16.86         15.47         4.09 o                         
   2   0  12          4.97          2.09         4.96 o                         
   3   0  12          2.08         -1.50         6.05 o                         
   1   1  12         15.58         12.78         2.88 o                         
   2   1  12         36.38         32.75         3.37 o                         
   3   1  12         32.30         27.06         4.14 o                         
   0   2  12          1.06          1.29         4.49 o                         
   1   2  12         21.88         15.86         3.55 o                         
   2   2  12          0.60          5.38         3.74 o                         
   3   2  12         58.85         70.30        10.40 o                         
   1   3  12         26.73         24.28         4.61 o                         
   2   3  12        294.57        299.93        22.91 o                         
   1   4  12         57.86         54.91         9.98 o                         
                                                                                
