# Supplementary material for: The influence of the axial group on the crystal structures of boron sub­phthalo­cy­an­ines
Source: Acta Crystallogr C Struct Chem. 2024 Sep 4;80(Pt 10):658–80. doi: 10.1107/S2053229624006934 (PMC11451016; doi:10.1107/S2053229624006934)
Supplement: Supplementary file 5 [file c-80-00658-d22127_asup5.hkl]

data_d22127_a                                                                   
_shelx_title ' d22127_a.res in P2(1)/n'                                         
_shelx_refln_list_code          4                                               
_shelx_F_calc_maximum      141.26                                               
_exptl_crystal_F_000       912.00                                               
_reflns_d_resolution_high  0.7692                                               
                                                                                
loop_                                                                           
 _space_group_symop_operation_xyz                                               
 'x, y, z'                                                                      
 '-x+1/2, y+1/2, -z+1/2'                                                        
 '-x, -y, -z'                                                                   
 'x-1/2, -y-1/2, z-1/2'                                                         
                                                                                
_cell_length_a     9.0313                                                       
_cell_length_b    14.2205                                                       
_cell_length_c    16.4740                                                       
_cell_angle_alpha  90.000                                                       
_cell_angle_beta  102.667                                                       
_cell_angle_gamma  90.000                                                       
                                                                                
_shelx_F_squared_multiplier     1.000                                           
                                                                                
loop_                                                                           
 _refln_index_h                                                                 
 _refln_index_k                                                                 
 _refln_index_l                                                                 
 _refln_F_squared_calc                                                          
 _refln_F_squared_meas                                                          
 _refln_F_squared_sigma                                                         
 _refln_observed_status                                                         
   2   0   0        419.91        364.32        16.12 o                         
   4   0   0          0.30          9.86         8.84 o                         
   6   0   0        890.35        892.43        20.97 o                         
   8   0   0       4220.29       4079.58        74.98 o                         
  10   0   0        717.83        666.44        43.85 o                         
   1   1   0        561.51        561.96         6.83 o                         
   2   1   0       1884.31       1756.63        19.17 o                         
   3   1   0         31.91         35.26         4.51 o                         
   4   1   0        387.61        416.34         8.06 o                         
   5   1   0       1262.89       1289.75        17.80 o                         
   6   1   0        588.25        625.74        12.13 o                         
   7   1   0         39.23         31.85         7.34 o                         
   8   1   0       1130.36       1043.87        19.94 o                         
   9   1   0         49.92         46.49        11.61 o                         
  10   1   0         38.54         24.76        14.90 o                         
  11   1   0         46.03         40.01        23.04 o                         
   0   2   0       7059.77       6208.90       129.48 o                         
   1   2   0        249.62        227.61         4.01 o                         
   2   2   0       4970.52       4645.43        46.72 o                         
   3   2   0        230.02        241.95         7.14 o                         
   4   2   0        761.68        839.14        13.93 o                         
   5   2   0        257.02        278.17         7.36 o                         
   6   2   0        978.92       1008.93        16.31 o                         
   7   2   0          1.79         -2.56         7.09 o                         
   8   2   0         62.30         67.52         9.69 o                         
   9   2   0          7.81          8.39        12.09 o                         
  10   2   0         95.17         76.64        15.21 o                         
  11   2   0         16.25          9.50        21.93 o                         
   1   3   0        742.29        710.01         8.62 o                         
   2   3   0       1925.46       1780.18        18.52 o                         
   3   3   0         14.48         14.60         3.47 o                         
   4   3   0       3584.28       3728.68        40.18 o                         
   5   3   0         28.58         54.42         5.55 o                         
   6   3   0          0.00          7.87         5.95 o                         
   7   3   0         57.17         55.27         8.55 o                         
   8   3   0         94.26         93.97         9.93 o                         
   9   3   0         17.24          3.44        11.33 o                         
  10   3   0          6.70          9.56        13.19 o                         
  11   3   0         42.64         48.44        23.51 o                         
   0   4   0       1108.14       1032.88        17.07 o                         
   1   4   0       3386.06       3148.86        32.20 o                         
   2   4   0         62.87         57.26         3.65 o                         
   3   4   0        229.92        224.20         6.65 o                         
   4   4   0         38.79         36.65         5.69 o                         
   5   4   0        772.31        837.51        12.17 o                         
   6   4   0        784.62        748.67        12.33 o                         
   7   4   0         51.98         42.03         8.03 o                         
   8   4   0        651.53        601.59        14.34 o                         
   9   4   0         53.49         59.51        11.88 o                         
  10   4   0          0.93         14.52        14.72 o                         
  11   4   0         97.72        156.35        35.90 o                         
   1   5   0       3821.84       3690.76        40.04 o                         
   2   5   0       1604.00       1690.96        18.76 o                         
   3   5   0       1261.45       1311.73        15.99 o                         
   4   5   0        673.59        778.02        11.39 o                         
   5   5   0        383.32        384.40         7.89 o                         
   6   5   0        372.88        368.05         9.85 o                         
   7   5   0       1477.76       1322.35        20.30 o                         
   8   5   0         47.67         67.53         9.48 o                         
   9   5   0        177.43        204.14        15.89 o                         
  10   5   0          6.57          2.44        14.98 o                         
  11   5   0          0.01         -4.50        38.79 o                         
   0   6   0        470.31        481.75        12.92 o                         
   1   6   0       2680.57       2773.91        30.08 o                         
   2   6   0        696.92        718.37         9.48 o                         
   3   6   0        896.30        928.77        12.28 o                         
   4   6   0          3.93          4.66         5.00 o                         
   5   6   0         62.49         54.00         5.57 o                         
   6   6   0        406.76        421.03        10.17 o                         
   7   6   0          6.87          3.69         8.88 o                         
   8   6   0        728.56        717.83        16.17 o                         
   9   6   0          4.83         19.08        13.43 o                         
  10   6   0         85.78        111.42        17.75 o                         
   1   7   0        110.25        123.07         5.89 o                         
   2   7   0          3.49          2.56         4.14 o                         
   3   7   0          5.77         12.26         5.02 o                         
   4   7   0        435.11        449.54         9.26 o                         
   5   7   0          3.91         11.80         6.34 o                         
   6   7   0         79.91         67.74         8.20 o                         
   7   7   0        102.97        127.81         9.90 o                         
   8   7   0        327.97        292.69        13.33 o                         
   9   7   0         14.22         21.05        13.66 o                         
  10   7   0          2.11         26.15        22.53 o                         
   0   8   0       1849.20       1972.62        30.71 o                         
   1   8   0        837.20        881.31        12.10 o                         
   2   8   0          0.23          4.42         4.73 o                         
   3   8   0       1010.09       1034.32        14.70 o                         
   4   8   0        305.07        326.14         8.21 o                         
   5   8   0        407.56        404.02         9.67 o                         
   6   8   0        392.47        383.54        11.27 o                         
   7   8   0        225.65        219.79        11.19 o                         
   8   8   0          3.00         -2.37        11.87 o                         
   9   8   0        103.62        103.81        16.75 o                         
  10   8   0          1.39          8.78        20.45 o                         
   1   9   0          2.04          8.54         5.14 o                         
   2   9   0         56.80         56.46         5.32 o                         
   3   9   0         75.47         72.07         6.05 o                         
   4   9   0         13.18         23.53         6.17 o                         
   5   9   0        165.53        141.90         7.69 o                         
   6   9   0        550.45        513.12        13.49 o                         
   7   9   0         68.60         76.78        12.03 o                         
   8   9   0         25.74         28.23        14.28 o                         
   9   9   0          4.07        -11.99        19.43 o                         
   0  10   0         17.97         16.18         7.82 o                         
   1  10   0        541.46        530.01        10.50 o                         
   2  10   0        265.37        286.49         7.46 o                         
   3  10   0          3.62         12.13         6.33 o                         
   4  10   0        760.65        686.32        12.67 o                         
   5  10   0        674.33        659.14        15.27 o                         
   6  10   0          4.43         -1.72        10.44 o                         
   7  10   0        180.01        198.21        13.26 o                         
   8  10   0        394.94        429.46        18.34 o                         
   9  10   0        179.91        184.02        18.97 o                         
   1  11   0        363.66        346.89         8.55 o                         
   2  11   0        197.53        204.95         7.42 o                         
   3  11   0        684.49        709.58        12.64 o                         
   4  11   0         10.27         12.14         8.27 o                         
   5  11   0        400.29        378.64        12.10 o                         
   6  11   0         39.40         34.23        12.63 o                         
   7  11   0         74.19         75.83        14.14 o                         
   8  11   0          1.34         21.70        17.22 o                         
   9  11   0          3.09         46.59        32.69 o                         
   0  12   0        895.33        839.64        20.06 o                         
   1  12   0        240.85        249.83         8.94 o                         
   2  12   0        485.26        477.76        11.67 o                         
   3  12   0        121.04        116.57         7.73 o                         
   4  12   0         68.88         31.57        10.20 o                         
   5  12   0          1.32         12.29         9.24 o                         
   6  12   0         70.87         88.64        15.68 o                         
   7  12   0          0.00         -3.68        15.68 o                         
   8  12   0          4.98          5.27        19.14 o                         
   1  13   0        278.07        270.51        10.25 o                         
   2  13   0         35.00         20.79         7.79 o                         
   3  13   0         64.13         68.04        12.25 o                         
   4  13   0         76.68         85.19        11.68 o                         
   5  13   0         12.44         33.58        15.31 o                         
   6  13   0        234.14        271.24        26.58 o                         
   7  13   0        100.19         88.64        21.60 o                         
   8  13   0          2.04         -3.54        25.40 o                         
   0  14   0        105.73        100.95        21.54 o                         
   1  14   0          1.74          8.57        10.14 o                         
   2  14   0         55.54         59.44        13.64 o                         
   3  14   0        165.65        139.75        13.37 o                         
   4  14   0         93.34         60.04        19.98 o                         
   5  14   0         19.84         38.24        17.19 o                         
   6  14   0          8.39         -2.94        20.74 o                         
   7  14   0         60.88         98.44        24.91 o                         
   1  15   0         43.04         44.44        12.20 o                         
   2  15   0         35.21         31.90        15.28 o                         
   3  15   0          3.32         21.97        14.73 o                         
   4  15   0          6.27         10.65        15.84 o                         
   5  15   0         96.24         84.85        16.28 o                         
   6  15   0         47.37         41.60        22.75 o                         
   0  16   0        685.28        697.27        67.11 o                         
   1  16   0          0.85          6.67        13.56 o                         
   2  16   0        107.54        124.89        19.08 o                         
   3  16   0          6.24         15.88        19.93 o                         
   4  16   0          1.30          0.88        17.41 o                         
   5  16   0        132.49        147.91        22.32 o                         
   1  17   0          5.20         -7.67        21.59 o                         
   2  17   0        167.29        188.65        19.60 o                         
   3  17   0          9.33         20.74        41.30 o                         
   4  17   0         47.75         58.43        20.10 o                         
   0  18   0         34.15         -6.73        23.07 o                         
   1  18   0        102.14        166.20        48.47 o                         
   2  18   0         43.94         57.52        24.11 o                         
 -11   0   1         98.86         88.77        26.99 o                         
  -9   0   1        725.30        779.14        29.97 o                         
  -7   0   1        636.42        663.33        19.24 o                         
  -5   0   1       2812.94       2985.31        44.59 o                         
  -3   0   1       7585.26       6826.83       106.28 o                         
   1   0   1        285.94        267.53         5.69 o                         
   3   0   1        108.29        118.65         7.93 o                         
   5   0   1       2982.71       3116.87        56.63 o                         
   7   0   1        384.74        420.84        15.24 o                         
   9   0   1        344.21        282.30        18.40 o                         
  11   0   1          2.97          1.03        26.95 o                         
 -11   1   1        188.98        224.22        20.90 o                         
 -10   1   1         87.76         53.94        15.05 o                         
  -9   1   1        947.83        917.81        22.05 o                         
  -8   1   1         48.14         67.05        10.18 o                         
  -7   1   1        723.82        723.52        13.44 o                         
  -6   1   1          6.02         11.07         6.23 o                         
  -5   1   1         94.54        130.00         7.84 o                         
  -4   1   1        395.96        388.19         8.22 o                         
  -3   1   1        633.76        620.01         9.78 o                         
  -2   1   1       1268.26       1197.95        17.39 o                         
  -1   1   1        813.16        738.99         9.16 o                         
   0   1   1       2066.18       1854.01        28.75 o                         
   2   1   1        363.17        341.14         7.08 o                         
   3   1   1         11.49          7.34         4.34 o                         
   4   1   1          0.65          2.38         5.04 o                         
   5   1   1        371.09        410.63        10.69 o                         
   6   1   1        581.64        605.95        12.57 o                         
   7   1   1        121.85        126.26         8.11 o                         
   8   1   1        403.13        413.10        12.32 o                         
   9   1   1         66.26         77.92        11.63 o                         
  10   1   1         21.39         14.29        12.43 o                         
  11   1   1         13.07        -18.69        18.69 o                         
 -11   2   1        213.33        225.62        21.70 o                         
 -10   2   1        682.49        674.31        21.47 o                         
  -9   2   1         34.66         36.84        13.42 o                         
  -8   2   1        300.50        287.68        11.76 o                         
  -7   2   1         44.40         53.32         7.49 o                         
  -6   2   1          0.15         -4.49         6.50 o                         
  -5   2   1        191.65        201.90         6.61 o                         
  -4   2   1        196.53        206.04         6.58 o                         
  -3   2   1        206.27        211.23         5.29 o                         
  -2   2   1       5428.84       5156.52        51.72 o                         
  -1   2   1       3291.78       2954.16        31.75 o                         
   0   2   1       6258.65       5567.95        60.55 o                         
   1   2   1       8684.58       7812.15        82.04 o                         
   2   2   1          1.08         -4.02         4.02 o                         
   3   2   1       1749.64       1775.76        20.43 o                         
   4   2   1        435.05        445.74         8.97 o                         
   5   2   1          1.00         -1.63         5.17 o                         
   6   2   1         85.37         95.07         7.20 o                         
   7   2   1         21.24         25.76         7.44 o                         
   8   2   1        466.76        468.26        13.32 o                         
   9   2   1        155.22        137.83        12.80 o                         
  10   2   1        166.25        162.16        14.17 o                         
  11   2   1        156.55        225.69        23.02 o                         
 -11   3   1         13.52          0.34        20.73 o                         
 -10   3   1        140.02        161.13        17.59 o                         
  -9   3   1          8.94        -11.55        12.97 o                         
  -8   3   1         93.77        117.00        11.47 o                         
  -7   3   1         57.37         54.37         7.44 o                         
  -6   3   1        272.68        252.77         8.59 o                         
  -5   3   1        520.32        551.31        10.97 o                         
  -4   3   1        529.94        534.89        11.02 o                         
  -3   3   1        231.04        262.65         7.75 o                         
  -2   3   1        371.30        353.54         8.07 o                         
  -1   3   1       6567.41       5928.71        59.12 o                         
   0   3   1        963.00        915.28        10.07 o                         
   1   3   1        418.23        410.11         5.58 o                         
   2   3   1        732.13        686.64         8.97 o                         
   3   3   1       6168.93       6216.69        60.62 o                         
   4   3   1        179.79        194.28         5.89 o                         
   5   3   1        254.03        273.19         7.40 o                         
   6   3   1         84.50         68.57         6.55 o                         
   7   3   1         14.14         18.94         7.89 o                         
   8   3   1         22.37         13.87         9.43 o                         
   9   3   1         93.65         69.31        11.46 o                         
  10   3   1         54.02         80.31        14.06 o                         
  11   3   1         49.42         37.73        24.89 o                         
 -11   4   1         10.84         52.34        21.47 o                         
 -10   4   1         16.27         20.67        18.40 o                         
  -9   4   1        317.53        287.41        14.29 o                         
  -8   4   1        326.56        307.49        11.78 o                         
  -7   4   1       1731.77       1664.71        23.63 o                         
  -6   4   1          3.31          1.07         5.96 o                         
  -5   4   1        152.43        165.35         6.01 o                         
  -4   4   1        192.99        197.05         7.03 o                         
  -3   4   1        702.77        725.07         9.91 o                         
  -2   4   1       1626.57       1565.46        17.38 o                         
  -1   4   1        136.46        125.66         4.81 o                         
   0   4   1       1991.30       1812.19        19.12 o                         
   1   4   1       3308.23       2994.11        28.92 o                         
   2   4   1         15.89         12.00         2.76 o                         
   3   4   1        725.05        764.38        10.86 o                         
   4   4   1       4099.97       4305.76        45.87 o                         
   5   4   1         55.74         45.85         5.27 o                         
   6   4   1        446.61        462.98         9.90 o                         
   7   4   1        343.08        334.45         9.71 o                         
   8   4   1         11.37          0.29         9.37 o                         
   9   4   1         12.47          8.56        10.58 o                         
  10   4   1        101.07        107.59        14.82 o                         
  11   4   1          1.05          9.25        31.48 o                         
 -11   5   1          0.79         18.89        28.45 o                         
 -10   5   1        244.51        273.57        22.89 o                         
  -9   5   1        315.37        309.63        14.68 o                         
  -8   5   1         10.02         -2.78         9.17 o                         
  -7   5   1        567.67        565.76        12.26 o                         
  -6   5   1       1529.23       1448.01        18.70 o                         
  -5   5   1        150.42        134.07         5.90 o                         
  -4   5   1        163.11        198.76         6.31 o                         
  -3   5   1        305.63        338.09         6.83 o                         
  -2   5   1          8.35         22.90         4.78 o                         
  -1   5   1         29.26         29.81         4.15 o                         
   0   5   1         80.79         74.00         3.78 o                         
   1   5   1       1115.55       1178.65        13.10 o                         
   2   5   1        475.80        547.07         8.53 o                         
   3   5   1        704.72        704.70        10.10 o                         
   4   5   1        247.58        293.11         7.58 o                         
   5   5   1          0.14         -1.26         5.49 o                         
   6   5   1        123.49        139.76         6.87 o                         
   7   5   1       1179.91       1135.96        19.02 o                         
   8   5   1         43.92         40.56         8.86 o                         
   9   5   1         65.91         55.37        11.14 o                         
  10   5   1         55.92         84.18        13.37 o                         
 -10   6   1        115.76        129.84        20.45 o                         
  -9   6   1          7.25          4.71        13.49 o                         
  -8   6   1       1114.98       1036.05        22.44 o                         
  -7   6   1        694.91        663.43        13.90 o                         
  -6   6   1         93.38        103.98         7.08 o                         
  -5   6   1         11.82         10.53         5.96 o                         
  -4   6   1        478.91        505.69         9.43 o                         
  -3   6   1         16.43         19.20         5.92 o                         
  -2   6   1        944.55        910.39        11.59 o                         
  -1   6   1        274.94        286.30         5.98 o                         
   0   6   1        262.07        321.37         6.43 o                         
   1   6   1         31.06         29.78         3.85 o                         
   2   6   1        399.68        448.33         7.38 o                         
   3   6   1       1449.11       1569.17        17.42 o                         
   4   6   1        162.27        165.91         6.35 o                         
   5   6   1       1564.13       1539.59        20.17 o                         
   6   6   1        325.39        349.33         9.45 o                         
   7   6   1        124.10        143.41         9.44 o                         
   8   6   1         37.71         47.45        11.00 o                         
   9   6   1         67.56         62.74        13.60 o                         
  10   6   1         93.54        119.34        20.00 o                         
 -10   7   1        202.78        214.71        19.72 o                         
  -9   7   1        386.77        347.40        18.85 o                         
  -8   7   1         41.66         36.74        12.13 o                         
  -7   7   1          1.22          8.20         8.05 o                         
  -6   7   1       1203.87       1171.86        17.93 o                         
  -5   7   1          0.49          1.18         5.96 o                         
  -4   7   1        393.72        406.45         9.37 o                         
  -3   7   1          9.00          9.38         4.79 o                         
  -2   7   1       2548.26       2687.42        29.00 o                         
  -1   7   1        161.38        165.72         5.30 o                         
   0   7   1         31.53         23.25         4.07 o                         
   1   7   1         75.88         79.58         4.45 o                         
   2   7   1       1951.66       2021.78        20.74 o                         
   3   7   1        128.16        139.23         5.26 o                         
   4   7   1        369.86        383.32         8.62 o                         
   5   7   1         99.66        104.25         8.01 o                         
   6   7   1        605.74        534.85        12.08 o                         
   7   7   1         53.18         46.65         9.96 o                         
   8   7   1         72.59         87.04        12.11 o                         
   9   7   1         43.80         58.12        14.51 o                         
  10   7   1          3.96         30.86        19.04 o                         
 -10   8   1        100.96        160.57        21.68 o                         
  -9   8   1        135.03        127.41        17.09 o                         
  -8   8   1        369.63        347.77        14.44 o                         
  -7   8   1        559.82        525.41        13.55 o                         
  -6   8   1        989.13        941.76        16.30 o                         
  -5   8   1         61.01         75.15         7.04 o                         
  -4   8   1        886.91        922.89        14.25 o                         
  -3   8   1         38.75         47.22         5.48 o                         
  -2   8   1         41.62         44.51         5.13 o                         
  -1   8   1       1260.99       1410.19        18.19 o                         
   0   8   1        288.91        349.60         7.53 o                         
   1   8   1         18.88          2.94         4.30 o                         
   2   8   1          0.03         -4.17         4.17 o                         
   3   8   1        146.16        151.68         5.69 o                         
   4   8   1         48.92         51.05         5.70 o                         
   5   8   1        746.50        745.66        15.51 o                         
   6   8   1        311.57        334.58        11.38 o                         
   7   8   1         30.78         33.58        10.05 o                         
   8   8   1         99.59        105.90        12.70 o                         
   9   8   1        111.66        111.47        16.51 o                         
  10   8   1         33.77         67.77        25.33 o                         
 -10   9   1         28.26         11.10        30.26 o                         
  -9   9   1         51.02         54.45        17.76 o                         
  -8   9   1        254.26        252.52        15.07 o                         
  -7   9   1        745.44        676.02        17.91 o                         
  -6   9   1        338.13        330.76        11.04 o                         
  -5   9   1          1.87          1.72         7.55 o                         
  -4   9   1          7.45         13.33         6.68 o                         
  -3   9   1         50.51         37.00         6.92 o                         
  -2   9   1         42.04         54.28         5.60 o                         
  -1   9   1       1114.78       1161.01        15.04 o                         
   0   9   1          0.42          5.64         4.83 o                         
   1   9   1          1.12          5.52         4.09 o                         
   2   9   1        161.28        148.53         6.02 o                         
   3   9   1         36.14         34.46         5.37 o                         
   4   9   1        157.27        162.88         8.28 o                         
   5   9   1        138.11        136.91         8.58 o                         
   6   9   1         83.02         86.12         9.32 o                         
   7   9   1        238.67        205.51        11.93 o                         
   8   9   1          0.12         -3.36        12.55 o                         
   9   9   1          8.28         14.23        17.10 o                         
  -9  10   1         20.98         31.02        25.21 o                         
  -8  10   1        237.99        231.36        16.99 o                         
  -7  10   1        197.52        207.95        16.41 o                         
  -6  10   1         63.79         83.66        10.15 o                         
  -5  10   1         26.55         21.63         8.67 o                         
  -4  10   1        351.71        348.10        10.05 o                         
  -3  10   1        256.31        262.14         9.06 o                         
  -2  10   1        113.29        112.37         6.22 o                         
  -1  10   1        336.65        322.65         8.51 o                         
   0  10   1          0.06          2.31         5.40 o                         
   1  10   1        303.61        293.17         7.64 o                         
   2  10   1        650.27        645.10        10.72 o                         
   3  10   1       1302.00       1345.55        16.83 o                         
   4  10   1        915.93        887.16        13.76 o                         
   5  10   1          1.17         -0.22         8.60 o                         
   6  10   1         19.94         24.30        10.56 o                         
   7  10   1        539.03        522.37        16.45 o                         
   8  10   1         82.58         72.99        14.63 o                         
   9  10   1        121.24        144.76        22.21 o                         
  -9  11   1         26.95         11.69        23.08 o                         
  -8  11   1         22.81          3.61        17.58 o                         
  -7  11   1         20.21         18.32        13.57 o                         
  -6  11   1        105.31         96.51         9.89 o                         
  -5  11   1        139.69        137.25        11.68 o                         
  -4  11   1       3165.49       2960.93        38.84 o                         
  -3  11   1        835.18        809.45        14.96 o                         
  -2  11   1        268.18        245.69         8.14 o                         
  -1  11   1        610.80        602.53        12.01 o                         
   0  11   1         56.93         50.98         6.42 o                         
   1  11   1        456.47        479.92         9.36 o                         
   2  11   1         83.60         80.62         8.03 o                         
   3  11   1          4.37          4.31         7.76 o                         
   4  11   1        761.21        777.89        14.88 o                         
   5  11   1        157.17        165.88        11.80 o                         
   6  11   1          6.27          6.18        13.56 o                         
   7  11   1         21.06         38.90        16.64 o                         
   8  11   1         89.94        121.47        18.66 o                         
   9  11   1        237.92        262.86        30.22 o                         
  -8  12   1         17.27         17.89        21.57 o                         
  -7  12   1          5.59          8.88        16.60 o                         
  -6  12   1         79.16         84.07        13.08 o                         
  -5  12   1        281.76        313.94        19.27 o                         
  -4  12   1        282.64        266.19        12.29 o                         
  -3  12   1       2330.32       2159.85        29.18 o                         
  -2  12   1        416.85        392.56        11.19 o                         
  -1  12   1        161.95        159.00         9.58 o                         
   0  12   1        407.10        406.16        10.57 o                         
   1  12   1        226.35        212.75         8.03 o                         
   2  12   1        513.00        500.20        13.16 o                         
   3  12   1       1306.59       1183.35        19.76 o                         
   4  12   1        213.44        211.08        11.06 o                         
   5  12   1         10.19         -3.94        10.30 o                         
   6  12   1         35.33         41.25        14.37 o                         
   7  12   1         15.07          7.18        14.96 o                         
   8  12   1         20.21         42.47        19.60 o                         
  -8  13   1          0.96        -11.00        33.41 o                         
  -7  13   1         86.77         78.51        19.49 o                         
  -6  13   1        215.94        211.44        13.22 o                         
  -5  13   1          4.69        -13.71        13.71 o                         
  -4  13   1         12.18          6.05         9.14 o                         
  -3  13   1        184.65        202.08        10.91 o                         
  -2  13   1         57.93         48.87         9.60 o                         
  -1  13   1         66.69         74.93        11.56 o                         
   0  13   1         97.49        111.10        10.51 o                         
   1  13   1         18.74          6.14         9.25 o                         
   2  13   1        355.23        341.10        14.39 o                         
   3  13   1        361.09        362.54        14.52 o                         
   4  13   1         20.80         32.50        11.93 o                         
   5  13   1         10.89         17.17        15.81 o                         
   6  13   1         11.56          0.62        11.80 o                         
   7  13   1        154.96        196.86        20.98 o                         
  -7  14   1          1.13         -7.19        24.28 o                         
  -6  14   1         18.86        -20.36        20.36 o                         
  -5  14   1        141.34        146.93        14.54 o                         
  -4  14   1        170.50        141.84        11.44 o                         
  -3  14   1        219.86        203.15        11.78 o                         
  -2  14   1         64.36         75.10        10.94 o                         
  -1  14   1        162.92        165.62        14.46 o                         
   0  14   1        407.36        361.13        16.12 o                         
   1  14   1         78.28        119.98        13.89 o                         
   2  14   1          1.69         25.85        12.09 o                         
   3  14   1         74.37        107.94        13.31 o                         
   4  14   1        304.88        304.37        15.84 o                         
   5  14   1          0.24        -15.56        15.56 o                         
   6  14   1         96.11        100.97        24.54 o                         
   7  14   1         35.89         27.79        23.60 o                         
  -6  15   1        106.25        151.33        34.59 o                         
  -5  15   1         13.98         31.92        17.32 o                         
  -4  15   1          0.00         -2.35        16.36 o                         
  -3  15   1         92.02         74.05        10.86 o                         
  -2  15   1          1.19          4.37        13.80 o                         
  -1  15   1         22.54         16.69        13.10 o                         
   0  15   1        234.35        208.27        14.79 o                         
   1  15   1        173.79        159.43        21.33 o                         
   2  15   1        199.70        215.75        16.76 o                         
   3  15   1         97.79        152.43        16.60 o                         
   4  15   1         26.29         55.36        16.04 o                         
   5  15   1          9.82        -10.03        18.42 o                         
   6  15   1          8.42        -21.04        22.12 o                         
  -5  16   1        124.56        110.29        29.57 o                         
  -4  16   1          1.20         -3.44        17.93 o                         
  -3  16   1         49.38         64.34        22.03 o                         
  -2  16   1        133.56        133.02        12.09 o                         
  -1  16   1         25.06         -0.70        14.79 o                         
   0  16   1         72.04         53.09        14.35 o                         
   1  16   1          0.94          5.66        15.71 o                         
   2  16   1        121.46        138.90        19.07 o                         
   3  16   1          9.84         32.05        16.67 o                         
   4  16   1          2.07         33.43        18.48 o                         
   5  16   1          0.01         28.34        35.48 o                         
  -4  17   1          9.02          7.63        19.32 o                         
  -3  17   1          3.60         20.70        22.74 o                         
  -2  17   1        297.58        319.41        20.57 o                         
  -1  17   1         14.13        -11.40        16.38 o                         
   0  17   1          0.14        -18.20        18.20 o                         
   1  17   1          3.04        -17.60        17.60 o                         
   2  17   1          0.75        -14.26        18.96 o                         
   3  17   1         40.81         24.45        32.13 o                         
   4  17   1         51.82         31.89        20.74 o                         
  -2  18   1        175.20        141.43        24.03 o                         
  -1  18   1        232.42        178.95        26.07 o                         
   0  18   1          0.08        -24.05        24.05 o                         
   1  18   1         63.40         49.97        36.26 o                         
   2  18   1          0.00        -21.71        21.71 o                         
 -10   0   2         36.95         42.43        24.34 o                         
  -8   0   2       2561.45       2229.76        47.00 o                         
  -6   0   2         16.98         10.61         7.84 o                         
  -4   0   2       2740.41       2954.44        43.41 o                         
  -2   0   2      12127.52      11576.83       272.15 o                         
   0   0   2       5801.57       5513.09       129.70 o                         
   2   0   2       5935.19       5333.02        98.16 o                         
   4   0   2       1780.65       1951.22        33.10 o                         
   6   0   2         62.45         67.09         9.66 o                         
   8   0   2        187.92        149.71        16.42 o                         
  10   0   2        598.75        591.08        42.79 o                         
 -11   1   2         44.11         50.38        22.84 o                         
 -10   1   2         55.21         19.40        20.26 o                         
  -9   1   2         27.84         26.24        13.02 o                         
  -8   1   2        145.50        144.59        10.30 o                         
  -7   1   2        170.03        184.83         8.43 o                         
  -6   1   2        269.17        269.23         8.02 o                         
  -5   1   2        379.58        424.74        10.83 o                         
  -4   1   2        145.85        164.24         6.08 o                         
  -3   1   2        103.86         95.22         4.67 o                         
  -2   1   2        263.92        249.82         8.36 o                         
  -1   1   2       1049.21        960.07        11.02 o                         
   0   1   2       5757.88       5298.04        68.17 o                         
   1   1   2       2560.92       2351.83        34.64 o                         
   2   1   2        114.70        104.27         3.68 o                         
   3   1   2       1253.42       1236.88        15.30 o                         
   4   1   2         91.23        105.63         5.35 o                         
   5   1   2        102.99        117.66         5.74 o                         
   6   1   2          0.76         -1.35         6.01 o                         
   7   1   2        737.78        694.63        15.62 o                         
   8   1   2        602.60        601.22        16.54 o                         
   9   1   2         24.19          8.60        10.89 o                         
  10   1   2         14.69         13.31        15.98 o                         
  11   1   2         42.77         48.89        25.64 o                         
 -11   2   2        355.36        379.17        28.06 o                         
 -10   2   2         99.51        104.55        18.97 o                         
  -9   2   2        176.85        190.03        14.50 o                         
  -8   2   2         85.42         74.41         9.59 o                         
  -7   2   2          1.39         -7.34         7.34 o                         
  -6   2   2       1379.50       1377.90        20.82 o                         
  -5   2   2        902.71        876.70        13.99 o                         
  -4   2   2        769.79        771.02        12.04 o                         
  -3   2   2       6109.23       5884.98        63.46 o                         
  -2   2   2        688.02        673.07        10.71 o                         
  -1   2   2       4606.84       4235.21        46.85 o                         
   0   2   2         74.79         66.98         3.44 o                         
   1   2   2       2290.33       2170.16        21.38 o                         
   2   2   2        569.53        488.07         6.65 o                         
   3   2   2       2417.07       2451.33        27.27 o                         
   4   2   2       4762.02       4787.62        50.38 o                         
   5   2   2         36.55         20.48         4.50 o                         
   6   2   2        261.89        259.41         7.95 o                         
   7   2   2          0.61         -7.42         7.42 o                         
   8   2   2        316.13        286.25        10.73 o                         
   9   2   2         18.46         10.62        10.19 o                         
  10   2   2          9.36        -16.53        16.53 o                         
  11   2   2          0.01        -15.36        25.40 o                         
 -11   3   2          3.99         28.09        23.24 o                         
 -10   3   2         29.50         40.00        16.88 o                         
  -9   3   2        118.78        102.65        13.58 o                         
  -8   3   2        799.28        732.69        16.62 o                         
  -7   3   2        342.82        376.22        10.56 o                         
  -6   3   2          0.90          3.52         6.31 o                         
  -5   3   2        282.21        325.48         8.29 o                         
  -4   3   2        621.04        693.87        11.70 o                         
  -3   3   2        366.22        338.52         7.37 o                         
  -2   3   2         23.74         13.60         5.01 o                         
  -1   3   2       9310.54       8626.44        97.68 o                         
   0   3   2          0.02          3.92         3.12 o                         
   1   3   2       3595.07       3265.72        32.03 o                         
   2   3   2        158.30        180.01         4.07 o                         
   3   3   2        190.08        195.70         6.05 o                         
   4   3   2        115.53        129.77         6.54 o                         
   5   3   2        665.58        697.71        12.03 o                         
   6   3   2        103.22        105.18         6.09 o                         
   7   3   2        299.81        314.53        11.03 o                         
   8   3   2         12.92         14.71         9.62 o                         
   9   3   2          2.99          5.61        11.46 o                         
  10   3   2         48.12         15.38        15.71 o                         
  11   3   2          2.41         -5.33        38.72 o                         
 -11   4   2          3.27         14.33        21.29 o                         
 -10   4   2          0.00        -17.08        17.08 o                         
  -9   4   2          5.50         22.28        13.18 o                         
  -8   4   2        177.31        176.25        10.91 o                         
  -7   4   2        253.90        255.76        10.40 o                         
  -6   4   2         56.58         56.61         6.91 o                         
  -5   4   2        445.69        473.96         9.64 o                         
  -4   4   2         22.61         21.01         4.76 o                         
  -3   4   2       2296.02       2250.87        25.17 o                         
  -2   4   2         49.40         40.00         4.18 o                         
  -1   4   2       2009.37       1817.02        19.40 o                         
   0   4   2          7.97          6.52         3.00 o                         
   1   4   2        554.77        560.91         7.62 o                         
   2   4   2        174.49        207.43         4.63 o                         
   3   4   2       2691.66       2810.90        30.58 o                         
   4   4   2          2.68          4.63         4.54 o                         
   5   4   2         78.07         92.71         4.93 o                         
   6   4   2          4.64         15.36         5.60 o                         
   7   4   2        421.98        404.59        14.66 o                         
   8   4   2         40.62         28.53         9.13 o                         
   9   4   2        200.52        200.82        10.44 o                         
  10   4   2          0.15          9.39        16.87 o                         
 -11   5   2        161.79        257.61        38.27 o                         
 -10   5   2         12.38         28.29        17.70 o                         
  -9   5   2        140.68        149.93        15.49 o                         
  -8   5   2        174.03        194.62        11.18 o                         
  -7   5   2         20.11         16.98         7.84 o                         
  -6   5   2        202.79        199.58         8.88 o                         
  -5   5   2       1092.04       1121.00        15.33 o                         
  -4   5   2        309.21        313.64         7.67 o                         
  -3   5   2        584.20        625.36         9.43 o                         
  -2   5   2          2.41          3.12         5.42 o                         
  -1   5   2        618.23        588.74         9.01 o                         
   0   5   2        188.51        200.80         5.65 o                         
   1   5   2         27.87         38.46         4.79 o                         
   2   5   2        372.54        361.96         6.31 o                         
   3   5   2       1432.87       1458.73        16.95 o                         
   4   5   2         27.56         28.66         4.58 o                         
   5   5   2          5.65          8.55         5.77 o                         
   6   5   2       1086.36       1073.26        17.87 o                         
   7   5   2        794.24        748.39        17.20 o                         
   8   5   2        145.65        163.94         9.65 o                         
   9   5   2        282.18        299.28        11.40 o                         
  10   5   2         61.36         79.65        18.97 o                         
 -11   6   2         19.60         48.21        25.75 o                         
 -10   6   2         45.78         65.95        17.09 o                         
  -9   6   2        461.03        411.88        15.44 o                         
  -8   6   2         22.44         15.95        13.18 o                         
  -7   6   2        214.07        231.23        10.55 o                         
  -6   6   2        111.81        108.19         7.34 o                         
  -5   6   2        193.44        165.74         6.64 o                         
  -4   6   2        403.40        384.87         8.65 o                         
  -3   6   2        697.18        744.52        10.91 o                         
  -2   6   2        951.60        933.60        11.82 o                         
  -1   6   2        122.73        141.62         4.96 o                         
   0   6   2        171.71        177.05         5.90 o                         
   1   6   2        824.31        857.63        11.80 o                         
   2   6   2       1742.25       1721.26        19.18 o                         
   3   6   2        141.96        163.75         5.82 o                         
   4   6   2        331.35        349.92         8.03 o                         
   5   6   2        171.76        192.66         8.88 o                         
   6   6   2         70.43         80.54         7.77 o                         
   7   6   2        344.92        341.06        11.62 o                         
   8   6   2        111.07        109.00        11.66 o                         
   9   6   2          8.81         16.58        10.01 o                         
  10   6   2         33.76         42.45        20.90 o                         
 -10   7   2          4.71         19.85        26.55 o                         
  -9   7   2        130.98        133.59        22.73 o                         
  -8   7   2        429.52        416.27        14.33 o                         
  -7   7   2        603.65        621.11        14.39 o                         
  -6   7   2        106.38        108.47         7.91 o                         
  -5   7   2        285.43        309.93         9.64 o                         
  -4   7   2        637.59        588.88        10.55 o                         
  -3   7   2         85.07        103.29         5.73 o                         
  -2   7   2          9.50         23.50         4.47 o                         
  -1   7   2        131.91        146.48         5.18 o                         
   0   7   2       3143.15       3144.17        32.86 o                         
   1   7   2        137.62        131.67         5.25 o                         
   2   7   2        619.23        679.35        10.07 o                         
   3   7   2        635.36        603.17         9.07 o                         
   4   7   2        915.76        870.10        13.13 o                         
   5   7   2         80.44         75.61         6.78 o                         
   6   7   2          0.18          5.94         7.62 o                         
   7   7   2          2.43         14.02         9.44 o                         
   8   7   2        435.47        399.90        15.76 o                         
   9   7   2          1.57         -1.94        11.37 o                         
  10   7   2        174.53        249.65        40.53 o                         
 -10   8   2         47.98         79.30        21.07 o                         
  -9   8   2          5.10         12.77        16.57 o                         
  -8   8   2        252.83        200.43        12.69 o                         
  -7   8   2        252.06        248.93        11.31 o                         
  -6   8   2        263.66        272.80         9.86 o                         
  -5   8   2        231.35        246.27         8.58 o                         
  -4   8   2         76.36         92.66         6.74 o                         
  -3   8   2          8.75          7.95         5.29 o                         
  -2   8   2        515.50        521.40         9.36 o                         
  -1   8   2        163.71        188.39         8.02 o                         
   0   8   2        191.66        212.63         6.66 o                         
   1   8   2       1777.43       1901.80        23.47 o                         
   2   8   2         37.94         45.33         4.99 o                         
   3   8   2         12.56         -4.09         4.09 o                         
   4   8   2         31.00         33.71         6.05 o                         
   5   8   2        718.51        663.83        12.99 o                         
   6   8   2        242.99        238.32        10.10 o                         
   7   8   2         53.73         46.22         9.52 o                         
   8   8   2        138.29        134.50        13.21 o                         
   9   8   2          4.71         26.21        15.93 o                         
  10   8   2         12.87         23.78        28.81 o                         
 -10   9   2          0.60          2.02        24.46 o                         
  -9   9   2          1.26          5.62        18.75 o                         
  -8   9   2         16.83         16.48        11.53 o                         
  -7   9   2         34.98         43.86        11.10 o                         
  -6   9   2         46.40         43.63         9.03 o                         
  -5   9   2        106.54         83.25         8.32 o                         
  -4   9   2        264.30        272.08         9.16 o                         
  -3   9   2        140.23        150.76         7.83 o                         
  -2   9   2       1611.52       1641.27        19.97 o                         
  -1   9   2        559.30        547.39         9.57 o                         
   0   9   2          5.07          2.23         4.78 o                         
   1   9   2        496.40        484.51        10.22 o                         
   2   9   2        349.85        360.72        10.49 o                         
   3   9   2        250.93        262.58         8.30 o                         
   4   9   2        117.59        119.61         7.32 o                         
   5   9   2          4.01          0.18         7.55 o                         
   6   9   2        169.05        136.15         9.85 o                         
   7   9   2         51.02         38.61        11.07 o                         
   8   9   2         10.85          8.59        13.31 o                         
   9   9   2         59.76         39.79        15.78 o                         
  -9  10   2         20.34         28.35        19.17 o                         
  -8  10   2         54.55         26.41        16.30 o                         
  -7  10   2        122.58        127.03        12.55 o                         
  -6  10   2         24.78         -5.90        10.70 o                         
  -5  10   2          4.09          0.97         8.64 o                         
  -4  10   2          2.39          2.16         7.37 o                         
  -3  10   2        586.98        579.24        11.79 o                         
  -2  10   2        204.55        213.11         8.11 o                         
  -1  10   2         41.67         40.76         6.55 o                         
   0  10   2        939.60        892.44        13.75 o                         
   1  10   2        226.78        234.24         8.74 o                         
   2  10   2        725.06        766.82        13.66 o                         
   3  10   2         22.33         20.93         6.20 o                         
   4  10   2       1282.10       1180.49        16.96 o                         
   5  10   2        178.05        158.75         9.83 o                         
   6  10   2        276.50        275.94        13.81 o                         
   7  10   2        328.50        346.22        15.71 o                         
   8  10   2          0.03          7.22        14.08 o                         
   9  10   2         37.80         76.01        22.66 o                         
  -9  11   2          0.11         -9.58        25.29 o                         
  -8  11   2         68.42         90.96        18.60 o                         
  -7  11   2         48.51         36.00        12.42 o                         
  -6  11   2        123.03        115.29        11.67 o                         
  -5  11   2       3226.31       3026.58        42.03 o                         
  -4  11   2       1137.92       1105.07        19.65 o                         
  -3  11   2          6.39          8.68         8.62 o                         
  -2  11   2          9.29          6.29         7.27 o                         
  -1  11   2        334.34        319.16         8.90 o                         
   0  11   2        423.11        446.64         9.40 o                         
   1  11   2        137.36        154.83         7.91 o                         
   2  11   2         30.25         30.86         7.08 o                         
   3  11   2        868.90        855.31        15.39 o                         
   4  11   2         77.92         67.99         7.19 o                         
   5  11   2          0.60         15.69         9.30 o                         
   6  11   2          0.63          1.93        12.16 o                         
   7  11   2          0.31          4.17        12.89 o                         
   8  11   2         18.72         32.83        16.22 o                         
  -8  12   2        767.44        878.09        27.52 o                         
  -7  12   2         28.71         38.02        12.50 o                         
  -6  12   2        289.87        319.58        21.64 o                         
  -5  12   2          2.94          4.14        11.84 o                         
  -4  12   2         90.86         89.35        11.49 o                         
  -3  12   2          4.24         11.89         9.68 o                         
  -2  12   2         41.97         60.90         9.29 o                         
  -1  12   2        836.30        791.53        14.81 o                         
   0  12   2       3533.40       3301.51        36.75 o                         
   1  12   2         75.82         79.39         8.94 o                         
   2  12   2       1978.49       1808.51        27.97 o                         
   3  12   2        623.44        612.03        15.02 o                         
   4  12   2        200.22        172.35         9.40 o                         
   5  12   2        273.83        263.38        15.81 o                         
   6  12   2         24.87         41.87        12.53 o                         
   7  12   2         66.59         54.07        16.28 o                         
   8  12   2        145.67        151.51        26.95 o                         
  -8  13   2        181.84        179.95        30.04 o                         
  -7  13   2         10.43         -2.73        18.42 o                         
  -6  13   2         19.78         38.24        14.80 o                         
  -5  13   2         26.64         10.66        13.62 o                         
  -4  13   2        192.52        177.80        14.44 o                         
  -3  13   2        723.25        661.18        17.94 o                         
  -2  13   2          0.00        -10.68        10.68 o                         
  -1  13   2         65.58         74.12        10.09 o                         
   0  13   2        113.12        113.08         8.86 o                         
   1  13   2         93.81        110.17        11.76 o                         
   2  13   2         65.64         62.89        13.35 o                         
   3  13   2          0.52         13.26        11.05 o                         
   4  13   2         45.19         33.24        10.02 o                         
   5  13   2         13.48         20.61        14.14 o                         
   6  13   2        211.72        221.33        16.83 o                         
   7  13   2        232.09        311.95        35.98 o                         
  -7  14   2        115.95         94.40        22.23 o                         
  -6  14   2         60.34         42.78        17.22 o                         
  -5  14   2         14.73         20.69        18.39 o                         
  -4  14   2        122.53        144.72        13.91 o                         
  -3  14   2         22.53         24.81        11.92 o                         
  -2  14   2         70.75         65.59        10.89 o                         
  -1  14   2        241.83        245.71        13.29 o                         
   0  14   2         39.70         41.86        14.60 o                         
   1  14   2        390.06        394.33        19.61 o                         
   2  14   2          0.53        -11.39        11.39 o                         
   3  14   2        452.64        447.41        15.43 o                         
   4  14   2        234.28        260.16        23.55 o                         
   5  14   2        189.16        213.47        17.32 o                         
   6  14   2         37.22         59.27        18.36 o                         
   7  14   2        165.26        221.77        25.44 o                         
  -6  15   2          0.96          0.68        20.84 o                         
  -5  15   2          2.27         20.34        16.48 o                         
  -4  15   2          2.76         -4.11        15.36 o                         
  -3  15   2         76.97         71.20        13.50 o                         
  -2  15   2          0.64          9.81        13.33 o                         
  -1  15   2          4.73          3.12        11.73 o                         
   0  15   2        166.15        152.66        17.81 o                         
   1  15   2        195.33        234.78        16.90 o                         
   2  15   2        128.77        171.27        15.22 o                         
   3  15   2          0.00          9.94        15.14 o                         
   4  15   2          0.44          6.06        15.13 o                         
   5  15   2        227.27        230.72        20.62 o                         
   6  15   2          0.21        -10.83        21.11 o                         
  -5  16   2         39.77         52.84        39.90 o                         
  -4  16   2         58.60         46.15        13.70 o                         
  -3  16   2          0.98         -9.33        17.69 o                         
  -2  16   2         33.08         35.75        15.28 o                         
  -1  16   2          9.89          6.89        13.95 o                         
   0  16   2         16.36          6.12        16.52 o                         
   1  16   2        117.09        127.84        16.49 o                         
   2  16   2          0.31         22.10        17.34 o                         
   3  16   2        288.21        319.41        18.62 o                         
   4  16   2         19.23         14.73        19.74 o                         
   5  16   2         15.84         40.18        29.56 o                         
  -4  17   2          1.41        -19.67        19.67 o                         
  -3  17   2         10.03         11.04        19.42 o                         
  -2  17   2         58.27         41.18        15.84 o                         
  -1  17   2          0.38         -5.67        14.82 o                         
   0  17   2         13.19          2.52        19.27 o                         
   1  17   2        528.50        534.45        25.78 o                         
   2  17   2         10.15         20.80        21.55 o                         
   3  17   2         60.35         72.88        21.55 o                         
   4  17   2          0.41        -13.08        20.79 o                         
  -2  18   2        377.51        406.62        37.18 o                         
  -1  18   2         22.53          3.25        24.70 o                         
   0  18   2         53.49         48.17        30.51 o                         
   1  18   2         22.03         -0.94        22.56 o                         
   2  18   2        113.44        114.98        32.39 o                         
 -11   0   3        405.24        447.33        53.71 o                         
  -9   0   3        799.10        818.44        32.74 o                         
  -7   0   3         29.41         35.17        10.53 o                         
  -5   0   3        871.64        824.73        17.83 o                         
  -3   0   3       3412.24       3320.02        50.44 o                         
  -1   0   3         27.32         37.66         4.55 o                         
   1   0   3         10.22          7.48         7.21 o                         
   3   0   3       5571.00       5687.06       117.22 o                         
   5   0   3        780.97        872.60        18.09 o                         
   7   0   3        152.91        154.86        11.35 o                         
   9   0   3        228.34        216.72        21.17 o                         
 -11   1   3         44.95         67.51        22.56 o                         
 -10   1   3        125.80        135.41        21.04 o                         
  -9   1   3        268.14        298.97        22.28 o                         
  -8   1   3        400.97        400.95        12.48 o                         
  -7   1   3        289.50        307.14         9.74 o                         
  -6   1   3         21.01         28.26         6.23 o                         
  -5   1   3         18.44         18.92         8.35 o                         
  -4   1   3        436.37        464.07         8.44 o                         
  -3   1   3       1020.83        989.51        13.86 o                         
  -2   1   3       9271.31       8678.06        88.87 o                         
  -1   1   3       6239.19       5748.89        60.75 o                         
   0   1   3       2175.71       2018.14        23.36 o                         
   1   1   3       2957.55       2703.45        39.96 o                         
   2   1   3        151.38        132.56         5.04 o                         
   3   1   3          5.29         -3.41         3.41 o                         
   4   1   3       1674.59       1793.63        22.12 o                         
   5   1   3         20.15         17.71         3.72 o                         
   6   1   3         82.51         91.34         4.90 o                         
   7   1   3        866.50        856.18        15.01 o                         
   8   1   3        479.24        471.52        13.25 o                         
   9   1   3        132.99        135.03        13.87 o                         
  10   1   3        108.56         77.64        17.44 o                         
 -11   2   3         10.77         21.72        23.52 o                         
 -10   2   3          1.06         18.05        16.43 o                         
  -9   2   3         63.58         54.85        12.98 o                         
  -8   2   3         45.20         41.37         9.68 o                         
  -7   2   3        510.88        512.51        11.54 o                         
  -6   2   3        243.87        242.58         8.18 o                         
  -5   2   3         48.14         43.78         5.20 o                         
  -4   2   3        700.55        677.00        11.00 o                         
  -3   2   3         94.33         81.83         5.34 o                         
  -2   2   3       3705.95       3441.83        36.42 o                         
  -1   2   3       4059.08       3815.08        42.52 o                         
   0   2   3       6267.01       5903.72        60.20 o                         
   1   2   3       2750.46       2563.13        31.05 o                         
   2   2   3         21.58          8.56         3.26 o                         
   3   2   3          0.01         -2.31         3.26 o                         
   4   2   3          0.34         -1.68         3.99 o                         
   5   2   3        770.81        806.21        12.39 o                         
   6   2   3        176.60        172.44         6.72 o                         
   7   2   3       2344.55       2182.86        32.67 o                         
   8   2   3        577.99        570.54        18.66 o                         
   9   2   3         87.62         78.58        10.98 o                         
  10   2   3         97.62        119.05        18.07 o                         
 -11   3   3        354.46        365.56        27.24 o                         
 -10   3   3         64.72         84.40        16.80 o                         
  -9   3   3        739.50        745.01        20.25 o                         
  -8   3   3        502.40        484.94        15.03 o                         
  -7   3   3         25.56         26.63         7.25 o                         
  -6   3   3         18.70          9.88         6.39 o                         
  -5   3   3       1589.30       1680.42        20.23 o                         
  -4   3   3         71.64         75.99         5.06 o                         
  -3   3   3        400.92        422.13         8.19 o                         
  -2   3   3       4977.08       4741.27        51.17 o                         
  -1   3   3      16877.74      15343.33       359.34 o                         
   0   3   3       3254.78       3088.30        32.09 o                         
   1   3   3        342.72        301.88         5.46 o                         
   2   3   3        775.23        791.40        10.39 o                         
   3   3   3          4.41          0.93         4.61 o                         
   4   3   3        971.45       1056.89        14.32 o                         
   5   3   3        301.36        306.54         7.07 o                         
   6   3   3          4.40          4.44         5.86 o                         
   7   3   3         92.89        105.99         9.53 o                         
   8   3   3        167.41        191.80        12.36 o                         
   9   3   3          3.36        -13.43        20.88 o                         
  10   3   3         32.38         22.40        16.80 o                         
 -11   4   3         23.31         65.81        35.97 o                         
 -10   4   3        172.77        194.45        17.43 o                         
  -9   4   3          4.46         18.47        13.13 o                         
  -8   4   3        539.58        541.59        14.72 o                         
  -7   4   3         11.36          7.95         8.01 o                         
  -6   4   3        129.34        155.76         7.31 o                         
  -5   4   3         78.61         97.31         6.09 o                         
  -4   4   3        463.51        472.59        10.15 o                         
  -3   4   3        272.60        248.79         6.88 o                         
  -2   4   3         50.65         38.38         4.29 o                         
  -1   4   3        690.13        681.00         8.92 o                         
   0   4   3        984.43        959.22        11.80 o                         
   1   4   3          7.40          4.32         3.34 o                         
   2   4   3        289.73        301.85         5.18 o                         
   3   4   3          2.13          2.75         3.42 o                         
   4   4   3       1665.96       1733.15        22.35 o                         
   5   4   3         12.67         33.43         4.82 o                         
   6   4   3          0.05          5.12         5.03 o                         
   7   4   3        388.12        429.25        15.19 o                         
   8   4   3        173.41        162.33        10.80 o                         
   9   4   3         28.76         27.08        13.01 o                         
  10   4   3         28.90         22.53        12.09 o                         
 -11   5   3        212.33        176.92        39.90 o                         
 -10   5   3          3.59          7.55        16.16 o                         
  -9   5   3          0.15         20.21        13.13 o                         
  -8   5   3          7.55          6.93        10.05 o                         
  -7   5   3        151.42        145.05         9.34 o                         
  -6   5   3        175.46        169.66         8.44 o                         
  -5   5   3        935.03        929.94        15.46 o                         
  -4   5   3         15.94         18.14         4.76 o                         
  -3   5   3        765.00        797.66        11.77 o                         
  -2   5   3       1221.59       1292.01        15.74 o                         
  -1   5   3       1426.35       1407.36        17.47 o                         
   0   5   3        724.32        726.32         9.90 o                         
   1   5   3         38.63         26.62         3.83 o                         
   2   5   3         92.05        111.69         4.40 o                         
   3   5   3        338.02        383.85         7.20 o                         
   4   5   3        384.60        403.41         8.95 o                         
   5   5   3        360.07        351.73         8.08 o                         
   6   5   3       1282.05       1296.57        18.29 o                         
   7   5   3         68.53         55.73         5.80 o                         
   8   5   3         50.22         57.84        11.31 o                         
   9   5   3         62.00         26.74        14.62 o                         
  10   5   3         33.69         41.64        23.21 o                         
 -11   6   3          7.04          8.51        34.78 o                         
 -10   6   3         12.30         19.37        18.03 o                         
  -9   6   3        150.47        177.74        14.41 o                         
  -8   6   3        256.08        294.98        14.01 o                         
  -7   6   3        373.78        350.83        12.41 o                         
  -6   6   3         16.02         14.93         7.30 o                         
  -5   6   3         60.65         45.78         6.69 o                         
  -4   6   3        272.73        320.13         7.84 o                         
  -3   6   3       4129.39       4343.62        46.66 o                         
  -2   6   3       1330.55       1253.28        14.83 o                         
  -1   6   3        480.31        450.79         8.23 o                         
   0   6   3       2275.14       2350.25        23.77 o                         
   1   6   3       2663.35       2683.74        29.05 o                         
   2   6   3       1114.37       1257.78        13.96 o                         
   3   6   3       1194.62       1288.09        15.09 o                         
   4   6   3        105.55         98.76         5.33 o                         
   5   6   3        339.15        349.76         9.71 o                         
   6   6   3        446.77        453.70        10.28 o                         
   7   6   3       1383.12       1225.25        22.22 o                         
   8   6   3         39.83         55.42        13.10 o                         
   9   6   3          0.03         -5.54        14.16 o                         
  10   6   3          0.02         10.38        21.95 o                         
 -10   7   3        102.46        111.35        22.50 o                         
  -9   7   3        232.01        200.00        14.95 o                         
  -8   7   3          6.97         11.45        10.69 o                         
  -7   7   3         73.14         81.20         9.54 o                         
  -6   7   3       1860.05       1821.98        25.03 o                         
  -5   7   3          5.55         10.18         6.05 o                         
  -4   7   3        283.52        318.23         8.23 o                         
  -3   7   3        610.30        609.80        10.72 o                         
  -2   7   3         35.27         42.00         5.10 o                         
  -1   7   3       4369.00       4372.87        44.90 o                         
   0   7   3        253.74        256.39         6.16 o                         
   1   7   3          8.76         12.68         4.41 o                         
   2   7   3        206.40        247.86         7.00 o                         
   3   7   3         35.84         45.07         4.59 o                         
   4   7   3        364.05        356.94         8.45 o                         
   5   7   3         99.92        122.41         7.30 o                         
   6   7   3       3571.58       3388.79        44.19 o                         
   7   7   3       1687.67       1614.76        28.51 o                         
   8   7   3        510.48        483.79        16.21 o                         
   9   7   3         28.66         51.21        15.61 o                         
  10   7   3          2.18         33.09        31.63 o                         
 -10   8   3         87.81        117.09        29.55 o                         
  -9   8   3          6.10         20.80        15.50 o                         
  -8   8   3        236.08        229.50        14.44 o                         
  -7   8   3        116.00         87.16        10.71 o                         
  -6   8   3          3.11         -7.93         7.93 o                         
  -5   8   3        259.19        270.38         9.32 o                         
  -4   8   3          8.01         -0.18         6.04 o                         
  -3   8   3         56.18         70.11         6.27 o                         
  -2   8   3       1142.05       1148.19        14.80 o                         
  -1   8   3        362.43        428.48         9.68 o                         
   0   8   3       1778.44       1853.76        20.94 o                         
   1   8   3        160.84        188.11         6.46 o                         
   2   8   3          0.33         -5.03         5.20 o                         
   3   8   3         43.65         51.27         5.03 o                         
   4   8   3         79.80         80.08         6.31 o                         
   5   8   3          2.97         -5.72         7.26 o                         
   6   8   3       4002.34       3861.16        50.10 o                         
   7   8   3         12.83         11.24         8.30 o                         
   8   8   3          5.07         27.98        15.36 o                         
   9   8   3         39.47         85.10        19.67 o                         
 -10   9   3        346.16        375.93        29.28 o                         
  -9   9   3         69.39         89.80        16.89 o                         
  -8   9   3         57.68         54.80        13.34 o                         
  -7   9   3         73.25         58.27        11.82 o                         
  -6   9   3        421.85        415.01        12.86 o                         
  -5   9   3        389.90        384.46        12.10 o                         
  -4   9   3        276.30        288.07         8.80 o                         
  -3   9   3         20.00         18.70         6.71 o                         
  -2   9   3         43.92         48.26         5.78 o                         
  -1   9   3        360.10        356.92         9.24 o                         
   0   9   3        147.66        147.97         6.29 o                         
   1   9   3          1.96          1.75         5.47 o                         
   2   9   3       1798.92       1740.38        22.67 o                         
   3   9   3         56.68         60.09         5.68 o                         
   4   9   3         44.64         40.76         6.40 o                         
   5   9   3          4.25         -0.45         7.50 o                         
   6   9   3          7.06         -4.51         9.23 o                         
   7   9   3          4.32         19.61        10.88 o                         
   8   9   3         70.48         63.14        19.08 o                         
   9   9   3         61.77         42.84        24.23 o                         
  -9  10   3         21.45         53.95        17.89 o                         
  -8  10   3          0.11          8.93        13.19 o                         
  -7  10   3         23.62         22.95        12.47 o                         
  -6  10   3         34.00         47.63        12.21 o                         
  -5  10   3          6.71          8.54         9.53 o                         
  -4  10   3        140.54        141.42         8.99 o                         
  -3  10   3         53.03         53.39         7.20 o                         
  -2  10   3        524.91        510.06        10.75 o                         
  -1  10   3        106.44         96.50         6.48 o                         
   0  10   3        159.60        152.82         7.49 o                         
   1  10   3        199.45        202.79         8.20 o                         
   2  10   3        541.55        515.71        10.90 o                         
   3  10   3       1010.73        954.91        15.46 o                         
   4  10   3        404.24        408.33        14.12 o                         
   5  10   3        359.04        323.82        10.93 o                         
   6  10   3         53.67         40.96        12.54 o                         
   7  10   3          0.80         15.98        11.97 o                         
   8  10   3          0.79         -3.38        20.10 o                         
   9  10   3          0.57          8.12        30.11 o                         
  -9  11   3          0.93         -5.66        21.47 o                         
  -8  11   3          0.13          8.43        15.12 o                         
  -7  11   3         95.47         56.03        14.27 o                         
  -6  11   3          1.19        -12.32        12.32 o                         
  -5  11   3        298.77        308.72        14.03 o                         
  -4  11   3        309.59        355.58        12.76 o                         
  -3  11   3       1358.51       1264.47        20.17 o                         
  -2  11   3         13.50         12.22         6.52 o                         
  -1  11   3         35.69         30.87         6.76 o                         
   0  11   3         15.23         26.89         6.78 o                         
   1  11   3          0.04          0.00         6.88 o                         
   2  11   3        277.04        252.24         9.28 o                         
   3  11   3          1.65         -3.09         7.92 o                         
   4  11   3         75.45         75.22         9.77 o                         
   5  11   3         37.59         30.12        10.83 o                         
   6  11   3        342.81        304.50        15.91 o                         
   7  11   3         34.19         52.93        13.92 o                         
   8  11   3         29.25         28.68        12.23 o                         
  -8  12   3        225.18        269.25        18.13 o                         
  -7  12   3         15.03         25.81        14.29 o                         
  -6  12   3        212.14        165.71        15.76 o                         
  -5  12   3          0.10        -11.22        11.22 o                         
  -4  12   3        185.42        168.51        12.79 o                         
  -3  12   3        307.13        322.47        12.95 o                         
  -2  12   3         12.17          2.71         8.40 o                         
  -1  12   3        354.21        389.56        11.37 o                         
   0  12   3         61.68         68.03         9.15 o                         
   1  12   3       1636.16       1568.03        25.11 o                         
   2  12   3        872.71        793.60        18.95 o                         
   3  12   3         13.76          5.07         9.92 o                         
   4  12   3       1093.03        965.06        23.15 o                         
   5  12   3         78.29         84.67        13.29 o                         
   6  12   3         15.10         23.19        13.99 o                         
   7  12   3        205.45        228.37        18.19 o                         
   8  12   3         41.89         34.74        38.58 o                         
  -8  13   3         43.84         30.68        23.36 o                         
  -7  13   3         37.02          7.64        15.84 o                         
  -6  13   3          0.27          6.93        15.09 o                         
  -5  13   3          0.04        -12.27        14.20 o                         
  -4  13   3        598.42        589.87        19.01 o                         
  -3  13   3        269.81        267.24        14.44 o                         
  -2  13   3         80.29         73.87        10.94 o                         
  -1  13   3        126.15        110.73        10.54 o                         
   0  13   3         12.83          9.84        11.09 o                         
   1  13   3        123.24        130.27        11.61 o                         
   2  13   3        466.91        454.16        14.42 o                         
   3  13   3         28.22         45.08        12.41 o                         
   4  13   3          0.45         -8.70         8.70 o                         
   5  13   3        138.94        119.19        15.68 o                         
   6  13   3         13.89         26.41        15.37 o                         
   7  13   3          0.03         18.61        26.98 o                         
  -7  14   3          3.15        -12.68        20.86 o                         
  -6  14   3          9.29         20.93        17.16 o                         
  -5  14   3        212.81        234.97        17.01 o                         
  -4  14   3          0.86        -11.61        11.61 o                         
  -3  14   3         94.24         95.51        12.60 o                         
  -2  14   3        102.55        106.03        11.56 o                         
  -1  14   3        223.46        230.42        14.74 o                         
   0  14   3        941.14        897.31        22.22 o                         
   1  14   3        815.03        733.90        20.12 o                         
   2  14   3          1.73          5.37        12.09 o                         
   3  14   3         27.75         24.14        12.40 o                         
   4  14   3        119.76        125.14        10.64 o                         
   5  14   3         62.75         73.88        15.57 o                         
   6  14   3         64.86         43.99        20.05 o                         
  -6  15   3         86.35        121.01        37.63 o                         
  -5  15   3          2.99         -3.69        15.95 o                         
  -4  15   3         34.42         32.94        12.71 o                         
  -3  15   3         28.74         67.07        13.17 o                         
  -2  15   3          0.91          0.21        11.58 o                         
  -1  15   3         47.12         56.49        12.21 o                         
   0  15   3        400.93        362.46        19.47 o                         
   1  15   3         24.16         29.84        14.68 o                         
   2  15   3        154.85        145.67        15.39 o                         
   3  15   3         68.32         96.93        14.03 o                         
   4  15   3         18.56         10.18        12.89 o                         
   5  15   3        102.23        105.99        19.17 o                         
   6  15   3         10.82          9.21        24.21 o                         
  -5  16   3         50.75         67.08        21.75 o                         
  -4  16   3         57.97         61.14        18.72 o                         
  -3  16   3          0.88         17.15        13.69 o                         
  -2  16   3         59.90         56.70        14.29 o                         
  -1  16   3         34.44         71.42        13.88 o                         
   0  16   3          8.56         -3.67        16.09 o                         
   1  16   3          1.71         -6.94        15.62 o                         
   2  16   3        313.15        307.70        20.70 o                         
   3  16   3        110.84        132.27        20.73 o                         
   4  16   3          0.85         -8.37        15.71 o                         
   5  16   3         98.33        136.92        33.38 o                         
  -4  17   3          7.05         -5.08        19.35 o                         
  -3  17   3        160.27        156.91        18.75 o                         
  -2  17   3        176.42        225.29        18.27 o                         
  -1  17   3         18.60         68.69        26.54 o                         
   0  17   3        114.42         96.12        21.40 o                         
   1  17   3         28.79         38.95        21.07 o                         
   2  17   3          0.85          9.99        19.81 o                         
   3  17   3         34.84         60.52        20.95 o                         
  -2  18   3         50.86         46.34        19.94 o                         
  -1  18   3         34.74         11.51        23.46 o                         
   0  18   3          3.34        -10.18        23.02 o                         
   1  18   3        223.09        212.37        25.35 o                         
 -10   0   4        532.30        565.36        33.60 o                         
  -8   0   4       2455.93       2329.85        45.49 o                         
  -6   0   4          0.76         -7.12         8.82 o                         
  -4   0   4       2034.52       2138.14        32.79 o                         
   2   0   4        483.29        548.47        17.66 o                         
   4   0   4        558.99        545.46        14.13 o                         
   6   0   4        142.92        149.42        11.80 o                         
   8   0   4         20.17          6.70        20.29 o                         
  10   0   4        122.60         42.42        30.37 o                         
 -11   1   4         60.17        114.30        22.51 o                         
 -10   1   4         89.84        108.96        18.73 o                         
  -9   1   4        158.74        148.40        13.69 o                         
  -8   1   4         12.65          3.01         9.40 o                         
  -7   1   4        849.67        818.95        15.30 o                         
  -6   1   4          1.55          3.39         6.54 o                         
  -5   1   4       1581.35       1645.78        19.95 o                         
  -4   1   4         95.04         92.91         5.37 o                         
  -3   1   4        783.02        780.85        12.71 o                         
  -2   1   4       2573.94       2405.87        27.08 o                         
   0   1   4        502.12        458.96         7.34 o                         
   1   1   4       1227.27       1111.01        18.54 o                         
   2   1   4        335.20        314.55         7.12 o                         
   3   1   4        360.66        384.91         8.30 o                         
   4   1   4         13.99         16.15         4.51 o                         
   5   1   4        116.48        133.37         6.20 o                         
   6   1   4        213.11        219.07         8.32 o                         
   7   1   4        928.24        912.97        18.56 o                         
   8   1   4         90.61         93.87        11.19 o                         
   9   1   4        169.80        110.06        13.46 o                         
  10   1   4         24.27          0.86        18.12 o                         
 -11   2   4        116.57        136.98        25.99 o                         
 -10   2   4        106.41        161.54        19.35 o                         
  -9   2   4         46.78         70.35        13.75 o                         
  -8   2   4        144.07        132.72        10.74 o                         
  -7   2   4         40.41         43.89         8.31 o                         
  -6   2   4        489.68        510.85        12.76 o                         
  -5   2   4         95.67         95.84         5.74 o                         
  -4   2   4        894.74        905.78        14.01 o                         
  -3   2   4        231.41        261.19         6.83 o                         
  -1   2   4        694.75        657.49         9.92 o                         
   1   2   4       3018.15       2886.76        38.43 o                         
   2   2   4         48.83         56.61         4.03 o                         
   3   2   4        533.96        611.34        11.38 o                         
   4   2   4        477.71        509.92         9.51 o                         
   5   2   4        388.05        397.92         8.83 o                         
   6   2   4       1760.12       1676.56        24.22 o                         
   7   2   4       1204.32       1068.72        20.07 o                         
   8   2   4        134.03        115.61        11.13 o                         
   9   2   4        159.23        143.36        15.23 o                         
  10   2   4          1.21         -2.11        17.10 o                         
 -11   3   4          3.17         60.55        25.11 o                         
 -10   3   4         59.34         99.37        18.21 o                         
  -9   3   4        612.03        563.54        18.37 o                         
  -8   3   4        240.59        254.91        11.97 o                         
  -7   3   4        834.01        795.21        14.64 o                         
  -6   3   4        758.63        790.70        13.25 o                         
  -5   3   4         15.29          2.93         5.11 o                         
  -4   3   4       1895.55       1920.98        22.17 o                         
  -3   3   4        155.82        165.14         6.90 o                         
  -2   3   4       2513.51       2363.84        28.83 o                         
  -1   3   4        148.13        125.35         4.08 o                         
   0   3   4       1045.73       1006.04        11.32 o                         
   1   3   4        148.82        193.17         5.69 o                         
   2   3   4         87.46        101.86         3.95 o                         
   3   3   4       1696.40       1748.89        21.85 o                         
   4   3   4          2.29         -3.75         3.75 o                         
   5   3   4         66.28         56.46         5.19 o                         
   6   3   4         22.92         12.85         5.85 o                         
   7   3   4         87.20         81.12         7.37 o                         
   8   3   4        104.23         86.69        18.46 o                         
   9   3   4         14.31         -5.59        13.95 o                         
  10   3   4          1.85          4.81        19.06 o                         
 -11   4   4         62.61        133.47        41.51 o                         
 -10   4   4        320.27        375.57        19.94 o                         
  -9   4   4         49.43         53.38        13.47 o                         
  -8   4   4        149.13        135.34        11.63 o                         
  -7   4   4        510.16        511.11        12.17 o                         
  -6   4   4         75.01         71.13         7.05 o                         
  -5   4   4       3096.15       3178.04        33.98 o                         
  -4   4   4        576.06        616.20        10.79 o                         
  -3   4   4       2261.90       2296.57        26.86 o                         
  -2   4   4       1276.20       1256.34        17.57 o                         
  -1   4   4       1161.59       1135.54        14.64 o                         
   0   4   4        937.54        878.33        10.98 o                         
   1   4   4        316.88        330.30         5.64 o                         
   2   4   4         55.11         52.91         4.58 o                         
   3   4   4       4128.66       4424.89        49.90 o                         
   4   4   4         43.68         35.53         5.18 o                         
   5   4   4        176.43        187.79         9.19 o                         
   6   4   4         66.43         71.34         6.28 o                         
   7   4   4        230.44        247.28         8.80 o                         
   8   4   4        181.84        165.32         8.34 o                         
   9   4   4        182.97        191.52        11.96 o                         
  10   4   4         22.40         56.50        33.22 o                         
 -11   5   4          2.66         45.30        44.09 o                         
 -10   5   4        121.58        122.67        19.38 o                         
  -9   5   4         25.14         37.33        14.06 o                         
  -8   5   4        223.76        218.06        13.51 o                         
  -7   5   4        927.23        856.11        15.90 o                         
  -6   5   4       1358.76       1329.32        18.74 o                         
  -5   5   4          4.58          6.83         5.95 o                         
  -4   5   4          0.04         -5.18         5.18 o                         
  -3   5   4        529.79        502.98         8.95 o                         
  -2   5   4        376.74        385.47         8.05 o                         
  -1   5   4       2005.16       2012.06        23.01 o                         
   0   5   4        127.79        135.55         4.35 o                         
   1   5   4       1443.55       1513.04        16.06 o                         
   2   5   4       3260.04       3413.92        35.11 o                         
   3   5   4        202.53        208.72         5.56 o                         
   4   5   4         42.27         29.55         5.78 o                         
   5   5   4        173.64        179.97         8.16 o                         
   6   5   4          6.31         -7.62         7.62 o                         
   7   5   4        372.77        358.60        15.85 o                         
   8   5   4         40.85         30.21        12.25 o                         
   9   5   4         30.89         17.93        16.12 o                         
  10   5   4         52.50         57.62        24.66 o                         
 -11   6   4         61.63         84.77        34.42 o                         
 -10   6   4        100.44        130.55        19.78 o                         
  -9   6   4          0.95         12.93        15.22 o                         
  -8   6   4        513.40        501.91        17.10 o                         
  -7   6   4        335.14        325.64        11.99 o                         
  -6   6   4         71.82        105.15         8.42 o                         
  -5   6   4          8.63          6.33         6.45 o                         
  -4   6   4         38.42         42.98         5.85 o                         
  -3   6   4       2214.75       2278.15        26.57 o                         
  -2   6   4        674.51        679.67        10.64 o                         
  -1   6   4       3876.58       4030.69        41.44 o                         
   0   6   4        651.62        676.24         9.56 o                         
   1   6   4        853.81        914.25        11.82 o                         
   2   6   4        183.41        205.25         6.90 o                         
   3   6   4        226.12        231.35         5.77 o                         
   4   6   4         65.66         67.45         4.68 o                         
   5   6   4         30.98         35.65         7.20 o                         
   6   6   4        135.22        122.85         8.98 o                         
   7   6   4        232.65        218.14        11.33 o                         
   8   6   4         10.48        -12.25        12.25 o                         
   9   6   4          3.65         -4.23        15.71 o                         
  10   6   4          0.44         -3.36        21.78 o                         
 -10   7   4        123.45        146.92        20.43 o                         
  -9   7   4        120.36        130.19        18.72 o                         
  -8   7   4        145.82        146.13        12.64 o                         
  -7   7   4        325.47        298.10        11.79 o                         
  -6   7   4          6.01          1.21         6.86 o                         
  -5   7   4        685.93        664.40        13.01 o                         
  -4   7   4        229.13        222.88         7.87 o                         
  -3   7   4         92.72        111.17         5.66 o                         
  -2   7   4         23.74         28.15         4.61 o                         
  -1   7   4         19.39         29.12         4.48 o                         
   0   7   4       2888.98       2945.20        30.15 o                         
   1   7   4       1261.40       1355.98        17.20 o                         
   2   7   4         24.00         14.97         4.66 o                         
   3   7   4       1771.39       1868.39        22.92 o                         
   4   7   4          7.49          3.65         5.10 o                         
   5   7   4          1.37          2.59         5.12 o                         
   6   7   4         11.69          7.20         8.75 o                         
   7   7   4         36.84         46.78        10.59 o                         
   8   7   4         11.40         16.69        12.58 o                         
   9   7   4         30.51         29.85        21.84 o                         
 -10   8   4          8.50         40.42        24.01 o                         
  -9   8   4        471.41        476.02        21.82 o                         
  -8   8   4        105.98        100.63        13.36 o                         
  -7   8   4         71.34         56.18        12.31 o                         
  -6   8   4         28.35          9.50         8.64 o                         
  -5   8   4        450.17        446.73        11.70 o                         
  -4   8   4         25.80         31.66         6.85 o                         
  -3   8   4       1044.11       1030.24        14.18 o                         
  -2   8   4         83.41         98.11         5.71 o                         
  -1   8   4        228.65        219.21         6.33 o                         
   0   8   4         20.63         20.16         5.12 o                         
   1   8   4          2.76         -1.00         4.74 o                         
   2   8   4        190.47        181.98         6.77 o                         
   3   8   4         79.30         94.66         7.14 o                         
   4   8   4        360.85        360.43         8.70 o                         
   5   8   4       1152.83       1051.71        18.22 o                         
   6   8   4         46.73         42.14         9.74 o                         
   7   8   4        101.97        107.54        12.25 o                         
   8   8   4          1.11          7.10        16.12 o                         
   9   8   4          1.28          4.18        18.43 o                         
 -10   9   4         23.52         48.67        23.89 o                         
  -9   9   4        166.12        180.96        18.07 o                         
  -8   9   4         21.15         12.74        15.72 o                         
  -7   9   4         14.44         22.66        10.97 o                         
  -6   9   4         13.11          3.14        10.16 o                         
  -5   9   4        994.21        990.54        17.31 o                         
  -4   9   4        726.41        679.45        12.92 o                         
  -3   9   4        420.67        435.47        10.04 o                         
  -2   9   4         51.25         55.42         6.29 o                         
  -1   9   4       1019.85       1071.90        14.95 o                         
   0   9   4        381.23        366.61         8.07 o                         
   1   9   4        568.59        570.96        10.85 o                         
   2   9   4        173.66        175.02         7.12 o                         
   3   9   4        540.16        562.31        10.69 o                         
   4   9   4        180.88        215.43         9.27 o                         
   5   9   4        104.21         98.77         8.29 o                         
   6   9   4          0.22         -1.50         7.30 o                         
   7   9   4        426.71        416.56        20.37 o                         
   8   9   4          5.21         19.16        15.36 o                         
   9   9   4          5.08          1.31        26.11 o                         
  -9  10   4         15.30         24.95        18.65 o                         
  -8  10   4          3.28         18.99        15.06 o                         
  -7  10   4          0.25         -7.88        14.27 o                         
  -6  10   4         66.97         69.74        12.03 o                         
  -5  10   4         21.73         19.31         9.45 o                         
  -4  10   4        756.74        792.19        15.87 o                         
  -3  10   4          2.02          9.71         6.52 o                         
  -2  10   4          1.43          2.56         6.18 o                         
  -1  10   4        415.45        437.79         9.64 o                         
   0  10   4        228.32        215.76         8.14 o                         
   1  10   4        277.91        297.69         8.60 o                         
   2  10   4         96.92        107.92         7.53 o                         
   3  10   4         76.87         93.69         7.32 o                         
   4  10   4       3990.28       3787.23        47.09 o                         
   5  10   4        218.69        237.93        11.70 o                         
   6  10   4          6.42         13.43         9.29 o                         
   7  10   4          4.69         14.56        14.03 o                         
   8  10   4        233.63        275.55        21.85 o                         
  -9  11   4         32.36         38.46        24.87 o                         
  -8  11   4         29.89         23.49        16.55 o                         
  -7  11   4          0.00        -14.48        15.55 o                         
  -6  11   4        109.93        116.89        13.65 o                         
  -5  11   4        104.14        111.63        14.12 o                         
  -4  11   4        626.34        624.67        15.63 o                         
  -3  11   4         65.03         81.69         9.33 o                         
  -2  11   4         49.10         47.51         7.66 o                         
  -1  11   4         15.72         15.03         7.28 o                         
   0  11   4         14.25         29.88         7.00 o                         
   1  11   4        743.74        718.12        13.93 o                         
   2  11   4        108.61         93.50         8.75 o                         
   3  11   4        615.93        569.25        12.79 o                         
   4  11   4        293.35        299.48        11.75 o                         
   5  11   4        317.71        323.07        17.54 o                         
   6  11   4          2.59          1.58        12.55 o                         
   7  11   4         42.13         45.74        17.21 o                         
   8  11   4         27.41         11.44        27.49 o                         
  -8  12   4        322.34        316.10        20.09 o                         
  -7  12   4          9.32        -17.32        17.32 o                         
  -6  12   4         18.99         -2.89        17.34 o                         
  -5  12   4        203.88        166.46        15.07 o                         
  -4  12   4        308.60        290.74        13.53 o                         
  -3  12   4        481.31        492.41        18.73 o                         
  -2  12   4        879.87        897.16        17.48 o                         
  -1  12   4       1691.22       1648.58        24.66 o                         
   0  12   4        970.39        894.74        17.37 o                         
   1  12   4          2.90          2.72         9.77 o                         
   2  12   4        283.67        276.37        11.66 o                         
   3  12   4         49.12         52.47        10.04 o                         
   4  12   4        105.37        134.89        12.16 o                         
   5  12   4        141.15        137.58        14.23 o                         
   6  12   4        161.55        185.96        15.38 o                         
   7  12   4          0.46          8.45        19.40 o                         
  -8  13   4         27.46         40.37        19.20 o                         
  -7  13   4         27.86          7.18        17.67 o                         
  -6  13   4         34.41         22.62        15.13 o                         
  -5  13   4        149.98        148.00        20.01 o                         
  -4  13   4         81.90         66.07        13.35 o                         
  -3  13   4        143.94        151.79        13.59 o                         
  -2  13   4          4.13         21.18        10.90 o                         
  -1  13   4        662.80        646.79        16.53 o                         
   0  13   4         20.92         25.72        11.56 o                         
   1  13   4          3.63          2.72        11.51 o                         
   2  13   4          0.00         -9.37        10.44 o                         
   3  13   4        121.08        122.52        13.70 o                         
   4  13   4          9.43         33.07        13.04 o                         
   5  13   4         39.13         26.56        14.35 o                         
   6  13   4         72.60         46.50        17.12 o                         
   7  13   4          0.34         -4.47        26.87 o                         
  -7  14   4          4.31         -0.69        20.57 o                         
  -6  14   4          0.00        -18.06        18.76 o                         
  -5  14   4          0.26         -6.07        15.33 o                         
  -4  14   4        172.20        219.96        15.56 o                         
  -3  14   4         71.14         74.98        11.83 o                         
  -2  14   4         16.72         24.40        12.13 o                         
  -1  14   4        154.83        149.27        11.55 o                         
   0  14   4         42.72         40.17        13.14 o                         
   1  14   4         76.11         79.49        12.98 o                         
   2  14   4         82.74         87.35        12.82 o                         
   3  14   4        164.73        155.01        14.91 o                         
   4  14   4        462.29        469.43        19.47 o                         
   5  14   4         26.48         10.49        15.98 o                         
   6  14   4          2.80          4.31        26.83 o                         
  -6  15   4          1.39          2.98        20.76 o                         
  -5  15   4         78.50         73.76        17.18 o                         
  -4  15   4         14.13         46.30        14.61 o                         
  -3  15   4          5.52         16.23        13.52 o                         
  -2  15   4         21.36         37.64        12.86 o                         
  -1  15   4          7.83          2.74        14.48 o                         
   0  15   4          0.15        -14.99        15.37 o                         
   1  15   4         50.05         47.07        14.04 o                         
   2  15   4          4.62         -3.63        14.84 o                         
   3  15   4          1.29          9.91        13.20 o                         
   4  15   4        153.76        134.48        17.25 o                         
   5  15   4         37.28         41.29        19.12 o                         
  -5  16   4         11.24         26.02        21.06 o                         
  -4  16   4         87.43        101.52        17.95 o                         
  -3  16   4         11.11         40.54        16.80 o                         
  -2  16   4          2.21         -2.85        15.07 o                         
  -1  16   4          8.14         33.54        15.58 o                         
   0  16   4        134.66        139.97        18.09 o                         
   1  16   4         68.00         70.07        16.40 o                         
   2  16   4          0.03          3.87        17.24 o                         
   3  16   4          4.46          2.55        16.77 o                         
   4  16   4          0.58         -6.42        25.35 o                         
  -4  17   4         23.82         57.47        23.09 o                         
  -3  17   4          5.63         18.16        20.32 o                         
  -2  17   4         41.57         45.07        17.62 o                         
  -1  17   4         75.29        104.44        24.88 o                         
   0  17   4          3.29         -9.22        20.89 o                         
   1  17   4          4.92        -21.38        22.14 o                         
   2  17   4         16.24         38.58        24.38 o                         
   3  17   4          0.33          8.68        24.99 o                         
  -1  18   4          6.42         -6.40        21.34 o                         
   0  18   4          9.46        -10.83        22.46 o                         
   1  18   4          2.37         26.05        40.62 o                         
 -11   0   5        105.76         86.66        33.77 o                         
  -9   0   5         45.03         56.55        18.17 o                         
  -7   0   5        630.42        611.12        17.59 o                         
  -5   0   5          2.87          5.14         7.53 o                         
  -3   0   5          6.23         11.55         5.54 o                         
   1   0   5        162.04        149.43         5.17 o                         
   3   0   5          6.58         11.94         7.27 o                         
   5   0   5        622.81        626.13        16.83 o                         
   7   0   5       3275.22       3138.81        64.41 o                         
   9   0   5         67.77         84.77        19.46 o                         
 -11   1   5         40.82         45.71        33.66 o                         
 -10   1   5         44.14         55.27        17.58 o                         
  -9   1   5        226.00        228.13        14.79 o                         
  -8   1   5        250.24        270.59        14.03 o                         
  -7   1   5        608.25        625.34        13.29 o                         
  -6   1   5         43.98         45.20         6.52 o                         
  -5   1   5        362.42        360.95         8.32 o                         
  -4   1   5        192.40        211.16         7.04 o                         
  -3   1   5        780.17        782.57        10.48 o                         
  -2   1   5       9673.33       9502.86        97.44 o                         
  -1   1   5       1030.27        934.59        13.32 o                         
   0   1   5        287.23        271.47         5.19 o                         
   1   1   5        684.59        674.80        12.95 o                         
   2   1   5         92.31         96.62         4.38 o                         
   3   1   5        833.51        841.38        12.88 o                         
   4   1   5        205.10        254.45         6.75 o                         
   5   1   5        134.55        136.15         6.52 o                         
   6   1   5        561.84        622.55        13.94 o                         
   7   1   5         50.69         77.38         8.92 o                         
   8   1   5        122.46        123.26        10.96 o                         
   9   1   5          0.61         14.90        14.82 o                         
  10   1   5          8.91        -16.94        20.34 o                         
 -11   2   5         49.60         88.19        28.58 o                         
 -10   2   5          0.30          5.72        21.32 o                         
  -9   2   5        122.52         95.58        14.17 o                         
  -8   2   5       1314.25       1251.84        24.07 o                         
  -7   2   5         12.38          0.03         7.75 o                         
  -6   2   5         12.45          6.75         5.92 o                         
  -5   2   5       2620.96       2535.71        27.43 o                         
  -4   2   5         15.53         16.74         5.16 o                         
  -3   2   5        206.92        233.04         6.20 o                         
  -2   2   5       1391.51       1382.38        18.60 o                         
  -1   2   5        700.93        687.11         9.61 o                         
   0   2   5       1223.86       1172.22        14.70 o                         
   1   2   5        159.03        153.38         5.18 o                         
   2   2   5       1274.16       1342.79        21.69 o                         
   3   2   5       2860.96       3118.47        40.46 o                         
   4   2   5         29.90         49.59         4.59 o                         
   5   2   5          6.26          5.93         5.11 o                         
   6   2   5        126.18        142.09         9.42 o                         
   7   2   5        184.32        187.71         9.88 o                         
   8   2   5        213.08        198.28        15.20 o                         
   9   2   5         49.54         28.83        13.79 o                         
  10   2   5         47.91          9.61        21.41 o                         
 -11   3   5         18.60         43.13        38.33 o                         
 -10   3   5         17.43         49.68        18.35 o                         
  -9   3   5          5.10          8.05        14.25 o                         
  -8   3   5        620.14        622.86        17.35 o                         
  -7   3   5        148.75        147.93         8.81 o                         
  -6   3   5        454.03        417.75         9.88 o                         
  -5   3   5        319.00        373.79         8.60 o                         
  -4   3   5        234.32        248.47         7.32 o                         
  -3   3   5         11.55          7.31         4.17 o                         
  -2   3   5       1808.90       1803.34        23.85 o                         
  -1   3   5        519.23        537.28        10.07 o                         
   0   3   5         31.09         44.62         4.05 o                         
   1   3   5       3735.05       3826.28        44.21 o                         
   2   3   5        201.28        198.75         6.02 o                         
   3   3   5        180.43        185.10         5.20 o                         
   4   3   5          0.26         -4.37         4.37 o                         
   5   3   5         20.23         15.47         5.17 o                         
   6   3   5        220.41        216.84         8.71 o                         
   7   3   5        564.73        560.13        14.36 o                         
   8   3   5         62.17         50.16        11.62 o                         
   9   3   5          3.90         -2.56        15.47 o                         
  10   3   5         95.19        146.19        20.79 o                         
 -11   4   5        376.54        442.13        38.49 o                         
 -10   4   5         57.81         72.95        19.99 o                         
  -9   4   5          0.97         -8.74        15.87 o                         
  -8   4   5        680.34        655.45        17.78 o                         
  -7   4   5        791.98        785.82        15.17 o                         
  -6   4   5        792.93        799.03        13.81 o                         
  -5   4   5        555.05        552.05        10.26 o                         
  -4   4   5       1406.34       1381.15        19.02 o                         
  -3   4   5         98.46         96.27         8.01 o                         
  -2   4   5         68.64         69.19         4.45 o                         
  -1   4   5       2214.41       2242.94        25.31 o                         
   0   4   5          6.59         10.35         3.67 o                         
   1   4   5         39.23         44.99         3.80 o                         
   2   4   5       4132.55       4247.79        51.26 o                         
   3   4   5         46.13         38.68         4.24 o                         
   4   4   5          3.38         -3.53         3.53 o                         
   5   4   5       1807.20       1807.51        25.46 o                         
   6   4   5        919.69        929.57        16.73 o                         
   7   4   5         47.56         42.24         9.80 o                         
   8   4   5         11.32         -2.07         8.69 o                         
   9   4   5         51.07         37.32        15.20 o                         
  10   4   5         12.68        -15.40        23.16 o                         
 -11   5   5         15.01         79.90        44.52 o                         
 -10   5   5         13.12         51.19        18.92 o                         
  -9   5   5        158.17        142.64        16.39 o                         
  -8   5   5         37.69         20.42        13.31 o                         
  -7   5   5        425.84        421.90        12.89 o                         
  -6   5   5        936.92        916.97        15.29 o                         
  -5   5   5         80.90         74.02         7.21 o                         
  -4   5   5          0.00         -3.94         5.12 o                         
  -3   5   5        213.95        235.99        10.41 o                         
  -2   5   5       1369.66       1435.48        17.49 o                         
  -1   5   5        224.91        229.81         5.69 o                         
   0   5   5         75.21         83.68         3.86 o                         
   1   5   5        108.88        105.33         3.90 o                         
   2   5   5       3395.62       3585.32        42.39 o                         
   3   5   5        490.64        431.02         9.64 o                         
   4   5   5          0.82         -6.10         6.10 o                         
   5   5   5         76.31         84.81         7.18 o                         
   6   5   5        227.15        229.73         9.80 o                         
   7   5   5        247.69        232.44        11.73 o                         
   8   5   5         20.33          6.76        12.01 o                         
   9   5   5         12.73          3.51        15.15 o                         
  10   5   5         14.78         25.28        25.27 o                         
 -11   6   5         69.92        115.05        28.27 o                         
 -10   6   5        384.16        373.03        24.19 o                         
  -9   6   5         33.43         27.93        16.70 o                         
  -8   6   5         96.46         80.05        12.98 o                         
  -7   6   5        862.83        864.06        18.93 o                         
  -6   6   5        151.94        131.61         8.48 o                         
  -5   6   5        124.59        138.85         8.29 o                         
  -4   6   5          2.38         -1.49         5.22 o                         
  -3   6   5       1915.98       1927.29        25.06 o                         
  -2   6   5          1.75          9.07         4.61 o                         
  -1   6   5         16.40         23.88         5.11 o                         
   0   6   5        737.56        760.37        10.94 o                         
   1   6   5       1817.86       1896.37        21.31 o                         
   2   6   5         74.96         71.64         3.61 o                         
   3   6   5        200.98        235.99         7.26 o                         
   4   6   5        228.26        211.29         8.09 o                         
   5   6   5        256.82        251.03        11.70 o                         
   6   6   5         53.10         48.28         9.56 o                         
   7   6   5        172.50        161.77        11.56 o                         
   8   6   5         67.49         65.36        14.14 o                         
   9   6   5          8.21          9.19        16.19 o                         
 -10   7   5        122.39        177.60        18.90 o                         
  -9   7   5        238.14        243.62        18.56 o                         
  -8   7   5        414.25        443.95        17.53 o                         
  -7   7   5          3.46          3.59        10.49 o                         
  -6   7   5        827.18        775.44        14.93 o                         
  -5   7   5       1187.00       1193.40        19.29 o                         
  -4   7   5         71.85         68.95         8.74 o                         
  -3   7   5        270.29        285.46         7.92 o                         
  -2   7   5       1607.74       1716.27        20.04 o                         
  -1   7   5       3065.51       3204.33        32.80 o                         
   0   7   5         18.42          9.62         5.14 o                         
   1   7   5         86.84        116.89         5.22 o                         
   2   7   5         14.38          6.35         4.19 o                         
   3   7   5        760.54        727.99        11.05 o                         
   4   7   5       1135.61       1114.88        16.91 o                         
   5   7   5        603.60        629.62        13.89 o                         
   6   7   5          2.40         -0.17         8.79 o                         
   7   7   5          9.30         18.01        11.15 o                         
   8   7   5          0.46        -10.43        13.56 o                         
   9   7   5        320.83        365.38        20.52 o                         
 -10   8   5        904.32        947.07        36.83 o                         
  -9   8   5         93.31        121.96        17.29 o                         
  -8   8   5          1.08          4.42        13.31 o                         
  -7   8   5        418.47        397.95        17.65 o                         
  -6   8   5        952.97        921.23        18.85 o                         
  -5   8   5          4.67          3.00         7.56 o                         
  -4   8   5         10.83         19.03         6.45 o                         
  -3   8   5        135.99        136.71         6.65 o                         
  -2   8   5        354.59        381.97         8.95 o                         
  -1   8   5        200.49        211.91         6.47 o                         
   0   8   5         72.23         86.82         4.49 o                         
   1   8   5        180.51        204.10         8.61 o                         
   2   8   5         58.07         69.46         6.29 o                         
   3   8   5        326.22        336.18         8.64 o                         
   4   8   5       1165.97       1108.51        16.11 o                         
   5   8   5        318.64        331.79        11.18 o                         
   6   8   5          0.18         -6.34         9.25 o                         
   7   8   5         20.26         36.36        12.94 o                         
   8   8   5          1.47         11.21        16.11 o                         
   9   8   5         27.05         64.64        21.26 o                         
 -10   9   5         74.45         77.67        24.28 o                         
  -9   9   5          0.83          4.55        17.65 o                         
  -8   9   5        100.61        126.85        15.65 o                         
  -7   9   5        110.84        111.63        14.51 o                         
  -6   9   5        736.40        730.08        18.63 o                         
  -5   9   5        145.56        150.27        10.61 o                         
  -4   9   5         92.41         81.33         7.30 o                         
  -3   9   5          9.01         10.03         6.70 o                         
  -2   9   5         32.11         60.77         6.66 o                         
  -1   9   5         10.99         12.81         5.71 o                         
   0   9   5         13.54          1.70         5.74 o                         
   1   9   5         99.85         87.93         7.43 o                         
   2   9   5       1289.64       1234.69        17.11 o                         
   3   9   5         94.10        116.95         5.75 o                         
   4   9   5         17.16         19.00         6.17 o                         
   5   9   5          0.00         -3.59         9.22 o                         
   6   9   5        275.50        244.46        12.67 o                         
   7   9   5         86.54         79.93        14.39 o                         
   8   9   5         12.29         11.48        15.95 o                         
   9   9   5          0.42         -5.89        24.59 o                         
  -9  10   5          3.05         11.74        19.78 o                         
  -8  10   5         81.93         66.51        18.04 o                         
  -7  10   5         95.61         85.98        16.67 o                         
  -6  10   5        379.42        337.55        16.07 o                         
  -5  10   5       2232.14       2056.62        30.23 o                         
  -4  10   5          0.06         -8.52         8.52 o                         
  -3  10   5        127.34        143.68         7.81 o                         
  -2  10   5        446.98        434.15         9.96 o                         
  -1  10   5         56.63         50.37         6.10 o                         
   0  10   5        399.30        402.40         9.21 o                         
   1  10   5        504.95        496.93        10.47 o                         
   2  10   5        121.22        131.48         7.49 o                         
   3  10   5       2223.66       2248.87        30.03 o                         
   4  10   5         33.07         38.12         9.58 o                         
   5  10   5          3.75          5.32         7.26 o                         
   6  10   5         20.99         60.28        12.54 o                         
   7  10   5          3.15          9.74        19.14 o                         
   8  10   5          5.91         40.40        19.54 o                         
  -9  11   5          6.51         35.32        20.46 o                         
  -8  11   5          3.48         -0.24        19.15 o                         
  -7  11   5        154.04        168.21        18.47 o                         
  -6  11   5          8.27         18.39        13.65 o                         
  -5  11   5        237.14        246.75        13.74 o                         
  -4  11   5        311.24        299.30        12.66 o                         
  -3  11   5         66.53         54.26         9.19 o                         
  -2  11   5        430.11        435.39        11.94 o                         
  -1  11   5         24.34         36.93         7.30 o                         
   0  11   5        174.09        166.34         8.65 o                         
   1  11   5        378.70        386.81        11.26 o                         
   2  11   5         84.01         80.48         8.92 o                         
   3  11   5        105.11        104.50         8.10 o                         
   4  11   5         67.31         49.23        10.34 o                         
   5  11   5          7.41          2.30         9.51 o                         
   6  11   5        131.17        119.51        15.85 o                         
   7  11   5         17.45         40.57        14.69 o                         
   8  11   5         51.87         81.44        23.24 o                         
  -8  12   5         86.11        100.84        21.59 o                         
  -7  12   5         12.49         -0.54        21.49 o                         
  -6  12   5          0.27          2.04        14.41 o                         
  -5  12   5        603.64        589.76        18.19 o                         
  -4  12   5         63.66         77.38        14.27 o                         
  -3  12   5        154.32        150.90        11.62 o                         
  -2  12   5        133.21        140.77        10.13 o                         
  -1  12   5        110.16         94.30         8.27 o                         
   0  12   5        190.03        195.63        11.27 o                         
   1  12   5        115.97        129.67        10.38 o                         
   2  12   5        213.25        247.43        11.20 o                         
   3  12   5        318.15        302.41        14.37 o                         
   4  12   5        151.85        175.16        12.11 o                         
   5  12   5        255.27        266.00        18.89 o                         
   6  12   5          0.32        -17.05        17.05 o                         
   7  12   5        105.48        108.07        22.70 o                         
  -8  13   5         56.24         66.08        21.52 o                         
  -7  13   5        130.89        125.26        18.07 o                         
  -6  13   5        164.76        159.82        16.43 o                         
  -5  13   5         38.46         38.05        13.60 o                         
  -4  13   5        193.84        206.92        15.00 o                         
  -3  13   5         17.44         12.14        12.87 o                         
  -2  13   5         56.99         77.65        12.60 o                         
  -1  13   5        121.73        109.10        11.69 o                         
   0  13   5       1333.32       1244.92        25.51 o                         
   1  13   5          5.42          1.29        10.43 o                         
   2  13   5        418.28        461.24        14.93 o                         
   3  13   5          7.40          8.38        11.39 o                         
   4  13   5         20.90         18.27        13.54 o                         
   5  13   5        217.22        225.52        15.43 o                         
   6  13   5         55.73         37.16        19.53 o                         
   7  13   5        164.36        162.14        28.47 o                         
  -7  14   5          8.84         -5.60        30.91 o                         
  -6  14   5         78.94         33.40        24.71 o                         
  -5  14   5        595.44        622.66        20.83 o                         
  -4  14   5        139.48        144.38        15.72 o                         
  -3  14   5        144.21        168.64        14.06 o                         
  -2  14   5        210.67        183.99        13.02 o                         
  -1  14   5          9.74         35.93        12.46 o                         
   0  14   5         12.74          8.55        12.16 o                         
   1  14   5        248.61        209.83        13.18 o                         
   2  14   5          7.43          4.65        11.93 o                         
   3  14   5         22.94         17.35        13.92 o                         
   4  14   5         49.75         65.40        14.57 o                         
   5  14   5        174.80        193.10        18.38 o                         
   6  14   5          6.02        -10.89        25.59 o                         
  -6  15   5         42.78         34.16        20.48 o                         
  -5  15   5          8.47         18.61        18.71 o                         
  -4  15   5         31.01         40.14        15.04 o                         
  -3  15   5          6.13         18.03        17.72 o                         
  -2  15   5        112.82        152.01        13.01 o                         
  -1  15   5          0.52          8.19        13.90 o                         
   0  15   5          0.45        -14.33        14.33 o                         
   1  15   5         63.81         43.77        14.49 o                         
   2  15   5          1.10          7.01        14.97 o                         
   3  15   5         60.44         82.76        13.48 o                         
   4  15   5         54.22         59.32        17.80 o                         
   5  15   5          2.38         19.86        22.47 o                         
  -5  16   5         84.09        113.97        21.91 o                         
  -4  16   5          0.99         15.50        15.78 o                         
  -3  16   5         12.05         20.27        18.38 o                         
  -2  16   5          0.97          9.02        13.60 o                         
  -1  16   5          2.75          9.16        19.46 o                         
   0  16   5         75.43         62.53        17.96 o                         
   1  16   5        215.62        229.15        20.55 o                         
   2  16   5         31.42         40.92        18.18 o                         
   3  16   5          9.53         17.92        17.44 o                         
   4  16   5          3.79         -8.92        20.17 o                         
  -4  17   5         10.96         57.81        21.61 o                         
  -3  17   5         74.46         90.33        22.67 o                         
  -2  17   5          3.43          8.86        19.65 o                         
  -1  17   5          0.46          9.17        20.37 o                         
   0  17   5          1.51        -19.57        21.13 o                         
   1  17   5         20.11         -2.30        26.98 o                         
   2  17   5         70.02         58.82        24.46 o                         
   3  17   5         41.19         68.87        39.54 o                         
 -10   0   6        600.46        571.90        36.45 o                         
  -8   0   6         25.37         -1.49        13.92 o                         
  -6   0   6         14.10         11.08         9.04 o                         
  -4   0   6        941.61        956.50        18.32 o                         
  -2   0   6      17924.52      17266.41       248.53 o                         
   0   0   6      13844.72      13223.78       219.05 o                         
   2   0   6          1.45         -3.97        14.57 o                         
   4   0   6        684.90        665.24        19.59 o                         
   6   0   6       2843.44       2758.04        52.55 o                         
   8   0   6         61.17         75.40        20.74 o                         
  10   0   6        289.50        291.27        34.90 o                         
 -11   1   6         59.38         69.28        39.36 o                         
 -10   1   6        151.33        128.64        20.40 o                         
  -9   1   6        565.77        569.61        24.13 o                         
  -8   1   6          8.11         -0.94        10.35 o                         
  -7   1   6          0.04         -8.41         8.41 o                         
  -6   1   6         30.41         39.73         8.46 o                         
  -5   1   6       1304.50       1363.67        17.91 o                         
  -4   1   6        801.65        813.21        11.76 o                         
  -3   1   6        225.68        229.05         7.00 o                         
  -2   1   6        219.98        236.08         5.77 o                         
  -1   1   6      10424.72      10072.57       113.89 o                         
   0   1   6        505.88        505.68         7.99 o                         
   1   1   6       1020.60       1021.25        17.79 o                         
   2   1   6        214.50        225.23        10.49 o                         
   3   1   6       1697.55       1841.70        28.01 o                         
   4   1   6        557.95        562.41        10.27 o                         
   5   1   6       1094.97       1095.74        17.58 o                         
   6   1   6         10.83         11.51         6.52 o                         
   7   1   6        572.14        541.67        14.16 o                         
   8   1   6          5.72         27.16        10.63 o                         
   9   1   6         27.07         30.98        17.33 o                         
  10   1   6         23.13          9.00        21.13 o                         
 -11   2   6         15.97         56.91        26.21 o                         
 -10   2   6        223.01        279.61        22.95 o                         
  -9   2   6        943.61        953.11        28.73 o                         
  -8   2   6        918.81        928.37        21.32 o                         
  -7   2   6        306.39        305.82        10.67 o                         
  -6   2   6        124.99        138.86         7.72 o                         
  -5   2   6          7.10          3.44         6.02 o                         
  -4   2   6       3797.68       3818.96        40.61 o                         
  -3   2   6         21.44         12.24         5.68 o                         
  -2   2   6       1286.90       1301.42        16.74 o                         
  -1   2   6        393.22        408.88         9.22 o                         
   0   2   6        267.31        281.19         6.10 o                         
   1   2   6        287.92        276.74         7.92 o                         
   2   2   6       1734.53       1794.59        33.60 o                         
   3   2   6         18.91         19.47         3.15 o                         
   4   2   6       1723.05       1701.99        23.17 o                         
   5   2   6         44.22         48.17         5.38 o                         
   6   2   6       1057.29       1004.63        17.85 o                         
   7   2   6        423.14        466.54        12.87 o                         
   8   2   6         47.84         41.89        10.82 o                         
   9   2   6        119.30        129.35        13.19 o                         
  10   2   6         26.98         20.64        30.06 o                         
 -11   3   6         16.95         40.99        22.34 o                         
 -10   3   6         59.92         87.53        17.47 o                         
  -9   3   6        460.63        437.59        20.01 o                         
  -8   3   6        354.24        370.39        15.64 o                         
  -7   3   6          9.11          5.21         7.83 o                         
  -6   3   6        457.43        453.92        10.60 o                         
  -5   3   6         70.40         81.46         6.59 o                         
  -4   3   6       1286.34       1271.16        18.08 o                         
  -3   3   6        866.12        902.22        12.52 o                         
  -2   3   6       1135.97       1138.89        14.25 o                         
  -1   3   6       2485.89       2396.79        28.89 o                         
   0   3   6        864.54        898.13        13.48 o                         
   1   3   6         25.33         31.02         3.68 o                         
   2   3   6          6.08         -1.68         4.85 o                         
   3   3   6         98.75        111.44         4.78 o                         
   4   3   6        434.11        465.44        10.65 o                         
   5   3   6        201.16        200.94         6.65 o                         
   6   3   6       1019.95        965.02        17.47 o                         
   7   3   6         32.45         25.94         9.71 o                         
   8   3   6          5.90          4.37        11.17 o                         
   9   3   6          0.17        -12.71        12.71 o                         
  10   3   6         80.19         49.15        32.11 o                         
 -11   4   6         54.10        100.12        28.43 o                         
 -10   4   6        101.93        104.77        20.38 o                         
  -9   4   6        122.51         94.62        17.03 o                         
  -8   4   6         72.15         68.25        12.00 o                         
  -7   4   6         81.55         78.11         9.62 o                         
  -6   4   6        139.41        140.41         8.15 o                         
  -5   4   6        193.78        190.40         7.59 o                         
  -4   4   6        776.82        711.42        12.09 o                         
  -3   4   6        116.90        126.18         5.82 o                         
  -2   4   6       4774.93       4868.67        48.47 o                         
  -1   4   6        739.85        767.68        11.13 o                         
   0   4   6       3568.46       3577.47        37.58 o                         
   1   4   6         24.29         20.47         4.81 o                         
   2   4   6        496.97        550.32         9.00 o                         
   3   4   6        666.92        626.39        10.44 o                         
   4   4   6         98.88         89.76         4.93 o                         
   5   4   6        658.98        658.20        14.25 o                         
   6   4   6          7.00          4.85         7.88 o                         
   7   4   6         10.94         21.04         7.98 o                         
   8   4   6         13.76         -3.71        11.43 o                         
   9   4   6         82.89         99.65        14.85 o                         
 -11   5   6        193.12        242.80        25.91 o                         
 -10   5   6        628.24        658.07        28.15 o                         
  -9   5   6          9.71         16.70        14.08 o                         
  -8   5   6        280.73        257.51        15.33 o                         
  -7   5   6        487.80        473.56        13.46 o                         
  -6   5   6        227.89        219.15         9.33 o                         
  -5   5   6        872.02        827.93        13.79 o                         
  -4   5   6       1455.05       1508.17        19.74 o                         
  -3   5   6       1155.54       1098.90        15.22 o                         
  -2   5   6         11.59          9.38         4.15 o                         
  -1   5   6         28.74         39.05         3.72 o                         
   0   5   6        337.79        357.71         6.30 o                         
   1   5   6        117.24        120.88         4.63 o                         
   2   5   6        194.94        183.91         5.24 o                         
   3   5   6          8.00          8.45         4.58 o                         
   4   5   6        164.83        162.50         7.48 o                         
   5   5   6          0.00         -2.51         6.65 o                         
   6   5   6       2080.87       1917.33        30.41 o                         
   7   5   6        252.25        254.88        15.50 o                         
   8   5   6          0.35        -11.88        11.88 o                         
   9   5   6        229.55        252.96        17.77 o                         
 -11   6   6          7.22         54.87        32.01 o                         
 -10   6   6         39.43         80.49        20.02 o                         
  -9   6   6        306.85        357.46        17.90 o                         
  -8   6   6        158.58        172.97        14.81 o                         
  -7   6   6         28.44         26.34        11.04 o                         
  -6   6   6        162.04        174.32         9.27 o                         
  -5   6   6        322.92        352.97        10.10 o                         
  -4   6   6         31.23         19.90         6.15 o                         
  -3   6   6       1220.16       1151.26        15.73 o                         
  -2   6   6        503.27        546.45        10.90 o                         
  -1   6   6       1006.91       1050.90        14.48 o                         
   0   6   6          0.09          1.52         3.70 o                         
   1   6   6         21.34         29.28         4.23 o                         
   2   6   6        491.47        529.03         9.17 o                         
   3   6   6        144.00        174.88         7.17 o                         
   4   6   6        447.17        466.82        10.75 o                         
   5   6   6        644.41        602.38        14.88 o                         
   6   6   6         60.74         58.54         9.33 o                         
   7   6   6          1.64         -0.48        10.54 o                         
   8   6   6         44.40         34.96        13.98 o                         
   9   6   6         31.66         50.96        18.29 o                         
 -10   7   6        296.71        302.35        20.83 o                         
  -9   7   6        120.90        131.07        17.38 o                         
  -8   7   6         97.36         81.34        14.85 o                         
  -7   7   6         42.79         38.63        11.02 o                         
  -6   7   6        169.75        173.98        10.25 o                         
  -5   7   6        103.26        111.18         8.05 o                         
  -4   7   6         12.56          3.95         7.11 o                         
  -3   7   6        159.61        166.13         7.42 o                         
  -2   7   6       1266.13       1242.68        16.52 o                         
  -1   7   6         49.63         40.83         4.39 o                         
   0   7   6         11.04          2.45         4.38 o                         
   1   7   6         41.35         42.21         3.94 o                         
   2   7   6         78.55         70.14         3.61 o                         
   3   7   6        258.17        297.85         8.38 o                         
   4   7   6        413.67        395.07        10.13 o                         
   5   7   6        807.27        821.09        19.58 o                         
   6   7   6          1.62         15.51         9.74 o                         
   7   7   6        186.69        238.75        14.29 o                         
   8   7   6         14.76         11.19        13.61 o                         
   9   7   6         90.78        105.77        20.51 o                         
 -10   8   6         22.19         48.17        22.23 o                         
  -9   8   6         62.90         88.14        17.28 o                         
  -8   8   6          0.70          4.64        12.75 o                         
  -7   8   6       1120.65       1040.10        22.35 o                         
  -6   8   6        119.30        124.83        10.95 o                         
  -5   8   6          4.13          0.46         7.99 o                         
  -4   8   6         97.82         93.58         7.86 o                         
  -3   8   6        536.08        553.82        11.77 o                         
  -2   8   6          1.86         -1.23         5.40 o                         
  -1   8   6         44.45         49.68         4.84 o                         
   0   8   6         17.41         25.99         4.55 o                         
   1   8   6        381.70        424.19         9.53 o                         
   2   8   6         70.10         74.56         5.31 o                         
   3   8   6        781.72        718.21        15.52 o                         
   4   8   6         12.27          7.52         7.44 o                         
   5   8   6        126.52        164.95        10.08 o                         
   6   8   6          0.05         -5.09        10.56 o                         
   7   8   6          2.93         -2.62        12.68 o                         
   8   8   6          2.27         -0.40        15.17 o                         
   9   8   6          1.55         38.40        25.07 o                         
 -10   9   6         18.00         45.10        19.90 o                         
  -9   9   6        102.25        103.71        16.14 o                         
  -8   9   6          2.20         -7.78        15.09 o                         
  -7   9   6          0.06         -2.71        13.86 o                         
  -6   9   6         33.27         49.07        11.92 o                         
  -5   9   6        998.32        897.10        18.27 o                         
  -4   9   6        132.62        140.61         8.19 o                         
  -3   9   6         81.17         78.74         7.15 o                         
  -2   9   6       1229.37       1210.17        18.35 o                         
  -1   9   6        279.70        294.26         9.06 o                         
   0   9   6         11.78         17.06         5.66 o                         
   1   9   6         77.38         65.66         6.46 o                         
   2   9   6         54.21         46.41         6.21 o                         
   3   9   6        153.72        154.08         8.69 o                         
   4   9   6        900.55        818.82        18.28 o                         
   5   9   6        164.50        148.90        10.95 o                         
   6   9   6          4.06          3.26        13.56 o                         
   7   9   6         58.12         70.63        16.47 o                         
   8   9   6         55.82         82.58        19.51 o                         
  -9  10   6        189.81        179.43        26.03 o                         
  -8  10   6        125.77        154.98        16.92 o                         
  -7  10   6         11.91        -13.71        13.71 o                         
  -6  10   6        769.64        734.43        20.93 o                         
  -5  10   6         65.20         54.57        10.45 o                         
  -4  10   6         69.29         64.64         9.53 o                         
  -3  10   6         41.25         31.75         7.98 o                         
  -2  10   6        273.54        293.06         8.96 o                         
  -1  10   6       1346.50       1377.40        17.81 o                         
   0  10   6         18.21         17.18         6.64 o                         
   1  10   6          1.06          1.11         6.97 o                         
   2  10   6        521.55        496.79        13.16 o                         
   3  10   6          7.87          1.82         5.98 o                         
   4  10   6        131.15        116.31        11.85 o                         
   5  10   6          0.07         -0.10        12.49 o                         
   6  10   6         14.67         18.95        11.90 o                         
   7  10   6         49.60         63.17        15.68 o                         
   8  10   6         24.92         68.80        26.55 o                         
  -9  11   6         10.79         22.65        20.79 o                         
  -8  11   6          8.51         -3.07        17.01 o                         
  -7  11   6        377.67        391.92        17.71 o                         
  -6  11   6         22.15         35.67        13.20 o                         
  -5  11   6         32.52         61.39        15.08 o                         
  -4  11   6         13.37         19.89        10.72 o                         
  -3  11   6          1.48          2.59         8.97 o                         
  -2  11   6        192.55        195.10        10.26 o                         
  -1  11   6        660.47        640.33        13.58 o                         
   0  11   6          3.99          4.33         8.55 o                         
   1  11   6        887.60        825.81        21.23 o                         
   2  11   6          0.26          4.11         8.30 o                         
   3  11   6        678.82        686.39        15.73 o                         
   4  11   6        246.45        236.60        16.78 o                         
   5  11   6         46.26         59.63        15.11 o                         
   6  11   6         63.33         55.12        17.82 o                         
   7  11   6         49.35         84.10        15.61 o                         
  -8  12   6         25.79         52.42        19.87 o                         
  -7  12   6          1.13         13.21        15.35 o                         
  -6  12   6        726.38        657.46        20.14 o                         
  -5  12   6          0.52         14.39        13.75 o                         
  -4  12   6        352.87        357.10        14.10 o                         
  -3  12   6        254.12        282.36        14.07 o                         
  -2  12   6         27.35         19.59         9.22 o                         
  -1  12   6        484.35        462.52        13.15 o                         
   0  12   6        391.36        433.18        13.67 o                         
   1  12   6        119.81        114.36        10.02 o                         
   2  12   6        362.33        322.80        13.29 o                         
   3  12   6         42.65         45.71         9.28 o                         
   4  12   6          0.70         -0.27        11.03 o                         
   5  12   6         12.24         26.76        23.44 o                         
   6  12   6         89.01         96.30        18.06 o                         
   7  12   6          2.66          1.11        22.47 o                         
  -8  13   6         80.52        120.27        21.83 o                         
  -7  13   6        255.79        275.07        22.06 o                         
  -6  13   6          2.19         -6.66        18.54 o                         
  -5  13   6         44.66         71.82        13.98 o                         
  -4  13   6        126.73        146.24        14.35 o                         
  -3  13   6        137.79        158.92        13.26 o                         
  -2  13   6        357.08        361.34        14.17 o                         
  -1  13   6       1064.85        981.40        20.75 o                         
   0  13   6          4.07         22.80        11.24 o                         
   1  13   6        931.49        922.78        21.04 o                         
   2  13   6          1.95         10.09        10.55 o                         
   3  13   6        171.38        176.55        13.31 o                         
   4  13   6         73.67         97.62        13.52 o                         
   5  13   6         22.80         28.48        17.54 o                         
   6  13   6          3.47         15.07        21.52 o                         
  -7  14   6         16.58         28.02        23.25 o                         
  -6  14   6         10.45         -9.14        17.59 o                         
  -5  14   6        152.81        167.64        16.45 o                         
  -4  14   6          1.57         24.05        15.42 o                         
  -3  14   6         31.65         23.67        12.98 o                         
  -2  14   6         65.25         67.20        11.67 o                         
  -1  14   6        115.13        101.05        12.81 o                         
   0  14   6        126.61        151.52        14.69 o                         
   1  14   6         66.49         62.78        12.38 o                         
   2  14   6        200.94        174.59        13.70 o                         
   3  14   6          2.44         20.45        12.24 o                         
   4  14   6         18.58         46.99        15.45 o                         
   5  14   6          1.59         19.03        20.03 o                         
   6  14   6          0.35          9.28        29.35 o                         
  -6  15   6         62.87         69.77        20.60 o                         
  -5  15   6        123.56        153.27        20.25 o                         
  -4  15   6        238.79        272.92        16.56 o                         
  -3  15   6         97.32        130.92        16.79 o                         
  -2  15   6          1.27         24.29        14.19 o                         
  -1  15   6         18.98          6.63        14.01 o                         
   0  15   6        113.13        113.91        16.03 o                         
   1  15   6         58.38         65.19        14.82 o                         
   2  15   6          9.58         25.54        14.23 o                         
   3  15   6        262.96        279.95        19.15 o                         
   4  15   6         94.51         86.10        18.18 o                         
   5  15   6          4.40        -17.00        28.92 o                         
  -5  16   6        149.53        211.58        27.40 o                         
  -4  16   6        106.17        170.84        28.13 o                         
  -3  16   6          0.00          3.01        15.78 o                         
  -2  16   6          3.36         32.45        15.72 o                         
  -1  16   6          0.82         13.32        17.44 o                         
   0  16   6          3.09         20.73        18.31 o                         
   1  16   6         53.15         63.76        25.00 o                         
   2  16   6         88.80        102.76        17.79 o                         
   3  16   6          1.54         20.02        17.44 o                         
   4  16   6         41.58         33.15        24.28 o                         
  -3  17   6          3.41         37.52        18.88 o                         
  -2  17   6         16.91         38.27        20.99 o                         
  -1  17   6          7.44         12.45        24.72 o                         
   0  17   6          8.30         43.48        26.35 o                         
   1  17   6         12.06         20.55        20.15 o                         
   2  17   6          0.85         21.90        23.20 o                         
 -11   0   7         89.75        159.64        37.17 o                         
  -9   0   7       1097.16       1036.37        42.57 o                         
  -7   0   7          8.05        -11.43        12.04 o                         
  -5   0   7        207.86        215.13        11.51 o                         
  -3   0   7       5684.58       5853.35        82.22 o                         
  -1   0   7       2808.18       2770.69        44.81 o                         
   1   0   7        188.20        198.36         8.92 o                         
   3   0   7       1843.10       1926.87        50.78 o                         
   5   0   7        151.75        164.89         8.62 o                         
   7   0   7        927.47        901.83        26.44 o                         
   9   0   7         11.48         -1.90        23.00 o                         
 -11   1   7         93.40        129.14        29.22 o                         
 -10   1   7        395.15        422.53        21.85 o                         
  -9   1   7        328.53        322.22        18.73 o                         
  -8   1   7         46.99         39.88        12.84 o                         
  -7   1   7         98.62         93.10         8.92 o                         
  -6   1   7         27.20         30.69         7.35 o                         
  -5   1   7       1706.81       1648.50        20.94 o                         
  -4   1   7       1449.28       1424.60        19.77 o                         
  -3   1   7        367.12        405.37         9.87 o                         
  -2   1   7        494.36        511.30         8.42 o                         
  -1   1   7         16.92         22.16         3.31 o                         
   0   1   7          1.35          1.10         3.76 o                         
   1   1   7          1.20          1.74         7.28 o                         
   2   1   7        143.66        151.03         7.76 o                         
   3   1   7        147.22        162.92         8.40 o                         
   4   1   7         57.35         56.23         3.53 o                         
   5   1   7        461.39        470.52        10.51 o                         
   6   1   7        635.82        567.44        12.57 o                         
   7   1   7        334.29        317.18        18.40 o                         
   8   1   7        188.69        183.54        12.22 o                         
   9   1   7          0.71        -12.25        12.86 o                         
 -11   2   7        242.31        290.81        24.94 o                         
 -10   2   7         13.02         47.20        16.79 o                         
  -9   2   7         75.46         87.77        15.20 o                         
  -8   2   7        192.40        222.13        14.36 o                         
  -7   2   7         99.27         95.49         9.74 o                         
  -6   2   7        913.34        902.64        15.64 o                         
  -5   2   7       1833.18       1869.36        22.18 o                         
  -4   2   7        928.42        899.17        15.66 o                         
  -3   2   7        401.13        426.88         9.03 o                         
  -2   2   7         17.28         11.05         4.48 o                         
  -1   2   7         95.10         89.11         4.66 o                         
   0   2   7          8.92         10.53         4.10 o                         
   1   2   7        335.85        331.74        10.26 o                         
   2   2   7       1128.52       1131.10        24.53 o                         
   3   2   7          0.33          1.13         5.68 o                         
   4   2   7        124.43        135.88         7.10 o                         
   5   2   7       1232.79       1170.18        17.16 o                         
   6   2   7        912.06        879.49        15.93 o                         
   7   2   7         17.73         11.48         9.75 o                         
   8   2   7         42.32         41.22        12.45 o                         
   9   2   7        142.75        178.08        15.67 o                         
 -11   3   7         11.26         50.03        38.15 o                         
 -10   3   7          0.32         25.33        20.92 o                         
  -9   3   7        177.91        197.43        18.56 o                         
  -8   3   7         38.39         41.44        13.15 o                         
  -7   3   7        698.03        704.41        15.74 o                         
  -6   3   7         55.43         44.83         8.00 o                         
  -5   3   7        111.76        110.73         6.48 o                         
  -4   3   7        148.03        167.59         7.56 o                         
  -3   3   7         74.54         93.32         5.40 o                         
  -2   3   7        421.35        419.88         7.42 o                         
  -1   3   7        243.42        267.47         9.06 o                         
   0   3   7          3.21          1.92         6.43 o                         
   1   3   7         43.19         62.19         3.49 o                         
   2   3   7        121.07        128.20         4.70 o                         
   3   3   7        435.56        495.79         9.98 o                         
   4   3   7          6.89         -3.34         3.82 o                         
   5   3   7        314.00        320.34         8.04 o                         
   6   3   7        337.92        356.81         9.59 o                         
   7   3   7          2.70          1.22         8.42 o                         
   8   3   7          1.00         -0.82        11.03 o                         
   9   3   7         38.15         42.47        14.04 o                         
 -11   4   7         46.24        116.60        24.53 o                         
 -10   4   7        454.93        450.06        26.59 o                         
  -9   4   7         47.21         40.06        15.94 o                         
  -8   4   7         87.64         87.01        16.92 o                         
  -7   4   7        165.12        179.75        10.83 o                         
  -6   4   7          0.62         -4.69         6.70 o                         
  -5   4   7        271.26        281.29         9.18 o                         
  -4   4   7        994.55        943.39        14.56 o                         
  -3   4   7       1607.32       1756.93        20.77 o                         
  -2   4   7        682.88        703.59         9.76 o                         
  -1   4   7        898.24        909.46        12.31 o                         
   0   4   7        788.94        865.33        12.95 o                         
   1   4   7        257.73        271.76         6.66 o                         
   2   4   7         38.19         38.94         3.62 o                         
   3   4   7        801.74        838.71        12.90 o                         
   4   4   7       2680.40       2587.51        34.79 o                         
   5   4   7        135.93        116.25         6.09 o                         
   6   4   7          2.01         12.62         8.56 o                         
   7   4   7        534.92        447.83        13.12 o                         
   8   4   7         78.97         91.33        13.25 o                         
   9   4   7         90.92         80.21        15.99 o                         
 -11   5   7        191.57        238.13        39.83 o                         
 -10   5   7          2.92         17.57        20.14 o                         
  -9   5   7        194.45        210.37        17.64 o                         
  -8   5   7         32.32         13.83        14.81 o                         
  -7   5   7         54.69         45.90        10.22 o                         
  -6   5   7          4.38         -3.46         7.68 o                         
  -5   5   7        626.80        644.20        13.38 o                         
  -4   5   7        123.48        116.58         8.12 o                         
  -3   5   7        537.85        540.02         9.64 o                         
  -2   5   7       1659.54       1636.27        18.89 o                         
  -1   5   7        879.28        907.93        12.82 o                         
   0   5   7         34.37         27.18         4.05 o                         
   1   5   7         18.98         30.62         4.01 o                         
   2   5   7         91.41        105.71         4.71 o                         
   3   5   7        116.16        115.31         5.30 o                         
   4   5   7        395.11        366.54        12.83 o                         
   5   5   7       1487.40       1365.69        24.41 o                         
   6   5   7       1759.02       1755.47        30.51 o                         
   7   5   7        240.62        218.81        11.84 o                         
   8   5   7         23.00         26.54        13.28 o                         
   9   5   7          0.30        -12.09        17.45 o                         
 -11   6   7        149.67        324.01        85.06 o                         
 -10   6   7        189.42        235.85        25.65 o                         
  -9   6   7         39.07         62.12        17.77 o                         
  -8   6   7          2.21         -9.14        12.39 o                         
  -7   6   7       1984.18       1917.53        34.20 o                         
  -6   6   7        101.75        116.00         9.43 o                         
  -5   6   7          3.06          1.74         7.43 o                         
  -4   6   7        214.50        212.81         7.73 o                         
  -3   6   7        259.35        239.38         7.51 o                         
  -2   6   7        137.11        128.75         5.49 o                         
  -1   6   7       2093.81       2100.20        25.82 o                         
   0   6   7        413.85        453.35         7.73 o                         
   1   6   7        367.24        384.95         7.78 o                         
   2   6   7       1329.94       1318.93        17.47 o                         
   3   6   7        111.36        128.85         6.00 o                         
   4   6   7        238.22        218.10         8.31 o                         
   5   6   7        441.95        446.97        12.03 o                         
   6   6   7         49.19         59.90         9.19 o                         
   7   6   7          0.32          2.31        12.78 o                         
   8   6   7         22.23          4.83        13.81 o                         
   9   6   7          6.54         -5.64        25.99 o                         
 -10   7   7         28.08         70.17        20.65 o                         
  -9   7   7         10.46         21.84        16.02 o                         
  -8   7   7         12.79          4.00        14.71 o                         
  -7   7   7        347.76        366.44        17.24 o                         
  -6   7   7          5.54         13.59         9.90 o                         
  -5   7   7        664.66        635.87        13.27 o                         
  -4   7   7        920.26        934.24        15.27 o                         
  -3   7   7        880.49        887.55        13.47 o                         
  -2   7   7        293.52        324.55         7.40 o                         
  -1   7   7         42.77         49.08         5.11 o                         
   0   7   7         39.31         45.20         4.58 o                         
   1   7   7        272.66        283.82         5.93 o                         
   2   7   7        783.72        818.51        13.44 o                         
   3   7   7        394.42        407.05         9.79 o                         
   4   7   7          3.29          3.08         6.98 o                         
   5   7   7        637.25        604.21        14.92 o                         
   6   7   7        860.68        852.77        21.71 o                         
   7   7   7        108.45        115.99        14.16 o                         
   8   7   7         17.45          6.98        15.55 o                         
   9   7   7        114.86         87.42        24.96 o                         
 -10   8   7         51.75        112.25        20.60 o                         
  -9   8   7         58.43        106.49        15.84 o                         
  -8   8   7         54.77         55.97        15.25 o                         
  -7   8   7        627.35        592.81        18.99 o                         
  -6   8   7        401.50        399.92        15.32 o                         
  -5   8   7          3.17         -7.77         9.74 o                         
  -4   8   7        744.21        745.26        14.22 o                         
  -3   8   7         29.46         25.49         6.47 o                         
  -2   8   7        357.44        354.91         9.08 o                         
  -1   8   7          2.70          3.17         5.32 o                         
   0   8   7        147.26        141.87         5.69 o                         
   1   8   7        436.16        445.32         8.88 o                         
   2   8   7         10.28          9.71         6.16 o                         
   3   8   7        298.97        305.71         9.84 o                         
   4   8   7        182.47        162.44         8.89 o                         
   5   8   7        741.84        692.44        20.29 o                         
   6   8   7          1.87         -2.95        10.32 o                         
   7   8   7          0.04         -3.94        14.10 o                         
   8   8   7          3.00         -1.59        15.85 o                         
 -10   9   7         21.29         84.30        28.36 o                         
  -9   9   7          0.51         42.59        21.32 o                         
  -8   9   7          9.07         38.54        15.79 o                         
  -7   9   7         19.05         21.60        12.90 o                         
  -6   9   7        498.25        468.82        17.16 o                         
  -5   9   7        491.03        479.45        14.51 o                         
  -4   9   7         12.97         -1.25         8.14 o                         
  -3   9   7         67.84         68.36         7.25 o                         
  -2   9   7        271.26        291.22         9.57 o                         
  -1   9   7          0.04         -1.18         5.84 o                         
   0   9   7        149.24        156.33         6.22 o                         
   1   9   7        193.07        192.23         7.69 o                         
   2   9   7        243.07        241.77         7.58 o                         
   3   9   7       1055.62        934.25        18.94 o                         
   4   9   7        122.99        142.13        11.03 o                         
   5   9   7        728.59        660.47        17.72 o                         
   6   9   7         37.46         41.39        15.44 o                         
   7   9   7         10.98          2.34        14.41 o                         
   8   9   7         13.93         33.76        18.54 o                         
  -9  10   7        128.81        135.81        21.93 o                         
  -8  10   7         45.77         59.74        16.35 o                         
  -7  10   7          1.81         23.24        15.08 o                         
  -6  10   7        121.12        119.64        13.09 o                         
  -5  10   7        525.85        544.96        16.09 o                         
  -4  10   7        149.93        141.88        10.99 o                         
  -3  10   7        235.29        211.41        10.06 o                         
  -2  10   7         10.62          4.99         7.33 o                         
  -1  10   7        304.18        316.02         8.74 o                         
   0  10   7         41.63         57.14         7.76 o                         
   1  10   7         12.51         13.26         7.96 o                         
   2  10   7        765.62        744.04        15.71 o                         
   3  10   7          0.01         -0.22         7.09 o                         
   4  10   7        763.92        715.19        20.59 o                         
   5  10   7         68.97         47.28        14.31 o                         
   6  10   7         98.47        104.68        13.53 o                         
   7  10   7         20.66         41.17        16.18 o                         
   8  10   7         44.16         87.24        25.50 o                         
  -9  11   7          2.24         15.23        24.56 o                         
  -8  11   7         69.47         83.84        21.23 o                         
  -7  11   7          5.43         15.64        15.81 o                         
  -6  11   7         53.27         58.44        13.41 o                         
  -5  11   7         18.48         31.81        12.74 o                         
  -4  11   7         18.14          1.55        10.92 o                         
  -3  11   7       1017.94        977.18        19.90 o                         
  -2  11   7        121.87        114.05         9.92 o                         
  -1  11   7         51.06         42.41         7.41 o                         
   0  11   7        869.51        849.14        16.21 o                         
   1  11   7         98.14         95.80         8.33 o                         
   2  11   7        455.84        464.63        13.69 o                         
   3  11   7        646.95        596.18        19.97 o                         
   4  11   7        208.59        199.82        18.05 o                         
   5  11   7         75.15        106.39        15.41 o                         
   6  11   7          7.19         18.64        16.75 o                         
   7  11   7         18.22         31.70        20.58 o                         
  -8  12   7         45.47         72.16        20.85 o                         
  -7  12   7         47.88         47.92        16.57 o                         
  -6  12   7         37.35         42.24        15.10 o                         
  -5  12   7         41.67         56.39        16.42 o                         
  -4  12   7        270.21        272.89        14.13 o                         
  -3  12   7         30.34         36.89        10.73 o                         
  -2  12   7        146.23        152.06        12.34 o                         
  -1  12   7       2003.63       1978.50        29.91 o                         
   0  12   7        169.30        139.99        11.14 o                         
   1  12   7        472.47        473.28        14.33 o                         
   2  12   7        331.72        318.11        13.56 o                         
   3  12   7         77.35         63.56         8.32 o                         
   4  12   7        446.22        436.78        18.06 o                         
   5  12   7          0.51        -18.72        18.72 o                         
   6  12   7         14.55         12.89        18.60 o                         
   7  12   7        241.81        286.82        26.60 o                         
  -8  13   7          4.55          6.34        31.86 o                         
  -7  13   7          3.99         10.32        18.16 o                         
  -6  13   7         55.38         31.96        16.20 o                         
  -5  13   7        539.71        576.73        21.79 o                         
  -4  13   7         11.44         26.12        12.70 o                         
  -3  13   7        597.86        574.78        19.36 o                         
  -2  13   7        156.25        182.30        11.81 o                         
  -1  13   7         76.11         39.08        10.70 o                         
   0  13   7       1291.27       1235.56        27.14 o                         
   1  13   7        127.60        115.42        11.54 o                         
   2  13   7         52.72         64.90        12.13 o                         
   3  13   7         30.66         34.12        10.61 o                         
   4  13   7         27.25         28.12        16.80 o                         
   5  13   7          0.86          2.21        17.56 o                         
   6  13   7          7.94         -7.44        21.49 o                         
  -7  14   7         89.50         93.83        31.07 o                         
  -6  14   7         23.47         34.32        18.64 o                         
  -5  14   7          1.75         28.33        15.21 o                         
  -4  14   7          3.11         40.78        21.10 o                         
  -3  14   7          0.33         14.47        12.61 o                         
  -2  14   7         36.01         23.41        18.11 o                         
  -1  14   7          4.66         11.48        12.52 o                         
   0  14   7         32.65         41.80        13.10 o                         
   1  14   7         94.72         90.34        18.18 o                         
   2  14   7        364.29        386.67        18.72 o                         
   3  14   7          3.65         11.62        12.36 o                         
   4  14   7         13.14          3.62        18.47 o                         
   5  14   7        122.90        204.85        23.90 o                         
  -6  15   7          7.60         36.62        25.24 o                         
  -5  15   7        301.23        353.89        29.33 o                         
  -4  15   7         88.64        106.88        20.56 o                         
  -3  15   7         15.81         43.11        13.91 o                         
  -2  15   7        253.75        245.83        17.34 o                         
  -1  15   7        297.99        331.60        18.33 o                         
   0  15   7          6.98          7.10        14.25 o                         
   1  15   7          0.16        -11.23        14.90 o                         
   2  15   7          4.25         17.86        15.57 o                         
   3  15   7         10.88         15.27        11.61 o                         
   4  15   7          4.62         16.66        21.15 o                         
  -5  16   7          0.00         22.84        26.68 o                         
  -4  16   7          0.25         25.11        19.96 o                         
  -3  16   7        172.37        192.05        17.27 o                         
  -2  16   7        154.12        124.29        18.82 o                         
  -1  16   7         68.43         39.94        17.81 o                         
   0  16   7         16.46         15.43        18.36 o                         
   1  16   7         21.98         40.52        17.87 o                         
   2  16   7        381.67        413.45        22.35 o                         
   3  16   7        192.70        254.69        26.62 o                         
  -3  17   7          0.00         -5.18        21.11 o                         
  -2  17   7        297.50        284.07        27.79 o                         
  -1  17   7          0.77         -2.82        19.64 o                         
   0  17   7         33.61         54.95        26.03 o                         
   1  17   7        100.52        131.13        23.37 o                         
 -10   0   8          4.41         -4.99        26.12 o                         
  -8   0   8        865.87        841.44        33.01 o                         
  -6   0   8        294.19        274.23        13.31 o                         
  -4   0   8      19953.99      19610.84       253.69 o                         
  -2   0   8        219.73        245.18         7.95 o                         
   0   0   8       1965.66       2002.15        39.87 o                         
   2   0   8       4259.58       4365.59       109.69 o                         
   4   0   8          0.21         -3.45         5.82 o                         
   6   0   8        526.13        518.96        16.22 o                         
   8   0   8          0.03         -8.32        17.13 o                         
 -11   1   8        235.87        297.27        39.24 o                         
 -10   1   8        325.80        310.45        20.71 o                         
  -9   1   8        248.94        249.64        17.81 o                         
  -8   1   8        118.79        103.77        13.82 o                         
  -7   1   8        544.92        545.03        14.36 o                         
  -6   1   8         62.15         70.19         8.19 o                         
  -5   1   8          0.97         -3.66         6.09 o                         
  -4   1   8        148.97        162.30         6.88 o                         
  -3   1   8       5920.26       5894.63        64.06 o                         
  -2   1   8         59.90         82.22         5.77 o                         
  -1   1   8       4428.36       4398.03        44.68 o                         
   0   1   8        124.69        133.94         6.29 o                         
   1   1   8       1917.36       1981.36        36.75 o                         
   2   1   8         83.52         89.32         6.09 o                         
   3   1   8       1748.94       1756.82        33.85 o                         
   4   1   8          0.58         -1.48         5.41 o                         
   5   1   8        812.92        785.98        13.57 o                         
   6   1   8        453.71        411.95        11.43 o                         
   7   1   8         88.19         93.18         8.69 o                         
   8   1   8          1.60          1.45        18.03 o                         
   9   1   8          0.05          3.72        13.68 o                         
 -11   2   8         32.04         99.83        47.27 o                         
 -10   2   8        208.61        245.73        21.52 o                         
  -9   2   8          2.60         17.18        16.29 o                         
  -8   2   8        380.09        403.51        17.26 o                         
  -7   2   8        735.18        756.83        16.50 o                         
  -6   2   8         58.89         49.43         8.31 o                         
  -5   2   8         91.54        111.86         6.82 o                         
  -4   2   8       1812.23       1828.46        22.67 o                         
  -3   2   8        113.43        128.54         5.81 o                         
  -2   2   8          0.84         -2.93         3.90 o                         
  -1   2   8         59.16         61.93         3.51 o                         
   0   2   8       3937.31       4007.11        48.83 o                         
   1   2   8       3761.28       3868.54        58.26 o                         
   2   2   8        473.90        450.39        12.32 o                         
   3   2   8        155.89        145.02        10.06 o                         
   4   2   8         75.89         84.54         6.54 o                         
   5   2   8          8.02          6.42         6.02 o                         
   6   2   8        480.48        473.76        14.45 o                         
   7   2   8        548.85        534.33        14.75 o                         
   8   2   8        242.17        235.78        11.36 o                         
   9   2   8         45.38         49.07        13.73 o                         
 -11   3   8          5.69         48.95        24.24 o                         
 -10   3   8          3.85         37.11        19.96 o                         
  -9   3   8          5.79         12.18        16.56 o                         
  -8   3   8        440.43        455.57        24.71 o                         
  -7   3   8        619.04        623.46        16.60 o                         
  -6   3   8         28.33          9.00         7.64 o                         
  -5   3   8        554.33        565.29        11.37 o                         
  -4   3   8         19.28         14.47         5.89 o                         
  -3   3   8         63.07         76.19         5.44 o                         
  -2   3   8        991.14       1001.17        12.86 o                         
  -1   3   8         23.73         16.98         5.03 o                         
   0   3   8        183.03        190.32         5.59 o                         
   1   3   8        123.23        101.33         4.17 o                         
   2   3   8        396.50        460.28        10.67 o                         
   3   3   8         71.56         71.99         4.67 o                         
   4   3   8          0.04          2.73         6.86 o                         
   5   3   8          1.96          4.30         4.09 o                         
   6   3   8          2.41          5.43         7.31 o                         
   7   3   8        124.46        118.08         8.60 o                         
   8   3   8         25.00         25.69        10.42 o                         
   9   3   8         79.67         89.53        19.36 o                         
 -11   4   8         10.80         52.13        23.25 o                         
 -10   4   8         45.12         66.65        21.70 o                         
  -9   4   8          0.99          7.22        18.34 o                         
  -8   4   8       1267.57       1197.85        26.07 o                         
  -7   4   8          2.19        -13.89        13.89 o                         
  -6   4   8         23.07         23.94         8.07 o                         
  -5   4   8       1200.85       1226.72        18.23 o                         
  -4   4   8         68.76         65.88         7.35 o                         
  -3   4   8         21.81         26.33         4.95 o                         
  -2   4   8        360.46        364.33         8.30 o                         
  -1   4   8         14.97          7.07         5.53 o                         
   0   4   8        753.88        678.85        10.89 o                         
   1   4   8          0.17         -4.84         4.84 o                         
   2   4   8        128.14        122.82         4.29 o                         
   3   4   8        321.17        347.81         7.76 o                         
   4   4   8        385.61        390.07         8.83 o                         
   5   4   8          0.24         -1.82         7.19 o                         
   6   4   8        620.19        576.20        13.45 o                         
   7   4   8         28.73         20.20         8.01 o                         
   8   4   8         19.31         -1.53        10.97 o                         
   9   4   8         52.87         52.78        28.15 o                         
 -11   5   8         67.50        141.19        26.65 o                         
 -10   5   8        150.20        170.06        21.71 o                         
  -9   5   8          8.48          4.96        14.91 o                         
  -8   5   8         26.62         56.52        13.00 o                         
  -7   5   8         80.41         86.90        12.23 o                         
  -6   5   8         82.88         73.10         9.86 o                         
  -5   5   8        367.29        366.02        10.63 o                         
  -4   5   8         51.07         40.40         6.46 o                         
  -3   5   8        661.76        626.00        10.02 o                         
  -2   5   8       3481.44       3571.79        40.52 o                         
  -1   5   8         39.21         40.39         5.87 o                         
   0   5   8        599.81        640.84        11.48 o                         
   1   5   8        513.42        575.18         9.45 o                         
   2   5   8         78.24         82.22         4.99 o                         
   3   5   8        196.02        226.82         8.41 o                         
   4   5   8        118.91        123.00         6.44 o                         
   5   5   8          8.06          9.82         4.81 o                         
   6   5   8          0.50         -0.18         9.23 o                         
   7   5   8          0.13         -9.40         9.40 o                         
   8   5   8         46.12         42.05        11.79 o                         
   9   5   8         12.91        -16.33        27.06 o                         
 -10   6   8        236.10        253.60        23.15 o                         
  -9   6   8         52.17         51.78        17.06 o                         
  -8   6   8          1.59         23.95        13.94 o                         
  -7   6   8        731.44        747.35        19.58 o                         
  -6   6   8          4.81         10.94        10.35 o                         
  -5   6   8        656.15        664.29        13.60 o                         
  -4   6   8        956.01        968.34        15.83 o                         
  -3   6   8        948.02       1011.50        14.71 o                         
  -2   6   8        232.60        231.88         8.38 o                         
  -1   6   8         50.96         60.73         5.78 o                         
   0   6   8         20.67         22.11         4.23 o                         
   1   6   8       1406.53       1482.64        18.82 o                         
   2   6   8         73.04         85.40         5.92 o                         
   3   6   8          0.64         -3.45         5.07 o                         
   4   6   8        106.50        129.74         9.86 o                         
   5   6   8         25.87         12.52         8.08 o                         
   6   6   8         41.75         35.44         8.40 o                         
   7   6   8         50.14         58.84        12.13 o                         
   8   6   8         58.13         48.76        14.02 o                         
 -10   7   8          5.33         34.07        31.53 o                         
  -9   7   8        145.55        162.52        18.73 o                         
  -8   7   8        633.95        583.89        30.27 o                         
  -7   7   8        586.63        591.23        22.75 o                         
  -6   7   8        785.84        744.48        17.79 o                         
  -5   7   8        367.84        369.42        11.73 o                         
  -4   7   8        285.30        279.37         9.13 o                         
  -3   7   8        470.93        467.27         9.34 o                         
  -2   7   8        314.73        313.31         8.46 o                         
  -1   7   8          6.49          2.17         5.69 o                         
   0   7   8        678.28        693.19        10.65 o                         
   1   7   8        498.95        503.01         9.83 o                         
   2   7   8        229.17        227.12         6.90 o                         
   3   7   8          8.00          9.04         5.62 o                         
   4   7   8         91.44         82.80         7.39 o                         
   5   7   8          0.00         -4.70         8.97 o                         
   6   7   8        439.72        408.41        16.05 o                         
   7   7   8         26.61         22.75        11.61 o                         
   8   7   8        123.91        122.91        14.03 o                         
 -10   8   8         29.70         46.79        20.86 o                         
  -9   8   8         41.43         57.83        20.28 o                         
  -8   8   8         25.92         29.57        15.75 o                         
  -7   8   8         10.99         20.33        13.76 o                         
  -6   8   8          0.85         11.13        11.24 o                         
  -5   8   8         11.49         12.83         9.93 o                         
  -4   8   8          1.65         -6.63         7.00 o                         
  -3   8   8       1056.88       1050.65        15.24 o                         
  -2   8   8         84.95         90.59         6.41 o                         
  -1   8   8          4.31         14.19         6.29 o                         
   0   8   8        246.08        262.35         7.49 o                         
   1   8   8         50.62         56.75         5.55 o                         
   2   8   8        893.87        912.51        13.36 o                         
   3   8   8          0.04          3.81         7.28 o                         
   4   8   8        504.55        512.67        12.74 o                         
   5   8   8         71.12         62.05        11.34 o                         
   6   8   8          0.60          5.65        11.16 o                         
   7   8   8         13.16         14.61        15.17 o                         
   8   8   8         14.93         14.02        17.43 o                         
 -10   9   8         88.51        223.98        80.41 o                         
  -9   9   8         80.68        108.55        21.32 o                         
  -8   9   8        129.86        153.07        16.18 o                         
  -7   9   8         65.92         75.33        15.53 o                         
  -6   9   8        147.00        135.33        13.55 o                         
  -5   9   8         50.27         18.73        11.10 o                         
  -4   9   8        339.67        342.61        11.74 o                         
  -3   9   8        299.38        294.71         9.84 o                         
  -2   9   8         30.21         24.05         6.34 o                         
  -1   9   8        858.28        865.21        14.65 o                         
   0   9   8        317.84        324.78         8.81 o                         
   1   9   8         36.41         32.42         5.78 o                         
   2   9   8        374.84        374.42        10.58 o                         
   3   9   8        579.12        552.01        14.10 o                         
   4   9   8        182.53        175.45         9.96 o                         
   5   9   8         53.66         45.62        10.43 o                         
   6   9   8        204.84        184.14        13.79 o                         
   7   9   8        112.41        115.28        14.95 o                         
   8   9   8         63.23         99.73        19.88 o                         
  -9  10   8          9.21          6.71        21.61 o                         
  -8  10   8         60.58         35.01        15.77 o                         
  -7  10   8          1.08         36.58        14.28 o                         
  -6  10   8        565.60        586.47        23.24 o                         
  -5  10   8        235.80        252.64        15.58 o                         
  -4  10   8        271.97        270.18        12.00 o                         
  -3  10   8        753.41        751.82        15.87 o                         
  -2  10   8          0.99         -7.02         7.02 o                         
  -1  10   8        301.30        284.08        10.57 o                         
   0  10   8       1251.95       1234.73        19.00 o                         
   1  10   8         13.70         14.00         7.53 o                         
   2  10   8         46.99         46.98        15.49 o                         
   3  10   8        848.48        873.53        20.47 o                         
   4  10   8         29.33         40.04        11.19 o                         
   5  10   8        117.49        111.12        15.00 o                         
   6  10   8         54.05         87.63        15.29 o                         
   7  10   8         63.27        110.89        26.40 o                         
  -9  11   8         39.52         55.86        21.68 o                         
  -8  11   8        124.44        150.47        21.41 o                         
  -7  11   8         35.80         69.11        16.61 o                         
  -6  11   8         46.97         69.58        14.06 o                         
  -5  11   8          0.86         -1.48        13.85 o                         
  -4  11   8         41.90         38.41        10.36 o                         
  -3  11   8          6.32         -8.32         9.40 o                         
  -2  11   8        290.97        298.39        11.43 o                         
  -1  11   8        281.89        272.52        10.21 o                         
   0  11   8          0.07          3.22         8.78 o                         
   1  11   8          1.26          1.69         8.24 o                         
   2  11   8        180.84        138.21         7.78 o                         
   3  11   8        257.03        264.45        11.40 o                         
   4  11   8        151.91        147.18        16.44 o                         
   5  11   8         86.66         82.44        15.08 o                         
   6  11   8         78.44         89.44        19.82 o                         
   7  11   8         27.49         33.41        21.24 o                         
  -8  12   8         50.38         92.19        29.29 o                         
  -7  12   8          0.11         12.91        16.57 o                         
  -6  12   8        116.12        136.67        16.53 o                         
  -5  12   8        269.67        263.08        15.66 o                         
  -4  12   8         22.32         30.08        12.30 o                         
  -3  12   8        237.80        245.06        13.10 o                         
  -2  12   8        625.67        602.75        17.01 o                         
  -1  12   8         52.82         68.18        11.86 o                         
   0  12   8        685.64        661.90        18.15 o                         
   1  12   8        106.08        119.45        15.27 o                         
   2  12   8        328.68        366.86        15.73 o                         
   3  12   8         41.49         59.12        10.06 o                         
   4  12   8        234.42        212.53        15.78 o                         
   5  12   8         13.86         27.72        18.16 o                         
   6  12   8         42.63         74.95        20.92 o                         
  -7  13   8        104.87        109.42        20.11 o                         
  -6  13   8         45.26         94.08        16.75 o                         
  -5  13   8         86.74         92.03        14.75 o                         
  -4  13   8          2.43         10.27        13.17 o                         
  -3  13   8         78.77         75.50        12.85 o                         
  -2  13   8         21.00          0.32        11.54 o                         
  -1  13   8        130.67        121.48        12.46 o                         
   0  13   8         12.57          9.68        11.32 o                         
   1  13   8         52.56         66.35        12.52 o                         
   2  13   8         31.89         42.18        11.96 o                         
   3  13   8          5.76         26.45        10.48 o                         
   4  13   8         84.28        104.35        17.62 o                         
   5  13   8          0.53         24.37        20.34 o                         
  -7  14   8         18.34         37.48        23.92 o                         
  -6  14   8         15.92         30.69        18.77 o                         
  -5  14   8        156.11        167.21        18.68 o                         
  -4  14   8         28.90         12.10        15.14 o                         
  -3  14   8          9.21         18.62        13.44 o                         
  -2  14   8         11.81         12.44        13.95 o                         
  -1  14   8        423.36        410.33        17.84 o                         
   0  14   8         55.52         37.82        12.86 o                         
   1  14   8         27.83         42.41        12.48 o                         
   2  14   8          4.00         -4.75        12.26 o                         
   3  14   8        106.41        104.55        11.68 o                         
   4  14   8         12.41        -15.76        19.93 o                         
   5  14   8          0.68        -21.02        25.02 o                         
  -6  15   8          1.29         59.80        26.22 o                         
  -5  15   8          2.52         22.23        21.28 o                         
  -4  15   8         35.06         49.28        17.08 o                         
  -3  15   8         93.50        106.49        15.14 o                         
  -2  15   8        230.35        229.69        20.32 o                         
  -1  15   8          2.08         11.47        18.05 o                         
   0  15   8         11.29         15.63        14.95 o                         
   1  15   8          2.47         13.81        16.08 o                         
   2  15   8          7.32          2.27        15.96 o                         
   3  15   8          0.83         -1.01        20.08 o                         
   4  15   8          3.73         13.06        26.28 o                         
  -4  16   8         67.23        113.33        24.08 o                         
  -3  16   8         17.98         36.43        23.10 o                         
  -2  16   8        105.76        100.43        19.36 o                         
  -1  16   8        216.10        191.33        26.15 o                         
   0  16   8         15.87         62.00        18.23 o                         
   1  16   8        345.87        389.38        25.61 o                         
   2  16   8         43.68         66.67        27.38 o                         
  -2  17   8          4.28         10.10        21.97 o                         
  -1  17   8        158.84        169.48        23.01 o                         
   0  17   8         51.85         89.50        28.78 o                         
 -11   0   9         86.87        130.33        64.50 o                         
  -9   0   9          0.01         10.69        19.85 o                         
  -7   0   9        325.54        324.61        20.14 o                         
  -5   0   9        766.37        792.18        24.08 o                         
  -3   0   9       1298.31       1302.91        25.18 o                         
  -1   0   9       6783.31       6842.20       107.22 o                         
   1   0   9       1666.33       1699.06        44.88 o                         
   3   0   9        263.49        254.57        20.85 o                         
   5   0   9        144.64        146.94        15.96 o                         
   7   0   9        154.11        162.43        13.04 o                         
   9   0   9         20.92         29.38        33.41 o                         
 -11   1   9         89.79        127.21        30.08 o                         
 -10   1   9          0.25         12.84        18.38 o                         
  -9   1   9        242.66        212.22        18.35 o                         
  -8   1   9        109.86        104.65        21.29 o                         
  -7   1   9        576.39        583.23        17.14 o                         
  -6   1   9        191.69        221.26         9.78 o                         
  -5   1   9        506.48        563.75        12.73 o                         
  -4   1   9       1178.14       1153.17        17.69 o                         
  -3   1   9        654.46        634.51         9.91 o                         
  -2   1   9          0.29         -2.86         4.26 o                         
  -1   1   9        420.69        430.68         7.68 o                         
   0   1   9        223.75        253.79         6.14 o                         
   1   1   9         60.08         81.06         7.34 o                         
   2   1   9        375.47        395.12        11.89 o                         
   3   1   9        180.32        178.25         8.24 o                         
   4   1   9       1071.78       1096.09        19.01 o                         
   5   1   9        370.88        367.26        13.30 o                         
   6   1   9         13.69         25.88         9.34 o                         
   7   1   9        112.37        109.39         9.14 o                         
   8   1   9          4.95         28.01        16.29 o                         
   9   1   9         18.08         29.52        14.62 o                         
 -11   2   9         52.61         84.85        23.79 o                         
 -10   2   9         68.69         90.27        20.34 o                         
  -9   2   9         93.91        109.84        17.24 o                         
  -8   2   9         37.24         51.39        19.07 o                         
  -7   2   9         31.52         24.29        10.83 o                         
  -6   2   9       1765.81       1712.94        22.24 o                         
  -5   2   9          2.04         -6.90         6.90 o                         
  -4   2   9          7.81          7.26         6.51 o                         
  -3   2   9       1821.70       1862.54        21.37 o                         
  -2   2   9          9.24          7.84         4.02 o                         
  -1   2   9          6.33          3.00         4.84 o                         
   0   2   9       1702.72       1735.32        22.63 o                         
   1   2   9         71.77         75.30         4.13 o                         
   2   2   9        230.71        269.37        10.30 o                         
   3   2   9          2.69          1.60         7.66 o                         
   4   2   9        512.06        499.36        13.99 o                         
   5   2   9       2838.33       2751.34        43.33 o                         
   6   2   9         15.10          9.54         9.13 o                         
   7   2   9          5.26         21.80         6.92 o                         
   8   2   9          1.41         11.35         9.42 o                         
   9   2   9         22.85         17.86        18.26 o                         
 -11   3   9        183.35        209.27        25.09 o                         
 -10   3   9        122.12        175.34        21.10 o                         
  -9   3   9        119.86        149.04        20.97 o                         
  -8   3   9        312.64        327.00        17.10 o                         
  -7   3   9         15.05         27.88        11.43 o                         
  -6   3   9        119.51        127.85         8.03 o                         
  -5   3   9        190.51        204.24         8.49 o                         
  -4   3   9        614.87        629.32        12.37 o                         
  -3   3   9       2104.03       2077.74        23.33 o                         
  -2   3   9         30.08         43.98         4.74 o                         
  -1   3   9        291.37        342.74         6.96 o                         
   0   3   9         28.35         34.03         4.46 o                         
   1   3   9        558.66        616.94         9.37 o                         
   2   3   9        270.43        280.59         6.31 o                         
   3   3   9         64.42         60.21         4.67 o                         
   4   3   9         10.18          7.58         5.84 o                         
   5   3   9        421.95        412.66        13.46 o                         
   6   3   9          0.25         -5.59         9.88 o                         
   7   3   9          5.56         -2.13         8.74 o                         
   8   3   9         17.92         10.58         9.51 o                         
   9   3   9          8.67        -37.47        37.47 o                         
 -11   4   9          0.53         62.32        32.59 o                         
 -10   4   9         12.04         68.60        22.17 o                         
  -9   4   9        536.50        518.63        22.82 o                         
  -8   4   9         47.76         56.66        13.93 o                         
  -7   4   9         11.05         -5.80        12.74 o                         
  -6   4   9          4.27         -2.21         8.47 o                         
  -5   4   9         24.58         15.66         7.17 o                         
  -4   4   9         11.09          3.65         6.01 o                         
  -3   4   9         47.37         56.32         5.70 o                         
  -2   4   9        110.09        117.67         5.62 o                         
  -1   4   9         74.33         61.68         4.00 o                         
   0   4   9       1557.11       1635.27        20.68 o                         
   1   4   9        607.04        633.82        10.13 o                         
   2   4   9         76.69         79.01         4.71 o                         
   3   4   9        867.38        848.54        14.81 o                         
   4   4   9         27.15         22.62         6.14 o                         
   5   4   9         35.62         26.97         9.93 o                         
   6   4   9        156.32        127.27        10.64 o                         
   7   4   9         15.81         12.19         5.92 o                         
   8   4   9        101.64         96.93        11.62 o                         
   9   4   9          3.75         -5.07        30.08 o                         
 -10   5   9          2.13         13.96        19.43 o                         
  -9   5   9        132.05        146.85        17.35 o                         
  -8   5   9         67.19         60.07        13.03 o                         
  -7   5   9        361.51        394.97        15.95 o                         
  -6   5   9        532.03        537.21        14.95 o                         
  -5   5   9        187.03        194.59         9.26 o                         
  -4   5   9        410.67        416.78        10.32 o                         
  -3   5   9       1500.17       1535.03        19.09 o                         
  -2   5   9        376.18        422.41         9.19 o                         
  -1   5   9        589.22        601.35        10.08 o                         
   0   5   9          2.18          1.81         5.18 o                         
   1   5   9         12.40         13.45         4.15 o                         
   2   5   9         16.81         19.23         4.43 o                         
   3   5   9        772.40        736.01        11.71 o                         
   4   5   9        902.66        887.28        15.01 o                         
   5   5   9          1.90          0.42         7.46 o                         
   6   5   9        873.34        834.75        23.47 o                         
   7   5   9         92.26         97.08         9.32 o                         
   8   5   9          0.13         -0.69        12.28 o                         
 -10   6   9          2.39         44.14        19.49 o                         
  -9   6   9        193.65        214.68        19.41 o                         
  -8   6   9         14.23         35.10        14.70 o                         
  -7   6   9       2415.33       2407.75        42.40 o                         
  -6   6   9          7.77         -3.18        10.65 o                         
  -5   6   9        228.98        221.60        10.56 o                         
  -4   6   9        467.69        457.83        10.12 o                         
  -3   6   9       2094.51       2092.40        25.84 o                         
  -2   6   9        989.92       1003.75        16.32 o                         
  -1   6   9         42.71         51.29         5.22 o                         
   0   6   9         86.54        105.01         7.45 o                         
   1   6   9       1253.10       1295.58        17.09 o                         
   2   6   9         74.89         53.54         7.30 o                         
   3   6   9        396.32        408.38         9.92 o                         
   4   6   9          6.81         10.21         6.49 o                         
   5   6   9        528.82        528.41        14.11 o                         
   6   6   9        402.03        347.68        13.18 o                         
   7   6   9        131.45        135.32        10.30 o                         
   8   6   9         35.56         24.05        11.51 o                         
 -10   7   9         66.60        109.90        26.44 o                         
  -9   7   9         71.04         78.47        20.09 o                         
  -8   7   9          0.30         -0.82        15.13 o                         
  -7   7   9        549.85        533.73        21.21 o                         
  -6   7   9        520.28        565.74        21.70 o                         
  -5   7   9        705.00        695.07        16.79 o                         
  -4   7   9        365.64        371.32         9.64 o                         
  -3   7   9         30.61         29.93         5.13 o                         
  -2   7   9          2.21          5.09         6.43 o                         
  -1   7   9          0.16          9.69         5.82 o                         
   0   7   9        219.46        237.76         8.67 o                         
   1   7   9         20.06         24.36         5.26 o                         
   2   7   9        263.92        278.04         7.77 o                         
   3   7   9         23.12         25.44         6.16 o                         
   4   7   9          1.29          4.24         7.09 o                         
   5   7   9          7.96         12.89         8.35 o                         
   6   7   9        470.26        497.64        15.63 o                         
   7   7   9         46.59         43.39        16.56 o                         
   8   7   9          0.87         -3.68        13.66 o                         
 -10   8   9         69.91         89.00        24.21 o                         
  -9   8   9         72.11        106.62        19.08 o                         
  -8   8   9         99.13        123.99        21.00 o                         
  -7   8   9        189.45        187.60        15.27 o                         
  -6   8   9        305.50        308.08        14.86 o                         
  -5   8   9        492.97        484.06        15.00 o                         
  -4   8   9        321.23        305.77        10.69 o                         
  -3   8   9        596.77        608.27        11.40 o                         
  -2   8   9        726.98        720.92        13.36 o                         
  -1   8   9         19.32          6.17         6.99 o                         
   0   8   9         95.49         95.23         5.72 o                         
   1   8   9        223.39        235.21         8.17 o                         
   2   8   9        993.02        930.42        17.35 o                         
   3   8   9        156.80        165.22         8.40 o                         
   4   8   9        684.64        686.77        15.26 o                         
   5   8   9        131.11        121.02        10.81 o                         
   6   8   9          3.17          0.93        16.35 o                         
   7   8   9         12.31          1.78        13.28 o                         
   8   8   9          3.12         -8.95        19.13 o                         
  -9   9   9        101.13        121.93        21.63 o                         
  -8   9   9          0.85         34.40        16.19 o                         
  -7   9   9         69.15        102.44        15.02 o                         
  -6   9   9         14.39         13.58        14.23 o                         
  -5   9   9        226.77        225.14        12.10 o                         
  -4   9   9        644.70        582.34        13.74 o                         
  -3   9   9          8.07         23.06         6.41 o                         
  -2   9   9          9.13         -1.94         8.12 o                         
  -1   9   9        324.65        314.86        10.35 o                         
   0   9   9        104.99         99.69         8.74 o                         
   1   9   9        153.99        153.66         7.21 o                         
   2   9   9       1049.35        991.19        18.62 o                         
   3   9   9          5.05          7.57         7.52 o                         
   4   9   9         62.48         74.42        10.41 o                         
   5   9   9        276.89        262.93        21.18 o                         
   6   9   9          4.37          1.86        14.10 o                         
   7   9   9         16.00        -12.50        14.59 o                         
  -9  10   9        102.99         95.07        29.33 o                         
  -8  10   9          0.72         26.49        22.04 o                         
  -7  10   9        247.52        242.34        16.61 o                         
  -6  10   9         20.97         21.08        12.68 o                         
  -5  10   9          8.90         12.71        11.46 o                         
  -4  10   9        146.60        131.58        11.16 o                         
  -3  10   9        299.26        306.94        11.09 o                         
  -2  10   9         92.20         86.34        11.23 o                         
  -1  10   9        120.54        112.72         9.17 o                         
   0  10   9         21.06         17.90         6.82 o                         
   1  10   9        201.25        220.45        10.51 o                         
   2  10   9         21.97         37.15        12.39 o                         
   3  10   9         27.20         23.34        10.24 o                         
   4  10   9         36.82         60.45        11.48 o                         
   5  10   9         82.90         84.17        12.14 o                         
   6  10   9          3.34         27.90        18.20 o                         
   7  10   9          0.19         -2.58        21.09 o                         
  -8  11   9        144.93        223.88        28.85 o                         
  -7  11   9         14.14         32.64        15.07 o                         
  -6  11   9        942.69        934.58        23.01 o                         
  -5  11   9         16.11         36.80        13.14 o                         
  -4  11   9         28.42         20.52        11.68 o                         
  -3  11   9         10.71          4.55         9.99 o                         
  -2  11   9        174.90        158.72        11.55 o                         
  -1  11   9        202.92        236.94        10.12 o                         
   0  11   9        260.08        270.09        12.57 o                         
   1  11   9         69.42         61.66         8.43 o                         
   2  11   9         32.25         23.62        11.14 o                         
   3  11   9         39.45          5.80        13.16 o                         
   4  11   9         43.39         44.91        13.52 o                         
   5  11   9         13.18         29.36        15.10 o                         
   6  11   9          7.05         -7.36        19.17 o                         
  -8  12   9          1.95         61.11        35.46 o                         
  -7  12   9        393.94        424.54        27.08 o                         
  -6  12   9         24.65         39.26        15.97 o                         
  -5  12   9         11.87         19.73        13.41 o                         
  -4  12   9        125.16        130.62        13.26 o                         
  -3  12   9        467.44        484.88        19.52 o                         
  -2  12   9         17.08         19.52        10.70 o                         
  -1  12   9        746.76        707.87        17.38 o                         
   0  12   9          9.10         10.43        11.01 o                         
   1  12   9          2.09          8.85        10.16 o                         
   2  12   9          3.45          1.13        13.05 o                         
   3  12   9         30.10         17.65        14.13 o                         
   4  12   9          9.88          7.31        15.40 o                         
   5  12   9        134.19        142.18        19.05 o                         
   6  12   9          6.12         10.53        20.96 o                         
  -7  13   9          9.22          4.05        19.31 o                         
  -6  13   9        164.02        153.30        22.84 o                         
  -5  13   9          9.81         26.91        16.32 o                         
  -4  13   9        309.78        337.32        16.94 o                         
  -3  13   9        377.40        370.63        16.26 o                         
  -2  13   9         50.42         70.13        11.54 o                         
  -1  13   9         47.14         49.14        15.55 o                         
   0  13   9          3.71         -2.77        12.61 o                         
   1  13   9          8.31         11.58        11.70 o                         
   2  13   9        208.08        158.27        15.57 o                         
   3  13   9          8.82         13.19        16.64 o                         
   4  13   9        123.27        105.91        18.05 o                         
   5  13   9        116.75        129.83        29.41 o                         
  -6  14   9         22.81         68.22        24.55 o                         
  -5  14   9          4.65         27.08        17.21 o                         
  -4  14   9         93.54         99.06        15.10 o                         
  -3  14   9          0.15          4.09        14.86 o                         
  -2  14   9         72.93         68.87        14.53 o                         
  -1  14   9          0.96         25.29        13.72 o                         
   0  14   9         14.39         11.12        14.60 o                         
   1  14   9          2.02          5.91        12.74 o                         
   2  14   9          1.67          8.05         9.32 o                         
   3  14   9        722.71        808.39        25.51 o                         
   4  14   9         15.00         -9.42        21.74 o                         
  -5  15   9          8.01         21.39        19.39 o                         
  -4  15   9          3.47         11.00        21.38 o                         
  -3  15   9          4.94         32.83        16.50 o                         
  -2  15   9         10.19         20.83        16.62 o                         
  -1  15   9         16.23         37.78        16.60 o                         
   0  15   9          2.68          2.21        14.31 o                         
   1  15   9         50.38         64.48        15.89 o                         
   2  15   9         15.60         16.10        15.49 o                         
   3  15   9          1.02         -6.72        26.32 o                         
  -4  16   9        107.72        129.79        22.33 o                         
  -3  16   9         31.08         30.48        21.98 o                         
  -2  16   9         42.58         55.70        26.60 o                         
  -1  16   9         82.16        102.14        31.29 o                         
   0  16   9         21.83         13.41        26.33 o                         
   1  16   9         29.17         99.65        29.21 o                         
   2  16   9        135.55        188.28        32.86 o                         
 -10   0  10        728.31        700.70        39.37 o                         
  -8   0  10          0.12        -19.21        19.21 o                         
  -6   0  10       4555.99       4521.41        64.66 o                         
  -4   0  10        393.06        360.85        14.31 o                         
  -2   0  10       2059.40       2109.99        34.36 o                         
   0   0  10        775.48        728.83        17.33 o                         
   2   0  10        418.06        425.11        36.25 o                         
   4   0  10         51.03         46.27        14.17 o                         
   6   0  10          4.23         22.89        16.58 o                         
   8   0  10          0.98         30.72        29.36 o                         
 -11   1  10        188.23        252.00        36.66 o                         
 -10   1  10        222.98        235.66        21.23 o                         
  -9   1  10         67.60         49.31        16.45 o                         
  -8   1  10        207.89        204.57        16.03 o                         
  -7   1  10         86.64         70.54        12.99 o                         
  -6   1  10         81.67         90.43         8.44 o                         
  -5   1  10          2.71         -5.26         6.65 o                         
  -4   1  10        620.58        602.82        12.99 o                         
  -3   1  10        223.25        234.01         6.66 o                         
  -2   1  10         50.75         60.60         4.64 o                         
  -1   1  10       7897.17       7866.71        87.38 o                         
   0   1  10        493.71        539.09         9.34 o                         
   1   1  10        285.23        293.76         9.66 o                         
   2   1  10          8.15          3.14         8.29 o                         
   3   1  10        123.82        128.36        13.81 o                         
   4   1  10        346.83        324.12        12.48 o                         
   5   1  10        313.94        337.62        13.72 o                         
   6   1  10         48.07         54.60         7.98 o                         
   7   1  10        205.46        226.38        18.42 o                         
   8   1  10          1.41         12.83        16.20 o                         
 -11   2  10         17.57         86.94        25.84 o                         
 -10   2  10        331.28        328.90        22.57 o                         
  -9   2  10         10.55         18.87        16.50 o                         
  -8   2  10         58.52         54.36        14.70 o                         
  -7   2  10        728.90        700.33        18.61 o                         
  -6   2  10        350.12        382.43        13.26 o                         
  -5   2  10         75.35        103.16         7.90 o                         
  -4   2  10          1.80          2.65         7.44 o                         
  -3   2  10         32.31         29.59         4.93 o                         
  -2   2  10       1680.29       1685.22        19.37 o                         
  -1   2  10         21.25         21.99         4.35 o                         
   0   2  10        400.11        420.75         8.43 o                         
   1   2  10        391.40        382.33         9.34 o                         
   2   2  10        625.88        699.20        14.22 o                         
   3   2  10         98.42         95.84         9.90 o                         
   4   2  10        572.42        569.33        15.84 o                         
   5   2  10        338.88        341.79        10.25 o                         
   6   2  10        555.89        588.57        16.51 o                         
   7   2  10         34.73         38.92        13.95 o                         
   8   2  10          0.82         -3.01        21.86 o                         
 -11   3  10         51.85        106.91        37.03 o                         
 -10   3  10        227.39        251.60        23.08 o                         
  -9   3  10         46.06         58.03        18.12 o                         
  -8   3  10          4.01         17.09        14.11 o                         
  -7   3  10        109.37         93.48        12.03 o                         
  -6   3  10       1081.20       1019.01        20.68 o                         
  -5   3  10        341.09        346.29        10.07 o                         
  -4   3  10         32.84         46.27         6.86 o                         
  -3   3  10        762.56        739.02        12.03 o                         
  -2   3  10        674.82        692.54        12.41 o                         
  -1   3  10         19.56         10.69         4.83 o                         
   0   3  10        190.41        205.93         6.46 o                         
   1   3  10        161.73        184.87         6.98 o                         
   2   3  10        498.22        504.26        11.09 o                         
   3   3  10        599.82        608.53        12.65 o                         
   4   3  10         13.96          6.74         5.56 o                         
   5   3  10        195.73        213.12         9.16 o                         
   6   3  10         10.71         15.54         8.84 o                         
   7   3  10          2.65          0.27        13.63 o                         
   8   3  10         78.12         74.38        15.83 o                         
 -11   4  10        427.10        485.87        67.81 o                         
 -10   4  10        235.79        277.96        23.80 o                         
  -9   4  10        363.66        405.86        21.50 o                         
  -8   4  10        899.79        837.25        31.46 o                         
  -7   4  10        290.99        298.64        18.20 o                         
  -6   4  10        195.25        216.60        12.11 o                         
  -5   4  10        130.75        138.88         9.31 o                         
  -4   4  10        236.48        243.62         8.65 o                         
  -3   4  10        108.93        114.77         5.84 o                         
  -2   4  10          0.58          8.49         4.86 o                         
  -1   4  10        483.17        467.49        10.09 o                         
   0   4  10          3.80          3.24         5.58 o                         
   1   4  10         54.70         58.54         4.07 o                         
   2   4  10        256.96        278.06         7.35 o                         
   3   4  10         14.45          9.62         4.96 o                         
   4   4  10          1.10         -2.72         5.96 o                         
   5   4  10        201.02        212.24        10.79 o                         
   6   4  10        433.19        413.91        14.35 o                         
   7   4  10        110.04        120.89        12.49 o                         
   8   4  10         15.85         -5.81        18.95 o                         
 -10   5  10         68.46        104.53        22.54 o                         
  -9   5  10         26.95         38.92        18.42 o                         
  -8   5  10          9.76         43.21        14.39 o                         
  -7   5  10        241.96        250.99        15.98 o                         
  -6   5  10        271.38        244.91        13.18 o                         
  -5   5  10         15.55          0.72         8.54 o                         
  -4   5  10         44.03         50.27         7.74 o                         
  -3   5  10         82.88         87.47         6.89 o                         
  -2   5  10        314.74        303.70         8.31 o                         
  -1   5  10        820.77        853.28        14.33 o                         
   0   5  10         36.92         43.80         6.68 o                         
   1   5  10         23.01         21.28         4.66 o                         
   2   5  10          2.98          4.87         3.80 o                         
   3   5  10        407.18        402.69        11.62 o                         
   4   5  10        384.32        368.37        10.79 o                         
   5   5  10        199.70        211.06        12.36 o                         
   6   5  10         85.64        101.64        14.06 o                         
   7   5  10        196.79        204.55        20.19 o                         
   8   5  10        278.01        297.21        35.29 o                         
 -10   6  10         16.19         70.94        23.80 o                         
  -9   6  10          0.03         13.83        17.09 o                         
  -8   6  10          5.73         21.03        14.69 o                         
  -7   6  10         57.52         70.88        14.94 o                         
  -6   6  10         69.49         87.25        12.33 o                         
  -5   6  10        423.49        429.70        14.29 o                         
  -4   6  10          9.58         19.69         6.22 o                         
  -3   6  10        141.94        154.59         7.80 o                         
  -2   6  10        431.52        439.16        11.30 o                         
  -1   6  10        123.99        132.01         5.53 o                         
   0   6  10        174.38        181.20        10.87 o                         
   1   6  10         27.41         29.02         5.06 o                         
   2   6  10        526.41        558.45        11.43 o                         
   3   6  10       1303.48       1249.97        18.68 o                         
   4   6  10        649.33        658.77        12.80 o                         
   5   6  10        383.81        355.50        16.04 o                         
   6   6  10         13.52         11.61        14.77 o                         
   7   6  10         30.29         -3.81        18.08 o                         
   8   6  10          7.23        -14.93        25.91 o                         
 -10   7  10         16.44         34.00        27.36 o                         
  -9   7  10          9.12         27.34        21.02 o                         
  -8   7  10         41.95         32.97        18.59 o                         
  -7   7  10          1.47         23.40        14.33 o                         
  -6   7  10         48.67         40.97        10.72 o                         
  -5   7  10        491.47        467.66        15.76 o                         
  -4   7  10        561.13        572.03        12.42 o                         
  -3   7  10         25.62         26.17         7.68 o                         
  -2   7  10        105.26        118.23         7.53 o                         
  -1   7  10         87.51         95.08         6.13 o                         
   0   7  10         11.27         10.21         6.72 o                         
   1   7  10        407.80        397.21         8.90 o                         
   2   7  10        265.23        267.66         8.09 o                         
   3   7  10         50.05         37.63         6.34 o                         
   4   7  10        133.51        118.01         7.16 o                         
   5   7  10         11.68         19.85         6.85 o                         
   6   7  10         29.09         33.76        15.63 o                         
   7   7  10         46.57         20.57        28.50 o                         
 -10   8  10         14.36        113.31        40.67 o                         
  -9   8  10        121.58        107.04        30.66 o                         
  -8   8  10          7.33         52.02        16.75 o                         
  -7   8  10         84.10         69.27        14.07 o                         
  -6   8  10        317.72        291.20        16.91 o                         
  -5   8  10        371.23        353.95        14.31 o                         
  -4   8  10          8.48         10.30         7.15 o                         
  -3   8  10       3253.93       3074.48        40.32 o                         
  -2   8  10         23.08         16.94         7.43 o                         
  -1   8  10          8.32         -3.25         6.84 o                         
   0   8  10        107.60         91.78         8.54 o                         
   1   8  10        156.70        150.73         7.30 o                         
   2   8  10          0.48         10.11         6.88 o                         
   3   8  10          7.89          9.32         8.14 o                         
   4   8  10          6.17          5.67         8.00 o                         
   5   8  10          2.58         -8.40        11.22 o                         
   6   8  10         40.70         36.81         9.76 o                         
   7   8  10         67.85         49.49        16.80 o                         
  -9   9  10         48.14         95.44        24.82 o                         
  -8   9  10        273.37        251.71        19.72 o                         
  -7   9  10        270.40        289.05        19.70 o                         
  -6   9  10          7.17         15.50        12.39 o                         
  -5   9  10       1486.16       1440.82        31.66 o                         
  -4   9  10        420.92        425.88        11.98 o                         
  -3   9  10         40.65         25.04         9.79 o                         
  -2   9  10        166.59        167.11        11.62 o                         
  -1   9  10        112.86        112.88        10.55 o                         
   0   9  10        160.18        167.34        11.80 o                         
   1   9  10       1361.65       1289.34        18.84 o                         
   2   9  10        134.41        129.80         7.59 o                         
   3   9  10        188.16        213.14         9.34 o                         
   4   9  10         33.32         32.73        11.51 o                         
   5   9  10        308.04        279.37        15.10 o                         
   6   9  10         17.69          5.95        14.27 o                         
   7   9  10         37.29         11.97        16.36 o                         
  -9  10  10        108.16        164.92        30.60 o                         
  -8  10  10        357.20        344.99        20.45 o                         
  -7  10  10          2.92         22.56        14.22 o                         
  -6  10  10         68.74         88.48        13.08 o                         
  -5  10  10         60.82         66.70        13.51 o                         
  -4  10  10        307.66        304.68        12.51 o                         
  -3  10  10          1.80         -6.37        11.84 o                         
  -2  10  10         41.31         49.34        10.50 o                         
  -1  10  10        387.23        351.21        11.67 o                         
   0  10  10       1783.89       1729.52        27.56 o                         
   1  10  10         29.41         25.27         9.43 o                         
   2  10  10         45.62         59.64         9.69 o                         
   3  10  10         59.48         59.06        11.18 o                         
   4  10  10        545.61        538.71        17.53 o                         
   5  10  10         36.63         43.33        12.07 o                         
   6  10  10        129.59        173.28        15.61 o                         
  -8  11  10        209.65        231.89        31.64 o                         
  -7  11  10          9.98         32.89        20.26 o                         
  -6  11  10         12.22         34.15        15.05 o                         
  -5  11  10          8.13          9.44        12.16 o                         
  -4  11  10          5.55         -0.65         9.72 o                         
  -3  11  10        525.79        514.98        16.70 o                         
  -2  11  10        169.15        152.37        13.10 o                         
  -1  11  10        109.72        101.50        10.90 o                         
   0  11  10         98.86         94.71        11.21 o                         
   1  11  10          0.07         -8.42        11.57 o                         
   2  11  10          5.93          1.47        11.26 o                         
   3  11  10        452.44        447.24        17.32 o                         
   4  11  10          0.83         -3.51        13.41 o                         
   5  11  10         70.48         72.18        15.55 o                         
   6  11  10         28.70         43.30        22.03 o                         
  -8  12  10        367.24        367.87        26.85 o                         
  -7  12  10          5.73         44.44        24.45 o                         
  -6  12  10         71.56        109.67        21.14 o                         
  -5  12  10         12.41         35.14        13.55 o                         
  -4  12  10        840.82        846.72        21.06 o                         
  -3  12  10          3.09          0.63        15.72 o                         
  -2  12  10        552.76        532.85        19.69 o                         
  -1  12  10          3.43         -9.98         9.98 o                         
   0  12  10        416.86        450.61        17.12 o                         
   1  12  10         13.44        -10.29        13.97 o                         
   2  12  10         49.19         53.63        12.43 o                         
   3  12  10          8.60          8.62        14.29 o                         
   4  12  10          0.03         -4.46        15.25 o                         
   5  12  10          0.02         18.92        19.55 o                         
  -7  13  10        136.29        149.89        28.21 o                         
  -6  13  10          0.10          7.90        19.74 o                         
  -5  13  10         75.49        134.20        19.98 o                         
  -4  13  10        127.31        128.16        14.39 o                         
  -3  13  10         11.51         27.79        11.80 o                         
  -2  13  10         20.64         43.55        13.39 o                         
  -1  13  10         91.15        108.44        13.73 o                         
   0  13  10          7.97          5.02        12.67 o                         
   1  13  10         11.61         11.60         8.92 o                         
   2  13  10         49.32         57.21        13.89 o                         
   3  13  10          4.48         -6.15        15.65 o                         
   4  13  10          0.42          8.43        20.01 o                         
  -6  14  10        232.73        293.02        22.88 o                         
  -5  14  10          8.26         29.19        23.33 o                         
  -4  14  10          9.68         14.89        14.59 o                         
  -3  14  10         18.54         26.55        13.21 o                         
  -2  14  10         21.50         31.68        16.29 o                         
  -1  14  10          0.13         21.46        17.24 o                         
   0  14  10        368.99        376.46        19.78 o                         
   1  14  10          5.16         -2.36        14.20 o                         
   2  14  10        846.60        874.60        29.15 o                         
   3  14  10         53.22         79.05        24.78 o                         
   4  14  10          6.37         11.03        28.36 o                         
  -5  15  10         18.47         23.61        19.87 o                         
  -4  15  10         13.70          5.10        19.55 o                         
  -3  15  10         23.89         37.77        16.01 o                         
  -2  15  10         23.33         59.09        15.93 o                         
  -1  15  10          4.35          1.05        17.78 o                         
   0  15  10          1.42         -2.52        16.59 o                         
   1  15  10          2.09          6.85        18.57 o                         
   2  15  10         98.70        129.54        30.55 o                         
  -3  16  10          0.00        -22.35        22.35 o                         
  -2  16  10         50.40         52.67        25.79 o                         
  -1  16  10          5.01         -7.82        22.92 o                         
   0  16  10        124.16        118.08        23.47 o                         
 -11   0  11        168.57        235.26        52.50 o                         
  -9   0  11        964.81        931.34        40.90 o                         
  -7   0  11        594.43        583.52        25.77 o                         
  -5   0  11        170.91        193.96        12.18 o                         
  -3   0  11         39.83         38.88         9.24 o                         
  -1   0  11       1416.17       1421.54        31.93 o                         
   1   0  11          2.52         10.55         8.55 o                         
   3   0  11        346.33        353.05        26.32 o                         
   5   0  11         82.47         91.62        14.49 o                         
   7   0  11        356.09        407.43        25.46 o                         
 -11   1  11         44.48        102.77        25.22 o                         
 -10   1  11         19.60         19.91        18.91 o                         
  -9   1  11        114.05        124.74        18.20 o                         
  -8   1  11         90.10        100.29        16.23 o                         
  -7   1  11          0.59         -3.24        11.96 o                         
  -6   1  11        792.47        768.32        18.91 o                         
  -5   1  11          0.02          1.60         7.33 o                         
  -4   1  11         86.96         84.19         7.46 o                         
  -3   1  11          7.25          6.31         5.26 o                         
  -2   1  11          2.22         11.34         4.74 o                         
  -1   1  11       1099.55       1132.05        16.64 o                         
   0   1  11         49.71         49.29         4.63 o                         
   1   1  11         93.46         89.57         6.20 o                         
   2   1  11         69.45         80.57         8.74 o                         
   3   1  11          1.32         12.60        13.15 o                         
   4   1  11        203.34        193.03        10.88 o                         
   5   1  11         27.44         35.83         9.24 o                         
   6   1  11          0.46         14.55        11.55 o                         
   7   1  11         42.63         81.62        21.77 o                         
   8   1  11         17.41         31.90        19.76 o                         
 -11   2  11        209.04        196.47        37.42 o                         
 -10   2  11          0.02         23.08        21.51 o                         
  -9   2  11         52.77         72.83        18.30 o                         
  -8   2  11        210.40        215.21        17.69 o                         
  -7   2  11         41.69         36.74        12.09 o                         
  -6   2  11         63.09         55.68        10.97 o                         
  -5   2  11        610.23        589.13        13.51 o                         
  -4   2  11        393.05        398.44        11.81 o                         
  -3   2  11        932.33        918.12        13.72 o                         
  -2   2  11        313.91        331.46         7.18 o                         
  -1   2  11        304.38        324.80         8.28 o                         
   0   2  11         56.68         53.67         4.92 o                         
   1   2  11        757.00        782.83        14.75 o                         
   2   2  11        984.42        959.31        19.10 o                         
   3   2  11       1499.52       1496.29        25.30 o                         
   4   2  11       1237.91       1228.61        28.94 o                         
   5   2  11        524.17        514.38        18.76 o                         
   6   2  11          2.32          2.24         8.87 o                         
   7   2  11        191.58        229.33        22.96 o                         
   8   2  11          1.20        -10.50        22.18 o                         
 -10   3  11          3.69         26.72        20.88 o                         
  -9   3  11         20.94         23.27        17.42 o                         
  -8   3  11        159.90        136.68        15.42 o                         
  -7   3  11        398.52        414.46        22.22 o                         
  -6   3  11         38.66         34.35        10.31 o                         
  -5   3  11        232.76        242.75         9.88 o                         
  -4   3  11        169.21        160.04         8.13 o                         
  -3   3  11         68.96         66.80         7.45 o                         
  -2   3  11        569.29        587.16        11.09 o                         
  -1   3  11        330.45        338.72         9.64 o                         
   0   3  11          1.62         -0.21         5.86 o                         
   1   3  11        192.07        197.16         7.38 o                         
   2   3  11         75.30         85.34         7.71 o                         
   3   3  11         12.86         16.69         7.42 o                         
   4   3  11       1126.24       1084.99        18.26 o                         
   5   3  11        128.46        118.71         9.17 o                         
   6   3  11        253.59        227.77        10.76 o                         
   7   3  11         42.77         67.29        18.14 o                         
   8   3  11        131.23        169.21        20.60 o                         
 -10   4  11        186.56        234.18        23.68 o                         
  -9   4  11         26.16         62.96        19.00 o                         
  -8   4  11         22.58         29.73        15.69 o                         
  -7   4  11         13.38         22.67        13.93 o                         
  -6   4  11          0.00         -0.73        10.80 o                         
  -5   4  11        220.53        225.05        11.52 o                         
  -4   4  11        126.21        134.17         9.78 o                         
  -3   4  11         97.48        104.34         7.43 o                         
  -2   4  11          3.01          6.25         5.32 o                         
  -1   4  11         64.84         74.94         7.43 o                         
   0   4  11         89.20        105.14         6.04 o                         
   1   4  11          7.97          9.16         4.00 o                         
   2   4  11          1.48         -2.90         5.05 o                         
   3   4  11          5.13         10.14         6.55 o                         
   4   4  11        202.66        190.45         8.32 o                         
   5   4  11          3.18          7.99         8.68 o                         
   6   4  11         42.67         52.48        11.24 o                         
   7   4  11        294.27        280.50        15.08 o                         
   8   4  11         75.58         93.79        30.31 o                         
 -10   5  11          0.96         35.95        23.41 o                         
  -9   5  11        457.07        434.42        22.26 o                         
  -8   5  11        658.09        612.62        22.64 o                         
  -7   5  11          0.45         12.15        14.41 o                         
  -6   5  11        244.98        263.36        14.29 o                         
  -5   5  11         42.36         28.52        10.30 o                         
  -4   5  11         19.51         25.44         7.54 o                         
  -3   5  11          4.44          3.83         6.88 o                         
  -2   5  11         44.75         42.20         6.05 o                         
  -1   5  11       1307.47       1352.34        19.77 o                         
   0   5  11          2.86         -6.41         6.41 o                         
   1   5  11        672.22        720.29        11.45 o                         
   2   5  11        463.51        512.94        12.48 o                         
   3   5  11       1063.54       1049.87        17.86 o                         
   4   5  11         55.45         63.19         7.47 o                         
   5   5  11          0.32        -12.86        12.86 o                         
   6   5  11         83.61         80.16        13.18 o                         
   7   5  11          8.29         -8.49        16.22 o                         
   8   5  11          2.05         35.85        72.30 o                         
 -10   6  11        282.53        306.02        36.72 o                         
  -9   6  11         54.20         78.42        29.63 o                         
  -8   6  11          9.42         11.83        15.07 o                         
  -7   6  11        289.11        317.48        20.95 o                         
  -6   6  11         14.30          9.62        12.16 o                         
  -5   6  11        154.27        154.08        11.68 o                         
  -4   6  11        283.73        314.93        13.44 o                         
  -3   6  11        119.87        145.29         8.56 o                         
  -2   6  11       1035.87       1036.83        18.78 o                         
  -1   6  11         68.02         77.43         7.51 o                         
   0   6  11        193.80        183.11         9.35 o                         
   1   6  11         34.67         42.16         5.67 o                         
   2   6  11        100.31         86.78         6.14 o                         
   3   6  11         66.74         71.29         7.84 o                         
   4   6  11        141.33        123.98        15.37 o                         
   5   6  11        316.72        352.32        13.39 o                         
   6   6  11          1.37          3.18        16.24 o                         
   7   6  11          0.15        -21.50        23.34 o                         
 -10   7  11         81.34        107.23        27.63 o                         
  -9   7  11          8.44         15.46        25.89 o                         
  -8   7  11        154.76        194.87        19.48 o                         
  -7   7  11        206.93        226.04        17.73 o                         
  -6   7  11          1.18         -6.22        13.97 o                         
  -5   7  11        738.79        730.69        17.49 o                         
  -4   7  11         33.06         40.11        12.07 o                         
  -3   7  11        132.12        146.74        10.38 o                         
  -2   7  11       2281.68       2255.33        32.25 o                         
  -1   7  11        170.58        157.72         8.60 o                         
   0   7  11          5.43          7.00         7.13 o                         
   1   7  11         43.96         37.80         6.14 o                         
   2   7  11        498.92        483.76        10.45 o                         
   3   7  11        460.61        466.93        11.22 o                         
   4   7  11         12.49         12.13         9.27 o                         
   5   7  11         26.07         50.99        15.59 o                         
   6   7  11        458.03        504.59        21.55 o                         
   7   7  11         31.81         -9.03        33.94 o                         
  -9   8  11         11.83         25.82        27.70 o                         
  -8   8  11         21.93         72.06        17.96 o                         
  -7   8  11        706.01        724.02        21.23 o                         
  -6   8  11          7.15          5.39        12.27 o                         
  -5   8  11         42.78         11.74        10.28 o                         
  -4   8  11        876.60        850.92        23.49 o                         
  -3   8  11        140.40        132.63        10.57 o                         
  -2   8  11        119.82        118.27         9.00 o                         
  -1   8  11          3.62          5.19         5.67 o                         
   0   8  11          0.08         -3.49         8.37 o                         
   1   8  11        525.19        525.65        12.12 o                         
   2   8  11       1322.37       1230.78        19.57 o                         
   3   8  11          1.88          8.39        11.28 o                         
   4   8  11         47.86         52.45         7.44 o                         
   5   8  11         82.13         60.86         7.33 o                         
   6   8  11        149.88        128.97        31.01 o                         
   7   8  11         85.08         35.93        32.15 o                         
  -9   9  11         22.18         57.52        35.14 o                         
  -8   9  11        217.97        217.44        23.97 o                         
  -7   9  11         11.22         27.78        14.94 o                         
  -6   9  11         12.31         -5.96        13.84 o                         
  -5   9  11        147.34        129.86        14.57 o                         
  -4   9  11         20.25         22.48        13.72 o                         
  -3   9  11        335.98        294.84        16.37 o                         
  -2   9  11        525.02        457.52        13.04 o                         
  -1   9  11         62.52         71.42         8.33 o                         
   0   9  11        281.76        285.77        15.09 o                         
   1   9  11        145.29        140.74         8.26 o                         
   2   9  11         90.92         98.71         7.87 o                         
   3   9  11         52.50         68.99        10.86 o                         
   4   9  11         50.29         43.13         9.28 o                         
   5   9  11          8.89        -10.92        13.79 o                         
   6   9  11         23.38         26.12        12.33 o                         
  -8  10  11         35.46         60.08        22.30 o                         
  -7  10  11          6.65         16.17        16.93 o                         
  -6  10  11         33.09         30.50        13.58 o                         
  -5  10  11         18.25         20.56        10.21 o                         
  -4  10  11       1259.80       1169.44        25.48 o                         
  -3  10  11        478.64        460.86        15.70 o                         
  -2  10  11         70.26         71.23        14.38 o                         
  -1  10  11         86.05         66.67        11.81 o                         
   0  10  11        286.16        292.47        11.37 o                         
   1  10  11         16.20          2.82         7.97 o                         
   2  10  11        203.52        192.84        10.71 o                         
   3  10  11         84.18         60.51        10.76 o                         
   4  10  11        239.62        248.94        14.07 o                         
   5  10  11        141.03        111.77        11.96 o                         
   6  10  11          0.17         -8.87        13.00 o                         
  -8  11  11         61.05         75.11        24.34 o                         
  -7  11  11          0.14         49.62        21.16 o                         
  -6  11  11        133.58        104.77        14.59 o                         
  -5  11  11        416.12        433.35        16.36 o                         
  -4  11  11        124.85        138.59        15.30 o                         
  -3  11  11        631.98        614.58        18.43 o                         
  -2  11  11        158.66        175.90        13.22 o                         
  -1  11  11          0.05         -2.35        11.01 o                         
   0  11  11          1.09         17.93        18.30 o                         
   1  11  11        111.52         87.46        12.10 o                         
   2  11  11         82.32         88.34        11.56 o                         
   3  11  11         32.93         38.62        15.28 o                         
   4  11  11         22.64         24.76        14.22 o                         
   5  11  11          3.57          1.62        15.15 o                         
  -7  12  11          3.64         -8.44        25.65 o                         
  -6  12  11        546.67        529.76        19.79 o                         
  -5  12  11        186.39        209.29        13.66 o                         
  -4  12  11        293.61        283.36        17.44 o                         
  -3  12  11          5.62          3.22        13.67 o                         
  -2  12  11         31.23         30.30        12.98 o                         
  -1  12  11          0.17         12.08        10.46 o                         
   0  12  11          0.37          2.57         8.61 o                         
   1  12  11          4.36         -5.38        11.93 o                         
   2  12  11        108.03        141.89        13.48 o                         
   3  12  11         61.98         62.88        14.36 o                         
   4  12  11         10.74         22.98        15.50 o                         
   5  12  11         18.63         10.80        19.85 o                         
  -6  13  11        105.53        130.61        23.96 o                         
  -5  13  11         19.31         41.38        14.92 o                         
  -4  13  11         56.83         60.34        18.48 o                         
  -3  13  11        133.32        140.11        17.81 o                         
  -2  13  11        921.74        854.25        23.72 o                         
  -1  13  11        125.99        150.54        16.46 o                         
   0  13  11        213.84        252.99        18.57 o                         
   1  13  11        267.47        254.12        16.43 o                         
   2  13  11         42.08         31.06        14.32 o                         
   3  13  11         85.14         58.41        17.26 o                         
   4  13  11          0.92         25.35        21.41 o                         
  -5  14  11          1.24         12.40        23.55 o                         
  -4  14  11          0.41         -6.98        17.87 o                         
  -3  14  11         75.99         60.86        16.68 o                         
  -2  14  11          2.77         -4.92        15.70 o                         
  -1  14  11         82.72         80.20        16.11 o                         
   0  14  11          3.25         -4.25        15.27 o                         
   1  14  11         27.72         57.62        19.47 o                         
   2  14  11         79.74         61.39        25.66 o                         
   3  14  11          6.54         24.66        22.03 o                         
  -4  15  11         51.88         21.97        25.73 o                         
  -3  15  11          2.59          5.73        21.21 o                         
  -2  15  11          9.76         10.30        25.77 o                         
  -1  15  11          0.62         -0.54        21.82 o                         
   0  15  11         49.74         30.85        20.05 o                         
   1  15  11         53.01         31.45        30.52 o                         
 -10   0  12        190.78        230.00        33.72 o                         
  -8   0  12        362.12        336.33        27.56 o                         
  -6   0  12         41.45          1.87        14.99 o                         
  -4   0  12        296.41        326.31        15.28 o                         
  -2   0  12        437.57        459.73        12.90 o                         
   0   0  12       3589.59       3682.29        64.97 o                         
   2   0  12         16.28         35.08        11.34 o                         
   4   0  12        846.37        834.40        28.24 o                         
   6   0  12        186.68        193.18        24.06 o                         
   8   0  12        112.26        144.62        29.89 o                         
 -10   1  12          0.95         34.94        20.64 o                         
  -9   1  12         36.18         54.80        17.74 o                         
  -8   1  12        131.30        141.16        17.00 o                         
  -7   1  12         44.95         15.87        16.61 o                         
  -6   1  12         24.20          5.57        10.97 o                         
  -5   1  12       2710.83       2662.64        35.30 o                         
  -4   1  12         93.27         84.10         7.93 o                         
  -3   1  12         66.76         62.49         6.26 o                         
  -2   1  12         28.64         31.85         4.11 o                         
  -1   1  12        658.58        653.76        12.21 o                         
   0   1  12        302.87        332.31         9.18 o                         
   1   1  12        219.56        235.10         7.68 o                         
   2   1  12          0.94         -3.26        11.53 o                         
   3   1  12        387.71        358.36        21.43 o                         
   4   1  12        170.16        199.19        13.02 o                         
   5   1  12        159.66        147.51        11.16 o                         
   6   1  12        149.95        171.18        14.44 o                         
   7   1  12        101.33        131.98        19.77 o                         
   8   1  12         43.45         42.30        22.21 o                         
 -10   2  12        123.02        141.16        22.65 o                         
  -9   2  12        115.37        140.53        19.83 o                         
  -8   2  12          4.44          8.32        14.63 o                         
  -7   2  12        240.14        241.90        16.85 o                         
  -6   2  12       1508.52       1455.14        31.33 o                         
  -5   2  12          0.46          3.82         8.76 o                         
  -4   2  12        383.36        398.82        12.11 o                         
  -3   2  12          7.60         13.12         5.71 o                         
  -2   2  12         50.60         52.79         5.46 o                         
  -1   2  12        163.62        177.12         6.70 o                         
   0   2  12        401.53        411.89         9.42 o                         
   1   2  12         66.76         74.59         5.92 o                         
   2   2  12        839.62        806.25        13.52 o                         
   3   2  12         66.17         39.43         8.76 o                         
   4   2  12        809.05        798.46        23.59 o                         
   5   2  12         21.00         14.12        11.17 o                         
   6   2  12         21.76         19.05        21.73 o                         
   7   2  12        303.87        339.91        19.04 o                         
 -10   3  12         19.63         57.35        23.07 o                         
  -9   3  12          1.19         -6.59        17.96 o                         
  -8   3  12         99.85        117.65        15.22 o                         
  -7   3  12        273.61        279.44        16.97 o                         
  -6   3  12          1.16          3.66        11.62 o                         
  -5   3  12        114.43        102.37        12.18 o                         
  -4   3  12         57.33         55.52         7.85 o                         
  -3   3  12        677.96        686.16        12.41 o                         
  -2   3  12        229.98        225.52         7.58 o                         
  -1   3  12         66.40         85.29         7.93 o                         
   0   3  12        772.77        772.75        12.96 o                         
   1   3  12          7.94         10.34         5.93 o                         
   2   3  12        196.51        194.81        10.46 o                         
   3   3  12        259.08        260.60         7.22 o                         
   4   3  12        209.52        204.31        10.18 o                         
   5   3  12         17.73         10.19         6.27 o                         
   6   3  12         71.19         63.73        13.28 o                         
   7   3  12          4.52         28.87        25.21 o                         
 -10   4  12         16.50         70.07        23.65 o                         
  -9   4  12        177.29        187.22        19.29 o                         
  -8   4  12        311.19        323.31        19.14 o                         
  -7   4  12        286.13        312.43        18.54 o                         
  -6   4  12          4.65         19.54        12.09 o                         
  -5   4  12          6.09         14.96        11.04 o                         
  -4   4  12        496.71        512.62        13.06 o                         
  -3   4  12         18.04         17.43         7.36 o                         
  -2   4  12          2.22         -0.98         4.47 o                         
  -1   4  12        521.34        554.72        12.58 o                         
   0   4  12          2.86         14.34         5.66 o                         
   1   4  12         19.51         24.75         4.34 o                         
   2   4  12         96.12         90.70         6.06 o                         
   3   4  12         79.43         80.62         7.00 o                         
   4   4  12         18.23          9.77         7.22 o                         
   5   4  12         25.48         20.11         8.47 o                         
   6   4  12         85.77        105.76        14.13 o                         
   7   4  12          2.99        -18.22        18.22 o                         
 -10   5  12        139.78        157.60        27.62 o                         
  -9   5  12          0.10         18.51        23.09 o                         
  -8   5  12          8.38          0.87        15.90 o                         
  -7   5  12        308.75        309.82        17.48 o                         
  -6   5  12        286.53        299.22        18.42 o                         
  -5   5  12        309.53        338.94        18.62 o                         
  -4   5  12        641.49        625.52        14.00 o                         
  -3   5  12         18.85         22.59         7.34 o                         
  -2   5  12        598.00        599.78        11.31 o                         
  -1   5  12         65.83         79.07         7.79 o                         
   0   5  12         17.38         13.54         7.01 o                         
   1   5  12         67.77         79.83         5.78 o                         
   2   5  12        688.74        657.79        13.42 o                         
   3   5  12         13.72          7.90         8.07 o                         
   4   5  12        224.11        208.28         9.15 o                         
   5   5  12         54.78         45.36        11.15 o                         
   6   5  12         76.60         96.12        16.58 o                         
   7   5  12        141.39        161.21        24.19 o                         
 -10   6  12         28.64         48.83        27.73 o                         
  -9   6  12         48.80         73.73        21.04 o                         
  -8   6  12        505.96        539.40        22.21 o                         
  -7   6  12         25.05         45.05        17.11 o                         
  -6   6  12        127.30        138.69        14.93 o                         
  -5   6  12        260.70        273.78        13.18 o                         
  -4   6  12        588.93        549.87        15.06 o                         
  -3   6  12        117.72        122.81        10.05 o                         
  -2   6  12         41.74         42.84         7.01 o                         
  -1   6  12        260.72        263.42        11.83 o                         
   0   6  12        775.41        759.63        16.41 o                         
   1   6  12        350.77        369.08         8.62 o                         
   2   6  12          3.26         -4.75         4.75 o                         
   3   6  12         46.59         28.61         9.68 o                         
   4   6  12         48.81         69.11         9.58 o                         
   5   6  12         17.41         36.87        11.09 o                         
   6   6  12          4.69        -13.51        18.48 o                         
   7   6  12        189.48        183.71        35.94 o                         
  -9   7  12          6.16         42.20        20.51 o                         
  -8   7  12         63.67         81.05        18.92 o                         
  -7   7  12        148.25        146.51        17.76 o                         
  -6   7  12          5.27         17.35        15.90 o                         
  -5   7  12         89.23         92.77         9.18 o                         
  -4   7  12        598.96        580.15        19.62 o                         
  -3   7  12         90.85         76.39        10.04 o                         
  -2   7  12        387.25        360.57        15.08 o                         
  -1   7  12        701.58        723.50        17.99 o                         
   0   7  12         59.79         64.93         8.30 o                         
   1   7  12        457.41        485.53        11.10 o                         
   2   7  12        265.66        253.47         9.89 o                         
   3   7  12          0.19         -2.42         9.11 o                         
   4   7  12          2.40          9.50         9.90 o                         
   5   7  12          4.76         25.22        22.96 o                         
   6   7  12          4.98        -16.67        16.67 o                         
  -9   8  12         47.96         49.05        22.95 o                         
  -8   8  12          0.88          7.31        19.52 o                         
  -7   8  12         99.67        100.60        16.16 o                         
  -6   8  12         10.28         -0.29        13.46 o                         
  -5   8  12        168.38        166.15        14.58 o                         
  -4   8  12         20.75         13.99        13.81 o                         
  -3   8  12          0.44        -14.51        14.51 o                         
  -2   8  12         42.66         38.18         9.71 o                         
  -1   8  12          3.44         15.51        10.42 o                         
   0   8  12        831.17        858.20        17.66 o                         
   1   8  12        242.34        234.55         8.86 o                         
   2   8  12         26.43         19.38         8.38 o                         
   3   8  12          3.86         19.58         8.46 o                         
   4   8  12          5.18          6.80        11.42 o                         
   5   8  12         57.54         47.93        17.09 o                         
   6   8  12         31.96         32.88        23.72 o                         
  -9   9  12          0.06          4.43        32.90 o                         
  -8   9  12          1.04         22.93        20.39 o                         
  -7   9  12        598.04        639.63        32.63 o                         
  -6   9  12         40.95         52.70        15.06 o                         
  -5   9  12          9.30         13.12        14.63 o                         
  -4   9  12        150.00        139.17        14.21 o                         
  -3   9  12         11.99         12.00        14.08 o                         
  -2   9  12         10.19         -3.66        11.42 o                         
  -1   9  12         21.28         20.73        13.23 o                         
   0   9  12         10.68          6.53        10.44 o                         
   1   9  12        505.19        519.04        14.75 o                         
   2   9  12        427.64        424.08        12.90 o                         
   3   9  12        117.55        130.31         9.96 o                         
   4   9  12        115.89        105.14        10.93 o                         
   5   9  12         56.49         81.95        19.40 o                         
   6   9  12        136.33        144.47        31.78 o                         
  -8  10  12        164.92        159.94        35.42 o                         
  -7  10  12          3.41         18.35        19.40 o                         
  -6  10  12          1.32         15.12        12.76 o                         
  -5  10  12       1039.83       1004.91        26.89 o                         
  -4  10  12        154.97        165.35        14.76 o                         
  -3  10  12        406.46        434.14        15.78 o                         
  -2  10  12        135.11        114.97        11.58 o                         
  -1  10  12          4.63         -2.12         8.48 o                         
   0  10  12        982.82        992.27        20.77 o                         
   1  10  12         13.29         -2.20         9.02 o                         
   2  10  12         18.28         19.47        10.85 o                         
   3  10  12          9.51          1.06         9.79 o                         
   4  10  12        274.29        262.27        13.68 o                         
   5  10  12          1.79          3.93        10.71 o                         
  -8  11  12        151.01        192.29        39.44 o                         
  -7  11  12         22.38         43.43        19.15 o                         
  -6  11  12        140.35        144.58        13.68 o                         
  -5  11  12         36.73         34.15        15.34 o                         
  -4  11  12        129.49        119.28        16.44 o                         
  -3  11  12         30.39         21.47        13.48 o                         
  -2  11  12          2.49          0.79        16.70 o                         
  -1  11  12        678.70        739.73        32.03 o                         
   0  11  12          0.97          4.83        10.26 o                         
   1  11  12         83.46         91.55        13.84 o                         
   2  11  12          1.05          9.01        12.30 o                         
   3  11  12          2.56          8.26        15.14 o                         
   4  11  12         17.56         20.45        16.82 o                         
   5  11  12         89.14         69.64        18.95 o                         
  -7  12  12         75.79        130.58        23.15 o                         
  -6  12  12        622.86        628.96        21.71 o                         
  -5  12  12        173.76        259.86        19.67 o                         
  -4  12  12         85.33        100.17        17.41 o                         
  -3  12  12         36.73         33.38        15.53 o                         
  -2  12  12         24.94         24.93        13.74 o                         
  -1  12  12        172.73        179.31        13.39 o                         
   0  12  12        221.95        295.58        18.08 o                         
   1  12  12          1.03         -1.71        14.56 o                         
   2  12  12         67.22         58.00        14.23 o                         
   3  12  12         86.84         61.81        15.41 o                         
   4  12  12          2.80         12.02        19.92 o                         
  -6  13  12        179.33        204.02        22.63 o                         
  -5  13  12         78.93         84.03        20.08 o                         
  -4  13  12         40.50         41.72        18.99 o                         
  -3  13  12         77.96         83.36        17.46 o                         
  -2  13  12         11.82         16.12        15.48 o                         
  -1  13  12        387.38        439.90        21.71 o                         
   0  13  12         22.49         29.25        17.59 o                         
   1  13  12        139.70        169.33        20.57 o                         
   2  13  12         24.87         23.81        18.12 o                         
   3  13  12        111.45        140.99        21.27 o                         
  -5  14  12          3.46         22.25        22.35 o                         
  -4  14  12        119.87        128.93        31.42 o                         
  -3  14  12        100.11        118.92        19.71 o                         
  -2  14  12         39.84         44.16        22.05 o                         
  -1  14  12        162.69        149.25        20.05 o                         
   0  14  12        284.06        298.13        25.16 o                         
   1  14  12         16.22         52.28        24.27 o                         
   2  14  12          0.52         -4.19        22.62 o                         
  -3  15  12          2.56         24.64        21.12 o                         
  -2  15  12          7.53         30.06        21.86 o                         
  -1  15  12          8.79        -11.35        33.40 o                         
   0  15  12          2.75         -1.43        31.03 o                         
  -9   0  13          0.21          2.47        27.35 o                         
  -7   0  13        451.00        345.56        24.50 o                         
  -5   0  13       1519.25       1528.14        70.62 o                         
  -3   0  13          8.41          7.77         8.52 o                         
  -1   0  13         55.12         50.96         8.67 o                         
   1   0  13         11.48          6.51        10.78 o                         
   3   0  13       1764.37       1679.52        55.69 o                         
   5   0  13         12.23         16.87        14.31 o                         
   7   0  13          0.01          0.48        29.69 o                         
 -10   1  13          7.51         49.06        24.15 o                         
  -9   1  13         43.85         53.15        18.95 o                         
  -8   1  13          1.12          3.30        15.97 o                         
  -7   1  13          0.48        -12.98        12.98 o                         
  -6   1  13         61.29         52.92        11.89 o                         
  -5   1  13        169.84        168.28        11.26 o                         
  -4   1  13          0.01         -4.57         8.09 o                         
  -3   1  13        403.78        402.30        10.06 o                         
  -2   1  13        497.32        494.92        11.91 o                         
  -1   1  13        662.96        665.25        12.57 o                         
   0   1  13        106.32        120.52         6.64 o                         
   1   1  13          0.29          7.57         5.50 o                         
   2   1  13         68.05         70.02        10.84 o                         
   3   1  13        186.00        194.39        12.51 o                         
   4   1  13         23.49         34.61        12.19 o                         
   5   1  13         60.29         43.00        10.25 o                         
   6   1  13         70.04         90.49        14.07 o                         
   7   1  13          6.97          4.52        17.45 o                         
 -10   2  13          1.47         25.31        24.26 o                         
  -9   2  13         12.01          3.24        17.02 o                         
  -8   2  13        520.85        483.58        20.36 o                         
  -7   2  13        107.14         94.15        14.95 o                         
  -6   2  13        488.83        498.41        16.91 o                         
  -5   2  13       1130.63       1101.95        23.66 o                         
  -4   2  13         30.47         21.47         8.43 o                         
  -3   2  13        938.19        920.38        16.29 o                         
  -2   2  13          3.36         12.27         5.73 o                         
  -1   2  13          2.69          2.31         5.79 o                         
   0   2  13        165.87        185.38         9.92 o                         
   1   2  13         24.64         32.81         6.28 o                         
   2   2  13        167.91        187.51         7.44 o                         
   3   2  13        530.55        553.59        17.21 o                         
   4   2  13        150.28        158.71        14.38 o                         
   5   2  13          1.46          5.22         9.80 o                         
   6   2  13         24.40          1.91        15.63 o                         
   7   2  13          0.92         -0.16        17.77 o                         
 -10   3  13        258.77        268.56        31.84 o                         
  -9   3  13        169.20        183.22        20.79 o                         
  -8   3  13          0.00         -2.00        17.22 o                         
  -7   3  13         64.08         47.74        14.57 o                         
  -6   3  13         40.68         20.38        16.72 o                         
  -5   3  13         10.42         20.26        11.85 o                         
  -4   3  13         13.59          5.65         8.85 o                         
  -3   3  13         18.86         19.84         6.36 o                         
  -2   3  13        241.36        232.84         8.60 o                         
  -1   3  13        963.04        968.26        18.13 o                         
   0   3  13         75.71         76.60         6.62 o                         
   1   3  13         41.94         56.35         6.93 o                         
   2   3  13         32.72         40.26         6.01 o                         
   3   3  13        128.29        137.48        10.44 o                         
   4   3  13         14.93         15.20         9.50 o                         
   5   3  13         54.71         50.32        13.55 o                         
   6   3  13        159.14        178.42        22.68 o                         
   7   3  13          3.59         -4.51        19.38 o                         
 -10   4  13          3.66        -22.61        35.05 o                         
  -9   4  13          1.25         15.77        19.55 o                         
  -8   4  13        276.06        278.48        19.35 o                         
  -7   4  13        436.29        444.55        19.02 o                         
  -6   4  13        153.67        153.20        13.82 o                         
  -5   4  13         14.81          9.07        10.30 o                         
  -4   4  13         49.81         68.68         8.62 o                         
  -3   4  13       1124.01       1121.41        18.94 o                         
  -2   4  13        571.81        608.42        13.36 o                         
  -1   4  13        203.89        200.13         8.95 o                         
   0   4  13        440.62        415.63         9.69 o                         
   1   4  13       1009.29       1017.43        23.77 o                         
   2   4  13        339.57        347.70        14.61 o                         
   3   4  13         17.00         14.10         5.71 o                         
   4   4  13         28.65         48.56         7.21 o                         
   5   4  13        664.80        680.95        23.80 o                         
   6   4  13         28.57         52.99        19.33 o                         
   7   4  13         22.58          1.64        30.13 o                         
 -10   5  13         60.54         89.92        29.83 o                         
  -9   5  13         45.82         71.34        21.38 o                         
  -8   5  13         98.15         97.06        20.86 o                         
  -7   5  13        213.21        197.53        17.11 o                         
  -6   5  13         52.68         57.21        17.97 o                         
  -5   5  13         27.33          9.18        10.92 o                         
  -4   5  13        394.66        396.61        14.39 o                         
  -3   5  13        212.61        225.88        10.89 o                         
  -2   5  13        112.99        119.72         9.01 o                         
  -1   5  13        162.53        172.41         9.01 o                         
   0   5  13          2.57         19.19        10.55 o                         
   1   5  13        224.09        211.10         7.84 o                         
   2   5  13          6.49         15.48         7.58 o                         
   3   5  13         63.12         55.03         7.49 o                         
   4   5  13         34.29         36.81         8.20 o                         
   5   5  13        130.32         89.13        11.65 o                         
   6   5  13        178.82        146.64        19.37 o                         
  -9   6  13         22.43         13.22        29.43 o                         
  -8   6  13        873.16        787.87        25.51 o                         
  -7   6  13        604.14        558.62        20.84 o                         
  -6   6  13         42.53         56.39        14.80 o                         
  -5   6  13         45.24         44.36         9.49 o                         
  -4   6  13       1136.99       1102.96        24.61 o                         
  -3   6  13         51.51         67.76        10.26 o                         
  -2   6  13        613.32        625.49        16.16 o                         
  -1   6  13        274.99        265.77        11.27 o                         
   0   6  13       1004.64        958.09        20.93 o                         
   1   6  13         74.60         74.23         5.73 o                         
   2   6  13          2.53          7.94         8.82 o                         
   3   6  13          8.18         11.13         9.93 o                         
   4   6  13        181.96        192.08        11.70 o                         
   5   6  13        899.65        977.81        25.91 o                         
   6   6  13        311.74        298.78        22.82 o                         
  -9   7  13        710.08        716.66        46.05 o                         
  -8   7  13         47.27         59.38        19.28 o                         
  -7   7  13         58.48         62.67        14.25 o                         
  -6   7  13        405.06        409.68        17.37 o                         
  -5   7  13        309.11        310.58        17.33 o                         
  -4   7  13        451.83        471.27        18.38 o                         
  -3   7  13         26.90         20.60        10.06 o                         
  -2   7  13        314.81        299.25        21.10 o                         
  -1   7  13        410.27        415.64        15.03 o                         
   0   7  13       1295.78       1299.62        22.45 o                         
   1   7  13       1195.98       1177.46        20.18 o                         
   2   7  13         22.63         31.81         8.64 o                         
   3   7  13          4.21          5.86        10.25 o                         
   4   7  13        103.58        102.84        11.60 o                         
   5   7  13        215.87        255.83        20.88 o                         
   6   7  13         78.63         40.13        30.06 o                         
  -9   8  13         40.87         38.94        34.62 o                         
  -8   8  13          0.18        -11.37        16.91 o                         
  -7   8  13        387.50        400.54        18.34 o                         
  -6   8  13          2.44         -6.61        10.46 o                         
  -5   8  13        152.42        153.94        15.40 o                         
  -4   8  13         72.53         61.15        16.69 o                         
  -3   8  13          0.28         -9.76        11.54 o                         
  -2   8  13          1.22         -4.89         7.49 o                         
  -1   8  13        240.42        271.63        15.44 o                         
   0   8  13        270.60        276.72        13.48 o                         
   1   8  13         18.06         10.82         9.96 o                         
   2   8  13        102.64        107.04         9.24 o                         
   3   8  13          1.25         13.77        14.54 o                         
   4   8  13        304.95        322.47        16.45 o                         
   5   8  13        316.47        336.80        24.35 o                         
   6   8  13          1.22        -23.03        23.03 o                         
  -8   9  13        138.02        136.55        30.53 o                         
  -7   9  13         53.27         75.06        19.10 o                         
  -6   9  13        217.15        212.12        12.96 o                         
  -5   9  13        149.14        171.53        17.39 o                         
  -4   9  13         46.47         10.09        15.09 o                         
  -3   9  13         33.76         17.32        13.23 o                         
  -2   9  13        119.87        107.80        11.38 o                         
  -1   9  13         44.59         27.82        16.72 o                         
   0   9  13        104.43        113.08        11.42 o                         
   1   9  13        231.16        251.57        12.04 o                         
   2   9  13        215.08        222.42        11.06 o                         
   3   9  13          4.18          7.30        13.21 o                         
   4   9  13          3.04        -17.41        17.41 o                         
   5   9  13          6.13         16.69        21.18 o                         
  -8  10  13         21.51         18.60        29.17 o                         
  -7  10  13        230.84        227.49        25.07 o                         
  -6  10  13          2.69          9.23        27.03 o                         
  -5  10  13          3.00         20.79        16.87 o                         
  -4  10  13         29.96         41.33        14.97 o                         
  -3  10  13        261.12        260.23        14.84 o                         
  -2  10  13         93.19         94.01        23.94 o                         
  -1  10  13         47.90         57.56        14.93 o                         
   0  10  13        250.03        255.54        14.54 o                         
   1  10  13         34.16         42.14        11.44 o                         
   2  10  13         39.28         46.22        10.10 o                         
   3  10  13         17.67         18.27        11.76 o                         
   4  10  13        115.48        102.70        13.35 o                         
   5  10  13         72.02         52.24        26.97 o                         
  -7  11  13         30.91         24.08        18.89 o                         
  -6  11  13         44.60         88.29        22.13 o                         
  -5  11  13         48.62         39.96        18.15 o                         
  -4  11  13        431.89        345.13        17.92 o                         
  -3  11  13        278.30        262.28        20.72 o                         
  -2  11  13        215.61        209.66        15.22 o                         
  -1  11  13        115.73        106.20        16.95 o                         
   0  11  13          1.92         -0.53        10.93 o                         
   1  11  13          6.88         26.60        13.88 o                         
   2  11  13         47.75         39.14        11.80 o                         
   3  11  13        192.43        172.28        16.46 o                         
   4  11  13          4.80          0.12        14.59 o                         
  -6  12  13        262.96        248.41        25.14 o                         
  -5  12  13        113.56        105.43        21.13 o                         
  -4  12  13          3.61         -7.77        17.86 o                         
  -3  12  13         90.68         99.81        16.71 o                         
  -2  12  13         35.46         22.76        16.32 o                         
  -1  12  13          9.39         16.90        14.44 o                         
   0  12  13         12.71          8.87        16.12 o                         
   1  12  13        164.08        186.10        17.37 o                         
   2  12  13         72.14         79.49        13.04 o                         
   3  12  13         15.91         34.66        20.52 o                         
  -5  13  13          5.80          6.81        20.79 o                         
  -4  13  13          0.03         36.58        19.70 o                         
  -3  13  13          6.46         35.91        19.12 o                         
  -2  13  13        158.48        162.16        22.13 o                         
  -1  13  13         10.60         28.24        21.30 o                         
   0  13  13          0.31         10.50        18.63 o                         
   1  13  13        126.18        169.80        23.23 o                         
   2  13  13          0.72          5.82        22.07 o                         
  -4  14  13         32.20         52.79        24.37 o                         
  -3  14  13         50.28         71.59        20.31 o                         
  -2  14  13          4.19         14.69        27.56 o                         
  -1  14  13         10.22         20.74        30.40 o                         
   0  14  13         44.84         64.86        26.12 o                         
   1  14  13          1.11         14.23        25.22 o                         
 -10   0  14          1.55         38.96        43.61 o                         
  -8   0  14       1178.10       1032.57        42.33 o                         
  -6   0  14        825.30        802.72        38.28 o                         
  -4   0  14         10.29         -2.87        12.24 o                         
  -2   0  14        439.03        454.66        19.18 o                         
   0   0  14         38.77         48.22         8.43 o                         
   2   0  14        628.15        625.42        23.66 o                         
   4   0  14       1244.92       1241.56        42.39 o                         
   6   0  14         70.36         57.26        21.03 o                         
 -10   1  14         35.62         46.55        25.63 o                         
  -9   1  14        262.39        279.44        23.07 o                         
  -8   1  14         96.39        132.49        19.02 o                         
  -7   1  14        328.94        312.61        17.76 o                         
  -6   1  14        265.15        235.76        14.79 o                         
  -5   1  14        201.32        217.94        12.44 o                         
  -4   1  14         37.27         36.72         9.22 o                         
  -3   1  14         26.41         28.11         7.32 o                         
  -2   1  14        543.15        550.99        12.55 o                         
  -1   1  14       3011.77       2981.06        37.62 o                         
   0   1  14        142.13        141.26         8.15 o                         
   1   1  14         63.47         62.60         7.21 o                         
   2   1  14          1.49         -9.01         9.01 o                         
   3   1  14         19.45         26.02         9.84 o                         
   4   1  14          2.88         10.08         6.68 o                         
   5   1  14         14.03          5.57        10.88 o                         
   6   1  14         90.67        130.84        15.14 o                         
 -10   2  14        519.53        531.09        36.69 o                         
  -9   2  14         97.62        107.01        22.02 o                         
  -8   2  14         96.10        105.29        17.52 o                         
  -7   2  14          4.89        -12.71        14.70 o                         
  -6   2  14        107.40        108.03        13.95 o                         
  -5   2  14          6.70         -6.91        11.16 o                         
  -4   2  14        483.93        474.03        14.09 o                         
  -3   2  14          3.78         -0.78         6.54 o                         
  -2   2  14       1580.73       1577.16        23.18 o                         
  -1   2  14         45.45         44.46         6.77 o                         
   0   2  14        538.83        546.96        12.99 o                         
   1   2  14        249.38        267.88         8.93 o                         
   2   2  14         18.93         34.23         9.70 o                         
   3   2  14          3.61         23.57        12.91 o                         
   4   2  14          9.56         11.58        11.66 o                         
   5   2  14          1.57         -0.40        16.09 o                         
   6   2  14        101.15        139.01        18.14 o                         
 -10   3  14         34.47        108.72        29.13 o                         
  -9   3  14        187.87        249.09        22.45 o                         
  -8   3  14         27.57          5.06        17.11 o                         
  -7   3  14         20.05         21.64        16.33 o                         
  -6   3  14          8.96          6.66        13.34 o                         
  -5   3  14        694.59        676.79        24.87 o                         
  -4   3  14         51.58         47.98         9.66 o                         
  -3   3  14        191.18        192.13         8.80 o                         
  -2   3  14          7.18         16.57         9.40 o                         
  -1   3  14          4.06          5.01         6.87 o                         
   0   3  14        169.16        172.12         7.51 o                         
   1   3  14        260.30        279.07        11.49 o                         
   2   3  14          0.75          6.47         8.97 o                         
   3   3  14        124.82        131.19        11.82 o                         
   4   3  14        205.31        181.11        11.61 o                         
   5   3  14          8.49         -4.06        10.58 o                         
   6   3  14          1.10         -3.03        19.74 o                         
  -9   4  14         91.27         96.40        25.54 o                         
  -8   4  14        279.79        290.96        25.44 o                         
  -7   4  14        118.30        100.36        16.04 o                         
  -6   4  14        117.85        116.82        14.58 o                         
  -5   4  14         20.22         13.97        12.43 o                         
  -4   4  14        724.29        687.47        18.90 o                         
  -3   4  14        352.55        332.27        11.43 o                         
  -2   4  14        434.08        452.20        14.09 o                         
  -1   4  14        560.75        578.83        13.65 o                         
   0   4  14         61.56         70.10         9.14 o                         
   1   4  14         88.79         73.73         9.51 o                         
   2   4  14       1066.99       1101.74        19.21 o                         
   3   4  14        104.46        127.31         7.29 o                         
   4   4  14          5.76          8.40        10.34 o                         
   5   4  14         17.46         15.02        11.96 o                         
   6   4  14         69.82         51.20        21.63 o                         
  -9   5  14          0.07         42.27        22.81 o                         
  -8   5  14         28.53         12.03        17.59 o                         
  -7   5  14         54.35         22.88        18.78 o                         
  -6   5  14        237.35        234.03        17.74 o                         
  -5   5  14        190.45        179.34        15.79 o                         
  -4   5  14         70.36         74.48        12.01 o                         
  -3   5  14        251.49        250.92        12.26 o                         
  -2   5  14         69.65         73.17         9.90 o                         
  -1   5  14          1.98          0.98         9.42 o                         
   0   5  14        150.07        160.69        10.87 o                         
   1   5  14          1.68         10.88         8.29 o                         
   2   5  14       1515.01       1500.41        24.93 o                         
   3   5  14          7.56          9.26         7.40 o                         
   4   5  14         86.08         85.60         8.34 o                         
   5   5  14          0.16         -1.97        12.19 o                         
   6   5  14        192.17        172.62        18.57 o                         
  -9   6  14        253.47        257.34        27.90 o                         
  -8   6  14        338.22        306.41        22.69 o                         
  -7   6  14          5.95         18.50        19.12 o                         
  -6   6  14        103.14        111.43        12.11 o                         
  -5   6  14        463.29        435.99        18.98 o                         
  -4   6  14        350.41        352.95        23.67 o                         
  -3   6  14        329.57        310.61        15.83 o                         
  -2   6  14         34.79         38.85        10.92 o                         
  -1   6  14         98.98        105.10        11.09 o                         
   0   6  14        319.60        341.72        12.37 o                         
   1   6  14        393.27        399.43        11.47 o                         
   2   6  14          0.26          3.28         9.96 o                         
   3   6  14         64.14         73.99        10.48 o                         
   4   6  14         75.50         84.02        10.59 o                         
   5   6  14         95.32        107.08        13.44 o                         
   6   6  14          5.37        -19.64        21.00 o                         
  -9   7  14          0.16         27.28        31.19 o                         
  -8   7  14          1.13         30.54        19.66 o                         
  -7   7  14         66.08         74.39        15.95 o                         
  -6   7  14         37.84         41.54         9.98 o                         
  -5   7  14         26.32          7.94        14.50 o                         
  -4   7  14         25.05         38.38        13.08 o                         
  -3   7  14        154.11        168.09        15.24 o                         
  -2   7  14         30.00         43.06        16.32 o                         
  -1   7  14          6.91         12.95        12.54 o                         
   0   7  14        236.12        247.56        12.06 o                         
   1   7  14         79.82         86.99         8.00 o                         
   2   7  14          0.30         16.26        10.00 o                         
   3   7  14          2.95         -3.55        10.68 o                         
   4   7  14         15.83         29.16        12.00 o                         
   5   7  14         76.99         96.05        16.71 o                         
  -8   8  14          1.38         31.51        25.26 o                         
  -7   8  14         23.83         32.60        16.04 o                         
  -6   8  14          0.65          4.28        17.14 o                         
  -5   8  14        182.39        195.42        15.97 o                         
  -4   8  14         75.38         81.03        13.79 o                         
  -3   8  14          3.61         15.66        15.31 o                         
  -2   8  14          2.58         12.57        14.10 o                         
  -1   8  14         63.45         65.96        15.07 o                         
   0   8  14         19.84         33.84        10.73 o                         
   1   8  14         76.85         94.86         9.79 o                         
   2   8  14         43.38         49.24         9.64 o                         
   3   8  14         12.60         38.50        13.30 o                         
   4   8  14          1.70         10.31        17.55 o                         
   5   8  14          1.08         -6.79        25.35 o                         
  -8   9  14         67.25         55.35        31.22 o                         
  -7   9  14         68.05         54.79        14.03 o                         
  -6   9  14        151.57        164.23        18.71 o                         
  -5   9  14         44.18         57.34        18.17 o                         
  -4   9  14          7.10        -13.77        13.77 o                         
  -3   9  14         10.42         -7.05        16.03 o                         
  -2   9  14         38.04         29.61        13.91 o                         
  -1   9  14        217.27        223.46        19.12 o                         
   0   9  14         92.71        108.38        11.19 o                         
   1   9  14         69.85         94.13        12.25 o                         
   2   9  14          1.98         23.80        10.15 o                         
   3   9  14        302.51        301.77        16.51 o                         
   4   9  14         10.71         18.06        25.76 o                         
  -7  10  14         14.43         28.44        25.13 o                         
  -6  10  14          6.89         40.61        19.74 o                         
  -5  10  14        282.66        285.79        20.27 o                         
  -4  10  14        188.38        155.64        22.25 o                         
  -3  10  14         25.21          7.04        14.13 o                         
  -2  10  14         50.68         40.85        26.04 o                         
  -1  10  14         86.86        109.28        24.54 o                         
   0  10  14          0.36          1.91        12.77 o                         
   1  10  14          0.05         16.65        11.67 o                         
   2  10  14         48.30         39.50        11.98 o                         
   3  10  14         14.09         10.55        11.28 o                         
   4  10  14         99.20         96.30        23.38 o                         
  -7  11  14         12.52         -2.52        29.54 o                         
  -6  11  14          5.31         65.13        29.83 o                         
  -5  11  14        901.50        761.53        27.03 o                         
  -4  11  14          5.57        -14.75        15.74 o                         
  -3  11  14         88.56         82.95        21.89 o                         
  -2  11  14         19.73        -12.60        30.42 o                         
  -1  11  14       1168.07       1203.49        36.49 o                         
   0  11  14         53.87         77.13        14.19 o                         
   1  11  14         68.54         44.67        11.40 o                         
   2  11  14        109.18        117.95        17.24 o                         
   3  11  14         89.28         77.65        17.48 o                         
  -6  12  14        120.65        103.55        23.38 o                         
  -5  12  14          1.24         -8.84        30.55 o                         
  -4  12  14          0.31          6.04        17.30 o                         
  -3  12  14         79.54         63.32        16.85 o                         
  -2  12  14          0.01         11.68        19.09 o                         
  -1  12  14        195.73        208.47        16.60 o                         
   0  12  14         17.21         35.50        17.58 o                         
   1  12  14          4.22         13.00        16.53 o                         
   2  12  14          4.33         24.73        21.54 o                         
  -4  13  14         90.13         91.65        20.68 o                         
  -3  13  14        266.44        246.64        32.82 o                         
  -2  13  14         75.89         89.54        22.83 o                         
  -1  13  14        390.02        396.74        26.53 o                         
   0  13  14          0.00         28.23        22.01 o                         
   1  13  14         10.15         44.83        31.49 o                         
  -9   0  15        452.07        388.29        37.29 o                         
  -7   0  15        833.77        790.80        31.66 o                         
  -5   0  15        158.07        110.97        17.31 o                         
  -3   0  15         99.08        103.99        11.50 o                         
  -1   0  15        291.85        300.27        14.07 o                         
   1   0  15       1083.61       1024.56        45.44 o                         
   3   0  15        628.13        631.73        26.25 o                         
   5   0  15         49.71         65.29        16.36 o                         
  -9   1  15        196.72        250.10        24.68 o                         
  -8   1  15        534.36        518.39        25.33 o                         
  -7   1  15         80.58         84.73        16.51 o                         
  -6   1  15          7.90          9.12        13.25 o                         
  -5   1  15        186.47        208.13        13.21 o                         
  -4   1  15        358.61        349.52        12.16 o                         
  -3   1  15          1.63         -5.66         5.66 o                         
  -2   1  15        258.36        263.92        10.41 o                         
  -1   1  15       1105.82       1120.00        20.11 o                         
   0   1  15          3.55          1.72         5.63 o                         
   1   1  15        251.90        255.75        10.08 o                         
   2   1  15        747.19        742.89        20.54 o                         
   3   1  15         33.96         40.52         8.37 o                         
   4   1  15          8.14          8.48         7.73 o                         
   5   1  15          8.48          5.48        10.83 o                         
   6   1  15         77.91         86.36        15.59 o                         
  -9   2  15         14.65         51.93        22.11 o                         
  -8   2  15        175.53        160.49        18.22 o                         
  -7   2  15        141.06        117.20        18.03 o                         
  -6   2  15         10.28         12.36        13.40 o                         
  -5   2  15          9.20          1.11        11.77 o                         
  -4   2  15          0.59         10.72        15.41 o                         
  -3   2  15        723.56        730.44        16.99 o                         
  -2   2  15        260.93        280.44        11.13 o                         
  -1   2  15        106.63         93.38         7.94 o                         
   0   2  15        164.29        163.28         7.87 o                         
   1   2  15         50.70         53.65         7.28 o                         
   2   2  15        192.40        199.15        14.60 o                         
   3   2  15         55.16         53.26         8.54 o                         
   4   2  15         28.41         28.11        13.64 o                         
   5   2  15        195.86        192.11        11.67 o                         
   6   2  15         40.34         56.45        18.81 o                         
  -9   3  15          2.94         46.09        22.32 o                         
  -8   3  15        122.80         96.23        18.89 o                         
  -7   3  15         44.06         42.49        15.91 o                         
  -6   3  15         43.62         32.04        13.74 o                         
  -5   3  15         33.70         44.78        13.63 o                         
  -4   3  15         74.20         94.54        14.85 o                         
  -3   3  15         30.08         26.92        10.38 o                         
  -2   3  15        231.93        231.85        13.32 o                         
  -1   3  15          0.26         -1.54         7.22 o                         
   0   3  15         21.93         21.66         7.39 o                         
   1   3  15        120.53        124.74        10.18 o                         
   2   3  15         11.14          9.28         7.34 o                         
   3   3  15        308.00        289.78        19.39 o                         
   4   3  15         28.82         51.58        20.60 o                         
   5   3  15          2.41        -11.30        11.30 o                         
   6   3  15          0.43         -1.21        26.42 o                         
  -9   4  15          4.32         15.21        30.36 o                         
  -8   4  15         38.95         24.40        19.80 o                         
  -7   4  15         66.13         82.76        16.98 o                         
  -6   4  15         18.01         26.96        16.18 o                         
  -5   4  15        390.05        396.62        16.08 o                         
  -4   4  15        870.09        872.19        22.23 o                         
  -3   4  15         85.13        109.29        14.17 o                         
  -2   4  15         49.19         66.20        11.90 o                         
  -1   4  15         45.99         51.13        11.21 o                         
   0   4  15        230.10        214.03         8.34 o                         
   1   4  15        735.09        761.45        17.43 o                         
   2   4  15        145.30        168.53         9.02 o                         
   3   4  15         10.74          9.92        12.42 o                         
   4   4  15         11.79          9.10        13.00 o                         
   5   4  15         19.73         20.24        15.49 o                         
  -9   5  15         59.23         59.81        31.39 o                         
  -8   5  15         28.78         19.63        19.05 o                         
  -7   5  15        377.19        350.58        25.78 o                         
  -6   5  15         19.26         19.39        13.41 o                         
  -5   5  15        123.42        101.93        15.36 o                         
  -4   5  15        325.37        303.42        14.85 o                         
  -3   5  15        108.86        119.16        13.94 o                         
  -2   5  15        246.27        258.01        15.70 o                         
  -1   5  15        115.93        142.66        11.76 o                         
   0   5  15          2.58          0.61         9.49 o                         
   1   5  15        422.82        451.20        13.20 o                         
   2   5  15        267.22        266.34        12.96 o                         
   3   5  15          0.00          6.15         9.05 o                         
   4   5  15          7.48          4.74        11.93 o                         
   5   5  15        218.46        253.62        17.39 o                         
  -9   6  15        196.31        173.80        50.61 o                         
  -8   6  15          2.47          7.76        20.52 o                         
  -7   6  15        225.19        240.75        22.67 o                         
  -6   6  15        115.69        128.36        10.01 o                         
  -5   6  15        106.84        132.56        16.57 o                         
  -4   6  15         36.89         41.27        12.54 o                         
  -3   6  15        219.94        228.94        16.28 o                         
  -2   6  15        177.50        179.52        22.39 o                         
  -1   6  15         36.03         32.89        17.14 o                         
   0   6  15         85.22         91.73        10.94 o                         
   1   6  15        834.94        844.24        20.88 o                         
   2   6  15        333.45        368.44        13.34 o                         
   3   6  15         20.44         28.20        11.79 o                         
   4   6  15          1.35         -0.85        11.18 o                         
   5   6  15         57.68         57.66        17.41 o                         
  -8   7  15        531.26        469.67        58.47 o                         
  -7   7  15         41.06         54.84        15.33 o                         
  -6   7  15        282.13        286.23        26.71 o                         
  -5   7  15         30.70         54.90        19.09 o                         
  -4   7  15         10.38         24.45        13.79 o                         
  -3   7  15         52.83         49.76         8.10 o                         
  -2   7  15          9.37         13.61        19.09 o                         
  -1   7  15         52.89         70.52        21.34 o                         
   0   7  15        124.10        121.79        10.90 o                         
   1   7  15         97.45         86.14         7.32 o                         
   2   7  15        130.36         97.31        11.95 o                         
   3   7  15         40.76         53.19        12.99 o                         
   4   7  15         37.79         45.63        13.45 o                         
   5   7  15         76.49         98.88        22.59 o                         
  -8   8  15         19.84         41.98        30.83 o                         
  -7   8  15          1.36         12.20        20.88 o                         
  -6   8  15          4.67          3.75        19.47 o                         
  -5   8  15         35.78         41.46        16.08 o                         
  -4   8  15         32.39         31.82        16.44 o                         
  -3   8  15        207.88        158.76        16.98 o                         
  -2   8  15         29.08         34.91        17.15 o                         
  -1   8  15        188.92        226.70        16.99 o                         
   0   8  15         82.41        110.34        11.70 o                         
   1   8  15         16.67         20.44        10.44 o                         
   2   8  15         73.35         93.43        14.74 o                         
   3   8  15          7.25          1.90        15.93 o                         
   4   8  15          8.44         52.66        17.99 o                         
  -7   9  15          4.29         28.74        25.68 o                         
  -6   9  15          7.13         27.22        20.55 o                         
  -5   9  15          0.09          2.28        17.28 o                         
  -4   9  15          2.62         12.28        15.44 o                         
  -3   9  15        172.64        152.53        20.93 o                         
  -2   9  15          6.68         16.57        16.56 o                         
  -1   9  15         34.02         68.86        16.95 o                         
   0   9  15          1.14          8.07        15.00 o                         
   1   9  15        203.88        193.68        19.92 o                         
   2   9  15         61.88         82.31        16.92 o                         
   3   9  15         11.38         43.92        18.11 o                         
   4   9  15         15.17         19.81        21.45 o                         
  -7  10  15         64.19         90.12        30.55 o                         
  -6  10  15          8.32         21.42        37.60 o                         
  -5  10  15        118.14        115.77        19.09 o                         
  -4  10  15          0.11        -11.24        14.16 o                         
  -3  10  15          3.85        -15.74        24.16 o                         
  -2  10  15         26.11         23.13        21.97 o                         
  -1  10  15         79.02         38.18        18.91 o                         
   0  10  15         70.91         49.77        18.33 o                         
   1  10  15         16.90         32.04        12.93 o                         
   2  10  15          2.84         19.91        17.35 o                         
   3  10  15         35.48         54.60        25.52 o                         
  -6  11  15          5.71         21.24        23.68 o                         
  -5  11  15         14.55         38.62        26.03 o                         
  -4  11  15         83.31         85.88        16.84 o                         
  -3  11  15        100.88         99.23        22.48 o                         
  -2  11  15         40.54         26.83        33.53 o                         
  -1  11  15         20.80        -10.93        18.73 o                         
   0  11  15        119.52        132.95        19.04 o                         
   1  11  15        247.50        235.30        18.67 o                         
   2  11  15          2.88         31.61        24.03 o                         
  -5  12  15         58.54         88.18        21.13 o                         
  -4  12  15        381.05        427.09        39.35 o                         
  -3  12  15        242.07        235.94        28.12 o                         
  -2  12  15          3.98         33.75        21.89 o                         
  -1  12  15         23.37         39.19        21.46 o                         
   0  12  15          3.83         40.96        20.57 o                         
   1  12  15        147.22        178.89        42.01 o                         
  -3  13  15         16.63         19.94        30.87 o                         
  -2  13  15          0.16         29.60        39.85 o                         
  -1  13  15          0.05         -3.51        27.86 o                         
  -8   0  16         12.96        -12.85        30.75 o                         
  -6   0  16        762.82        732.15        41.89 o                         
  -4   0  16        170.79        168.31        25.90 o                         
  -2   0  16        144.64        186.84        17.71 o                         
   0   0  16        325.82        331.47        16.61 o                         
   2   0  16         14.76          9.34        16.22 o                         
   4   0  16        471.46        470.77        19.22 o                         
  -9   1  16         65.38         89.48        26.48 o                         
  -8   1  16        127.92        136.35        22.36 o                         
  -7   1  16        313.82        286.05        27.41 o                         
  -6   1  16        146.51        144.71        15.07 o                         
  -5   1  16         31.16         44.59        12.09 o                         
  -4   1  16         93.34         83.09        11.43 o                         
  -3   1  16        331.96        317.19        15.03 o                         
  -2   1  16        468.96        489.75        15.93 o                         
  -1   1  16       1953.17       1863.71        29.19 o                         
   0   1  16        887.60        865.85        20.00 o                         
   1   1  16         59.93         59.03        12.26 o                         
   2   1  16          0.29         -2.06        10.93 o                         
   3   1  16        525.63        528.80        18.00 o                         
   4   1  16        125.07        138.91         9.11 o                         
   5   1  16         31.61         13.20        12.69 o                         
  -9   2  16         26.38         35.37        25.23 o                         
  -8   2  16        219.48        210.08        21.79 o                         
  -7   2  16         27.96          5.50        18.70 o                         
  -6   2  16         26.71         21.09        16.56 o                         
  -5   2  16         29.57         52.87        12.52 o                         
  -4   2  16         79.42         79.77        11.72 o                         
  -3   2  16        261.79        229.34        19.14 o                         
  -2   2  16        182.05        171.35        11.47 o                         
  -1   2  16        268.77        261.24        10.94 o                         
   0   2  16        176.31        159.73        10.93 o                         
   1   2  16         26.18         23.41         8.73 o                         
   2   2  16        164.36        175.51        13.30 o                         
   3   2  16         14.75         24.24         8.64 o                         
   4   2  16         21.22         22.38        14.59 o                         
   5   2  16         26.78         34.28        19.76 o                         
  -9   3  16          7.96         13.02        29.08 o                         
  -8   3  16          8.48         12.36        20.84 o                         
  -7   3  16         14.10          3.75        16.62 o                         
  -6   3  16        164.35        144.99        15.84 o                         
  -5   3  16          0.08         -3.72        13.59 o                         
  -4   3  16         94.11         93.45        17.63 o                         
  -3   3  16        138.26        149.39        15.01 o                         
  -2   3  16          8.09          2.09        11.73 o                         
  -1   3  16         39.35         43.76         8.22 o                         
   0   3  16          0.37         -1.36         8.62 o                         
   1   3  16         16.93         20.65        11.88 o                         
   2   3  16         17.40         14.41        11.65 o                         
   3   3  16        615.37        636.79        18.34 o                         
   4   3  16         45.99         47.88        18.05 o                         
   5   3  16          0.10        -23.64        23.64 o                         
  -9   4  16          9.20         49.07        26.95 o                         
  -8   4  16        448.27        420.84        27.40 o                         
  -7   4  16          0.46         14.46        21.17 o                         
  -6   4  16        240.60        270.81        21.28 o                         
  -5   4  16         48.98         44.82        10.57 o                         
  -4   4  16        138.95        128.52        13.37 o                         
  -3   4  16        205.31        179.82        13.80 o                         
  -2   4  16         32.92         25.48        13.42 o                         
  -1   4  16        125.93        148.70        11.07 o                         
   0   4  16         22.64         14.46         7.00 o                         
   1   4  16         15.43         19.76         9.95 o                         
   2   4  16          1.14          4.99         9.69 o                         
   3   4  16         63.59         90.10        15.60 o                         
   4   4  16          1.92         10.90        15.34 o                         
   5   4  16          2.95        -15.56        25.90 o                         
  -8   5  16        127.74        163.28        29.17 o                         
  -7   5  16        200.07        260.07        27.42 o                         
  -6   5  16        200.56        198.04        18.05 o                         
  -5   5  16          0.92         -3.35        14.13 o                         
  -4   5  16          5.71         20.22        13.11 o                         
  -3   5  16         45.17         42.48        14.75 o                         
  -2   5  16        193.64        185.91        19.06 o                         
  -1   5  16        166.28        136.41        13.17 o                         
   0   5  16        170.72        167.22        12.05 o                         
   1   5  16         26.03         31.80         9.27 o                         
   2   5  16         23.34         48.97        12.53 o                         
   3   5  16         94.36        107.24        12.70 o                         
   4   5  16          9.72         16.79        18.60 o                         
   5   5  16          3.52        -27.95        27.95 o                         
  -8   6  16        364.58        348.58        35.36 o                         
  -7   6  16         21.48         34.02        15.52 o                         
  -6   6  16          0.01        -13.04        19.98 o                         
  -5   6  16         50.59         22.79        15.35 o                         
  -4   6  16        133.80        135.35        16.36 o                         
  -3   6  16        197.14        164.60        18.66 o                         
  -2   6  16         68.58         62.94        15.89 o                         
  -1   6  16         17.59         29.34        32.72 o                         
   0   6  16          2.64         18.99        10.37 o                         
   1   6  16        475.09        510.33        20.29 o                         
   2   6  16         24.57         36.42        11.72 o                         
   3   6  16          0.79         -4.78        13.03 o                         
   4   6  16        205.45        186.43        23.93 o                         
  -8   7  16         17.67         84.07        35.70 o                         
  -7   7  16          1.88          9.92        21.16 o                         
  -6   7  16          1.20         16.24        28.13 o                         
  -5   7  16          1.60         14.11        17.20 o                         
  -4   7  16         20.23         13.12        14.51 o                         
  -3   7  16          0.81        -15.96        15.96 o                         
  -2   7  16         67.85        104.77        23.47 o                         
  -1   7  16        169.30        220.48        19.16 o                         
   0   7  16          1.33         18.40        12.93 o                         
   1   7  16         30.66         70.22        16.01 o                         
   2   7  16         72.47         88.83        11.14 o                         
   3   7  16          3.16         21.75        14.86 o                         
   4   7  16          1.72         21.05        23.99 o                         
  -7   8  16        217.75        181.60        24.98 o                         
  -6   8  16          8.52         27.77        20.23 o                         
  -5   8  16          3.86         -0.78        17.59 o                         
  -4   8  16         40.21         40.41        15.67 o                         
  -3   8  16          0.13        -16.81        16.81 o                         
  -2   8  16        134.43        130.26        20.62 o                         
  -1   8  16        201.00        185.55        26.03 o                         
   0   8  16        129.77        146.95        12.01 o                         
   1   8  16          7.27         22.18        11.06 o                         
   2   8  16         24.53         33.43        17.07 o                         
   3   8  16         41.20         58.92        20.42 o                         
  -7   9  16        112.86        115.96        28.36 o                         
  -6   9  16         78.38         70.74        26.02 o                         
  -5   9  16         44.48         66.78        20.25 o                         
  -4   9  16        139.15        141.79        17.97 o                         
  -3   9  16         53.03         28.99        17.07 o                         
  -2   9  16        210.27        201.10        23.41 o                         
  -1   9  16        197.82        207.86        20.47 o                         
   0   9  16         91.57         95.31        17.44 o                         
   1   9  16        111.62        156.87        13.34 o                         
   2   9  16         12.10         22.68        19.52 o                         
   3   9  16         22.20         32.23        30.27 o                         
  -6  10  16          0.00          3.22        24.61 o                         
  -5  10  16          0.00        -13.47        19.77 o                         
  -4  10  16          0.59          5.73        18.96 o                         
  -3  10  16         14.28          5.12        23.24 o                         
  -2  10  16          7.10         26.16        23.07 o                         
  -1  10  16         96.76         92.42        32.24 o                         
   0  10  16        204.86        231.59        17.32 o                         
   1  10  16         24.29         25.75        16.17 o                         
   2  10  16         33.90         65.47        22.57 o                         
  -5  11  16         28.96         44.50        20.95 o                         
  -4  11  16         13.37         20.02        22.89 o                         
  -3  11  16          8.55        -17.95        41.50 o                         
  -2  11  16          0.13          3.95        22.40 o                         
  -1  11  16        878.00        921.83        39.59 o                         
   0  11  16         19.61         18.44        18.86 o                         
   1  11  16         38.05         71.31        22.49 o                         
  -3  12  16        186.51        244.11        52.44 o                         
  -2  12  16         10.08         49.31        27.43 o                         
  -1  12  16         63.71        119.99        24.01 o                         
  -9   0  17         88.65        155.93       109.55 o                         
  -7   0  17        494.27        417.71        31.86 o                         
  -5   0  17       1509.07       1540.15        75.99 o                         
  -3   0  17        255.13        249.70        20.35 o                         
  -1   0  17        241.83        215.30        24.86 o                         
   1   0  17         69.95         41.04        20.52 o                         
   3   0  17         48.76         53.37        19.29 o                         
  -8   1  17          3.82          9.73        23.57 o                         
  -7   1  17         70.23         76.51        18.97 o                         
  -6   1  17        159.68        160.11        16.31 o                         
  -5   1  17        102.36        124.08        13.46 o                         
  -4   1  17        118.32        117.46        10.71 o                         
  -3   1  17         68.04         83.66        13.53 o                         
  -2   1  17         71.27         59.08        11.22 o                         
  -1   1  17        245.46        236.20        11.27 o                         
   0   1  17         42.88         36.09         8.41 o                         
   1   1  17         20.49          3.64        13.44 o                         
   2   1  17          9.70         11.62        12.83 o                         
   3   1  17         12.47          8.65        12.80 o                         
   4   1  17          0.51         -1.11         9.69 o                         
  -8   2  17         82.29         87.84        23.19 o                         
  -7   2  17        346.16        328.62        22.42 o                         
  -6   2  17        119.79        128.36        16.40 o                         
  -5   2  17         78.30         88.66        15.28 o                         
  -4   2  17         79.35         84.46        11.56 o                         
  -3   2  17         29.65         47.76        15.87 o                         
  -2   2  17         73.05         68.75        11.28 o                         
  -1   2  17         15.87         16.40         9.77 o                         
   0   2  17         82.03         82.77        10.77 o                         
   1   2  17       1027.75       1018.09        24.92 o                         
   2   2  17         26.08         29.17        13.29 o                         
   3   2  17         14.09         18.15        10.56 o                         
   4   2  17         23.50         24.54        19.20 o                         
  -8   3  17         63.66         49.73        32.47 o                         
  -7   3  17          7.27         15.78        17.98 o                         
  -6   3  17         53.81         57.20        17.57 o                         
  -5   3  17        262.96        262.54        16.54 o                         
  -4   3  17        274.41        271.66        17.00 o                         
  -3   3  17          4.14         27.85        16.70 o                         
  -2   3  17          2.78          2.24        12.49 o                         
  -1   3  17         71.91         78.76         9.84 o                         
   0   3  17          2.67         10.55        14.03 o                         
   1   3  17        154.50        153.47        11.85 o                         
   2   3  17        138.86        172.19        23.06 o                         
   3   3  17         24.59         26.25        17.08 o                         
   4   3  17         27.47          6.34        27.58 o                         
  -8   4  17         55.53         64.81        26.64 o                         
  -7   4  17          0.73          0.96        18.22 o                         
  -6   4  17         79.06         57.68        14.82 o                         
  -5   4  17         10.08          4.97        30.88 o                         
  -4   4  17          0.14         -1.25        18.71 o                         
  -3   4  17        114.14        110.46        25.63 o                         
  -2   4  17         74.35         78.77        15.88 o                         
  -1   4  17        467.40        481.76        22.38 o                         
   0   4  17         89.86        106.21        14.37 o                         
   1   4  17        129.80        111.96        12.60 o                         
   2   4  17        154.58        166.56        15.12 o                         
   3   4  17         25.54         20.05        12.75 o                         
   4   4  17          4.00          4.53        30.27 o                         
  -8   5  17        152.99        171.52        28.45 o                         
  -7   5  17         27.09         43.11        23.20 o                         
  -6   5  17        116.72        138.57        19.61 o                         
  -5   5  17         43.17         43.75        17.11 o                         
  -4   5  17        219.52        200.64        27.42 o                         
  -3   5  17        743.49        680.12        36.44 o                         
  -2   5  17          0.23        -19.85        21.00 o                         
  -1   5  17        298.55        316.17        21.10 o                         
   0   5  17        277.32        200.43        15.14 o                         
   1   5  17         19.37         16.91        10.49 o                         
   2   5  17        236.41        242.12        15.75 o                         
   3   5  17        181.06        211.20        19.23 o                         
   4   5  17         93.15         69.61        23.74 o                         
  -7   6  17        704.62        643.56        44.30 o                         
  -6   6  17        267.78        238.41        21.85 o                         
  -5   6  17          0.18         -1.04        17.48 o                         
  -4   6  17        211.71        218.07        20.17 o                         
  -3   6  17        236.90        236.55        22.96 o                         
  -2   6  17          0.06        -18.15        24.21 o                         
  -1   6  17         74.26         55.03        20.08 o                         
   0   6  17          5.87          7.22         8.24 o                         
   1   6  17         63.03         52.94        15.65 o                         
   2   6  17        249.78        243.21        14.63 o                         
   3   6  17         37.86         48.63        26.24 o                         
  -7   7  17          3.92          6.98        23.40 o                         
  -6   7  17          3.61        -14.88        19.76 o                         
  -5   7  17         42.08         50.53        19.01 o                         
  -4   7  17         30.59         26.77        18.70 o                         
  -3   7  17         48.59         50.40        20.95 o                         
  -2   7  17        392.61        401.41        24.20 o                         
  -1   7  17        122.68        102.35        20.56 o                         
   0   7  17          1.73         16.52         9.87 o                         
   1   7  17         31.07         36.65        18.60 o                         
   2   7  17         33.14         48.35        17.96 o                         
   3   7  17         78.57         94.50        21.78 o                         
  -6   8  17        271.10        251.21        41.60 o                         
  -5   8  17          4.91         22.19        18.78 o                         
  -4   8  17         59.67         60.96        20.69 o                         
  -3   8  17         56.70         92.74        23.02 o                         
  -2   8  17        306.20        315.80        24.25 o                         
  -1   8  17        672.66        666.00        24.21 o                         
   0   8  17        376.33        408.07        18.69 o                         
   1   8  17          5.22         14.71        18.59 o                         
   2   8  17          0.27         35.45        27.14 o                         
  -6   9  17         21.63         55.40        24.41 o                         
  -5   9  17          1.70        -22.70        22.70 o                         
  -4   9  17          7.35          6.44        22.19 o                         
  -3   9  17         74.30        105.81        21.66 o                         
  -2   9  17          8.58         30.20        22.66 o                         
  -1   9  17          1.83         16.69        17.90 o                         
   0   9  17         56.03         78.43        22.91 o                         
   1   9  17         24.09         43.80        22.52 o                         
   2   9  17         48.04         69.91        28.45 o                         
  -5  10  17        106.32        100.00        21.41 o                         
  -4  10  17         26.94         17.74        22.18 o                         
  -3  10  17         75.87        107.75        24.46 o                         
  -2  10  17         44.30         -5.22        58.75 o                         
  -1  10  17          0.58         14.36        21.17 o                         
   0  10  17          3.43         33.70        18.06 o                         
   1  10  17          1.35         20.75        14.32 o                         
  -3  11  17          2.08          3.62        33.88 o                         
  -2  11  17          0.65         33.17        23.93 o                         
  -1  11  17          0.33         26.04        20.91 o                         
  -8   0  18          5.78         -3.85        33.42 o                         
  -6   0  18        774.67        750.72        56.66 o                         
  -4   0  18         39.14         44.90        25.99 o                         
  -2   0  18       1214.42       1180.12        44.65 o                         
   0   0  18          0.69        -23.69        23.69 o                         
   2   0  18          4.29        -20.64        20.64 o                         
   4   0  18         35.11          6.14        43.76 o                         
  -8   1  18         71.26         86.93        26.19 o                         
  -7   1  18          7.71         -2.80        20.15 o                         
  -6   1  18        230.40        239.77        17.86 o                         
  -5   1  18        394.86        414.24        24.37 o                         
  -4   1  18         12.91          8.63        15.66 o                         
  -3   1  18          7.56          1.59        14.23 o                         
  -2   1  18          7.31          8.28        12.37 o                         
  -1   1  18        674.54        617.20        18.46 o                         
   0   1  18         59.95         54.59        13.24 o                         
   1   1  18          0.70         -6.32        15.03 o                         
   2   1  18          4.39        -12.89        15.01 o                         
   3   1  18        142.22        153.80        20.42 o                         
   4   1  18          1.44        -54.53        54.53 o                         
  -8   2  18         67.48        109.56        27.91 o                         
  -7   2  18        104.41         96.40        21.60 o                         
  -6   2  18        270.34        248.38        21.48 o                         
  -5   2  18         49.06         49.52        14.98 o                         
  -4   2  18         53.70         42.04        17.83 o                         
  -3   2  18          0.26          0.65        13.92 o                         
  -2   2  18         60.71         59.30        14.35 o                         
  -1   2  18          7.75          6.32        12.07 o                         
   0   2  18        105.80         84.95        13.02 o                         
   1   2  18         54.86         45.98        21.58 o                         
   2   2  18          0.28        -19.18        19.84 o                         
   3   2  18         75.80         80.07        20.64 o                         
  -8   3  18         65.03         56.46        24.24 o                         
  -7   3  18         30.20         21.47        22.78 o                         
  -6   3  18         12.82         31.93        19.52 o                         
  -5   3  18        104.21         91.53        16.18 o                         
  -4   3  18         98.59         89.17        15.25 o                         
  -3   3  18         60.56         44.73        17.15 o                         
  -2   3  18        138.05        133.13        15.84 o                         
  -1   3  18         45.53         42.58        13.25 o                         
   0   3  18         81.87         78.23        13.36 o                         
   1   3  18         32.97         38.69        19.19 o                         
   2   3  18         24.27         60.99        21.91 o                         
   3   3  18         63.83         60.28        21.22 o                         
  -7   4  18          1.44         31.52        29.13 o                         
  -6   4  18         27.58         33.80        19.45 o                         
  -5   4  18         46.51         44.03        15.91 o                         
  -4   4  18          8.82          6.85        15.72 o                         
  -3   4  18          4.96         -3.00        18.76 o                         
  -2   4  18          0.33         14.48        16.38 o                         
  -1   4  18        110.04        110.41        17.90 o                         
   0   4  18        110.38        117.40        17.28 o                         
   1   4  18         62.71         47.44        14.90 o                         
   2   4  18        104.36         82.93        16.68 o                         
   3   4  18          7.96         26.89        22.82 o                         
  -7   5  18         29.70         41.60        23.83 o                         
  -6   5  18         56.67         76.76        20.38 o                         
  -5   5  18         28.53         23.06        16.42 o                         
  -4   5  18        145.23        121.15        20.68 o                         
  -3   5  18          3.69         -8.73        19.44 o                         
  -2   5  18         60.23         24.28        23.54 o                         
  -1   5  18         15.97          1.74        16.41 o                         
   0   5  18         25.83         35.96        17.94 o                         
   1   5  18         94.81        114.29        16.20 o                         
   2   5  18        339.86        349.65        25.94 o                         
   3   5  18          0.00        -14.36        24.42 o                         
  -7   6  18         62.10         62.64        33.91 o                         
  -6   6  18         15.40         43.48        36.40 o                         
  -5   6  18          1.33         -8.35        17.07 o                         
  -4   6  18        139.79        104.76        21.44 o                         
  -3   6  18         19.27         20.94        21.20 o                         
  -2   6  18         27.25         12.11        18.63 o                         
  -1   6  18        280.54        305.52        21.75 o                         
   0   6  18        633.93        638.43        32.58 o                         
   1   6  18         17.18         19.36        17.12 o                         
   2   6  18          2.10         23.54        26.93 o                         
  -6   7  18        152.95        120.76        26.59 o                         
  -5   7  18         45.06         38.12        18.06 o                         
  -4   7  18        136.30        109.02        20.89 o                         
  -3   7  18         36.03         49.02        22.48 o                         
  -2   7  18        278.57        283.00        23.11 o                         
  -1   7  18         14.58         -3.04        22.23 o                         
   0   7  18        575.35        545.01        18.53 o                         
   1   7  18         63.50         70.94        28.49 o                         
   2   7  18        148.38        173.59        31.85 o                         
  -5   8  18         31.71         48.55        21.37 o                         
  -4   8  18         18.30         33.30        22.43 o                         
  -3   8  18          1.99        -12.31        22.91 o                         
  -2   8  18        508.40        536.65        34.95 o                         
  -1   8  18         10.52         23.24        21.76 o                         
   0   8  18         49.98         46.63        12.94 o                         
   1   8  18         12.77         66.96        28.48 o                         
  -4   9  18          4.92          3.64        30.55 o                         
  -3   9  18         67.84         93.47        28.74 o                         
  -2   9  18         47.06         73.47        37.06 o                         
  -1   9  18         92.67         93.15        22.40 o                         
   0   9  18         56.41         88.87        20.03 o                         
  -2  10  18        218.98        252.82        43.86 o                         
  -7   0  19        222.59        234.93        36.43 o                         
  -5   0  19         37.12         23.83        24.74 o                         
  -3   0  19         20.85          1.85        28.77 o                         
  -1   0  19        892.76        854.53        31.26 o                         
   1   0  19         57.58         29.05        25.44 o                         
   3   0  19         32.92         84.05        84.46 o                         
  -7   1  19          3.48          4.80        24.10 o                         
  -6   1  19         19.39         22.92        18.12 o                         
  -5   1  19         25.46         39.30        12.40 o                         
  -4   1  19        238.42        240.78        20.84 o                         
  -3   1  19         20.65         26.15        16.00 o                         
  -2   1  19         37.58         32.22        16.42 o                         
  -1   1  19         16.23          5.27        11.33 o                         
   0   1  19         61.28         35.90        15.58 o                         
   1   1  19          5.80        -16.73        17.52 o                         
   2   1  19         60.09         70.53        27.66 o                         
  -7   2  19          1.63         -3.82        24.42 o                         
  -6   2  19        381.19        347.56        24.45 o                         
  -5   2  19         65.72         53.42        12.13 o                         
  -4   2  19          1.61         -3.78        20.10 o                         
  -3   2  19         50.07         53.69        18.88 o                         
  -2   2  19          1.19          6.64        14.19 o                         
  -1   2  19        142.52        124.31        12.00 o                         
   0   2  19          2.01         -5.74        17.43 o                         
   1   2  19          1.28         -7.71        18.11 o                         
   2   2  19         48.77         29.54        27.09 o                         
  -7   3  19         52.64         61.60        38.87 o                         
  -6   3  19        513.31        469.22        34.14 o                         
  -5   3  19         14.14        -22.66        22.66 o                         
  -4   3  19        103.32         58.75        22.81 o                         
  -3   3  19         22.93         19.98        20.21 o                         
  -2   3  19         79.36         61.01        23.85 o                         
  -1   3  19        263.22        224.35        19.36 o                         
   0   3  19        307.43        265.17        23.38 o                         
   1   3  19        234.35        238.31        27.43 o                         
   2   3  19          3.01          8.02        21.34 o                         
  -6   4  19         44.70         80.10        23.68 o                         
  -5   4  19         22.96         10.50        29.35 o                         
  -4   4  19         44.94         66.59        29.63 o                         
  -3   4  19        353.63        309.49        24.65 o                         
  -2   4  19         48.07         44.85        21.44 o                         
  -1   4  19         87.09         99.94        25.67 o                         
   0   4  19          0.10          8.06        19.73 o                         
   1   4  19         19.79         -9.74        19.60 o                         
   2   4  19         26.94          8.35        22.81 o                         
  -6   5  19         24.21         50.52        34.23 o                         
  -5   5  19        230.24        222.12        23.73 o                         
  -4   5  19          0.61         49.38        32.01 o                         
  -3   5  19        275.73        240.25        24.28 o                         
  -2   5  19          3.28         -2.55        19.46 o                         
  -1   5  19         18.62          0.16        17.38 o                         
   0   5  19          6.85          3.97        22.94 o                         
   1   5  19          0.40        -28.50        30.65 o                         
   2   5  19          6.55        -74.53        84.86 o                         
  -6   6  19         12.05        -19.75        32.10 o                         
  -5   6  19         37.29         46.04        26.12 o                         
  -4   6  19         18.58         32.52        26.34 o                         
  -3   6  19         13.19          5.83        22.62 o                         
  -2   6  19         73.24        110.06        36.89 o                         
  -1   6  19         21.81         11.62        20.62 o                         
   0   6  19          5.61         23.20        27.72 o                         
   1   6  19          5.58         -5.23        28.64 o                         
  -5   7  19         12.08         35.91        30.04 o                         
  -4   7  19        163.32        132.04        28.37 o                         
  -3   7  19         67.15         71.50        24.61 o                         
  -2   7  19         11.34        -19.82        46.45 o                         
  -1   7  19        338.78        350.99        34.74 o                         
   0   7  19        519.80        525.55        33.70 o                         
  -4   8  19          0.19         -2.75        28.66 o                         
  -3   8  19         35.69         40.61        29.01 o                         
  -2   8  19         38.77         29.52        29.01 o                         
  -1   8  19          0.99         32.72        19.37 o                         
  -6   0  20        118.92        252.18       207.17 o                         
  -4   0  20          6.28         19.19        45.33 o                         
  -2   0  20       1055.39        874.46       109.96 o                         
   0   0  20        165.70        126.96        33.44 o                         
  -6   1  20         90.31         73.28        35.04 o                         
  -5   1  20         75.87         76.19        27.97 o                         
  -4   1  20         12.17         23.24        23.94 o                         
  -3   1  20         28.97         35.99        20.83 o                         
  -2   1  20         24.95          2.61        16.14 o                         
  -1   1  20        258.59        186.22        26.44 o                         
   0   1  20         76.65         56.56        23.58 o                         
   1   1  20        183.45        128.47        31.44 o                         
  -6   2  20        122.49        161.11        28.31 o                         
  -5   2  20         27.33         44.29        36.28 o                         
  -4   2  20        377.12        371.92        25.76 o                         
  -3   2  20         65.13         52.36        20.21 o                         
  -2   2  20        144.60        149.70        16.87 o                         
  -1   2  20        429.32        378.71        17.72 o                         
   0   2  20         99.77         67.81        23.03 o                         
   1   2  20         46.25         -6.08        28.93 o                         
  -6   3  20         12.40        -11.07        31.03 o                         
  -5   3  20        165.22        179.17        30.96 o                         
  -4   3  20         15.81          2.39        23.57 o                         
  -3   3  20         47.45         38.98        21.78 o                         
  -2   3  20         12.63        -15.30        18.69 o                         
  -1   3  20         35.52         22.96        19.07 o                         
   0   3  20        207.59        205.10        37.17 o                         
   1   3  20         53.55         15.10        30.87 o                         
  -5   4  20         69.40         74.36        30.67 o                         
  -4   4  20         10.06          9.01        26.04 o                         
  -3   4  20         62.82         61.83        23.83 o                         
  -2   4  20         25.91          5.79        19.91 o                         
  -1   4  20          0.94        -13.72        16.62 o                         
   0   4  20         30.52         52.42        35.16 o                         
  -5   5  20         89.44         96.65        31.06 o                         
  -4   5  20          4.58         -7.09        25.13 o                         
  -3   5  20        185.38        170.42        25.42 o                         
  -2   5  20          0.94          7.43        22.73 o                         
  -1   5  20          0.01        -18.68        18.68 o                         
   0   5  20        248.74        285.71        40.68 o                         
  -4   6  20        152.40        152.94        37.07 o                         
  -3   6  20         25.11         -6.20        24.13 o                         
  -2   6  20         45.32         27.05        26.30 o                         
  -1   6  20         24.16         32.43        12.86 o                         
  -3   0  21         27.98         30.53        50.53 o                         
  -1   0  21         98.19         23.33        45.49 o                         
  -4   1  21         10.50        -24.76        44.91 o                         
  -3   1  21         85.34        111.14        24.07 o                         
  -2   1  21        241.00        237.33        23.43 o                         
  -1   1  21         49.67        -20.55        31.80 o                         
  -4   2  21        111.84        150.24        32.25 o                         
  -3   2  21        142.57        177.63        48.10 o                         
  -2   2  21        366.69        345.50        23.82 o                         
  -1   2  21          7.31        -27.64        59.65 o                         
  -3   3  21         18.54        -12.31        25.15 o                         
  -2   3  21          6.72        -13.44        19.69 o                         
                                                                                
