# Supplementary material for: The influence of the axial group on the crystal structures of boron sub­phthalo­cy­an­ines
Source: Acta Crystallogr C Struct Chem. 2024 Sep 4;80(Pt 10):658–80. doi: 10.1107/S2053229624006934 (PMC11451016; doi:10.1107/S2053229624006934)
Supplement: Supplementary file 6 [file c-80-00658-d22128_asup6.hkl]

data_d22128_a                                                                   
_shelx_title ' d22128_a.res in P2(1)/n'                                         
_shelx_refln_list_code          4                                               
_shelx_F_calc_maximum      134.88                                               
_exptl_crystal_F_000       912.00                                               
_reflns_d_resolution_high  0.8429                                               
                                                                                
loop_                                                                           
 _space_group_symop_operation_xyz                                               
 'x, y, z'                                                                      
 '-x+1/2, y+1/2, -z+1/2'                                                        
 '-x, -y, -z'                                                                   
 'x-1/2, -y-1/2, z-1/2'                                                         
                                                                                
_cell_length_a     9.0304                                                       
_cell_length_b    14.2423                                                       
_cell_length_c    16.4452                                                       
_cell_angle_alpha  90.000                                                       
_cell_angle_beta  102.476                                                       
_cell_angle_gamma  90.000                                                       
                                                                                
_shelx_F_squared_multiplier     1.000                                           
                                                                                
loop_                                                                           
 _refln_index_h                                                                 
 _refln_index_k                                                                 
 _refln_index_l                                                                 
 _refln_F_squared_calc                                                          
 _refln_F_squared_meas                                                          
 _refln_F_squared_sigma                                                         
 _refln_observed_status                                                         
   2   0   0        411.99        448.05        15.79 o                         
   4   0   0          0.20          5.88         1.76 o                         
   6   0   0        831.02        895.10        21.56 o                         
   8   0   0       3774.06       3887.81       108.13 o                         
  10   0   0        531.58        544.54        25.49 o                         
   1   1   0        561.51        454.43        17.92 o                         
   2   1   0       1831.73       1457.54        38.00 o                         
   3   1   0         31.54         43.47         2.02 o                         
   4   1   0        392.15        410.54        13.36 o                         
   5   1   0       1207.94       1255.78        20.64 o                         
   6   1   0        541.55        620.24        10.14 o                         
   7   1   0         37.76         33.30         1.40 o                         
   8   1   0       1000.83       1002.56        19.01 o                         
   9   1   0         49.57         67.04         2.25 o                         
  10   1   0         32.26         30.05         2.04 o                         
   1   2   0        271.36        188.86         7.66 o                         
   2   2   0       4825.54       3856.97       150.64 o                         
   3   2   0        240.23        243.52         8.22 o                         
   4   2   0        732.44        724.27        19.07 o                         
   5   2   0        234.70        227.07         4.07 o                         
   6   2   0        936.22       1001.90        16.57 o                         
   7   2   0          1.26          0.61         1.14 o                         
   8   2   0         56.28         51.71         1.87 o                         
   9   2   0          8.09          8.65         1.64 o                         
  10   2   0         72.78         80.88         5.01 o                         
   1   3   0        753.55        669.45        21.58 o                         
   2   3   0       1880.30       1424.94        64.45 o                         
   3   3   0         20.48         19.06         1.24 o                         
   4   3   0       3435.87       3294.61        68.98 o                         
   5   3   0         24.83         38.69         1.27 o                         
   6   3   0          0.01          0.93         0.95 o                         
   7   3   0         50.57         51.94         1.96 o                         
   8   3   0         72.05         86.14         2.45 o                         
   9   3   0         11.42          7.57         1.62 o                         
  10   3   0          7.51          7.11         2.01 o                         
   0   4   0       1028.55        813.57        45.35 o                         
   1   4   0       3383.30       2670.18       104.77 o                         
   2   4   0         72.62         67.29         7.53 o                         
   3   4   0        227.21        186.16         9.58 o                         
   4   4   0         33.45         28.02         1.15 o                         
   5   4   0        696.19        787.80        13.32 o                         
   6   4   0        719.56        697.59        11.92 o                         
   7   4   0         58.92         47.77         1.86 o                         
   8   4   0        543.08        541.34        11.48 o                         
   9   4   0         35.57         38.66         1.92 o                         
  10   4   0          0.07          0.64         2.25 o                         
   1   5   0       3657.17       3137.70       166.72 o                         
   2   5   0       1483.39       1518.57        84.47 o                         
   3   5   0       1217.11       1188.69        25.99 o                         
   4   5   0        637.96        739.01        13.19 o                         
   5   5   0        357.32        353.10         7.31 o                         
   6   5   0        333.45        316.18         5.82 o                         
   7   5   0       1298.40       1237.59        21.50 o                         
   8   5   0         33.71         38.02         2.24 o                         
   9   5   0        139.17        152.40         3.90 o                         
   0   6   0        467.41        451.05        25.71 o                         
   1   6   0       2557.47       2562.44       100.17 o                         
   2   6   0        641.30        641.63        19.28 o                         
   3   6   0        831.97        844.40        15.77 o                         
   4   6   0          1.93          6.01         1.24 o                         
   5   6   0         55.47         49.07         1.41 o                         
   6   6   0        367.41        390.14         6.81 o                         
   7   6   0         10.38          6.43         1.37 o                         
   8   6   0        607.25        628.16        13.12 o                         
   9   6   0          2.07          2.70         1.61 o                         
   1   7   0        104.96        109.54         2.61 o                         
   2   7   0          0.09          3.29         0.92 o                         
   3   7   0          5.87         11.43         0.90 o                         
   4   7   0        393.35        392.49         7.84 o                         
   5   7   0          1.11          2.58         1.09 o                         
   6   7   0         57.49         61.09         2.00 o                         
   7   7   0         72.63         91.30         2.44 o                         
   8   7   0        292.28        269.03         5.88 o                         
   9   7   0          8.90          6.11         1.73 o                         
   0   8   0       1670.71       1760.27        46.23 o                         
   1   8   0        815.67        777.48        13.88 o                         
   2   8   0          0.50          0.21         0.84 o                         
   3   8   0        919.94        904.51        16.94 o                         
   4   8   0        273.60        273.51         5.79 o                         
   5   8   0        353.84        346.39         6.19 o                         
   6   8   0        306.26        310.52         5.90 o                         
   7   8   0        205.01        200.24         6.25 o                         
   8   8   0          1.78          0.05         1.67 o                         
   9   8   0         75.23         64.61         3.10 o                         
   1   9   0          1.63          1.31         0.89 o                         
   2   9   0         53.54         57.59         2.02 o                         
   3   9   0         79.29         86.09         2.12 o                         
   4   9   0         11.45         15.41         1.25 o                         
   5   9   0        156.41        141.25         3.08 o                         
   6   9   0        458.41        440.20         8.64 o                         
   7   9   0         75.38         84.76         2.79 o                         
   8   9   0         16.47          8.38         1.79 o                         
   0  10   0         12.38         12.48         1.57 o                         
   1  10   0        425.95        410.75         7.70 o                         
   2  10   0        220.72        233.43         4.39 o                         
   3  10   0          3.46          3.23         1.21 o                         
   4  10   0        656.15        594.74        12.08 o                         
   5  10   0        578.74        577.00        12.11 o                         
   6  10   0          6.10          6.68         2.24 o                         
   7  10   0        149.56        150.78         4.20 o                         
   8  10   0        282.34        306.72        11.85 o                         
   1  11   0        296.65        281.77         5.65 o                         
   2  11   0        189.39        201.75         4.67 o                         
   3  11   0        636.90        688.97        13.39 o                         
   4  11   0          1.57          1.08         1.67 o                         
   5  11   0        351.10        361.67         8.94 o                         
   6  11   0         32.67         37.62         2.04 o                         
   7  11   0         58.64         64.67         2.59 o                         
   0  12   0        834.18        799.81        26.20 o                         
   1  12   0        200.83        201.80         5.40 o                         
   2  12   0        387.02        399.34         8.26 o                         
   3  12   0        165.98        183.81         4.55 o                         
   4  12   0         77.28         54.25         2.21 o                         
   5  12   0          1.25          0.53         1.81 o                         
   6  12   0         63.29         81.23         3.35 o                         
   7  12   0          0.17         -0.58         2.38 o                         
   1  13   0        225.82        222.27         5.48 o                         
   2  13   0         18.26         19.44         1.85 o                         
   3  13   0         52.88         54.60         2.60 o                         
   4  13   0         72.51         72.76         2.63 o                         
   5  13   0         11.18         16.30         2.10 o                         
   6  13   0        178.80        160.20         7.04 o                         
   0  14   0         97.68         88.99         4.43 o                         
   1  14   0          0.09          0.39         1.76 o                         
   2  14   0         42.74         47.34         2.37 o                         
   3  14   0        136.07        123.56         4.22 o                         
   4  14   0         70.33         50.62         2.75 o                         
   5  14   0         19.29         21.85         2.54 o                         
   1  15   0         34.99         31.41         2.55 o                         
   2  15   0         28.41         33.50         3.33 o                         
   3  15   0          3.92          1.21         2.20 o                         
   4  15   0          3.48          2.71         2.67 o                         
   0  16   0        525.69        582.54        28.38 o                         
   1  16   0          0.55          0.01         2.40 o                         
   2  16   0         75.10         73.60         4.99 o                         
   3  16   0          6.15          5.62         3.23 o                         
  -9   0   1        626.64        677.22        19.55 o                         
  -7   0   1        620.36        614.61        15.75 o                         
  -5   0   1       2640.73       2831.12        78.62 o                         
  -3   0   1       7522.82       3838.80       301.71 o                         
   1   0   1        284.71        217.82         7.75 o                         
   3   0   1         99.07        100.40         4.59 o                         
   5   0   1       2852.19       2938.43        69.35 o                         
   7   0   1        355.91        385.20         8.96 o                         
   9   0   1        298.02        276.10         8.71 o                         
 -10   1   1         66.67         53.05         2.41 o                         
  -9   1   1        802.51        825.72        17.19 o                         
  -8   1   1         41.03         47.53         1.80 o                         
  -7   1   1        622.17        644.80        11.36 o                         
  -6   1   1         12.14         14.46         1.03 o                         
  -5   1   1         97.88        133.89         2.65 o                         
  -4   1   1        363.96        339.88        11.13 o                         
  -3   1   1        626.00        562.81        16.72 o                         
  -2   1   1       1240.78       1139.88        33.66 o                         
  -1   1   1        816.80        696.57        27.36 o                         
   0   1   1       2113.59       1680.18        65.89 o                         
   2   1   1        350.47        322.54         9.79 o                         
   3   1   1         10.61         22.98         1.28 o                         
   4   1   1          0.15          0.45         0.91 o                         
   5   1   1        353.84        406.72         6.54 o                         
   6   1   1        522.82        543.51         9.19 o                         
   7   1   1        115.37        131.44         2.66 o                         
   8   1   1        370.10        398.40         7.73 o                         
   9   1   1         46.04         53.66         2.09 o                         
  10   1   1         20.31         22.15         2.31 o                         
 -10   2   1        545.55        533.88        15.31 o                         
  -9   2   1         26.29         32.11         2.00 o                         
  -8   2   1        269.08        279.81         5.96 o                         
  -7   2   1         43.84         66.23         1.84 o                         
  -6   2   1          0.08          1.53         1.03 o                         
  -5   2   1        190.63        215.51         4.02 o                         
  -4   2   1        190.45        181.32         4.64 o                         
  -3   2   1        200.02        158.41         6.10 o                         
  -2   2   1       5477.29       4768.13       186.48 o                         
  -1   2   1       3298.29       2721.41        95.20 o                         
   2   2   1          0.51          1.63         0.88 o                         
   3   2   1       1666.81       1576.96        46.75 o                         
   4   2   1        441.63        427.15         9.17 o                         
   5   2   1          1.79          0.94         0.85 o                         
   6   2   1         85.25         95.63         2.12 o                         
   7   2   1         23.68         30.48         1.44 o                         
   8   2   1        391.04        389.01         7.40 o                         
   9   2   1        135.55        139.45         3.74 o                         
  10   2   1        124.20        114.22         6.19 o                         
 -10   3   1        115.44        128.01         6.18 o                         
  -9   3   1          6.01          4.95         1.59 o                         
  -8   3   1         79.43         79.69         2.33 o                         
  -7   3   1         42.17         46.73         1.64 o                         
  -6   3   1        238.23        215.12         3.78 o                         
  -5   3   1        463.99        495.48         8.71 o                         
  -4   3   1        536.90        510.16        10.51 o                         
  -3   3   1        241.65        251.46        13.45 o                         
  -2   3   1        367.74        295.06        11.76 o                         
  -1   3   1       6439.06       5351.53       241.19 o                         
   0   3   1        981.25        826.35        32.68 o                         
   1   3   1        432.32        418.66        14.79 o                         
   2   3   1        744.99        662.02        26.38 o                         
   3   3   1       6040.06       5303.78       169.44 o                         
   4   3   1        188.84        209.98         4.47 o                         
   5   3   1        241.84        237.05         4.02 o                         
   6   3   1         81.31         72.78         1.78 o                         
   7   3   1         13.65         17.67         1.52 o                         
   8   3   1         14.92         11.32         1.45 o                         
   9   3   1         79.54         74.04         2.56 o                         
  10   3   1         49.14         54.24         3.48 o                         
 -10   4   1         12.03         17.00         2.38 o                         
  -9   4   1        258.24        238.34         6.15 o                         
  -8   4   1        313.51        312.62         6.46 o                         
  -7   4   1       1557.68       1537.29        28.04 o                         
  -6   4   1          3.24          5.32         1.04 o                         
  -5   4   1        139.54        157.34         3.15 o                         
  -4   4   1        178.72        162.59         3.67 o                         
  -3   4   1        649.47        563.47        22.35 o                         
  -2   4   1       1591.48       1477.76        86.20 o                         
  -1   4   1        138.04        131.91         6.76 o                         
   0   4   1       2007.47       1632.42        52.39 o                         
   1   4   1       3152.33       2592.61        90.83 o                         
   2   4   1         13.49         16.61         1.63 o                         
   3   4   1        657.49        617.44        20.33 o                         
   4   4   1       3989.07       4158.81        74.74 o                         
   5   4   1         58.30         49.12         1.40 o                         
   6   4   1        416.04        432.59         7.47 o                         
   7   4   1        308.03        293.69         5.54 o                         
   8   4   1          7.59          3.38         1.50 o                         
   9   4   1         10.03         10.10         1.64 o                         
 -10   5   1        197.37        172.03        10.43 o                         
  -9   5   1        239.49        227.95         6.09 o                         
  -8   5   1          7.55          2.70         1.49 o                         
  -7   5   1        435.08        424.95         8.27 o                         
  -6   5   1       1340.17       1316.05        22.22 o                         
  -5   5   1        122.59        108.93         2.27 o                         
  -4   5   1        164.52        187.70         4.00 o                         
  -3   5   1        279.84        302.80         7.06 o                         
  -2   5   1         12.32         35.84         5.59 o                         
  -1   5   1         41.18         26.36         4.79 o                         
   0   5   1         62.58         36.42         2.77 o                         
   1   5   1       1086.27       1135.25        60.26 o                         
   2   5   1        474.98        496.20        19.98 o                         
   3   5   1        734.32        750.05        15.37 o                         
   4   5   1        220.75        257.84         4.88 o                         
   5   5   1          0.01         -0.10         0.97 o                         
   6   5   1        122.41        134.26         2.85 o                         
   7   5   1       1019.10       1034.88        17.23 o                         
   8   5   1         31.08         33.01         1.91 o                         
   9   5   1         48.74         43.35         2.23 o                         
  -9   6   1          4.80          1.99         1.91 o                         
  -8   6   1        920.03        881.88        18.22 o                         
  -7   6   1        608.63        601.27        11.81 o                         
  -6   6   1         91.49         94.84         2.20 o                         
  -5   6   1          9.59          7.12         1.10 o                         
  -4   6   1        430.35        466.03         8.43 o                         
  -3   6   1         18.42         31.87         1.04 o                         
  -2   6   1        896.07        851.41        22.37 o                         
  -1   6   1        243.46        212.90         9.06 o                         
   0   6   1        233.83        281.16        11.64 o                         
   1   6   1         29.60         26.30         3.09 o                         
   2   6   1        376.31        392.21         8.79 o                         
   3   6   1       1412.68       1535.49        29.32 o                         
   4   6   1        151.13        146.10         2.86 o                         
   5   6   1       1487.58       1415.52        24.39 o                         
   6   6   1        317.95        328.32         6.10 o                         
   7   6   1        110.53        122.32         3.01 o                         
   8   6   1         35.05         43.30         1.97 o                         
   9   6   1         52.78         41.98         2.34 o                         
  -9   7   1        290.94        280.68         7.03 o                         
  -8   7   1         36.76         35.71         1.86 o                         
  -7   7   1          4.79          8.81         1.52 o                         
  -6   7   1       1058.11       1045.40        20.97 o                         
  -5   7   1          0.55          0.13         1.06 o                         
  -4   7   1        392.72        386.49         7.25 o                         
  -3   7   1         10.02         10.44         0.78 o                         
  -2   7   1       2485.97       2525.22        46.66 o                         
  -1   7   1        147.17        151.85         3.22 o                         
   0   7   1         26.28         20.27         1.74 o                         
   1   7   1         72.25         77.75         2.06 o                         
   2   7   1       1764.88       1845.67        35.17 o                         
   3   7   1        125.99        135.14         2.55 o                         
   4   7   1        365.25        388.62         6.98 o                         
   5   7   1         81.97         80.34         1.99 o                         
   6   7   1        570.68        521.03        10.69 o                         
   7   7   1         64.02         54.40         1.90 o                         
   8   7   1         50.99         68.12         2.40 o                         
   9   7   1         33.36         34.62         2.07 o                         
  -9   8   1        109.08         87.15         4.42 o                         
  -8   8   1        313.16        303.20         6.83 o                         
  -7   8   1        480.03        469.22        10.07 o                         
  -6   8   1        841.29        853.61        15.38 o                         
  -5   8   1         53.83         66.02         2.01 o                         
  -4   8   1        789.19        796.85        13.87 o                         
  -3   8   1         52.38         57.19         2.02 o                         
  -2   8   1         26.42         30.59         1.25 o                         
  -1   8   1       1120.25       1279.37        22.08 o                         
   0   8   1        312.64        330.30         6.82 o                         
   1   8   1         12.55          6.10         0.81 o                         
   2   8   1          0.01          2.86         0.82 o                         
   3   8   1        125.54        138.46         2.89 o                         
   4   8   1         36.61         40.33         1.55 o                         
   5   8   1        657.72        651.80        11.57 o                         
   6   8   1        261.23        260.68         5.48 o                         
   7   8   1         20.68         14.75         1.81 o                         
   8   8   1         85.43         82.45         2.94 o                         
   9   8   1         91.04        103.13        13.61 o                         
  -8   9   1        195.39        203.82         6.18 o                         
  -7   9   1        607.78        576.73        11.33 o                         
  -6   9   1        313.89        313.47         6.40 o                         
  -5   9   1          0.67          1.59         1.31 o                         
  -4   9   1          6.28          5.61         1.16 o                         
  -3   9   1         47.53         49.15         1.76 o                         
  -2   9   1         50.76         69.73         2.19 o                         
  -1   9   1       1010.75       1033.23        17.95 o                         
   0   9   1          3.56         15.36         0.97 o                         
   1   9   1          0.61         -0.09         0.90 o                         
   2   9   1        143.15        129.91         3.11 o                         
   3   9   1         33.56         37.78         1.40 o                         
   4   9   1        132.94        111.43         2.55 o                         
   5   9   1        137.90        136.06         3.70 o                         
   6   9   1         86.58         87.81         2.50 o                         
   7   9   1        186.69        161.77         4.80 o                         
   8   9   1          0.28          2.31         1.78 o                         
  -8  10   1        180.86        157.18         5.36 o                         
  -7  10   1        145.42        147.55         5.35 o                         
  -6  10   1         54.28         64.87         2.70 o                         
  -5  10   1         31.30         28.84         1.66 o                         
  -4  10   1        280.18        272.10         6.80 o                         
  -3  10   1        201.50        204.17         4.15 o                         
  -2  10   1        105.45         90.88         2.22 o                         
  -1  10   1        301.65        297.96         5.92 o                         
   0  10   1          0.02          1.07         1.22 o                         
   1  10   1        277.40        267.39         5.30 o                         
   2  10   1        555.21        539.82        10.39 o                         
   3  10   1       1165.77       1220.42        23.54 o                         
   4  10   1        841.68        820.12        16.58 o                         
   5  10   1          2.79          1.28         1.58 o                         
   6  10   1         12.14         15.78         1.80 o                         
   7  10   1        419.78        430.05         9.70 o                         
   8  10   1         53.35         51.58         3.28 o                         
  -8  11   1         14.60         23.09         9.16 o                         
  -7  11   1         18.77         25.03         2.15 o                         
  -6  11   1         83.79         76.22         3.09 o                         
  -5  11   1         81.56         90.42         2.71 o                         
  -4  11   1       2867.66       2799.66        56.72 o                         
  -3  11   1        695.10        686.71        14.58 o                         
  -2  11   1        199.88        206.85         4.06 o                         
  -1  11   1        562.06        552.09        10.66 o                         
   0  11   1         48.33         46.41         1.78 o                         
   1  11   1        391.12        417.33         8.13 o                         
   2  11   1         67.50         63.26         1.93 o                         
   3  11   1          0.50          0.26         1.44 o                         
   4  11   1        663.95        720.59        15.49 o                         
   5  11   1        133.79        139.14         4.26 o                         
   6  11   1          5.99          7.49         1.81 o                         
   7  11   1         12.12         20.49         2.13 o                         
  -7  12   1          3.88          2.65         2.17 o                         
  -6  12   1         48.41         41.77         2.29 o                         
  -5  12   1        239.44        247.60         6.08 o                         
  -4  12   1        261.06        249.78         5.97 o                         
  -3  12   1       1964.97       1962.08        41.39 o                         
  -2  12   1        357.53        339.74         7.02 o                         
  -1  12   1        127.46        129.85         3.74 o                         
   0  12   1        270.24        287.42         7.26 o                         
   1  12   1        195.81        182.50         5.33 o                         
   2  12   1        484.14        491.16        10.10 o                         
   3  12   1       1019.88       1038.91        22.12 o                         
   4  12   1        170.35        180.82         5.17 o                         
   5  12   1          4.63          0.68         1.79 o                         
   6  12   1         28.12         35.99         2.39 o                         
   7  12   1          9.65          8.04         2.72 o                         
  -6  13   1        170.52        161.66         6.11 o                         
  -5  13   1          5.89          5.51         2.06 o                         
  -4  13   1         10.86          9.46         1.94 o                         
  -3  13   1        116.58        126.00         6.28 o                         
  -2  13   1         52.74         50.48         2.15 o                         
  -1  13   1         58.58         59.21         2.24 o                         
   0  13   1         70.52         77.09         2.59 o                         
   1  13   1         22.21         28.86         1.87 o                         
   2  13   1        284.37        275.09         6.69 o                         
   3  13   1        310.04        307.17        11.53 o                         
   4  13   1         16.65         12.01         1.88 o                         
   5  13   1         10.82         13.83         2.19 o                         
   6  13   1          8.75         11.02         2.48 o                         
  -5  14   1         93.68         88.56         4.90 o                         
  -4  14   1        120.36        103.20         3.61 o                         
  -3  14   1        172.11        171.22         5.28 o                         
  -2  14   1         53.11         38.53         2.44 o                         
  -1  14   1        125.42        119.74         3.65 o                         
   0  14   1        330.03        281.81         7.37 o                         
   1  14   1         64.77         83.41         2.92 o                         
   2  14   1          3.81          5.96         1.91 o                         
   3  14   1         41.06         50.80         2.88 o                         
   4  14   1        241.51        224.57        14.21 o                         
   5  14   1          0.21          0.87         2.45 o                         
  -4  15   1          0.02         -2.59         2.59 o                         
  -3  15   1         64.54         60.23         3.29 o                         
  -2  15   1          0.25          3.16         2.32 o                         
  -1  15   1         15.37         18.81         2.22 o                         
   0  15   1        188.79        189.28         6.06 o                         
   1  15   1        128.02        129.25         4.30 o                         
   2  15   1        143.00        166.43         6.48 o                         
   3  15   1         77.26         81.75         3.60 o                         
   4  15   1         23.69         24.93         2.92 o                         
  -3  16   1         26.55         25.35         4.19 o                         
  -2  16   1         98.66        104.48         5.60 o                         
  -1  16   1         20.05         22.40         3.24 o                         
   0  16   1         45.20         50.62         3.73 o                         
   1  16   1          4.32         -1.42         3.06 o                         
   2  16   1         82.27         73.08         4.58 o                         
   3  16   1          5.48          2.78         5.11 o                         
 -10   0   2         24.13         27.18         2.78 o                         
  -8   0   2       2359.59       2310.21        60.80 o                         
  -6   0   2         12.05         10.22         1.82 o                         
  -4   0   2       2730.54       2958.51       134.02 o                         
   2   0   2       5961.95       4727.18       213.39 o                         
   4   0   2       1774.65       1937.53        53.68 o                         
   6   0   2         49.27         41.73         1.73 o                         
   8   0   2        149.82        133.69         4.21 o                         
  10   0   2        489.86        453.39        42.36 o                         
 -10   1   2         41.83         32.87         2.01 o                         
  -9   1   2         19.30         13.94         1.68 o                         
  -8   1   2        122.36        117.73         3.13 o                         
  -7   1   2        155.58        186.89         3.97 o                         
  -6   1   2        257.20        230.72         4.24 o                         
  -5   1   2        348.92        403.45         7.30 o                         
  -4   1   2        136.75        149.71         5.60 o                         
  -3   1   2         99.09        105.49         4.28 o                         
  -2   1   2        242.21        142.89         5.15 o                         
  -1   1   2       1016.14        904.47        31.73 o                         
   0   1   2       5790.42       4575.26       358.97 o                         
   1   1   2       2499.32       2278.29        72.79 o                         
   2   1   2        121.99        129.63         3.97 o                         
   3   1   2       1248.91       1218.01        39.71 o                         
   4   1   2         97.04         89.74         2.26 o                         
   5   1   2         91.10        107.38         2.36 o                         
   6   1   2          1.20          2.72         0.96 o                         
   7   1   2        705.53        674.51        12.51 o                         
   8   1   2        507.55        548.74        10.06 o                         
   9   1   2         14.45         14.86         1.67 o                         
  10   1   2         13.50         12.66         2.94 o                         
 -10   2   2         84.86        110.40         3.67 o                         
  -9   2   2        143.78        150.23         3.65 o                         
  -8   2   2         65.72         72.17         2.20 o                         
  -7   2   2          0.87         -1.31         1.31 o                         
  -6   2   2       1276.24       1290.30        22.28 o                         
  -5   2   2        865.13        868.99        14.71 o                         
  -4   2   2        750.18        736.57        16.69 o                         
  -3   2   2       5943.27       5282.40       184.57 o                         
  -2   2   2        655.87        649.14        29.57 o                         
  -1   2   2       4610.50       3555.93       200.77 o                         
   0   2   2         92.57         80.24         3.13 o                         
   1   2   2       2323.08       1924.83        75.52 o                         
   2   2   2        555.86        408.32        13.48 o                         
   3   2   2       2385.79       2246.04        72.00 o                         
   4   2   2       4555.25       4743.14        95.79 o                         
   5   2   2         38.28         28.31         1.08 o                         
   6   2   2        255.34        238.34         4.36 o                         
   7   2   2          0.21          0.46         1.18 o                         
   8   2   2        284.15        269.41         5.66 o                         
   9   2   2         18.31         21.64         1.71 o                         
  10   2   2          7.49          5.47         2.70 o                         
 -10   3   2         19.72         20.49         1.86 o                         
  -9   3   2        100.88         95.33         2.70 o                         
  -8   3   2        686.78        706.81        13.84 o                         
  -7   3   2        308.64        313.76         5.48 o                         
  -6   3   2          1.03          1.54         1.06 o                         
  -5   3   2        298.24        322.55         5.71 o                         
  -4   3   2        615.19        666.53        13.68 o                         
  -3   3   2        357.59        314.05        12.82 o                         
  -2   3   2         27.80         10.02         1.29 o                         
   0   3   2          0.35          2.18         1.29 o                         
   1   3   2       3601.87       2847.97        91.12 o                         
   2   3   2        149.74        130.54         5.58 o                         
   3   3   2        188.76        207.68         8.78 o                         
   4   3   2        117.19        103.17         2.55 o                         
   5   3   2        625.39        657.01        11.42 o                         
   6   3   2         90.43         87.03         1.99 o                         
   7   3   2        264.41        277.90         5.45 o                         
   8   3   2         10.20         10.01         1.62 o                         
   9   3   2          1.17         -1.28         1.87 o                         
 -10   4   2          0.32         -0.93         2.11 o                         
  -9   4   2          4.20          3.29         1.58 o                         
  -8   4   2        124.43        137.16         3.27 o                         
  -7   4   2        211.29        222.14         4.57 o                         
  -6   4   2         45.27         60.65         1.71 o                         
  -5   4   2        411.46        431.31         7.17 o                         
  -4   4   2         24.86         23.47         1.23 o                         
  -3   4   2       2166.76       2072.28       104.68 o                         
  -2   4   2         57.69         40.99         5.78 o                         
  -1   4   2       1934.34       1604.20        51.40 o                         
   0   4   2          8.98         14.39         1.99 o                         
   1   4   2        548.83        487.08        16.44 o                         
   2   4   2        179.75        216.82         8.37 o                         
   3   4   2       2742.80       2730.64        71.48 o                         
   4   4   2          0.30          2.48         0.81 o                         
   5   4   2         70.36         78.56         1.99 o                         
   6   4   2          1.21          2.07         1.07 o                         
   7   4   2        356.25        334.50         6.18 o                         
   8   4   2         37.81         34.36         1.94 o                         
   9   4   2        161.19        161.59         5.52 o                         
 -10   5   2         11.57          9.53         2.82 o                         
  -9   5   2        107.27        116.82         4.24 o                         
  -8   5   2        148.41        175.78         4.18 o                         
  -7   5   2         29.03         27.47         1.64 o                         
  -6   5   2        166.94        149.04         2.97 o                         
  -5   5   2       1019.63       1032.30        18.80 o                         
  -4   5   2        236.02        256.66         4.75 o                         
  -3   5   2        604.68        570.94        12.11 o                         
  -2   5   2          2.44          8.95         1.75 o                         
  -1   5   2        575.94        471.69        15.49 o                         
   0   5   2        190.47        177.08         6.84 o                         
   1   5   2         30.62         17.92         1.86 o                         
   2   5   2        390.89        357.72        14.74 o                         
   3   5   2       1319.28       1364.62        26.04 o                         
   4   5   2         25.01         27.16         1.06 o                         
   5   5   2          6.27          9.08         1.00 o                         
   6   5   2        961.88        957.52        16.72 o                         
   7   5   2        680.65        646.96        11.66 o                         
   8   5   2        134.84        151.72         3.65 o                         
   9   5   2        229.78        246.27         8.19 o                         
  -9   6   2        335.19        309.66         8.13 o                         
  -8   6   2         21.90         19.06         2.08 o                         
  -7   6   2        174.37        185.30         3.96 o                         
  -6   6   2        110.70        106.25         2.32 o                         
  -5   6   2        173.47        148.59         2.86 o                         
  -4   6   2        360.32        332.98         5.98 o                         
  -3   6   2        683.48        730.48        13.63 o                         
  -2   6   2        930.74        875.72        20.83 o                         
  -1   6   2        114.28        119.95         5.67 o                         
   0   6   2        178.64        167.46         6.80 o                         
   1   6   2        772.18        727.80        33.92 o                         
   2   6   2       1682.61       1539.42        29.41 o                         
   3   6   2        111.10        130.53         2.75 o                         
   4   6   2        334.48        335.81         6.16 o                         
   5   6   2        170.82        176.10         3.72 o                         
   6   6   2         56.69         70.62         2.49 o                         
   7   6   2        301.51        306.28         5.99 o                         
   8   6   2         91.90         81.94         2.47 o                         
   9   6   2          6.72          8.76         1.85 o                         
  -9   7   2        115.60        120.34         4.22 o                         
  -8   7   2        361.63        387.95         8.72 o                         
  -7   7   2        551.14        601.44        12.13 o                         
  -6   7   2        111.49         97.25         3.14 o                         
  -5   7   2        250.24        243.83         4.54 o                         
  -4   7   2        577.36        529.67         9.78 o                         
  -3   7   2         70.50        106.72         2.14 o                         
  -2   7   2         10.61         32.75         1.46 o                         
  -1   7   2        159.58        192.01         3.90 o                         
   0   7   2       3036.62       2975.50        67.39 o                         
   1   7   2        117.91        101.62         2.58 o                         
   2   7   2        597.48        669.06        13.35 o                         
   3   7   2        560.17        524.63         8.66 o                         
   4   7   2        826.75        766.82        14.09 o                         
   5   7   2         62.38         63.26         1.82 o                         
   6   7   2          0.21          0.21         1.29 o                         
   7   7   2          9.54         19.82         1.70 o                         
   8   7   2        364.70        310.57         6.90 o                         
   9   7   2          0.89          2.39         2.41 o                         
  -9   8   2          2.08          7.77         1.96 o                         
  -8   8   2        183.48        172.01         4.05 o                         
  -7   8   2        187.37        170.15         4.23 o                         
  -6   8   2        200.52        203.07         4.05 o                         
  -5   8   2        180.30        192.29         3.67 o                         
  -4   8   2         79.98         92.28         2.12 o                         
  -3   8   2          7.42         12.33         0.93 o                         
  -2   8   2        440.49        433.07         7.83 o                         
  -1   8   2        192.33        201.12         3.69 o                         
   0   8   2        196.35        206.62         3.83 o                         
   1   8   2       1684.54       1762.50        30.26 o                         
   2   8   2         32.16         44.14         1.34 o                         
   3   8   2          9.30          8.61         1.14 o                         
   4   8   2         24.96         25.74         1.40 o                         
   5   8   2        624.15        596.47        12.68 o                         
   6   8   2        199.88        207.03         5.17 o                         
   7   8   2         50.14         38.54         1.82 o                         
   8   8   2        109.34        102.51         5.46 o                         
  -8   9   2         10.13          9.08         1.93 o                         
  -7   9   2         26.93         33.33         1.85 o                         
  -6   9   2         39.92         34.77         1.71 o                         
  -5   9   2         88.09         75.52         2.11 o                         
  -4   9   2        226.14        225.53         4.47 o                         
  -3   9   2        115.24        130.05         2.68 o                         
  -2   9   2       1450.14       1481.29        27.64 o                         
  -1   9   2        557.66        574.24        10.17 o                         
   0   9   2          7.95          6.62         0.89 o                         
   1   9   2        461.34        433.14         7.65 o                         
   2   9   2        283.49        279.53         5.55 o                         
   3   9   2        219.71        212.68         4.54 o                         
   4   9   2        125.33        124.77         3.29 o                         
   5   9   2          0.36          2.16         1.47 o                         
   6   9   2        136.63        116.10         3.12 o                         
   7   9   2         42.88         46.38         2.11 o                         
   8   9   2          5.56          5.87         1.85 o                         
  -8  10   2         41.24         33.44         2.17 o                         
  -7  10   2         96.65        111.47         3.20 o                         
  -6  10   2         26.78         28.42         1.97 o                         
  -5  10   2          3.38         -0.86         1.44 o                         
  -4  10   2          6.63          3.20         1.66 o                         
  -3  10   2        523.03        506.77         9.56 o                         
  -2  10   2        193.67        189.12         3.75 o                         
  -1  10   2         42.82         38.72         1.66 o                         
   0  10   2        793.64        762.00        14.12 o                         
   1  10   2        207.16        206.60         4.17 o                         
   2  10   2        669.70        733.10        13.60 o                         
   3  10   2         13.19         17.00         1.40 o                         
   4  10   2       1113.15       1041.35        22.34 o                         
   5  10   2        141.75        138.03         3.51 o                         
   6  10   2        226.34        236.15         5.36 o                         
   7  10   2        246.42        249.86         8.54 o                         
   8  10   2          0.00         -0.52         2.55 o                         
  -8  11   2         52.42         58.13         5.24 o                         
  -7  11   2         40.84         36.66         2.71 o                         
  -6  11   2         97.16         93.39         2.86 o                         
  -5  11   2       2680.86       2603.13        51.08 o                         
  -4  11   2        853.18        849.18        17.04 o                         
  -3  11   2         17.62         24.65         1.53 o                         
  -2  11   2          7.26          6.23         1.15 o                         
  -1  11   2        265.26        263.03         5.16 o                         
   0  11   2        349.64        384.88         8.19 o                         
   1  11   2         93.54         94.73         2.68 o                         
   2  11   2         21.96         24.65         1.65 o                         
   3  11   2        731.83        752.62        14.63 o                         
   4  11   2         69.58         58.27         2.31 o                         
   5  11   2          0.60          1.07         2.35 o                         
   6  11   2          0.05          0.25         1.80 o                         
   7  11   2          0.73          0.46         1.80 o                         
  -7  12   2         18.88         17.67         2.26 o                         
  -6  12   2        239.92        274.53         9.29 o                         
  -5  12   2          4.80          4.51         1.73 o                         
  -4  12   2         80.46         90.76         2.89 o                         
  -3  12   2          5.28          8.69         1.64 o                         
  -2  12   2         32.35         36.18         1.70 o                         
  -1  12   2        710.63        682.15        16.63 o                         
   0  12   2       3026.62       3017.19        75.27 o                         
   1  12   2         61.36         59.47         3.49 o                         
   2  12   2       1591.07       1529.28        32.93 o                         
   3  12   2        560.27        562.98        11.87 o                         
   4  12   2        210.83        187.32         6.10 o                         
   5  12   2        224.18        224.71         5.70 o                         
   6  12   2         18.50         19.79         2.00 o                         
  -6  13   2         13.85         17.81         2.32 o                         
  -5  13   2         22.95         16.24         1.99 o                         
  -4  13   2        128.69        125.87         3.58 o                         
  -3  13   2        608.56        594.55        16.66 o                         
  -2  13   2          0.19          1.29         1.66 o                         
  -1  13   2         58.34         53.83         2.28 o                         
   0  13   2        108.74        116.57         3.46 o                         
   1  13   2         75.70         96.13         3.13 o                         
   2  13   2         54.33         46.15         2.31 o                         
   3  13   2          2.91          3.82         2.06 o                         
   4  13   2         35.13         29.20         2.20 o                         
   5  13   2          6.86          3.10         2.21 o                         
   6  13   2        154.98        128.47         5.66 o                         
  -5  14   2         18.11         14.75         2.34 o                         
  -4  14   2         83.84         78.75         3.12 o                         
  -3  14   2         16.19         19.67         2.19 o                         
  -2  14   2         47.42         45.66         2.65 o                         
  -1  14   2        215.11        201.80         5.51 o                         
   0  14   2         52.83         51.19         2.39 o                         
   1  14   2        317.78        326.77         9.09 o                         
   2  14   2          0.76         -0.39         1.92 o                         
   3  14   2        373.31        353.20        11.72 o                         
   4  14   2        165.11        152.59         7.37 o                         
   5  14   2        148.33        142.49         7.31 o                         
  -4  15   2          0.65          1.56         2.36 o                         
  -3  15   2         50.91         48.29         2.63 o                         
  -2  15   2          0.47          0.82         2.20 o                         
  -1  15   2          5.38          4.40         2.14 o                         
   0  15   2        141.92        132.95         4.56 o                         
   1  15   2        137.13        141.12         4.85 o                         
   2  15   2        116.24        121.73         5.00 o                         
   3  15   2          0.42         -0.67         2.52 o                         
   4  15   2          0.74          2.96         3.30 o                         
  -3  16   2          1.35          6.21         6.78 o                         
  -2  16   2         32.11         37.95         3.01 o                         
  -1  16   2          8.58          6.53         2.30 o                         
   0  16   2          7.98         12.98         2.43 o                         
   1  16   2         88.11         75.09         6.64 o                         
   2  16   2          1.38          2.77         5.07 o                         
  -9   0   3        662.15        713.32        20.52 o                         
  -7   0   3         29.89         26.32         2.32 o                         
  -5   0   3        782.42        789.00        19.79 o                         
  -3   0   3       3231.31       3087.89       139.75 o                         
  -1   0   3         18.82         31.78         1.90 o                         
   1   0   3          9.37          6.82         1.45 o                         
   3   0   3       5484.55       5403.73       267.06 o                         
   5   0   3        785.89        899.98        20.57 o                         
   7   0   3        143.35        162.17         4.93 o                         
   9   0   3        187.15        201.24        11.31 o                         
 -10   1   3        110.43         98.56         3.00 o                         
  -9   1   3        214.17        240.36         5.76 o                         
  -8   1   3        328.03        345.20         7.18 o                         
  -7   1   3        275.84        270.44         5.71 o                         
  -6   1   3         16.42         14.05         1.00 o                         
  -5   1   3         14.63          8.74         0.76 o                         
  -4   1   3        445.07        420.45        19.28 o                         
  -3   1   3        988.45        892.58        40.40 o                         
  -1   1   3       6098.47       4669.92       366.99 o                         
   0   1   3       2229.09       1931.10        75.83 o                         
   1   1   3       2916.62       2603.48       102.17 o                         
   2   1   3        147.88        131.00         5.77 o                         
   3   1   3          5.83          4.82         1.34 o                         
   4   1   3       1565.06       1689.56        29.75 o                         
   5   1   3         22.36         31.02         1.10 o                         
   6   1   3         82.82         92.47         2.19 o                         
   7   1   3        789.36        812.05        13.96 o                         
   8   1   3        410.89        392.86         9.02 o                         
   9   1   3        111.93        124.91         4.45 o                         
 -10   2   3          0.01          0.79         2.25 o                         
  -9   2   3         48.45         45.12         2.07 o                         
  -8   2   3         31.23         33.60         1.68 o                         
  -7   2   3        464.04        485.30         8.78 o                         
  -6   2   3        213.74        226.43         4.15 o                         
  -5   2   3         47.16         50.50         1.35 o                         
  -4   2   3        634.85        593.09        14.04 o                         
  -3   2   3         92.42         85.58         3.55 o                         
  -2   2   3       3582.68       3082.64       107.90 o                         
  -1   2   3       4077.70       3430.76       190.01 o                         
   0   2   3       6179.81       4953.95       274.82 o                         
   1   2   3       2690.99       2357.84        75.64 o                         
   2   2   3         20.00         19.63         1.83 o                         
   3   2   3          0.18          5.04         1.39 o                         
   4   2   3          0.75          1.49         0.76 o                         
   5   2   3        743.53        768.64        13.61 o                         
   6   2   3        166.47        165.37         3.04 o                         
   7   2   3       2098.92       2040.43        34.28 o                         
   8   2   3        499.23        480.63        10.50 o                         
   9   2   3         72.02         78.75         3.96 o                         
 -10   3   3         49.01         52.83         3.07 o                         
  -9   3   3        585.67        625.12        12.32 o                         
  -8   3   3        412.76        416.70         8.53 o                         
  -7   3   3         26.64         27.66         1.46 o                         
  -6   3   3         23.08         18.60         1.09 o                         
  -5   3   3       1509.41       1660.45        27.88 o                         
  -4   3   3         58.74         63.32         1.70 o                         
  -3   3   3        378.65        389.39        12.65 o                         
  -2   3   3       4732.26       4363.08       152.43 o                         
   0   3   3       3137.70       2617.69       122.73 o                         
   1   3   3        314.83        227.79         7.88 o                         
   2   3   3        740.97        773.74        27.75 o                         
   3   3   3          4.59          4.71         1.31 o                         
   4   3   3        947.66       1053.71        18.60 o                         
   5   3   3        302.29        302.32         5.62 o                         
   6   3   3          4.30          4.26         1.06 o                         
   7   3   3         76.50         77.97         2.07 o                         
   8   3   3        152.16        163.79         3.73 o                         
   9   3   3          3.85          1.67         1.84 o                         
 -10   4   3        141.47        145.13         6.68 o                         
  -9   4   3          2.10          2.70         1.72 o                         
  -8   4   3        468.61        513.03         9.68 o                         
  -7   4   3         10.61         12.54         1.24 o                         
  -6   4   3        112.58        139.90         2.77 o                         
  -5   4   3         78.39         97.86         2.08 o                         
  -4   4   3        480.23        484.76         9.39 o                         
  -3   4   3        241.31        171.54         7.41 o                         
  -2   4   3         41.15         20.59         1.79 o                         
  -1   4   3        661.03        609.21        19.76 o                         
   0   4   3        964.62       1027.04        36.31 o                         
   1   4   3         12.75         10.56         1.22 o                         
   2   4   3        264.38        258.51        10.06 o                         
   3   4   3          5.76          0.85         0.81 o                         
   4   4   3       1592.68       1662.36        30.05 o                         
   5   4   3         10.23         19.29         1.04 o                         
   6   4   3          0.00          3.57         1.15 o                         
   7   4   3        324.64        356.63         6.90 o                         
   8   4   3        143.90        137.72         3.49 o                         
   9   4   3         30.96         37.04         1.92 o                         
 -10   5   3          0.62         -2.67         2.67 o                         
  -9   5   3          1.72          0.98         1.65 o                         
  -8   5   3          4.73          4.20         1.50 o                         
  -7   5   3        117.44        114.60         2.89 o                         
  -6   5   3        182.31        174.80         3.58 o                         
  -5   5   3        926.13        860.86        14.92 o                         
  -4   5   3         23.83         32.25         1.08 o                         
  -3   5   3        705.84        702.53        15.31 o                         
  -2   5   3       1141.38       1184.56        41.72 o                         
  -1   5   3       1373.35       1232.73        39.68 o                         
   0   5   3        681.04        639.69        22.92 o                         
   1   5   3         45.32         30.98         3.08 o                         
   2   5   3        100.33        107.54         3.48 o                         
   3   5   3        339.97        385.29         7.66 o                         
   4   5   3        370.62        379.61         6.66 o                         
   5   5   3        312.76        297.97         5.64 o                         
   6   5   3       1185.05       1197.70        22.44 o                         
   7   5   3         50.63         44.38         1.68 o                         
   8   5   3         39.13         41.58         1.78 o                         
   9   5   3         48.43         37.43         2.03 o                         
  -9   6   3        121.24        112.88         6.10 o                         
  -8   6   3        216.79        247.81         6.18 o                         
  -7   6   3        318.96        309.54         6.15 o                         
  -6   6   3         10.39         16.56         1.19 o                         
  -5   6   3         62.94         52.14         1.46 o                         
  -4   6   3        241.57        275.43         4.84 o                         
  -3   6   3       3836.55       4000.96        78.27 o                         
  -2   6   3       1192.84       1075.17        24.53 o                         
  -1   6   3        414.23        373.55        10.11 o                         
   0   6   3       2221.93       1973.79        69.48 o                         
   1   6   3       2548.37       2522.32        66.09 o                         
   2   6   3       1052.58       1118.05        21.41 o                         
   3   6   3       1177.76       1187.88        21.53 o                         
   4   6   3        112.95        106.61         2.37 o                         
   5   6   3        296.72        296.58         5.79 o                         
   6   6   3        422.59        412.19         8.28 o                         
   7   6   3       1130.67       1056.10        20.96 o                         
   8   6   3         30.83         31.59         1.78 o                         
   9   6   3          0.00          3.50         2.20 o                         
  -9   7   3        166.97        143.28         4.90 o                         
  -8   7   3          2.72          3.54         1.53 o                         
  -7   7   3         69.86         71.67         2.25 o                         
  -6   7   3       1637.53       1610.52        30.93 o                         
  -5   7   3          2.96          6.60         1.08 o                         
  -4   7   3        239.97        270.80         5.59 o                         
  -3   7   3        574.43        605.58        10.10 o                         
  -2   7   3         27.74         35.90         1.07 o                         
  -1   7   3       4068.57       3910.09        68.60 o                         
   0   7   3        165.71        147.30         4.39 o                         
   1   7   3          3.86          7.13         0.95 o                         
   2   7   3        189.65        223.66         4.16 o                         
   3   7   3         41.30         45.04         1.34 o                         
   4   7   3        323.89        299.82         5.93 o                         
   5   7   3         80.07         96.71         2.52 o                         
   6   7   3       3094.31       3077.23        62.60 o                         
   7   7   3       1412.11       1343.06        27.43 o                         
   8   7   3        393.30        372.94        11.19 o                         
  -9   8   3          2.78         -0.79         1.92 o                         
  -8   8   3        175.25        168.74         4.00 o                         
  -7   8   3         95.33         82.80         2.58 o                         
  -6   8   3          5.56          5.91         1.30 o                         
  -5   8   3        223.00        226.34         4.42 o                         
  -4   8   3          7.97         14.63         1.08 o                         
  -3   8   3         57.70         69.71         2.05 o                         
  -2   8   3       1112.41       1092.70        19.34 o                         
  -1   8   3        314.87        355.35         6.46 o                         
   0   8   3       1632.21       1567.28        27.01 o                         
   1   8   3        163.63        209.08         4.01 o                         
   2   8   3          0.49          0.73         0.88 o                         
   3   8   3         42.93         47.82         1.46 o                         
   4   8   3         66.42         68.09         2.07 o                         
   5   8   3          2.02          2.77         1.42 o                         
   6   8   3       3455.26       3369.55        68.28 o                         
   7   8   3         10.97          9.87         1.56 o                         
   8   8   3          1.44          2.47         1.79 o                         
  -9   9   3         59.28         40.32         6.81 o                         
  -8   9   3         32.05         36.13         2.63 o                         
  -7   9   3         55.46         55.07         2.13 o                         
  -6   9   3        357.89        380.53         7.52 o                         
  -5   9   3        334.49        332.07         6.50 o                         
  -4   9   3        224.25        231.98         4.57 o                         
  -3   9   3         14.82         14.40         1.03 o                         
  -2   9   3         40.61         51.54         1.68 o                         
  -1   9   3        291.41        277.54         5.24 o                         
   0   9   3        135.92        143.99         2.82 o                         
   1   9   3          0.72          2.28         1.18 o                         
   2   9   3       1704.52       1746.66        31.69 o                         
   3   9   3         37.91         43.38         1.56 o                         
   4   9   3         40.56         40.43         2.13 o                         
   5   9   3          5.12          5.99         1.54 o                         
   6   9   3          8.33          5.17         2.20 o                         
   7   9   3          1.89          2.11         1.66 o                         
   8   9   3         56.09         54.14         2.82 o                         
  -8  10   3          0.05         -1.14         1.84 o                         
  -7  10   3         15.79         20.44         1.89 o                         
  -6  10   3         35.39         42.32         2.48 o                         
  -5  10   3          5.84          5.31         1.49 o                         
  -4  10   3        127.87        129.46         3.66 o                         
  -3  10   3         36.95         36.91         1.38 o                         
  -2  10   3        432.75        413.16         7.60 o                         
  -1  10   3         89.88         78.58         2.04 o                         
   0  10   3        159.90        142.84         3.09 o                         
   1  10   3        191.45        184.85         3.92 o                         
   2  10   3        453.05        440.65         8.08 o                         
   3  10   3        906.64        863.93        16.69 o                         
   4  10   3        283.89        293.61         6.74 o                         
   5  10   3        292.71        299.75         6.79 o                         
   6  10   3         37.92         32.04         2.00 o                         
   7  10   3          0.67          0.92         1.73 o                         
  -8  11   3          0.06          1.65         3.45 o                         
  -7  11   3         74.03         66.49         2.89 o                         
  -6  11   3          0.64          2.72         1.64 o                         
  -5  11   3        194.33        187.59         4.99 o                         
  -4  11   3        316.50        332.90         7.17 o                         
  -3  11   3       1119.16       1074.10        21.45 o                         
  -2  11   3          8.25          5.52         1.25 o                         
  -1  11   3         28.87         26.36         1.39 o                         
   0  11   3          5.47         10.03         1.28 o                         
   1  11   3          0.00          1.25         1.25 o                         
   2  11   3        253.54        224.88         5.11 o                         
   3  11   3          1.38         -0.72         1.48 o                         
   4  11   3         50.27         54.23         2.65 o                         
   5  11   3         32.89         36.01         2.00 o                         
   6  11   3        262.51        251.72         5.99 o                         
   7  11   3         23.88         23.54         2.26 o                         
  -7  12   3         11.30          7.82         2.13 o                         
  -6  12   3        190.26        181.17         7.16 o                         
  -5  12   3          0.00          1.94         1.73 o                         
  -4  12   3        167.48        161.08         4.08 o                         
  -3  12   3        227.32        233.28         5.70 o                         
  -2  12   3         14.64          6.88         1.77 o                         
  -1  12   3        318.28        322.55         7.22 o                         
   0  12   3         78.18         95.13         3.54 o                         
   1  12   3       1357.45       1369.96        30.42 o                         
   2  12   3        786.29        740.33        15.60 o                         
   3  12   3         24.91         22.56         1.80 o                         
   4  12   3        871.24        837.74        19.38 o                         
   5  12   3         62.70         56.91         3.05 o                         
   6  12   3         19.41         26.71         2.06 o                         
  -6  13   3          0.44          2.83         2.19 o                         
  -5  13   3          0.02          1.40         2.11 o                         
  -4  13   3        468.47        471.93        10.65 o                         
  -3  13   3        243.73        254.35         7.05 o                         
  -2  13   3         64.43         59.39         2.40 o                         
  -1  13   3         93.17         91.80         2.99 o                         
   0  13   3          9.71         17.66         1.85 o                         
   1  13   3         99.76         98.92         3.32 o                         
   2  13   3        433.19        417.30        17.45 o                         
   3  13   3         18.79         20.84         2.10 o                         
   4  13   3          0.64          0.79         2.04 o                         
   5  13   3         99.58         92.45         3.66 o                         
   6  13   3         12.78         15.46         6.87 o                         
  -5  14   3        155.31        158.48         8.44 o                         
  -4  14   3          0.01          1.64         2.28 o                         
  -3  14   3         76.23         79.06         3.25 o                         
  -2  14   3         76.63         76.49         3.26 o                         
  -1  14   3        153.45        165.90         4.88 o                         
   0  14   3        789.19        777.85        18.37 o                         
   1  14   3        622.16        597.43        14.99 o                         
   2  14   3          2.26          1.59         1.95 o                         
   3  14   3         12.29         14.69         2.36 o                         
   4  14   3        106.72        118.84         6.32 o                         
   5  14   3         39.60         37.34         3.41 o                         
  -4  15   3         25.22         24.42         3.95 o                         
  -3  15   3         19.32         22.87         2.21 o                         
  -2  15   3          1.51         -0.17         2.58 o                         
  -1  15   3         44.14         32.33         2.85 o                         
   0  15   3        299.55        306.40        10.09 o                         
   1  15   3         29.00         26.48         2.44 o                         
   2  15   3        101.29         94.19         4.32 o                         
   3  15   3         46.49         43.80         3.46 o                         
   4  15   3         18.31         20.04         3.71 o                         
  -3  16   3          0.57         -2.81         4.87 o                         
  -2  16   3         48.31         45.02         3.36 o                         
  -1  16   3         25.10         28.73         4.20 o                         
   0  16   3          5.62          7.75         2.40 o                         
   1  16   3          2.09          7.30         3.81 o                         
   2  16   3        223.35        207.80        12.92 o                         
 -10   0   4        405.90        442.47        16.83 o                         
  -8   0   4       2148.76       2252.67        72.57 o                         
  -6   0   4          6.56         13.97         1.57 o                         
  -4   0   4       1968.08       1949.89        88.25 o                         
   2   0   4        491.98        563.03        31.82 o                         
   4   0   4        532.35        487.38        11.35 o                         
   6   0   4        135.14        139.53         3.82 o                         
   8   0   4         19.24         21.64         2.21 o                         
 -10   1   4         69.96         69.98         2.90 o                         
  -9   1   4        138.87        131.74         3.66 o                         
  -8   1   4          8.42          8.85         1.62 o                         
  -7   1   4        740.25        758.18        14.15 o                         
  -6   1   4          1.71          4.91         1.09 o                         
  -5   1   4       1499.54       1637.75        30.39 o                         
  -4   1   4         94.62         83.03         2.56 o                         
  -3   1   4        712.59        683.72        24.19 o                         
  -2   1   4       2548.48       2225.25        71.20 o                         
   0   1   4        502.38        429.58        17.38 o                         
   1   1   4       1199.62       1089.97        38.61 o                         
   2   1   4        311.98        254.21        11.95 o                         
   3   1   4        349.08        363.08        10.00 o                         
   4   1   4         12.68         21.15         0.91 o                         
   5   1   4        110.32        134.06         2.96 o                         
   6   1   4        200.22        197.00         3.58 o                         
   7   1   4        876.90        905.02        15.81 o                         
   8   1   4         79.41         90.98         2.38 o                         
   9   1   4        123.15         95.90         4.93 o                         
 -10   2   4         91.45         96.46         3.57 o                         
  -9   2   4         34.03         33.61         1.91 o                         
  -8   2   4        136.61        125.31         3.38 o                         
  -7   2   4         41.26         42.95         1.64 o                         
  -6   2   4        424.07        409.91         7.57 o                         
  -5   2   4         89.43         97.32         1.97 o                         
  -4   2   4        826.61        839.90        19.10 o                         
  -3   2   4        196.93        209.33         7.01 o                         
  -1   2   4        656.27        640.80        36.16 o                         
   1   2   4       3002.44       2928.68        93.71 o                         
   2   2   4         54.46         63.79         3.04 o                         
   3   2   4        508.92        611.93        12.64 o                         
   4   2   4        464.82        559.70         9.57 o                         
   5   2   4        360.94        369.88         6.59 o                         
   6   2   4       1630.06       1632.90        28.11 o                         
   7   2   4       1127.68       1065.82        18.92 o                         
   8   2   4        108.48         99.31         2.64 o                         
   9   2   4        132.11        135.32         5.61 o                         
 -10   3   4         46.23         45.73         2.93 o                         
  -9   3   4        486.23        467.05        10.38 o                         
  -8   3   4        220.12        216.33         4.84 o                         
  -7   3   4        765.73        785.82        13.85 o                         
  -6   3   4        651.34        733.18        13.10 o                         
  -5   3   4         11.62          9.47         0.82 o                         
  -4   3   4       1813.00       1834.08        34.89 o                         
  -3   3   4        129.74        123.27         4.43 o                         
  -2   3   4       2378.08       2092.56        82.08 o                         
  -1   3   4        156.92        132.78         6.57 o                         
   0   3   4       1005.28        978.62        38.76 o                         
   1   3   4        155.30        183.95         6.60 o                         
   2   3   4         84.88        121.88         4.95 o                         
   3   3   4       1658.03       1771.65        36.06 o                         
   4   3   4          3.30          8.55         0.82 o                         
   5   3   4         63.53         60.98         1.61 o                         
   6   3   4         17.77         15.87         1.19 o                         
   7   3   4         83.56         74.84         2.06 o                         
   8   3   4         83.84         84.95         2.41 o                         
   9   3   4         11.33         12.68         1.79 o                         
 -10   4   4        251.43        258.25        10.75 o                         
  -9   4   4         39.39         39.95         2.00 o                         
  -8   4   4        137.27        128.96         3.06 o                         
  -7   4   4        449.52        444.83         7.99 o                         
  -6   4   4         73.95         90.26         2.10 o                         
  -5   4   4       2905.32       3011.05        50.33 o                         
  -4   4   4        508.88        504.42         9.50 o                         
  -3   4   4       2172.52       2167.42        60.21 o                         
  -2   4   4       1222.67       1096.64        38.39 o                         
  -1   4   4       1103.20       1077.47        49.18 o                         
   0   4   4        933.29        875.86        34.85 o                         
   1   4   4        321.85        335.56        12.39 o                         
   2   4   4         56.53         53.29         3.39 o                         
   3   4   4       3993.85       4231.89        78.29 o                         
   4   4   4         36.07         40.92         1.24 o                         
   5   4   4        159.01        170.13         3.36 o                         
   6   4   4         62.72         64.81         1.98 o                         
   7   4   4        186.89        202.55         4.29 o                         
   8   4   4        147.55        144.10         3.99 o                         
   9   4   4        147.35        151.42         6.03 o                         
 -10   5   4        103.37         81.27         5.87 o                         
  -9   5   4         16.18         13.58         1.73 o                         
  -8   5   4        186.67        187.06         4.45 o                         
  -7   5   4        775.24        743.79        14.18 o                         
  -6   5   4       1182.01       1197.28        20.25 o                         
  -5   5   4          4.63          5.38         0.98 o                         
  -4   5   4          0.55          1.82         0.79 o                         
  -3   5   4        496.08        480.82         9.99 o                         
  -2   5   4        335.93        331.87        11.02 o                         
  -1   5   4       1819.79       1814.35        63.60 o                         
   0   5   4        141.17        133.93         5.58 o                         
   1   5   4       1412.34       1368.72        48.37 o                         
   2   5   4       3047.06       3059.70        61.98 o                         
   3   5   4        215.19        215.10         4.08 o                         
   4   5   4         42.97         42.62         1.41 o                         
   5   5   4        154.07        159.69         3.28 o                         
   6   5   4         12.95         14.36         1.35 o                         
   7   5   4        329.09        332.10         6.66 o                         
   8   5   4         31.34         38.37         1.88 o                         
   9   5   4         24.57         20.43         3.89 o                         
  -9   6   4          0.08         -0.41         2.03 o                         
  -8   6   4        403.73        425.49         9.27 o                         
  -7   6   4        279.71        272.72         5.41 o                         
  -6   6   4         64.83         80.02         2.05 o                         
  -5   6   4         10.75         14.51         1.13 o                         
  -4   6   4         36.72         47.65         1.32 o                         
  -3   6   4       1913.14       1892.95        36.13 o                         
  -2   6   4        664.63        619.36        14.97 o                         
  -1   6   4       3712.51       3625.83        89.82 o                         
   0   6   4        612.74        645.61        16.31 o                         
   1   6   4        883.86        857.24        19.69 o                         
   2   6   4        144.86        163.97         3.29 o                         
   3   6   4        221.66        232.32         4.49 o                         
   4   6   4         66.89         65.68         1.82 o                         
   5   6   4         23.72         22.76         1.35 o                         
   6   6   4        119.87        114.84         2.77 o                         
   7   6   4        179.94        170.38         5.28 o                         
   8   6   4          9.55          9.77         1.74 o                         
   9   6   4          1.51          1.15         9.16 o                         
  -9   7   4        105.78        107.70         3.43 o                         
  -8   7   4        118.78        118.48         3.13 o                         
  -7   7   4        256.50        253.05         5.41 o                         
  -6   7   4          9.56          6.38         1.54 o                         
  -5   7   4        584.86        586.68        10.68 o                         
  -4   7   4        193.65        193.42         3.98 o                         
  -3   7   4         73.83         82.82         1.90 o                         
  -2   7   4         26.72         41.13         1.43 o                         
  -1   7   4          6.27         14.69         0.83 o                         
   0   7   4       2680.51       2753.51        52.41 o                         
   1   7   4       1174.37       1246.17        22.01 o                         
   2   7   4         22.91         18.55         1.14 o                         
   3   7   4       1644.53       1733.83        31.42 o                         
   4   7   4          7.83         10.57         1.17 o                         
   5   7   4          0.11          2.35         1.80 o                         
   6   7   4         18.39         12.25         1.51 o                         
   7   7   4         35.02         42.22         1.86 o                         
   8   7   4         11.14         10.57         1.67 o                         
  -9   8   4        375.15        382.33        11.27 o                         
  -8   8   4         76.87         84.18         2.83 o                         
  -7   8   4         47.68         47.28         2.08 o                         
  -6   8   4         32.25         30.76         1.52 o                         
  -5   8   4        383.40        395.97         7.21 o                         
  -4   8   4         28.53         32.23         1.28 o                         
  -3   8   4        914.69        938.12        16.65 o                         
  -2   8   4         59.40         65.53         1.59 o                         
  -1   8   4        212.94        209.22         3.91 o                         
   0   8   4         23.89         26.54         1.09 o                         
   1   8   4          2.42          2.37         0.93 o                         
   2   8   4        175.70        176.25         3.72 o                         
   3   8   4         66.16         79.13         2.06 o                         
   4   8   4        304.65        309.08         6.26 o                         
   5   8   4       1012.84        927.47        18.04 o                         
   6   8   4         51.82         50.39         2.07 o                         
   7   8   4         83.98         83.62         3.01 o                         
   8   8   4          1.03          1.17         1.92 o                         
  -9   9   4        109.28         85.12        10.12 o                         
  -8   9   4         18.27         16.66         2.45 o                         
  -7   9   4          9.40          7.42         1.66 o                         
  -6   9   4         10.94         12.55         1.51 o                         
  -5   9   4        833.12        828.24        15.29 o                         
  -4   9   4        649.32        630.54        11.41 o                         
  -3   9   4        392.74        388.55         7.38 o                         
  -2   9   4         42.98         47.63         1.76 o                         
  -1   9   4        988.07        994.62        18.21 o                         
   0   9   4        333.03        318.60         6.84 o                         
   1   9   4        495.69        516.62         9.26 o                         
   2   9   4        130.16        140.03         3.12 o                         
   3   9   4        506.31        529.60        10.05 o                         
   4   9   4        152.21        175.25         4.27 o                         
   5   9   4         62.24         71.81         2.57 o                         
   6   9   4          0.23          0.84         1.65 o                         
   7   9   4        351.98        374.36        11.96 o                         
   8   9   4          2.85          6.58         2.76 o                         
  -8  10   4          3.02          4.21         1.91 o                         
  -7  10   4          0.99          7.55         2.04 o                         
  -6  10   4         56.38         56.21         2.55 o                         
  -5  10   4         30.02         26.00         1.65 o                         
  -4  10   4        632.53        674.51        13.35 o                         
  -3  10   4          2.63          3.76         1.25 o                         
  -2  10   4          8.12         10.83         1.20 o                         
  -1  10   4        361.18        351.65         6.90 o                         
   0  10   4        203.41        198.84         4.40 o                         
   1  10   4        217.38        216.35         4.47 o                         
   2  10   4         83.51         83.45         2.51 o                         
   3  10   4         41.65         41.29         2.03 o                         
   4  10   4       3472.02       3473.19        78.59 o                         
   5  10   4        170.55        200.23         6.00 o                         
   6  10   4          5.95          3.66         1.77 o                         
   7  10   4          3.48          1.40         1.85 o                         
  -8  11   4         23.90         19.80         2.89 o                         
  -7  11   4          0.00          0.64         2.39 o                         
  -6  11   4         87.85         86.47         2.62 o                         
  -5  11   4        112.52        112.80         3.27 o                         
  -4  11   4        545.44        551.86        11.36 o                         
  -3  11   4         56.57         65.79         2.31 o                         
  -2  11   4         38.87         38.50         1.84 o                         
  -1  11   4         19.89         24.70         1.50 o                         
   0  11   4         13.18         13.41         1.79 o                         
   1  11   4        597.98        583.23        15.64 o                         
   2  11   4         99.71         87.98         2.89 o                         
   3  11   4        510.31        481.89        10.10 o                         
   4  11   4        253.10        272.89         7.28 o                         
   5  11   4        262.65        256.47         6.09 o                         
   6  11   4          1.70          0.22         1.95 o                         
   7  11   4         31.67         35.84         3.55 o                         
  -7  12   4          5.58          5.64         2.22 o                         
  -6  12   4         16.79         16.03         2.00 o                         
  -5  12   4        150.57        137.12         3.66 o                         
  -4  12   4        240.49        215.46         5.55 o                         
  -3  12   4        387.16        419.96         9.13 o                         
  -2  12   4        742.73        752.05        14.53 o                         
  -1  12   4       1304.47       1358.99        29.03 o                         
   0  12   4        809.48        772.94        16.89 o                         
   1  12   4          0.55          3.05         1.59 o                         
   2  12   4        281.39        290.77         6.93 o                         
   3  12   4         49.70         54.77         2.70 o                         
   4  12   4         79.58         92.91         3.34 o                         
   5  12   4        111.55        111.12         3.74 o                         
   6  12   4        130.82        132.64         4.23 o                         
  -6  13   4         24.42         24.62         2.37 o                         
  -5  13   4        124.03        107.69         4.63 o                         
  -4  13   4         83.39         82.25         2.81 o                         
  -3  13   4         98.23         97.75         3.48 o                         
  -2  13   4          1.84          3.89         1.73 o                         
  -1  13   4        578.37        567.34        13.13 o                         
   0  13   4          8.01          8.09         1.87 o                         
   1  13   4          3.27          3.14         1.90 o                         
   2  13   4          0.53         -0.71         2.11 o                         
   3  13   4         94.13        117.89         4.14 o                         
   4  13   4          4.05          7.05         2.15 o                         
   5  13   4         33.51         21.87         2.59 o                         
  -5  14   4          3.18          4.41         2.26 o                         
  -4  14   4        129.45        160.18         7.69 o                         
  -3  14   4         47.62         42.40         2.38 o                         
  -2  14   4          9.64         13.31         2.08 o                         
  -1  14   4        133.04        129.32         4.07 o                         
   0  14   4         23.14         26.69         2.06 o                         
   1  14   4         36.00         41.15         2.62 o                         
   2  14   4         72.23         86.53         3.39 o                         
   3  14   4        119.65        111.58         5.91 o                         
   4  14   4        333.12        334.93        13.76 o                         
  -4  15   4          8.51          5.84         2.89 o                         
  -3  15   4          1.91          2.59         2.12 o                         
  -2  15   4         14.11         21.83         3.11 o                         
  -1  15   4          6.75          7.71         2.36 o                         
   0  15   4          0.04         -1.21         2.25 o                         
   1  15   4         31.44         26.44         2.23 o                         
   2  15   4          1.98          1.49         2.29 o                         
   3  15   4          2.86          1.86         3.10 o                         
  -2  16   4          0.35          6.02         3.33 o                         
  -1  16   4          6.84          4.08         2.73 o                         
   0  16   4         95.87         94.48         5.05 o                         
   1  16   4         45.39         31.90         4.00 o                         
   2  16   4          0.77         -2.10        26.91 o                         
  -9   0   5         35.33         50.62         3.11 o                         
  -7   0   5        572.99        631.91        17.21 o                         
  -5   0   5          4.43          8.38         1.46 o                         
  -3   0   5          1.68          4.51         1.82 o                         
   1   0   5        144.81        119.68         8.22 o                         
   3   0   5         10.02         20.86         1.64 o                         
   5   0   5        600.99        623.40        14.99 o                         
   7   0   5       2965.24       3027.78        84.11 o                         
   9   0   5         53.55         59.74         4.14 o                         
 -10   1   5         25.47         19.47         2.15 o                         
  -9   1   5        190.17        194.91         5.09 o                         
  -8   1   5        180.37        190.67         4.70 o                         
  -7   1   5        527.78        545.98        10.09 o                         
  -6   1   5         47.82         59.81         1.66 o                         
  -5   1   5        333.60        330.93         6.06 o                         
  -4   1   5        192.17        174.12         4.52 o                         
  -3   1   5        714.15        699.57        24.19 o                         
  -1   1   5        976.26        935.47        37.19 o                         
   0   1   5        265.21        285.48        11.98 o                         
   1   1   5        670.28        716.87        25.73 o                         
   2   1   5         77.39         77.22         3.71 o                         
   3   1   5        795.96        748.10        15.39 o                         
   4   1   5        188.42        229.24         4.11 o                         
   5   1   5        128.56        129.19         2.58 o                         
   6   1   5        541.41        607.25        10.68 o                         
   7   1   5         53.35         65.72         1.92 o                         
   8   1   5        108.33         98.15         2.78 o                         
   9   1   5          0.55          0.94         2.13 o                         
 -10   2   5          0.03          0.47         2.05 o                         
  -9   2   5        120.49        114.80         3.27 o                         
  -8   2   5       1083.09       1142.74        24.25 o                         
  -7   2   5         12.60         14.33         1.45 o                         
  -6   2   5         13.72         13.84         1.21 o                         
  -5   2   5       2388.92       2376.84        42.83 o                         
  -4   2   5         10.85         18.34         0.85 o                         
  -3   2   5        182.35        192.79         6.68 o                         
  -2   2   5       1403.80       1273.95        44.87 o                         
  -1   2   5        704.92        705.39        28.19 o                         
   0   2   5       1155.49       1171.72        41.53 o                         
   1   2   5        155.37        161.78         5.99 o                         
   2   2   5       1263.16       1323.11        46.98 o                         
   3   2   5       2801.39       3175.40        58.72 o                         
   4   2   5         22.87         37.46         1.13 o                         
   5   2   5          8.74         11.02         0.99 o                         
   6   2   5        127.46        142.19         3.31 o                         
   7   2   5        151.31        174.76         3.74 o                         
   8   2   5        174.90        165.77         5.37 o                         
   9   2   5         42.89         36.73         2.42 o                         
 -10   3   5         10.43          6.34         2.08 o                         
  -9   3   5          0.72         -0.41         1.65 o                         
  -8   3   5        572.55        568.66        11.07 o                         
  -7   3   5        118.70        116.49         2.74 o                         
  -6   3   5        402.50        387.64         7.25 o                         
  -5   3   5        298.03        334.22         5.73 o                         
  -4   3   5        194.81        202.62         3.88 o                         
  -3   3   5          7.47         12.61         1.17 o                         
  -2   3   5       1733.26       1656.18        75.32 o                         
  -1   3   5        514.78        463.36        18.85 o                         
   0   3   5         33.07         26.61         2.58 o                         
   1   3   5       3621.67       3744.00       119.63 o                         
   2   3   5        212.33        202.99         5.41 o                         
   3   3   5        171.74        156.92         3.16 o                         
   4   3   5          0.35          0.32         0.78 o                         
   5   3   5         16.55         22.63         1.11 o                         
   6   3   5        212.77        205.83         4.64 o                         
   7   3   5        489.79        512.76         9.63 o                         
   8   3   5         49.77         43.58         1.96 o                         
   9   3   5          6.33          5.43         2.20 o                         
 -10   4   5         47.50         32.45         2.68 o                         
  -9   4   5          0.86          2.81         1.70 o                         
  -8   4   5        538.77        560.37        10.84 o                         
  -7   4   5        662.15        691.08        12.95 o                         
  -6   4   5        682.12        707.74        12.13 o                         
  -5   4   5        465.27        444.88         7.53 o                         
  -4   4   5       1332.44       1354.29        25.10 o                         
  -3   4   5         82.71         82.28         2.59 o                         
  -2   4   5         76.10         68.43         6.17 o                         
  -1   4   5       2170.16       2093.18       117.06 o                         
   0   4   5          9.34         17.25         1.80 o                         
   1   4   5         38.67         37.03         2.39 o                         
   2   4   5       3990.69       4125.93        83.60 o                         
   3   4   5         46.24         48.67         1.30 o                         
   4   4   5          2.69          2.65         1.09 o                         
   5   4   5       1660.08       1697.52        31.39 o                         
   6   4   5        843.59        860.44        16.70 o                         
   7   4   5         38.40         40.36         1.90 o                         
   8   4   5          7.77          3.20         1.69 o                         
   9   4   5         48.82         50.93         3.68 o                         
 -10   5   5         10.60         20.35         3.24 o                         
  -9   5   5        108.27        104.35         4.20 o                         
  -8   5   5         33.35         31.53         1.83 o                         
  -7   5   5        328.79        321.83         6.24 o                         
  -6   5   5        838.20        862.20        14.34 o                         
  -5   5   5         69.82         79.55         2.17 o                         
  -4   5   5          0.49          6.80         1.50 o                         
  -3   5   5        197.40        219.96         4.37 o                         
  -2   5   5       1366.98       1305.39        31.07 o                         
  -1   5   5        241.34        278.60        12.84 o                         
   0   5   5         81.18         60.07         2.69 o                         
   1   5   5        104.83         92.11         2.51 o                         
   2   5   5       3313.35       3606.03        68.67 o                         
   3   5   5        433.04        376.84         6.73 o                         
   4   5   5          1.07          4.54         1.00 o                         
   5   5   5         61.27         68.16         1.89 o                         
   6   5   5        206.02        204.30         4.30 o                         
   7   5   5        220.50        201.90         5.68 o                         
   8   5   5         22.55         25.03         2.17 o                         
  -9   6   5         35.26         31.40         2.32 o                         
  -8   6   5         71.02         57.36         2.14 o                         
  -7   6   5        758.72        767.82        15.34 o                         
  -6   6   5        136.03        120.79         2.88 o                         
  -5   6   5        114.62        128.23         2.68 o                         
  -4   6   5          2.45          2.95         0.95 o                         
  -3   6   5       1795.19       1856.67        33.49 o                         
  -2   6   5          1.63          4.87         0.87 o                         
  -1   6   5         14.00         30.34         1.95 o                         
   0   6   5        661.71        683.75        13.68 o                         
   1   6   5       1698.67       1784.95        34.12 o                         
   2   6   5         75.57         60.35         1.52 o                         
   3   6   5        173.68        191.29         3.83 o                         
   4   6   5        219.11        209.93         4.32 o                         
   5   6   5        236.71        234.20         4.97 o                         
   6   6   5         50.23         45.77         1.85 o                         
   7   6   5        142.53        131.81         3.41 o                         
   8   6   5         55.55         57.78         2.29 o                         
  -9   7   5        209.35        176.84         6.09 o                         
  -8   7   5        322.32        349.66         7.45 o                         
  -7   7   5          2.89          5.13         1.47 o                         
  -6   7   5        712.79        699.03        14.57 o                         
  -5   7   5       1018.55       1024.28        18.18 o                         
  -4   7   5         65.70         78.96         1.96 o                         
  -3   7   5        240.72        222.39         4.34 o                         
  -2   7   5       1453.65       1596.93        30.53 o                         
  -1   7   5       2859.46       3058.07        60.03 o                         
   0   7   5         21.97         10.20         0.98 o                         
   1   7   5         77.45         93.62         2.35 o                         
   2   7   5         15.18         15.32         1.01 o                         
   3   7   5        672.45        648.16        12.26 o                         
   4   7   5       1016.46       1062.77        19.33 o                         
   5   7   5        527.95        529.44        10.26 o                         
   6   7   5          3.23          0.95         1.48 o                         
   7   7   5          7.56          6.75         1.62 o                         
   8   7   5          0.75          0.41         1.95 o                         
  -9   8   5         75.57         74.58         3.07 o                         
  -8   8   5          1.27          0.84         1.65 o                         
  -7   8   5        388.48        371.91         9.12 o                         
  -6   8   5        788.21        781.90        15.65 o                         
  -5   8   5          1.38          0.52         1.19 o                         
  -4   8   5          6.53          8.80         1.07 o                         
  -3   8   5        138.17        139.34         3.14 o                         
  -2   8   5        337.99        349.91         7.04 o                         
  -1   8   5        180.82        185.23         3.67 o                         
   0   8   5         75.46         83.56         1.92 o                         
   1   8   5        184.00        195.29         3.90 o                         
   2   8   5         46.15         50.85         1.56 o                         
   3   8   5        292.85        291.74         5.76 o                         
   4   8   5       1056.65       1015.52        21.85 o                         
   5   8   5        310.49        334.62         7.91 o                         
   6   8   5          0.53          3.12         1.84 o                         
   7   8   5         11.17         15.84         1.83 o                         
   8   8   5          1.77          3.18         2.76 o                         
  -8   9   5         77.85         86.72         3.69 o                         
  -7   9   5         94.74        101.03         2.94 o                         
  -6   9   5        620.94        652.48        12.77 o                         
  -5   9   5        155.70        152.94         3.40 o                         
  -4   9   5         83.95         71.52         1.94 o                         
  -3   9   5          7.94          9.31         1.07 o                         
  -2   9   5         35.45         48.04         1.79 o                         
  -1   9   5         14.11         16.32         1.09 o                         
   0   9   5          6.67          7.20         1.07 o                         
   1   9   5         92.39         97.27         2.33 o                         
   2   9   5       1152.98       1197.72        23.15 o                         
   3   9   5         66.07         74.36         2.29 o                         
   4   9   5         24.59         31.08         1.75 o                         
   5   9   5          0.31         -0.87         1.68 o                         
   6   9   5        241.43        216.09         5.33 o                         
   7   9   5         58.18         61.34         3.21 o                         
  -8  10   5         50.78         49.61         3.08 o                         
  -7  10   5         69.88         76.89         3.36 o                         
  -6  10   5        306.13        285.20         8.37 o                         
  -5  10   5       1891.06       1841.31        37.38 o                         
  -4  10   5          0.51          1.08         1.33 o                         
  -3  10   5        110.95        116.32         3.08 o                         
  -2  10   5        360.41        355.46         7.05 o                         
  -1  10   5         62.38         68.15         2.68 o                         
   0  10   5        338.04        343.62         7.38 o                         
   1  10   5        444.67        432.44         8.66 o                         
   2  10   5        117.52        119.80         3.39 o                         
   3  10   5       1973.32       2052.56        38.53 o                         
   4  10   5         19.09         24.79         1.91 o                         
   5  10   5          3.63          7.04         1.86 o                         
   6  10   5         12.29         21.79         2.17 o                         
   7  10   5          2.72          3.27         2.43 o                         
  -8  11   5          3.52          1.91         4.29 o                         
  -7  11   5        123.82        135.29         4.11 o                         
  -6  11   5          5.79          1.71         1.73 o                         
  -5  11   5        219.69        224.60         5.77 o                         
  -4  11   5        224.67        233.25         5.13 o                         
  -3  11   5         53.79         54.83         2.01 o                         
  -2  11   5        324.01        327.61         7.19 o                         
  -1  11   5         18.38         25.77         1.88 o                         
   0  11   5        133.40        138.00         5.50 o                         
   1  11   5        376.02        379.46        12.45 o                         
   2  11   5         76.54         85.72         2.66 o                         
   3  11   5        101.17        103.26         3.12 o                         
   4  11   5         48.34         45.44         2.76 o                         
   5  11   5         10.36         12.19         1.90 o                         
   6  11   5        101.34         98.16         3.25 o                         
  -7  12   5          9.09          8.38         2.43 o                         
  -6  12   5          0.00          2.95         1.96 o                         
  -5  12   5        503.24        493.29        10.95 o                         
  -4  12   5         31.14         26.99         2.38 o                         
  -3  12   5        126.17        134.25         3.56 o                         
  -2  12   5        124.91        116.60         3.11 o                         
  -1  12   5         78.69         66.27         2.41 o                         
   0  12   5        126.70        120.79         3.63 o                         
   1  12   5        104.11        116.94         3.66 o                         
   2  12   5        156.09        169.48         5.21 o                         
   3  12   5        252.68        240.97         9.10 o                         
   4  12   5         98.82        104.10         3.71 o                         
   5  12   5        203.20        203.60         5.88 o                         
   6  12   5          0.24          4.09         2.50 o                         
  -6  13   5        135.94        154.40        11.97 o                         
  -5  13   5         30.66         24.76         2.16 o                         
  -4  13   5        141.16        133.80         4.19 o                         
  -3  13   5         20.04         16.68         1.86 o                         
  -2  13   5         36.45         41.97         2.82 o                         
  -1  13   5         78.45         67.17         2.71 o                         
   0  13   5       1103.93       1076.30        25.07 o                         
   1  13   5          6.82          6.19         2.97 o                         
   2  13   5        338.61        377.04         9.90 o                         
   3  13   5          9.09         13.52         4.24 o                         
   4  13   5         14.42         18.12         2.61 o                         
   5  13   5        162.99        154.59        11.24 o                         
  -5  14   5        421.55        445.11        16.38 o                         
  -4  14   5        120.36        100.01         3.44 o                         
  -3  14   5        104.72        137.44         5.50 o                         
  -2  14   5        147.42        137.57         4.46 o                         
  -1  14   5          6.79         10.75         1.95 o                         
   0  14   5         15.83         12.28         2.06 o                         
   1  14   5        201.65        187.98         5.71 o                         
   2  14   5          1.67          4.06         2.21 o                         
   3  14   5         17.97         14.50         2.61 o                         
   4  14   5         45.39         48.85         3.37 o                         
  -4  15   5         24.61         17.26         3.62 o                         
  -3  15   5          6.01          3.20         2.45 o                         
  -2  15   5         68.69         80.44         3.98 o                         
  -1  15   5          1.00          0.50         2.39 o                         
   0  15   5          0.39         -0.24         2.04 o                         
   1  15   5         40.71         43.65         2.80 o                         
   2  15   5          0.56          3.05         2.65 o                         
   3  15   5         38.75         37.72         3.57 o                         
  -2  16   5          1.29         -3.10         3.43 o                         
  -1  16   5          2.78         -1.68         3.09 o                         
   0  16   5         45.31         43.05         5.11 o                         
 -10   0   6        441.88        432.55        18.32 o                         
  -8   0   6         19.79         15.91         2.65 o                         
  -6   0   6         17.08         28.60         2.86 o                         
  -4   0   6        847.16        876.48        23.01 o                         
   2   0   6          2.57          2.93         1.56 o                         
   4   0   6        698.43        660.13        15.98 o                         
   6   0   6       2643.35       2678.40        66.50 o                         
   8   0   6         54.98         63.91         3.33 o                         
 -10   1   6        123.47        109.07         4.25 o                         
  -9   1   6        474.57        488.52        11.27 o                         
  -8   1   6          7.07          6.28         1.83 o                         
  -7   1   6          0.01         -1.40         1.40 o                         
  -6   1   6         25.59         24.11         1.42 o                         
  -5   1   6       1184.72       1285.19        22.13 o                         
  -4   1   6        771.65        752.00        15.42 o                         
  -3   1   6        183.17        172.25         6.07 o                         
  -2   1   6        203.99        243.29        10.24 o                         
   0   1   6        461.22        500.99        20.33 o                         
   1   1   6       1023.45       1070.76        38.09 o                         
   2   1   6        203.58        215.99         4.63 o                         
   3   1   6       1673.70       1927.23        34.81 o                         
   4   1   6        528.76        492.69         8.18 o                         
   5   1   6       1045.08       1066.07        18.38 o                         
   6   1   6          8.43          8.72         1.36 o                         
   7   1   6        488.14        489.15         8.93 o                         
   8   1   6          5.50          6.02         1.69 o                         
   9   1   6         21.28         19.58         4.11 o                         
 -10   2   6        195.92        204.31         6.70 o                         
  -9   2   6        703.66        741.60        16.54 o                         
  -8   2   6        730.87        809.83        17.39 o                         
  -7   2   6        276.40        278.61         5.66 o                         
  -6   2   6        109.64        123.28         2.65 o                         
  -5   2   6          5.83          6.48         0.81 o                         
  -4   2   6       3519.34       3577.90        72.31 o                         
  -3   2   6         15.51         13.16         1.13 o                         
  -2   2   6       1232.34       1248.34        49.47 o                         
  -1   2   6        401.04        431.48        20.68 o                         
   0   2   6        267.56        274.48        10.42 o                         
   1   2   6        300.23        286.33        10.03 o                         
   2   2   6       1667.58       1669.48        31.02 o                         
   3   2   6         18.12         22.34         0.98 o                         
   4   2   6       1620.29       1642.51        28.23 o                         
   5   2   6         37.32         41.38         1.39 o                         
   6   2   6        934.64        960.49        19.03 o                         
   7   2   6        374.36        395.51         8.36 o                         
   8   2   6         38.73         38.99         2.44 o                         
   9   2   6        101.51         87.10         5.69 o                         
 -10   3   6         49.45         37.49         3.19 o                         
  -9   3   6        391.51        389.49         9.13 o                         
  -8   3   6        297.16        301.72         6.53 o                         
  -7   3   6          7.13          8.70         1.58 o                         
  -6   3   6        397.69        380.66         7.12 o                         
  -5   3   6         61.84         66.99         1.57 o                         
  -4   3   6       1179.56       1162.70        21.61 o                         
  -3   3   6        838.95        863.23        19.73 o                         
  -2   3   6       1067.30       1009.33        40.26 o                         
  -1   3   6       2419.20       2384.52        94.15 o                         
   0   3   6        808.61        887.12        35.69 o                         
   1   3   6         26.77         27.67         2.00 o                         
   2   3   6          4.29          5.22         0.90 o                         
   3   3   6         94.56        119.08         2.53 o                         
   4   3   6        412.79        446.38         7.80 o                         
   5   3   6        178.58        175.20         3.59 o                         
   6   3   6        912.59        894.28        16.85 o                         
   7   3   6         26.20         24.27         1.78 o                         
   8   3   6          3.52          2.56         1.79 o                         
   9   3   6          0.21          9.54         6.30 o                         
 -10   4   6         65.57         57.86         3.71 o                         
  -9   4   6        107.84        104.95         3.45 o                         
  -8   4   6         70.22         59.43         2.32 o                         
  -7   4   6         79.79         86.78         2.69 o                         
  -6   4   6        109.96        112.78         2.40 o                         
  -5   4   6        201.02        180.88         3.63 o                         
  -4   4   6        708.10        693.91        12.71 o                         
  -3   4   6        109.18        129.46         3.22 o                         
  -2   4   6       4453.90       4240.36       104.98 o                         
  -1   4   6        763.97        772.57        31.18 o                         
   0   4   6       3452.12       3340.77       107.54 o                         
   1   4   6         26.91         34.97         1.32 o                         
   2   4   6        473.97        503.32         9.13 o                         
   3   4   6        638.07        590.93        10.51 o                         
   4   4   6         92.95         97.61         2.25 o                         
   5   4   6        577.31        606.69        11.56 o                         
   6   4   6          7.93          8.65         1.42 o                         
   7   4   6          8.70         11.12         1.58 o                         
   8   4   6          9.52          6.62         1.99 o                         
 -10   5   6        466.91        460.44        26.03 o                         
  -9   5   6          3.95          1.08         1.91 o                         
  -8   5   6        228.92        206.40         5.40 o                         
  -7   5   6        446.35        442.33         8.76 o                         
  -6   5   6        183.30        174.78         3.50 o                         
  -5   5   6        749.46        757.62        13.92 o                         
  -4   5   6       1325.45       1421.27        25.05 o                         
  -3   5   6       1052.83        994.10        20.32 o                         
  -2   5   6         14.92         11.75         0.95 o                         
  -1   5   6         31.03         49.43         1.58 o                         
   0   5   6        316.43        352.33         7.56 o                         
   1   5   6        123.63        147.57         3.20 o                         
   2   5   6        159.63        153.85         3.20 o                         
   3   5   6          7.82         11.84         1.04 o                         
   4   5   6        146.44        150.60         3.22 o                         
   5   5   6          0.01          2.67         1.46 o                         
   6   5   6       1847.51       1711.74        38.92 o                         
   7   5   6        225.02        226.38         5.01 o                         
   8   5   6          0.00         -0.22         1.67 o                         
  -9   6   6        247.27        250.50         8.21 o                         
  -8   6   6        133.07        139.43         3.44 o                         
  -7   6   6         13.33         15.23         1.61 o                         
  -6   6   6        139.44        144.05         3.17 o                         
  -5   6   6        263.77        268.20         5.04 o                         
  -4   6   6         21.26         17.05         1.27 o                         
  -3   6   6       1098.86       1031.07        17.42 o                         
  -2   6   6        451.06        485.85         9.30 o                         
  -1   6   6        886.41        909.01        17.55 o                         
   0   6   6          0.02          1.13         0.83 o                         
   1   6   6         21.61         28.98         1.18 o                         
   2   6   6        442.82        486.42         8.92 o                         
   3   6   6        147.21        159.34         3.27 o                         
   4   6   6        424.38        445.00         8.61 o                         
   5   6   6        549.75        520.82        11.67 o                         
   6   6   6         53.65         58.78         2.17 o                         
   7   6   6          0.86          1.67         1.59 o                         
   8   6   6         38.53         33.83         2.20 o                         
  -9   7   6         86.25         85.63         3.77 o                         
  -8   7   6         76.09         80.99         2.71 o                         
  -7   7   6         37.75         39.03         1.86 o                         
  -6   7   6        139.71        165.58         3.81 o                         
  -5   7   6        115.46        119.37         2.76 o                         
  -4   7   6          7.52          9.00         1.14 o                         
  -3   7   6        167.82        163.75         3.46 o                         
  -2   7   6       1199.26       1201.40        21.22 o                         
  -1   7   6         60.19         53.75         1.77 o                         
   0   7   6         10.71          5.56         0.89 o                         
   1   7   6         39.21         36.54         1.31 o                         
   2   7   6         69.70         76.42         2.00 o                         
   3   7   6        267.06        296.50         6.33 o                         
   4   7   6        391.26        390.77         7.85 o                         
   5   7   6        728.16        732.39        15.26 o                         
   6   7   6          0.40          2.28         2.26 o                         
   7   7   6        159.47        177.84         5.87 o                         
   8   7   6         12.01         10.00         3.10 o                         
  -9   8   6         40.88         43.12         6.22 o                         
  -8   8   6          0.36         -0.87         1.75 o                         
  -7   8   6        880.09        853.87        19.00 o                         
  -6   8   6        118.62        131.89         3.29 o                         
  -5   8   6          2.54          4.74         1.47 o                         
  -4   8   6         81.84         77.26         1.93 o                         
  -3   8   6        480.77        495.57         9.57 o                         
  -2   8   6          2.71          2.98         0.95 o                         
  -1   8   6         54.66         64.05         1.70 o                         
   0   8   6         18.41         18.13         1.13 o                         
   1   8   6        345.12        353.22         7.33 o                         
   2   8   6         59.78         68.07         2.44 o                         
   3   8   6        726.49        694.81        13.09 o                         
   4   8   6          6.35          7.80         1.49 o                         
   5   8   6        115.33        138.76         3.74 o                         
   6   8   6          0.01         -0.34         1.72 o                         
   7   8   6          3.52          1.01         1.77 o                         
  -8   9   6          1.80          2.84         1.87 o                         
  -7   9   6          0.04         -1.24         1.59 o                         
  -6   9   6         20.09         22.67         1.61 o                         
  -5   9   6        886.48        811.86        14.37 o                         
  -4   9   6        107.67        112.42         2.67 o                         
  -3   9   6         60.52         57.85         1.80 o                         
  -2   9   6       1104.41       1104.83        21.30 o                         
  -1   9   6        229.47        228.50         4.30 o                         
   0   9   6         10.56          9.20         1.20 o                         
   1   9   6         61.54         65.05         2.10 o                         
   2   9   6         33.26         33.22         1.53 o                         
   3   9   6        130.21        148.26         4.13 o                         
   4   9   6        746.39        710.28        15.92 o                         
   5   9   6        119.74        104.66         3.72 o                         
   6   9   6          5.55          3.15         1.81 o                         
   7   9   6         47.39         40.90         2.38 o                         
  -8  10   6         98.96         99.73         4.18 o                         
  -7  10   6          9.58          6.01         1.82 o                         
  -6  10   6        593.83        572.23        11.70 o                         
  -5  10   6         38.17         34.07         1.81 o                         
  -4  10   6         43.62         42.82         1.68 o                         
  -3  10   6         34.85         32.68         1.90 o                         
  -2  10   6        242.60        257.04         5.10 o                         
  -1  10   6       1155.88       1177.70        22.13 o                         
   0  10   6         22.34         26.88         1.49 o                         
   1  10   6          0.24          0.51         1.37 o                         
   2  10   6        463.77        455.26         9.92 o                         
   3  10   6          4.62          4.52         1.83 o                         
   4  10   6        122.12        112.89         3.56 o                         
   5  10   6          0.32          0.40         1.83 o                         
   6  10   6         12.89          8.48         2.03 o                         
   7  10   6         40.13         28.57         6.51 o                         
  -7  11   6        266.46        311.92         8.62 o                         
  -6  11   6         21.39         27.30         2.04 o                         
  -5  11   6         22.50         29.18         2.26 o                         
  -4  11   6         16.10         14.71         1.70 o                         
  -3  11   6          0.33          0.03         1.41 o                         
  -2  11   6        191.88        191.63         4.35 o                         
  -1  11   6        517.22        525.53        10.81 o                         
   0  11   6          0.75          0.77         1.45 o                         
   1  11   6        750.32        667.73        14.54 o                         
   2  11   6          0.21          0.86         1.59 o                         
   3  11   6        634.10        664.10        15.98 o                         
   4  11   6        202.91        221.57         6.41 o                         
   5  11   6         32.56         31.08         2.22 o                         
   6  11   6         44.75         38.39         3.28 o                         
  -7  12   6          0.91          0.68         3.00 o                         
  -6  12   6        561.68        550.16        20.89 o                         
  -5  12   6          0.10          1.04         1.76 o                         
  -4  12   6        280.31        273.41         6.58 o                         
  -3  12   6        200.50        223.60         5.18 o                         
  -2  12   6         24.77         21.25         1.76 o                         
  -1  12   6        404.81        381.66         8.58 o                         
   0  12   6        342.63        379.79         8.80 o                         
   1  12   6         86.32         87.95         3.09 o                         
   2  12   6        327.46        338.15        11.00 o                         
   3  12   6         44.28         47.67         3.07 o                         
   4  12   6          0.79          6.65         2.31 o                         
   5  12   6         11.85         14.75         2.28 o                         
  -6  13   6          0.72          2.80         2.91 o                         
  -5  13   6         28.20         31.04         2.31 o                         
  -4  13   6        104.02        109.46         4.02 o                         
  -3  13   6        103.39        104.34         3.06 o                         
  -2  13   6        309.68        285.53         7.42 o                         
  -1  13   6        910.94        872.10        20.38 o                         
   0  13   6          2.55          5.75         1.93 o                         
   1  13   6        761.41        772.99        19.99 o                         
   2  13   6          3.24          3.55         2.00 o                         
   3  13   6        141.20        140.70         5.42 o                         
   4  13   6         65.04         64.02         3.02 o                         
   5  13   6         18.02          8.52         3.60 o                         
  -5  14   6        123.09        117.86         7.98 o                         
  -4  14   6          2.95          0.82         2.29 o                         
  -3  14   6         24.89         18.00         2.47 o                         
  -2  14   6         51.47         60.10         4.20 o                         
  -1  14   6        110.24        106.05         4.49 o                         
   0  14   6         98.74        116.48         4.03 o                         
   1  14   6         59.82         65.32         3.37 o                         
   2  14   6        130.02        115.14         8.50 o                         
   3  14   6          1.89          4.49         2.59 o                         
   4  14   6         15.67         15.22         3.84 o                         
  -4  15   6        162.99        118.75        10.41 o                         
  -3  15   6         72.62         76.19         6.04 o                         
  -2  15   6          0.02          2.09         2.69 o                         
  -1  15   6         15.61         13.81         2.40 o                         
   0  15   6         90.52         97.89         3.93 o                         
   1  15   6         47.39         44.13         2.92 o                         
   2  15   6         10.93          8.88         3.46 o                         
  -1  16   6          0.09          5.73        24.24 o                         
  -9   0   7        903.73        889.70        31.91 o                         
  -7   0   7          5.18          5.34         2.41 o                         
  -5   0   7        171.97        182.22         4.81 o                         
  -3   0   7       5604.41       5895.62       188.11 o                         
  -1   0   7       2791.66       2879.41       160.58 o                         
   1   0   7        177.46        162.67         7.31 o                         
   3   0   7       1745.30       1756.92        41.77 o                         
   5   0   7        143.28        150.09         4.36 o                         
   7   0   7        790.66        847.02        24.05 o                         
 -10   1   7        279.69        273.00        11.71 o                         
  -9   1   7        257.75        270.32         6.69 o                         
  -8   1   7         31.51         37.06         2.20 o                         
  -7   1   7         79.31         88.87         2.84 o                         
  -6   1   7         22.68         26.85         1.43 o                         
  -5   1   7       1475.08       1439.23        24.73 o                         
  -4   1   7       1301.26       1321.15        23.88 o                         
  -3   1   7        337.40        359.32         8.16 o                         
  -2   1   7        483.97        492.96        17.97 o                         
  -1   1   7         14.62         22.63         2.17 o                         
   0   1   7          1.79          4.79         2.06 o                         
   1   1   7          0.34          0.31         1.13 o                         
   2   1   7        145.67        170.95         3.52 o                         
   3   1   7        139.51        167.81         3.23 o                         
   4   1   7         57.12         65.40         1.95 o                         
   5   1   7        412.20        413.51         7.56 o                         
   6   1   7        582.05        517.20         9.95 o                         
   7   1   7        284.11        268.32         5.94 o                         
   8   1   7        145.31        131.54         4.71 o                         
 -10   2   7          7.85          8.47         2.61 o                         
  -9   2   7         53.55         43.42         2.35 o                         
  -8   2   7        179.92        185.67         4.51 o                         
  -7   2   7         76.35         69.29         2.44 o                         
  -6   2   7        791.74        822.38        15.08 o                         
  -5   2   7       1680.76       1792.28        32.40 o                         
  -4   2   7        896.27        864.03        15.72 o                         
  -3   2   7        389.94        389.57         8.50 o                         
  -2   2   7         14.26         12.50         1.63 o                         
  -1   2   7         95.42        112.52         5.51 o                         
   0   2   7         11.21         20.74         2.50 o                         
   1   2   7        306.38        322.69         7.42 o                         
   2   2   7       1086.61       1117.94        20.37 o                         
   3   2   7          1.10          8.26         0.90 o                         
   4   2   7        125.59        150.04         3.09 o                         
   5   2   7       1096.15       1085.12        19.19 o                         
   6   2   7        820.67        812.96        16.20 o                         
   7   2   7         11.93         12.13         1.64 o                         
   8   2   7         31.78         32.55         2.00 o                         
 -10   3   7          0.08         -0.34         2.63 o                         
  -9   3   7        129.67        121.26         3.96 o                         
  -8   3   7         27.47         24.94         1.88 o                         
  -7   3   7        634.50        626.87        12.50 o                         
  -6   3   7         44.40         44.98         1.63 o                         
  -5   3   7        105.16        120.61         2.43 o                         
  -4   3   7        116.50        116.09         2.32 o                         
  -3   3   7         70.70         92.96         3.07 o                         
  -2   3   7        390.97        399.78         9.10 o                         
  -1   3   7        230.34        240.24         6.92 o                         
   0   3   7          4.04          7.38         2.10 o                         
   1   3   7         42.73         60.23         1.89 o                         
   2   3   7        110.10        120.00         2.58 o                         
   3   3   7        409.01        488.58         8.79 o                         
   4   3   7          5.32          6.23         1.09 o                         
   5   3   7        305.75        308.72         6.50 o                         
   6   3   7        310.06        322.04         7.61 o                         
   7   3   7          1.98          1.93         1.60 o                         
   8   3   7          0.77         -1.74         1.74 o                         
 -10   4   7        345.95        320.23        27.46 o                         
  -9   4   7         37.48         34.58         2.53 o                         
  -8   4   7         62.17         63.41         2.53 o                         
  -7   4   7        141.68        144.08         3.39 o                         
  -6   4   7          2.22          3.69         1.15 o                         
  -5   4   7        239.56        245.80         4.89 o                         
  -4   4   7        934.90        873.13        15.57 o                         
  -3   4   7       1493.94       1593.56        29.69 o                         
  -2   4   7        677.65        708.13        13.02 o                         
  -1   4   7        839.07        825.52        17.01 o                         
   0   4   7        701.90        718.52        16.70 o                         
   1   4   7        258.05        248.50         5.37 o                         
   2   4   7         37.15         43.04         1.38 o                         
   3   4   7        709.82        723.06        13.12 o                         
   4   4   7       2470.94       2445.12        48.05 o                         
   5   4   7        110.14         91.08         3.48 o                         
   6   4   7          1.33          4.78         1.48 o                         
   7   4   7        437.83        381.39         8.27 o                         
   8   4   7         73.96         78.40         4.13 o                         
 -10   5   7          2.17          0.35         5.36 o                         
  -9   5   7        156.05        152.78         4.79 o                         
  -8   5   7         30.32         28.71         2.15 o                         
  -7   5   7         46.23         41.71         1.97 o                         
  -6   5   7          1.81          1.32         1.32 o                         
  -5   5   7        569.14        626.08        13.05 o                         
  -4   5   7        108.07        103.97         2.41 o                         
  -3   5   7        505.09        481.83         8.77 o                         
  -2   5   7       1481.79       1421.64        28.15 o                         
  -1   5   7        853.46        857.93        17.09 o                         
   0   5   7         34.02         27.65         1.24 o                         
   1   5   7         19.98         32.14         1.20 o                         
   2   5   7         94.41        111.66         2.50 o                         
   3   5   7        100.27        100.44         2.49 o                         
   4   5   7        358.10        347.00         6.69 o                         
   5   5   7       1317.35       1219.33        23.45 o                         
   6   5   7       1463.47       1493.68        31.49 o                         
   7   5   7        194.88        175.25         5.15 o                         
   8   5   7         18.33         22.59         2.17 o                         
  -9   6   7         33.88         43.35         3.00 o                         
  -8   6   7          2.08          0.49         1.71 o                         
  -7   6   7       1631.50       1714.34        36.20 o                         
  -6   6   7         84.33         99.16         3.12 o                         
  -5   6   7          1.51          1.83         1.25 o                         
  -4   6   7        179.17        167.07         3.34 o                         
  -3   6   7        219.66        194.71         3.87 o                         
  -2   6   7        150.89        160.11         3.37 o                         
  -1   6   7       1942.70       1945.27        37.22 o                         
   0   6   7        393.67        434.29         8.01 o                         
   1   6   7        355.61        373.48         6.67 o                         
   2   6   7       1282.49       1265.40        24.51 o                         
   3   6   7         95.23        118.65         2.91 o                         
   4   6   7        244.47        211.31         4.55 o                         
   5   6   7        431.54        445.56        10.04 o                         
   6   6   7         34.72         48.72         2.49 o                         
   7   6   7          1.37         -0.17         1.95 o                         
   8   6   7         14.03         10.01         4.28 o                         
  -9   7   7          5.38          4.25         2.10 o                         
  -8   7   7          3.56          2.30         1.70 o                         
  -7   7   7        304.53        309.47         6.89 o                         
  -6   7   7          3.36          6.31         1.59 o                         
  -5   7   7        564.98        554.01        10.09 o                         
  -4   7   7        857.01        885.99        15.49 o                         
  -3   7   7        732.11        716.06        12.63 o                         
  -2   7   7        251.62        281.44         5.92 o                         
  -1   7   7         37.53         40.47         1.39 o                         
   0   7   7         32.84         40.70         1.49 o                         
   1   7   7        275.56        283.69         5.43 o                         
   2   7   7        691.18        736.30        13.42 o                         
   3   7   7        346.38        360.54         7.28 o                         
   4   7   7          2.10          0.55         1.47 o                         
   5   7   7        544.01        520.39        11.35 o                         
   6   7   7        734.25        722.22        15.53 o                         
   7   7   7         95.27         90.87         3.00 o                         
  -9   8   7         40.70         42.88         6.56 o                         
  -8   8   7         40.29         35.29         2.21 o                         
  -7   8   7        519.43        530.27        11.12 o                         
  -6   8   7        301.79        297.19         6.48 o                         
  -5   8   7          2.17         -0.15         1.37 o                         
  -4   8   7        635.65        618.45        11.64 o                         
  -3   8   7         36.56         43.62         1.66 o                         
  -2   8   7        308.81        292.97         5.74 o                         
  -1   8   7          2.81          2.08         1.02 o                         
   0   8   7        126.05        124.95         2.85 o                         
   1   8   7        384.71        423.59         8.77 o                         
   2   8   7         11.33         10.38         1.25 o                         
   3   8   7        228.85        243.46         5.64 o                         
   4   8   7        143.51        132.99         3.41 o                         
   5   8   7        619.68        617.52        19.20 o                         
   6   8   7          0.23          0.74         1.83 o                         
   7   8   7          0.28          2.58         1.95 o                         
  -8   9   7         10.66         12.86         1.96 o                         
  -7   9   7         11.03          7.44         1.73 o                         
  -6   9   7        430.07        420.01         9.74 o                         
  -5   9   7        388.41        376.33         7.41 o                         
  -4   9   7         14.75         15.69         1.50 o                         
  -3   9   7         74.81         74.33         2.13 o                         
  -2   9   7        200.15        207.98         4.25 o                         
  -1   9   7          1.02          4.86         1.19 o                         
   0   9   7        131.12        142.34         3.32 o                         
   1   9   7        180.28        185.66         4.50 o                         
   2   9   7        232.10        241.93         5.71 o                         
   3   9   7        926.39        864.05        17.70 o                         
   4   9   7        111.66        113.52         3.33 o                         
   5   9   7        613.78        583.87        14.28 o                         
   6   9   7         27.90         25.27         2.22 o                         
   7   9   7          5.76          2.15         3.99 o                         
  -8  10   7         37.50         30.13         2.68 o                         
  -7  10   7          3.40          3.09         2.03 o                         
  -6  10   7         77.99         77.15         2.65 o                         
  -5  10   7        478.28        491.89        10.31 o                         
  -4  10   7        128.33        128.88         3.41 o                         
  -3  10   7        205.30        192.38         4.57 o                         
  -2  10   7          6.62         10.38         1.48 o                         
  -1  10   7        253.07        258.66         5.79 o                         
   0  10   7         29.54         33.22         2.10 o                         
   1  10   7         10.91          9.46         1.50 o                         
   2  10   7        604.43        582.61        12.23 o                         
   3  10   7          0.52          0.74         1.70 o                         
   4  10   7        618.63        589.55        14.92 o                         
   5  10   7         48.52         38.62         2.42 o                         
   6  10   7         71.60         65.12         3.18 o                         
  -7  11   7         10.60         11.20         2.17 o                         
  -6  11   7         43.37         44.93         2.29 o                         
  -5  11   7         15.22         12.25         1.81 o                         
  -4  11   7         14.83         14.75         1.75 o                         
  -3  11   7        854.19        823.44        16.13 o                         
  -2  11   7        113.44        114.17         3.07 o                         
  -1  11   7         51.54         39.43         1.88 o                         
   0  11   7        790.26        807.22        17.75 o                         
   1  11   7         94.67         89.12         2.82 o                         
   2  11   7        401.53        420.36         9.60 o                         
   3  11   7        498.60        471.19        12.32 o                         
   4  11   7        161.05        153.08         4.86 o                         
   5  11   7         58.69         55.53         2.64 o                         
   6  11   7          3.78          0.41         2.71 o                         
  -7  12   7         37.18         32.42         3.50 o                         
  -6  12   7         25.02         25.02         2.20 o                         
  -5  12   7         24.54         26.91         2.07 o                         
  -4  12   7        229.00        210.04         5.03 o                         
  -3  12   7         21.07         25.79         2.79 o                         
  -2  12   7        122.40        121.97         3.59 o                         
  -1  12   7       1579.69       1674.80        36.93 o                         
   0  12   7        132.37        128.00         3.85 o                         
   1  12   7        414.15        400.24        10.11 o                         
   2  12   7        238.34        229.16         7.64 o                         
   3  12   7         64.14         60.22         3.05 o                         
   4  12   7        323.41        341.19        10.41 o                         
   5  12   7          0.63          1.67         3.41 o                         
  -6  13   7         32.76         28.69         3.25 o                         
  -5  13   7        383.39        403.89        10.68 o                         
  -4  13   7          7.51          8.08         2.35 o                         
  -3  13   7        468.07        479.27        11.25 o                         
  -2  13   7        115.88        126.07         3.91 o                         
  -1  13   7         54.69         38.36         2.29 o                         
   0  13   7       1012.27       1049.71        25.51 o                         
   1  13   7        123.06        132.51         6.54 o                         
   2  13   7         33.45         39.76         2.87 o                         
   3  13   7         26.11         33.95         3.56 o                         
   4  13   7         16.73         10.41         2.95 o                         
  -5  14   7          1.36          1.72         4.80 o                         
  -4  14   7          1.80          0.45         2.51 o                         
  -3  14   7          0.17         -0.36         2.41 o                         
  -2  14   7         28.78         26.40         2.66 o                         
  -1  14   7          1.41          6.76         2.18 o                         
   0  14   7         19.83         22.20         2.47 o                         
   1  14   7         59.25         62.67         5.32 o                         
   2  14   7        281.00        263.47        13.57 o                         
   3  14   7          4.75          1.58         3.37 o                         
  -3  15   7          6.12          9.94         3.31 o                         
  -2  15   7        187.46        183.67        12.29 o                         
  -1  15   7        244.10        242.85        13.26 o                         
   0  15   7          5.20         11.01         2.87 o                         
   1  15   7          0.07          3.10         4.74 o                         
   2  15   7          3.47          3.15         5.79 o                         
 -10   0   8          6.31          3.63         3.82 o                         
  -8   0   8        742.01        749.77        22.90 o                         
  -6   0   8        281.00        260.85         6.45 o                         
  -4   0   8      18191.55      18150.28       502.15 o                         
  -2   0   8        236.93        227.23         8.23 o                         
   0   0   8       1827.17       1896.30        52.93 o                         
   2   0   8       4083.79       4407.69       109.04 o                         
   4   0   8          0.27          2.09         1.41 o                         
   6   0   8        470.00        459.64        13.29 o                         
   8   0   8          0.21          0.63         3.19 o                         
 -10   1   8        240.93        209.01        16.07 o                         
  -9   1   8        218.58        211.21         5.98 o                         
  -8   1   8         91.12         89.19         2.79 o                         
  -7   1   8        453.44        470.40         9.32 o                         
  -6   1   8         55.41         61.77         1.69 o                         
  -5   1   8          5.56          8.39         1.00 o                         
  -4   1   8        146.40        162.12         3.25 o                         
  -3   1   8       5648.41       5759.41       112.78 o                         
  -2   1   8         52.54         64.77         1.90 o                         
  -1   1   8       4293.70       4310.03        90.25 o                         
   0   1   8        129.91        126.83         2.88 o                         
   1   1   8       1817.49       1985.47        35.89 o                         
   2   1   8         69.11         63.52         1.80 o                         
   3   1   8       1652.73       1735.80        32.29 o                         
   4   1   8          1.11          0.70         1.04 o                         
   5   1   8        755.33        740.03        14.34 o                         
   6   1   8        404.46        372.15         8.51 o                         
   7   1   8         78.05         92.94         2.96 o                         
   8   1   8          1.50          3.23         2.61 o                         
 -10   2   8        164.43        175.65         7.26 o                         
  -9   2   8          0.42         -2.18         2.18 o                         
  -8   2   8        314.49        323.74         7.53 o                         
  -7   2   8        607.56        644.47        13.57 o                         
  -6   2   8         42.30         31.49         1.34 o                         
  -5   2   8         96.83        105.94         2.32 o                         
  -4   2   8       1604.48       1656.60        30.00 o                         
  -3   2   8         95.81         97.21         2.28 o                         
  -2   2   8          1.12          9.22         1.31 o                         
  -1   2   8         64.31         75.45         2.06 o                         
   0   2   8       3805.14       3872.73        91.80 o                         
   1   2   8       3522.65       3654.15        71.79 o                         
   2   2   8        439.41        454.52         8.62 o                         
   3   2   8        137.67        137.25         3.09 o                         
   4   2   8         63.89         71.76         2.29 o                         
   5   2   8          5.36          7.97         1.40 o                         
   6   2   8        469.31        444.32        10.06 o                         
   7   2   8        473.41        489.76        11.27 o                         
   8   2   8        201.36        212.37         7.78 o                         
 -10   3   8          6.12          3.46         4.80 o                         
  -9   3   8          5.77          1.15         2.38 o                         
  -8   3   8        364.82        370.45         8.92 o                         
  -7   3   8        520.00        523.41        10.49 o                         
  -6   3   8         22.35         18.83         1.32 o                         
  -5   3   8        490.68        494.01         8.74 o                         
  -4   3   8         12.00         14.59         1.00 o                         
  -3   3   8         63.21         76.19         2.00 o                         
  -2   3   8        961.83       1001.26        20.57 o                         
  -1   3   8         20.03         18.97         1.12 o                         
   0   3   8        169.08        186.02         4.08 o                         
   1   3   8        119.99        114.54         2.50 o                         
   2   3   8        411.89        500.19         9.96 o                         
   3   3   8         58.87         71.19         1.88 o                         
   4   3   8          0.22          0.41         1.20 o                         
   5   3   8          0.25          0.83         1.42 o                         
   6   3   8          2.22          2.53         1.58 o                         
   7   3   8        103.07         94.41         2.76 o                         
   8   3   8         21.95         16.21         2.76 o                         
 -10   4   8         28.36         17.79         3.75 o                         
  -9   4   8          1.55          0.01         2.40 o                         
  -8   4   8       1012.99       1046.63        27.73 o                         
  -7   4   8          2.15         -1.25         1.62 o                         
  -6   4   8         25.16         28.62         1.47 o                         
  -5   4   8       1082.79       1125.89        22.28 o                         
  -4   4   8         58.75         58.97         1.61 o                         
  -3   4   8         18.14         15.08         1.03 o                         
  -2   4   8        347.95        345.93         6.44 o                         
  -1   4   8         17.13         17.53         1.08 o                         
   0   4   8        707.52        633.60        11.12 o                         
   1   4   8          0.02          0.25         0.93 o                         
   2   4   8        124.87        138.16         3.12 o                         
   3   4   8        291.72        334.10         6.80 o                         
   4   4   8        332.61        326.43         6.74 o                         
   5   4   8          0.00          2.58         1.45 o                         
   6   4   8        560.57        527.32        16.96 o                         
   7   4   8         20.88         22.58         1.90 o                         
   8   4   8         12.75          5.94         2.90 o                         
  -9   5   8          5.38          4.13         2.12 o                         
  -8   5   8         28.50         27.12         2.14 o                         
  -7   5   8         75.68         73.06         2.44 o                         
  -6   5   8         49.15         57.67         2.15 o                         
  -5   5   8        299.46        291.32         5.48 o                         
  -4   5   8         38.45         40.73         1.50 o                         
  -3   5   8        588.07        557.32        10.45 o                         
  -2   5   8       3244.75       3369.05        60.72 o                         
  -1   5   8         31.77         34.09         1.28 o                         
   0   5   8        539.14        594.57        10.77 o                         
   1   5   8        453.94        554.50         9.83 o                         
   2   5   8         77.45         86.59         2.37 o                         
   3   5   8        162.56        197.17         4.68 o                         
   4   5   8         98.33        108.79         3.02 o                         
   5   5   8          3.59          1.27         1.50 o                         
   6   5   8          2.21         -0.20         1.62 o                         
   7   5   8          0.32          1.81         1.95 o                         
   8   5   8         34.30         38.24         5.44 o                         
  -9   6   8         38.24         32.63         2.40 o                         
  -8   6   8          0.03         -1.66         1.66 o                         
  -7   6   8        543.10        606.47        12.81 o                         
  -6   6   8          7.44          4.78         1.53 o                         
  -5   6   8        541.12        560.37        10.45 o                         
  -4   6   8        834.94        840.78        15.50 o                         
  -3   6   8        851.69        927.12        17.48 o                         
  -2   6   8        214.19        215.64         4.56 o                         
  -1   6   8         57.26         70.43         1.87 o                         
   0   6   8         14.49         12.56         1.08 o                         
   1   6   8       1236.96       1299.04        23.69 o                         
   2   6   8         71.88         86.58         3.05 o                         
   3   6   8          2.49          2.29         1.27 o                         
   4   6   8         92.16        111.12         3.90 o                         
   5   6   8         23.06         21.11         1.70 o                         
   6   6   8         30.00         26.55         2.10 o                         
   7   6   8         43.52         55.02         2.61 o                         
  -9   7   8        118.94        112.61         6.26 o                         
  -8   7   8        490.25        494.47        10.95 o                         
  -7   7   8        449.76        484.92        11.79 o                         
  -6   7   8        655.71        656.54        13.75 o                         
  -5   7   8        320.50        331.88         7.43 o                         
  -4   7   8        233.50        236.56         5.01 o                         
  -3   7   8        420.90        411.42         8.26 o                         
  -2   7   8        289.83        279.65         6.24 o                         
  -1   7   8          2.87          1.69         1.26 o                         
   0   7   8        608.32        627.88        12.10 o                         
   1   7   8        422.85        421.56         9.29 o                         
   2   7   8        235.58        240.16         5.36 o                         
   3   7   8          5.88          8.16         1.43 o                         
   4   7   8         94.59         80.23         2.55 o                         
   5   7   8          0.12          0.60         1.77 o                         
   6   7   8        337.77        318.43         8.88 o                         
   7   7   8         21.99         18.85         2.09 o                         
  -9   8   8         34.60         33.79         6.01 o                         
  -8   8   8         18.16         22.35         2.23 o                         
  -7   8   8          5.69          5.09         1.66 o                         
  -6   8   8          0.96          3.88         1.69 o                         
  -5   8   8          6.63         12.54         1.96 o                         
  -4   8   8          1.23          2.19         1.58 o                         
  -3   8   8        875.70        859.39        16.89 o                         
  -2   8   8         71.90         85.57         2.48 o                         
  -1   8   8          5.86          7.15         1.29 o                         
   0   8   8        225.72        230.41         5.09 o                         
   1   8   8         47.96         50.32         1.86 o                         
   2   8   8        734.98        780.27        15.54 o                         
   3   8   8          1.26          3.29         1.59 o                         
   4   8   8        426.17        435.24         9.26 o                         
   5   8   8         75.65         73.64         2.70 o                         
   6   8   8          0.08         -0.42         2.46 o                         
   7   8   8          7.26          4.21         2.94 o                         
  -8   9   8         86.84        101.06         3.87 o                         
  -7   9   8         43.38         51.20         2.48 o                         
  -6   9   8        113.82        110.74         3.61 o                         
  -5   9   8         23.06         25.75         1.69 o                         
  -4   9   8        248.96        250.37         5.28 o                         
  -3   9   8        257.28        266.51         6.96 o                         
  -2   9   8         15.51         12.61         1.29 o                         
  -1   9   8        773.78        817.94        14.52 o                         
   0   9   8        283.67        272.98         6.14 o                         
   1   9   8         29.26         30.62         2.15 o                         
   2   9   8        326.71        329.54         7.84 o                         
   3   9   8        437.36        441.00        10.09 o                         
   4   9   8        162.73        167.45         4.97 o                         
   5   9   8         36.41         29.11         2.19 o                         
   6   9   8        159.45        152.20         8.96 o                         
  -8  10   8         46.78         30.37         3.15 o                         
  -7  10   8          0.28          3.13         2.41 o                         
  -6  10   8        447.26        488.83        12.20 o                         
  -5  10   8        174.45        207.74         5.38 o                         
  -4  10   8        203.23        217.53         5.51 o                         
  -3  10   8        605.60        622.73        13.30 o                         
  -2  10   8          0.36          0.32         1.46 o                         
  -1  10   8        240.24        234.06         7.32 o                         
   0  10   8       1041.27       1075.65        23.28 o                         
   1  10   8          7.28          6.31         1.57 o                         
   2  10   8         50.62         59.66         2.58 o                         
   3  10   8        723.00        766.02        18.19 o                         
   4  10   8         35.98         41.98         2.37 o                         
   5  10   8         94.99         88.42         4.02 o                         
   6  10   8         38.02         49.07         7.45 o                         
  -7  11   8         33.82         35.07         2.63 o                         
  -6  11   8         27.59         36.97         2.66 o                         
  -5  11   8          0.19         -1.77         1.77 o                         
  -4  11   8         32.92         28.89         2.59 o                         
  -3  11   8          1.56          0.20         1.69 o                         
  -2  11   8        243.12        246.23         5.95 o                         
  -1  11   8        256.90        243.83         5.82 o                         
   0  11   8          0.02          0.81         1.60 o                         
   1  11   8          0.61         -0.11         1.68 o                         
   2  11   8        136.03        117.99         4.84 o                         
   3  11   8        219.48        220.00         6.03 o                         
   4  11   8        126.66        138.00         8.01 o                         
   5  11   8         79.29         69.15         4.46 o                         
  -6  12   8         97.03         92.48         3.50 o                         
  -5  12   8        206.43        190.06         7.29 o                         
  -4  12   8         17.68         15.34         1.92 o                         
  -3  12   8        173.77        185.00         5.17 o                         
  -2  12   8        477.08        511.88        14.06 o                         
  -1  12   8         18.50         24.52         2.33 o                         
   0  12   8        569.45        563.63        15.39 o                         
   1  12   8         94.80         91.27         3.01 o                         
   2  12   8        271.38        308.22         8.43 o                         
   3  12   8         27.18         24.46         2.65 o                         
   4  12   8        181.92        167.97         7.22 o                         
  -6  13   8         34.63         30.92         9.92 o                         
  -5  13   8         71.81         55.47         3.67 o                         
  -4  13   8          1.15          2.10         2.61 o                         
  -3  13   8         51.00         57.64         3.43 o                         
  -2  13   8         18.24         13.19         2.36 o                         
  -1  13   8        122.42        135.75         4.83 o                         
   0  13   8         13.89         11.47         2.38 o                         
   1  13   8         32.64         36.03         2.72 o                         
   2  13   8         18.83         18.16         3.58 o                         
   3  13   8          3.30          7.69         2.85 o                         
   4  13   8         55.58         68.90        17.75 o                         
  -4  14   8         20.60         15.26         3.47 o                         
  -3  14   8          5.73          6.06         2.56 o                         
  -2  14   8          6.87          7.42         2.88 o                         
  -1  14   8        316.08        314.30        14.88 o                         
   0  14   8         45.26         44.69         3.57 o                         
   1  14   8         24.63         19.93         2.96 o                         
   2  14   8          4.20         -0.53         3.76 o                         
  -3  15   8         62.46         53.82         8.40 o                         
  -2  15   8        170.70        161.63        12.04 o                         
  -1  15   8          3.89          0.68         3.71 o                         
   0  15   8          7.16          5.82         3.34 o                         
  -9   0   9          0.10         -3.60         3.60 o                         
  -7   0   9        268.31        268.93         7.68 o                         
  -5   0   9        721.12        691.04        16.65 o                         
  -3   0   9       1178.68       1206.05        30.14 o                         
  -1   0   9       6273.14       6234.39       172.40 o                         
   1   0   9       1535.49       1656.86        43.43 o                         
   3   0   9        227.23        232.78         6.09 o                         
   5   0   9        121.01        112.82         5.03 o                         
   7   0   9        134.14        159.82         7.59 o                         
 -10   1   9          0.83          0.41         3.53 o                         
  -9   1   9        177.75        178.15         5.37 o                         
  -8   1   9         74.49         78.46         3.32 o                         
  -7   1   9        458.61        467.71         9.28 o                         
  -6   1   9        158.79        177.19         3.54 o                         
  -5   1   9        423.41        444.74         8.82 o                         
  -4   1   9       1017.75       1055.16        19.73 o                         
  -3   1   9        605.64        597.69        11.36 o                         
  -2   1   9          0.01         -0.29         0.90 o                         
  -1   1   9        381.25        377.19         7.20 o                         
   0   1   9        209.11        220.64         4.13 o                         
   1   1   9         53.35         87.43         2.03 o                         
   2   1   9        337.65        378.04         7.60 o                         
   3   1   9        154.40        146.99         3.39 o                         
   4   1   9        995.08       1044.51        20.69 o                         
   5   1   9        344.57        324.89         6.87 o                         
   6   1   9         14.59         15.27         2.38 o                         
   7   1   9         89.61         87.70         3.27 o                         
   8   1   9          4.48         11.92         2.84 o                         
 -10   2   9         47.11         43.38         5.83 o                         
  -9   2   9         64.76         66.44         3.07 o                         
  -8   2   9         26.85         30.62         2.50 o                         
  -7   2   9         24.49         25.95         1.88 o                         
  -6   2   9       1588.04       1615.95        29.22 o                         
  -5   2   9          6.45          9.50         1.24 o                         
  -4   2   9          7.54          9.43         1.11 o                         
  -3   2   9       1658.45       1654.21        29.94 o                         
  -2   2   9          8.05          7.89         1.02 o                         
  -1   2   9          7.40          8.79         0.95 o                         
   0   2   9       1550.35       1616.50        28.49 o                         
   1   2   9         56.13         61.80         1.59 o                         
   2   2   9        218.18        262.71         6.20 o                         
   3   2   9          5.37          6.97         1.14 o                         
   4   2   9        462.54        432.76         8.61 o                         
   5   2   9       2565.07       2554.71        53.59 o                         
   6   2   9         12.69         19.16         2.12 o                         
   7   2   9          3.20          3.83         1.96 o                         
   8   2   9          1.66          2.86         4.96 o                         
 -10   3   9         76.55         73.97         5.34 o                         
  -9   3   9         95.33         89.72         5.10 o                         
  -8   3   9        241.05        258.58         7.84 o                         
  -7   3   9         10.69          9.18         1.79 o                         
  -6   3   9        106.01        110.22         2.61 o                         
  -5   3   9        175.31        177.16         3.63 o                         
  -4   3   9        563.86        563.42         9.52 o                         
  -3   3   9       1875.47       1882.65        33.16 o                         
  -2   3   9         29.85         29.47         1.31 o                         
  -1   3   9        281.46        343.47         6.81 o                         
   0   3   9         26.16         28.93         1.14 o                         
   1   3   9        535.97        602.51        10.39 o                         
   2   3   9        240.57        262.92         6.20 o                         
   3   3   9         67.74         83.91         2.27 o                         
   4   3   9          7.90          6.32         1.63 o                         
   5   3   9        364.49        357.63         7.99 o                         
   6   3   9          0.08          2.37         1.67 o                         
   7   3   9          3.21         -0.74         1.98 o                         
  -9   4   9        395.04        402.82        15.53 o                         
  -8   4   9         42.18         42.76         2.41 o                         
  -7   4   9          9.32          9.21         1.87 o                         
  -6   4   9          3.02          2.91         1.63 o                         
  -5   4   9         20.07         17.72         1.40 o                         
  -4   4   9          8.37          7.37         1.07 o                         
  -3   4   9         47.74         53.48         1.62 o                         
  -2   4   9         99.54        113.40         2.52 o                         
  -1   4   9         65.54         66.19         1.74 o                         
   0   4   9       1481.62       1533.23        26.47 o                         
   1   4   9        553.16        608.90        12.42 o                         
   2   4   9         72.43         73.11         2.87 o                         
   3   4   9        784.00        803.44        15.85 o                         
   4   4   9         29.35         31.93         2.10 o                         
   5   4   9         33.58         37.06         1.89 o                         
   6   4   9        123.84        118.55         3.56 o                         
   7   4   9         15.10         18.80         2.00 o                         
  -9   5   9         96.79        108.63         4.23 o                         
  -8   5   9         42.89         39.42         2.34 o                         
  -7   5   9        302.93        315.52         6.99 o                         
  -6   5   9        454.77        449.63         9.75 o                         
  -5   5   9        169.90        162.32         3.46 o                         
  -4   5   9        327.40        303.48         5.81 o                         
  -3   5   9       1268.48       1298.44        25.81 o                         
  -2   5   9        298.32        332.37         6.94 o                         
  -1   5   9        535.48        563.38        10.53 o                         
   0   5   9          3.49          2.43         1.11 o                         
   1   5   9         11.38         13.87         1.24 o                         
   2   5   9         17.65         18.30         1.29 o                         
   3   5   9        700.28        713.85        14.06 o                         
   4   5   9        785.01        813.48        18.76 o                         
   5   5   9          1.22          1.90         1.69 o                         
   6   5   9        719.28        690.87        16.84 o                         
   7   5   9         81.51         80.29         3.82 o                         
  -9   6   9        144.58        131.11         4.93 o                         
  -8   6   9          9.05          9.45         1.82 o                         
  -7   6   9       2006.22       2030.57        48.54 o                         
  -6   6   9          4.47          1.74         1.76 o                         
  -5   6   9        179.63        191.50         4.12 o                         
  -4   6   9        406.18        407.84         7.28 o                         
  -3   6   9       1814.66       1846.79        35.42 o                         
  -2   6   9        885.14        897.41        17.52 o                         
  -1   6   9         44.27         49.89         1.99 o                         
   0   6   9         70.82         78.25         2.27 o                         
   1   6   9       1174.39       1219.59        24.37 o                         
   2   6   9         72.13         78.21         2.26 o                         
   3   6   9        335.45        354.88         9.46 o                         
   4   6   9          8.61         10.27         1.67 o                         
   5   6   9        443.30        442.87        11.58 o                         
   6   6   9        336.86        315.48         9.47 o                         
   7   6   9        124.42        131.10         4.96 o                         
  -9   7   9         45.32         47.83         5.09 o                         
  -8   7   9          0.19          1.43         2.24 o                         
  -7   7   9        405.89        396.18         9.10 o                         
  -6   7   9        423.77        424.28         9.21 o                         
  -5   7   9        600.45        578.82        12.32 o                         
  -4   7   9        337.33        358.53         7.41 o                         
  -3   7   9         28.20         35.03         2.04 o                         
  -2   7   9          0.36          1.26         1.32 o                         
  -1   7   9          0.92          2.75         1.45 o                         
   0   7   9        189.57        186.17         4.15 o                         
   1   7   9         16.33         13.87         1.46 o                         
   2   7   9        229.08        278.51         6.29 o                         
   3   7   9         18.96         22.62         2.12 o                         
   4   7   9          2.00          8.74         2.66 o                         
   5   7   9          4.95          7.60         1.83 o                         
   6   7   9        413.85        433.78        13.84 o                         
   7   7   9         41.46         31.32         5.92 o                         
  -8   8   9         76.01         84.25         3.48 o                         
  -7   8   9        166.80        151.39         4.92 o                         
  -6   8   9        252.53        250.74         6.77 o                         
  -5   8   9        403.19        393.92         8.91 o                         
  -4   8   9        260.87        250.54         5.97 o                         
  -3   8   9        482.80        495.93        11.28 o                         
  -2   8   9        637.69        635.74        13.26 o                         
  -1   8   9         24.40         23.81         1.56 o                         
   0   8   9         84.25         92.53         2.86 o                         
   1   8   9        196.71        199.34         5.15 o                         
   2   8   9        916.71        925.30        20.88 o                         
   3   8   9        138.92        148.01         3.96 o                         
   4   8   9        608.47        624.20        15.15 o                         
   5   8   9        109.33        106.53         4.13 o                         
   6   8   9          1.83          3.05         2.22 o                         
  -8   9   9          0.02         -1.71         1.97 o                         
  -7   9   9         53.23         58.62         2.76 o                         
  -6   9   9         10.11          9.54         2.04 o                         
  -5   9   9        159.62        166.85         4.50 o                         
  -4   9   9        568.30        551.99        12.19 o                         
  -3   9   9         13.06         20.56         1.63 o                         
  -2   9   9          5.64          2.04         1.57 o                         
  -1   9   9        274.36        267.45         6.06 o                         
   0   9   9         74.71         69.43         2.74 o                         
   1   9   9        130.54        140.69         4.14 o                         
   2   9   9        897.16        905.69        22.15 o                         
   3   9   9          5.19          3.35         2.18 o                         
   4   9   9         54.83         71.29         3.29 o                         
   5   9   9        223.48        203.17         6.59 o                         
   6   9   9          1.15         -2.23         2.74 o                         
  -7  10   9        185.97        205.40         6.40 o                         
  -6  10   9         13.10         12.81         2.01 o                         
  -5  10   9          8.15          5.87         1.74 o                         
  -4  10   9        120.24        129.57         3.72 o                         
  -3  10   9        211.36        215.07         5.30 o                         
  -2  10   9         69.45         79.17         3.67 o                         
  -1  10   9         96.67         89.55         2.75 o                         
   0  10   9         27.17         24.44         1.98 o                         
   1  10   9        179.50        189.44         5.27 o                         
   2  10   9         19.70         34.17         2.28 o                         
   3  10   9         14.85         10.01         2.19 o                         
   4  10   9         28.36         28.94         2.72 o                         
   5  10   9         76.62         68.07         5.24 o                         
  -7  11   9          9.28          5.00         2.63 o                         
  -6  11   9        720.67        759.92        21.76 o                         
  -5  11   9         11.67         16.55         1.95 o                         
  -4  11   9         17.54         18.52         1.85 o                         
  -3  11   9          7.60          5.62         2.14 o                         
  -2  11   9        169.12        146.45         4.51 o                         
  -1  11   9        154.02        157.76         5.68 o                         
   0  11   9        210.64        234.82         6.41 o                         
   1  11   9         59.36         59.69         3.33 o                         
   2  11   9         28.97         32.39         2.28 o                         
   3  11   9         32.47         29.95         2.55 o                         
   4  11   9         36.09         41.25         4.21 o                         
   5  11   9          8.64          9.07         3.89 o                         
  -6  12   9         15.62         15.26         2.39 o                         
  -5  12   9         14.57         17.57         2.03 o                         
  -4  12   9         76.91         88.77         3.23 o                         
  -3  12   9        363.87        375.86         9.43 o                         
  -2  12   9         18.93         17.32         2.20 o                         
  -1  12   9        613.48        611.01        16.42 o                         
   0  12   9         13.92         13.46         2.29 o                         
   1  12   9          2.24          3.65         2.14 o                         
   2  12   9          1.63          0.81         2.58 o                         
   3  12   9         21.30         15.79         2.90 o                         
   4  12   9          7.06          5.74         3.85 o                         
  -5  13   9          6.97          5.71         2.93 o                         
  -4  13   9        218.42        237.41         9.66 o                         
  -3  13   9        294.29        317.19        15.13 o                         
  -2  13   9         37.18         42.88         2.94 o                         
  -1  13   9         30.30         29.50         2.68 o                         
   0  13   9          2.13          5.16         2.36 o                         
   1  13   9          9.39         11.84         3.41 o                         
   2  13   9        152.26        120.24         9.51 o                         
   3  13   9          4.61          6.74         3.63 o                         
  -4  14   9         61.42         68.17        12.98 o                         
  -3  14   9          0.08          0.02         2.83 o                         
  -2  14   9         69.68         66.77         3.54 o                         
  -1  14   9          2.27          1.29         2.52 o                         
   0  14   9         13.61         13.57         2.94 o                         
   1  14   9          3.67          4.11         3.35 o                         
   2  14   9          0.06         -0.76        17.94 o                         
 -10   0  10        520.02        543.33        44.66 o                         
  -8   0  10          0.59         -0.22         3.40 o                         
  -6   0  10       3918.76       4053.45       120.17 o                         
  -4   0  10        314.14        295.58         7.34 o                         
  -2   0  10       1822.53       1991.82        55.52 o                         
   0   0  10        689.41        622.14        15.12 o                         
   2   0  10        367.98        361.33        11.81 o                         
   4   0  10         50.32         58.91         3.93 o                         
   6   0  10          5.33          7.59         2.77 o                         
 -10   1  10        143.85        112.48         7.72 o                         
  -9   1  10         58.47         59.53         4.79 o                         
  -8   1  10        160.95        159.93         4.63 o                         
  -7   1  10         71.06         70.94         2.52 o                         
  -6   1  10         61.40         61.99         2.54 o                         
  -5   1  10          0.06         -0.04         1.26 o                         
  -4   1  10        546.26        539.28        10.40 o                         
  -3   1  10        187.42        184.56         3.70 o                         
  -2   1  10         47.49         51.99         1.54 o                         
  -1   1  10       7307.63       7461.48       137.86 o                         
   0   1  10        449.19        539.80         9.55 o                         
   1   1  10        278.23        314.98         6.20 o                         
   2   1  10          8.40          8.53         1.21 o                         
   3   1  10        112.64        123.28         3.29 o                         
   4   1  10        291.68        287.93         6.56 o                         
   5   1  10        256.11        254.17         6.23 o                         
   6   1  10         37.60         38.48         2.39 o                         
   7   1  10        165.54        156.77         5.36 o                         
  -9   2  10         10.73          6.68         3.04 o                         
  -8   2  10         49.83         46.99         2.87 o                         
  -7   2  10        595.45        596.10        13.01 o                         
  -6   2  10        295.86        308.41         6.32 o                         
  -5   2  10         66.16         83.21         2.56 o                         
  -4   2  10          2.50          3.53         1.21 o                         
  -3   2  10         35.07         43.10         1.48 o                         
  -2   2  10       1589.88       1559.28        27.58 o                         
  -1   2  10         22.12         24.81         1.19 o                         
   0   2  10        364.87        395.60         7.21 o                         
   1   2  10        361.20        377.88         7.71 o                         
   2   2  10        571.42        662.67        13.41 o                         
   3   2  10         89.09         93.02         2.71 o                         
   4   2  10        517.09        561.99        13.65 o                         
   5   2  10        287.01        291.76         7.08 o                         
   6   2  10        467.33        450.57        12.20 o                         
   7   2  10         28.79         23.09         2.26 o                         
  -9   3  10         31.02         38.20         3.47 o                         
  -8   3  10          3.06          3.36         2.22 o                         
  -7   3  10         98.27         94.65         3.20 o                         
  -6   3  10        901.60        910.59        18.13 o                         
  -5   3  10        279.58        283.85         5.44 o                         
  -4   3  10         21.98         26.05         1.44 o                         
  -3   3  10        694.91        644.15        12.35 o                         
  -2   3  10        617.81        642.72        11.68 o                         
  -1   3  10         19.30         18.39         1.39 o                         
   0   3  10        184.34        202.86         4.35 o                         
   1   3  10        148.18        173.30         4.14 o                         
   2   3  10        456.85        472.02        10.60 o                         
   3   3  10        558.46        581.43        12.55 o                         
   4   3  10         10.02          5.67         1.47 o                         
   5   3  10        166.12        193.06         6.64 o                         
   6   3  10         13.30         19.06         2.35 o                         
   7   3  10          2.46          4.07         2.24 o                         
  -9   4  10        277.19        283.67        13.51 o                         
  -8   4  10        710.61        729.75        17.94 o                         
  -7   4  10        233.21        231.09         6.32 o                         
  -6   4  10        149.41        154.46         3.67 o                         
  -5   4  10        108.21         98.74         2.41 o                         
  -4   4  10        207.65        204.44         3.89 o                         
  -3   4  10        104.89        108.47         2.45 o                         
  -2   4  10          0.14          2.48         1.12 o                         
  -1   4  10        425.92        414.78         8.09 o                         
   0   4  10          1.63          3.85         1.06 o                         
   1   4  10         45.38         49.41         2.12 o                         
   2   4  10        227.24        228.09         5.43 o                         
   3   4  10          8.27         10.39         1.65 o                         
   4   4  10          1.04          1.38         1.57 o                         
   5   4  10        163.43        178.56         6.54 o                         
   6   4  10        371.22        358.25        10.86 o                         
   7   4  10         96.03         87.69         4.09 o                         
  -9   5  10         18.05         16.23         2.90 o                         
  -8   5  10          5.16         10.59         2.61 o                         
  -7   5  10        213.79        209.62         6.29 o                         
  -6   5  10        204.36        190.73         4.31 o                         
  -5   5  10         13.95         16.11         1.71 o                         
  -4   5  10         44.67         43.69         1.72 o                         
  -3   5  10         92.76         90.47         2.49 o                         
  -2   5  10        295.94        288.10         5.84 o                         
  -1   5  10        770.74        768.49        13.88 o                         
   0   5  10         37.47         48.41         2.10 o                         
   1   5  10         18.77         26.83         1.53 o                         
   2   5  10          4.74          7.95         1.48 o                         
   3   5  10        345.84        347.58         8.20 o                         
   4   5  10        317.21        291.36         7.42 o                         
   5   5  10        176.85        180.61         5.19 o                         
   6   5  10         77.26         82.46         3.80 o                         
   7   5  10        176.84        188.93         8.73 o                         
  -9   6  10          0.28          6.83         3.49 o                         
  -8   6  10          3.68         -0.31         2.25 o                         
  -7   6  10         44.42         46.44         2.53 o                         
  -6   6  10         56.00         50.20         2.28 o                         
  -5   6  10        361.73        372.94         7.84 o                         
  -4   6  10          9.08         14.72         1.49 o                         
  -3   6  10        136.85        154.36         3.41 o                         
  -2   6  10        368.63        375.24         7.62 o                         
  -1   6  10        112.54        111.28         2.66 o                         
   0   6  10        150.10        163.93         4.01 o                         
   1   6  10         24.70         24.03         1.61 o                         
   2   6  10        475.66        503.58        12.07 o                         
   3   6  10       1148.99       1184.67        26.31 o                         
   4   6  10        556.74        585.54        15.38 o                         
   5   6  10        337.80        288.16         7.47 o                         
   6   6  10         10.43          8.31         2.29 o                         
  -8   7  10         26.05         19.68         2.01 o                         
  -7   7  10          3.22          8.03         2.17 o                         
  -6   7  10         44.47         43.23         2.78 o                         
  -5   7  10        422.10        430.35        10.05 o                         
  -4   7  10        465.71        449.88         9.39 o                         
  -3   7  10         30.93         42.50         2.78 o                         
  -2   7  10         91.02        108.20         2.96 o                         
  -1   7  10         81.24         82.97         2.57 o                         
   0   7  10         11.37         10.47         1.41 o                         
   1   7  10        356.53        340.74         7.79 o                         
   2   7  10        232.69        227.68         6.10 o                         
   3   7  10         42.12         32.33         2.04 o                         
   4   7  10        122.78        113.15         5.47 o                         
   5   7  10          8.27         13.89         2.10 o                         
   6   7  10         18.35         25.40         2.38 o                         
  -8   8  10          6.68          7.38         2.01 o                         
  -7   8  10         52.36         47.35         2.33 o                         
  -6   8  10        267.02        262.06         7.41 o                         
  -5   8  10        293.75        298.16         8.07 o                         
  -4   8  10         14.03         15.92         1.91 o                         
  -3   8  10       2809.75       2720.19        59.42 o                         
  -2   8  10         28.96         39.23         2.42 o                         
  -1   8  10         10.10         12.01         1.74 o                         
   0   8  10         93.56        105.60         3.62 o                         
   1   8  10        148.10        145.54         4.26 o                         
   2   8  10          0.10          1.69         1.69 o                         
   3   8  10          7.43          2.05         1.96 o                         
   4   8  10          8.75          9.00         1.99 o                         
   5   8  10          6.36         11.56         2.80 o                         
   6   8  10         30.42         25.59         3.47 o                         
  -8   9  10        189.59        197.73        10.31 o                         
  -7   9  10        214.59        230.48        10.92 o                         
  -6   9  10          8.70          9.52         1.87 o                         
  -5   9  10       1145.97       1147.52        30.37 o                         
  -4   9  10        345.35        368.01         8.43 o                         
  -3   9  10         40.44         35.33         1.84 o                         
  -2   9  10        121.49        127.95         3.41 o                         
  -1   9  10         94.74         85.42         2.51 o                         
   0   9  10        139.60        139.00         3.93 o                         
   1   9  10       1209.21       1256.43        33.32 o                         
   2   9  10        126.06        133.67         4.69 o                         
   3   9  10        174.07        183.59         5.50 o                         
   4   9  10         26.56         35.51         3.77 o                         
   5   9  10        256.21        277.73        10.53 o                         
  -7  10  10          3.30          1.03         1.96 o                         
  -6  10  10         45.65         52.95         4.07 o                         
  -5  10  10         48.82         53.12         2.29 o                         
  -4  10  10        204.36        204.56         6.11 o                         
  -3  10  10          0.77          4.51         1.66 o                         
  -2  10  10         31.08         39.05         2.13 o                         
  -1  10  10        309.33        330.09         7.65 o                         
   0  10  10       1491.05       1539.16        37.00 o                         
   1  10  10         25.28         23.94         2.28 o                         
   2  10  10         42.95         48.84         2.81 o                         
   3  10  10         43.63         50.41         3.14 o                         
   4  10  10        454.53        428.93        27.77 o                         
   5  10  10         20.21         32.90         3.43 o                         
  -7  11  10          6.85          6.26         3.77 o                         
  -6  11  10          5.15          2.64         1.96 o                         
  -5  11  10          5.63          3.54         2.03 o                         
  -4  11  10         10.21         10.59         1.83 o                         
  -3  11  10        408.95        418.49         9.56 o                         
  -2  11  10        136.93        136.29         4.47 o                         
  -1  11  10         95.48        100.71         4.90 o                         
   0  11  10         70.50         72.85         2.98 o                         
   1  11  10          0.10          0.84         2.09 o                         
   2  11  10          4.02          2.78         2.30 o                         
   3  11  10        364.71        317.50        12.05 o                         
   4  11  10          0.46          0.43         2.79 o                         
  -6  12  10         59.73         60.68         5.69 o                         
  -5  12  10          9.63         12.79         2.15 o                         
  -4  12  10        627.53        648.99        15.88 o                         
  -3  12  10          0.38          0.59         2.13 o                         
  -2  12  10        426.76        408.50        11.80 o                         
  -1  12  10          5.41          3.45         2.30 o                         
   0  12  10        333.42        332.84        15.74 o                         
   1  12  10          8.11          3.03         2.34 o                         
   2  12  10         39.30         36.64         3.11 o                         
   3  12  10          5.06          4.42         3.06 o                         
  -5  13  10         51.57         59.43         8.16 o                         
  -4  13  10        106.55         98.32         4.70 o                         
  -3  13  10          8.05         12.20         2.37 o                         
  -2  13  10         20.32         21.98         2.64 o                         
  -1  13  10         62.82         74.30         4.43 o                         
   0  13  10          6.82          6.36         2.59 o                         
   1  13  10         12.80         20.83         3.30 o                         
   2  13  10         38.65         37.88        12.76 o                         
  -3  14  10         16.34         14.94         3.16 o                         
  -2  14  10         18.67         18.97         2.88 o                         
  -1  14  10          0.72          3.09         3.49 o                         
   0  14  10        287.31        292.33        25.07 o                         
   1  14  10          8.30         10.50         8.02 o                         
  -9   0  11        729.41        814.34        46.28 o                         
  -7   0  11        471.92        524.38        16.28 o                         
  -5   0  11        130.90        142.00         4.55 o                         
  -3   0  11         54.58         59.38         3.28 o                         
  -1   0  11       1308.09       1389.94        36.73 o                         
   1   0  11          5.93          6.42         1.78 o                         
   3   0  11        314.05        321.79        12.75 o                         
   5   0  11         67.37         66.86         7.54 o                         
   7   0  11        268.54        289.69        24.43 o                         
  -9   1  11         79.77         80.16         6.88 o                         
  -8   1  11         72.53         69.56         4.38 o                         
  -7   1  11          0.00         -1.55         1.90 o                         
  -6   1  11        677.85        671.85        13.67 o                         
  -5   1  11          0.17         -0.60         1.38 o                         
  -4   1  11         84.40         88.22         2.19 o                         
  -3   1  11          6.70          5.79         1.20 o                         
  -2   1  11          0.48          1.74         1.15 o                         
  -1   1  11        984.95        988.94        17.62 o                         
   0   1  11         46.64         46.91         1.63 o                         
   1   1  11         88.86         89.63         2.44 o                         
   2   1  11         69.27         78.60         2.38 o                         
   3   1  11          1.48          3.67         1.65 o                         
   4   1  11        186.58        178.34         6.32 o                         
   5   1  11         27.62         24.45         2.49 o                         
   6   1  11          0.15          0.19         1.99 o                         
   7   1  11         36.50         38.38         2.88 o                         
  -9   2  11         40.36         46.49         3.62 o                         
  -8   2  11        162.58        144.73         4.71 o                         
  -7   2  11         31.49         23.12         2.24 o                         
  -6   2  11         46.15         41.83         1.93 o                         
  -5   2  11        537.00        543.14        10.01 o                         
  -4   2  11        343.05        353.87         6.72 o                         
  -3   2  11        854.47        831.35        14.57 o                         
  -2   2  11        263.93        266.62         5.23 o                         
  -1   2  11        274.55        266.98         5.11 o                         
   0   2  11         49.11         49.41         1.68 o                         
   1   2  11        678.25        699.44        14.12 o                         
   2   2  11        887.30        911.02        19.57 o                         
   3   2  11       1309.83       1371.71        31.80 o                         
   4   2  11       1063.30       1087.44        28.57 o                         
   5   2  11        464.92        487.99        13.20 o                         
   6   2  11          1.87          1.22         2.73 o                         
   7   2  11        143.10        144.29         7.41 o                         
  -9   3  11         16.97         13.99         3.21 o                         
  -8   3  11        137.39        132.91         5.49 o                         
  -7   3  11        299.03        292.21         6.99 o                         
  -6   3  11         36.52         38.04         1.96 o                         
  -5   3  11        193.89        190.65         4.32 o                         
  -4   3  11        155.33        153.40         3.33 o                         
  -3   3  11         61.00         62.45         1.92 o                         
  -2   3  11        501.76        523.46         9.91 o                         
  -1   3  11        301.89        286.29         5.76 o                         
   0   3  11          1.89          1.80         1.15 o                         
   1   3  11        161.67        177.90         4.20 o                         
   2   3  11         60.60         73.09         2.86 o                         
   3   3  11          7.88         12.95         1.65 o                         
   4   3  11        979.01        949.51        25.13 o                         
   5   3  11        119.87        103.41         5.15 o                         
   6   3  11        204.91        175.22         7.39 o                         
   7   3  11         37.84         34.89         3.50 o                         
  -9   4  11         19.85         17.03         3.72 o                         
  -8   4  11         10.17         10.85         2.55 o                         
  -7   4  11         12.07         20.25         3.03 o                         
  -6   4  11          0.20         -1.80         1.80 o                         
  -5   4  11        187.15        200.65         4.63 o                         
  -4   4  11        106.40        115.93         2.72 o                         
  -3   4  11         84.74         99.64         2.75 o                         
  -2   4  11          0.96          2.44         1.22 o                         
  -1   4  11         57.97         61.47         2.04 o                         
   0   4  11         82.16         82.55         2.15 o                         
   1   4  11         12.40         11.86         1.47 o                         
   2   4  11          2.75          1.98         1.51 o                         
   3   4  11          5.21          5.81         1.65 o                         
   4   4  11        177.75        172.22         4.54 o                         
   5   4  11          4.41         10.57         1.96 o                         
   6   4  11         38.14         42.38         2.52 o                         
  -9   5  11        324.67        338.09        25.95 o                         
  -8   5  11        485.48        468.99        13.49 o                         
  -7   5  11          0.23          0.26         2.14 o                         
  -6   5  11        194.23        211.32         5.34 o                         
  -5   5  11         32.05         29.77         1.98 o                         
  -4   5  11         20.77         29.67         1.76 o                         
  -3   5  11          3.69          7.98         1.78 o                         
  -2   5  11         42.11         46.49         1.76 o                         
  -1   5  11       1182.42       1164.58        20.80 o                         
   0   5  11          1.77          2.34         1.24 o                         
   1   5  11        590.57        623.75        13.34 o                         
   2   5  11        393.26        429.89        10.59 o                         
   3   5  11        914.82        937.07        23.58 o                         
   4   5  11         54.18         56.79         2.87 o                         
   5   5  11          0.46         -0.78         1.96 o                         
   6   5  11         64.58         54.48         3.35 o                         
  -8   6  11          4.23          8.32         2.39 o                         
  -7   6  11        232.20        244.16         9.19 o                         
  -6   6  11         12.55         11.71         2.02 o                         
  -5   6  11        123.66        124.85         3.57 o                         
  -4   6  11        245.32        238.42         5.88 o                         
  -3   6  11        110.61        127.65         3.29 o                         
  -2   6  11        877.75        842.96        16.11 o                         
  -1   6  11         60.46         55.05         1.97 o                         
   0   6  11        184.71        182.08         4.17 o                         
   1   6  11         26.19         38.59         2.15 o                         
   2   6  11         92.97         89.55         3.32 o                         
   3   6  11         42.95         46.00         2.70 o                         
   4   6  11        125.04         97.07         5.88 o                         
   5   6  11        271.10        271.17         8.69 o                         
   6   6  11          1.47          1.33         2.36 o                         
  -8   7  11        116.56        121.78         4.07 o                         
  -7   7  11        142.51        161.97         6.44 o                         
  -6   7  11          0.27         -0.85         2.52 o                         
  -5   7  11        580.66        579.13        13.25 o                         
  -4   7  11         17.34         16.83         1.98 o                         
  -3   7  11        122.48        119.64         3.73 o                         
  -2   7  11       1965.67       1976.92        39.27 o                         
  -1   7  11        130.69        122.78         4.43 o                         
   0   7  11          2.78          2.50         1.61 o                         
   1   7  11         34.25         25.40         2.05 o                         
   2   7  11        471.97        461.69        12.21 o                         
   3   7  11        388.11        373.93        10.29 o                         
   4   7  11          7.44          4.91         2.11 o                         
   5   7  11         16.48          8.59         2.67 o                         
   6   7  11        364.26        374.85        34.96 o                         
  -8   8  11         14.85         12.33         3.42 o                         
  -7   8  11        542.84        591.09        14.76 o                         
  -6   8  11          3.86          7.29         2.07 o                         
  -5   8  11         28.84         31.35         2.95 o                         
  -4   8  11        710.66        688.20        14.58 o                         
  -3   8  11         99.85         99.92         3.31 o                         
  -2   8  11         99.67         93.42         3.09 o                         
  -1   8  11          4.74          4.11         1.62 o                         
   0   8  11          0.29         -0.24         1.85 o                         
   1   8  11        446.50        469.62        12.45 o                         
   2   8  11       1101.69       1061.29        28.47 o                         
   3   8  11          2.29          3.99         2.03 o                         
   4   8  11         44.25         41.54         4.19 o                         
   5   8  11         69.72         56.85         3.33 o                         
  -7   9  11         11.90          7.60         1.94 o                         
  -6   9  11          4.44          3.77         1.86 o                         
  -5   9  11        122.83        119.88         3.43 o                         
  -4   9  11         10.77         20.43         2.35 o                         
  -3   9  11        265.23        259.75         5.99 o                         
  -2   9  11        456.40        444.90        10.01 o                         
  -1   9  11         53.12         57.19         2.33 o                         
   0   9  11        218.73        237.30         6.16 o                         
   1   9  11         98.32        102.26         3.82 o                         
   2   9  11         78.52         80.05         3.57 o                         
   3   9  11         41.56         34.84         2.72 o                         
   4   9  11         36.37         34.06         3.35 o                         
   5   9  11          4.32         -0.31         3.93 o                         
  -7  10  11          2.66          1.24         2.70 o                         
  -6  10  11         30.92         25.16         2.21 o                         
  -5  10  11         22.54         32.00         2.00 o                         
  -4  10  11        988.16        977.00        22.54 o                         
  -3  10  11        383.80        437.71        10.32 o                         
  -2  10  11         57.52         63.54         3.07 o                         
  -1  10  11         76.07         72.25         3.15 o                         
   0  10  11        184.77        188.70         7.34 o                         
   1  10  11          9.57          4.61         2.18 o                         
   2  10  11        155.98        159.97         5.97 o                         
   3  10  11         66.86         57.84         4.01 o                         
   4  10  11        151.75        166.95        14.22 o                         
  -6  11  11        105.36         78.72         3.60 o                         
  -5  11  11        297.62        303.88         7.64 o                         
  -4  11  11         88.34         85.45         3.50 o                         
  -3  11  11        450.51        474.60        11.85 o                         
  -2  11  11        118.09        141.00         4.60 o                         
  -1  11  11          0.02         -1.00         2.96 o                         
   0  11  11          0.55          6.08         2.12 o                         
   1  11  11         92.31         90.57         3.80 o                         
   2  11  11         55.37         45.70         4.28 o                         
   3  11  11         22.02         20.24         4.54 o                         
   4  11  11         19.93         22.90        24.81 o                         
  -5  12  11        141.54        147.83         9.87 o                         
  -4  12  11        236.16        240.68         7.86 o                         
  -3  12  11          2.89         -0.15         2.48 o                         
  -2  12  11         24.06         32.70         3.18 o                         
  -1  12  11          0.03         -1.22         2.49 o                         
   0  12  11          0.25          4.10         2.80 o                         
   1  12  11          3.31          0.28         2.48 o                         
   2  12  11         66.50         73.38         4.48 o                         
   3  12  11         48.40         36.09         6.48 o                         
  -4  13  11         42.48         48.11         7.55 o                         
  -3  13  11        106.43        112.96         5.91 o                         
  -2  13  11        697.60        679.23        22.76 o                         
  -1  13  11         87.75         84.01         3.75 o                         
   0  13  11        158.48        172.13         8.50 o                         
   1  13  11        183.56        162.55        17.40 o                         
  -8   0  12        286.59        275.73        12.89 o                         
  -6   0  12         15.42          9.58         2.64 o                         
  -4   0  12        224.04        228.64         6.72 o                         
  -2   0  12        382.61        393.48         9.99 o                         
   0   0  12       3199.38       3387.45        94.13 o                         
   2   0  12         13.96         20.29         2.33 o                         
   4   0  12        743.09        762.34        30.39 o                         
   6   0  12        153.78        152.61         7.86 o                         
  -9   1  12         33.83         29.94         3.92 o                         
  -8   1  12        108.01        101.03         4.00 o                         
  -7   1  12         42.71         46.01         3.92 o                         
  -6   1  12         19.97         19.10         1.99 o                         
  -5   1  12       2327.16       2285.53        46.52 o                         
  -4   1  12         71.52         73.68         2.09 o                         
  -3   1  12         54.15         68.79         3.50 o                         
  -2   1  12         21.81         22.97         1.31 o                         
  -1   1  12        606.59        600.59        10.76 o                         
   0   1  12        273.29        308.17         6.21 o                         
   1   1  12        208.05        204.33         4.60 o                         
   2   1  12          0.20         -0.58         1.62 o                         
   3   1  12        324.89        334.59         8.97 o                         
   4   1  12        149.13        147.90         6.67 o                         
   5   1  12        139.04        118.00         8.33 o                         
   6   1  12        113.44        120.80         7.71 o                         
  -9   2  12         81.24         67.56         5.49 o                         
  -8   2  12          4.20          6.08         2.59 o                         
  -7   2  12        200.86        200.58         6.70 o                         
  -6   2  12       1208.34       1233.08        24.56 o                         
  -5   2  12          0.25         -0.63         1.67 o                         
  -4   2  12        316.32        306.09         5.76 o                         
  -3   2  12          3.87          5.28         1.25 o                         
  -2   2  12         52.86         57.37         2.30 o                         
  -1   2  12        140.58        147.16         3.39 o                         
   0   2  12        360.82        381.54         7.26 o                         
   1   2  12         52.79         54.92         1.86 o                         
   2   2  12        754.13        753.13        18.87 o                         
   3   2  12         61.40         63.75         3.35 o                         
   4   2  12        736.62        764.34        23.97 o                         
   5   2  12         17.29         14.55         2.07 o                         
   6   2  12         16.91         14.00         2.87 o                         
  -9   3  12          0.10         -3.29         4.92 o                         
  -8   3  12         73.09         81.53         3.77 o                         
  -7   3  12        208.85        220.32         5.51 o                         
  -6   3  12          3.16          1.84         1.84 o                         
  -5   3  12        107.51        108.30         2.86 o                         
  -4   3  12         44.88         40.44         1.69 o                         
  -3   3  12        538.78        549.50        10.23 o                         
  -2   3  12        201.03        199.16         4.39 o                         
  -1   3  12         54.54         61.93         1.86 o                         
   0   3  12        708.52        706.66        13.93 o                         
   1   3  12          5.72          5.33         1.43 o                         
   2   3  12        172.24        182.34         5.24 o                         
   3   3  12        231.02        226.80         7.05 o                         
   4   3  12        183.85        167.40         9.58 o                         
   5   3  12         11.82          5.89         2.09 o                         
   6   3  12         61.63         52.33         2.95 o                         
  -9   4  12        131.73        135.91        14.12 o                         
  -8   4  12        255.32        216.09         8.50 o                         
  -7   4  12        201.05        214.31         6.10 o                         
  -6   4  12          2.82          3.79         2.01 o                         
  -5   4  12          3.61          5.07         1.78 o                         
  -4   4  12        420.15        430.13        10.77 o                         
  -3   4  12         12.74         17.07         1.68 o                         
  -2   4  12          0.88          2.84         1.29 o                         
  -1   4  12        441.70        446.28         8.72 o                         
   0   4  12          1.37          4.47         1.35 o                         
   1   4  12         19.35         16.87         1.74 o                         
   2   4  12         83.37         75.87         2.76 o                         
   3   4  12         61.83         66.88         2.86 o                         
   4   4  12         15.86         10.94         2.04 o                         
   5   4  12         25.45         25.05         2.33 o                         
   6   4  12         71.31         74.28         3.87 o                         
  -8   5  12          7.00          8.14         2.53 o                         
  -7   5  12        243.13        235.17         6.78 o                         
  -6   5  12        243.53        246.86         7.07 o                         
  -5   5  12        241.77        256.26         7.21 o                         
  -4   5  12        531.13        530.80        10.29 o                         
  -3   5  12         12.82         17.21         1.76 o                         
  -2   5  12        493.22        493.08         9.82 o                         
  -1   5  12         67.42         68.82         2.61 o                         
   0   5  12         15.62         21.39         2.03 o                         
   1   5  12         55.98         63.03         2.50 o                         
   2   5  12        635.27        639.19        15.10 o                         
   3   5  12         16.62         16.62         2.02 o                         
   4   5  12        186.82        174.05         5.47 o                         
   5   5  12         38.85         32.54         2.51 o                         
   6   5  12         58.72         70.62         7.85 o                         
  -8   6  12        384.34        361.58        11.91 o                         
  -7   6  12         23.87         24.13         2.47 o                         
  -6   6  12         95.70        120.43         4.23 o                         
  -5   6  12        228.25        234.46         5.59 o                         
  -4   6  12        483.54        467.12        10.12 o                         
  -3   6  12         96.86        101.05         3.50 o                         
  -2   6  12         32.08         31.77         2.14 o                         
  -1   6  12        220.91        241.56         5.47 o                         
   0   6  12        676.94        654.74        14.73 o                         
   1   6  12        307.95        312.59         7.61 o                         
   2   6  12          2.11          0.14         1.83 o                         
   3   6  12         39.90         38.98         3.90 o                         
   4   6  12         51.16         59.34         3.91 o                         
   5   6  12         10.52         15.61         2.24 o                         
  -8   7  12         52.48         50.41         5.90 o                         
  -7   7  12        104.99        109.63         5.46 o                         
  -6   7  12          3.92          8.28         3.53 o                         
  -5   7  12         68.52         73.87         3.34 o                         
  -4   7  12        508.72        519.46        11.99 o                         
  -3   7  12         76.77         77.72         2.86 o                         
  -2   7  12        284.73        260.82         6.53 o                         
  -1   7  12        623.06        665.71        14.98 o                         
   0   7  12         61.05         69.54         3.37 o                         
   1   7  12        342.57        381.05         9.87 o                         
   2   7  12        214.48        209.44         6.32 o                         
   3   7  12          0.00          4.16         2.07 o                         
   4   7  12          1.54          0.25         2.16 o                         
   5   7  12          3.81          0.69         2.60 o                         
  -8   8  12          0.07         -0.76         6.49 o                         
  -7   8  12         70.36         68.05         4.23 o                         
  -6   8  12          4.66          4.47         2.07 o                         
  -5   8  12        117.07        124.00         3.78 o                         
  -4   8  12         10.93         11.14         2.02 o                         
  -3   8  12          0.38          0.14         1.99 o                         
  -2   8  12         34.23         33.37         2.19 o                         
  -1   8  12          4.50          5.06         1.82 o                         
   0   8  12        687.91        743.37        19.15 o                         
   1   8  12        181.36        175.94         6.27 o                         
   2   8  12         15.04          8.28         2.12 o                         
   3   8  12          4.28          5.63         2.16 o                         
   4   8  12          2.02         -1.21         2.50 o                         
   5   8  12         39.25         31.43         3.62 o                         
  -7   9  12        440.39        470.45        19.34 o                         
  -6   9  12         29.70         32.50         2.79 o                         
  -5   9  12          4.08          4.30         1.73 o                         
  -4   9  12        121.64        124.83         4.04 o                         
  -3   9  12          8.03         11.46         2.14 o                         
  -2   9  12          6.00          5.55         2.56 o                         
  -1   9  12         14.97         16.57         2.28 o                         
   0   9  12          7.58          7.88         2.36 o                         
   1   9  12        409.09        445.33        13.85 o                         
   2   9  12        334.70        355.18        12.15 o                         
   3   9  12         97.64        114.66         9.29 o                         
   4   9  12         91.68         92.57         5.40 o                         
  -6  10  12          0.91          0.28         2.00 o                         
  -5  10  12        760.43        728.24        22.25 o                         
  -4  10  12        118.71        125.83         3.56 o                         
  -3  10  12        272.86        297.58         7.06 o                         
  -2  10  12        113.20        125.48         3.67 o                         
  -1  10  12          2.72          4.41         2.17 o                         
   0  10  12        815.67        848.11        23.24 o                         
   1  10  12         10.43         11.09         2.33 o                         
   2  10  12         14.88         12.92         2.98 o                         
   3  10  12          5.85          4.71         2.81 o                         
  -5  11  12         16.58         11.21         2.11 o                         
  -4  11  12         82.17         82.38         3.39 o                         
  -3  11  12         41.68         37.85         2.41 o                         
  -2  11  12          3.31          0.18         2.26 o                         
  -1  11  12        554.60        587.94        16.24 o                         
   0  11  12          0.54         -1.07         2.83 o                         
   1  11  12         60.66         55.09         3.18 o                         
   2  11  12          0.20          0.57         2.72 o                         
   3  11  12          2.06          4.32         4.41 o                         
  -4  12  12         61.08         63.52         5.73 o                         
  -3  12  12         30.23         30.35         2.54 o                         
  -2  12  12         14.45         17.73         2.45 o                         
  -1  12  12        125.69        133.52         5.27 o                         
   0  12  12        162.61        194.00         8.66 o                         
   1  12  12          1.00          3.72         4.10 o                         
  -3  13  12         48.94         59.36        13.93 o                         
  -2  13  12         14.82         18.69         4.29 o                         
  -1  13  12        313.21        299.09        20.90 o                         
   0  13  12         11.45         15.15         5.27 o                         
  -9   0  13          0.01         -7.68         9.05 o                         
  -7   0  13        365.44        343.30        11.33 o                         
  -5   0  13       1338.46       1326.31        39.80 o                         
  -3   0  13          9.77          9.62         2.09 o                         
  -1   0  13         43.40         38.15         2.30 o                         
   1   0  13         14.19         17.76         2.53 o                         
   3   0  13       1526.17       1637.43        64.38 o                         
   5   0  13         10.85          8.37         3.21 o                         
  -9   1  13         33.11         16.34         5.54 o                         
  -8   1  13          1.24         -1.53         2.78 o                         
  -7   1  13          0.00          0.42         2.24 o                         
  -6   1  13         35.64         36.80         2.56 o                         
  -5   1  13        140.26        136.09         3.57 o                         
  -4   1  13          0.33          1.44         1.55 o                         
  -3   1  13        325.57        339.55         6.72 o                         
  -2   1  13        430.45        433.76         7.98 o                         
  -1   1  13        572.78        603.24        12.05 o                         
   0   1  13         99.23        105.34         2.91 o                         
   1   1  13          0.02          0.48         1.51 o                         
   2   1  13         69.03         75.42         2.90 o                         
   3   1  13        160.23        162.83         8.27 o                         
   4   1  13         23.37         19.11         2.02 o                         
   5   1  13         49.30         36.46         3.73 o                         
   6   1  13         56.52         62.42         9.89 o                         
  -9   2  13         10.16         15.16         7.20 o                         
  -8   2  13        389.64        350.66         9.82 o                         
  -7   2  13         70.13         70.08         2.99 o                         
  -6   2  13        414.44        396.85         8.33 o                         
  -5   2  13        885.81        886.44        16.56 o                         
  -4   2  13         29.22         29.88         1.88 o                         
  -3   2  13        793.09        779.48        15.42 o                         
  -2   2  13          1.32          5.62         1.41 o                         
  -1   2  13          0.70          1.14         1.28 o                         
   0   2  13        150.91        156.93         4.16 o                         
   1   2  13         22.53         26.38         1.82 o                         
   2   2  13        146.14        151.34         5.61 o                         
   3   2  13        438.10        454.43        13.09 o                         
   4   2  13        125.58        123.20         7.93 o                         
   5   2  13          1.70         -2.85         2.85 o                         
   6   2  13         17.10         13.98         3.23 o                         
  -9   3  13        135.36        107.69        10.59 o                         
  -8   3  13          0.01         -2.79         2.79 o                         
  -7   3  13         55.04         64.99         2.90 o                         
  -6   3  13         30.49         31.28         2.42 o                         
  -5   3  13          7.96          6.10         1.83 o                         
  -4   3  13         13.62         14.75         1.68 o                         
  -3   3  13         15.37         19.67         2.15 o                         
  -2   3  13        198.77        189.96         4.19 o                         
  -1   3  13        846.14        848.14        17.30 o                         
   0   3  13         65.97         56.66         2.77 o                         
   1   3  13         34.35         41.46         1.99 o                         
   2   3  13         28.33         35.28         2.36 o                         
   3   3  13        110.42        110.21         6.49 o                         
   4   3  13         16.57         15.32         2.04 o                         
   5   3  13         50.83         42.86         4.20 o                         
  -8   4  13        204.36        195.63        11.16 o                         
  -7   4  13        332.67        344.56         9.16 o                         
  -6   4  13        120.05        116.68         3.75 o                         
  -5   4  13         13.96         17.69         2.11 o                         
  -4   4  13         41.03         54.78         2.83 o                         
  -3   4  13        919.58        910.93        19.68 o                         
  -2   4  13        461.37        491.23        10.95 o                         
  -1   4  13        183.86        191.14         5.02 o                         
   0   4  13        377.56        359.35         8.49 o                         
   1   4  13        867.74        880.05        19.97 o                         
   2   4  13        284.33        292.59         7.93 o                         
   3   4  13         12.46         11.79         2.06 o                         
   4   4  13         25.51         37.98         2.53 o                         
   5   4  13        543.42        547.56        22.02 o                         
  -8   5  13         76.76         81.26         4.39 o                         
  -7   5  13        161.06        149.43         5.49 o                         
  -6   5  13         45.73         57.12         2.64 o                         
  -5   5  13         26.80         29.00         2.60 o                         
  -4   5  13        319.16        339.34         7.42 o                         
  -3   5  13        203.94        213.06         4.86 o                         
  -2   5  13         73.53         70.96         3.10 o                         
  -1   5  13        138.47        134.38         3.68 o                         
   0   5  13          0.89          4.00         1.85 o                         
   1   5  13        193.62        188.06         7.85 o                         
   2   5  13          3.08          6.26         1.98 o                         
   3   5  13         60.06         59.33         4.21 o                         
   4   5  13         27.88         24.24         2.86 o                         
   5   5  13         97.75         73.86         7.81 o                         
  -8   6  13        602.98        584.32        34.15 o                         
  -7   6  13        461.51        458.55        13.04 o                         
  -6   6  13         31.66         32.98         2.59 o                         
  -5   6  13         35.31         39.13         3.06 o                         
  -4   6  13        857.30        867.83        19.39 o                         
  -3   6  13         38.25         45.87         3.22 o                         
  -2   6  13        500.60        493.29        12.67 o                         
  -1   6  13        224.66        229.78         5.73 o                         
   0   6  13        812.73        802.70        19.55 o                         
   1   6  13         62.65         65.15         3.15 o                         
   2   6  13          1.86          2.68         2.02 o                         
   3   6  13          5.09          3.68         2.09 o                         
   4   6  13        156.88        145.63        11.30 o                         
   5   6  13        708.00        732.09       113.65 o                         
  -8   7  13         39.66         28.06         7.25 o                         
  -7   7  13         51.74         47.23         4.51 o                         
  -6   7  13        299.03        321.63         9.30 o                         
  -5   7  13        260.37        260.09         6.52 o                         
  -4   7  13        362.34        377.62        12.13 o                         
  -3   7  13         20.17         14.06         2.52 o                         
  -2   7  13        280.86        289.08         7.46 o                         
  -1   7  13        317.53        316.66         7.76 o                         
   0   7  13       1076.62       1098.33        29.88 o                         
   1   7  13       1048.99       1138.20        37.11 o                         
   2   7  13         21.39         25.60         2.88 o                         
   3   7  13          2.80          1.94         2.22 o                         
   4   7  13         81.00         85.16         4.16 o                         
  -7   8  13        292.67        319.42        10.33 o                         
  -6   8  13          3.12          2.24         2.54 o                         
  -5   8  13        114.69        113.77         3.66 o                         
  -4   8  13         64.02         68.46         2.93 o                         
  -3   8  13          0.21         -0.26         2.04 o                         
  -2   8  13          1.86          0.45         2.22 o                         
  -1   8  13        195.03        194.60         6.74 o                         
   0   8  13        243.21        252.51         8.63 o                         
   1   8  13         12.69         10.74         2.62 o                         
   2   8  13         79.93         91.10         4.92 o                         
   3   8  13          0.94          2.18         2.91 o                         
   4   8  13        232.00        195.50        21.85 o                         
  -7   9  13         41.19         40.97         8.02 o                         
  -6   9  13        153.57        175.76         6.35 o                         
  -5   9  13        113.65        133.32         5.03 o                         
  -4   9  13         34.69         40.68         2.14 o                         
  -3   9  13         25.37         27.83         1.95 o                         
  -2   9  13         93.22         90.06         2.99 o                         
  -1   9  13         34.72         28.79         2.39 o                         
   0   9  13         89.49         90.42         3.57 o                         
   1   9  13        166.25        194.41         7.42 o                         
   2   9  13        187.62        194.63        14.16 o                         
   3   9  13          5.08          3.77         2.92 o                         
  -6  10  13          1.86          1.09         2.51 o                         
  -5  10  13          4.44          5.19         1.90 o                         
  -4  10  13         23.80         28.03         2.09 o                         
  -3  10  13        218.37        215.16         6.34 o                         
  -2  10  13         60.69         67.72         4.03 o                         
  -1  10  13         41.84         39.91         2.93 o                         
   0  10  13        204.36        215.11        10.16 o                         
   1  10  13         22.38         21.78         2.54 o                         
   2  10  13         31.62         35.83         3.84 o                         
   3  10  13         11.80         14.94         4.91 o                         
  -5  11  13         28.87         32.41         4.09 o                         
  -4  11  13        341.03        319.16        24.30 o                         
  -3  11  13        204.83        190.56        11.12 o                         
  -2  11  13        149.14        158.42         8.82 o                         
  -1  11  13         72.65         70.47         3.61 o                         
   0  11  13          1.32          3.29         2.83 o                         
   1  11  13          7.85          6.44         3.92 o                         
   2  11  13         31.17         20.65         5.74 o                         
  -3  12  13         57.06         57.23         4.61 o                         
  -2  12  13         33.98         26.87         4.62 o                         
  -1  12  13          6.92          6.94         3.16 o                         
   0  12  13          8.38         12.46         3.38 o                         
  -8   0  14        857.94        800.80        45.81 o                         
  -6   0  14        642.86        607.36        22.42 o                         
  -4   0  14          5.12         10.27         2.61 o                         
  -2   0  14        368.66        384.86        11.99 o                         
   0   0  14         36.80         36.48         2.62 o                         
   2   0  14        517.91        572.82        23.12 o                         
   4   0  14       1057.94       1078.07        60.33 o                         
  -8   1  14         71.16         72.16         4.44 o                         
  -7   1  14        283.41        262.92         7.71 o                         
  -6   1  14        207.73        182.02         5.18 o                         
  -5   1  14        150.52        168.50         4.58 o                         
  -4   1  14         31.04         39.26         2.32 o                         
  -3   1  14         23.80         27.86         1.96 o                         
  -2   1  14        424.05        439.16        10.71 o                         
  -1   1  14       2577.28       2604.56        51.26 o                         
   0   1  14        135.40        142.24         4.35 o                         
   1   1  14         47.63         52.36         2.37 o                         
   2   1  14          1.32         -1.92         1.92 o                         
   3   1  14         13.14         16.03         2.08 o                         
   4   1  14          2.00         -0.92         2.00 o                         
   5   1  14         14.50         14.13         5.08 o                         
  -8   2  14         72.90         75.04         4.14 o                         
  -7   2  14          1.86          0.59         2.63 o                         
  -6   2  14         81.40         90.06         3.32 o                         
  -5   2  14          4.38          4.69         1.89 o                         
  -4   2  14        386.86        385.48         8.52 o                         
  -3   2  14          2.98          5.87         1.48 o                         
  -2   2  14       1382.45       1387.93        27.68 o                         
  -1   2  14         37.08         40.16         1.84 o                         
   0   2  14        446.12        421.73         9.97 o                         
   1   2  14        223.91        234.59         5.86 o                         
   2   2  14         16.67         24.20         2.27 o                         
   3   2  14          3.47          2.19         1.94 o                         
   4   2  14          5.16          4.76         2.14 o                         
   5   2  14          2.14          2.56         3.81 o                         
  -8   3  14         22.37         16.19         4.20 o                         
  -7   3  14         23.85         22.68         2.82 o                         
  -6   3  14          6.78          6.00         2.32 o                         
  -5   3  14        517.30        523.00        12.19 o                         
  -4   3  14         53.21         65.53         3.41 o                         
  -3   3  14        149.04        154.61         3.87 o                         
  -2   3  14          5.71          9.00         1.60 o                         
  -1   3  14          2.50          1.67         1.56 o                         
   0   3  14        136.72        133.15         4.54 o                         
   1   3  14        215.90        221.25         5.60 o                         
   2   3  14          0.95         -1.51         2.53 o                         
   3   3  14        113.55         99.86         4.75 o                         
   4   3  14        173.43        161.10         9.82 o                         
   5   3  14          7.14          5.37         3.24 o                         
  -8   4  14        191.07        192.81        10.46 o                         
  -7   4  14         88.33         76.36         4.18 o                         
  -6   4  14         88.78        104.16         4.99 o                         
  -5   4  14         13.91         18.25         3.26 o                         
  -4   4  14        588.37        597.73        13.20 o                         
  -3   4  14        294.95        282.66         6.89 o                         
  -2   4  14        354.54        358.69         8.33 o                         
  -1   4  14        430.56        431.15         9.61 o                         
   0   4  14         42.48         45.44         2.82 o                         
   1   4  14         69.99         62.43         2.61 o                         
   2   4  14        887.27        900.34        23.89 o                         
   3   4  14         80.11         95.08         4.96 o                         
   4   4  14          4.75          6.17         2.21 o                         
   5   4  14         12.12          1.53         6.87 o                         
  -8   5  14         19.81         22.31         7.74 o                         
  -7   5  14         32.33         32.66         2.85 o                         
  -6   5  14        192.43        197.88         5.19 o                         
  -5   5  14        153.98        156.05         4.30 o                         
  -4   5  14         70.25         75.08         3.11 o                         
  -3   5  14        223.92        218.57         5.32 o                         
  -2   5  14         68.44         65.07         3.25 o                         
  -1   5  14          1.09         -0.38         1.76 o                         
   0   5  14        125.93        126.50         5.49 o                         
   1   5  14          1.20          1.13         2.53 o                         
   2   5  14       1262.98       1269.51        33.49 o                         
   3   5  14          5.57          8.83         2.59 o                         
   4   5  14         62.83         48.64         4.07 o                         
  -7   6  14          7.73          7.71         2.54 o                         
  -6   6  14         69.12         84.27         4.07 o                         
  -5   6  14        334.67        348.78        12.75 o                         
  -4   6  14        310.97        292.22         8.51 o                         
  -3   6  14        248.65        240.00         8.16 o                         
  -2   6  14         23.29         30.37         2.32 o                         
  -1   6  14         66.55         68.88         2.96 o                         
   0   6  14        262.10        286.80        11.12 o                         
   1   6  14        303.64        298.50         9.63 o                         
   2   6  14          0.03          7.81         2.41 o                         
   3   6  14         61.54         55.04         3.64 o                         
   4   6  14         68.24         51.01         4.51 o                         
  -7   7  14         54.13         48.46         2.93 o                         
  -6   7  14         26.08         25.05         2.82 o                         
  -5   7  14         19.81         22.05         2.37 o                         
  -4   7  14         15.86         19.21         3.21 o                         
  -3   7  14        121.98        121.66         3.85 o                         
  -2   7  14         19.38         17.64         2.31 o                         
  -1   7  14          2.94          5.12         2.39 o                         
   0   7  14        220.23        225.61         7.55 o                         
   1   7  14         52.44         49.88         4.71 o                         
   2   7  14          0.01          0.70         2.55 o                         
   3   7  14          2.80          3.88         2.57 o                         
   4   7  14         10.32         15.37         6.20 o                         
  -7   8  14         14.07         15.88         3.68 o                         
  -6   8  14          0.57          1.75         1.85 o                         
  -5   8  14        145.60        146.11         4.98 o                         
  -4   8  14         62.48         70.92         2.96 o                         
  -3   8  14          4.50          5.98         1.91 o                         
  -2   8  14          1.49          0.92         2.06 o                         
  -1   8  14         60.57         46.72         3.14 o                         
   0   8  14         20.24         23.95         2.95 o                         
   1   8  14         66.82         71.02         3.46 o                         
   2   8  14         38.88         40.34         3.19 o                         
   3   8  14          8.00          7.01         3.13 o                         
  -6   9  14         96.87        112.35         6.86 o                         
  -5   9  14         27.06         27.42         2.07 o                         
  -4   9  14          7.43          5.45         2.00 o                         
  -3   9  14          6.69          7.21         2.00 o                         
  -2   9  14         25.35         24.84         2.47 o                         
  -1   9  14        166.34        188.32         6.72 o                         
   0   9  14         75.18         73.58         4.33 o                         
   1   9  14         61.98         59.86         3.80 o                         
   2   9  14          0.50         -3.22         3.22 o                         
  -5  10  14        199.27        157.22         8.08 o                         
  -4  10  14        134.33        115.07         4.41 o                         
  -3  10  14         22.94         21.22         2.40 o                         
  -2  10  14         44.91         41.03         3.37 o                         
  -1  10  14         57.78         69.80         3.93 o                         
   0  10  14          0.84         -0.11         2.79 o                         
   1  10  14          0.15         -0.54         3.14 o                         
   2  10  14         36.05         22.71        13.36 o                         
  -4  11  14          3.68          2.68         5.98 o                         
  -3  11  14         63.13         61.40         4.99 o                         
  -2  11  14         16.86          8.97         2.84 o                         
  -1  11  14        885.23        670.59        41.59 o                         
   0  11  14         46.15         62.31         5.92 o                         
  -7   0  15        627.58        651.06        21.91 o                         
  -5   0  15        131.06        133.20         6.67 o                         
  -3   0  15         85.13         81.18         5.14 o                         
  -1   0  15        223.25        222.80         7.93 o                         
   1   0  15        905.34        914.21        51.22 o                         
   3   0  15        516.86        534.18        25.45 o                         
  -8   1  15        375.20        322.78        15.10 o                         
  -7   1  15         56.79         63.35         3.23 o                         
  -6   1  15          5.42          8.21         2.09 o                         
  -5   1  15        143.48        161.75         5.18 o                         
  -4   1  15        271.98        280.25         6.65 o                         
  -3   1  15          0.94          0.86         2.37 o                         
  -2   1  15        234.16        219.23         5.61 o                         
  -1   1  15        910.31        928.53        21.30 o                         
   0   1  15          3.96          4.10         1.80 o                         
   1   1  15        218.32        226.52        10.31 o                         
   2   1  15        645.00        626.34        17.86 o                         
   3   1  15         24.85         28.20         2.48 o                         
   4   1  15          7.59          6.25         2.64 o                         
  -8   2  15        118.49        107.90        12.17 o                         
  -7   2  15        108.60         87.98         3.78 o                         
  -6   2  15          8.33         12.61         3.42 o                         
  -5   2  15          5.47          9.58         2.37 o                         
  -4   2  15          1.26          8.10         2.11 o                         
  -3   2  15        542.59        559.96        12.35 o                         
  -2   2  15        217.69        211.32         5.20 o                         
  -1   2  15         92.18         95.91         3.98 o                         
   0   2  15        137.01        137.81         5.04 o                         
   1   2  15         34.92         39.89         3.55 o                         
   2   2  15        151.95        159.21         8.59 o                         
   3   2  15         43.86         41.18         3.45 o                         
   4   2  15         21.81         16.33         2.67 o                         
  -8   3  15         94.44         57.32         6.39 o                         
  -7   3  15         37.24         36.71         2.62 o                         
  -6   3  15         28.31         34.16         3.93 o                         
  -5   3  15         22.38         19.45         2.30 o                         
  -4   3  15         50.43         55.72         2.58 o                         
  -3   3  15         27.98         28.75         1.98 o                         
  -2   3  15        192.65        195.28         4.94 o                         
  -1   3  15          0.06          0.22         1.74 o                         
   0   3  15         20.18         19.69         2.52 o                         
   1   3  15         83.80         91.87         5.66 o                         
   2   3  15          6.10          3.57         2.11 o                         
   3   3  15        232.34        208.87        15.66 o                         
   4   3  15         26.41         29.49         3.55 o                         
  -7   4  15         47.50         47.20         3.04 o                         
  -6   4  15         11.27         14.83         2.77 o                         
  -5   4  15        291.61        306.26         7.64 o                         
  -4   4  15        665.10        656.55        16.23 o                         
  -3   4  15         49.46         58.99         2.65 o                         
  -2   4  15         43.35         37.79         2.15 o                         
  -1   4  15         30.50         31.66         2.21 o                         
   0   4  15        186.33        187.68        11.72 o                         
   1   4  15        566.46        580.45        15.68 o                         
   2   4  15        122.98        128.04         7.92 o                         
   3   4  15          9.32          5.73         2.41 o                         
   4   4  15          8.96          3.13         6.04 o                         
  -7   5  15        271.51        259.23        10.29 o                         
  -6   5  15         11.97         11.58         3.14 o                         
  -5   5  15         94.18         92.62         3.97 o                         
  -4   5  15        239.42        245.50         6.18 o                         
  -3   5  15         81.94         80.57         3.49 o                         
  -2   5  15        194.01        191.59         8.35 o                         
  -1   5  15         91.59         98.39         3.84 o                         
   0   5  15          2.75         -0.23         2.14 o                         
   1   5  15        329.76        319.45        12.93 o                         
   2   5  15        198.00        185.18         9.75 o                         
   3   5  15          0.09          2.16         2.54 o                         
   4   5  15          5.20          2.86         6.49 o                         
  -7   6  15        170.35        162.06         9.30 o                         
  -6   6  15         86.22         90.61         3.83 o                         
  -5   6  15         81.43         81.72         6.07 o                         
  -4   6  15         29.28         32.41         2.74 o                         
  -3   6  15        166.98        164.14         5.39 o                         
  -2   6  15        151.92        148.25         4.48 o                         
  -1   6  15         30.52         28.10         2.93 o                         
   0   6  15         66.80         55.22         3.13 o                         
   1   6  15        704.35        683.29        42.67 o                         
   2   6  15        278.53        303.53        13.54 o                         
   3   6  15         15.30         13.81         3.96 o                         
  -6   7  15        210.24        202.04         8.67 o                         
  -5   7  15         20.72         21.97         2.50 o                         
  -4   7  15          9.64          6.78         2.30 o                         
  -3   7  15         44.55         47.66         2.43 o                         
  -2   7  15          5.37          7.05         2.06 o                         
  -1   7  15         42.94         43.22         3.14 o                         
   0   7  15         96.29         95.16         4.23 o                         
   1   7  15         76.49         60.74         4.41 o                         
   2   7  15        100.52         92.77        10.43 o                         
   3   7  15         39.29         23.40         7.36 o                         
  -6   8  15          3.22          1.32         2.52 o                         
  -5   8  15         25.27         20.27         2.30 o                         
  -4   8  15         22.39         25.68         1.94 o                         
  -3   8  15        161.67        152.58         6.25 o                         
  -2   8  15         23.17         15.77         2.81 o                         
  -1   8  15        137.30        128.68         9.10 o                         
   0   8  15         57.96         69.50         6.85 o                         
   1   8  15         12.32          2.94         3.06 o                         
   2   8  15         52.50         60.84         7.42 o                         
  -5   9  15          0.13         -0.78         2.67 o                         
  -4   9  15          0.71          3.55         2.34 o                         
  -3   9  15        123.33        123.93         6.32 o                         
  -2   9  15          3.79          6.40         2.20 o                         
  -1   9  15         23.12         27.53         2.82 o                         
   0   9  15          0.23         -0.44         2.78 o                         
   1   9  15        154.65        137.92         8.65 o                         
  -4  10  15          0.01         -0.43         8.53 o                         
  -3  10  15          4.42          6.58         3.07 o                         
  -2  10  15         17.32         11.32         2.81 o                         
  -1  10  15         66.99         57.58         3.93 o                         
   0  10  15         46.64         32.08         4.20 o                         
  -6   0  16        581.30        536.28        18.23 o                         
  -4   0  16        130.60        137.71         8.61 o                         
  -2   0  16        105.05        115.45         5.20 o                         
   0   0  16        282.25        311.97        15.66 o                         
   2   0  16         11.17         14.19         3.33 o                         
  -7   1  16        231.20        192.28         6.29 o                         
  -6   1  16         88.06         96.05         4.80 o                         
  -5   1  16         20.09         27.09         3.74 o                         
  -4   1  16         62.52         62.52         3.28 o                         
  -3   1  16        264.64        269.84         7.64 o                         
  -2   1  16        386.90        372.78        13.34 o                         
  -1   1  16       1619.68       1570.69        43.53 o                         
   0   1  16        699.69        684.25        19.66 o                         
   1   1  16         48.28         51.88         3.60 o                         
   2   1  16          0.07         -1.62         2.41 o                         
   3   1  16        423.93        401.58        16.43 o                         
  -7   2  16         19.54         13.86         2.66 o                         
  -6   2  16         23.15         27.30         2.77 o                         
  -5   2  16         17.24         24.46         3.08 o                         
  -4   2  16         66.40         69.56         3.52 o                         
  -3   2  16        207.83        209.88         5.76 o                         
  -2   2  16        146.26        132.86         6.62 o                         
  -1   2  16        222.16        215.67         6.66 o                         
   0   2  16        144.72        143.06         6.79 o                         
   1   2  16         26.83         24.20         2.41 o                         
   2   2  16        142.43        141.59         8.83 o                         
   3   2  16         12.96         11.51         2.52 o                         
  -7   3  16         11.79          4.64         3.00 o                         
  -6   3  16        110.84        117.23         3.88 o                         
  -5   3  16          0.31          1.08         2.86 o                         
  -4   3  16         71.58         74.86         2.77 o                         
  -3   3  16        106.79        112.44         3.59 o                         
  -2   3  16          6.67          6.13         1.95 o                         
  -1   3  16         30.67         37.81         2.50 o                         
   0   3  16          0.78         -0.61         2.16 o                         
   1   3  16         11.21          7.64         2.43 o                         
   2   3  16         11.83          9.92         2.73 o                         
   3   3  16        510.70        444.52        23.80 o                         
  -7   4  16          0.77         -2.94         2.94 o                         
  -6   4  16        174.70        177.72         5.58 o                         
  -5   4  16         35.52         35.61         2.98 o                         
  -4   4  16         94.39         98.70         3.20 o                         
  -3   4  16        157.68        156.08         4.41 o                         
  -2   4  16         23.71         30.36         2.40 o                         
  -1   4  16         99.76        107.00         4.99 o                         
   0   4  16         16.61         12.82         2.33 o                         
   1   4  16         12.54         14.55         2.59 o                         
   2   4  16          0.44          2.41         2.80 o                         
   3   4  16         45.12         38.07         5.97 o                         
  -6   5  16        162.25        152.68         5.63 o                         
  -5   5  16          1.79          0.05         2.44 o                         
  -4   5  16          5.17          5.58         2.09 o                         
  -3   5  16         30.07         31.98         2.33 o                         
  -2   5  16        157.83        158.69         6.31 o                         
  -1   5  16        141.10        120.78         5.84 o                         
   0   5  16        140.05        137.17         6.15 o                         
   1   5  16         18.80         19.54         3.22 o                         
   2   5  16         12.92          7.82         3.02 o                         
   3   5  16         77.60         67.75        12.39 o                         
  -6   6  16          0.19          1.65         2.55 o                         
  -5   6  16         30.11         30.04         2.42 o                         
  -4   6  16        101.63        104.65         4.31 o                         
  -3   6  16        154.42        152.70         5.42 o                         
  -2   6  16         48.49         47.65         2.91 o                         
  -1   6  16          9.47          5.62         2.79 o                         
   0   6  16          2.49          7.31         3.02 o                         
   1   6  16        363.47        297.11        47.90 o                         
   2   6  16         13.00         10.93         4.67 o                         
  -6   7  16          0.78          1.53         5.53 o                         
  -5   7  16          2.63          2.26         1.96 o                         
  -4   7  16         16.09         18.73         2.14 o                         
  -3   7  16          0.01         -2.01         2.01 o                         
  -2   7  16         52.29         49.01         4.34 o                         
  -1   7  16        131.21        142.62         9.03 o                         
   0   7  16          1.42          3.54         2.96 o                         
   1   7  16         20.52         17.61         3.42 o                         
   2   7  16         58.24         50.63        13.82 o                         
  -5   8  16          1.84         -1.34         5.34 o                         
  -4   8  16         21.33         23.86         2.31 o                         
  -3   8  16          0.07         -2.17         2.17 o                         
  -2   8  16        100.35         95.04         7.02 o                         
  -1   8  16        156.11        142.91         5.95 o                         
   0   8  16         94.38         89.02         7.51 o                         
   1   8  16          6.91          3.81         4.30 o                         
  -3   9  16         47.24         41.12         4.08 o                         
  -2   9  16        159.22        179.41         9.20 o                         
  -1   9  16        153.79        127.48         8.20 o                         
   0   9  16         70.27         55.28         7.97 o                         
  -7   0  17        296.27        234.55        26.91 o                         
  -5   0  17       1097.22       1116.14        39.82 o                         
  -3   0  17        200.72        176.71         7.19 o                         
  -1   0  17        210.67        201.36        15.27 o                         
   1   0  17         52.96         49.40         4.23 o                         
   3   0  17         36.74         24.44         8.78 o                         
  -7   1  17         56.89         54.49        16.13 o                         
  -6   1  17        132.90        118.65         4.78 o                         
  -5   1  17         72.02         73.94         4.10 o                         
  -4   1  17         86.05         84.04         4.23 o                         
  -3   1  17         59.31         58.86         2.70 o                         
  -2   1  17         55.18         49.32         3.22 o                         
  -1   1  17        188.73        172.52         9.35 o                         
   0   1  17         32.80         26.78         2.50 o                         
   1   1  17         18.45         15.81         2.56 o                         
   2   1  17          6.68          4.79         2.51 o                         
   3   1  17         10.56         -4.96        25.19 o                         
  -6   2  17         80.08         79.80         3.35 o                         
  -5   2  17         54.83         64.65         3.27 o                         
  -4   2  17         61.17         62.23         2.66 o                         
  -3   2  17         19.94         20.14         2.20 o                         
  -2   2  17         56.07         54.26         3.47 o                         
  -1   2  17         14.97         16.61         2.41 o                         
   0   2  17         72.63         69.76         2.98 o                         
   1   2  17        818.38        802.29        34.55 o                         
   2   2  17         21.80         20.30         2.81 o                         
  -6   3  17         35.88         35.49         3.31 o                         
  -5   3  17        214.93        210.68         5.88 o                         
  -4   3  17        198.34        198.40         5.62 o                         
  -3   3  17          2.13          2.08         2.10 o                         
  -2   3  17          3.16          4.41         2.30 o                         
  -1   3  17         58.43         51.26         2.93 o                         
   0   3  17          0.79         -1.36         2.71 o                         
   1   3  17        110.18        100.04         6.84 o                         
   2   3  17        116.76         96.35        13.58 o                         
  -6   4  17         46.97         37.66         3.42 o                         
  -5   4  17          9.40          9.23         2.52 o                         
  -4   4  17          0.46          1.08         2.42 o                         
  -3   4  17         80.50         75.89         4.16 o                         
  -2   4  17         56.91         56.32         3.29 o                         
  -1   4  17        325.16        335.62        16.49 o                         
   0   4  17         64.94         71.31         5.70 o                         
   1   4  17         99.74         80.55         5.77 o                         
   2   4  17        115.89         95.46        14.18 o                         
  -6   5  17         80.09         74.66         6.39 o                         
  -5   5  17         26.27         24.64         2.56 o                         
  -4   5  17        157.40        152.72         4.92 o                         
  -3   5  17        558.34        540.76        19.33 o                         
  -2   5  17          0.95          1.63         2.73 o                         
  -1   5  17        224.82        215.65        16.17 o                         
   0   5  17        209.55        185.03        13.65 o                         
   1   5  17         15.05          8.51         3.47 o                         
   2   5  17        174.83         71.38        22.62 o                         
  -5   6  17          0.67          1.87         2.62 o                         
  -4   6  17        143.61        137.77         6.05 o                         
  -3   6  17        169.84        152.66         6.03 o                         
  -2   6  17          0.02         -0.73         2.65 o                         
  -1   6  17         52.56         43.09         3.47 o                         
   0   6  17          2.24         -0.55         3.42 o                         
   1   6  17         44.82         43.59         5.16 o                         
  -4   7  17         26.56         17.84         4.97 o                         
  -3   7  17         39.25         39.39         3.10 o                         
  -2   7  17        266.92        296.59        20.41 o                         
  -1   7  17        109.54         93.57         8.70 o                         
   0   7  17          0.02         -1.53         3.22 o                         
  -3   8  17         38.69         42.56        10.69 o                         
  -2   8  17        213.65        200.76        13.23 o                         
  -1   8  17        494.37        472.22        27.58 o                         
  -6   0  18        524.16        463.69        27.32 o                         
  -4   0  18         35.98         38.12         3.21 o                         
  -2   0  18        924.46        865.43        51.21 o                         
   0   0  18          0.01         -0.86         3.70 o                         
  -6   1  18        152.06        159.71        20.52 o                         
  -5   1  18        274.45        272.31         8.97 o                         
  -4   1  18         11.75         12.90         2.02 o                         
  -3   1  18          5.58          4.49         2.20 o                         
  -2   1  18          7.93          7.32         2.26 o                         
  -1   1  18        528.02        431.61        22.48 o                         
   0   1  18         48.16         45.64         3.60 o                         
   1   1  18          0.28         -1.15         2.92 o                         
  -5   2  18         31.46         38.76         4.21 o                         
  -4   2  18         43.06         41.07         2.61 o                         
  -3   2  18          0.10         -0.04         2.01 o                         
  -2   2  18         48.85         37.01         2.65 o                         
  -1   2  18          7.52          6.76         2.81 o                         
   0   2  18         82.29         65.18         4.31 o                         
   1   2  18         36.59         30.30         5.61 o                         
  -5   3  18         75.35         69.09         3.74 o                         
  -4   3  18         72.23         67.35         4.44 o                         
  -3   3  18         37.40         36.74         2.76 o                         
  -2   3  18         87.63         96.23         7.60 o                         
  -1   3  18         37.80         32.02         3.27 o                         
   0   3  18         66.93         50.41         5.25 o                         
   1   3  18         22.84         11.43         4.22 o                         
  -5   4  18         36.88         27.57         3.63 o                         
  -4   4  18          8.15          8.29         2.65 o                         
  -3   4  18          2.67          3.82         2.58 o                         
  -2   4  18          0.75         -2.76         2.76 o                         
  -1   4  18         89.19         87.31         7.71 o                         
   0   4  18         85.51         91.08         9.22 o                         
  -4   5  18         81.83         72.37         5.35 o                         
  -3   5  18          4.45          3.22         3.34 o                         
  -2   5  18         45.68         40.57         4.29 o                         
  -1   5  18         10.52          7.16         4.20 o                         
   0   5  18         13.60          6.26         5.84 o                         
  -2   6  18         19.66         19.00         4.30 o                         
  -3   0  19         10.25         30.70         8.83 o                         
  -1   0  19        661.76        549.05        45.04 o                         
  -4   1  19        164.91        140.50         6.44 o                         
  -3   1  19         17.02         18.38         3.28 o                         
  -2   1  19         32.21         19.00         4.16 o                         
  -1   1  19         10.30          7.71         4.44 o                         
  -4   2  19          1.15          4.98         4.25 o                         
  -3   2  19         44.08         38.98         5.65 o                         
  -2   2  19          0.88         -3.45         3.45 o                         
  -1   2  19        108.81        103.39        14.11 o                         
  -3   3  19         16.57         13.32         5.61 o                         
  -2   3  19         61.76         46.96         5.66 o                         
                                                                                
