# Supplementary material for: The influence of the axial group on the crystal structures of boron sub­phthalo­cy­an­ines
Source: Acta Crystallogr C Struct Chem. 2024 Sep 4;80(Pt 10):658–80. doi: 10.1107/S2053229624006934 (PMC11451016; doi:10.1107/S2053229624006934)
Supplement: Supplementary file 7 [file c-80-00658-d22126_asup7.hkl]

data_d22126_a                                                                   
_shelx_title ' d22126_a.res in P2(1)/c'                                         
_shelx_refln_list_code          4                                               
_shelx_F_calc_maximum      159.41                                               
_exptl_crystal_F_000      1008.00                                               
_reflns_d_resolution_high  0.8417                                               
                                                                                
loop_                                                                           
 _space_group_symop_operation_xyz                                               
 'x, y, z'                                                                      
 '-x, y+1/2, -z+1/2'                                                            
 '-x, -y, -z'                                                                   
 'x, -y-1/2, z-1/2'                                                             
                                                                                
_cell_length_a    10.4664                                                       
_cell_length_b    15.4986                                                       
_cell_length_c    14.3171                                                       
_cell_angle_alpha  90.000                                                       
_cell_angle_beta  110.221                                                       
_cell_angle_gamma  90.000                                                       
                                                                                
_shelx_F_squared_multiplier     1.000                                           
                                                                                
loop_                                                                           
 _refln_index_h                                                                 
 _refln_index_k                                                                 
 _refln_index_l                                                                 
 _refln_F_squared_calc                                                          
 _refln_F_squared_meas                                                          
 _refln_F_squared_sigma                                                         
 _refln_observed_status                                                         
   2   0   0       3865.52       3489.49       200.14 o                         
   3   0   0        200.89        170.88        14.55 o                         
   4   0   0       1507.97       1414.34       145.86 o                         
   5   0   0       2130.29       2178.12        67.95 o                         
   6   0   0         43.46         43.70         3.49 o                         
   7   0   0         32.44         39.29         4.13 o                         
   8   0   0        291.59        309.09        11.76 o                         
   9   0   0        150.90        159.40        10.96 o                         
  10   0   0        266.19        275.05        26.97 o                         
  11   0   0         83.77         81.86        13.63 o                         
   1   1   0         16.78         19.27         2.26 o                         
   2   1   0      10069.30      10588.16       380.37 o                         
   3   1   0      11743.02      12641.71       588.41 o                         
   4   1   0        338.44        275.40        15.32 o                         
   5   1   0       3678.26       3602.44        92.71 o                         
   6   1   0         81.91         79.55         2.89 o                         
   7   1   0        297.29        292.21         7.40 o                         
   8   1   0        416.14        420.31        11.37 o                         
   9   1   0          3.80         -0.38         3.58 o                         
  10   1   0        252.66        246.25        14.61 o                         
  11   1   0        308.06        279.27        19.53 o                         
   0   2   0       3291.20       2604.95       149.23 o                         
   1   2   0          0.05          1.91         0.98 o                         
   2   2   0        231.43        249.31        12.64 o                         
   3   2   0       2286.37       1904.49        90.42 o                         
   4   2   0       2004.70       1721.06        71.84 o                         
   5   2   0       4208.84       4558.90        92.15 o                         
   6   2   0        242.20        275.19         6.34 o                         
   7   2   0        134.80        143.66         4.41 o                         
   8   2   0         45.18         48.01         4.00 o                         
   9   2   0         39.96         33.77         3.93 o                         
  10   2   0        183.73        170.61        12.35 o                         
  11   2   0         84.30         84.24        11.06 o                         
   1   3   0       4214.68       3678.75       171.04 o                         
   2   3   0       1256.50       1135.37        59.74 o                         
   3   3   0        299.49        313.85        21.07 o                         
   4   3   0        505.17        545.01        26.77 o                         
   5   3   0        647.06        599.42        11.90 o                         
   6   3   0        702.92        720.93        14.64 o                         
   7   3   0        143.07        168.71         5.42 o                         
   8   3   0          3.67          5.42         3.56 o                         
   9   3   0         14.90         10.00         3.95 o                         
  10   3   0          0.57         -0.28         4.80 o                         
  11   3   0         69.95         62.40         7.47 o                         
   0   4   0        480.53        350.54        24.45 o                         
   1   4   0         42.67         31.13         3.52 o                         
   2   4   0        247.30        203.21        11.49 o                         
   3   4   0        984.98       1111.85        47.42 o                         
   4   4   0        124.44        127.21         5.61 o                         
   5   4   0        569.24        604.76        13.57 o                         
   6   4   0        276.47        297.51         7.48 o                         
   7   4   0        261.59        271.77         7.19 o                         
   8   4   0         22.71         28.83         3.40 o                         
   9   4   0        408.83        421.21        14.47 o                         
  10   4   0          1.95         -5.30         5.75 o                         
  11   4   0         22.65          9.89         6.15 o                         
   1   5   0        883.38        697.69        41.05 o                         
   2   5   0       1700.32       1654.92       137.07 o                         
   3   5   0       2519.47       2701.79       134.65 o                         
   4   5   0        339.66        354.81         9.17 o                         
   5   5   0       3059.17       3201.68        58.42 o                         
   6   5   0       2370.42       2564.64        48.16 o                         
   7   5   0         36.62         41.55         3.35 o                         
   8   5   0        664.10        668.97        15.83 o                         
   9   5   0         36.86         30.55         4.87 o                         
  10   5   0          2.82          6.51         5.76 o                         
  11   5   0        130.39        151.88        34.42 o                         
   0   6   0         77.88        103.41         9.26 o                         
   1   6   0        428.38        345.20        14.85 o                         
   2   6   0        150.86        155.21        16.30 o                         
   3   6   0        579.33        519.88        15.97 o                         
   4   6   0        291.67        281.44         6.85 o                         
   5   6   0        476.97        490.00        11.31 o                         
   6   6   0         20.10         25.88         2.56 o                         
   7   6   0        977.13       1015.33        23.88 o                         
   8   6   0          6.50          5.19         4.55 o                         
   9   6   0         13.22         18.95         5.11 o                         
  10   6   0         34.99         36.73         6.93 o                         
   1   7   0          6.45          2.81         5.67 o                         
   2   7   0        475.00        490.51        20.73 o                         
   3   7   0       2584.99       2757.31        70.90 o                         
   4   7   0         19.49         30.90         2.79 o                         
   5   7   0        223.49        201.12         7.73 o                         
   6   7   0        676.12        643.72        15.97 o                         
   7   7   0        425.59        398.83        11.01 o                         
   8   7   0        138.74        153.10        10.38 o                         
   9   7   0         21.39         19.03         5.24 o                         
  10   7   0          9.61          0.68         4.49 o                         
   0   8   0        266.73        254.83        15.52 o                         
   1   8   0        199.74        211.27         7.13 o                         
   2   8   0        187.21        193.93         6.69 o                         
   3   8   0         10.90          5.21         2.04 o                         
   4   8   0         84.21         85.09         4.33 o                         
   5   8   0        836.35        854.26        21.20 o                         
   6   8   0          2.93          9.08         3.26 o                         
   7   8   0        206.50        179.85         6.53 o                         
   8   8   0        124.23        108.60         6.13 o                         
   9   8   0         76.41         69.74         7.61 o                         
  10   8   0         35.78         34.05         5.07 o                         
   1   9   0        350.78        342.48         8.18 o                         
   2   9   0        188.65        213.05         5.71 o                         
   3   9   0          0.32          1.94         2.16 o                         
   4   9   0        143.95        160.15         5.19 o                         
   5   9   0        123.57        116.03         4.30 o                         
   6   9   0        315.69        312.66        11.85 o                         
   7   9   0        778.22        805.59        22.24 o                         
   8   9   0         94.47         94.10         5.45 o                         
   9   9   0         74.97         69.92         9.97 o                         
  10   9   0          2.49          1.10         4.33 o                         
   0  10   0        220.32        150.44         8.40 o                         
   1  10   0        483.79        486.70        10.89 o                         
   2  10   0          5.25          8.22         2.85 o                         
   3  10   0         35.52         40.03         3.63 o                         
   4  10   0          4.21          3.44         2.51 o                         
   5  10   0         79.54         95.50         4.26 o                         
   6  10   0        114.33        105.97         4.70 o                         
   7  10   0        163.73        162.22         7.54 o                         
   8  10   0        134.74        130.51         5.83 o                         
   9  10   0         55.15         53.07         5.29 o                         
   1  11   0         11.13         14.40         2.36 o                         
   2  11   0          0.06         -0.77         3.14 o                         
   3  11   0         78.55         81.15         5.40 o                         
   4  11   0        357.34        348.28        10.69 o                         
   5  11   0       1416.99       1375.59        32.89 o                         
   6  11   0       1625.80       1555.62        46.22 o                         
   7  11   0         78.65         83.59         4.67 o                         
   8  11   0          9.34          5.26         4.19 o                         
   9  11   0         18.93         25.48         5.51 o                         
   0  12   0       6898.25       7134.53       233.74 o                         
   1  12   0          0.10          2.79         2.27 o                         
   2  12   0        544.29        493.67        12.68 o                         
   3  12   0          1.74         -0.60         3.09 o                         
   4  12   0        558.92        510.15        12.93 o                         
   5  12   0         10.89          6.14         3.05 o                         
   6  12   0         19.84         16.74         5.11 o                         
   7  12   0         95.25        100.16         6.32 o                         
   8  12   0          0.33          1.98         3.40 o                         
   1  13   0         73.13         73.11         4.39 o                         
   2  13   0         19.80         22.13         2.92 o                         
   3  13   0        266.89        267.68         7.95 o                         
   4  13   0          1.06          4.11         2.84 o                         
   5  13   0         10.72          7.75         3.67 o                         
   6  13   0        368.94        394.71        13.30 o                         
   7  13   0         30.85         21.04         3.77 o                         
   8  13   0         20.93         14.25         6.19 o                         
   0  14   0        304.32        317.29        13.26 o                         
   1  14   0        305.34        288.27         8.18 o                         
   2  14   0        349.33        357.25        10.41 o                         
   3  14   0        227.75        226.09         7.10 o                         
   4  14   0        381.50        329.29         8.97 o                         
   5  14   0          1.57         -1.09         3.72 o                         
   6  14   0         74.88         88.83         8.00 o                         
   7  14   0         65.82         56.31         5.28 o                         
   1  15   0        635.87        617.68        19.42 o                         
   2  15   0         79.31         90.79         4.52 o                         
   3  15   0         53.82         48.92         3.63 o                         
   4  15   0         76.87         87.94         4.56 o                         
   5  15   0          7.64          2.80         4.28 o                         
   6  15   0          2.56          4.61         4.34 o                         
   0  16   0       1116.93       1165.51        48.00 o                         
   1  16   0        739.75        653.46        18.78 o                         
   2  16   0         17.32         15.42         5.00 o                         
   3  16   0         89.04        117.27         5.34 o                         
   4  16   0          5.94          5.08         3.61 o                         
   5  16   0         20.15         20.51         4.16 o                         
   1  17   0        176.92        160.22         7.23 o                         
   2  17   0         72.60         83.39         5.38 o                         
   3  17   0         95.90        103.57         6.40 o                         
   4  17   0         20.09         20.94         5.00 o                         
   0  18   0         50.16         38.52        11.69 o                         
   1  18   0         56.83         80.00        12.41 o                         
   2  18   0          7.25          5.85         6.33 o                         
 -11   1   1        165.15        180.42        17.44 o                         
 -10   1   1       1050.33       1115.77        37.78 o                         
  -9   1   1         56.91         53.45         4.61 o                         
  -8   1   1        185.64        182.65         6.00 o                         
  -7   1   1        224.79        230.38         5.42 o                         
  -6   1   1         49.16         70.59         3.03 o                         
  -5   1   1        823.29        819.67        19.90 o                         
  -4   1   1       1369.99       1186.01        50.24 o                         
  -3   1   1          1.88         -0.88         4.99 o                         
  -2   1   1       1371.69       1309.89        56.58 o                         
  -1   1   1        392.23        329.98        15.72 o                         
   0   1   1        106.18         80.77         3.36 o                         
   1   1   1       2619.22       2486.80       100.61 o                         
   2   1   1       7505.98       8157.69       293.38 o                         
   3   1   1       5793.99       5931.60       214.21 o                         
   4   1   1        315.11        305.69        17.38 o                         
   5   1   1        789.12        835.59        17.72 o                         
   6   1   1        862.96        882.96        18.54 o                         
   7   1   1        165.42        178.15         5.46 o                         
   8   1   1         13.02         12.52         3.29 o                         
   9   1   1        132.33        135.77         9.75 o                         
  10   1   1        361.46        383.56        19.18 o                         
  11   1   1          9.54          8.48         7.16 o                         
 -11   2   1         17.78          9.65         5.95 o                         
 -10   2   1        105.75         97.71         6.70 o                         
  -9   2   1       1378.53       1467.61        42.78 o                         
  -8   2   1         42.62         45.49         3.41 o                         
  -7   2   1        569.41        541.70        11.31 o                         
  -6   2   1          3.82          5.47         2.11 o                         
  -5   2   1       2526.12       2534.05        55.50 o                         
  -4   2   1       2092.61       2249.22        93.39 o                         
  -3   2   1         13.07         15.81         4.74 o                         
  -2   2   1       3077.90       3278.09       153.19 o                         
  -1   2   1       7105.51       6504.86       523.31 o                         
   0   2   1       4913.29       5225.52       242.60 o                         
   1   2   1       3679.65       3727.08       239.73 o                         
   2   2   1       4079.93       3996.07       160.43 o                         
   3   2   1        160.13        173.38         8.89 o                         
   4   2   1        635.30        606.30        33.84 o                         
   5   2   1        271.18        267.30         6.27 o                         
   6   2   1        729.36        723.37        16.80 o                         
   7   2   1        169.84        173.67         5.14 o                         
   8   2   1        915.98        988.72        24.98 o                         
   9   2   1         75.18         81.34         6.37 o                         
  10   2   1          1.14          4.69         4.81 o                         
  11   2   1         51.33         43.35        11.49 o                         
 -11   3   1          0.04         -6.00         6.33 o                         
 -10   3   1        152.08        155.49         7.39 o                         
  -9   3   1         63.89         65.37         4.62 o                         
  -8   3   1         13.00         14.42         3.09 o                         
  -7   3   1        239.44        254.82         6.21 o                         
  -6   3   1        570.50        581.86        12.19 o                         
  -5   3   1       1270.78       1247.55        29.35 o                         
  -4   3   1       1741.47       1600.90        67.31 o                         
  -3   3   1         60.37         58.32        18.63 o                         
  -2   3   1       1465.18       1138.24        47.40 o                         
  -1   3   1       2776.20       2545.28       144.04 o                         
   0   3   1      12227.71       9947.69       567.99 o                         
   1   3   1       3429.61       3468.55       124.31 o                         
   2   3   1          9.35         13.52         3.85 o                         
   3   3   1       5713.82       5914.94       306.11 o                         
   4   3   1          7.42          7.57         3.52 o                         
   5   3   1       2350.43       2425.28        46.62 o                         
   6   3   1         32.42         45.70         2.67 o                         
   7   3   1        627.43        646.90        14.22 o                         
   8   3   1        817.12        841.77        22.21 o                         
   9   3   1        130.02        132.94         7.46 o                         
  10   3   1         14.62         16.05         4.86 o                         
  11   3   1        256.09         59.64        50.26 o                         
 -11   4   1        347.06        351.58        34.14 o                         
 -10   4   1        262.87        272.05        13.84 o                         
  -9   4   1         24.08         31.81         4.14 o                         
  -8   4   1        623.88        606.91        15.10 o                         
  -7   4   1        426.51        433.33         9.81 o                         
  -6   4   1        324.70        313.84         7.21 o                         
  -5   4   1         93.56         68.41         2.87 o                         
  -4   4   1        857.70        926.53        33.27 o                         
  -3   4   1        231.35        200.69        15.33 o                         
  -2   4   1         84.04         74.64         6.66 o                         
  -1   4   1       5244.58       3939.51       225.57 o                         
   0   4   1       4356.20       4129.46       192.21 o                         
   1   4   1       1493.05       1226.31        50.93 o                         
   2   4   1        148.27        148.13         8.67 o                         
   3   4   1       4239.02       4473.76       240.86 o                         
   4   4   1        709.05        801.78        17.08 o                         
   5   4   1        338.30        334.31         7.24 o                         
   6   4   1         24.18         22.68         2.48 o                         
   7   4   1         85.20         90.15         4.33 o                         
   8   4   1        437.86        436.39        14.50 o                         
   9   4   1        266.84        264.02        12.85 o                         
  10   4   1         94.18        118.77        13.09 o                         
  11   4   1         16.22         24.08         8.47 o                         
 -11   5   1          3.35         -0.85         5.35 o                         
 -10   5   1         81.95         96.16         7.21 o                         
  -9   5   1        455.87        480.73        16.77 o                         
  -8   5   1         95.68         82.92         4.64 o                         
  -7   5   1        830.85        851.45        18.40 o                         
  -6   5   1        412.36        399.04        10.64 o                         
  -5   5   1        366.78        358.66         8.15 o                         
  -4   5   1         40.95         52.22         3.59 o                         
  -3   5   1       1310.89       1243.46        59.84 o                         
  -2   5   1         65.97         68.51         6.57 o                         
  -1   5   1        215.71        152.02         7.49 o                         
   0   5   1        452.44        410.38        18.96 o                         
   1   5   1         49.34         33.24         3.56 o                         
   2   5   1       2024.13       1731.47       146.50 o                         
   3   5   1        133.15        140.62         7.55 o                         
   4   5   1         63.43         72.30         3.26 o                         
   5   5   1        140.66        121.81         4.24 o                         
   6   5   1        894.17        879.52        17.32 o                         
   7   5   1        112.72        124.26         4.58 o                         
   8   5   1       1182.35       1201.85        31.56 o                         
   9   5   1         38.22         38.15         5.60 o                         
  10   5   1         19.98         34.89         7.90 o                         
 -11   6   1        189.14        179.19        18.71 o                         
 -10   6   1          1.10          3.00         5.59 o                         
  -9   6   1         16.34         11.38         7.58 o                         
  -8   6   1       1014.16       1055.90        26.31 o                         
  -7   6   1       1170.33       1188.88        26.94 o                         
  -6   6   1        101.19        136.25         6.55 o                         
  -5   6   1         51.31         43.87         2.59 o                         
  -4   6   1        876.82        859.59        19.76 o                         
  -3   6   1          1.68          8.28         2.92 o                         
  -2   6   1       1593.17       1363.96        68.67 o                         
  -1   6   1       5844.81       4799.11       226.04 o                         
   0   6   1       1171.82        823.78        32.28 o                         
   1   6   1         31.86         36.19         5.79 o                         
   2   6   1        386.16        336.46        20.75 o                         
   3   6   1       1804.58       1926.55        45.69 o                         
   4   6   1       1310.59       1357.54        28.39 o                         
   5   6   1        189.92        208.78         5.35 o                         
   6   6   1       1470.92       1456.68        29.56 o                         
   7   6   1        125.63        123.52         6.46 o                         
   8   6   1       1734.12       1799.67        55.66 o                         
   9   6   1         14.71         18.40         5.12 o                         
  10   6   1        315.05        325.06        35.19 o                         
 -11   7   1          3.00          1.12         9.53 o                         
 -10   7   1         34.54         35.58         4.86 o                         
  -9   7   1        212.56        214.40        15.52 o                         
  -8   7   1         14.84         11.23         3.86 o                         
  -7   7   1        127.37        144.10         9.15 o                         
  -6   7   1        874.09        870.92        20.25 o                         
  -5   7   1        229.45        248.04         7.87 o                         
  -4   7   1       2195.83       2285.85        51.97 o                         
  -3   7   1        659.36        668.68        19.23 o                         
  -2   7   1        919.11        851.86        26.67 o                         
  -1   7   1        749.72        638.86        25.05 o                         
   0   7   1       1807.89       1438.33        54.10 o                         
   1   7   1        101.06        112.19        11.30 o                         
   2   7   1       1955.18       1860.80        47.85 o                         
   3   7   1       3532.30       3661.63        76.58 o                         
   4   7   1         36.01         34.28         2.46 o                         
   5   7   1        318.71        286.46         8.41 o                         
   6   7   1        107.73         99.31         4.26 o                         
   7   7   1         85.37         89.32         5.97 o                         
   8   7   1        660.59        671.47        20.22 o                         
   9   7   1        174.16        177.40        12.17 o                         
  10   7   1        163.09        179.67        14.03 o                         
 -10   8   1         17.09         17.03         4.63 o                         
  -9   8   1        143.80        147.49         9.22 o                         
  -8   8   1        500.06        476.87        13.94 o                         
  -7   8   1        589.97        585.20        16.41 o                         
  -6   8   1         81.50         74.62         4.04 o                         
  -5   8   1          0.81          0.32         2.74 o                         
  -4   8   1         13.01         17.24         2.54 o                         
  -3   8   1       4000.80       4049.28       103.40 o                         
  -2   8   1        838.83        750.95        18.42 o                         
  -1   8   1       1647.65       1687.27        43.46 o                         
   0   8   1       2254.42       2230.06        68.59 o                         
   1   8   1       4064.17       4236.50       128.80 o                         
   2   8   1        209.39        185.24         5.16 o                         
   3   8   1        497.00        475.35        10.78 o                         
   4   8   1       1152.50       1223.64        25.62 o                         
   5   8   1        224.35        248.89         8.43 o                         
   6   8   1         70.70         89.62         5.96 o                         
   7   8   1        480.15        485.33        13.68 o                         
   8   8   1        319.15        314.58        10.21 o                         
   9   8   1         34.95         35.73         5.52 o                         
  10   8   1          1.90          8.84         4.32 o                         
 -10   9   1          9.59          4.07         5.19 o                         
  -9   9   1         37.29         44.23         5.12 o                         
  -8   9   1        608.72        607.81        27.22 o                         
  -7   9   1         54.43         49.67         4.57 o                         
  -6   9   1          0.02          7.13         3.42 o                         
  -5   9   1        606.92        601.18        13.58 o                         
  -4   9   1         30.35         31.30         2.86 o                         
  -3   9   1          3.47          4.28         2.05 o                         
  -2   9   1        185.96        173.11         4.68 o                         
  -1   9   1        476.62        413.90        12.52 o                         
   0   9   1        588.42        538.81        14.56 o                         
   1   9   1         32.70         42.79         2.98 o                         
   2   9   1        122.46        119.16         4.76 o                         
   3   9   1          0.10          1.52         2.92 o                         
   4   9   1        631.64        622.85        15.65 o                         
   5   9   1         42.13         41.20         3.05 o                         
   6   9   1          1.66         -1.41         3.24 o                         
   7   9   1         57.92         61.61         4.09 o                         
   8   9   1          0.91         -3.33         3.72 o                         
   9   9   1         61.00         57.01         5.16 o                         
  -9  10   1          0.13          0.31         4.10 o                         
  -8  10   1         13.35         20.53         4.00 o                         
  -7  10   1        163.19        134.93         7.70 o                         
  -6  10   1        218.87        190.34         6.46 o                         
  -5  10   1        725.44        710.96        16.48 o                         
  -4  10   1        220.61        218.47         7.19 o                         
  -3  10   1         22.37         24.95         2.48 o                         
  -2  10   1       1344.27       1271.53        26.97 o                         
  -1  10   1       1112.97        966.57        19.55 o                         
   0  10   1        574.35        576.33        15.35 o                         
   1  10   1          0.02         -1.78         1.92 o                         
   2  10   1        933.39        921.30        25.12 o                         
   3  10   1          1.33          3.09         3.40 o                         
   4  10   1        584.62        593.05        16.30 o                         
   5  10   1       1403.84       1346.62        32.14 o                         
   6  10   1        774.97        724.45        20.50 o                         
   7  10   1         21.35         22.35         4.12 o                         
   8  10   1          4.16          0.73         4.05 o                         
   9  10   1          6.50          4.51         3.56 o                         
  -9  11   1         14.45         16.56         4.70 o                         
  -8  11   1         22.72         30.04         4.35 o                         
  -7  11   1         53.73         50.31         4.02 o                         
  -6  11   1         29.31         41.59         4.40 o                         
  -5  11   1        231.52        256.18         7.85 o                         
  -4  11   1         15.81         20.08         2.85 o                         
  -3  11   1         70.78         79.64         4.51 o                         
  -2  11   1         66.30         63.59         3.37 o                         
  -1  11   1        121.17        122.44         3.95 o                         
   0  11   1         83.80         85.20         3.94 o                         
   1  11   1          2.01          1.82         2.09 o                         
   2  11   1        742.94        701.20        17.09 o                         
   3  11   1          8.79         11.23         2.49 o                         
   4  11   1        127.77        122.98         5.67 o                         
   5  11   1        278.41        219.14         6.60 o                         
   6  11   1        231.14        208.41         7.50 o                         
   7  11   1        330.73        326.65         9.87 o                         
   8  11   1         20.36         26.05         4.23 o                         
   9  11   1         84.65         74.70        12.36 o                         
  -9  12   1         35.00         34.98        10.47 o                         
  -8  12   1        817.20        832.65        28.61 o                         
  -7  12   1         63.48         63.22         4.47 o                         
  -6  12   1          2.88         -1.04         4.53 o                         
  -5  12   1        356.91        339.71        10.22 o                         
  -4  12   1        247.33        247.57         7.73 o                         
  -3  12   1         56.78         66.55         4.71 o                         
  -2  12   1        902.48        881.91        20.50 o                         
  -1  12   1        218.54        223.28         6.61 o                         
   0  12   1        351.70        361.90        10.77 o                         
   1  12   1        225.52        251.24         8.05 o                         
   2  12   1         42.25         36.97         3.05 o                         
   3  12   1        741.82        709.83        25.97 o                         
   4  12   1        200.26        193.63         7.24 o                         
   5  12   1          5.41          3.98         3.26 o                         
   6  12   1         18.29         13.51         3.61 o                         
   7  12   1         13.10         14.02         3.49 o                         
   8  12   1          2.27          1.39         3.50 o                         
  -8  13   1        447.23        441.50        19.59 o                         
  -7  13   1         22.14         13.85         4.63 o                         
  -6  13   1         54.67         77.14         5.28 o                         
  -5  13   1       1852.41       1968.64        57.89 o                         
  -4  13   1        261.83        221.41         7.46 o                         
  -3  13   1         14.90         18.82         2.99 o                         
  -2  13   1         14.15         11.69         2.71 o                         
  -1  13   1         39.33         43.34         4.61 o                         
   0  13   1        187.96        161.21         6.33 o                         
   1  13   1         60.40         57.73         3.63 o                         
   2  13   1       2625.97       2490.71        58.52 o                         
   3  13   1       1248.01       1222.08        30.32 o                         
   4  13   1        145.97        158.53         5.61 o                         
   5  13   1        587.50        590.61        15.68 o                         
   6  13   1         25.56         20.08         4.49 o                         
   7  13   1        208.92        161.05         7.64 o                         
  -7  14   1         91.54        108.55         7.36 o                         
  -6  14   1        115.67        114.74         5.66 o                         
  -5  14   1        114.42        116.82         5.67 o                         
  -4  14   1         33.55         29.15         4.11 o                         
  -3  14   1          0.51         -2.05         2.97 o                         
  -2  14   1        279.90        291.62         8.54 o                         
  -1  14   1          0.56         -0.77         2.67 o                         
   0  14   1         36.66         30.85         5.33 o                         
   1  14   1         11.84          7.20         3.16 o                         
   2  14   1        488.80        498.41        13.33 o                         
   3  14   1        103.46         97.73         4.60 o                         
   4  14   1         37.62         36.89         3.29 o                         
   5  14   1         24.95         15.54         3.29 o                         
   6  14   1        171.75        188.21         8.31 o                         
   7  14   1          2.71         -1.67         5.71 o                         
  -6  15   1         35.59         24.08         4.20 o                         
  -5  15   1          0.31          0.72         3.81 o                         
  -4  15   1         26.07         26.42         3.62 o                         
  -3  15   1         22.63         26.98         3.58 o                         
  -2  15   1         56.47         68.12         4.71 o                         
  -1  15   1         52.19         60.91         6.36 o                         
   0  15   1       1540.85       1680.74        51.91 o                         
   1  15   1        175.89        173.95         7.03 o                         
   2  15   1        257.51        243.03         7.45 o                         
   3  15   1          3.06         -3.86         4.70 o                         
   6  15   1          0.02         -3.20         7.07 o                         
  -5  16   1        128.41        127.00         6.52 o                         
  -4  16   1          0.01          0.80         3.60 o                         
  -3  16   1        164.79        160.38         6.90 o                         
  -2  16   1          1.72         10.76         4.98 o                         
  -1  16   1         19.03         30.52         3.61 o                         
   0  16   1         33.36         33.73         3.69 o                         
   1  16   1          0.34         -3.29         3.29 o                         
   2  16   1        114.53        114.71         6.43 o                         
   3  16   1         51.35         46.00         3.83 o                         
   4  16   1          0.89          2.71         3.76 o                         
   5  16   1         82.42         78.50         6.21 o                         
  -4  17   1          2.57          8.83         4.42 o                         
  -3  17   1          0.61          0.93         3.57 o                         
  -2  17   1          8.68          9.23         4.08 o                         
  -1  17   1         53.35         42.92         4.60 o                         
   0  17   1         13.83          7.96         4.10 o                         
   1  17   1          1.02         -2.73         3.56 o                         
   2  17   1          8.96          4.15         3.82 o                         
   3  17   1         20.50         23.06         4.15 o                         
  -2  18   1          5.01         10.65         5.70 o                         
  -1  18   1         25.75         20.64         5.74 o                         
   0  18   1         43.66         45.31         5.56 o                         
   1  18   1        147.09        159.79        19.02 o                         
 -12   0   2         10.36         -2.62        79.46 o                         
 -11   0   2        121.99        108.13        14.92 o                         
 -10   0   2        682.69        747.63        46.25 o                         
  -9   0   2        798.25        753.61        26.08 o                         
  -8   0   2         14.20          6.91         4.28 o                         
  -7   0   2        160.17        177.59         8.25 o                         
  -6   0   2       2101.37       2162.98        56.12 o                         
  -5   0   2       2797.67       2740.68       100.03 o                         
  -4   0   2       8399.55       9746.95       556.58 o                         
  -3   0   2        515.51        439.99        28.19 o                         
  -2   0   2       1207.95       1242.07       151.10 o                         
  -1   0   2      13372.20      12604.73      1016.85 o                         
   0   0   2      12083.84      10583.03       854.11 o                         
   1   0   2         55.31         38.83         6.89 o                         
   3   0   2         92.93         76.92         8.12 o                         
   4   0   2        387.99        414.90        15.40 o                         
   5   0   2       1744.76       1818.62        56.70 o                         
   6   0   2        376.98        392.00        13.93 o                         
   7   0   2        359.80        360.48        13.96 o                         
   8   0   2         65.90         61.78         5.48 o                         
   9   0   2       2143.37       2216.17       103.96 o                         
  10   0   2         72.88         75.20        15.39 o                         
  11   0   2         71.01         44.90        15.35 o                         
 -11   1   2          0.60          1.57         6.29 o                         
 -10   1   2         48.82         54.30         6.56 o                         
  -9   1   2        138.61        134.13         5.74 o                         
  -8   1   2        140.47        130.25         4.64 o                         
  -7   1   2        975.96        930.05        19.53 o                         
  -6   1   2       1381.12       1369.74        26.47 o                         
  -5   1   2         82.29         98.82         5.09 o                         
  -4   1   2       7632.65       8650.79       347.55 o                         
  -3   1   2        500.29        468.43        23.26 o                         
  -2   1   2       3401.60       2262.26       128.91 o                         
  -1   1   2       2854.86       2359.65       190.58 o                         
   0   1   2        667.96        552.43        27.77 o                         
   1   1   2      12147.18      14101.26       653.00 o                         
   2   1   2          1.53          7.55         5.06 o                         
   3   1   2         62.99         74.51         5.73 o                         
   4   1   2        219.36        211.75         5.48 o                         
   5   1   2        778.02        828.41        18.87 o                         
   6   1   2         40.25         43.25         2.85 o                         
   7   1   2         86.39         82.46         3.92 o                         
   8   1   2          5.09          4.18         3.80 o                         
   9   1   2          0.68          5.97         4.42 o                         
  10   1   2          0.51          2.44         4.02 o                         
  11   1   2         87.37         27.53        53.06 o                         
 -12   2   2          4.78        -12.90        89.17 o                         
 -11   2   2         23.96         30.07         6.42 o                         
 -10   2   2        835.85        875.21        28.18 o                         
  -9   2   2        510.86        474.86        12.65 o                         
  -8   2   2        114.85        132.15         6.10 o                         
  -7   2   2       1471.97       1575.54        35.38 o                         
  -6   2   2       1077.94       1113.61        23.72 o                         
  -5   2   2         62.61         42.20         2.81 o                         
  -4   2   2        740.91        737.92        32.41 o                         
  -3   2   2        735.30        734.37        31.50 o                         
  -2   2   2       3342.85       3230.70       186.12 o                         
   0   2   2       5965.60       4718.95       381.12 o                         
   1   2   2       8699.27       9056.01       436.08 o                         
   2   2   2      16490.22      18686.84       867.49 o                         
   3   2   2        972.06        887.37        31.26 o                         
   4   2   2       2377.27       2414.68        50.58 o                         
   5   2   2       1536.34       1606.47        31.10 o                         
   6   2   2          9.43          9.55         2.52 o                         
   7   2   2          3.55          1.66         2.83 o                         
   8   2   2         45.80         47.23         5.61 o                         
   9   2   2        101.58        106.59         6.28 o                         
  10   2   2          6.85         17.38         4.27 o                         
 -11   3   2         94.79        105.07        13.05 o                         
 -10   3   2         43.54         49.78         5.07 o                         
  -9   3   2        119.25        126.40         5.44 o                         
  -8   3   2       1198.74       1196.00        26.30 o                         
  -7   3   2        125.97        155.70         5.23 o                         
  -6   3   2          0.11          4.78         1.94 o                         
  -5   3   2        466.00        466.82        11.30 o                         
  -4   3   2        150.15        186.56        12.24 o                         
  -3   3   2        235.08        198.86        12.82 o                         
  -2   3   2        384.46        300.30        16.65 o                         
  -1   3   2        435.27        278.54        14.80 o                         
   0   3   2        118.13        165.30         7.10 o                         
   1   3   2      24023.17      21763.17      1758.61 o                         
   2   3   2       3711.76       3832.67       138.43 o                         
   3   3   2          0.31         -3.76         3.76 o                         
   4   3   2        915.41        800.06        18.29 o                         
   5   3   2        946.76        956.93        17.79 o                         
   6   3   2        126.68        143.77         4.96 o                         
   7   3   2        218.93        223.44         7.06 o                         
   8   3   2       2106.16       2288.88        58.77 o                         
   9   3   2         60.93         60.36         4.60 o                         
  10   3   2         61.18         44.25         6.99 o                         
 -11   4   2         62.67         62.39         7.51 o                         
 -10   4   2        234.87        215.60        12.74 o                         
  -9   4   2        289.57        286.33        11.47 o                         
  -8   4   2        262.39        282.50         9.15 o                         
  -7   4   2         92.89         81.54         3.49 o                         
  -6   4   2         18.86         20.96         2.28 o                         
  -5   4   2       1098.25       1122.30        25.55 o                         
  -4   4   2       2984.48       3092.38       179.10 o                         
  -3   4   2        254.12        267.04        16.75 o                         
  -2   4   2        227.07        162.93         8.75 o                         
  -1   4   2       1297.43        829.06        38.13 o                         
   0   4   2        890.67        816.49        27.49 o                         
   1   4   2        680.67        679.81        25.76 o                         
   2   4   2         45.93         38.18         5.09 o                         
   3   4   2         66.05         78.72         6.74 o                         
   4   4   2       1503.95       1579.58        32.49 o                         
   5   4   2         63.59         57.04         2.40 o                         
   6   4   2          8.69         10.33         2.51 o                         
   7   4   2        396.41        402.57        11.51 o                         
   8   4   2         14.59         17.41         3.61 o                         
   9   4   2        297.22        296.05        13.24 o                         
  10   4   2        184.38        153.95        12.62 o                         
 -11   5   2        276.23        258.16        36.67 o                         
 -10   5   2         43.21         47.56         5.94 o                         
  -9   5   2        234.86        253.46        15.36 o                         
  -8   5   2        307.78        302.34        10.49 o                         
  -7   5   2        931.88        925.35        20.46 o                         
  -6   5   2        770.85        790.63        16.98 o                         
  -5   5   2         14.42         36.63         2.39 o                         
  -4   5   2        786.08        765.04        20.26 o                         
  -3   5   2        645.28        715.83        36.70 o                         
  -2   5   2          8.66         10.87         3.93 o                         
  -1   5   2          5.47          9.53         2.99 o                         
   0   5   2        569.17        547.03        18.31 o                         
   1   5   2        675.21        603.70        38.86 o                         
   2   5   2        127.16        138.59         9.36 o                         
   3   5   2        970.37       1003.91        22.60 o                         
   4   5   2        362.78        345.27         7.85 o                         
   5   5   2         55.90         61.92         3.14 o                         
   6   5   2         18.90         15.62         2.57 o                         
   7   5   2         55.10         60.24         3.74 o                         
   8   5   2         81.17         82.68         5.35 o                         
   9   5   2         20.39         17.66         4.23 o                         
  10   5   2         29.31         27.56         5.95 o                         
 -11   6   2         15.51          8.59         7.82 o                         
 -10   6   2          8.93         -3.59         5.15 o                         
  -9   6   2        125.25        117.18         8.71 o                         
  -8   6   2         64.98         63.36         4.51 o                         
  -7   6   2        216.21        206.87         6.49 o                         
  -6   6   2          0.02          0.29         2.33 o                         
  -5   6   2          0.22         -1.26         2.17 o                         
  -4   6   2       1161.40       1233.61        34.50 o                         
  -3   6   2         83.34         83.03         4.23 o                         
  -2   6   2        569.10        444.66        19.34 o                         
  -1   6   2          2.10         -4.46         4.46 o                         
   0   6   2         40.29         47.66         5.09 o                         
   1   6   2       1636.10       1496.52       126.46 o                         
   2   6   2        343.38        359.55        11.83 o                         
   3   6   2        197.22        236.90         6.33 o                         
   4   6   2        176.83        189.73         5.18 o                         
   5   6   2         55.51         56.78         3.17 o                         
   6   6   2         67.14         70.81         3.58 o                         
   7   6   2         72.85         77.77         4.70 o                         
   8   6   2        369.52        421.89        13.49 o                         
   9   6   2        118.42        124.14         8.98 o                         
  10   6   2          7.45          7.38         5.81 o                         
 -11   7   2        158.76        134.75        26.24 o                         
 -10   7   2          7.85          0.49         6.12 o                         
  -9   7   2        239.20        253.74        12.87 o                         
  -8   7   2          1.66          3.08         3.90 o                         
  -7   7   2       1524.36       1568.73        36.35 o                         
  -6   7   2         24.13         33.16         4.52 o                         
  -5   7   2        146.41        129.32         5.74 o                         
  -4   7   2          0.13          4.66         2.43 o                         
  -3   7   2       2102.31       2053.59        56.26 o                         
  -2   7   2          4.06          3.54         1.90 o                         
  -1   7   2          8.07          3.22         2.61 o                         
   0   7   2          5.31         17.48         3.72 o                         
   1   7   2        194.83        186.69         6.66 o                         
   2   7   2        421.47        456.94        11.39 o                         
   3   7   2        566.58        537.93        12.36 o                         
   4   7   2        221.14        222.17         6.29 o                         
   5   7   2       1026.69       1066.29        24.23 o                         
   6   7   2        773.75        787.20        18.45 o                         
   7   7   2        299.75        291.16        12.19 o                         
   8   7   2        465.48        456.58        27.56 o                         
   9   7   2        120.44        128.88        11.24 o                         
  10   7   2         56.90         58.03         8.40 o                         
 -10   8   2         13.95         13.28         4.44 o                         
  -9   8   2          8.74         10.83         4.50 o                         
  -8   8   2        170.03        187.85         8.68 o                         
  -7   8   2          6.64          6.84         3.64 o                         
  -6   8   2         29.65         28.19         4.98 o                         
  -5   8   2         74.78         72.71         4.50 o                         
  -4   8   2          2.57          2.28         2.48 o                         
  -3   8   2         86.70         90.06         4.07 o                         
  -2   8   2        247.90        253.22         8.41 o                         
  -1   8   2         83.84         82.53         3.41 o                         
   0   8   2        593.37        576.70        14.98 o                         
   1   8   2        179.00        174.76         5.93 o                         
   2   8   2       1130.88        981.04        21.56 o                         
   3   8   2       1338.37       1306.11        28.30 o                         
   4   8   2         19.74         18.03         2.29 o                         
   5   8   2         15.44         10.32         2.59 o                         
   6   8   2       1247.42       1161.22        26.05 o                         
   7   8   2       1811.68       1829.56        47.20 o                         
   8   8   2          0.51         -2.65         4.19 o                         
   9   8   2        309.13        338.60        17.88 o                         
 -10   9   2        204.40        190.31        21.42 o                         
  -9   9   2         14.30         13.33         4.08 o                         
  -8   9   2         26.76         29.15         6.38 o                         
  -7   9   2         10.28          2.84         3.56 o                         
  -6   9   2        245.47        258.83        10.31 o                         
  -5   9   2       1050.68       1023.42        22.91 o                         
  -4   9   2       1893.31       1888.60        40.81 o                         
  -3   9   2          0.01          2.82         2.25 o                         
  -2   9   2         36.83         39.91         2.86 o                         
  -1   9   2       1210.31       1236.12        27.52 o                         
   0   9   2       1106.00       1093.71        26.16 o                         
   1   9   2       1841.73       1828.04        35.87 o                         
   2   9   2       2081.41       2060.14        45.34 o                         
   3   9   2       1437.99       1399.93        31.69 o                         
   4   9   2          7.20         11.97         2.34 o                         
   5   9   2         15.90         20.05         3.02 o                         
   6   9   2       1653.72       1726.02        46.81 o                         
   7   9   2        486.31        486.75        16.47 o                         
   8   9   2         42.72         49.66         4.88 o                         
   9   9   2         16.26         11.07         3.60 o                         
 -10  10   2         70.09         70.53        14.04 o                         
  -9  10   2         67.72         74.80         5.58 o                         
  -8  10   2        215.85        216.13        10.52 o                         
  -7  10   2        615.78        611.24        15.46 o                         
  -6  10   2          4.82          4.90         3.28 o                         
  -5  10   2         37.83         36.41         4.48 o                         
  -4  10   2         40.87         38.59         3.40 o                         
  -3  10   2        117.34        114.47         4.18 o                         
  -2  10   2        829.23        753.51        17.78 o                         
  -1  10   2          6.13          5.06         3.15 o                         
   0  10   2        734.60        680.74        20.70 o                         
   1  10   2          8.08          9.65         1.98 o                         
   2  10   2        195.80        186.53         5.48 o                         
   3  10   2        497.23        491.27        13.16 o                         
   4  10   2         27.49         26.70         2.69 o                         
   5  10   2         20.16         22.51         3.60 o                         
   6  10   2        752.24        730.29        19.68 o                         
   7  10   2        173.66        160.07         5.80 o                         
   8  10   2          4.22          8.57         3.94 o                         
   9  10   2         58.22         76.03         6.84 o                         
  -9  11   2          4.41          6.24         6.11 o                         
  -8  11   2          1.62          4.81         3.98 o                         
  -7  11   2        153.63        153.52         6.98 o                         
  -6  11   2        933.69        906.13        24.40 o                         
  -5  11   2        793.00        812.86        26.28 o                         
  -4  11   2        247.53        262.02         7.38 o                         
  -3  11   2        143.83        141.39         5.83 o                         
  -2  11   2          0.98          0.63         2.36 o                         
  -1  11   2          5.86          9.42         2.30 o                         
   0  11   2         63.01         53.22         2.95 o                         
   1  11   2         88.22         83.64         3.48 o                         
   2  11   2        118.67        130.49         5.07 o                         
   3  11   2        126.38        121.42         4.62 o                         
   4  11   2         16.17         12.92         2.58 o                         
   5  11   2         74.20         79.18         4.08 o                         
   6  11   2         23.23         16.28         4.03 o                         
   7  11   2         25.98         27.13         4.41 o                         
   8  11   2         80.40         75.75        10.13 o                         
  -9  12   2         18.33         20.70         9.26 o                         
  -8  12   2          0.03         -3.89         4.18 o                         
  -7  12   2        203.08        189.64         9.38 o                         
  -6  12   2        270.52        243.20         9.58 o                         
  -5  12   2        585.22        580.30        16.75 o                         
  -4  12   2       2112.45       1990.68        53.10 o                         
  -3  12   2        106.85        110.34         4.52 o                         
  -2  12   2         74.52         79.65         4.47 o                         
  -1  12   2        519.02        483.62        12.08 o                         
   0  12   2         30.30         35.11         2.88 o                         
   1  12   2        278.02        295.98        10.82 o                         
   2  12   2        338.63        330.91        10.90 o                         
   3  12   2          9.83          7.30         2.98 o                         
   4  12   2          8.06          5.10         2.69 o                         
   5  12   2        126.69        128.83         5.12 o                         
   6  12   2          2.46          1.53         3.05 o                         
   7  12   2          4.77          5.23         3.33 o                         
   8  12   2          4.93          6.89         3.65 o                         
  -8  13   2         73.97         78.91         6.08 o                         
  -7  13   2          9.85         19.02         4.22 o                         
  -6  13   2         12.80         21.57         5.17 o                         
  -5  13   2        163.61        176.67         7.48 o                         
  -3  13   2         40.29         40.57         3.59 o                         
  -2  13   2        196.87        199.57         6.77 o                         
  -1  13   2         69.13         72.84         4.51 o                         
   0  13   2         81.04         76.30         4.34 o                         
   1  13   2        131.93        120.56         7.11 o                         
   2  13   2        263.03        267.91         7.77 o                         
   3  13   2        426.31        436.37        11.97 o                         
   4  13   2         24.08         33.94         6.41 o                         
   5  13   2        429.88        438.24        12.46 o                         
   6  13   2        113.01         84.08         5.12 o                         
   7  13   2        114.32        119.10         6.24 o                         
  -6  14   2        675.50        658.78        21.54 o                         
  -5  14   2        176.46        183.18         7.92 o                         
  -4  14   2         94.83         76.90         8.07 o                         
  -3  14   2          1.17         -3.21         3.21 o                         
  -2  14   2        734.04        748.55        20.13 o                         
  -1  14   2       2632.63       2647.53        71.30 o                         
   0  14   2        254.98        288.52         8.84 o                         
   1  14   2        206.70        207.50         6.79 o                         
   2  14   2         10.13         16.56         9.84 o                         
   3  14   2         20.50         26.16         4.41 o                         
   4  14   2          0.01          0.44         2.99 o                         
   5  14   2         11.61         -2.16         3.49 o                         
   6  14   2          6.16          6.90         3.52 o                         
  -7  15   2         10.00         10.38         6.48 o                         
  -6  15   2          8.33         12.29         4.05 o                         
  -5  15   2          0.90         -2.89         3.75 o                         
  -4  15   2         19.83         25.85         3.62 o                         
  -3  15   2          3.01          0.82         3.33 o                         
  -2  15   2          5.49          2.78         3.35 o                         
  -1  15   2        538.74        576.06        19.22 o                         
   0  15   2        405.48        359.50        12.93 o                         
   1  15   2          3.83         -3.03         3.51 o                         
   2  15   2          4.98          3.31         3.09 o                         
   3  15   2        190.86        212.30         6.59 o                         
   4  15   2        211.01        204.20         9.16 o                         
   5  15   2         68.91         67.32         6.98 o                         
   6  15   2        119.46        163.91        27.91 o                         
  -6  16   2          2.94         -0.99         6.24 o                         
  -5  16   2        183.96        164.99        12.20 o                         
  -4  16   2         17.87         26.82         4.07 o                         
  -3  16   2         21.74         31.46         3.86 o                         
  -2  16   2         33.24         33.76         6.88 o                         
  -1  16   2        214.79        199.06         7.62 o                         
   0  16   2          1.20          1.73         3.30 o                         
   1  16   2          2.71         11.37         3.50 o                         
   2  16   2         18.48         18.94         4.12 o                         
   3  16   2        128.26        124.53         5.26 o                         
   4  16   2         32.76         49.63         4.44 o                         
   5  16   2         18.48         21.69        18.33 o                         
  -4  17   2          8.94          7.96         4.53 o                         
  -3  17   2         14.29          6.04         3.65 o                         
  -2  17   2          2.34          3.25         5.17 o                         
  -1  17   2         89.73        105.81         5.53 o                         
   0  17   2        150.14        145.28        12.10 o                         
   1  17   2          0.67         -3.54         3.92 o                         
   2  17   2         30.55         31.23         3.82 o                         
   3  17   2         27.93         35.77         6.66 o                         
  -2  18   2          1.11         -3.41         5.38 o                         
  -1  18   2        109.22        102.92        11.52 o                         
   0  18   2          0.20         -2.99         7.49 o                         
   1  18   2          5.10          2.00        10.38 o                         
 -12   1   3        277.25        178.64        32.69 o                         
 -11   1   3         51.98         61.49         6.38 o                         
 -10   1   3        744.99        516.29        58.61 o                         
  -9   1   3        969.65        986.81        24.01 o                         
  -8   1   3         83.88        100.85         4.92 o                         
  -7   1   3         23.90         33.56         2.94 o                         
  -6   1   3       2919.85       3016.48        65.76 o                         
  -5   1   3          0.37         -0.91         3.93 o                         
  -4   1   3       2389.36       2690.97       110.25 o                         
  -3   1   3         24.44         27.69         6.15 o                         
  -2   1   3         10.38          5.30         3.53 o                         
  -1   1   3      17054.90      16125.77      1302.63 o                         
   0   1   3       2462.89       2171.30       115.34 o                         
   2   1   3      10225.30      11696.81       470.20 o                         
   3   1   3          0.70         -0.75         5.46 o                         
   4   1   3        539.85        508.21        11.32 o                         
   5   1   3         50.85         55.87         2.47 o                         
   6   1   3        659.48        683.02        15.78 o                         
   7   1   3         33.45         35.19         5.94 o                         
   8   1   3         57.97         52.54         3.96 o                         
   9   1   3         22.92         27.39         3.67 o                         
  10   1   3         14.19         17.33         4.54 o                         
 -12   2   3         10.17         15.03        20.29 o                         
 -11   2   3         91.24        100.06         7.27 o                         
 -10   2   3         61.47         64.00         9.32 o                         
  -9   2   3        129.21        134.54         5.98 o                         
  -8   2   3         24.26         24.60         3.17 o                         
  -7   2   3         75.73         89.05         3.93 o                         
  -6   2   3        616.21        647.82        13.48 o                         
  -5   2   3        155.64        135.37         5.54 o                         
  -4   2   3       1756.83       1732.33       101.89 o                         
  -3   2   3         94.78        102.65         8.98 o                         
  -2   2   3        262.50        238.06        13.34 o                         
  -1   2   3       3464.35       3306.95       188.97 o                         
   0   2   3       2314.10       2073.15        97.23 o                         
   1   2   3       1581.89       1439.87        68.79 o                         
   2   2   3       1398.69       1329.71        55.36 o                         
   3   2   3          2.78         16.34         8.10 o                         
   4   2   3        278.66        295.74         6.33 o                         
   5   2   3         51.98         52.49         2.56 o                         
   6   2   3        110.87        122.42         4.51 o                         
   7   2   3         71.11         67.89         7.20 o                         
   8   2   3          4.16          7.60         4.07 o                         
   9   2   3        149.42        142.77         7.79 o                         
  10   2   3         24.32         29.34         6.14 o                         
 -12   3   3          0.49         -2.48        16.58 o                         
 -11   3   3         16.15         21.59         6.55 o                         
 -10   3   3        214.27        212.70        11.90 o                         
  -9   3   3         89.98         80.14         5.46 o                         
  -8   3   3        432.81        460.92        10.85 o                         
  -7   3   3         17.65         23.39         3.09 o                         
  -6   3   3        243.81        293.97         8.20 o                         
  -5   3   3        317.33        328.92         9.45 o                         
  -4   3   3         23.05         24.75         5.65 o                         
  -3   3   3          8.28         12.02         5.28 o                         
  -2   3   3        626.34        552.75        32.46 o                         
  -1   3   3       7496.01       7062.98       328.72 o                         
   0   3   3        574.92        445.46        27.49 o                         
   1   3   3       2962.81       2782.49       171.74 o                         
   2   3   3        690.09        676.78        29.65 o                         
   3   3   3        598.62        653.50        18.19 o                         
   4   3   3       2077.02       2158.42        42.87 o                         
   5   3   3        191.25        205.44         4.86 o                         
   6   3   3         15.31          8.51         2.58 o                         
   7   3   3        192.75        193.51         9.33 o                         
   8   3   3         10.04          5.72         3.50 o                         
   9   3   3        217.92        190.41        10.65 o                         
  10   3   3        179.00        157.92        30.64 o                         
 -11   4   3          8.91         12.19         6.60 o                         
 -10   4   3        182.03        170.72         8.80 o                         
  -9   4   3       1002.98       1046.40        26.01 o                         
  -8   4   3          0.27         -0.03         3.27 o                         
  -7   4   3          2.19          7.09         2.92 o                         
  -6   4   3        151.88        170.46         5.05 o                         
  -5   4   3       3368.56       3776.59        88.69 o                         
  -4   4   3       8732.71       9802.60       395.72 o                         
  -3   4   3       1639.96       1650.09        78.57 o                         
  -2   4   3        286.70        276.33        18.26 o                         
  -1   4   3        121.18        108.00        11.25 o                         
   0   4   3         80.54         94.63         7.98 o                         
   1   4   3          4.72          5.35         4.78 o                         
   2   4   3        495.21        419.71        19.65 o                         
   3   4   3        449.67        466.25        10.89 o                         
   4   4   3        157.20        144.35         3.92 o                         
   5   4   3        590.31        574.39        11.08 o                         
   6   4   3        229.10        238.56         6.26 o                         
   7   4   3         67.39         64.23         4.94 o                         
   8   4   3         26.17         30.23         4.30 o                         
   9   4   3        747.41        817.05        28.03 o                         
  10   4   3         98.14         93.82        16.85 o                         
 -11   5   3          0.03          8.44         6.98 o                         
 -10   5   3         14.90          8.84         4.75 o                         
  -9   5   3         99.83        103.53         6.15 o                         
  -8   5   3          0.00          2.27         4.93 o                         
  -7   5   3          0.18          2.64         3.24 o                         
  -6   5   3        341.27        320.60         9.98 o                         
  -5   5   3         91.68        100.29         4.40 o                         
  -4   5   3        136.04        124.90         5.23 o                         
  -3   5   3          3.69         -2.85         4.30 o                         
  -2   5   3        998.86        973.10        41.21 o                         
  -1   5   3        194.74        165.34        10.88 o                         
   0   5   3        280.30        242.31         9.39 o                         
   1   5   3       1687.18       1565.42        63.65 o                         
   2   5   3       2771.54       2700.85        89.26 o                         
   3   5   3          3.50          6.76         1.61 o                         
   4   5   3       1841.32       1754.09        33.16 o                         
   5   5   3        101.65        109.02         3.35 o                         
   6   5   3          5.19          5.23         2.42 o                         
   7   5   3        170.30        154.26         5.94 o                         
   8   5   3          2.34          2.50         4.86 o                         
   9   5   3         40.99         40.26         4.77 o                         
  10   5   3         26.23          9.66         6.29 o                         
 -11   6   3         98.11         84.42         8.46 o                         
 -10   6   3          3.11         -4.78         4.78 o                         
  -9   6   3       1297.77       1375.79        37.13 o                         
  -8   6   3         23.04         15.37         3.86 o                         
  -7   6   3        199.99        203.58         6.56 o                         
  -6   6   3         56.24         61.23         3.63 o                         
  -5   6   3       1301.26       1294.97        27.44 o                         
  -4   6   3       4303.88       4881.49       131.98 o                         
  -3   6   3          0.87          3.19         2.48 o                         
  -2   6   3          3.14         12.00         3.33 o                         
  -1   6   3         67.68         57.13         5.47 o                         
   0   6   3        391.29        383.72        15.12 o                         
   1   6   3       5795.37       5841.23       177.07 o                         
   2   6   3       2563.54       2434.99        57.31 o                         
   3   6   3        604.33        625.95        13.50 o                         
   4   6   3        331.73        406.53         8.98 o                         
   5   6   3         14.57         23.99         3.16 o                         
   6   6   3        874.13        871.08        18.31 o                         
   7   6   3        308.84        356.02        12.23 o                         
   8   6   3        463.36        503.04        17.65 o                         
   9   6   3        143.43        141.32        17.53 o                         
  10   6   3         22.17          4.11         9.72 o                         
 -11   7   3          3.52          3.36         7.81 o                         
 -10   7   3         46.65         45.64         8.25 o                         
  -9   7   3          0.81          3.32         5.32 o                         
  -8   7   3         41.90         42.02         4.14 o                         
  -7   7   3        175.28        198.41         9.27 o                         
  -6   7   3         46.21         48.14         3.26 o                         
  -5   7   3        809.96        771.48        19.28 o                         
  -4   7   3        178.06        173.08         5.78 o                         
  -3   7   3          8.81          5.39         2.39 o                         
  -2   7   3        753.86        727.60        18.04 o                         
  -1   7   3       1592.08       1397.53        33.18 o                         
   0   7   3        752.17        792.94        17.95 o                         
   1   7   3       3130.76       3263.86        79.60 o                         
   2   7   3        697.30        687.95        15.97 o                         
   3   7   3        214.02        216.64         5.49 o                         
   4   7   3        798.24        766.78        16.55 o                         
   5   7   3         90.73         81.94         3.72 o                         
   6   7   3          9.60         13.25         3.09 o                         
   7   7   3        936.89        981.32        27.76 o                         
   8   7   3         45.58         46.74         6.20 o                         
   9   7   3        169.61        173.28        16.16 o                         
 -10   8   3        147.96        129.14         7.43 o                         
  -9   8   3        557.30        622.19        20.23 o                         
  -8   8   3       1537.25       1515.78        40.29 o                         
  -7   8   3         68.31         72.34         6.17 o                         
  -6   8   3        327.98        313.72         8.26 o                         
  -5   8   3         25.29         25.26         2.86 o                         
  -4   8   3         40.05         31.05         3.04 o                         
  -3   8   3        462.07        516.06        12.05 o                         
  -2   8   3       1482.99       1635.21        35.96 o                         
  -1   8   3        213.73        249.76         6.46 o                         
   0   8   3       1620.76       1664.89        35.04 o                         
   1   8   3        229.89        293.18         7.68 o                         
   2   8   3       1045.66       1026.63        21.52 o                         
   3   8   3         10.68         10.41         2.49 o                         
   4   8   3        397.72        397.43         9.62 o                         
   5   8   3        124.26        129.58         4.59 o                         
   6   8   3        908.58        866.13        22.41 o                         
   7   8   3        551.19        541.08        16.64 o                         
   8   8   3         10.71          7.94         3.50 o                         
   9   8   3        144.55        130.68         9.01 o                         
 -10   9   3         33.36         29.98         5.12 o                         
  -9   9   3         29.27         37.59         4.50 o                         
  -8   9   3          2.78          0.32         4.17 o                         
  -7   9   3        180.75        193.37         6.96 o                         
  -6   9   3        346.63        341.41         9.02 o                         
  -5   9   3         14.43         13.51         2.92 o                         
  -4   9   3         77.00         72.34         5.71 o                         
  -3   9   3        554.50        536.47        12.94 o                         
  -2   9   3         79.87         64.91         3.25 o                         
  -1   9   3          8.44          8.87         2.21 o                         
   0   9   3         63.78         73.70         3.24 o                         
   1   9   3        533.89        556.06        12.15 o                         
   2   9   3        331.95        295.48         8.13 o                         
   3   9   3          7.91          2.15         2.37 o                         
   4   9   3         78.52         86.82         3.49 o                         
   5   9   3        222.73        215.65         7.56 o                         
   6   9   3         20.01         24.60         3.44 o                         
   7   9   3          2.05          0.84         3.31 o                         
   8   9   3         39.11         39.09         4.70 o                         
   9   9   3          0.62         -1.42         4.01 o                         
 -10  10   3         51.05         24.82        15.53 o                         
  -9  10   3        215.38        199.43         8.24 o                         
  -8  10   3         21.42         21.51         3.91 o                         
  -7  10   3         65.68         77.48         4.43 o                         
  -6  10   3        323.41        327.80        13.38 o                         
  -5  10   3       1573.18       1499.67        32.30 o                         
  -4  10   3        168.78        176.48         5.84 o                         
  -3  10   3       2640.10       2627.25        59.96 o                         
  -2  10   3       1201.04       1231.30        27.94 o                         
  -1  10   3        131.51        153.31         6.76 o                         
   0  10   3        317.78        352.92        12.04 o                         
   1  10   3        191.70        197.18         5.87 o                         
   2  10   3       1005.74        971.41        24.76 o                         
   3  10   3         77.78         83.15         3.59 o                         
   4  10   3          5.72          7.62         3.01 o                         
   5  10   3         70.94         61.27         4.10 o                         
   6  10   3          0.79          1.57         3.12 o                         
   7  10   3          8.68          7.37         3.26 o                         
   8  10   3          3.77          3.08         3.42 o                         
  -9  11   3         16.07         19.27         5.24 o                         
  -8  11   3        128.28        117.17         6.39 o                         
  -7  11   3        389.59        401.42        13.13 o                         
  -6  11   3       1074.32       1016.64        25.72 o                         
  -5  11   3        262.63        272.22         8.11 o                         
  -4  11   3         74.23         63.55         4.62 o                         
  -3  11   3        233.88        243.39        10.04 o                         
  -2  11   3          0.04         -1.47        13.46 o                         
  -1  11   3        229.02        204.19         7.55 o                         
   0  11   3          4.30          4.54         2.27 o                         
   1  11   3        338.56        331.83        10.25 o                         
   2  11   3         73.54         72.70         4.70 o                         
   3  11   3        117.87         99.48         4.46 o                         
   4  11   3        141.07        157.20         7.62 o                         
   5  11   3        326.97        327.48        11.22 o                         
   6  11   3        422.32        498.31        13.95 o                         
   7  11   3        171.11        163.80         8.60 o                         
   8  11   3         31.29         28.03         5.70 o                         
  -9  12   3          3.78          0.30         8.15 o                         
  -8  12   3         29.54         36.38         4.56 o                         
  -7  12   3          2.89         -3.32         4.01 o                         
  -6  12   3        466.84        496.10        16.06 o                         
  -5  12   3       1415.40       1368.88        37.60 o                         
  -4  12   3       1951.62       2077.01        54.29 o                         
  -3  12   3         26.88         23.99         4.78 o                         
  -2  12   3        343.18        351.92         9.89 o                         
  -1  12   3         54.23         52.01         4.18 o                         
   0  12   3        118.74        127.85         6.97 o                         
   1  12   3        680.18        611.82        21.77 o                         
   2  12   3        337.40        349.25        16.28 o                         
   3  12   3          2.31         -1.31         3.03 o                         
   4  12   3          0.20          6.29         2.90 o                         
   5  12   3         20.88         16.82         3.39 o                         
   6  12   3        114.66        113.85         4.91 o                         
   7  12   3        154.96        158.36         6.96 o                         
  -8  13   3         48.33         62.71         5.30 o                         
  -7  13   3          4.50          3.46         4.25 o                         
  -6  13   3         20.35         33.19         5.48 o                         
  -5  13   3        471.89        447.80        16.67 o                         
  -4  13   3        476.16        456.45        17.99 o                         
  -3  13   3          8.31         13.77         5.31 o                         
  -2  13   3        178.19        189.91         6.67 o                         
  -1  13   3       2251.21       2219.75        57.57 o                         
   0  13   3        165.83        182.91         7.98 o                         
   1  13   3       2390.84       2473.74        66.15 o                         
   2  13   3        123.40        117.88         6.44 o                         
   3  13   3         44.38         49.13         3.74 o                         
   4  13   3        233.13        237.90         7.30 o                         
   5  13   3         26.62         18.46         3.41 o                         
   6  13   3         39.21         39.35         3.74 o                         
   7  13   3         20.80          9.45         4.06 o                         
  -8  14   3         18.37         38.52        15.89 o                         
  -7  14   3         12.86         16.32         4.25 o                         
  -6  14   3         22.78         27.60         5.01 o                         
  -5  14   3         38.39         41.80         3.98 o                         
  -4  14   3        567.99        605.27        22.92 o                         
  -3  14   3          0.22         -2.99         3.44 o                         
  -2  14   3          0.17         -1.17         3.08 o                         
  -1  14   3         56.44         51.90         3.78 o                         
   0  14   3        356.04        339.75        10.62 o                         
   1  14   3        621.09        589.39        19.20 o                         
   2  14   3         85.09         96.47         4.97 o                         
   3  14   3          3.54          5.04         2.95 o                         
   4  14   3        128.31        121.46         4.88 o                         
   5  14   3         11.23          7.35         3.20 o                         
   6  14   3          0.27         -0.05         4.16 o                         
  -7  15   3          0.68          1.59         4.85 o                         
  -6  15   3        112.65         90.14         5.33 o                         
  -5  15   3         45.87         46.41         4.32 o                         
  -4  15   3         80.02         98.44         4.95 o                         
  -3  15   3         25.66         27.09         3.70 o                         
  -2  15   3          5.70          2.59         3.32 o                         
  -1  15   3        206.64        221.28         7.85 o                         
   0  15   3        306.58        295.87         9.98 o                         
   1  15   3          0.75         -1.26         3.21 o                         
   3  15   3        566.22        583.99        16.83 o                         
   4  15   3        385.03        367.58        15.06 o                         
   5  15   3         13.79         22.82         4.55 o                         
  -6  16   3          8.51         12.56         5.29 o                         
  -5  16   3        161.39        160.85         8.30 o                         
  -4  16   3        574.27        612.30        21.62 o                         
  -3  16   3         20.63         23.26         3.79 o                         
  -2  16   3        217.91        225.55         8.97 o                         
  -1  16   3          3.48          3.70         3.55 o                         
   0  16   3          0.32          0.45         3.49 o                         
   1  16   3         19.47         19.00         3.59 o                         
   2  16   3         13.56         21.80         3.68 o                         
   3  16   3         76.89         75.62         4.42 o                         
   4  16   3          8.05          4.36         7.39 o                         
  -4  17   3         17.56         10.79         4.87 o                         
  -3  17   3         39.27         41.94         4.25 o                         
  -2  17   3          1.44         -3.78         3.78 o                         
  -1  17   3         90.44         84.23         5.05 o                         
   0  17   3         63.69         62.68         5.86 o                         
   1  17   3        274.30        260.79         9.75 o                         
   2  17   3          4.72          3.40         3.79 o                         
   3  17   3         58.26         45.87         7.15 o                         
  -1  18   3         78.75         87.61         9.92 o                         
   0  18   3        236.10        231.11        20.84 o                         
 -12   0   4        236.03        198.53        97.40 o                         
 -11   0   4        315.67        181.00        35.02 o                         
 -10   0   4        122.77        102.92         8.45 o                         
  -9   0   4       1077.05        966.97        38.26 o                         
  -8   0   4        545.68        584.35        24.47 o                         
  -7   0   4        241.71        233.92        11.32 o                         
  -6   0   4       1390.71       1492.29        44.59 o                         
  -5   0   4        783.23        942.38        37.07 o                         
  -4   0   4       5307.06       6503.61       529.80 o                         
  -3   0   4        148.19        199.17        39.13 o                         
  -2   0   4        707.74        558.71        55.82 o                         
  -1   0   4      10029.81      13214.32      1005.96 o                         
   0   0   4      25412.92      27953.72      2403.44 o                         
   1   0   4       8653.51       9154.27       819.65 o                         
   2   0   4       2736.71       2511.72       235.83 o                         
   3   0   4       7955.41       8750.48       235.08 o                         
   4   0   4      11777.59      14313.13       347.00 o                         
   5   0   4        120.90        115.03         8.99 o                         
   6   0   4       1443.84       1537.31        51.22 o                         
   7   0   4        166.52        166.42         8.74 o                         
   8   0   4        111.96        112.05         7.79 o                         
   9   0   4        588.52        582.98        22.80 o                         
  10   0   4        596.34        443.20        40.98 o                         
 -12   1   4          1.11          7.84        12.20 o                         
 -11   1   4         75.16         61.83         6.62 o                         
 -10   1   4        156.14        163.60         7.13 o                         
  -9   1   4        783.83        767.05        18.77 o                         
  -8   1   4        323.83        363.21        12.09 o                         
  -7   1   4       1112.57       1077.89        21.48 o                         
  -6   1   4        672.49        760.05        17.74 o                         
  -5   1   4       1109.14       1135.85        29.31 o                         
  -4   1   4        788.00        843.45        43.28 o                         
  -3   1   4        428.68        399.96        25.23 o                         
  -2   1   4       7688.77       7276.54       498.96 o                         
  -1   1   4       2728.65       2501.43       202.67 o                         
   0   1   4       3255.16       2610.90       150.16 o                         
   1   1   4        919.86        821.77        40.88 o                         
   2   1   4       2031.71       1948.02        93.22 o                         
   3   1   4        298.97        273.59         6.35 o                         
   4   1   4        252.07        257.89         5.54 o                         
   5   1   4       1102.67       1156.46        25.52 o                         
   6   1   4        101.22         91.21         4.22 o                         
   7   1   4          8.39          6.97         3.66 o                         
   8   1   4        222.68        217.06         8.78 o                         
   9   1   4         16.22         16.96         6.20 o                         
  10   1   4         21.61         19.20         8.47 o                         
 -12   2   4         15.68          9.17        11.58 o                         
 -11   2   4        489.49        477.18        20.21 o                         
 -10   2   4        113.11        106.93         9.01 o                         
  -9   2   4         98.28         96.06         5.01 o                         
  -8   2   4        117.82        122.64         4.61 o                         
  -7   2   4         18.79         21.65         2.67 o                         
  -6   2   4        209.24        212.42         6.22 o                         
  -5   2   4       3412.39       3609.04        97.79 o                         
  -4   2   4        375.32        422.71        28.71 o                         
  -3   2   4         71.15         71.09         7.56 o                         
  -2   2   4       1551.04       1552.46        72.90 o                         
  -1   2   4        463.86        375.47        20.70 o                         
   1   2   4       1265.38       1141.22        57.66 o                         
   2   2   4        788.20        784.47        30.32 o                         
   3   2   4         21.14         29.51         2.07 o                         
   4   2   4       2097.58       2085.78        38.19 o                         
   5   2   4        321.58        315.27         9.03 o                         
   6   2   4          0.10          6.30         3.05 o                         
   7   2   4          1.62          1.77         3.32 o                         
   8   2   4         20.64         26.56         4.47 o                         
   9   2   4        205.61        209.61        11.08 o                         
  10   2   4          0.53         -2.66         8.18 o                         
 -12   3   4         90.79         75.30        11.22 o                         
 -11   3   4          6.10          8.85         7.15 o                         
 -10   3   4         32.14         25.56         6.20 o                         
  -9   3   4        926.97        924.66        21.05 o                         
  -8   3   4        430.90        427.15        10.20 o                         
  -7   3   4          4.41          8.45         3.02 o                         
  -6   3   4         45.91         39.71         2.65 o                         
  -5   3   4        352.72        305.20        13.51 o                         
  -4   3   4         17.22         18.00         7.75 o                         
  -3   3   4       1070.37       1211.36        50.92 o                         
  -2   3   4        187.74        175.54        13.06 o                         
  -1   3   4        830.62        768.75        37.20 o                         
   0   3   4       6412.81       6336.40       295.11 o                         
   1   3   4          9.21         16.69         5.22 o                         
   2   3   4        638.10        637.89        25.99 o                         
   3   3   4        247.61        232.78         5.08 o                         
   4   3   4        644.75        674.36        12.70 o                         
   5   3   4        520.22        514.70        10.71 o                         
   6   3   4        488.75        489.85        11.65 o                         
   7   3   4        769.84        803.21        19.63 o                         
   8   3   4        154.09        152.68        12.82 o                         
   9   3   4          0.88          6.15         5.77 o                         
  10   3   4         38.79         32.26        10.03 o                         
 -12   4   4          0.48          8.22        68.79 o                         
 -11   4   4          0.44          8.54         8.45 o                         
 -10   4   4         16.75         15.10         4.89 o                         
  -9   4   4         78.35         83.95         5.46 o                         
  -8   4   4        142.97        159.86         7.57 o                         
  -7   4   4        236.48        232.67         6.87 o                         
  -6   4   4       1052.47       1074.86        23.86 o                         
  -5   4   4       2115.73       2206.79        57.24 o                         
  -4   4   4        643.44        658.51        22.96 o                         
  -3   4   4       1817.21       1877.71        77.38 o                         
  -2   4   4          6.04          9.79         4.97 o                         
  -1   4   4         81.16         74.87         6.27 o                         
   0   4   4         16.59         16.01         5.28 o                         
   1   4   4         76.95        103.22         7.57 o                         
   2   4   4       1015.09        957.41        25.37 o                         
   3   4   4        262.95        261.66         6.33 o                         
   4   4   4        595.20        626.88        11.69 o                         
   5   4   4       1468.40       1436.71        27.46 o                         
   6   4   4          8.04          9.21         2.57 o                         
   7   4   4          4.54          2.69         3.22 o                         
   8   4   4         32.31         45.80         6.07 o                         
   9   4   4         38.07         30.95         4.53 o                         
 -11   5   4         23.96         33.86         8.41 o                         
 -10   5   4        749.04        820.45        23.66 o                         
  -9   5   4         23.85         24.80         4.21 o                         
  -8   5   4        486.35        531.46        15.01 o                         
  -7   5   4       3511.68       3600.08        76.45 o                         
  -6   5   4        344.85        345.12        10.21 o                         
  -5   5   4        545.76        504.63        12.35 o                         
  -4   5   4         93.46         86.06         4.49 o                         
  -3   5   4        259.79        279.69        14.90 o                         
  -2   5   4       4651.25       4478.74       385.54 o                         
  -1   5   4        977.42        952.13        46.65 o                         
   0   5   4        270.16        224.40        18.08 o                         
   1   5   4        540.95        564.62        19.78 o                         
   2   5   4        373.98        342.24         9.61 o                         
   3   5   4          1.61          2.27         1.65 o                         
   4   5   4       1394.99       1390.33        25.10 o                         
   5   5   4        348.16        367.27         7.84 o                         
   6   5   4        162.03        171.98         5.87 o                         
   7   5   4       1092.08       1186.15        34.47 o                         
   8   5   4         48.78         47.45         6.33 o                         
   9   5   4        110.82        106.98        11.08 o                         
 -11   6   4          5.26          7.51         8.81 o                         
 -10   6   4         16.60         23.18         5.00 o                         
  -9   6   4          2.81          2.77         4.07 o                         
  -8   6   4         57.44         72.66         5.63 o                         
  -7   6   4         60.32         67.28         4.42 o                         
  -6   6   4         44.27         52.03         3.61 o                         
  -5   6   4        224.82        253.09         6.82 o                         
  -4   6   4        848.91        914.41        23.41 o                         
  -3   6   4        373.55        367.44        10.57 o                         
  -2   6   4        212.73        192.51         7.06 o                         
  -1   6   4        108.39        103.21         4.86 o                         
   0   6   4       2541.21       2642.59        75.41 o                         
   1   6   4       1199.80       1165.40        29.08 o                         
   2   6   4        379.28        331.08         7.74 o                         
   3   6   4         14.69         18.70         1.84 o                         
   4   6   4        171.21        178.03         4.80 o                         
   5   6   4        165.73        167.88         4.87 o                         
   6   6   4        176.74        173.54         6.71 o                         
   7   6   4        559.09        551.63        18.22 o                         
   8   6   4        361.76        363.05        18.68 o                         
   9   6   4          0.23          5.67         3.99 o                         
 -11   7   4         61.26         74.69        10.52 o                         
 -10   7   4        516.43        511.33        17.15 o                         
  -9   7   4        335.33        330.72        12.28 o                         
  -8   7   4          3.91         13.04         4.13 o                         
  -7   7   4       1064.67       1064.90        23.91 o                         
  -6   7   4        318.32        313.04         8.40 o                         
  -5   7   4         19.90         22.06         3.30 o                         
  -4   7   4        278.93        275.44         7.84 o                         
  -3   7   4          1.00         -1.13         2.10 o                         
  -2   7   4       6690.21       7689.46       186.61 o                         
  -1   7   4        417.89        414.75        10.03 o                         
   0   7   4       2928.87       3039.61        65.68 o                         
   1   7   4         21.40          8.78         1.91 o                         
   2   7   4       3478.26       3780.41        73.92 o                         
   3   7   4        367.66        401.23         9.72 o                         
   4   7   4        588.76        600.42        13.68 o                         
   5   7   4        413.79        425.96        10.09 o                         
   6   7   4        337.97        365.38        10.07 o                         
   7   7   4        872.68        934.64        35.71 o                         
   8   7   4          3.91          8.66         3.54 o                         
   9   7   4         49.16         47.28         5.87 o                         
 -11   8   4        176.32        101.43        88.14 o                         
 -10   8   4         22.60         21.55         5.37 o                         
  -9   8   4          4.32          5.35         4.29 o                         
  -8   8   4        460.08        477.95        13.81 o                         
  -7   8   4        729.23        777.67        20.72 o                         
  -6   8   4        194.56        190.10         6.08 o                         
  -5   8   4        109.59        107.36         4.68 o                         
  -4   8   4       1314.22       1388.85        33.88 o                         
  -3   8   4        140.34        157.08         4.77 o                         
  -2   8   4        578.69        615.15        14.16 o                         
  -1   8   4        316.49        268.20         7.09 o                         
   0   8   4          0.01         -0.44         2.01 o                         
   1   8   4        179.89        171.64         4.64 o                         
   2   8   4        142.67        144.47         4.29 o                         
   3   8   4        257.03        263.88         6.77 o                         
   4   8   4         77.99         67.88         3.17 o                         
   5   8   4        941.89        929.91        23.59 o                         
   6   8   4        161.15        172.97         6.47 o                         
   7   8   4        357.62        331.19        11.04 o                         
   8   8   4          0.07          3.48         3.95 o                         
   9   8   4        229.34        219.20        15.33 o                         
 -10   9   4        381.17        363.64        15.83 o                         
  -9   9   4        687.20        668.48        19.42 o                         
  -8   9   4        568.37        609.42        19.10 o                         
  -7   9   4        750.50        764.13        24.86 o                         
  -6   9   4         26.62         23.18         3.62 o                         
  -5   9   4          3.84         -3.01         3.30 o                         
  -4   9   4        200.67        203.64         8.08 o                         
  -3   9   4        555.29        560.66        14.36 o                         
  -2   9   4         52.83         43.94         3.07 o                         
  -1   9   4        143.11        157.82         5.01 o                         
   0   9   4        307.48        331.03         9.21 o                         
   1   9   4       1975.79       2022.47        42.01 o                         
   2   9   4         71.74         59.63         3.36 o                         
   3   9   4         62.22         58.68         3.00 o                         
   4   9   4        304.24        322.33         8.94 o                         
   5   9   4        334.36        333.45         8.73 o                         
   6   9   4        135.88        151.10         5.97 o                         
   7   9   4        996.97       1041.08        35.44 o                         
   8   9   4          5.69         10.11         3.43 o                         
 -10  10   4          9.83         15.50         9.98 o                         
  -9  10   4        306.70        318.04        10.28 o                         
  -8  10   4        100.00         93.06         6.51 o                         
  -7  10   4        126.47        137.98        10.14 o                         
  -6  10   4        126.87        124.70         5.44 o                         
  -5  10   4        139.04        127.09         6.11 o                         
  -4  10   4         52.53         55.89         3.69 o                         
  -3  10   4          7.45          5.52         3.11 o                         
  -2  10   4         15.17         18.72         2.69 o                         
  -1  10   4         85.49         90.49         3.90 o                         
   0  10   4        705.18        720.12        17.19 o                         
   1  10   4        220.91        218.66         5.85 o                         
   2  10   4        168.42        185.58         5.62 o                         
   3  10   4         23.49         16.81         2.45 o                         
   4  10   4         18.06         15.82         2.72 o                         
   5  10   4         61.96         57.52         3.75 o                         
   6  10   4         22.44         27.33         3.84 o                         
   7  10   4        156.29        147.86         6.65 o                         
   8  10   4          2.81         -0.02         3.69 o                         
  -9  11   4          7.47          7.94         4.85 o                         
  -8  11   4        221.77        228.38         8.71 o                         
  -7  11   4        107.60        101.58         5.56 o                         
  -6  11   4         34.34         37.33         4.06 o                         
  -5  11   4        142.41        149.45         5.76 o                         
  -4  11   4         19.48         16.13         3.61 o                         
  -3  11   4         68.61         60.61         4.06 o                         
  -2  11   4        164.15        152.74         6.39 o                         
  -1  11   4          1.82          0.25         2.60 o                         
   0  11   4        131.91        145.21         6.09 o                         
   1  11   4        283.15        292.11         9.87 o                         
   2  11   4        207.50        241.06         7.40 o                         
   3  11   4          5.96          5.90         2.59 o                         
   4  11   4         63.19         71.31         4.03 o                         
   5  11   4        174.20        184.54         6.97 o                         
   6  11   4        528.38        539.75        16.25 o                         
   7  11   4         23.22         12.73         4.48 o                         
  -9  12   4         93.79         96.69         8.62 o                         
  -8  12   4         36.09         35.20         5.18 o                         
  -7  12   4        145.86        146.56         6.93 o                         
  -6  12   4         10.07         20.40        14.08 o                         
  -5  12   4        872.20        957.58        25.79 o                         
  -4  12   4       1917.17       1817.83        48.59 o                         
  -3  12   4       1527.16       1447.56        38.47 o                         
  -2  12   4        571.74        622.62        20.57 o                         
  -1  12   4        515.01        456.98        16.26 o                         
   0  12   4        460.54        468.67        20.08 o                         
   1  12   4        713.54        752.88        26.56 o                         
   2  12   4        249.34        257.71         8.10 o                         
   3  12   4        775.58        754.75        20.11 o                         
   4  12   4       1504.22       1465.06        42.38 o                         
   5  12   4         23.27         28.10         3.49 o                         
   6  12   4         92.30         99.21         5.20 o                         
   7  12   4         14.71         14.39         4.42 o                         
  -8  13   4          0.08          1.43         5.45 o                         
  -7  13   4         96.75        109.70        20.96 o                         
  -6  13   4        177.07        188.84         9.94 o                         
  -5  13   4          0.00          5.17         6.61 o                         
  -4  13   4         27.83         22.97         6.73 o                         
  -3  13   4          8.46          3.59         4.98 o                         
  -2  13   4        533.52        537.96        15.79 o                         
  -1  13   4        195.03        188.07         8.17 o                         
   0  13   4         23.20         28.79         3.15 o                         
   1  13   4        146.15        148.55         7.49 o                         
   2  13   4        437.18        440.28        13.89 o                         
   3  13   4         10.50          8.17         3.94 o                         
   4  13   4         82.53         87.17         4.26 o                         
   5  13   4         12.87         11.98         3.30 o                         
   6  13   4        179.32        174.81        12.71 o                         
  -8  14   4         32.89         37.41         6.52 o                         
  -7  14   4         24.52         20.71         4.34 o                         
  -6  14   4         74.30         74.61         5.15 o                         
  -5  14   4        163.81        153.91         7.00 o                         
  -4  14   4        925.75        881.36        25.51 o                         
  -3  14   4          0.61         -3.89         3.89 o                         
  -2  14   4         71.01         75.51         4.45 o                         
  -1  14   4         50.69         41.70         3.69 o                         
   1  14   4       1746.70       1719.83        53.06 o                         
   2  14   4        195.39        155.31         6.29 o                         
   3  14   4         58.70         65.79         4.02 o                         
   4  14   4       1032.97       1046.32        28.96 o                         
   5  14   4          2.40          1.36         3.23 o                         
  -7  15   4        337.55        345.04        21.20 o                         
  -6  15   4          4.74         10.20         4.23 o                         
  -5  15   4          4.06          4.04         4.49 o                         
  -4  15   4          0.49         -3.49         3.49 o                         
  -3  15   4          3.89          7.58         3.60 o                         
  -2  15   4          3.14          7.71         3.39 o                         
  -1  15   4         55.52         55.07         4.14 o                         
   0  15   4         37.29         74.60         8.25 o                         
   2  15   4        136.21        139.29         5.89 o                         
   3  15   4        110.42        114.78         9.01 o                         
   4  15   4          7.61          7.56         4.29 o                         
  -6  16   4         53.77         81.02        16.65 o                         
  -5  16   4          2.85         -0.11         4.08 o                         
  -4  16   4         99.18         72.06         4.89 o                         
  -3  16   4          0.11          2.98         4.70 o                         
  -2  16   4          6.29         10.16         3.55 o                         
  -1  16   4        118.90        141.24         7.72 o                         
   0  16   4         33.50         26.25         3.93 o                         
   1  16   4        158.35        154.95        20.54 o                         
   2  16   4          4.64          3.74         3.46 o                         
   3  16   4          9.40          9.35         3.98 o                         
  -4  17   4          6.76          0.64         4.17 o                         
  -3  17   4         12.41         16.46         5.38 o                         
  -2  17   4        119.95        126.11        10.11 o                         
  -1  17   4          0.31          0.24         3.93 o                         
   0  17   4         22.72         24.57         3.97 o                         
   1  17   4         73.13         77.84         5.92 o                         
   2  17   4          4.41          9.43         8.66 o                         
 -12   1   5         76.14         73.93        11.56 o                         
 -11   1   5         74.20         77.40         8.15 o                         
 -10   1   5        796.47        837.71        31.65 o                         
  -9   1   5        306.30        314.30         9.15 o                         
  -8   1   5         35.33         38.81         3.69 o                         
  -7   1   5         94.21        109.75         4.14 o                         
  -6   1   5        122.98        137.68         5.20 o                         
  -5   1   5          0.13          4.00         2.34 o                         
  -4   1   5       2276.67       2570.23       215.27 o                         
  -3   1   5         22.17         30.52         6.68 o                         
  -2   1   5        516.38        470.00        34.87 o                         
  -1   1   5       2570.35       2545.52       146.07 o                         
   0   1   5         17.88         19.73         4.96 o                         
   1   1   5       8158.86       8867.66       411.58 o                         
   2   1   5        746.05        767.04        16.81 o                         
   3   1   5       6710.60       7561.86       127.00 o                         
   4   1   5       2833.87       2895.49        51.62 o                         
   5   1   5        685.79        692.37        13.43 o                         
   6   1   5       3220.70       3467.98        79.15 o                         
   7   1   5        310.68        315.47        10.71 o                         
   8   1   5        623.32        661.06        18.67 o                         
   9   1   5          9.56         12.11         4.92 o                         
 -12   2   5        142.68        168.28        29.11 o                         
 -11   2   5         68.80         81.87         6.56 o                         
 -10   2   5         10.55          9.42         5.35 o                         
  -9   2   5        103.77        100.33         4.95 o                         
  -8   2   5          1.84          5.14         3.11 o                         
  -7   2   5         22.75         28.46         3.01 o                         
  -6   2   5        316.87        323.15         7.59 o                         
  -5   2   5       1510.89       1754.51        41.95 o                         
  -4   2   5        957.85       1022.11        43.83 o                         
  -3   2   5       1438.22       1657.31        79.53 o                         
  -2   2   5       4757.07       4528.35       258.19 o                         
  -1   2   5        890.81        867.38        41.82 o                         
   0   2   5       2914.78       2622.15       123.87 o                         
   1   2   5        325.39        315.59        20.53 o                         
   2   2   5        865.44        781.24        17.75 o                         
   3   2   5          6.33          8.75         1.78 o                         
   4   2   5         29.28         27.18         2.16 o                         
   5   2   5        217.36        236.89         6.55 o                         
   6   2   5          3.62          6.12         3.45 o                         
   7   2   5         85.99         81.09         4.18 o                         
   8   2   5          0.01         -3.37         3.70 o                         
   9   2   5          0.64          2.19         4.51 o                         
 -12   3   5          5.59         17.87        12.39 o                         
 -11   3   5          0.34          5.58         6.18 o                         
 -10   3   5        152.89        146.23        10.29 o                         
  -9   3   5         80.28         68.51         4.64 o                         
  -8   3   5          3.38          0.67         3.51 o                         
  -7   3   5        438.31        432.91        11.47 o                         
  -6   3   5          0.07          2.04         2.34 o                         
  -5   3   5         71.86         86.77         4.04 o                         
  -4   3   5        829.50        869.48        30.96 o                         
  -3   3   5        871.17        799.82        48.03 o                         
  -2   3   5        207.96        224.33        29.72 o                         
  -1   3   5        319.78        297.22        14.33 o                         
   0   3   5        366.18        389.67        23.61 o                         
   1   3   5        794.86        757.61        31.16 o                         
   2   3   5       2133.68       2133.26        48.42 o                         
   3   3   5        830.04        833.38        15.35 o                         
   4   3   5          0.05          4.53         1.88 o                         
   5   3   5         58.26         61.97         3.06 o                         
   6   3   5        147.62        136.75         5.92 o                         
   7   3   5          0.03         -0.11         3.08 o                         
   8   3   5        285.36        274.96        15.74 o                         
   9   3   5         73.87         72.08         6.32 o                         
 -12   4   5         22.57         40.83        33.38 o                         
 -11   4   5         50.82         35.91         9.12 o                         
 -10   4   5          8.13         11.85         5.07 o                         
  -9   4   5         22.48         18.13         4.25 o                         
  -8   4   5          2.79          9.45         3.50 o                         
  -7   4   5         32.19         31.73         3.56 o                         
  -6   4   5        205.90        245.91         6.94 o                         
  -5   4   5       1215.37       1340.89        31.41 o                         
  -4   4   5       8603.14      10095.50       362.11 o                         
  -3   4   5       1332.89       1529.33        48.35 o                         
  -2   4   5        992.40        906.64        69.45 o                         
  -1   4   5       3455.10       3273.26       136.12 o                         
   0   4   5        625.70        585.45        30.42 o                         
   1   4   5       2118.32       2097.26        64.33 o                         
   2   4   5       3148.85       3284.50        70.92 o                         
   3   4   5       1787.07       1870.02        34.17 o                         
   4   4   5        151.81        155.30         4.18 o                         
   5   4   5        274.65        274.87         7.18 o                         
   6   4   5         39.34         40.91         3.20 o                         
   7   4   5        144.59        134.41         5.61 o                         
   8   4   5          0.64         -0.65         3.70 o                         
   9   4   5        540.60        544.10        43.46 o                         
 -11   5   5          2.62          3.60         6.62 o                         
 -10   5   5         14.42         17.97         4.80 o                         
  -9   5   5       1177.99       1150.20        28.92 o                         
  -8   5   5       1263.70       1279.48        33.36 o                         
  -7   5   5        111.55        104.64         4.88 o                         
  -6   5   5        196.56        190.57         6.14 o                         
  -5   5   5        296.17        292.96         7.64 o                         
  -4   5   5         17.19         20.32         2.98 o                         
  -3   5   5          1.07         -1.75         2.60 o                         
  -2   5   5          0.39         -3.61         3.61 o                         
  -1   5   5          4.59          5.41         2.77 o                         
   0   5   5       3775.14       3663.76        98.69 o                         
   1   5   5       1861.51       1865.77        43.70 o                         
   2   5   5        104.35         99.19         3.57 o                         
   3   5   5          0.47         -0.78         1.85 o                         
   4   5   5         35.48         39.70         2.38 o                         
   5   5   5        251.55        256.40         6.63 o                         
   6   5   5        694.90        725.52        18.71 o                         
   7   5   5         29.93         37.42         4.12 o                         
   8   5   5          0.03          0.07         4.50 o                         
   9   5   5         94.72         84.42         8.52 o                         
 -11   6   5         96.16         89.12         7.93 o                         
 -10   6   5        734.69        767.46        22.42 o                         
  -9   6   5         16.61         26.79         4.51 o                         
  -8   6   5        895.16        894.72        20.89 o                         
  -7   6   5        232.09        271.88         8.12 o                         
  -6   6   5         38.56         51.64         4.79 o                         
  -5   6   5        650.44        634.33        14.73 o                         
  -4   6   5        102.03        151.04         4.99 o                         
  -3   6   5         56.92         58.23         3.50 o                         
  -2   6   5        467.14        447.97        14.74 o                         
  -1   6   5         24.65         40.42         2.80 o                         
   0   6   5       1511.99       1551.28        32.50 o                         
   1   6   5        277.22        236.66         6.05 o                         
   2   6   5       3956.93       4091.23        76.14 o                         
   3   6   5        682.68        680.60        14.04 o                         
   4   6   5        573.15        600.88        12.90 o                         
   5   6   5       1819.35       1817.82        41.61 o                         
   6   6   5         40.05         36.39         3.78 o                         
   7   6   5          3.04         17.17         5.79 o                         
   8   6   5        611.27        656.36        27.66 o                         
   9   6   5        454.58        498.07        73.01 o                         
 -11   7   5         57.27         53.47        10.08 o                         
 -10   7   5        163.37        171.93         9.63 o                         
  -9   7   5        664.50        654.21        19.32 o                         
  -8   7   5        635.97        654.86        25.49 o                         
  -7   7   5        176.95        176.24         6.16 o                         
  -6   7   5        109.23        112.51         4.77 o                         
  -5   7   5        224.51        220.24         6.63 o                         
  -4   7   5        151.15        145.67         4.99 o                         
  -3   7   5        143.01        152.80         4.83 o                         
  -2   7   5        449.98        460.37        10.85 o                         
  -1   7   5         39.82         48.02         3.48 o                         
   0   7   5       1504.08       1500.02        33.37 o                         
   1   7   5        124.74        124.89         3.57 o                         
   2   7   5         21.53         14.98         2.16 o                         
   3   7   5        677.30        665.70        15.14 o                         
   4   7   5         34.18         37.21         3.67 o                         
   5   7   5        713.79        721.27        17.52 o                         
   6   7   5        679.83        725.76        18.76 o                         
   7   7   5         67.21         70.46         4.88 o                         
   8   7   5          0.44          2.35         3.70 o                         
 -11   8   5         38.44         44.28        20.50 o                         
 -10   8   5        412.57        396.94        21.78 o                         
  -9   8   5        274.24        251.06        12.03 o                         
  -8   8   5         54.44         36.19         5.05 o                         
  -7   8   5        850.46        873.71        21.40 o                         
  -6   8   5        262.60        252.74         7.60 o                         
  -5   8   5         36.81         31.40         3.30 o                         
  -4   8   5         88.68         99.00         4.67 o                         
  -3   8   5         10.31         12.36         2.66 o                         
  -2   8   5         81.76         82.68         4.09 o                         
  -1   8   5          1.42          0.29         2.13 o                         
   0   8   5         35.14         43.94         2.72 o                         
   1   8   5        482.95        518.67        12.25 o                         
   2   8   5        288.64        288.30         6.92 o                         
   3   8   5        101.75        112.89         3.80 o                         
   4   8   5         46.10         55.89         3.82 o                         
   5   8   5        522.38        520.32        13.17 o                         
   6   8   5          0.92          1.10         3.17 o                         
   7   8   5         61.30         59.60         5.06 o                         
   8   8   5        135.34        121.91         7.12 o                         
 -10   9   5         39.41         34.24         5.28 o                         
  -9   9   5         15.26          5.96         4.72 o                         
  -8   9   5         72.89         75.71         5.53 o                         
  -7   9   5        253.98        262.79         9.02 o                         
  -6   9   5        353.80        313.02        11.99 o                         
  -5   9   5          5.28         -1.97         3.79 o                         
  -4   9   5          4.89          0.60         3.11 o                         
  -3   9   5        397.83        379.22         9.85 o                         
  -2   9   5        345.25        368.33        11.73 o                         
  -1   9   5        130.37        128.09         4.84 o                         
   0   9   5        118.89        131.66         4.82 o                         
   1   9   5         10.78         15.35         2.40 o                         
   2   9   5        480.04        484.12        11.96 o                         
   3   9   5        209.18        189.58         5.61 o                         
   4   9   5        419.99        415.16        10.71 o                         
   5   9   5         33.77         39.76         3.35 o                         
   6   9   5          0.60          1.27         3.07 o                         
   7   9   5         79.78         90.17         6.00 o                         
   8   9   5          0.28         -0.02         4.33 o                         
 -10  10   5        168.73        148.13        27.62 o                         
  -9  10   5          0.04          0.16         4.71 o                         
  -8  10   5         51.50         64.94         7.86 o                         
  -7  10   5          0.52         -1.99         4.37 o                         
  -6  10   5        308.90        280.86         8.80 o                         
  -5  10   5        447.37        425.75        12.68 o                         
  -4  10   5        758.54        765.92        19.33 o                         
  -3  10   5        363.43        342.01         9.33 o                         
  -2  10   5        148.50        133.53         5.29 o                         
  -1  10   5          6.62          1.51         2.87 o                         
   0  10   5        729.04        692.01        18.62 o                         
   1  10   5        284.39        281.47         7.87 o                         
   2  10   5         11.40         16.09         2.56 o                         
   3  10   5        205.83        212.68         8.44 o                         
   4  10   5          0.34          2.43         3.11 o                         
   5  10   5          0.31          1.20         3.21 o                         
   6  10   5         48.51         52.38         4.30 o                         
   7  10   5         67.03         74.42         5.23 o                         
  -9  11   5        154.87        192.85        12.09 o                         
  -8  11   5         26.50         25.57         5.67 o                         
  -7  11   5        120.49        132.01        13.43 o                         
  -6  11   5          0.36         -3.58         5.30 o                         
  -5  11   5        217.70        219.57         7.78 o                         
  -4  11   5          3.38          0.16         4.13 o                         
  -3  11   5        245.26        240.43         8.42 o                         
  -2  11   5          0.44          0.69         3.30 o                         
  -1  11   5          2.69          0.90         3.11 o                         
   0  11   5         72.93         64.60         3.68 o                         
   1  11   5         74.42         82.43         4.62 o                         
   2  11   5        564.98        578.88        14.45 o                         
   3  11   5         64.74         85.26         3.97 o                         
   4  11   5         45.15         48.68         4.05 o                         
   5  11   5         60.42         50.67         3.85 o                         
   6  11   5         78.21         71.62         6.42 o                         
   7  11   5        114.22         97.23         7.24 o                         
  -9  12   5        243.09        242.85        19.73 o                         
  -8  12   5          4.56         -0.22         6.50 o                         
  -7  12   5          1.84         -2.06         4.37 o                         
  -6  12   5          1.14         -6.63         6.63 o                         
  -5  12   5       1549.52       1533.88        39.94 o                         
  -4  12   5       1101.94       1131.69        29.88 o                         
  -3  12   5        985.03        945.59        25.67 o                         
  -2  12   5        784.57        769.67        35.89 o                         
  -1  12   5        698.95        735.12        20.57 o                         
   0  12   5        174.62        159.47         8.33 o                         
   1  12   5        158.84        149.03         7.59 o                         
   2  12   5       1107.42       1072.09        28.25 o                         
   3  12   5         68.37         64.64         3.93 o                         
   4  12   5          0.35          2.90         3.33 o                         
   5  12   5          0.26          1.17         3.13 o                         
   6  12   5         22.44         18.11         3.28 o                         
  -8  13   5         84.93        103.45         6.65 o                         
  -7  13   5         55.65         49.17         5.74 o                         
  -6  13   5         26.60         32.11         7.06 o                         
  -5  13   5          0.01          2.10         5.13 o                         
  -4  13   5       1002.77        988.49        30.21 o                         
  -3  13   5       1603.28       1559.58        40.91 o                         
  -2  13   5         64.46         55.84         4.83 o                         
  -1  13   5        603.08        602.01        18.40 o                         
   0  13   5         37.02         35.61         3.66 o                         
   1  13   5          1.37          5.75         4.49 o                         
   2  13   5        315.90        385.10        12.66 o                         
   3  13   5         16.48         19.00         3.48 o                         
   4  13   5        209.96        224.28        12.49 o                         
   5  13   5          0.57          0.49         3.09 o                         
  -7  14   5         67.88         71.38         8.25 o                         
  -6  14   5         53.65         41.27         9.40 o                         
  -5  14   5        580.89        619.43        32.93 o                         
  -4  14   5         28.09         21.22         6.62 o                         
  -3  14   5          0.41         -1.24         3.68 o                         
  -2  14   5         47.13         49.47         4.47 o                         
   0  14   5        138.87        119.62         8.11 o                         
   1  14   5        121.23        124.07         5.88 o                         
   2  14   5         10.15          8.86         3.21 o                         
   3  14   5         66.94         52.25         4.41 o                         
   4  14   5         58.86         57.97         4.62 o                         
   5  14   5          2.54         -1.11         3.82 o                         
  -7  15   5          0.44         -0.75         8.60 o                         
  -6  15   5          1.95          0.22         4.22 o                         
  -5  15   5          7.04          9.96         4.33 o                         
  -4  15   5        174.04        174.12         8.39 o                         
  -3  15   5         43.76         50.89         4.50 o                         
  -2  15   5         89.81         88.30         4.88 o                         
  -1  15   5        381.85        379.38        12.46 o                         
   0  15   5        135.61        129.61         6.28 o                         
   2  15   5        552.96        482.15        17.50 o                         
   3  15   5         77.90         67.77         5.27 o                         
   4  15   5         13.22         16.66         4.48 o                         
  -5  16   5        158.88        172.58        13.75 o                         
  -4  16   5         37.40         43.93         4.49 o                         
  -3  16   5        155.94        158.65        11.43 o                         
  -2  16   5          0.20         -3.04         4.62 o                         
  -1  16   5         31.72         28.37         8.18 o                         
   0  16   5        126.81        124.11         6.07 o                         
   1  16   5          0.62         -0.96         3.62 o                         
   2  16   5         66.47         71.62         5.03 o                         
   3  16   5          4.52          1.78         4.52 o                         
  -3  17   5         38.87         37.58         5.07 o                         
  -2  17   5         73.03         84.46         6.54 o                         
  -1  17   5         43.12         42.82         5.22 o                         
   0  17   5         45.86         37.82         5.42 o                         
   1  17   5         16.04         11.16         5.58 o                         
 -12   0   6         72.76         99.92        18.53 o                         
 -11   0   6        245.08        281.93        26.63 o                         
 -10   0   6       1057.68       1006.46        88.01 o                         
  -9   0   6       3152.39       3172.09       114.58 o                         
  -8   0   6       1541.13       1623.63        49.40 o                         
  -7   0   6        822.20        853.68        27.61 o                         
  -6   0   6         76.85         86.37         5.42 o                         
  -5   0   6       2312.37       2492.06        77.57 o                         
  -4   0   6       1000.76       1017.06        49.38 o                         
  -3   0   6        372.48        369.87        40.24 o                         
  -2   0   6         13.27          1.00         5.88 o                         
  -1   0   6         21.36          9.33         6.37 o                         
   0   0   6       7220.63       7029.29       551.67 o                         
   1   0   6        307.92        255.29        10.08 o                         
   2   0   6         16.98         14.69         2.76 o                         
   3   0   6       3456.32       3523.32        86.30 o                         
   4   0   6        355.44        381.24        12.67 o                         
   5   0   6        316.02        349.56        14.02 o                         
   6   0   6         13.01          7.93         4.24 o                         
   7   0   6         96.94        105.66         8.92 o                         
   8   0   6       1675.92       1758.50        71.48 o                         
   9   0   6         10.23         10.00        10.58 o                         
 -12   1   6         21.02         19.54         8.97 o                         
 -11   1   6         12.89          5.38         6.16 o                         
 -10   1   6        388.35        399.79        27.73 o                         
  -9   1   6        880.02        876.45        21.65 o                         
  -8   1   6          2.82          4.90         3.55 o                         
  -7   1   6        241.67        249.33         7.99 o                         
  -6   1   6        240.24        251.28         7.71 o                         
  -5   1   6        653.79        738.44        18.33 o                         
  -4   1   6         55.64         81.20         4.59 o                         
  -3   1   6        712.82        472.02        28.95 o                         
  -2   1   6         25.78         22.60         4.54 o                         
  -1   1   6         34.43         27.45         6.52 o                         
   0   1   6          1.68          6.64         9.02 o                         
   1   1   6        748.06        692.90        17.40 o                         
   2   1   6        625.69        594.80        12.96 o                         
   3   1   6          1.07          1.79         1.76 o                         
   4   1   6        332.13        349.28         7.69 o                         
   5   1   6        459.07        443.98        10.47 o                         
   6   1   6         20.13         21.67         3.64 o                         
   7   1   6        544.19        552.13        22.05 o                         
   8   1   6        406.84        422.28        16.24 o                         
   9   1   6          6.06          5.24         6.75 o                         
 -12   2   6         13.01          7.23         9.34 o                         
 -11   2   6         48.86         58.63         6.73 o                         
 -10   2   6          1.35         -1.03         7.49 o                         
  -9   2   6        379.14        361.43        12.25 o                         
  -8   2   6         97.54        101.44         5.32 o                         
  -7   2   6        250.10        263.50         9.36 o                         
  -6   2   6        192.22        219.81         7.42 o                         
  -5   2   6        729.23        794.76        20.22 o                         
  -4   2   6        839.43        977.33        25.57 o                         
  -3   2   6       1871.89       1911.98        90.21 o                         
  -2   2   6       1106.56       1007.69        48.15 o                         
  -1   2   6       1798.83       1643.87        78.58 o                         
   0   2   6       1014.80       1050.61        45.67 o                         
   1   2   6          6.43          5.53         1.64 o                         
   2   2   6        158.09        153.26         3.97 o                         
   3   2   6         45.89         40.62         2.25 o                         
   4   2   6         47.16         60.84         3.64 o                         
   5   2   6        652.66        695.24        14.69 o                         
   6   2   6        847.94        875.96        21.24 o                         
   7   2   6         84.12         79.38         6.59 o                         
   8   2   6        106.29         99.19         8.61 o                         
   9   2   6        144.35        136.50        16.55 o                         
 -12   3   6        207.69        221.69        48.01 o                         
 -11   3   6          0.06          9.26         6.66 o                         
 -10   3   6        138.57        157.14        15.63 o                         
  -9   3   6         21.11         16.94         4.39 o                         
  -8   3   6        386.25        353.72        14.28 o                         
  -7   3   6          7.96          1.36         3.59 o                         
  -6   3   6        249.42        258.06         9.28 o                         
  -5   3   6         92.60         98.75         3.98 o                         
  -4   3   6         74.62         84.04         4.27 o                         
  -3   3   6         61.12         57.89         4.44 o                         
  -2   3   6         25.36         23.27         5.98 o                         
  -1   3   6        874.91        739.64        37.43 o                         
   0   3   6        545.79        514.02        15.56 o                         
   1   3   6         24.36         27.83         2.70 o                         
   2   3   6        234.86        246.43         5.72 o                         
   3   3   6        436.41        444.46         8.85 o                         
   4   3   6        374.71        351.18         7.79 o                         
   5   3   6        711.33        734.98        16.00 o                         
   6   3   6        512.83        551.26        14.03 o                         
   7   3   6         98.56         97.04         5.54 o                         
   8   3   6        219.03        210.94        12.64 o                         
   9   3   6          6.40          9.17         7.85 o                         
 -12   4   6         13.37          2.14        14.06 o                         
 -11   4   6         51.24         55.16         7.72 o                         
 -10   4   6          1.76          5.48         5.52 o                         
  -9   4   6          0.72         -2.07         4.28 o                         
  -8   4   6        157.23        148.72         6.74 o                         
  -7   4   6       1272.24       1221.61        26.83 o                         
  -6   4   6         77.94         68.43         3.82 o                         
  -5   4   6         90.02        124.91         4.37 o                         
  -4   4   6       1757.05       1859.91        51.66 o                         
  -3   4   6         20.26         10.34         3.92 o                         
  -2   4   6          7.83          8.56         2.60 o                         
  -1   4   6        317.15        314.23         9.36 o                         
   0   4   6         11.15         11.77         2.88 o                         
   1   4   6       1529.31       1508.06        34.20 o                         
   2   4   6        188.07        180.80         4.62 o                         
   3   4   6        221.87        233.88         5.51 o                         
   4   4   6        604.93        619.10        12.67 o                         
   5   4   6         26.40         33.72         4.44 o                         
   6   4   6          4.08          5.83         2.89 o                         
   7   4   6         56.43         56.79         5.08 o                         
   8   4   6        121.82        121.58        13.94 o                         
   9   4   6          5.84         12.63        11.78 o                         
 -11   5   6         91.93        113.22         7.68 o                         
 -10   5   6        937.68        999.76        33.19 o                         
  -9   5   6         11.20         10.30         4.72 o                         
  -8   5   6        956.82       1007.89        25.44 o                         
  -7   5   6          4.91          1.03         3.45 o                         
  -6   5   6        352.77        357.64        10.24 o                         
  -5   5   6       1855.37       1883.23        43.13 o                         
  -4   5   6        121.18         89.90         3.63 o                         
  -3   5   6       2089.38       2395.33        59.32 o                         
  -2   5   6       1293.82       1189.66        25.78 o                         
  -1   5   6       1932.14       1966.46        46.79 o                         
   0   5   6          6.11          0.84         1.80 o                         
   1   5   6       2715.81       2638.43        55.12 o                         
   2   5   6       2652.70       2768.78        54.78 o                         
   3   5   6         99.28        104.60         5.15 o                         
   4   5   6        135.04        129.47         3.95 o                         
   5   5   6        102.42        117.96         7.23 o                         
   6   5   6        179.74        182.16         7.07 o                         
   7   5   6         98.83         92.15         6.38 o                         
   8   5   6        167.93        163.00        11.21 o                         
 -11   6   6          5.28         10.71         6.49 o                         
 -10   6   6         28.51         36.95         5.59 o                         
  -9   6   6        166.49        142.27         6.76 o                         
  -8   6   6        254.07        230.01         8.25 o                         
  -7   6   6        114.47        117.95         5.35 o                         
  -6   6   6        312.52        292.23         8.76 o                         
  -5   6   6          7.47          1.76         2.61 o                         
  -4   6   6        352.76        370.87         9.55 o                         
  -3   6   6        916.36        860.38        20.30 o                         
  -2   6   6          0.88          0.47         2.07 o                         
  -1   6   6          0.13          0.31         2.07 o                         
   0   6   6         10.46         14.90         1.94 o                         
   1   6   6       1452.46       1383.31        26.05 o                         
   2   6   6         44.13         45.11         3.49 o                         
   3   6   6        105.05        108.99         3.74 o                         
   4   6   6          8.41         10.76         2.36 o                         
   5   6   6        108.32        107.48         6.16 o                         
   6   6   6         62.23         59.79         4.90 o                         
   7   6   6        279.38        269.03        14.12 o                         
   8   6   6        187.62        175.31         8.16 o                         
 -11   7   6          8.49          2.17         7.07 o                         
 -10   7   6         20.24         19.40         7.42 o                         
  -9   7   6         45.26         38.10         7.25 o                         
  -8   7   6       4118.73       4362.83       107.70 o                         
  -7   7   6         49.56         40.87         4.68 o                         
  -6   7   6        221.30        228.27         7.59 o                         
  -5   7   6          7.63          0.80         3.01 o                         
  -4   7   6        109.51        112.32         5.07 o                         
  -3   7   6         24.53         42.19         3.73 o                         
  -2   7   6       1020.87       1083.00        25.19 o                         
  -1   7   6          0.10         -0.03         2.29 o                         
   0   7   6        423.72        439.86         9.98 o                         
   1   7   6        782.27        787.31        15.19 o                         
   2   7   6       2215.39       2311.33        49.00 o                         
   3   7   6        861.35        841.09        18.15 o                         
   4   7   6        261.23        258.95         7.79 o                         
   5   7   6        134.49        131.21         5.79 o                         
   6   7   6        103.02        118.87        10.47 o                         
   7   7   6        616.99        628.41        20.79 o                         
   8   7   6        211.72        190.64        12.91 o                         
 -11   8   6         11.08          9.32        22.44 o                         
 -10   8   6        166.16        191.32        14.45 o                         
  -9   8   6        214.61        199.01         8.49 o                         
  -8   8   6          0.02         -3.71         4.38 o                         
  -7   8   6       1006.04        965.36        23.73 o                         
  -6   8   6        798.54        816.20        20.09 o                         
  -5   8   6        175.74        190.81         6.80 o                         
  -4   8   6        192.07        189.61         6.96 o                         
  -3   8   6        313.96        339.49         9.84 o                         
  -2   8   6        536.40        517.74        13.47 o                         
  -1   8   6        598.43        591.27        16.01 o                         
   0   8   6         70.08         66.30         3.41 o                         
   1   8   6         42.04         42.71         2.56 o                         
   2   8   6        518.86        513.37        11.27 o                         
   3   8   6        337.58        331.93         8.61 o                         
   4   8   6        738.07        711.88        16.14 o                         
   5   8   6        587.82        605.73        14.82 o                         
   6   8   6          0.08          3.19         4.09 o                         
   7   8   6         88.25         95.97         8.84 o                         
   8   8   6          0.33         -9.35        11.22 o                         
 -10   9   6         13.43         15.63         6.41 o                         
  -9   9   6        121.90        112.37         8.95 o                         
  -8   9   6         65.72         65.44        12.15 o                         
  -7   9   6        272.51        272.72         9.98 o                         
  -6   9   6        109.54         89.42         5.74 o                         
  -5   9   6         34.45         44.21         4.41 o                         
  -4   9   6        529.26        524.19        14.94 o                         
  -3   9   6       1108.62       1146.77        25.75 o                         
  -2   9   6        387.19        405.52        11.24 o                         
  -1   9   6        126.35        148.97         5.59 o                         
   0   9   6         16.89         14.03         2.89 o                         
   1   9   6        132.02        127.12         4.65 o                         
   2   9   6        828.71        842.10        18.54 o                         
   3   9   6        714.83        710.83        19.08 o                         
   4   9   6        754.48        751.61        17.64 o                         
   5   9   6        631.05        641.57        18.67 o                         
   6   9   6          0.07          2.89         4.31 o                         
   7   9   6         39.02         44.57         5.27 o                         
 -10  10   6         37.86         45.58        12.37 o                         
  -9  10   6         28.46         16.13         5.25 o                         
  -8  10   6        101.05        121.08        12.92 o                         
  -7  10   6        256.12        256.53         9.71 o                         
  -6  10   6        270.99        232.82         8.46 o                         
  -5  10   6          0.06         -4.10         4.10 o                         
  -4  10   6         39.51         36.54         4.39 o                         
  -3  10   6         29.85         19.26         3.61 o                         
  -2  10   6        247.20        245.78         8.73 o                         
  -1  10   6        114.25        114.26         6.26 o                         
   0  10   6        796.95        797.96        20.10 o                         
   1  10   6         32.26         38.54         3.54 o                         
   2  10   6        251.57        270.57         7.91 o                         
   3  10   6          0.00         -1.49         2.77 o                         
   4  10   6        648.31        633.30        16.60 o                         
   5  10   6         53.76         56.35         4.16 o                         
   6  10   6         17.34         10.55         3.80 o                         
   7  10   6        250.22        228.89        18.52 o                         
  -9  11   6         79.66         74.44         9.35 o                         
  -8  11   6         91.04         92.45         6.42 o                         
  -7  11   6        122.86        119.21         6.46 o                         
  -6  11   6         10.30         11.74         4.86 o                         
  -5  11   6         76.37         72.10         7.26 o                         
  -4  11   6       1274.55       1356.63        36.40 o                         
  -3  11   6        822.78        867.37        32.67 o                         
  -2  11   6         90.41         79.11         5.46 o                         
  -1  11   6         46.12         32.31         4.01 o                         
   0  11   6         34.96         40.74         4.40 o                         
   1  11   6         69.09         89.83         5.00 o                         
   2  11   6        170.88        151.87         5.56 o                         
   3  11   6        172.01        185.43         6.32 o                         
   4  11   6          6.36          9.74         3.01 o                         
   5  11   6        140.09        145.00         5.80 o                         
   6  11   6         45.94         42.03         5.00 o                         
  -9  12   6         21.81         28.72         6.28 o                         
  -8  12   6        143.45        160.95         8.94 o                         
  -7  12   6         74.34         50.52        13.25 o                         
  -6  12   6        931.53        922.15        28.10 o                         
  -5  12   6         22.89         35.05         8.05 o                         
  -4  12   6        899.43        917.47        23.78 o                         
  -3  12   6        814.57        794.57        23.31 o                         
  -2  12   6         17.93         15.20         3.78 o                         
  -1  12   6         45.19         56.47         4.66 o                         
   0  12   6       1424.97       1509.46        40.25 o                         
   1  12   6        160.87        180.68         6.60 o                         
   2  12   6        344.75        382.52        10.82 o                         
   3  12   6        474.93        484.74        14.01 o                         
   4  12   6         21.10         24.16         3.59 o                         
   5  12   6         14.04          5.01         3.40 o                         
   6  12   6        136.00        151.27        28.29 o                         
  -8  13   6          2.54          2.87         6.48 o                         
  -7  13   6         59.43         61.10         9.51 o                         
  -6  13   6          0.09          2.55         4.79 o                         
  -5  13   6         88.16         84.99         7.28 o                         
  -4  13   6         39.20         33.57        10.86 o                         
  -3  13   6        130.52        135.40         7.97 o                         
  -2  13   6         38.73         39.90         4.14 o                         
  -1  13   6        335.51        352.29        11.68 o                         
   0  13   6        114.69        125.99         5.74 o                         
   1  13   6        235.30        216.61         8.97 o                         
   2  13   6          1.38          5.64         4.07 o                         
   3  13   6          0.75          3.89         4.20 o                         
   4  13   6          0.17          3.75         3.63 o                         
   5  13   6         68.33         70.51         4.96 o                         
  -7  14   6        147.21        179.36        10.87 o                         
  -6  14   6        156.07        193.70        11.97 o                         
  -5  14   6        165.48        141.66         8.42 o                         
  -4  14   6         61.60         83.67        13.33 o                         
  -3  14   6        196.71        183.22         8.61 o                         
  -2  14   6        669.91        641.85        21.62 o                         
  -1  14   6         18.04         30.48        14.77 o                         
   0  14   6        407.19        430.66        13.86 o                         
   1  14   6        149.99        141.41         6.33 o                         
   2  14   6        393.64        396.40        13.48 o                         
   3  14   6        357.11        400.27        19.98 o                         
   4  14   6         14.53          5.77         3.38 o                         
  -6  15   6         18.93         37.62         7.50 o                         
  -5  15   6          0.00          1.80         4.12 o                         
  -4  15   6          1.59         -1.66         4.10 o                         
  -3  15   6          5.85         -1.88         5.24 o                         
  -2  15   6         69.02         60.01         4.90 o                         
  -1  15   6        189.88        206.13         9.42 o                         
   1  15   6         45.78         54.84         4.86 o                         
   2  15   6         16.93         13.90         4.34 o                         
   3  15   6          6.33          7.78         3.46 o                         
  -5  16   6          3.45         -6.36         8.95 o                         
  -4  16   6         72.56         76.09         7.24 o                         
  -3  16   6        103.39         95.81         6.33 o                         
  -2  16   6          8.22         20.65         4.17 o                         
  -1  16   6         75.14         77.68         5.22 o                         
   0  16   6          6.40          6.52         3.70 o                         
   1  16   6          7.69         10.13         3.83 o                         
   2  16   6         10.45         10.63         6.26 o                         
  -3  17   6         92.32         89.88        12.36 o                         
  -2  17   6          4.15          2.70         6.58 o                         
  -1  17   6         28.67         30.03         5.94 o                         
 -12   1   7        174.21        147.79        13.79 o                         
 -11   1   7        540.44        516.82        19.22 o                         
 -10   1   7        580.11        515.20        26.33 o                         
  -9   1   7        837.13        821.16        24.40 o                         
  -8   1   7         35.56         42.95         4.27 o                         
  -7   1   7        116.22        139.98         6.33 o                         
  -6   1   7        162.89        208.13         6.32 o                         
  -5   1   7        716.22        762.03        17.48 o                         
  -4   1   7       3565.54       3877.91        84.66 o                         
  -3   1   7        503.02        541.42        15.23 o                         
  -2   1   7       2109.14       2058.24        55.89 o                         
  -1   1   7        328.38        303.81         8.38 o                         
   0   1   7        631.17        601.12        14.87 o                         
   1   1   7       5363.38       5642.83       114.04 o                         
   2   1   7          0.05          1.93         1.65 o                         
   3   1   7          1.19          4.36         2.05 o                         
   4   1   7         60.11         65.69         3.08 o                         
   5   1   7       2852.62       3133.04        76.58 o                         
   6   1   7          2.79          2.79         3.49 o                         
   7   1   7        859.42        849.81        26.75 o                         
   8   1   7        680.47        658.26        22.92 o                         
 -12   2   7         15.33          3.06         8.97 o                         
 -11   2   7         55.07         63.65         6.38 o                         
 -10   2   7        382.82        393.15        16.22 o                         
  -9   2   7        593.95        616.31        18.32 o                         
  -8   2   7       1550.01       1529.86        36.93 o                         
  -7   2   7        299.91        288.25        11.11 o                         
  -6   2   7       1285.80       1354.25        34.09 o                         
  -5   2   7          4.49          5.99         2.01 o                         
  -4   2   7        701.81        751.79        18.28 o                         
  -3   2   7       2201.62       2246.17        61.44 o                         
  -2   2   7        266.60        257.38         7.38 o                         
  -1   2   7        607.89        580.86        14.52 o                         
   0   2   7         61.65         77.93         2.98 o                         
   1   2   7       1358.93       1317.60        26.43 o                         
   2   2   7        208.59        213.37         5.04 o                         
   3   2   7        342.37        363.61         7.61 o                         
   4   2   7        696.74        743.47        15.54 o                         
   5   2   7          2.32          6.65         3.25 o                         
   6   2   7         61.96         55.86         3.78 o                         
   7   2   7        320.02        306.16        20.85 o                         
   8   2   7          1.11          2.91         5.81 o                         
 -12   3   7         47.05         42.36        10.96 o                         
 -11   3   7        186.55        209.52         9.63 o                         
 -10   3   7         94.74         74.95         5.95 o                         
  -9   3   7        166.39        172.87         8.85 o                         
  -8   3   7        732.24        725.99        23.09 o                         
  -7   3   7        389.48        393.87        11.71 o                         
  -6   3   7        485.56        491.83        12.80 o                         
  -5   3   7         97.23        126.36         5.06 o                         
  -4   3   7         33.35         49.81         3.56 o                         
  -3   3   7       1080.79       1085.33        26.54 o                         
  -2   3   7        776.52        725.76        19.00 o                         
  -1   3   7        352.18        381.26        10.02 o                         
   0   3   7       1387.43       1374.73        27.59 o                         
   1   3   7       1951.67       1956.70        37.80 o                         
   2   3   7       2275.98       2297.87        43.15 o                         
   3   3   7        435.49        440.70         9.11 o                         
   4   3   7        775.78        783.56        16.48 o                         
   5   3   7         38.20         35.19         4.87 o                         
   6   3   7          0.76         -2.35         3.57 o                         
   7   3   7          9.23          5.32         4.75 o                         
   8   3   7         76.53         68.98         7.84 o                         
 -11   4   7          8.13         12.95         6.67 o                         
 -10   4   7        104.60         93.12         6.53 o                         
  -9   4   7          1.98          4.62         4.77 o                         
  -8   4   7       1796.80       1816.60        43.14 o                         
  -7   4   7        729.99        711.33        17.12 o                         
  -6   4   7        322.27        323.38         8.93 o                         
  -5   4   7        834.09        943.73        22.01 o                         
  -4   4   7        325.20        337.95         9.54 o                         
  -3   4   7        366.81        332.80         8.82 o                         
  -2   4   7        824.60        836.35        17.75 o                         
  -1   4   7        464.18        440.89        10.39 o                         
   0   4   7          2.20          6.35         1.96 o                         
   1   4   7        332.68        362.75         7.77 o                         
   2   4   7        410.97        433.73         9.99 o                         
   3   4   7         24.88         23.70         2.69 o                         
   4   4   7        118.01        114.66         3.95 o                         
   5   4   7        364.46        363.46         9.78 o                         
   6   4   7         88.68        100.97         5.38 o                         
   7   4   7        154.59        150.31         8.25 o                         
   8   4   7         63.66         69.78        11.35 o                         
 -11   5   7          4.60         12.00         5.73 o                         
 -10   5   7        115.76         95.01         7.08 o                         
  -9   5   7        295.04        305.67        10.72 o                         
  -8   5   7          0.24          2.47         4.51 o                         
  -7   5   7         67.75         72.03         6.15 o                         
  -6   5   7         26.94         23.84         3.73 o                         
  -5   5   7        456.76        458.35        11.74 o                         
  -4   5   7          0.02         -1.13         2.58 o                         
  -3   5   7        527.49        552.21        14.65 o                         
  -2   5   7         63.76         72.50         3.41 o                         
  -1   5   7        901.86        907.31        19.65 o                         
   0   5   7        179.27        184.72         5.03 o                         
   1   5   7        985.71        993.79        19.14 o                         
   2   5   7        435.69        414.49         8.81 o                         
   3   5   7        374.42        377.36         8.54 o                         
   4   5   7         86.93         84.41         4.64 o                         
   5   5   7          0.03          3.98         3.00 o                         
   6   5   7        107.03        112.23         5.79 o                         
   7   5   7          5.17          6.49         4.17 o                         
   8   5   7        113.80        109.77        13.71 o                         
 -11   6   7         95.90         94.04         7.37 o                         
 -10   6   7         85.92        109.48         9.31 o                         
  -9   6   7         10.04         13.69         5.46 o                         
  -8   6   7       1285.01       1286.27        36.73 o                         
  -7   6   7        452.78        495.57        15.47 o                         
  -6   6   7       1021.29       1018.06        25.84 o                         
  -5   6   7          4.14          4.30         3.00 o                         
  -4   6   7        766.66        734.37        17.88 o                         
  -3   6   7        140.31        142.46         5.10 o                         
  -2   6   7        279.16        319.55         8.72 o                         
  -1   6   7        579.14        654.19        15.17 o                         
   0   6   7          5.10          3.60         2.58 o                         
   1   6   7       2575.09       2536.68        48.73 o                         
   2   6   7          0.78          2.49         2.18 o                         
   3   6   7        398.07        410.72         9.12 o                         
   4   6   7        813.45        836.08        18.43 o                         
   5   6   7         12.82         11.20         2.93 o                         
   6   6   7         28.99         28.67         3.97 o                         
   7   6   7        395.94        441.14        34.67 o                         
   8   6   7        301.89        311.40        19.23 o                         
 -11   7   7         79.58         92.98        10.57 o                         
 -10   7   7         65.08         73.06         6.37 o                         
  -9   7   7        387.67        387.35        15.48 o                         
  -8   7   7         12.52         17.35         4.53 o                         
  -7   7   7        291.00        288.97        11.31 o                         
  -6   7   7        585.56        615.75        17.39 o                         
  -5   7   7        151.33        162.59         6.84 o                         
  -4   7   7        198.43        194.78         7.32 o                         
  -3   7   7        165.63        185.32         8.74 o                         
  -2   7   7         55.97         58.42         5.65 o                         
  -1   7   7        639.13        624.24        15.16 o                         
   0   7   7          1.42          1.59         2.47 o                         
   1   7   7          5.53          5.94         2.20 o                         
   2   7   7         15.12         17.48         2.57 o                         
   3   7   7        435.71        461.68        11.07 o                         
   4   7   7        816.24        806.22        18.54 o                         
   5   7   7        183.23        186.24         6.30 o                         
   6   7   7        236.88        242.50         7.82 o                         
   7   7   7          4.91          7.23         3.84 o                         
 -11   8   7          0.03         12.16        14.12 o                         
 -10   8   7         43.06         38.00         7.42 o                         
  -9   8   7        108.76         77.22         8.64 o                         
  -8   8   7       2227.85       2152.51        54.66 o                         
  -7   8   7        261.04        205.42        10.87 o                         
  -6   8   7        584.52        567.97        18.65 o                         
  -5   8   7        228.40        221.65         8.29 o                         
  -4   8   7         61.19         71.32         4.21 o                         
  -3   8   7          1.34          2.44         2.97 o                         
  -2   8   7        180.96        189.83         6.66 o                         
  -1   8   7        968.35       1045.48        26.83 o                         
   0   8   7        645.35        649.55        15.37 o                         
   1   8   7       1120.37       1173.13        24.75 o                         
   2   8   7        429.40        466.06        10.51 o                         
   3   8   7        292.34        288.25         9.28 o                         
   4   8   7          1.66          7.11         3.14 o                         
   5   8   7        137.99        146.93         5.28 o                         
   6   8   7         35.07         28.20         4.52 o                         
   7   8   7         42.68         33.35         5.77 o                         
 -10   9   7         77.43         82.43         7.34 o                         
  -9   9   7         37.49         37.85         8.48 o                         
  -8   9   7        235.47        236.54         9.89 o                         
  -7   9   7          2.02         -4.47         4.47 o                         
  -6   9   7        300.41        274.55        10.07 o                         
  -5   9   7        389.66        373.89        14.12 o                         
  -4   9   7          2.29         -1.58         3.40 o                         
  -3   9   7         80.23         77.33         5.03 o                         
  -2   9   7        179.07        200.56         7.60 o                         
  -1   9   7          0.01         -1.79         3.17 o                         
   0   9   7        351.53        367.83        10.92 o                         
   1   9   7        367.70        379.23        10.30 o                         
   2   9   7          8.68          6.05         2.79 o                         
   3   9   7         39.54         42.56         3.33 o                         
   4   9   7          0.56          0.23         2.95 o                         
   5   9   7          1.97          5.42         3.15 o                         
   6   9   7         77.68         78.21         5.56 o                         
   7   9   7         28.93         21.38         7.74 o                         
 -10  10   7          7.12         10.06         8.69 o                         
  -9  10   7          0.96          8.90         9.22 o                         
  -8  10   7        355.31        335.21        13.25 o                         
  -7  10   7        228.91        247.92        11.65 o                         
  -6  10   7        175.39        181.91         9.35 o                         
  -5  10   7       1374.25       1473.62        42.86 o                         
  -4  10   7        365.73        358.65        14.65 o                         
  -3  10   7        988.47        975.36        23.99 o                         
  -2  10   7        919.16        915.61        24.78 o                         
  -1  10   7        113.48        113.33         5.90 o                         
   0  10   7          8.12          3.83         2.80 o                         
   1  10   7        170.09        154.11         6.00 o                         
   2  10   7         21.19         15.55         2.91 o                         
   3  10   7          6.85          2.73         2.82 o                         
   4  10   7        103.92        109.05         4.77 o                         
   5  10   7        110.26        123.81         8.44 o                         
   6  10   7         72.21         75.47         5.77 o                         
  -9  11   7          0.36          7.52         7.68 o                         
  -8  11   7         67.76         69.97         5.60 o                         
  -7  11   7         51.68         51.34         9.03 o                         
  -6  11   7         13.88         17.20         7.61 o                         
  -5  11   7        431.48        440.77        13.50 o                         
  -4  11   7       1123.41       1097.81        30.93 o                         
  -3  11   7          1.07         -3.81         4.01 o                         
  -2  11   7        215.15        174.83         8.68 o                         
  -1  11   7         70.58         83.43         5.23 o                         
   0  11   7          0.06         -3.34         3.39 o                         
   1  11   7          4.95         -4.35         4.35 o                         
   2  11   7          0.15          1.42         3.11 o                         
   3  11   7        183.19        193.48         6.57 o                         
   4  11   7        149.69        156.70         5.85 o                         
   5  11   7        288.34        288.67        12.92 o                         
   6  11   7          3.35         -1.59         4.56 o                         
  -9  12   7          0.28         -9.77        41.78 o                         
  -8  12   7         13.63         10.58         5.59 o                         
  -7  12   7        161.48        147.07        11.47 o                         
  -6  12   7          1.38         -5.88         7.10 o                         
  -5  12   7        131.44        128.79         7.83 o                         
  -4  12   7        525.12        604.93        21.27 o                         
  -3  12   7        166.31        168.79         8.02 o                         
  -2  12   7          0.16          0.58         4.18 o                         
  -1  12   7        590.82        624.44        18.72 o                         
   0  12   7        335.35        364.51        12.06 o                         
   1  12   7        130.04        110.62         5.39 o                         
   2  12   7          1.28          1.95         3.28 o                         
   3  12   7        121.83        116.67         5.22 o                         
   4  12   7         36.49         37.84         4.66 o                         
   5  12   7         16.84          7.49         3.58 o                         
  -8  13   7         12.94         -5.65        26.59 o                         
  -7  13   7          2.48          4.89        11.87 o                         
  -6  13   7          0.14          1.90         5.88 o                         
  -5  13   7          2.98          0.44         6.53 o                         
  -4  13   7        443.09        521.63        17.36 o                         
  -3  13   7        331.30        343.42        14.73 o                         
  -2  13   7       1162.34       1243.40        49.44 o                         
  -1  13   7         17.27         22.99         4.98 o                         
   0  13   7        337.93        353.71        13.06 o                         
   1  13   7        150.96        162.61         7.24 o                         
   2  13   7        894.37        948.48        33.01 o                         
   3  13   7        523.45        517.80        18.74 o                         
   4  13   7          1.22         -3.95         3.95 o                         
  -7  14   7          1.28          5.75         6.76 o                         
  -6  14   7          3.67         -7.39         8.65 o                         
  -5  14   7        136.56        131.10        10.33 o                         
  -4  14   7          0.00         -9.76        11.68 o                         
  -3  14   7         82.03         86.54         5.48 o                         
  -1  14   7        213.05        227.30        10.13 o                         
   0  14   7          5.83          2.81         3.48 o                         
   1  14   7          0.00         -3.63         3.63 o                         
   2  14   7         26.00         17.03         4.98 o                         
   3  14   7         22.31         11.02         3.28 o                         
   4  14   7         43.27         43.94         7.05 o                         
  -6  15   7         58.67         35.21         7.76 o                         
  -5  15   7         42.23         23.85         6.26 o                         
  -4  15   7        178.52        181.18        14.41 o                         
  -3  15   7        100.05         90.07         9.16 o                         
  -2  15   7          0.12         -0.98         4.09 o                         
  -1  15   7        238.94        264.64        13.07 o                         
   0  15   7        543.54        620.58        26.59 o                         
   1  15   7        215.76        193.78        10.02 o                         
   2  15   7        139.87        141.53         7.33 o                         
   3  15   7         79.64         91.55        11.98 o                         
  -4  16   7          0.02         -5.23         8.28 o                         
  -3  16   7        227.76        249.75        14.92 o                         
  -2  16   7        100.44        104.74        13.29 o                         
  -1  16   7         23.08         22.51         4.65 o                         
   0  16   7         12.05         14.27         4.42 o                         
   1  16   7          6.19         10.85         5.75 o                         
 -12   0   8         71.77        109.95        55.02 o                         
 -11   0   8        267.99        233.22        20.14 o                         
 -10   0   8        892.26        933.98        48.25 o                         
  -9   0   8       4297.11       4463.99       147.32 o                         
  -8   0   8       4593.08       5007.56       155.02 o                         
  -7   0   8       1784.29       1826.41        59.33 o                         
  -6   0   8        158.72        184.08         8.75 o                         
  -5   0   8         83.97        103.44         6.12 o                         
  -4   0   8         56.94         72.87         5.48 o                         
  -3   0   8       8593.77       9417.57       252.58 o                         
  -2   0   8        263.53        298.47        12.59 o                         
  -1   0   8         47.99         39.53         3.36 o                         
   0   0   8      16586.82      20084.98       570.30 o                         
   1   0   8        199.34        199.75         6.60 o                         
   2   0   8        638.48        713.94        20.01 o                         
   3   0   8        141.70        138.04         8.63 o                         
   4   0   8        195.87        205.20        16.19 o                         
   5   0   8       2512.40       2655.90        96.08 o                         
   6   0   8          5.18         -1.47         7.11 o                         
   7   0   8        120.04        100.83         8.77 o                         
   8   0   8        302.35        249.78        18.51 o                         
 -12   1   8        114.02        105.89        18.19 o                         
 -11   1   8         79.31         83.84         7.23 o                         
 -10   1   8          0.03          2.27         5.10 o                         
  -9   1   8         15.77         23.03         4.84 o                         
  -8   1   8        193.34        214.02         9.41 o                         
  -7   1   8        264.39        275.45         8.17 o                         
  -6   1   8       1551.69       1594.35        34.17 o                         
  -5   1   8        167.16        200.04         5.91 o                         
  -4   1   8          1.19          1.16         2.15 o                         
  -3   1   8       1905.62       1990.45        40.88 o                         
  -2   1   8        138.88        131.22         3.64 o                         
  -1   1   8        319.78        277.76         6.81 o                         
   0   1   8       1498.39       1441.99        26.95 o                         
   1   1   8        313.55        317.09         7.80 o                         
   2   1   8        377.54        371.92         8.55 o                         
   3   1   8         96.58        105.15         4.87 o                         
   4   1   8        355.76        351.92        12.74 o                         
   5   1   8         60.20         56.84         4.84 o                         
   6   1   8        535.50        559.85        15.55 o                         
   7   1   8        139.80        138.27         8.69 o                         
   8   1   8          0.04          2.93         6.43 o                         
 -12   2   8         45.32         53.59        11.25 o                         
 -11   2   8          5.77          3.51         5.97 o                         
 -10   2   8         18.93         14.17         5.30 o                         
  -9   2   8        216.81        189.71        10.30 o                         
  -8   2   8         20.84         23.68         3.98 o                         
  -7   2   8          0.00          4.54         3.06 o                         
  -6   2   8        261.45        271.08         8.21 o                         
  -5   2   8       1162.79       1253.41        30.17 o                         
  -4   2   8        338.19        346.63         8.85 o                         
  -3   2   8          0.04          1.50         1.90 o                         
  -2   2   8       2130.59       2224.41        48.91 o                         
  -1   2   8       2139.15       2221.33        47.07 o                         
   0   2   8       2946.00       2894.55        58.91 o                         
   1   2   8         63.40         55.22         2.52 o                         
   2   2   8          5.44          5.51         2.30 o                         
   3   2   8        510.89        501.16        10.55 o                         
   4   2   8          0.20          2.05         2.64 o                         
   5   2   8        141.15        144.56         5.47 o                         
   6   2   8          5.48          2.00         4.01 o                         
   7   2   8        775.35        770.05        46.08 o                         
   8   2   8        211.55        180.69        24.82 o                         
 -11   3   8         79.73         81.24         7.40 o                         
 -10   3   8        253.02        221.49        10.38 o                         
  -9   3   8         12.92         18.75         5.71 o                         
  -8   3   8        248.89        230.90         8.62 o                         
  -7   3   8        481.25        465.92        12.60 o                         
  -6   3   8        381.64        362.35        10.79 o                         
  -5   3   8          6.67          6.93         3.33 o                         
  -4   3   8         39.22         43.39         3.05 o                         
  -3   3   8        292.59        318.95         7.13 o                         
  -2   3   8       2862.79       2912.28        59.29 o                         
  -1   3   8       1034.88       1050.42        20.54 o                         
   0   3   8        993.06       1008.57        19.77 o                         
   1   3   8         60.93         56.98         3.43 o                         
   2   3   8        427.40        433.54         9.43 o                         
   3   3   8         34.40         32.56         2.95 o                         
   4   3   8          0.08         -2.56         2.91 o                         
   5   3   8          6.98          1.62         3.21 o                         
   6   3   8         29.43         26.20         4.37 o                         
   7   3   8         13.40          8.90         6.41 o                         
   8   3   8         46.45         45.07        12.70 o                         
 -11   4   8         56.79         62.65         6.20 o                         
 -10   4   8         23.44         30.49         8.87 o                         
  -9   4   8          5.34          8.64         5.07 o                         
  -8   4   8         10.30          3.44         4.74 o                         
  -7   4   8        688.53        717.34        18.14 o                         
  -6   4   8        195.24        194.68         6.60 o                         
  -5   4   8        123.48        126.50         5.61 o                         
  -4   4   8       1018.54       1071.99        23.90 o                         
  -3   4   8         74.46         90.84         3.82 o                         
  -2   4   8        183.02        198.33         5.63 o                         
  -1   4   8          3.44          6.90         2.42 o                         
   0   4   8       1620.37       1607.41        30.11 o                         
   1   4   8        103.90        117.58         3.81 o                         
   2   4   8        312.25        324.03         8.96 o                         
   3   4   8        470.18        499.21        11.26 o                         
   4   4   8        143.87        137.52         5.79 o                         
   5   4   8         33.36         30.30         3.61 o                         
   6   4   8          0.24         -0.32         3.85 o                         
   7   4   8          0.60         -2.22         5.00 o                         
 -11   5   8        329.59        357.86        15.39 o                         
 -10   5   8         18.22         20.96         5.45 o                         
  -9   5   8         99.38        108.22         8.31 o                         
  -8   5   8          3.78          3.52         5.29 o                         
  -7   5   8          0.13         -3.89         3.89 o                         
  -6   5   8       1543.13       1573.87        41.09 o                         
  -5   5   8        867.44        844.68        21.19 o                         
  -4   5   8       1081.73       1129.61        25.50 o                         
  -3   5   8       5912.28       6372.28       142.74 o                         
  -2   5   8        721.46        729.10        16.70 o                         
  -1   5   8        959.63        917.12        19.17 o                         
   0   5   8        837.33        797.86        17.49 o                         
   1   5   8        809.71        805.23        16.10 o                         
   2   5   8         16.22         15.44         2.60 o                         
   3   5   8        162.59        155.58         6.37 o                         
   4   5   8         26.45         36.07         3.25 o                         
   5   5   8          0.75          2.31         3.55 o                         
   6   5   8         85.54         94.90         6.86 o                         
   7   5   8         22.14         21.91         5.49 o                         
 -11   6   8         18.95         34.41         6.58 o                         
 -10   6   8         10.13          5.75         5.85 o                         
  -9   6   8        373.69        367.90        13.34 o                         
  -8   6   8         39.21         41.80         5.19 o                         
  -7   6   8        357.81        332.37        11.57 o                         
  -6   6   8        392.11        381.61        11.79 o                         
  -5   6   8        364.24        349.56        10.72 o                         
  -4   6   8        286.59        312.07         8.63 o                         
  -3   6   8        157.37        170.56         6.88 o                         
  -2   6   8         44.80         61.07         4.39 o                         
  -1   6   8          8.79          9.09         2.62 o                         
   0   6   8         66.35         63.32         3.26 o                         
   1   6   8        167.69        168.96         4.95 o                         
   2   6   8          9.19          7.99         3.66 o                         
   3   6   8         41.20         52.63         3.49 o                         
   4   6   8        278.00        275.80         7.42 o                         
   5   6   8        126.16        122.87         6.08 o                         
   6   6   8          0.16          3.67         4.36 o                         
   7   6   8          4.70         10.36         5.94 o                         
 -11   7   8          5.41         -1.11         7.75 o                         
 -10   7   8          2.44          1.91         9.24 o                         
  -9   7   8         30.24         46.00         7.15 o                         
  -8   7   8         31.77         21.75         5.22 o                         
  -7   7   8       2412.05       2520.92        66.36 o                         
  -6   7   8       1868.76       1917.70        50.39 o                         
  -5   7   8        460.48        443.71        12.66 o                         
  -4   7   8         10.19          8.16         3.19 o                         
  -3   7   8        181.67        193.81         8.59 o                         
  -2   7   8        530.03        560.15        14.68 o                         
  -1   7   8         12.98         11.48         2.66 o                         
   0   7   8        231.90        249.94         7.20 o                         
   1   7   8       2220.79       2269.73        46.20 o                         
   2   7   8         56.44         59.15         3.97 o                         
   3   7   8          2.99          0.70         3.57 o                         
   4   7   8        260.08        271.07         7.31 o                         
   5   7   8        383.93        396.16        10.96 o                         
   6   7   8        150.27        145.57         6.83 o                         
   7   7   8        424.93        339.48        61.67 o                         
 -10   8   8         11.29          6.69        10.15 o                         
  -9   8   8        452.26        454.31        16.89 o                         
  -8   8   8         22.05         16.13         6.91 o                         
  -7   8   8        343.26        368.88        12.69 o                         
  -6   8   8        475.56        507.27        15.66 o                         
  -5   8   8        237.67        260.30         9.42 o                         
  -4   8   8          1.26         -3.36         3.36 o                         
  -3   8   8        242.96        274.62         9.38 o                         
  -2   8   8        201.17        218.86         8.17 o                         
  -1   8   8         52.43         57.54         4.24 o                         
   0   8   8         33.13         30.64         3.53 o                         
   1   8   8          0.20         -2.31         4.46 o                         
   2   8   8        246.31        229.84         6.77 o                         
   3   8   8       1499.53       1486.10        34.84 o                         
   4   8   8         37.14         36.79         5.41 o                         
   5   8   8         57.10         67.79         4.74 o                         
   6   8   8        132.52        126.24         7.46 o                         
 -10   9   8         84.66         93.85        16.39 o                         
  -9   9   8         15.25         21.06         8.59 o                         
  -8   9   8         35.63         56.31        15.09 o                         
  -7   9   8          7.00         -4.41         5.99 o                         
  -6   9   8        659.84        649.84        18.66 o                         
  -5   9   8          5.63          2.18         5.20 o                         
  -4   9   8         11.68          8.25         4.52 o                         
  -3   9   8         57.08         52.55         4.48 o                         
  -2   9   8          0.33          1.07         3.09 o                         
  -1   9   8         10.33         13.29         3.16 o                         
   0   9   8         55.43         49.39         4.30 o                         
   1   9   8       1842.25       1841.49        44.59 o                         
   2   9   8        852.27        820.62        20.27 o                         
   3   9   8        275.94        275.71         8.54 o                         
   4   9   8        181.39        182.63         6.45 o                         
   5   9   8         36.79         40.82         5.09 o                         
   6   9   8          2.38         -1.16         4.79 o                         
 -10  10   8          0.03          1.81        24.02 o                         
  -9  10   8          5.38          7.88         8.08 o                         
  -8  10   8          1.30         -4.93         6.26 o                         
  -7  10   8          2.01          6.86         7.32 o                         
  -6  10   8         19.91         12.66         6.42 o                         
  -5  10   8        145.02        146.04         7.20 o                         
  -4  10   8          2.90         -5.03         5.03 o                         
  -3  10   8        654.34        685.05        21.14 o                         
  -2  10   8         70.29         70.98         6.58 o                         
  -1  10   8        414.05        448.82        14.58 o                         
   0  10   8        418.13        459.12        13.29 o                         
   1  10   8         99.20        107.47         5.24 o                         
   2  10   8         85.37         78.91         4.47 o                         
   3  10   8        313.47        292.15         8.67 o                         
   4  10   8         49.38         50.04         5.88 o                         
   5  10   8         20.79         29.51         4.55 o                         
  -9  11   8          0.02         -1.88        11.67 o                         
  -8  11   8        175.83        148.15        15.39 o                         
  -7  11   8          1.22         -4.78         4.78 o                         
  -6  11   8        539.22        542.38        17.11 o                         
  -5  11   8          2.98         -2.68         5.19 o                         
  -4  11   8       1000.07       1035.83        32.99 o                         
  -3  11   8       1046.81       1062.11        31.54 o                         
  -2  11   8        454.66        431.12        14.65 o                         
  -1  11   8         59.12         61.56         6.06 o                         
   0  11   8         93.79         93.96         5.45 o                         
   1  11   8         49.83         61.30         4.43 o                         
   2  11   8        317.37        339.53        10.77 o                         
   3  11   8        105.54        115.90         5.42 o                         
   4  11   8         14.73          6.65         3.97 o                         
   5  11   8         77.46         81.70         7.98 o                         
  -8  12   8          4.59         14.47         5.99 o                         
  -7  12   8          4.14         -3.09        11.13 o                         
  -6  12   8          5.41         -0.23         7.07 o                         
  -5  12   8         24.80          2.06        73.49 o                         
  -4  12   8        391.32        373.05        14.93 o                         
  -3  12   8        237.28        223.92        10.89 o                         
  -2  12   8         96.81         88.70         6.94 o                         
  -1  12   8         49.13         37.20         3.94 o                         
   0  12   8       1170.55       1188.33        48.47 o                         
   1  12   8        180.51        197.37         9.11 o                         
   2  12   8          3.53          5.87         3.16 o                         
   3  12   8         14.06         17.26         3.76 o                         
   4  12   8         16.67         18.60         4.51 o                         
  -8  13   8          7.66         -0.37        23.37 o                         
  -7  13   8          5.53          4.20         5.45 o                         
  -6  13   8          3.86         -9.36        11.57 o                         
  -5  13   8          1.20         -2.65        10.11 o                         
  -4  13   8          9.49         13.46        75.34 o                         
  -3  13   8          7.93         11.43         5.22 o                         
  -2  13   8        103.70         99.24         7.73 o                         
  -1  13   8        132.77        127.67         6.99 o                         
   0  13   8         74.61         82.77         5.23 o                         
   1  13   8         12.83          5.97         5.11 o                         
   2  13   8          4.55          6.11         3.55 o                         
   3  13   8          1.33          9.45         5.09 o                         
   4  13   8          0.00          5.23         6.48 o                         
  -7  14   8        382.79        456.64        44.80 o                         
  -6  14   8         43.92         56.34        15.00 o                         
  -5  14   8         40.37         37.63        11.74 o                         
  -4  14   8        850.29        853.00        72.58 o                         
  -3  14   8         46.88         62.85        98.75 o                         
  -2  14   8          0.67          5.33         4.03 o                         
  -1  14   8         28.82         24.44         7.78 o                         
   0  14   8        471.72        460.61        23.10 o                         
   1  14   8         20.30         15.04         4.17 o                         
   2  14   8         21.80         15.92         3.50 o                         
   3  14   8          0.31         -4.38         5.35 o                         
  -5  15   8         22.28         11.78         7.32 o                         
  -4  15   8          0.12          0.43         5.81 o                         
  -3  15   8          6.31         11.88         5.78 o                         
  -2  15   8        224.34        242.17        14.19 o                         
  -1  15   8        244.92        270.26        13.17 o                         
   1  15   8         30.43         28.16         5.57 o                         
  -3  16   8         39.06         47.51         9.35 o                         
  -2  16   8         12.07          5.57         7.21 o                         
  -1  16   8         40.42         27.70         7.13 o                         
 -12   1   9          0.00          3.08         9.72 o                         
 -11   1   9         65.94         58.92         7.68 o                         
 -10   1   9         20.04         19.87         5.06 o                         
  -9   1   9        225.64        218.85        10.47 o                         
  -8   1   9        149.35        137.81         7.40 o                         
  -7   1   9        150.51        146.88         5.60 o                         
  -6   1   9         95.62        101.34         4.51 o                         
  -5   1   9         33.67         41.49         3.83 o                         
  -4   1   9          6.22          5.89         2.47 o                         
  -3   1   9          1.15          0.42         1.97 o                         
  -2   1   9         80.54         86.70         3.05 o                         
  -1   1   9         22.77         19.44         2.16 o                         
   0   1   9          2.32          3.78         2.01 o                         
   1   1   9       1268.96       1305.80        27.53 o                         
   2   1   9         25.27         24.19         2.99 o                         
   3   1   9        110.65        125.91         6.82 o                         
   4   1   9         59.60         64.26         5.59 o                         
   5   1   9          7.96          4.43         7.54 o                         
   6   1   9        106.70        104.53        14.92 o                         
   7   1   9        310.97        231.80        25.27 o                         
 -11   2   9         20.37         21.23         6.26 o                         
 -10   2   9         47.95         43.79         5.41 o                         
  -9   2   9        649.90        670.28        19.31 o                         
  -8   2   9       1605.53       1746.45        41.86 o                         
  -7   2   9          0.72          6.91         3.46 o                         
  -6   2   9          5.33          7.33         3.25 o                         
  -5   2   9          1.49          6.54         2.67 o                         
  -4   2   9       1128.32       1116.44        25.00 o                         
  -3   2   9        177.91        189.47         4.99 o                         
  -2   2   9        226.98        243.30         6.00 o                         
  -1   2   9        100.92        107.27         3.54 o                         
   0   2   9         19.89         21.04         2.38 o                         
   1   2   9        141.03        138.69         4.18 o                         
   2   2   9        317.17        343.26        10.41 o                         
   3   2   9         27.41         25.65         3.85 o                         
   4   2   9         52.13         46.01         4.20 o                         
   5   2   9         12.82         10.53         6.28 o                         
   6   2   9          7.19          8.07         4.81 o                         
   7   2   9         63.43         68.54         9.09 o                         
 -11   3   9          6.46          1.61         5.48 o                         
 -10   3   9         84.51        102.77         7.75 o                         
  -9   3   9        247.24        247.05         9.75 o                         
  -8   3   9          7.80          5.07         4.50 o                         
  -7   3   9         56.34         62.28         4.53 o                         
  -6   3   9        149.51        151.53         6.13 o                         
  -5   3   9        249.25        291.88         8.85 o                         
  -4   3   9        142.06        160.45         5.19 o                         
  -3   3   9       1037.63       1060.88        20.64 o                         
  -2   3   9        827.08        858.00        19.02 o                         
  -1   3   9        138.54        157.10         4.46 o                         
   0   3   9         82.27         93.49         3.40 o                         
   1   3   9        293.77        299.55         7.35 o                         
   2   3   9        648.94        646.33        15.78 o                         
   3   3   9        676.40        671.06        15.90 o                         
   4   3   9         33.52         24.91         3.32 o                         
   5   3   9        155.26        146.07         6.25 o                         
   6   3   9        131.51        125.65         9.67 o                         
   7   3   9         26.14         20.93         6.88 o                         
 -11   4   9         84.75         85.53         6.36 o                         
 -10   4   9          0.58          2.66         5.46 o                         
  -9   4   9          0.48         19.90         5.44 o                         
  -8   4   9        790.22        749.86        20.20 o                         
  -7   4   9          0.49         -2.12         4.58 o                         
  -6   4   9          0.02          0.43         3.52 o                         
  -5   4   9          8.21          2.05         2.54 o                         
  -4   4   9         45.25         40.32         3.10 o                         
  -3   4   9         40.65         43.97         2.92 o                         
  -2   4   9        234.98        232.48         5.81 o                         
  -1   4   9        107.27        114.03         3.70 o                         
   0   4   9         57.56         57.02         3.54 o                         
   1   4   9         17.60         12.66         2.48 o                         
   2   4   9          3.80          6.43         3.04 o                         
   3   4   9         54.24         55.44         3.50 o                         
   4   4   9         76.95         87.57         4.41 o                         
   5   4   9        204.88        197.23        12.58 o                         
   6   4   9        419.31        410.48        16.54 o                         
   7   4   9         71.56         56.24         8.08 o                         
 -11   5   9         12.56         21.32         6.32 o                         
 -10   5   9         15.53         17.62         5.45 o                         
  -9   5   9        320.64        328.82        12.49 o                         
  -8   5   9        350.81        328.00        11.87 o                         
  -7   5   9        628.09        636.50        19.33 o                         
  -6   5   9          0.90         -3.89         3.89 o                         
  -5   5   9        250.11        257.70         7.79 o                         
  -4   5   9        236.74        236.62         7.26 o                         
  -3   5   9          0.02         -1.85         2.42 o                         
  -2   5   9        198.26        215.45         6.24 o                         
  -1   5   9          5.72          2.31         2.49 o                         
   0   5   9        464.03        440.71        10.85 o                         
   1   5   9         37.05         35.68         3.41 o                         
   2   5   9          5.83          7.12         4.00 o                         
   3   5   9        420.07        417.03        10.42 o                         
   4   5   9        202.42        205.05         6.50 o                         
   5   5   9        141.42        156.31         8.41 o                         
   6   5   9         31.58         22.04         5.61 o                         
   7   5   9         19.57         11.57         7.81 o                         
 -11   6   9         25.01         22.51         6.82 o                         
 -10   6   9        303.65        290.57        12.87 o                         
  -9   6   9        390.88        417.98        20.62 o                         
  -8   6   9          6.43          3.50         5.39 o                         
  -7   6   9        857.35        838.59        21.97 o                         
  -6   6   9        646.69        594.75        18.30 o                         
  -5   6   9         63.58         70.59         6.11 o                         
  -4   6   9        301.77        259.04         8.16 o                         
  -3   6   9         18.69         10.32         3.42 o                         
  -2   6   9         29.33         34.36         3.93 o                         
  -1   6   9        500.90        508.03        12.72 o                         
   0   6   9       1397.84       1387.93        27.46 o                         
   1   6   9        282.30        301.72         8.83 o                         
   2   6   9        531.44        536.62        12.67 o                         
   3   6   9       2227.95       2361.21        54.03 o                         
   4   6   9        348.36        345.68        14.17 o                         
   5   6   9         92.86         97.43         5.20 o                         
   6   6   9         19.58         25.12         5.14 o                         
 -11   7   9         12.85         16.35         9.36 o                         
 -10   7   9          0.82          7.32        11.04 o                         
  -9   7   9        205.92        208.25         9.72 o                         
  -8   7   9       1167.61       1140.93        36.99 o                         
  -7   7   9        223.45        230.28        10.69 o                         
  -6   7   9        204.14        206.52         9.46 o                         
  -5   7   9         20.14         17.58         3.54 o                         
  -4   7   9         99.75        109.33         5.51 o                         
  -3   7   9         41.75         47.16         4.23 o                         
  -2   7   9         33.11         26.06         4.64 o                         
  -1   7   9          1.93          1.91         3.92 o                         
   0   7   9        341.71        348.52         9.45 o                         
   1   7   9        138.71        132.00         6.60 o                         
   2   7   9         38.14         40.21         3.44 o                         
   3   7   9       1686.39       1740.98        40.47 o                         
   4   7   9        367.94        336.25        10.06 o                         
   5   7   9         97.10        101.31         5.53 o                         
   6   7   9         25.55         25.62         6.03 o                         
 -10   8   9          8.45         11.17         5.69 o                         
  -9   8   9         22.89         17.16         6.17 o                         
  -8   8   9       1026.51        973.78        38.52 o                         
  -7   8   9        689.88        613.33        20.14 o                         
  -6   8   9        282.72        265.08        10.36 o                         
  -5   8   9         25.60         17.03         4.76 o                         
  -4   8   9         41.46         37.30         5.35 o                         
  -3   8   9        638.11        664.74        17.79 o                         
  -2   8   9         91.45        103.94         7.88 o                         
  -1   8   9        135.10        141.21         7.47 o                         
   0   8   9        261.42        262.08         9.62 o                         
   1   8   9         53.57         60.80         4.85 o                         
   2   8   9         31.72         27.21         3.39 o                         
   3   8   9        279.71        291.87        16.30 o                         
   4   8   9        110.28        113.52         5.20 o                         
   5   8   9          0.32         -3.84         4.03 o                         
   6   8   9          4.07          8.26        10.24 o                         
 -10   9   9          0.91         -1.96         6.28 o                         
  -9   9   9         15.55         21.96         7.80 o                         
  -8   9   9          5.25          5.12         5.22 o                         
  -7   9   9          1.27        -11.53        11.53 o                         
  -6   9   9         31.66         23.25         4.55 o                         
  -5   9   9          1.54         -4.82         4.82 o                         
  -4   9   9          0.21         -4.71         5.57 o                         
  -3   9   9         42.57         44.94         5.84 o                         
  -2   9   9        170.48        154.98         7.13 o                         
  -1   9   9         90.89         90.44         7.16 o                         
   0   9   9        351.19        388.04        15.73 o                         
   1   9   9         60.66         60.98         5.05 o                         
   2   9   9        174.55        186.61         7.25 o                         
   3   9   9        420.93        439.27        13.34 o                         
   4   9   9         99.68        109.61         5.68 o                         
   5   9   9         34.62         34.63         5.29 o                         
  -9  10   9          5.22          0.42         5.62 o                         
  -8  10   9         15.24         17.07         5.51 o                         
  -7  10   9         65.98         67.00         9.02 o                         
  -6  10   9         21.91         14.41         7.19 o                         
  -5  10   9        134.36        139.50         7.33 o                         
  -4  10   9        208.05        185.07         9.85 o                         
  -3  10   9       1242.96       1310.34        37.88 o                         
  -2  10   9        101.68         87.85         7.56 o                         
  -1  10   9        702.58        745.43        21.52 o                         
   0  10   9          0.06         -3.61         3.61 o                         
   1  10   9        116.62        125.39         5.84 o                         
   2  10   9        114.92        112.22         5.60 o                         
   3  10   9         44.83         47.43         5.13 o                         
   4  10   9         91.97         87.26         5.17 o                         
   5  10   9         80.23         76.36        10.30 o                         
  -9  11   9          8.15         14.23         7.97 o                         
  -8  11   9        242.58        251.40        17.05 o                         
  -7  11   9         99.55         76.67         6.49 o                         
  -6  11   9         20.32          7.77         7.84 o                         
  -5  11   9         93.39         81.78         7.56 o                         
  -4  11   9        635.23        633.28        30.95 o                         
  -3  11   9        154.12        129.61         6.95 o                         
  -2  11   9        723.02        799.62        24.49 o                         
  -1  11   9        164.22        178.51         7.59 o                         
   0  11   9        226.91        231.22        15.17 o                         
   1  11   9         57.79         77.25         4.83 o                         
   2  11   9        349.89        391.39        12.80 o                         
   3  11   9        473.53        495.75        17.98 o                         
   4  11   9         79.46         62.02         6.37 o                         
  -8  12   9         40.21         36.85         8.22 o                         
  -7  12   9          3.80         -5.24         5.24 o                         
  -6  12   9        206.19        224.60        12.23 o                         
  -5  12   9        208.93        214.77        14.69 o                         
  -4  12   9          1.63         -0.70         4.98 o                         
  -3  12   9        184.54        198.92         9.48 o                         
  -2  12   9          2.29          3.13         4.09 o                         
  -1  12   9          8.66         13.47         3.51 o                         
   0  12   9         12.32         12.84         4.30 o                         
   1  12   9         26.32         30.94         4.05 o                         
   2  12   9         67.44         82.42         6.33 o                         
   3  12   9         19.96         24.83         4.44 o                         
  -7  13   9        132.55        128.87        19.95 o                         
  -6  13   9         11.52         -3.95         7.37 o                         
  -5  13   9          2.64          1.88         7.63 o                         
  -4  13   9        149.06        159.00        10.15 o                         
  -3  13   9         84.02        116.61        11.74 o                         
  -2  13   9         46.83         37.44         7.22 o                         
  -1  13   9         27.37         41.03        10.20 o                         
   0  13   9        213.06        215.08         8.76 o                         
   1  13   9        167.88        172.87         8.39 o                         
   2  13   9        540.91        572.17        20.29 o                         
   3  13   9        313.77        298.60        19.02 o                         
  -6  14   9          1.93         -6.94         8.80 o                         
  -5  14   9         16.68         12.65         7.45 o                         
  -4  14   9         65.62         77.51         7.37 o                         
  -3  14   9        326.65        334.81        17.08 o                         
  -2  14   9         51.56         72.25        12.79 o                         
  -1  14   9         48.74         60.68         6.18 o                         
   0  14   9         10.54         13.00         4.42 o                         
   1  14   9          2.27          2.26         3.83 o                         
  -4  15   9         30.24         26.93        11.03 o                         
  -3  15   9          1.47         -5.99         5.99 o                         
  -2  15   9          2.12         -2.43         6.16 o                         
  -1  15   9          6.28         10.57         7.09 o                         
   0  15   9          0.77          8.81         6.38 o                         
 -11   0  10         76.82         54.58         9.26 o                         
 -10   0  10        266.04        232.82        11.12 o                         
  -9   0  10       2864.77       2782.27       149.47 o                         
  -8   0  10       4318.91       4034.89       246.05 o                         
  -7   0  10        275.43        241.89        11.36 o                         
  -6   0  10        622.40        694.87        23.91 o                         
  -5   0  10        118.09        108.84         6.51 o                         
  -4   0  10        151.18        148.84         7.77 o                         
  -3   0  10        246.42        255.22         8.99 o                         
  -2   0  10        133.02        140.27         5.97 o                         
  -1   0  10       3040.38       3105.31        84.58 o                         
   0   0  10         57.44         59.16         4.45 o                         
   1   0  10       1406.97       1404.98        39.30 o                         
   2   0  10          3.30         -5.10         5.16 o                         
   3   0  10          7.48          4.89         6.52 o                         
   4   0  10         76.69         85.14         7.73 o                         
   5   0  10        318.53        322.67        35.39 o                         
   6   0  10        710.92        359.82        57.95 o                         
 -11   1  10          0.62         -5.71         5.71 o                         
 -10   1  10         80.87         69.96         5.38 o                         
  -9   1  10         66.85         77.24         9.41 o                         
  -8   1  10        341.82        334.62        14.08 o                         
  -7   1  10        163.15        172.58         7.44 o                         
  -6   1  10        125.29        116.20         5.04 o                         
  -5   1  10         29.64         36.46         3.65 o                         
  -4   1  10        540.55        576.88        14.22 o                         
  -3   1  10        544.57        553.56        11.89 o                         
  -2   1  10        371.32        312.01         7.98 o                         
  -1   1  10        179.53        196.39         5.54 o                         
   0   1  10        220.31        240.85         6.17 o                         
   1   1  10        211.94        212.06         5.80 o                         
   2   1  10         31.46         33.56         4.96 o                         
   3   1  10         30.66         27.16         4.04 o                         
   4   1  10          1.30          4.11         6.15 o                         
   5   1  10         36.73         36.53         4.94 o                         
   6   1  10         32.09         27.39         5.58 o                         
 -11   2  10          1.10          0.45         5.64 o                         
 -10   2  10         35.82         29.75         5.68 o                         
  -9   2  10        112.54        107.98         6.34 o                         
  -8   2  10         55.55         57.53         6.24 o                         
  -7   2  10        628.27        627.71        16.19 o                         
  -6   2  10         95.74         98.45         4.93 o                         
  -5   2  10        877.15        870.09        20.72 o                         
  -4   2  10        412.26        427.22        10.67 o                         
  -3   2  10        142.62        149.13         4.72 o                         
  -2   2  10         49.10         53.45         3.11 o                         
  -1   2  10         69.37         70.74         3.38 o                         
   0   2  10        433.84        440.52         9.45 o                         
   1   2  10         71.02         74.40         3.64 o                         
   2   2  10          0.01          5.14         2.88 o                         
   3   2  10        481.30        479.39        16.37 o                         
   4   2  10        153.00        162.47        12.35 o                         
   5   2  10        315.15        291.52        16.10 o                         
   6   2  10         48.04         38.24         5.73 o                         
 -11   3  10          7.55          6.27         5.49 o                         
 -10   3  10         73.56         67.17         6.72 o                         
  -9   3  10        426.71        436.38        17.18 o                         
  -8   3  10          2.59         -1.39         4.68 o                         
  -7   3  10         17.97         18.36         4.46 o                         
  -6   3  10       1505.56       1532.67        36.51 o                         
  -5   3  10        581.59        572.41        14.55 o                         
  -4   3  10         95.39        124.66         4.94 o                         
  -3   3  10       1154.21       1232.83        25.66 o                         
  -2   3  10          9.98         15.92         2.58 o                         
  -1   3  10        502.87        500.42        11.40 o                         
   0   3  10        303.39        288.09         6.99 o                         
   1   3  10        195.60        196.79         5.64 o                         
   2   3  10         81.22         82.84         4.22 o                         
   3   3  10         65.38         74.70         4.44 o                         
   4   3  10         10.69          3.77         4.54 o                         
   5   3  10         51.01         56.61         5.32 o                         
   6   3  10        107.08        101.15         6.64 o                         
 -11   4  10          3.93          0.29         5.78 o                         
 -10   4  10         68.08         81.08         8.69 o                         
  -9   4  10         58.80         54.30         5.66 o                         
  -8   4  10        187.98        186.11         8.07 o                         
  -7   4  10         50.50         48.04         5.16 o                         
  -6   4  10         30.42         31.26         4.87 o                         
  -5   4  10         34.65         39.78         4.32 o                         
  -4   4  10        195.12        194.96         6.82 o                         
  -3   4  10          9.87          8.23         2.44 o                         
  -2   4  10         35.71         47.08         3.15 o                         
  -1   4  10        477.83        464.41        11.62 o                         
   0   4  10         83.96         83.04         3.71 o                         
   1   4  10        300.31        325.61         8.39 o                         
   2   4  10        145.39        143.05         4.85 o                         
   3   4  10        216.95        226.61         7.37 o                         
   4   4  10          3.95         -1.24         3.84 o                         
   5   4  10          8.91          8.05         4.59 o                         
   6   4  10         19.17         14.05         5.93 o                         
 -11   5  10         22.32         23.11         7.02 o                         
 -10   5  10         73.25         99.10         9.80 o                         
  -9   5  10        158.65        165.15        13.36 o                         
  -8   5  10       1223.37       1235.83        31.54 o                         
  -7   5  10        692.56        753.12        22.29 o                         
  -6   5  10          2.53         -4.25         4.25 o                         
  -5   5  10         20.41         20.32         4.05 o                         
  -4   5  10         97.40        113.54         5.18 o                         
  -3   5  10          9.59          5.07         3.01 o                         
  -2   5  10         68.21         71.25         3.71 o                         
  -1   5  10         97.54         92.64         4.11 o                         
   0   5  10          3.48          3.77         2.60 o                         
   1   5  10          1.45          3.21         3.08 o                         
   2   5  10          5.34          8.43         2.98 o                         
   3   5  10        498.97        486.69        12.76 o                         
   4   5  10        661.01        654.69        18.25 o                         
   5   5  10          2.30          1.83         5.73 o                         
   6   5  10        475.84        481.14        25.67 o                         
 -11   6  10         67.09         63.04        17.07 o                         
 -10   6  10        102.57        107.54         8.82 o                         
  -9   6  10         87.13         69.05         6.33 o                         
  -8   6  10         60.21         39.77         7.01 o                         
  -7   6  10         14.65          0.97         4.44 o                         
  -6   6  10        128.44        128.32         6.38 o                         
  -5   6  10          1.24         -2.91         3.83 o                         
  -4   6  10        155.07        166.69         6.73 o                         
  -3   6  10         54.63         62.16         5.53 o                         
  -2   6  10         44.59         43.40         3.96 o                         
  -1   6  10         99.03         96.87         4.31 o                         
   0   6  10         33.97         39.28         4.58 o                         
   1   6  10          7.14          4.59         3.20 o                         
   2   6  10        393.37        401.52        10.82 o                         
   3   6  10        302.13        334.32        12.26 o                         
   4   6  10          0.26         -0.45         3.55 o                         
   5   6  10          0.03          5.37         4.44 o                         
   6   6  10         94.98         86.76        34.41 o                         
 -10   7  10          7.44         17.95         5.92 o                         
  -9   7  10         21.16         18.42         5.47 o                         
  -8   7  10         31.18         24.76         6.53 o                         
  -7   7  10       1409.88       1464.31        45.55 o                         
  -6   7  10        124.66        143.98         8.64 o                         
  -5   7  10        549.75        537.13        16.16 o                         
  -4   7  10       1528.00       1558.69        48.02 o                         
  -3   7  10        137.12        159.35         6.99 o                         
  -2   7  10        422.70        435.41        12.54 o                         
  -1   7  10        331.09        332.84        10.44 o                         
   0   7  10        131.57        129.27         6.59 o                         
   1   7  10         39.30         36.25         3.68 o                         
   2   7  10        616.37        622.85        15.71 o                         
   3   7  10        262.69        278.56         8.18 o                         
   4   7  10          0.01          0.52         3.90 o                         
   5   7  10        149.97        129.45         8.35 o                         
 -10   8  10         40.28         43.41         6.24 o                         
  -9   8  10          2.82          4.71         6.75 o                         
  -8   8  10        304.08        298.72        14.50 o                         
  -7   8  10         20.98          8.91         5.93 o                         
  -6   8  10        281.09        275.92        10.72 o                         
  -5   8  10        214.56        236.16         8.76 o                         
  -4   8  10        325.77        332.78        10.80 o                         
  -3   8  10       1085.93       1109.28        27.85 o                         
  -2   8  10        402.86        410.48        13.28 o                         
  -1   8  10        634.40        640.36        17.33 o                         
   0   8  10        769.43        768.04        21.91 o                         
   1   8  10        890.19        918.45        24.55 o                         
   2   8  10         99.69        102.71         5.15 o                         
   3   8  10        537.03        545.89        14.93 o                         
   4   8  10        106.79        104.18         5.98 o                         
   5   8  10         35.70         39.94        11.93 o                         
 -10   9  10          7.89          8.91        12.65 o                         
  -9   9  10        149.22        148.96        11.53 o                         
  -8   9  10         10.68          6.05         6.56 o                         
  -7   9  10        731.55        688.50        24.29 o                         
  -6   9  10        552.32        619.51        39.00 o                         
  -5   9  10          9.30          0.60         4.78 o                         
  -4   9  10        442.41        460.37        14.75 o                         
  -3   9  10         46.40         39.15         6.35 o                         
  -2   9  10       1349.63       1436.03        40.87 o                         
  -1   9  10        256.19        268.01         9.24 o                         
   0   9  10        483.27        486.47        14.99 o                         
   1   9  10        215.83        213.96        13.98 o                         
   2   9  10          9.48         12.59         3.49 o                         
   3   9  10          7.23          3.85         4.01 o                         
   4   9  10         11.82          8.35         4.19 o                         
  -9  10  10         10.54          0.62         6.77 o                         
  -8  10  10        144.63        134.76         7.85 o                         
  -7  10  10        117.57         90.22        13.24 o                         
  -6  10  10        127.48        134.80        11.07 o                         
  -5  10  10        134.96        118.04        12.15 o                         
  -4  10  10        317.25        357.54        13.78 o                         
  -3  10  10        536.28        510.58        16.77 o                         
  -2  10  10        266.87        273.34        10.87 o                         
  -1  10  10         54.40         64.78         4.67 o                         
   0  10  10         51.22         48.11         5.07 o                         
   1  10  10         16.80         14.16         3.77 o                         
   2  10  10        332.64        308.73        10.50 o                         
   3  10  10          6.41         10.00         3.76 o                         
   4  10  10          3.86         18.21         6.04 o                         
  -8  11  10          0.70          6.43        11.11 o                         
  -7  11  10         43.66         37.56         9.29 o                         
  -6  11  10         66.61         60.73        12.25 o                         
  -5  11  10         33.99         16.71         7.19 o                         
  -4  11  10        366.09        397.07        14.92 o                         
  -3  11  10        194.99        220.02         9.03 o                         
  -2  11  10         53.50         55.45         5.94 o                         
  -1  11  10        131.39        147.76         8.21 o                         
   0  11  10        418.78        435.17        13.97 o                         
   1  11  10          0.76         -1.10         3.36 o                         
   2  11  10          0.95         -0.39         3.52 o                         
   3  11  10        293.97        301.08        23.52 o                         
  -8  12  10         13.67         21.69        19.63 o                         
  -7  12  10          3.29         -7.63        10.96 o                         
  -5  12  10         11.18         16.13         8.71 o                         
  -4  12  10        161.76        172.79         9.71 o                         
  -3  12  10        143.08        142.77         9.73 o                         
  -2  12  10        198.99        198.26         8.79 o                         
  -1  12  10        216.79        244.06        10.31 o                         
   0  12  10          1.99         -1.18         3.40 o                         
   1  12  10         45.94         57.83         4.56 o                         
   2  12  10          6.48          1.07         3.41 o                         
   3  12  10         54.00         47.15        10.48 o                         
  -6  13  10         30.36         49.96        11.92 o                         
  -5  13  10          0.59         16.76        37.78 o                         
  -4  13  10          2.38          8.35         5.88 o                         
  -3  13  10        113.20        129.59        10.13 o                         
  -2  13  10        143.38        148.83        14.73 o                         
  -1  13  10        167.78        167.62         8.81 o                         
   0  13  10        129.82        128.50        10.86 o                         
   1  13  10          0.04         -1.82         4.06 o                         
  -4  14  10         14.28         27.21        18.25 o                         
  -3  14  10          3.48         -0.76         7.50 o                         
  -2  14  10          5.44          4.24         5.87 o                         
  -1  14  10        353.29        311.96        17.53 o                         
   0  14  10        342.49        383.83        20.28 o                         
 -11   1  11          6.21         14.20         6.53 o                         
 -10   1  11        144.31        149.54         7.10 o                         
  -9   1  11         22.47         14.24         5.34 o                         
  -8   1  11        870.50        830.55        29.42 o                         
  -7   1  11        693.58        688.70        17.03 o                         
  -6   1  11        633.69        666.05        18.66 o                         
  -5   1  11         57.39         51.64         4.27 o                         
  -4   1  11        204.10        219.85         6.81 o                         
  -3   1  11          5.47          3.88         2.39 o                         
  -2   1  11        559.62        576.89        12.77 o                         
  -1   1  11       2821.49       2870.86        56.09 o                         
   0   1  11        291.80        285.34         7.93 o                         
   1   1  11       1920.44       1962.78        40.16 o                         
   2   1  11        130.35        143.55         5.86 o                         
   3   1  11         76.20         81.97         6.60 o                         
   4   1  11          5.47          5.10         4.52 o                         
   5   1  11        271.05        245.88        15.17 o                         
   6   1  11        127.41        125.33        16.30 o                         
 -11   2  11         78.18         95.19         7.15 o                         
 -10   2  11         61.70         66.79         8.34 o                         
  -9   2  11          5.08         14.83         5.45 o                         
  -8   2  11         10.72          8.48         4.21 o                         
  -7   2  11        191.69        194.71         7.19 o                         
  -6   2  11          0.27          1.35         3.00 o                         
  -5   2  11        560.77        569.95        15.12 o                         
  -4   2  11        216.59        234.71         7.05 o                         
  -3   2  11         10.84          8.90         2.41 o                         
  -2   2  11         68.91         70.27         3.63 o                         
  -1   2  11         25.19         28.84         3.87 o                         
   0   2  11         87.04         98.37         4.38 o                         
   1   2  11         16.55         16.65         3.26 o                         
   2   2  11        125.38        125.15         5.44 o                         
   3   2  11         67.61         79.43         5.74 o                         
   4   2  11          0.10          1.93         4.48 o                         
   5   2  11         25.94         22.11         4.82 o                         
 -11   3  11         69.49         65.16         6.77 o                         
 -10   3  11         16.01          3.20         5.99 o                         
  -9   3  11          1.99          5.30         5.66 o                         
  -8   3  11          0.59          0.42         3.79 o                         
  -7   3  11          0.59         -3.87         3.87 o                         
  -6   3  11        177.96        188.68         7.70 o                         
  -5   3  11         89.02         79.51         6.60 o                         
  -4   3  11        903.17        917.34        21.74 o                         
  -3   3  11        218.02        217.31         6.18 o                         
  -2   3  11        429.09        415.36        10.60 o                         
  -1   3  11         25.58         24.96         3.26 o                         
   0   3  11        254.54        268.47         7.23 o                         
   1   3  11        460.38        447.92        11.06 o                         
   2   3  11         48.48         38.36         3.85 o                         
   3   3  11        134.62        149.48         7.71 o                         
   4   3  11          0.21          2.11         4.79 o                         
   5   3  11         21.71         19.99         5.27 o                         
 -11   4  11         88.72        104.57        10.04 o                         
 -10   4  11          0.02          6.03         7.77 o                         
  -9   4  11          4.18          9.65         5.10 o                         
  -8   4  11         46.17         45.92         6.23 o                         
  -7   4  11       1469.44       1481.40        38.33 o                         
  -6   4  11        172.39        191.36         7.43 o                         
  -5   4  11       1380.84       1427.00        37.91 o                         
  -4   4  11       1380.13       1367.98        36.12 o                         
  -3   4  11         78.25         79.41         4.26 o                         
  -2   4  11         60.81         61.68         3.84 o                         
  -1   4  11        236.06        226.34         7.89 o                         
   0   4  11        115.79        117.70         6.67 o                         
   1   4  11        231.98        216.82         7.04 o                         
   2   4  11         84.08         90.71         4.69 o                         
   3   4  11          0.42         -0.89         3.66 o                         
   4   4  11        357.33        358.24        12.91 o                         
   5   4  11        422.38        424.93        15.52 o                         
 -10   5  11          1.37         -0.27         5.28 o                         
  -9   5  11         60.11         43.26         5.75 o                         
  -8   5  11          5.41         -3.31         5.42 o                         
  -7   5  11        118.82        125.43         6.92 o                         
  -6   5  11         11.77         -0.84         4.27 o                         
  -5   5  11        155.97        161.35         7.47 o                         
  -4   5  11        230.57        226.47         8.64 o                         
  -3   5  11         93.70         94.13         5.47 o                         
  -2   5  11        177.65        182.26         7.98 o                         
  -1   5  11        156.54        157.90         7.64 o                         
   0   5  11        146.30        137.71         6.19 o                         
   1   5  11        135.78        140.42         5.24 o                         
   2   5  11        270.77        282.68         9.56 o                         
   3   5  11        117.16        123.72         5.66 o                         
   4   5  11         53.74         61.12         5.95 o                         
   5   5  11         69.63         61.82         9.03 o                         
 -10   6  11          2.45          4.08         7.55 o                         
  -9   6  11        376.98        439.42        21.34 o                         
  -8   6  11        546.71        521.51        19.89 o                         
  -7   6  11          1.22         -4.82         4.82 o                         
  -6   6  11        519.13        573.42        21.06 o                         
  -5   6  11        645.86        683.91        23.09 o                         
  -4   6  11       1487.66       1537.35        44.36 o                         
  -3   6  11        223.70        247.27        10.29 o                         
  -2   6  11        607.03        634.21        16.36 o                         
  -1   6  11       1098.66       1119.26        26.10 o                         
   0   6  11        166.18        184.46         6.40 o                         
   1   6  11        199.80        202.33         6.30 o                         
   2   6  11        111.99        115.87         5.25 o                         
   3   6  11         54.67         59.70         4.56 o                         
   4   6  11         49.43         54.66         5.06 o                         
   5   6  11         74.76         47.44        25.13 o                         
 -10   7  11         15.92         17.03         7.36 o                         
  -9   7  11         38.34         32.37         6.32 o                         
  -8   7  11         53.04         39.97         6.25 o                         
  -7   7  11         43.70         37.84         6.00 o                         
  -6   7  11        278.10        275.43        16.18 o                         
  -5   7  11        328.66        334.66        13.13 o                         
  -4   7  11         12.88         10.16         4.84 o                         
  -3   7  11         33.50         34.40         4.75 o                         
  -2   7  11        124.99        120.59         8.36 o                         
  -1   7  11        409.37        420.71        13.88 o                         
   0   7  11        352.91        356.85        10.88 o                         
   1   7  11        162.48        174.98         7.02 o                         
   2   7  11        304.65        300.62         8.79 o                         
   3   7  11          4.17         -0.26         4.31 o                         
   4   7  11         11.92         10.10         5.10 o                         
 -10   8  11         17.98          9.90         8.26 o                         
  -9   8  11         22.00          5.92         5.24 o                         
  -8   8  11        375.84        343.92        16.99 o                         
  -7   8  11          1.64         -4.83         5.51 o                         
  -6   8  11        301.50        341.33        14.02 o                         
  -5   8  11        427.36        398.46        18.21 o                         
  -4   8  11        697.78        682.72        20.26 o                         
  -3   8  11        219.40        215.47         8.31 o                         
  -2   8  11        911.26        987.89        29.11 o                         
  -1   8  11        296.97        284.25        11.22 o                         
   0   8  11         31.21         21.35         4.84 o                         
   1   8  11         53.57         48.07         4.57 o                         
   2   8  11         39.12         38.82         4.39 o                         
   3   8  11          8.46          9.90         4.53 o                         
   4   8  11          2.15          4.33         5.76 o                         
  -9   9  11          0.08         -4.86         5.79 o                         
  -8   9  11        249.71        192.48        11.38 o                         
  -7   9  11          0.53         -6.74         6.74 o                         
  -6   9  11        238.25        266.42        11.36 o                         
  -5   9  11         39.23         36.88         7.81 o                         
  -4   9  11          3.56         -7.40         7.40 o                         
  -3   9  11          1.05         -2.68         4.07 o                         
  -2   9  11         92.39         95.27         5.98 o                         
  -1   9  11        201.44        199.13        10.28 o                         
   0   9  11         32.40         31.69         4.23 o                         
   1   9  11         38.27         32.61         4.37 o                         
   2   9  11        133.77        146.53         6.91 o                         
   3   9  11          2.74         -1.48         3.99 o                         
  -9  10  11          0.72          7.48        63.18 o                         
  -8  10  11        159.35        159.08        15.35 o                         
  -7  10  11        181.89        141.23        14.14 o                         
  -6  10  11        358.81        341.89        12.88 o                         
  -5  10  11         30.56         37.83        10.37 o                         
  -4  10  11         87.39        108.44         8.75 o                         
  -3  10  11         30.50         25.87         4.90 o                         
  -2  10  11         49.46         54.58         5.35 o                         
  -1  10  11         33.93         31.60         4.47 o                         
   0  10  11         76.15         80.85         6.03 o                         
   1  10  11        120.16        120.09         6.38 o                         
   2  10  11        134.00        135.05         5.90 o                         
   3  10  11        195.84        150.64        13.56 o                         
  -8  11  11         28.77         27.46        13.73 o                         
  -7  11  11          1.66         -7.80         9.02 o                         
  -6  11  11         23.56          1.17         5.93 o                         
  -5  11  11         88.09         73.40        10.90 o                         
  -4  11  11         20.80         24.51         5.87 o                         
  -3  11  11        199.34        207.84        14.67 o                         
  -2  11  11        294.05        326.14        11.60 o                         
  -1  11  11        174.54        165.42         8.53 o                         
   0  11  11          0.78          2.88         4.65 o                         
   1  11  11         63.89         69.53         5.47 o                         
   2  11  11        109.70         97.34         6.05 o                         
  -7  12  11        216.08        167.73        22.77 o                         
  -6  12  11        118.01        120.47        18.22 o                         
  -5  12  11        588.25        575.99        30.62 o                         
  -4  12  11          1.40         -0.53         5.42 o                         
  -3  12  11         21.56         14.39         5.08 o                         
  -2  12  11        225.42        238.03        11.21 o                         
  -1  12  11          9.31         10.89         6.05 o                         
   0  12  11         15.70         11.53         4.01 o                         
   1  12  11          6.24          0.35         3.81 o                         
  -4  13  11         22.64         35.20        12.83 o                         
  -3  13  11        124.38        109.91        15.70 o                         
  -2  13  11          2.34          7.49         6.69 o                         
  -1  13  11        104.59        108.55         8.49 o                         
   0  13  11         19.86         25.90         9.50 o                         
 -11   0  12          3.30          1.37        11.35 o                         
 -10   0  12          0.17         -6.53         6.84 o                         
  -9   0  12        567.90        608.27        24.87 o                         
  -8   0  12        339.87        221.63        57.65 o                         
  -7   0  12         68.41         87.17        11.27 o                         
  -6   0  12       1442.08       1391.52        45.50 o                         
  -5   0  12         86.32         98.94         7.04 o                         
  -4   0  12         89.09         88.79         6.66 o                         
  -3   0  12         25.03         19.72         4.07 o                         
  -2   0  12        388.20        420.92        14.93 o                         
  -1   0  12       1146.38       1143.37        34.36 o                         
   0   0  12        308.59        277.37        11.81 o                         
   1   0  12       1255.47       1242.22        41.12 o                         
   2   0  12        706.16        673.62        27.64 o                         
   3   0  12          0.09          2.66         6.50 o                         
   4   0  12          0.03          5.13         7.82 o                         
   5   0  12        282.67        252.20        24.58 o                         
 -11   1  12        119.92        104.86        14.52 o                         
 -10   1  12         18.41         25.19         5.23 o                         
  -9   1  12         34.84         20.04         5.94 o                         
  -8   1  12        112.18        115.89        12.59 o                         
  -7   1  12       1096.20       1096.54        27.49 o                         
  -6   1  12        324.66        336.88         9.62 o                         
  -5   1  12        145.08        152.06         6.01 o                         
  -4   1  12        198.49        217.98         7.10 o                         
  -3   1  12        694.21        711.54        18.75 o                         
  -2   1  12        643.48        645.75        15.88 o                         
  -1   1  12        108.27        101.01         4.36 o                         
   0   1  12        190.25        196.57         6.60 o                         
   1   1  12        300.00        287.86         8.33 o                         
   2   1  12          0.45          5.78         4.98 o                         
   3   1  12         15.31          7.01         4.51 o                         
   4   1  12         85.51         76.93         5.76 o                         
   5   1  12        185.97        229.37        29.00 o                         
 -11   2  12          1.20         11.31         8.66 o                         
 -10   2  12          3.51          2.84         5.22 o                         
  -9   2  12          1.32         -1.32         4.91 o                         
  -8   2  12        339.89        355.08        12.44 o                         
  -7   2  12       1369.49       1427.60        38.89 o                         
  -6   2  12        820.83        800.69        21.80 o                         
  -5   2  12        141.44        131.90         5.97 o                         
  -4   2  12          1.18         -0.33         3.11 o                         
  -3   2  12         63.93         63.11         4.16 o                         
  -2   2  12        183.17        193.75         6.26 o                         
  -1   2  12          3.41         -1.71         3.02 o                         
   0   2  12       1144.45       1125.60        27.17 o                         
   1   2  12         14.17         10.02         3.63 o                         
   2   2  12        322.23        330.73        10.70 o                         
   3   2  12        271.32        282.26        10.23 o                         
   4   2  12         28.22         24.96         4.89 o                         
   5   2  12          5.14         -2.32         8.67 o                         
 -11   3  12        113.40         77.44        17.81 o                         
 -10   3  12          7.79          7.86         5.24 o                         
  -9   3  12          1.68         11.10         5.29 o                         
  -8   3  12          0.53          4.66         3.72 o                         
  -7   3  12        271.02        256.43         8.97 o                         
  -6   3  12         78.82         80.05         5.43 o                         
  -5   3  12          0.15         -3.65         3.65 o                         
  -4   3  12        558.46        609.72        15.98 o                         
  -3   3  12        342.08        357.43         9.61 o                         
  -2   3  12        487.91        466.66        11.45 o                         
  -1   3  12        922.79        882.60        20.82 o                         
   0   3  12        190.89        204.96         7.17 o                         
   1   3  12          0.00          0.96         3.47 o                         
   2   3  12        186.68        184.49         7.32 o                         
   3   3  12         62.44         65.83         5.30 o                         
   4   3  12         61.57         66.63         5.34 o                         
 -10   4  12          0.16         -6.92         6.92 o                         
  -9   4  12          0.36          7.79         6.04 o                         
  -8   4  12          2.60         -2.24         3.64 o                         
  -7   4  12        258.03        244.07        10.31 o                         
  -6   4  12        308.03        309.72        10.33 o                         
  -5   4  12        128.73        140.70         6.92 o                         
  -4   4  12         33.91         36.08         4.71 o                         
  -3   4  12         36.14         32.93         4.26 o                         
  -2   4  12         50.45         52.51         3.86 o                         
  -1   4  12         67.44         66.58         4.29 o                         
   0   4  12         33.64         38.64         4.19 o                         
   1   4  12          7.52          7.61         3.84 o                         
   2   4  12         36.70         35.05         3.92 o                         
   3   4  12        195.53        200.22         8.73 o                         
   4   4  12        119.30        113.22         6.74 o                         
 -10   5  12         50.73         57.26         6.53 o                         
  -9   5  12          3.24         17.19         5.86 o                         
  -8   5  12         15.52          5.88         3.85 o                         
  -7   5  12        702.90        720.36        22.92 o                         
  -6   5  12         24.30         12.57         5.37 o                         
  -5   5  12        164.80        171.97         8.01 o                         
  -4   5  12         35.79         31.48         4.73 o                         
  -3   5  12          0.01         -1.01         3.62 o                         
  -2   5  12       1591.26       1707.68        44.41 o                         
  -1   5  12          0.85          2.39         3.51 o                         
   0   5  12         56.24         61.24         4.58 o                         
   1   5  12         76.42         75.70         4.83 o                         
   2   5  12         38.04         43.37         4.36 o                         
   3   5  12        290.01        282.39        10.03 o                         
   4   5  12         66.76         54.45         6.49 o                         
 -10   6  12          1.93         -8.42        11.65 o                         
  -9   6  12          3.02          1.99         5.59 o                         
  -8   6  12          1.79         -4.27         4.27 o                         
  -7   6  12         15.70          5.46         4.65 o                         
  -6   6  12         99.01         97.45        15.38 o                         
  -5   6  12         29.87         10.33         4.23 o                         
  -4   6  12          3.69          5.49         5.11 o                         
  -3   6  12        409.04        431.09        14.68 o                         
  -2   6  12        302.05        303.74        10.86 o                         
  -1   6  12        290.06        273.87         9.97 o                         
   0   6  12         75.18         65.24         6.22 o                         
   1   6  12        234.33        233.90         8.04 o                         
   2   6  12          0.76         10.07         3.83 o                         
   3   6  12         53.23         65.74         5.49 o                         
   4   6  12          2.54          4.79        10.40 o                         
  -9   7  12         23.92         17.00         5.13 o                         
  -8   7  12         36.46         37.21         6.93 o                         
  -7   7  12        296.06        290.07        11.56 o                         
  -6   7  12         69.89         96.35         7.71 o                         
  -5   7  12        205.54        224.09        17.87 o                         
  -4   7  12          9.57          2.12         4.12 o                         
  -3   7  12         37.79         30.90         5.87 o                         
  -2   7  12        433.31        471.93        19.30 o                         
  -1   7  12        128.12        123.07         9.26 o                         
   0   7  12        239.33        244.72         9.37 o                         
   1   7  12        209.13        234.82        10.48 o                         
   2   7  12        210.28        191.82         7.46 o                         
   3   7  12          4.90          8.48         5.18 o                         
  -9   8  12         16.06         15.68         8.77 o                         
  -8   8  12         26.32         18.40         6.15 o                         
  -7   8  12         11.00         -2.20         4.96 o                         
  -6   8  12          0.01         -1.48         4.62 o                         
  -5   8  12         81.51         71.06         7.36 o                         
  -4   8  12        119.53        109.85         8.35 o                         
  -3   8  12         14.03          6.18         4.38 o                         
  -2   8  12          0.69         -1.95         3.70 o                         
  -1   8  12         20.97          9.07         4.12 o                         
   0   8  12          6.14          4.52         3.82 o                         
   1   8  12        137.96        128.56         6.73 o                         
   2   8  12         21.51         12.09         4.55 o                         
   3   8  12          4.30          7.45         8.43 o                         
  -8   9  12          3.34         -5.35         5.35 o                         
  -7   9  12        588.14        590.47        28.81 o                         
  -6   9  12          9.38         -1.76         5.28 o                         
  -5   9  12        151.81        163.43        15.80 o                         
  -4   9  12         87.25        109.44        12.00 o                         
  -3   9  12        279.22        247.87        10.41 o                         
  -2   9  12       1302.83       1378.56        37.37 o                         
  -1   9  12         11.77          7.09         4.51 o                         
   0   9  12          1.60         -3.17         3.64 o                         
   1   9  12         32.16         21.76         4.18 o                         
   2   9  12          2.47         -0.88         4.05 o                         
  -8  10  12         38.06         39.73        13.34 o                         
  -7  10  12         31.39         11.13         6.54 o                         
  -6  10  12        100.21        122.18        20.12 o                         
  -5  10  12          1.79         -0.42         5.57 o                         
  -4  10  12         34.72         22.18         6.67 o                         
  -3  10  12         19.69         30.74         7.60 o                         
  -2  10  12          0.89         -3.78         3.78 o                         
  -1  10  12        142.79        147.67         8.98 o                         
   0  10  12          6.09          6.27         4.32 o                         
   1  10  12          6.17          4.27         3.85 o                         
   2  10  12         58.15         44.11         6.94 o                         
  -7  11  12         90.40         95.38        36.99 o                         
  -6  11  12          8.77          9.48         9.24 o                         
  -5  11  12          2.10         -4.01         6.86 o                         
  -4  11  12         21.15         14.61         6.40 o                         
  -3  11  12          7.50          1.93         4.24 o                         
  -2  11  12         13.87          9.05         4.25 o                         
  -1  11  12        100.41         98.85         6.27 o                         
   0  11  12        219.05        201.88        12.86 o                         
   1  11  12        105.61        110.26         9.19 o                         
  -6  12  12         53.61          9.84        30.45 o                         
  -5  12  12          3.07         25.62        22.56 o                         
  -4  12  12         25.08         21.63         8.53 o                         
  -3  12  12          5.49         18.55         6.68 o                         
  -2  12  12          0.46         -4.17         6.02 o                         
  -1  12  12        124.85        132.59        12.23 o                         
 -10   1  13        174.36        170.49         9.05 o                         
  -9   1  13         86.51         70.21         6.49 o                         
  -8   1  13        375.78        392.17        15.28 o                         
  -7   1  13        586.65        548.96        16.26 o                         
  -6   1  13        700.17        672.93        16.91 o                         
  -5   1  13        255.72        270.13         8.71 o                         
  -4   1  13         67.19         75.89         5.00 o                         
  -3   1  13         81.93         86.72         5.56 o                         
  -2   1  13        215.89        228.97         7.45 o                         
  -1   1  13        176.58        167.68         6.17 o                         
   0   1  13        695.11        672.13        18.42 o                         
   1   1  13         14.34         19.53         4.74 o                         
   2   1  13         26.60         18.47         5.24 o                         
   3   1  13        147.37        132.29         7.11 o                         
   4   1  13         61.51         57.09        16.26 o                         
 -10   2  13         13.30          9.72         5.90 o                         
  -9   2  13         53.92         45.92        10.92 o                         
  -8   2  13          7.16          8.68         6.13 o                         
  -7   2  13         16.29         12.14         3.70 o                         
  -6   2  13        272.62        277.79        10.08 o                         
  -5   2  13        962.64       1033.86        27.33 o                         
  -4   2  13        202.80        218.85         8.12 o                         
  -3   2  13         21.25         23.18         4.11 o                         
  -2   2  13        384.63        396.14        11.12 o                         
  -1   2  13          0.34         -0.53         3.46 o                         
   0   2  13        311.38        298.60        17.08 o                         
   1   2  13        253.84        248.11         9.64 o                         
   2   2  13         71.14         76.14         6.49 o                         
   3   2  13          5.33         11.44         4.98 o                         
   4   2  13         53.43         52.71        13.10 o                         
 -10   3  13         72.43         68.14         6.31 o                         
  -9   3  13         25.43         25.63         5.52 o                         
  -8   3  13          4.77          7.50         5.79 o                         
  -7   3  13         38.06         33.27         5.42 o                         
  -6   3  13        162.27        148.13         8.17 o                         
  -5   3  13          0.41         -0.25         4.23 o                         
  -4   3  13        348.34        362.00        12.75 o                         
  -3   3  13         98.85        101.00         5.50 o                         
  -2   3  13          2.40          1.69         3.24 o                         
  -1   3  13        233.29        245.78         7.90 o                         
   0   3  13         24.17         30.15         4.73 o                         
   1   3  13         28.77         21.19         4.43 o                         
   2   3  13          0.72         -2.69         4.97 o                         
   3   3  13        328.95        297.97        14.20 o                         
 -10   4  13        259.56        241.55        22.32 o                         
  -9   4  13          1.07          4.83         5.15 o                         
  -8   4  13         57.93         52.27         6.19 o                         
  -7   4  13         13.39          7.58         4.12 o                         
  -6   4  13          0.33         -3.57         4.50 o                         
  -5   4  13        301.63        303.66        13.94 o                         
  -4   4  13        159.95        160.80         9.57 o                         
  -3   4  13          0.10          3.19         3.93 o                         
  -2   4  13         23.95         33.78         4.72 o                         
  -1   4  13         11.08          5.45         4.27 o                         
   0   4  13        126.91        138.45         6.25 o                         
   1   4  13        411.35        427.01        13.86 o                         
   2   4  13        102.58         97.33         6.88 o                         
   3   4  13        352.82        319.65        19.86 o                         
 -10   5  13         32.49         34.42        18.14 o                         
  -9   5  13         17.12         14.60         6.02 o                         
  -8   5  13         56.19         49.82         6.77 o                         
  -7   5  13         23.88         25.58         5.37 o                         
  -6   5  13          0.03          3.08         4.12 o                         
  -5   5  13        210.89        204.44         9.72 o                         
  -4   5  13        339.44        346.81        17.36 o                         
  -3   5  13         12.30          6.21         4.10 o                         
  -2   5  13          6.07          4.66         4.34 o                         
  -1   5  13         53.79         58.54         5.22 o                         
   0   5  13         13.52         12.95         3.80 o                         
   1   5  13        112.76        119.47         7.38 o                         
   2   5  13        192.65        175.34         8.14 o                         
   3   5  13        199.75        183.26         9.97 o                         
  -9   6  13          1.18          6.35         7.90 o                         
  -8   6  13        611.17        567.06        38.84 o                         
  -7   6  13        285.59        269.51        11.12 o                         
  -6   6  13         30.01         44.37         5.87 o                         
  -5   6  13          0.69         -0.44         5.29 o                         
  -4   6  13        324.47        316.44        13.27 o                         
  -3   6  13       1571.80       1608.70        50.16 o                         
  -2   6  13        624.28        677.78        23.23 o                         
  -1   6  13         63.72         63.49         7.52 o                         
   0   6  13        799.31        846.90        26.40 o                         
   1   6  13          2.09          3.27         3.93 o                         
   2   6  13          2.25          2.82         5.13 o                         
   3   6  13         69.30         68.44        16.60 o                         
  -9   7  13          3.48         -6.59         6.59 o                         
  -8   7  13         43.67         33.77         6.20 o                         
  -7   7  13          0.06         -4.71         4.71 o                         
  -6   7  13          0.08         -1.23         4.97 o                         
  -5   7  13         95.47        104.92         7.29 o                         
  -4   7  13        546.92        585.59        23.08 o                         
  -3   7  13        284.31        287.57        12.16 o                         
  -2   7  13          0.31         -3.98         3.98 o                         
  -1   7  13          0.01         -3.93         3.93 o                         
   0   7  13         14.24         15.31         4.18 o                         
   1   7  13        122.13        137.03         9.51 o                         
   2   7  13        118.74        106.94         8.15 o                         
  -8   8  13         15.84          8.85         4.83 o                         
  -7   8  13         34.43         16.95         4.72 o                         
  -6   8  13        168.20        168.72        10.52 o                         
  -5   8  13          1.45          1.58         6.09 o                         
  -4   8  13          4.87          0.90         5.58 o                         
  -3   8  13         12.74          5.94         4.33 o                         
  -2   8  13          7.62         -1.03         4.13 o                         
  -1   8  13          9.26          3.64         4.79 o                         
   0   8  13         51.76         53.60         6.17 o                         
   1   8  13          0.38         -3.54         4.36 o                         
   2   8  13          1.88          7.09         6.76 o                         
  -8   9  13         43.22         41.23        23.40 o                         
  -7   9  13          6.06          6.78         6.81 o                         
  -6   9  13         44.01         43.84         7.04 o                         
  -5   9  13         88.69         80.20        10.51 o                         
  -4   9  13        261.16        291.80        15.03 o                         
  -3   9  13         95.35         81.00        10.61 o                         
  -2   9  13          0.18         -5.03         5.03 o                         
  -1   9  13          9.14          1.94         4.17 o                         
   0   9  13         31.60         28.50         5.21 o                         
   1   9  13          0.36         -4.68         4.68 o                         
  -7  10  13        105.22         74.77        21.84 o                         
  -6  10  13         12.14          2.12         7.58 o                         
  -5  10  13        120.79        127.26        14.35 o                         
  -4  10  13         14.33          9.92         5.03 o                         
  -3  10  13         22.92         12.11         4.83 o                         
  -2  10  13        122.38        128.02         9.47 o                         
  -1  10  13        214.07        205.93        18.39 o                         
   0  10  13        136.87        173.65         9.99 o                         
  -6  11  13          3.34         12.34        90.85 o                         
  -5  11  13        244.62        221.84        72.37 o                         
  -4  11  13        213.65        270.47        19.83 o                         
  -3  11  13          0.78          3.21         6.27 o                         
  -2  11  13        122.35        156.87        13.24 o                         
  -1  11  13        134.31         80.55        13.31 o                         
  -9   0  14        279.84        262.95        15.01 o                         
  -8   0  14          0.00          3.50         7.95 o                         
  -7   0  14        129.26         98.45        13.42 o                         
  -6   0  14        183.18        187.76        15.12 o                         
  -5   0  14          0.98         14.19         8.54 o                         
  -4   0  14       1271.87       1289.69        43.94 o                         
  -3   0  14         52.70         61.52         8.11 o                         
  -2   0  14        223.75        230.57        11.02 o                         
  -1   0  14        284.76        276.06        12.68 o                         
   0   0  14        706.18        642.62        28.02 o                         
   1   0  14         18.36         15.59         7.06 o                         
   2   0  14         74.93         64.48         8.41 o                         
   3   0  14        386.37        408.72        40.48 o                         
  -9   1  14         36.27         42.43         5.67 o                         
  -8   1  14        105.25         88.01         8.63 o                         
  -7   1  14          3.78          3.90         5.70 o                         
  -6   1  14        905.89        936.08        24.59 o                         
  -5   1  14        432.53        444.92        14.14 o                         
  -4   1  14         46.02         51.96         4.59 o                         
  -3   1  14          0.01          4.32         4.42 o                         
  -2   1  14         17.06         14.99         3.72 o                         
  -1   1  14        209.63        212.05         7.43 o                         
   0   1  14         91.73         80.67         5.83 o                         
   1   1  14         71.13         78.56         6.63 o                         
   2   1  14          0.00         -5.19         5.33 o                         
  -9   2  14        153.22        137.12         7.16 o                         
  -8   2  14        397.96        349.10        14.84 o                         
  -7   2  14         30.22         38.38         7.53 o                         
  -6   2  14          8.51         12.64         5.13 o                         
  -5   2  14         88.86         79.53         5.93 o                         
  -4   2  14        281.76        266.45        12.35 o                         
  -3   2  14        449.92        456.12        13.98 o                         
  -2   2  14         62.09         60.64         4.94 o                         
  -1   2  14         60.30         52.69         4.53 o                         
   0   2  14        296.09        274.53         9.47 o                         
   1   2  14          4.49         13.80         6.62 o                         
   2   2  14         99.03         94.55         6.85 o                         
  -9   3  14        149.08        138.56        11.80 o                         
  -8   3  14          0.11         -4.05         4.89 o                         
  -7   3  14        146.36        161.40         8.44 o                         
  -6   3  14         60.69         66.04         5.38 o                         
  -5   3  14         57.87         68.29         5.79 o                         
  -4   3  14          0.01          5.77         4.36 o                         
  -3   3  14        335.81        316.90        11.01 o                         
  -2   3  14        375.11        361.38        11.97 o                         
  -1   3  14        237.51        233.40         8.21 o                         
   0   3  14         43.69         39.40         4.83 o                         
   1   3  14        117.56        113.08         6.99 o                         
   2   3  14          1.95          5.95         5.95 o                         
  -9   4  14          8.77         -2.09         5.63 o                         
  -8   4  14          9.82         11.53         6.51 o                         
  -7   4  14         22.74         23.43         5.55 o                         
  -6   4  14         63.10         57.83         7.81 o                         
  -5   4  14         82.30         73.76         6.59 o                         
  -4   4  14        594.94        578.11        29.02 o                         
  -3   4  14         87.57         73.98         6.57 o                         
  -2   4  14         88.20         84.46         6.10 o                         
  -1   4  14          2.44         -0.90         4.28 o                         
   0   4  14          8.40          1.78         4.18 o                         
   1   4  14          4.07          0.83         4.92 o                         
   2   4  14          1.07         10.85         6.77 o                         
  -9   5  14          8.18         -6.56         6.56 o                         
  -8   5  14        261.88        295.74        20.28 o                         
  -7   5  14        355.62        352.36        17.90 o                         
  -6   5  14        117.53        132.47         7.64 o                         
  -5   5  14         62.55         66.98         6.90 o                         
  -4   5  14          7.67          1.77         4.74 o                         
  -3   5  14        264.02        262.14        14.44 o                         
  -2   5  14          4.92          1.34         4.15 o                         
  -1   5  14         29.32         26.38         5.28 o                         
   0   5  14          0.41          9.89         5.34 o                         
   1   5  14        328.29        329.59        14.32 o                         
  -8   6  14          0.14         10.25        10.13 o                         
  -7   6  14         12.82          6.16         4.25 o                         
  -6   6  14          0.89         -3.30         4.60 o                         
  -5   6  14         35.42         33.88         6.23 o                         
  -4   6  14          0.96         -4.27         4.27 o                         
  -3   6  14          8.02          2.40         4.26 o                         
  -2   6  14         88.37         83.63         6.24 o                         
  -1   6  14        440.39        431.91        15.72 o                         
   0   6  14         10.43          8.55         8.69 o                         
   1   6  14         79.27         72.67         7.72 o                         
  -8   7  14        459.48        217.66        23.56 o                         
  -7   7  14        417.03        365.69        30.00 o                         
  -6   7  14          0.37         -1.35         4.36 o                         
  -5   7  14         73.56         60.11         9.56 o                         
  -4   7  14          2.46          6.01         4.46 o                         
  -3   7  14        777.94        842.28        32.29 o                         
  -2   7  14        316.76        302.99        20.85 o                         
  -1   7  14        990.35       1073.90        34.43 o                         
   0   7  14        254.98        267.19        10.68 o                         
   1   7  14          1.45          1.56         6.05 o                         
  -7   8  14         41.07         32.53        12.94 o                         
  -6   8  14         29.04         32.01         6.68 o                         
  -5   8  14        155.43        177.42        14.08 o                         
  -4   8  14        139.03        164.64        12.62 o                         
  -3   8  14         10.82          3.42         4.10 o                         
  -2   8  14         55.90         43.23         5.64 o                         
  -1   8  14          1.42          5.80         4.08 o                         
   0   8  14        211.41        170.65        19.32 o                         
  -6   9  14         69.66         44.97        20.57 o                         
  -5   9  14         89.80        102.66        10.44 o                         
  -4   9  14         28.88         31.17         6.46 o                         
  -3   9  14        213.89        195.91        11.00 o                         
  -2   9  14         44.09         43.55         6.19 o                         
  -1   9  14         16.26         13.68         4.84 o                         
  -5  10  14          0.81         16.24        26.77 o                         
  -4  10  14         37.63         59.20        13.55 o                         
  -3  10  14          0.09          1.28         5.67 o                         
  -2  10  14         95.05         97.65        16.49 o                         
  -9   1  15         10.57         11.40        13.46 o                         
  -8   1  15        226.59        221.44        10.55 o                         
  -7   1  15          0.60         -0.72         8.78 o                         
  -6   1  15        329.76        347.43        15.43 o                         
  -5   1  15        483.26        477.40        19.05 o                         
  -4   1  15          6.55          4.35         5.12 o                         
  -3   1  15         32.39         31.12         4.91 o                         
  -2   1  15         61.74         62.08         7.38 o                         
  -1   1  15        634.30        559.57        19.07 o                         
   0   1  15        352.81        320.84        12.26 o                         
   1   1  15        279.55        198.82        16.09 o                         
  -8   2  15          4.91          0.77         5.16 o                         
  -7   2  15         49.19         37.93         7.22 o                         
  -6   2  15          2.75         17.31        10.72 o                         
  -5   2  15         75.55         89.60         6.58 o                         
  -4   2  15        319.17        361.15        13.25 o                         
  -3   2  15        107.57        103.25         6.74 o                         
  -2   2  15         13.94         25.99         6.80 o                         
  -1   2  15         57.55         53.56         6.96 o                         
   0   2  15          0.01          5.37         4.83 o                         
   1   2  15        116.46        112.31         9.12 o                         
  -8   3  15         27.44         24.57         6.51 o                         
  -7   3  15        153.94        170.63        17.53 o                         
  -6   3  15        382.08        382.35        17.48 o                         
  -5   3  15        161.40        153.21        10.27 o                         
  -4   3  15        145.65        151.08         8.17 o                         
  -3   3  15        251.12        238.62        13.98 o                         
  -2   3  15         13.17          7.76         5.08 o                         
  -1   3  15          9.53          5.32         5.51 o                         
   0   3  15         18.58         21.85         7.37 o                         
   1   3  15         76.59         74.46        19.31 o                         
  -8   4  15         82.80         93.18        10.01 o                         
  -7   4  15          0.45          4.32         6.72 o                         
  -6   4  15        212.43        215.05        14.69 o                         
  -5   4  15         72.53         84.47        10.17 o                         
  -4   4  15        258.53        285.12        15.96 o                         
  -3   4  15       1135.23       1225.32        42.25 o                         
  -2   4  15         58.09         71.03         6.93 o                         
  -1   4  15        179.46        192.08         9.12 o                         
   0   4  15         12.66          8.32         6.53 o                         
  -8   5  15         11.58         -0.84         9.44 o                         
  -7   5  15         22.21         16.15        11.34 o                         
  -6   5  15        105.32        115.49        10.74 o                         
  -5   5  15          2.10         -4.51         4.51 o                         
  -4   5  15          4.91          3.88         4.85 o                         
  -3   5  15          0.44         -3.10         5.03 o                         
  -2   5  15          4.59          5.99         4.72 o                         
  -1   5  15         40.00         39.50         5.69 o                         
   0   5  15         27.86         22.08         6.94 o                         
  -7   6  15          0.48         13.69        14.39 o                         
  -6   6  15        275.75        322.95        24.50 o                         
  -5   6  15        137.50        132.04        18.00 o                         
  -4   6  15        222.63        205.40        13.86 o                         
  -3   6  15         13.77         13.87         4.66 o                         
  -2   6  15        176.08        168.48        10.03 o                         
  -1   6  15        299.80        265.61        17.29 o                         
   0   6  15        148.82        140.19        21.18 o                         
  -6   7  15         24.63         34.56        12.25 o                         
  -5   7  15         67.74         82.74         9.77 o                         
  -4   7  15         25.73         37.31        10.22 o                         
  -3   7  15          2.50          2.95         4.59 o                         
  -2   7  15          4.40          4.66         4.97 o                         
  -1   7  15         14.60         15.48         8.92 o                         
  -5   8  15          0.55         19.43        19.27 o                         
  -4   8  15          1.73          5.07         4.55 o                         
  -3   8  15        142.33        165.62        23.02 o                         
  -7   0  16         34.69         33.25        13.27 o                         
  -6   0  16        358.99        348.78        32.53 o                         
  -5   0  16        107.76        108.86        10.77 o                         
  -4   0  16        394.72        387.77        21.78 o                         
  -3   0  16        362.14        391.38        72.38 o                         
  -2   0  16          6.87          6.99        11.80 o                         
  -1   0  16         77.32         58.23        17.17 o                         
  -7   1  16        248.88        273.26        14.26 o                         
  -6   1  16        294.94        155.45        42.84 o                         
  -5   1  16          0.28          8.27        12.50 o                         
  -4   1  16        186.90        185.06        11.17 o                         
  -3   1  16          0.50         -0.67         8.52 o                         
  -2   1  16        121.49        106.84         8.86 o                         
  -1   1  16        132.29         92.39        13.25 o                         
  -7   2  16          6.51          1.81         6.09 o                         
  -6   2  16         45.28         30.68         8.18 o                         
  -5   2  16        376.05        326.69        22.17 o                         
  -4   2  16          0.16          0.62         5.66 o                         
  -3   2  16         20.85         22.97         6.39 o                         
  -2   2  16        103.27        105.38         8.28 o                         
  -1   2  16          0.65          6.61        22.10 o                         
  -7   3  16          0.19         -3.51         8.16 o                         
  -6   3  16         59.72         51.36        14.42 o                         
  -5   3  16         69.86         72.97        12.78 o                         
  -4   3  16         11.02          7.94         6.68 o                         
  -3   3  16          1.19          9.65         6.34 o                         
  -2   3  16          3.47         -4.98         9.19 o                         
  -1   3  16         20.76         25.58        26.12 o                         
  -6   4  16         11.53          5.81         9.28 o                         
  -5   4  16          9.05          3.08         8.44 o                         
  -4   4  16          0.48         -1.03         7.22 o                         
  -3   4  16         25.90         21.44         7.62 o                         
  -2   4  16          2.28          1.40         9.06 o                         
  -6   5  16        137.81        184.39        18.18 o                         
  -5   5  16         16.85         15.38        11.54 o                         
  -4   5  16         42.09         37.89        11.68 o                         
  -3   5  16         95.28         54.41        20.00 o                         
  -2   5  16        117.25         55.26        15.36 o                         
  -4   6  16         16.51          9.91        10.10 o                         
                                                                                
