# Supplementary material for: The influence of the axial group on the crystal structures of boron sub­phthalo­cy­an­ines
Source: Acta Crystallogr C Struct Chem. 2024 Sep 4;80(Pt 10):658–80. doi: 10.1107/S2053229624006934 (PMC11451016; doi:10.1107/S2053229624006934)
Supplement: Supplementary file 8 [file c-80-00658-d2365_asup8.hkl]

data_d2365_a                                                                    
_shelx_title ' d2365_a.res in Pbca'                                             
_shelx_refln_list_code          4                                               
_shelx_F_calc_maximum      193.23                                               
_exptl_crystal_F_000      1952.00                                               
_reflns_d_resolution_high  0.8421                                               
                                                                                
loop_                                                                           
 _space_group_symop_operation_xyz                                               
 'x, y, z'                                                                      
 '-x+1/2, -y, z+1/2'                                                            
 '-x, y+1/2, -z+1/2'                                                            
 'x+1/2, -y+1/2, -z'                                                            
 '-x, -y, -z'                                                                   
 'x-1/2, y, -z-1/2'                                                             
 'x, -y-1/2, z-1/2'                                                             
 '-x-1/2, y-1/2, z'                                                             
                                                                                
_cell_length_a    14.6398                                                       
_cell_length_b    15.2842                                                       
_cell_length_c    20.5313                                                       
_cell_angle_alpha  90.000                                                       
_cell_angle_beta   90.000                                                       
_cell_angle_gamma  90.000                                                       
                                                                                
_shelx_F_squared_multiplier     1.000                                           
                                                                                
loop_                                                                           
 _refln_index_h                                                                 
 _refln_index_k                                                                 
 _refln_index_l                                                                 
 _refln_F_squared_calc                                                          
 _refln_F_squared_meas                                                          
 _refln_F_squared_sigma                                                         
 _refln_observed_status                                                         
   2   0   0       6805.44       5660.10       296.08 o                         
   4   0   0       3477.05       2735.99       203.56 o                         
   6   0   0       8682.57       8764.33       649.62 o                         
   8   0   0        763.23        761.98        62.72 o                         
  10   0   0       2723.51       2602.60        98.88 o                         
  12   0   0       3369.20       3375.62       115.05 o                         
  14   0   0        415.28        492.86        30.05 o                         
  16   0   0        369.58        137.52        61.04 o                         
   2   1   0      10141.34       9308.40       397.52 o                         
   4   1   0      15217.12      14054.39       600.18 o                         
   6   1   0       1248.17       1205.79        64.75 o                         
   8   1   0      13101.45      13482.81       315.43 o                         
  10   1   0        501.93        525.59        14.76 o                         
  12   1   0       5913.66       5804.26       137.52 o                         
  14   1   0        699.64        698.31        27.92 o                         
  16   1   0       2281.32       2448.24       194.84 o                         
   2   2   0         38.86         20.46         2.17 o                         
   4   2   0          1.33          5.08         1.92 o                         
   6   2   0        744.75        921.05        40.72 o                         
   8   2   0        250.22        286.26         8.80 o                         
  10   2   0       1710.32       1760.43        38.14 o                         
  12   2   0       1977.76       1958.34        54.88 o                         
  14   2   0       1561.93       1497.04        59.99 o                         
  16   2   0        128.47        118.44        19.03 o                         
   2   3   0      20363.13      16747.57       619.30 o                         
   4   3   0        191.09        163.32         7.51 o                         
   6   3   0       4189.94       4349.55       186.08 o                         
   8   3   0         44.68         80.83         6.38 o                         
  10   3   0         42.68         36.18         9.39 o                         
  12   3   0       1125.92       1225.59        31.84 o                         
  14   3   0          5.96         44.25        17.63 o                         
  16   3   0         58.10         60.98        16.50 o                         
   0   4   0       3440.16       2553.14       133.50 o                         
   2   4   0       9563.08       8681.50       320.66 o                         
   4   4   0       2022.75       1866.06        69.55 o                         
   6   4   0       2275.40       2363.26        72.42 o                         
   8   4   0        512.02        641.79        17.52 o                         
  10   4   0        300.05        290.36        11.87 o                         
  12   4   0        520.38        599.35        24.90 o                         
  14   4   0       2884.87       2907.73       142.98 o                         
  16   4   0         41.39         47.50        25.17 o                         
   2   5   0       1205.58       1135.96        49.19 o                         
   4   5   0       2038.18       2105.99        78.74 o                         
   6   5   0         67.44        105.78         6.35 o                         
   8   5   0        695.37        679.23        18.48 o                         
  10   5   0        961.13        961.27        27.65 o                         
  12   5   0       1512.06       1645.79        53.78 o                         
  14   5   0        665.39        636.86        30.45 o                         
  16   5   0         15.54        -16.24        16.24 o                         
   0   6   0       8252.04       7568.23       462.31 o                         
   2   6   0       7063.76       6759.59       250.20 o                         
   4   6   0       4293.06       4366.92       162.48 o                         
   6   6   0        239.58        264.75        13.37 o                         
   8   6   0        424.00        451.19        15.81 o                         
  10   6   0         94.30        125.58        13.86 o                         
  12   6   0        907.21        860.20        35.85 o                         
  14   6   0        454.15        436.99        26.56 o                         
  16   6   0         56.65         53.97        24.11 o                         
   2   7   0         98.72        100.96         8.87 o                         
   4   7   0       1447.14       1459.97        40.00 o                         
   6   7   0       3048.67       3164.36        84.13 o                         
   8   7   0       1860.49       2040.60        55.20 o                         
  10   7   0       7250.00       7539.71       211.54 o                         
  12   7   0       3977.47       4178.21       127.75 o                         
  14   7   0         64.31         44.06        26.09 o                         
   0   8   0       3701.73       3610.12       135.11 o                         
   2   8   0       7730.93       7788.42       192.57 o                         
   4   8   0         94.11         85.28         6.57 o                         
   6   8   0        183.04        154.29         7.90 o                         
   8   8   0       1998.79       1923.73        53.19 o                         
  10   8   0        195.62        197.22        10.13 o                         
  12   8   0        167.63        151.47        21.46 o                         
  14   8   0        115.48        125.33        17.44 o                         
   2   9   0       3058.74       3103.44        74.35 o                         
   4   9   0        162.00        194.99         8.84 o                         
   6   9   0       2718.08       2637.14        66.89 o                         
   8   9   0       1095.12       1098.02        30.65 o                         
  10   9   0        372.66        397.65        18.80 o                         
  12   9   0          5.17          5.48        10.14 o                         
  14   9   0        267.40        266.75        46.51 o                         
   0  10   0       9102.73       9235.73       307.38 o                         
   2  10   0        573.51        587.86        17.32 o                         
   4  10   0        460.32        427.36        14.01 o                         
   6  10   0        357.23        359.19        14.53 o                         
   8  10   0         10.66         16.91        10.43 o                         
  10  10   0        433.08        467.63        16.97 o                         
  12  10   0        295.59        311.33        15.28 o                         
  14  10   0          4.83         24.28        25.66 o                         
   2  11   0         29.37         40.20         8.44 o                         
   4  11   0          4.35         16.76         7.74 o                         
   6  11   0        820.55        965.02        34.84 o                         
   8  11   0       2206.04       2112.71        63.15 o                         
  10  11   0         78.96         76.58        10.29 o                         
  12  11   0          4.65          8.79        10.50 o                         
   0  12   0        903.70        880.72        34.93 o                         
   2  12   0          3.54          4.05         9.17 o                         
   4  12   0        863.66        856.86        30.13 o                         
   6  12   0       4148.96       4157.06       119.19 o                         
   8  12   0        733.69        709.58        25.71 o                         
  10  12   0         43.18         43.05         9.43 o                         
  12  12   0        172.61        144.32        13.95 o                         
   2  13   0          1.51        -11.75        11.75 o                         
   4  13   0       1156.87       1252.41        39.54 o                         
   6  13   0         34.20         21.81        11.22 o                         
   8  13   0        333.31        282.65        16.87 o                         
  10  13   0        175.83        199.44        20.97 o                         
   0  14   0        482.56        546.43        30.89 o                         
   2  14   0         22.72         -6.17        10.68 o                         
   4  14   0        196.09        177.46        15.77 o                         
   6  14   0         21.19         18.10        14.27 o                         
   8  14   0        657.52        681.34        47.48 o                         
  10  14   0        164.00        191.14        15.01 o                         
   2  15   0        764.62        803.75        26.97 o                         
   4  15   0        557.30        518.09        25.54 o                         
   6  15   0        148.49        143.66        13.42 o                         
   8  15   0        454.68        415.17        31.56 o                         
   0  16   0         34.80         31.39        23.40 o                         
   2  16   0       1348.38       1333.16        61.37 o                         
   4  16   0         12.42         20.74        23.48 o                         
   6  16   0        149.05         99.03        21.35 o                         
   8  16   0          8.50         41.59        23.48 o                         
   2  17   0        228.45        214.98        32.81 o                         
   4  17   0        103.20         82.28        31.09 o                         
   1   1   1       3216.09       2703.35        81.71 o                         
   2   1   1        239.15        164.03         7.64 o                         
   3   1   1       8589.39       7694.06       254.61 o                         
   4   1   1       4716.60       4507.25       136.46 o                         
   5   1   1        241.61        228.83        12.33 o                         
   6   1   1       1353.37       1249.49        42.03 o                         
   7   1   1        181.59        222.51         9.20 o                         
   8   1   1         40.33         87.88         5.04 o                         
   9   1   1        322.60        402.31         7.97 o                         
  10   1   1        211.88        239.81         6.66 o                         
  11   1   1        768.10        768.34        14.94 o                         
  12   1   1          8.64         11.87         6.35 o                         
  13   1   1        186.18        170.39         8.79 o                         
  14   1   1          7.23          1.78         8.87 o                         
  15   1   1        256.43        245.17        12.47 o                         
  16   1   1        400.14        359.02        22.37 o                         
  17   1   1        476.25        456.25        36.84 o                         
   0   2   1        956.21        772.40        28.42 o                         
   1   2   1       7493.73       6450.13       168.21 o                         
   3   2   1         31.87         15.65         5.34 o                         
   4   2   1       2280.09       1806.52        54.84 o                         
   5   2   1       1744.88       1687.35        51.67 o                         
   6   2   1        129.51        107.84         5.96 o                         
   7   2   1       1828.27       1796.72        36.42 o                         
   8   2   1        180.59        202.32         5.26 o                         
   9   2   1        730.37        810.03        13.68 o                         
  10   2   1        160.36        179.42         5.75 o                         
  11   2   1         10.89          9.55         5.64 o                         
  12   2   1        830.08        829.31        19.36 o                         
  13   2   1       1095.57       1190.14        24.57 o                         
  14   2   1          2.24         -2.62         9.50 o                         
  15   2   1        712.90        743.57        25.03 o                         
  16   2   1          1.79        -11.91        11.91 o                         
  17   2   1        156.47        140.95        39.22 o                         
   1   3   1       3290.18       2997.81        83.62 o                         
   2   3   1        372.77        290.22         8.12 o                         
   3   3   1      20447.53      18271.99       551.50 o                         
   4   3   1          4.43          2.13         1.95 o                         
   5   3   1       1333.02       1204.75        34.24 o                         
   6   3   1       1913.98       1883.13        57.58 o                         
   7   3   1       4703.96       4886.89       104.81 o                         
   8   3   1        396.98        435.95         8.25 o                         
   9   3   1        783.84        771.61        13.45 o                         
  10   3   1       2330.19       2274.19        35.52 o                         
  11   3   1          3.32          3.02         5.45 o                         
  12   3   1       2200.83       2207.69        40.72 o                         
  13   3   1          9.60         10.61         8.47 o                         
  14   3   1        291.23        282.75        15.60 o                         
  15   3   1        240.86        208.56        15.08 o                         
  16   3   1          6.16          7.17        11.43 o                         
  17   3   1        149.72         70.77        36.89 o                         
   1   4   1       1533.44       1456.13        38.12 o                         
   2   4   1      22442.88      20208.88       563.96 o                         
   3   4   1       7629.22       7072.35       185.07 o                         
   4   4   1        245.72        249.11         7.51 o                         
   5   4   1        141.56        120.80         5.35 o                         
   6   4   1       3289.36       3250.80        70.11 o                         
   7   4   1       6877.07       6923.48       137.46 o                         
   8   4   1          5.42         10.05         4.03 o                         
   9   4   1         20.11         18.21         5.33 o                         
  10   4   1        149.76        162.65         6.79 o                         
  11   4   1         39.00         51.16         6.13 o                         
  12   4   1        341.27        399.60        20.99 o                         
  13   4   1        405.34        462.79        15.07 o                         
  14   4   1         51.32         68.76        10.29 o                         
  15   4   1        122.10        128.17        11.90 o                         
  16   4   1         97.80        108.17        12.48 o                         
   1   5   1       8929.37       8096.10       211.62 o                         
   2   5   1          0.73         -1.54         2.55 o                         
   3   5   1       2114.07       1931.05        54.28 o                         
   4   5   1       1506.42       1435.88        38.18 o                         
   5   5   1       1303.78       1403.95        33.53 o                         
   6   5   1       2207.78       2274.69        40.35 o                         
   7   5   1        559.87        605.41        12.20 o                         
   8   5   1        133.95        132.25         5.82 o                         
   9   5   1        243.55        279.80         9.44 o                         
  10   5   1        198.00        203.73         7.16 o                         
  11   5   1        320.25        297.27        11.67 o                         
  12   5   1       1993.40       1888.76        36.13 o                         
  13   5   1       1420.96       1449.26        34.48 o                         
  14   5   1        184.52        216.24        11.17 o                         
  15   5   1         16.31          9.80        10.45 o                         
  16   5   1          7.16         17.70        13.73 o                         
   0   6   1       4378.80       4353.63       186.40 o                         
   1   6   1        937.00        826.96        20.52 o                         
   2   6   1        202.80        172.86         6.06 o                         
   3   6   1        122.11        128.94         5.62 o                         
   4   6   1       2100.91       1949.93        44.53 o                         
   5   6   1       5446.86       6038.51       123.86 o                         
   6   6   1         61.54         73.11         4.34 o                         
   7   6   1        792.62        872.03        18.33 o                         
   8   6   1        357.09        363.43        10.73 o                         
   9   6   1         70.84         77.99         5.75 o                         
  10   6   1        783.83        831.58        17.29 o                         
  11   6   1         99.82        109.70         7.48 o                         
  12   6   1          0.26          0.93         6.91 o                         
  13   6   1        218.33        208.99        10.98 o                         
  14   6   1          0.05         -7.54         9.10 o                         
  15   6   1          1.65          0.47        11.47 o                         
  16   6   1         33.54          4.41        17.72 o                         
   1   7   1          5.27          9.73         4.08 o                         
   2   7   1        106.50        110.33         4.02 o                         
   3   7   1       1094.10       1198.34        23.32 o                         
   4   7   1         57.18         77.70         4.39 o                         
   5   7   1         21.63         25.88         3.66 o                         
   6   7   1         87.15         87.36         4.56 o                         
   7   7   1       1169.96       1187.85        23.63 o                         
   8   7   1          6.71          3.76         5.23 o                         
   9   7   1        746.88        781.24        17.54 o                         
  10   7   1          3.18          4.53         5.51 o                         
  11   7   1        125.54        126.01         7.15 o                         
  12   7   1        402.92        399.65        12.77 o                         
  13   7   1         31.93          2.54         8.22 o                         
  14   7   1         44.88         38.73        10.43 o                         
  15   7   1          1.63         -1.95        12.21 o                         
   0   8   1       2437.62       2553.20        67.97 o                         
   1   8   1         43.35         29.86         3.30 o                         
   2   8   1        160.29        225.53         7.65 o                         
   3   8   1       8120.19       8281.75       140.99 o                         
   4   8   1        757.09        789.31        14.56 o                         
   5   8   1        357.76        396.00         8.10 o                         
   6   8   1        130.32        127.32         5.48 o                         
   7   8   1       1129.90       1173.45        25.10 o                         
   8   8   1          5.00          5.19         5.27 o                         
   9   8   1        175.59        188.74         7.81 o                         
  10   8   1         59.28         66.34         5.74 o                         
  11   8   1        163.58        175.33        13.10 o                         
  12   8   1         69.26         63.42        11.31 o                         
  13   8   1        773.33        743.86        21.30 o                         
  14   8   1         31.47         30.92        12.21 o                         
  15   8   1        507.77        466.64        29.12 o                         
   1   9   1         80.73         82.14         4.28 o                         
   2   9   1       1030.76       1007.00        18.45 o                         
   3   9   1       2209.00       2184.20        37.52 o                         
   4   9   1         16.82         19.04         4.30 o                         
   5   9   1          1.68          5.21         4.23 o                         
   6   9   1        301.08        342.12         8.97 o                         
   7   9   1         29.02         34.29         5.79 o                         
   8   9   1        624.58        606.99        13.19 o                         
   9   9   1        725.25        783.59        18.20 o                         
  10   9   1        352.40        372.92        10.97 o                         
  11   9   1        666.53        726.90        17.73 o                         
  12   9   1        171.86        179.72        10.85 o                         
  13   9   1        302.82        266.81        11.50 o                         
  14   9   1         72.70         56.23        12.22 o                         
   0  10   1       3946.66       3939.48        98.86 o                         
   1  10   1        901.81        968.21        19.30 o                         
   2  10   1        513.33        588.20        12.50 o                         
   3  10   1       1634.74       1698.63        29.83 o                         
   4  10   1         35.40         38.99         4.60 o                         
   5  10   1       1363.68       1318.32        24.29 o                         
   6  10   1       1520.97       1525.32        28.64 o                         
   7  10   1       1042.59       1020.76        19.73 o                         
   8  10   1        128.71        115.71         8.24 o                         
   9  10   1       1474.56       1439.33        30.34 o                         
  10  10   1        318.65        346.83        10.45 o                         
  11  10   1         47.65         57.19         6.88 o                         
  12  10   1         14.27         13.97         7.25 o                         
  13  10   1        256.94        309.21        17.91 o                         
  14  10   1        600.84        515.53        27.44 o                         
   1  11   1       1210.84       1314.89        24.56 o                         
   2  11   1       1616.44       1649.47        29.21 o                         
   3  11   1         16.94         18.03         6.19 o                         
   4  11   1        792.30        773.79        15.63 o                         
   5  11   1         24.85         17.80         6.11 o                         
   6  11   1        974.54       1005.99        22.02 o                         
   7  11   1        485.58        532.16        14.55 o                         
   8  11   1        832.86        810.38        18.81 o                         
   9  11   1       3376.91       3421.54        69.90 o                         
  10  11   1        728.61        746.05        18.10 o                         
  11  11   1        220.72        194.15         8.87 o                         
  12  11   1        364.19        361.63        12.90 o                         
  13  11   1        226.21        228.39        14.86 o                         
   0  12   1         39.86         49.50         9.55 o                         
   1  12   1        353.29        342.59         9.81 o                         
   2  12   1       1228.48       1269.32        23.03 o                         
   3  12   1       2195.02       2178.77        39.25 o                         
   4  12   1       1356.04       1347.56        27.00 o                         
   5  12   1       1207.75       1114.56        24.44 o                         
   6  12   1        108.81        107.70         9.71 o                         
   7  12   1       1300.34       1336.88        30.79 o                         
   8  12   1        159.85        165.57         9.47 o                         
   9  12   1       1572.57       1629.21        35.31 o                         
  10  12   1        110.71        134.86         7.55 o                         
  11  12   1         20.70         22.84        15.22 o                         
  12  12   1          7.75         12.00         9.69 o                         
   1  13   1        457.07        463.98        12.02 o                         
   2  13   1        151.73        151.36         9.54 o                         
   3  13   1         51.50         64.18         6.97 o                         
   4  13   1          0.43         -4.28         7.23 o                         
   5  13   1          0.85         -2.49         7.48 o                         
   6  13   1        808.05        813.61        21.65 o                         
   7  13   1         43.73         38.46        10.43 o                         
   8  13   1         91.01        106.79         9.46 o                         
   9  13   1         24.51         38.69         7.56 o                         
  10  13   1          6.08         23.50        10.51 o                         
  11  13   1        190.49        159.66         9.80 o                         
   0  14   1        142.60        185.72        25.14 o                         
   1  14   1        962.34        957.84        21.28 o                         
   2  14   1          0.63          2.90         8.31 o                         
   3  14   1        561.77        537.88        14.75 o                         
   4  14   1          6.45          7.36        12.38 o                         
   5  14   1        625.55        731.27        28.32 o                         
   6  14   1          0.70         -5.52         8.10 o                         
   7  14   1         86.81         76.45        11.49 o                         
   8  14   1          0.74          3.66         7.06 o                         
   9  14   1        219.53        242.51        10.71 o                         
  10  14   1        319.49        291.11        16.81 o                         
   1  15   1        155.37        207.54        20.61 o                         
   2  15   1         14.70         16.24         9.13 o                         
   3  15   1       2102.96       2059.88        47.38 o                         
   4  15   1        293.49        284.57        11.80 o                         
   5  15   1        419.71        437.93        14.42 o                         
   6  15   1         26.61         28.49         9.05 o                         
   7  15   1        586.24        580.07        31.05 o                         
   8  15   1         11.79         22.59         8.06 o                         
   9  15   1        303.21        271.04        27.28 o                         
   0  16   1        208.76        190.42        19.84 o                         
   1  16   1       1024.39       1042.10        29.08 o                         
   2  16   1         74.17         75.63        14.20 o                         
   3  16   1        106.27         91.73        14.49 o                         
   4  16   1         16.55         21.15        17.84 o                         
   5  16   1        793.53        739.57        24.35 o                         
   6  16   1        115.08        112.31        15.07 o                         
   7  16   1         99.74         87.05        11.49 o                         
   8  16   1         11.69         70.10        24.48 o                         
   1  17   1        614.33        545.39        25.80 o                         
   2  17   1         25.95         17.48        16.62 o                         
   3  17   1        348.59        307.60        20.13 o                         
   4  17   1        150.81        146.67        18.32 o                         
   5  17   1        736.99        718.77        41.52 o                         
   1   0   2      14544.56      12947.10       957.82 o                         
   2   0   2        101.81        124.77        11.40 o                         
   4   0   2       3228.58       2910.83       124.50 o                         
   5   0   2          2.18         13.74         8.93 o                         
   6   0   2       3555.75       3177.11       236.61 o                         
   7   0   2       1227.69       1285.51        49.76 o                         
   8   0   2         91.29         67.91         7.03 o                         
   9   0   2        180.38        195.43         8.13 o                         
  10   0   2        139.33        134.60         9.27 o                         
  11   0   2       2895.56       2957.90        67.57 o                         
  12   0   2         38.94         25.52         9.03 o                         
  13   0   2       1709.66       1705.19        51.09 o                         
  14   0   2        777.23        744.36        27.82 o                         
  15   0   2        551.04        629.52        28.01 o                         
  16   0   2          9.63        -20.26        20.26 o                         
  17   0   2        255.20        225.30        54.32 o                         
   1   1   2       4021.92       3425.77       103.32 o                         
   2   1   2      21510.29      17322.73       638.88 o                         
   3   1   2      11882.87      10744.81       300.06 o                         
   4   1   2       3691.78       3170.28       105.37 o                         
   5   1   2       1353.28       1255.58        47.67 o                         
   6   1   2       6042.97       6307.82       233.89 o                         
   7   1   2        550.30        606.36        15.84 o                         
   8   1   2       3984.21       4505.32        77.07 o                         
   9   1   2       1269.84       1310.10        20.60 o                         
  10   1   2        530.68        510.75        10.80 o                         
  11   1   2        256.99        265.47         7.90 o                         
  12   1   2        564.17        569.54        12.84 o                         
  13   1   2        222.00        207.93         9.36 o                         
  14   1   2        453.11        472.38        14.78 o                         
  15   1   2        335.88        337.78        14.30 o                         
  16   1   2        356.29        309.02        18.24 o                         
  17   1   2          3.39         -1.01        16.47 o                         
   0   2   2       4809.86       3930.17       167.61 o                         
   1   2   2       4118.28       3654.86       120.91 o                         
   2   2   2       8824.05       7023.80       211.87 o                         
   3   2   2      23094.29      20423.67       615.53 o                         
   4   2   2       9751.47       8264.78       249.60 o                         
   5   2   2       2123.51       2060.80        62.64 o                         
   6   2   2        685.97        687.12        24.07 o                         
   7   2   2       2890.83       2747.10        55.02 o                         
   8   2   2         14.34         21.23         3.65 o                         
   9   2   2         67.74         71.31         4.64 o                         
  10   2   2        254.20        241.61         7.03 o                         
  11   2   2        104.26         82.49         7.20 o                         
  12   2   2       3208.45       3242.66        62.07 o                         
  13   2   2        342.43        381.35        11.99 o                         
  14   2   2       1456.96       1363.31        32.56 o                         
  15   2   2        570.46        478.72        18.73 o                         
  16   2   2          5.03         -2.65        11.39 o                         
  17   2   2          5.84          5.78        16.04 o                         
   2   3   2       4082.06       3739.77       104.63 o                         
   3   3   2       4345.59       3771.14       105.72 o                         
   4   3   2       1243.15       1230.96        41.52 o                         
   5   3   2       1336.56       1333.02        37.88 o                         
   6   3   2       4433.69       4339.05       131.67 o                         
   7   3   2        630.38        659.34        15.54 o                         
   8   3   2          7.92         19.16         3.76 o                         
   9   3   2       1497.27       1493.13        23.86 o                         
  10   3   2         19.34         27.54         4.93 o                         
  11   3   2        859.63        873.84        15.99 o                         
  12   3   2        101.84         90.37         8.74 o                         
  13   3   2        650.38        666.07        18.09 o                         
  14   3   2        240.56        210.72        15.86 o                         
  15   3   2         31.72         14.04        10.68 o                         
  16   3   2          1.59          3.03        10.97 o                         
   0   4   2       2311.23       2243.68        96.11 o                         
   1   4   2      17268.43      15161.81       457.81 o                         
   2   4   2      18362.15      16087.04       485.54 o                         
   3   4   2       3540.52       3308.44        86.67 o                         
   4   4   2        579.61        598.58        17.50 o                         
   5   4   2         49.35         44.57         3.81 o                         
   6   4   2       1514.89       1487.25        28.20 o                         
   7   4   2       4686.33       5206.08        91.13 o                         
   8   4   2        144.13        187.47         6.67 o                         
   9   4   2        332.62        378.17         8.38 o                         
  10   4   2         61.87         74.43         6.51 o                         
  11   4   2          6.72          7.07         5.95 o                         
  12   4   2        218.80        259.51         9.63 o                         
  13   4   2       2257.03       2295.92        51.89 o                         
  14   4   2        392.04        393.49        14.94 o                         
  15   4   2         13.70         17.43        12.15 o                         
  16   4   2         23.77         39.99        11.06 o                         
   1   5   2       7530.69       6878.96       254.37 o                         
   2   5   2       6032.32       5585.36       168.84 o                         
   3   5   2       1330.01       1369.53        38.85 o                         
   4   5   2         98.18        129.27         5.96 o                         
   5   5   2        570.38        563.95        15.45 o                         
   6   5   2       2356.63       2395.53        43.71 o                         
   7   5   2        110.41         99.13         4.65 o                         
   8   5   2         34.37         53.21         4.34 o                         
   9   5   2        253.96        293.61        11.21 o                         
  10   5   2        133.44        149.55         6.63 o                         
  11   5   2        614.15        666.84        14.76 o                         
  12   5   2        146.36        150.92         8.24 o                         
  13   5   2        443.40        490.48        21.81 o                         
  14   5   2          5.47          8.82         9.83 o                         
  15   5   2          6.98          1.91        11.14 o                         
  16   5   2         85.74         66.08        12.84 o                         
   0   6   2      16796.40      16010.31       837.59 o                         
   1   6   2         24.29         18.27         4.27 o                         
   2   6   2       1919.42       1932.03        64.41 o                         
   3   6   2        108.12        102.64         6.48 o                         
   4   6   2         30.63         36.98         3.79 o                         
   5   6   2         65.27         56.22         4.79 o                         
   6   6   2        524.33        531.77        10.46 o                         
   7   6   2        176.86        168.31         6.00 o                         
   8   6   2        104.60         89.37         6.13 o                         
   9   6   2          8.19         11.57         5.12 o                         
  10   6   2         53.34         77.69         7.86 o                         
  11   6   2         11.61          7.95         6.02 o                         
  12   6   2       1453.44       1496.14        33.15 o                         
  13   6   2         29.13         23.91         9.26 o                         
  14   6   2        220.91        198.16        13.49 o                         
  15   6   2         70.22         52.58        16.36 o                         
  16   6   2        143.72        145.34        19.13 o                         
   1   7   2        900.23        914.64        24.18 o                         
   2   7   2       1779.30       1850.94        36.12 o                         
   3   7   2         92.09        104.74         4.74 o                         
   4   7   2         74.54         80.79         4.22 o                         
   5   7   2        356.93        319.78         7.47 o                         
   6   7   2        589.27        748.58        13.91 o                         
   7   7   2         89.49        132.08         6.17 o                         
   8   7   2        131.18        127.69         5.91 o                         
   9   7   2          1.47         -2.75         5.34 o                         
  10   7   2        395.05        405.80        11.89 o                         
  11   7   2        129.20        123.19         7.28 o                         
  12   7   2         16.03          9.43         6.97 o                         
  13   7   2        780.21        765.47        20.40 o                         
  14   7   2        601.75        571.94        30.66 o                         
  15   7   2         29.46         21.19        10.99 o                         
   0   8   2        803.44        754.29        22.05 o                         
   1   8   2       1925.29       1858.84        33.43 o                         
   2   8   2       2676.06       2488.87        47.00 o                         
   3   8   2          0.48         -3.52         3.52 o                         
   4   8   2       1411.16       1353.66        23.71 o                         
   5   8   2        663.29        678.06        12.36 o                         
   6   8   2        495.63        579.72        11.84 o                         
   7   8   2         20.98         25.00         5.20 o                         
   8   8   2          6.90         16.16         5.48 o                         
   9   8   2        113.60        133.20         6.64 o                         
  10   8   2        828.50        855.73        18.76 o                         
  11   8   2        428.68        396.38        13.23 o                         
  12   8   2        290.56        291.04        13.84 o                         
  13   8   2        100.48        105.04         9.10 o                         
  14   8   2        514.70        490.00        25.50 o                         
  15   8   2        104.66        102.94        14.20 o                         
   1   9   2         53.24         43.85         4.28 o                         
   2   9   2        852.20        852.68        16.16 o                         
   3   9   2         18.08          6.80         3.97 o                         
   4   9   2          9.95          6.49         4.51 o                         
   5   9   2       3508.27       3386.35        55.76 o                         
   6   9   2       1015.03        977.41        18.61 o                         
   7   9   2        792.99        789.77        15.70 o                         
   8   9   2       2186.98       2064.64        36.95 o                         
   9   9   2         20.65         21.77         6.04 o                         
  10   9   2          0.59          8.44         6.28 o                         
  11   9   2         17.20         10.08         6.59 o                         
  12   9   2         39.33         36.39         7.75 o                         
  13   9   2         55.75         51.92         8.81 o                         
  14   9   2          3.11        -10.89        11.88 o                         
   0  10   2       2186.43       2205.34        60.08 o                         
   1  10   2        923.61        862.30        17.53 o                         
   2  10   2         74.74         84.95         5.28 o                         
   3  10   2        198.19        165.81         6.17 o                         
   4  10   2        199.74        218.40         7.81 o                         
   5  10   2        325.26        310.58         8.42 o                         
   6  10   2          7.89          2.97         5.37 o                         
   7  10   2         45.88         57.55         6.86 o                         
   8  10   2        599.02        546.55        14.28 o                         
   9  10   2        193.67        156.73         8.22 o                         
  10  10   2       1195.86       1194.29        27.74 o                         
  11  10   2        930.28        932.26        21.61 o                         
  12  10   2         96.31        114.67        10.91 o                         
  13  10   2        295.85        296.72        14.32 o                         
  14  10   2         23.10         42.60        15.69 o                         
   1  11   2       3080.09       3140.31        54.74 o                         
   2  11   2        593.55        603.29        12.43 o                         
   3  11   2         97.78        113.30         6.46 o                         
   4  11   2         28.54         24.15         6.43 o                         
   5  11   2         46.51         34.84         6.23 o                         
   6  11   2         14.38         17.34         7.85 o                         
   7  11   2        600.08        626.73        15.37 o                         
   8  11   2       2218.80       2212.12        48.31 o                         
   9  11   2        147.43        133.76         7.60 o                         
  10  11   2         31.71         32.98         7.04 o                         
  11  11   2        108.25         99.60         7.59 o                         
  12  11   2         23.58         43.73         8.24 o                         
  13  11   2         53.37         45.53        14.91 o                         
   0  12   2         78.46        103.06         8.69 o                         
   1  12   2        471.69        504.52        11.53 o                         
   2  12   2         69.12         53.32         6.39 o                         
   3  12   2         12.26         17.48         7.32 o                         
   4  12   2        828.44        846.49        17.95 o                         
   5  12   2        304.00        331.38        10.74 o                         
   6  12   2       2632.27       2625.12        58.59 o                         
   7  12   2        155.25        134.99         9.84 o                         
   8  12   2        147.87        143.35         9.67 o                         
   9  12   2        241.36        262.23        10.01 o                         
  10  12   2        131.06        143.90         7.76 o                         
  11  12   2          7.97         14.70        15.39 o                         
  12  12   2          6.02          2.69         9.53 o                         
   1  13   2        436.39        476.61        13.06 o                         
   2  13   2         18.72         12.57         7.32 o                         
   3  13   2        843.96        850.63        18.08 o                         
   4  13   2        777.18        777.48        19.31 o                         
   5  13   2        261.59        272.05        12.06 o                         
   6  13   2       1094.28       1033.36        25.84 o                         
   7  13   2         22.32         15.62        11.12 o                         
   8  13   2         43.16         24.67         8.35 o                         
   9  13   2         14.98          6.25         7.29 o                         
  10  13   2          0.01         -4.09        10.98 o                         
  11  13   2         55.00         48.50         8.43 o                         
   0  14   2          4.77        -13.40        13.86 o                         
   1  14   2       2259.06       2447.80        49.93 o                         
   2  14   2        225.28        232.85        11.68 o                         
   3  14   2          0.01         -8.01         8.01 o                         
   4  14   2        733.03        696.46        18.96 o                         
   5  14   2        452.30        496.52        17.87 o                         
   6  14   2       1226.60       1270.04        32.34 o                         
   7  14   2       1839.34       1821.82        48.55 o                         
   8  14   2         36.71         39.83         8.25 o                         
   9  14   2          0.00          7.06         7.02 o                         
  10  14   2         88.37         81.46         8.15 o                         
   1  15   2         29.60         30.17        11.17 o                         
   2  15   2        359.71        376.12        13.51 o                         
   3  15   2        134.84        129.11        10.55 o                         
   4  15   2         13.19         12.07         9.70 o                         
   5  15   2          7.91          5.73         9.97 o                         
   6  15   2       1272.91       1199.43        41.08 o                         
   7  15   2         67.00         63.93        10.45 o                         
   8  15   2          4.91         -7.95         7.95 o                         
   9  15   2        197.42        182.93        14.55 o                         
   0  16   2          8.32          2.28        18.84 o                         
   1  16   2        233.33        222.13        15.32 o                         
   2  16   2        119.42        119.75        15.58 o                         
   3  16   2         65.10         44.88        10.96 o                         
   4  16   2        218.40        246.13        16.54 o                         
   5  16   2         10.30         17.68         9.83 o                         
   6  16   2          2.19          3.69         8.98 o                         
   7  16   2         71.34         75.05        18.74 o                         
   1  17   2         38.28         47.77        15.80 o                         
   2  17   2          8.43         -0.25        15.08 o                         
   3  17   2         97.43         77.27        15.07 o                         
   4  17   2          2.24          0.55        18.15 o                         
   5  17   2        391.98        385.28        30.23 o                         
   1   1   3       8319.87       7092.54       261.75 o                         
   2   1   3       3217.57       3077.84       131.34 o                         
   3   1   3        176.83        173.24         6.82 o                         
   4   1   3       5282.08       4447.86       147.55 o                         
   5   1   3        256.68        271.45        10.62 o                         
   6   1   3        972.80       1075.22        41.42 o                         
   7   1   3       3241.56       3441.02        68.61 o                         
   8   1   3         76.47         81.04         4.88 o                         
   9   1   3        703.71        768.24        13.30 o                         
  10   1   3          1.77         -4.12         4.95 o                         
  11   1   3         75.20         69.60         6.18 o                         
  12   1   3       1849.59       1887.11        39.88 o                         
  13   1   3        397.89        416.51        12.41 o                         
  14   1   3        210.15        166.04        12.40 o                         
  15   1   3         76.41         66.41        10.31 o                         
  16   1   3        762.64        832.95        30.01 o                         
  17   1   3          6.11        -15.57        15.57 o                         
   0   2   3      12896.29      10764.39       459.04 o                         
   1   2   3      13802.90      11832.79       330.53 o                         
   2   2   3       2444.92       2157.72        71.82 o                         
   3   2   3      28338.38      24294.48       801.76 o                         
   4   2   3        455.84        507.36        16.21 o                         
   5   2   3       4350.03       4194.67       139.30 o                         
   6   2   3        563.47        583.49        20.86 o                         
   7   2   3       1428.37       1436.83        28.27 o                         
   8   2   3       2226.31       2307.64        35.60 o                         
   9   2   3        812.14        862.09        14.25 o                         
  10   2   3        231.05        265.59         7.47 o                         
  11   2   3         64.62         73.70         6.10 o                         
  12   2   3        322.89        307.60        13.63 o                         
  13   2   3         27.75         29.86         8.05 o                         
  14   2   3         56.71         30.18        13.18 o                         
  15   2   3          9.54         -0.75        10.82 o                         
  16   2   3         25.05         26.47        11.72 o                         
  17   2   3        464.21        431.67        37.23 o                         
   2   3   3       3267.07       3059.55        92.66 o                         
   3   3   3         12.00         24.86         4.04 o                         
   4   3   3       1213.27       1239.32        38.27 o                         
   5   3   3       2874.10       2847.21        86.48 o                         
   6   3   3      12698.72      12718.89       332.82 o                         
   7   3   3       3500.13       3491.75        69.69 o                         
   8   3   3       1727.29       1805.77        29.45 o                         
   9   3   3       3500.22       3615.88        57.83 o                         
  10   3   3         57.61         74.88         5.83 o                         
  11   3   3        130.85        127.96         6.76 o                         
  12   3   3         70.51         84.63         8.12 o                         
  13   3   3        564.53        601.48        18.35 o                         
  14   3   3        418.06        425.60        16.99 o                         
  15   3   3          9.55         -4.99        10.58 o                         
  16   3   3         18.73          0.46        11.07 o                         
   0   4   3      23849.22      21725.29       927.41 o                         
   1   4   3       2470.67       2151.82        65.20 o                         
   2   4   3       8948.21       7953.29       240.26 o                         
   3   4   3        383.14        365.69        12.98 o                         
   4   4   3        360.33        291.66         9.42 o                         
   5   4   3       8311.09       8301.57       232.18 o                         
   6   4   3         49.59         68.40         3.61 o                         
   7   4   3         44.53         45.42         3.42 o                         
   8   4   3         85.27        107.88         4.77 o                         
   9   4   3        736.86        791.21        15.13 o                         
  10   4   3        635.08        665.86        16.45 o                         
  11   4   3       1172.32       1220.21        23.42 o                         
  12   4   3        378.91        393.72        12.22 o                         
  13   4   3       2506.59       2498.32        60.86 o                         
  14   4   3        335.58        295.81        13.52 o                         
  15   4   3         10.71          5.76        10.51 o                         
  16   4   3          1.34        -10.79        10.79 o                         
   1   5   3       3127.69       2972.39        98.59 o                         
   2   5   3        528.32        429.66        13.85 o                         
   3   5   3       2145.07       2015.84        56.79 o                         
   4   5   3       9457.63       9884.83       276.41 o                         
   5   5   3         11.73         10.70         5.14 o                         
   6   5   3        189.74        243.22         5.79 o                         
   7   5   3        939.30        997.59        17.86 o                         
   8   5   3        201.46        243.18         6.55 o                         
   9   5   3         18.09         26.39         4.84 o                         
  10   5   3          2.09         16.88         5.30 o                         
  11   5   3         37.78         39.87         8.35 o                         
  12   5   3         18.33         13.03         7.31 o                         
  13   5   3        558.09        562.32        18.46 o                         
  14   5   3          0.89         -9.99         9.99 o                         
  15   5   3         20.91         17.10        10.76 o                         
  16   5   3         37.19         33.25        21.69 o                         
   0   6   3        942.57        910.67        48.97 o                         
   1   6   3        302.05        271.65         9.93 o                         
   2   6   3        883.25        905.08        27.95 o                         
   3   6   3        353.61        373.42        12.55 o                         
   4   6   3        531.52        515.43        11.60 o                         
   5   6   3        992.03        908.47        18.18 o                         
   6   6   3       3168.59       3219.50        52.76 o                         
   7   6   3        390.31        416.58         8.63 o                         
   8   6   3        489.27        632.18        13.16 o                         
   9   6   3        918.67        972.47        19.04 o                         
  10   6   3        936.89        909.17        18.84 o                         
  11   6   3        213.63        216.06         7.93 o                         
  12   6   3       1065.60       1040.83        24.96 o                         
  13   6   3        761.23        753.35        23.42 o                         
  14   6   3        143.37        127.49        16.61 o                         
  15   6   3        277.21        236.37        19.51 o                         
  16   6   3        250.96        315.29        27.61 o                         
   1   7   3      12650.06      12600.78       258.80 o                         
   2   7   3        112.52        148.82         5.15 o                         
   3   7   3        180.17        162.73         5.62 o                         
   4   7   3        100.06        112.52         4.82 o                         
   5   7   3       2772.21       2797.85        46.82 o                         
   6   7   3         68.60         52.80         3.98 o                         
   7   7   3        646.78        720.84        13.92 o                         
   8   7   3        578.69        641.12        13.25 o                         
   9   7   3         32.51         47.74         5.56 o                         
  10   7   3        279.93        284.79        15.97 o                         
  11   7   3       2046.52       2024.15        44.83 o                         
  12   7   3        503.84        524.00        16.80 o                         
  13   7   3         16.65         21.06         8.59 o                         
  14   7   3         12.26          5.86        11.00 o                         
  15   7   3        130.46        111.19        12.82 o                         
   0   8   3      26613.29      26979.47       705.98 o                         
   1   8   3       6819.92       6942.84       125.15 o                         
   2   8   3       9658.22       9758.28       166.04 o                         
   3   8   3       2882.56       2932.28        47.98 o                         
   4   8   3       3121.88       3214.46        53.95 o                         
   5   8   3       2157.15       2177.40        36.07 o                         
   6   8   3        526.19        566.79        10.86 o                         
   7   8   3          1.02          1.01         4.82 o                         
   8   8   3          8.24          8.12         5.61 o                         
   9   8   3        602.41        609.33        13.95 o                         
  10   8   3        274.78        343.22        11.18 o                         
  11   8   3         65.78         87.92         7.41 o                         
  12   8   3        372.68        377.28        14.39 o                         
  13   8   3        160.08        166.88        11.39 o                         
  14   8   3         25.36          3.23        11.52 o                         
  15   8   3        169.87        112.48        23.59 o                         
   1   9   3        171.49        172.91         5.90 o                         
   2   9   3       1631.93       1647.86        27.86 o                         
   3   9   3        868.84        889.41        16.12 o                         
   4   9   3        150.58        136.01         6.17 o                         
   5   9   3        403.09        425.85         9.11 o                         
   6   9   3          2.05          3.77         5.16 o                         
   7   9   3        419.66        419.78        10.05 o                         
   8   9   3        583.04        574.19        14.17 o                         
   9   9   3         72.36         80.13         6.83 o                         
  10   9   3        550.64        643.22        16.96 o                         
  11   9   3        781.25        768.87        17.59 o                         
  12   9   3        530.97        547.36        15.61 o                         
  13   9   3          4.59          0.88         9.39 o                         
  14   9   3        109.20        106.60        12.03 o                         
   0  10   3       1738.99       1591.41        41.60 o                         
   1  10   3       2046.89       2029.39        33.95 o                         
   2  10   3          0.03         -0.58         4.53 o                         
   3  10   3       1141.98       1157.31        21.62 o                         
   4  10   3        200.98        207.25         7.54 o                         
   5  10   3        852.51        869.73        17.60 o                         
   6  10   3         85.06        113.94         7.16 o                         
   7  10   3        673.17        701.98        17.15 o                         
   8  10   3         16.21         13.55         6.82 o                         
   9  10   3       1859.83       1781.07        38.03 o                         
  10  10   3        541.62        546.90        14.58 o                         
  11  10   3        238.19        252.08        11.35 o                         
  12  10   3        317.65        303.33        11.64 o                         
  13  10   3        209.14        211.54        15.02 o                         
  14  10   3         89.05         53.10        18.01 o                         
   1  11   3       1019.49       1063.96        20.74 o                         
   2  11   3       1684.42       1683.35        29.75 o                         
   3  11   3        478.57        492.72        11.63 o                         
   4  11   3         18.21         11.35         5.66 o                         
   5  11   3          9.59         -6.13         6.13 o                         
   6  11   3          5.05          7.71         7.99 o                         
   7  11   3        233.77        239.88         9.17 o                         
   8  11   3        104.46         86.02        11.70 o                         
   9  11   3         57.23         57.39         7.27 o                         
  10  11   3        133.54        130.64         8.03 o                         
  11  11   3        162.24        186.97        11.15 o                         
  12  11   3        371.99        374.84        13.63 o                         
  13  11   3         43.77         14.92        17.78 o                         
   0  12   3        791.95        770.12        22.87 o                         
   1  12   3       1278.62       1314.58        23.89 o                         
   2  12   3        388.25        403.58        10.50 o                         
   3  12   3       1106.78       1105.01        24.43 o                         
   4  12   3         71.71         78.51         8.34 o                         
   5  12   3        106.05        125.58         8.38 o                         
   6  12   3        409.57        409.24        13.49 o                         
   7  12   3         14.72          8.64         9.41 o                         
   8  12   3         71.02         94.78        10.50 o                         
   9  12   3        378.70        348.17        11.42 o                         
  10  12   3        889.02        989.07        26.09 o                         
  11  12   3        642.45        600.22        26.56 o                         
  12  12   3        199.07        195.45        11.17 o                         
   1  13   3       1182.42       1153.56        22.83 o                         
   2  13   3        150.04        144.34         8.16 o                         
   3  13   3        254.18        256.70        10.43 o                         
   4  13   3        434.50        480.24        14.05 o                         
   5  13   3        135.46        129.69         9.66 o                         
   6  13   3       4954.17       4939.81       111.70 o                         
   7  13   3        393.52        408.76        18.45 o                         
   8  13   3         62.68         43.45         7.15 o                         
   9  13   3        109.32        103.77         9.10 o                         
  10  13   3        115.33        121.42         8.76 o                         
  11  13   3         18.88          6.93         8.99 o                         
   0  14   3       1093.63       1017.22        34.43 o                         
   1  14   3         13.51         -1.47        10.20 o                         
   2  14   3        892.27        899.86        22.54 o                         
   3  14   3        140.75        121.00         9.88 o                         
   4  14   3        175.63        151.98        15.06 o                         
   5  14   3         56.92         67.14        10.25 o                         
   6  14   3        142.43        143.02        12.40 o                         
   7  14   3        175.74        192.53        11.42 o                         
   8  14   3         68.01         71.93        11.85 o                         
   9  14   3         14.53          9.02         8.96 o                         
  10  14   3        546.10        478.49        25.00 o                         
   1  15   3       1476.46       1444.48        35.65 o                         
   2  15   3        301.52        288.22        14.45 o                         
   3  15   3         33.06         14.81        10.15 o                         
   4  15   3        429.95        437.38        16.27 o                         
   5  15   3        295.59        311.04        14.40 o                         
   6  15   3        427.28        450.51        16.16 o                         
   7  15   3        513.46        494.72        16.17 o                         
   8  15   3        223.61        200.27        12.49 o                         
   9  15   3         10.23          0.99        11.30 o                         
   0  16   3         92.67         93.13        18.93 o                         
   1  16   3         91.92         92.39        14.00 o                         
   2  16   3         76.53         87.25        15.43 o                         
   3  16   3         44.84         32.53        11.39 o                         
   4  16   3        389.12        347.78        16.63 o                         
   5  16   3         36.57         44.91         8.09 o                         
   6  16   3         40.06         45.72         8.63 o                         
   7  16   3         73.33         62.87         9.88 o                         
   1  17   3         48.74         27.36        15.03 o                         
   2  17   3         46.69         35.77        16.01 o                         
   3  17   3        417.78        412.26        23.83 o                         
   4  17   3        219.43        205.74        27.83 o                         
   5  17   3        140.97        119.16        21.68 o                         
   0   0   4        143.88         98.95         9.73 o                         
   1   0   4      14008.34      11784.21       615.62 o                         
   2   0   4       1925.90       1878.62        99.02 o                         
   3   0   4       4135.62       3618.02       190.07 o                         
   4   0   4        399.74        476.15        21.67 o                         
   5   0   4       1969.14       2402.02       125.20 o                         
   6   0   4       1458.02       1453.90        78.03 o                         
   7   0   4      10254.97      10044.89       248.05 o                         
   8   0   4        988.53        966.80        24.79 o                         
   9   0   4       1357.11       1324.02        32.84 o                         
  10   0   4         24.41         49.93         7.58 o                         
  11   0   4        785.77        868.55        24.07 o                         
  12   0   4       2355.57       2331.01        65.13 o                         
  13   0   4        948.58        991.20        31.69 o                         
  14   0   4         24.60          4.89        16.81 o                         
  15   0   4        265.62        301.46        24.95 o                         
  16   0   4         85.32        109.25        21.22 o                         
  17   0   4          0.00        -10.45        21.10 o                         
   1   1   4       6519.06       5693.35       210.16 o                         
   2   1   4       1151.92       1160.78        66.56 o                         
   3   1   4      17693.29      15257.01       563.94 o                         
   4   1   4         42.72         30.32         6.86 o                         
   5   1   4        213.02        229.24        10.55 o                         
   6   1   4       1105.92       1081.69        36.68 o                         
   7   1   4        111.02         79.07         4.20 o                         
   8   1   4        293.34        335.42         7.32 o                         
   9   1   4        959.01       1002.88        17.73 o                         
  10   1   4        406.51        460.20        10.59 o                         
  11   1   4        412.21        399.96         9.85 o                         
  12   1   4        455.63        467.90        12.19 o                         
  13   1   4        903.79        859.35        20.79 o                         
  14   1   4        415.84        472.25        23.77 o                         
  15   1   4         98.86         72.73        10.08 o                         
  16   1   4         54.14         37.02        12.46 o                         
  17   1   4         54.12         37.25        16.06 o                         
   0   2   4      11981.25      10681.46       558.84 o                         
   1   2   4       2561.53       2122.61        78.86 o                         
   3   2   4       2470.27       2487.66        92.43 o                         
   4   2   4        703.97        679.88        23.57 o                         
   5   2   4         91.09        121.02         7.03 o                         
   6   2   4          2.69         -0.82         5.21 o                         
   7   2   4        527.00        569.87        11.60 o                         
   8   2   4       3202.73       3246.39        50.75 o                         
   9   2   4        204.52        233.42         6.43 o                         
  10   2   4       2304.12       2360.68        41.39 o                         
  11   2   4        702.16        680.15        14.18 o                         
  12   2   4        184.40        230.35         9.00 o                         
  13   2   4       1338.40       1346.13        31.67 o                         
  14   2   4        585.88        557.70        20.75 o                         
  15   2   4        266.80        239.30        12.69 o                         
  16   2   4          0.74         12.82        11.57 o                         
  17   2   4         74.74         22.81        33.21 o                         
   1   3   4      23519.87      21746.16       718.93 o                         
   2   3   4        107.16        151.26         6.71 o                         
   3   3   4       1764.84       1738.52        58.11 o                         
   4   3   4        373.34        265.48         9.53 o                         
   5   3   4         84.82         81.34         5.72 o                         
   6   3   4          6.31         24.71         6.10 o                         
   7   3   4          0.01          3.89         3.76 o                         
   8   3   4        297.53        340.82         7.47 o                         
   9   3   4         10.44         27.79         4.61 o                         
  10   3   4          0.33          3.47         5.57 o                         
  11   3   4          2.76         12.00         6.25 o                         
  12   3   4          2.77          0.71         7.42 o                         
  13   3   4        144.35        133.91         9.54 o                         
  14   3   4        184.34        209.40        11.46 o                         
  15   3   4         52.14         30.83        10.74 o                         
  16   3   4         27.10         23.84        11.21 o                         
   0   4   4      24670.78      22918.13       978.53 o                         
   1   4   4       2336.81       2005.53        56.29 o                         
   2   4   4       1049.56        846.87        36.92 o                         
   3   4   4       3268.87       3139.30       116.87 o                         
   4   4   4       3467.75       3511.85       106.56 o                         
   5   4   4        575.66        579.02        19.00 o                         
   6   4   4         52.92         54.86         3.50 o                         
   7   4   4       4343.66       4713.87        73.24 o                         
   8   4   4        362.93        362.99         8.47 o                         
   9   4   4        160.10        203.00         6.66 o                         
  10   4   4        726.80        707.67        14.51 o                         
  11   4   4        756.46        742.78        17.08 o                         
  12   4   4          1.74          3.05         7.43 o                         
  13   4   4         49.24         52.67         9.37 o                         
  14   4   4         69.53         74.87         9.98 o                         
  15   4   4         12.55         11.97        10.59 o                         
  16   4   4          5.18         -7.88        10.76 o                         
   1   5   4       3386.97       3279.61        99.28 o                         
   2   5   4       6860.09       6614.09       199.93 o                         
   3   5   4          2.11         10.01         4.20 o                         
   4   5   4         39.55         36.50         5.34 o                         
   5   5   4          8.16         -3.04         3.27 o                         
   6   5   4         53.02         36.90         3.64 o                         
   7   5   4         17.44         21.00         3.74 o                         
   8   5   4        370.24        406.32         9.45 o                         
   9   5   4       1154.82       1158.06        22.31 o                         
  10   5   4        987.93        983.05        19.75 o                         
  11   5   4        535.45        618.40        21.42 o                         
  12   5   4        587.48        583.83        15.09 o                         
  13   5   4        704.12        687.18        29.99 o                         
  14   5   4          7.61          0.00        10.06 o                         
  15   5   4         55.80         56.15        12.27 o                         
  16   5   4        189.10        210.35        28.70 o                         
   0   6   4       9231.86       8252.15       432.31 o                         
   1   6   4         32.21         44.01         5.65 o                         
   2   6   4          4.95         21.54         3.69 o                         
   3   6   4         34.77         46.05         4.51 o                         
   4   6   4       2215.46       2491.88        48.31 o                         
   5   6   4        496.45        457.64         9.00 o                         
   6   6   4       1837.39       1974.99        31.47 o                         
   7   6   4          6.84          3.05         4.28 o                         
   8   6   4        302.11        326.63         8.04 o                         
   9   6   4        114.85        139.30         6.39 o                         
  10   6   4        102.09        102.71         6.52 o                         
  11   6   4       1060.96       1073.75        23.18 o                         
  12   6   4        246.28        294.51        11.08 o                         
  13   6   4        190.95        237.22        12.80 o                         
  14   6   4         95.82         58.11        10.26 o                         
  15   6   4         90.12         81.78        11.13 o                         
  16   6   4         56.30         22.53        15.71 o                         
   1   7   4       3391.31       3273.64        61.09 o                         
   2   7   4       1001.38        952.65        20.86 o                         
   3   7   4         94.78         89.80         4.04 o                         
   4   7   4         24.88         13.10         3.49 o                         
   5   7   4       2227.83       2309.91        37.23 o                         
   6   7   4       3513.20       3485.93        57.13 o                         
   7   7   4         20.04         27.19         5.09 o                         
   8   7   4         44.98         41.12         5.02 o                         
   9   7   4         84.39        124.62         6.25 o                         
  10   7   4       1210.42       1251.71        27.60 o                         
  11   7   4         27.98         26.32         7.60 o                         
  12   7   4       1099.95       1215.46        33.15 o                         
  13   7   4        128.06         90.16         9.29 o                         
  14   7   4        151.56        152.57        13.97 o                         
  15   7   4         91.40         87.26        12.58 o                         
   0   8   4        257.92        262.20        10.83 o                         
   1   8   4       1042.46        998.95        19.07 o                         
   2   8   4        430.81        476.93        10.09 o                         
   3   8   4          0.48         -1.92         3.56 o                         
   4   8   4        183.85        159.29         5.94 o                         
   5   8   4       2068.24       1992.65        32.53 o                         
   6   8   4         93.93         79.15         5.52 o                         
   7   8   4       2836.37       2958.97        54.47 o                         
   8   8   4          0.55         -1.97         5.34 o                         
   9   8   4          0.59          9.74         8.58 o                         
  10   8   4       1745.74       1665.76        37.09 o                         
  11   8   4       1937.86       2096.98        53.49 o                         
  12   8   4        141.14        169.69         8.97 o                         
  13   8   4        138.65        129.74        10.16 o                         
  14   8   4        664.75        664.89        27.00 o                         
  15   8   4         59.66         47.40        17.28 o                         
   1   9   4       6101.83       6149.11        99.93 o                         
   2   9   4          4.26          0.47         4.23 o                         
   3   9   4         20.04         46.09         4.89 o                         
   4   9   4        540.79        520.73        11.27 o                         
   5   9   4         28.87         18.18         4.56 o                         
   6   9   4       1517.56       1756.52        33.54 o                         
   7   9   4          2.04          0.15         5.56 o                         
   8   9   4        799.12        785.51        18.57 o                         
   9   9   4          9.23         19.38         6.18 o                         
  10   9   4         29.09         35.66         6.93 o                         
  11   9   4          7.39         15.53         8.57 o                         
  12   9   4        236.38        229.32        10.10 o                         
  13   9   4        236.33        225.09        11.48 o                         
  14   9   4          0.16         -3.86        10.70 o                         
   0  10   4        309.96        307.01        11.41 o                         
   1  10   4       1582.24       1585.38        28.65 o                         
   2  10   4        110.76        140.30         5.90 o                         
   3  10   4          6.18          1.08         4.84 o                         
   4  10   4        227.92        233.98         7.20 o                         
   5  10   4       1125.72       1146.51        21.85 o                         
   6  10   4        320.86        287.89         8.67 o                         
   7  10   4         69.66         59.48        10.05 o                         
   8  10   4       1226.28       1237.69        25.86 o                         
   9  10   4       1106.67       1093.19        24.76 o                         
  10  10   4        330.99        325.67        14.68 o                         
  11  10   4          4.72          7.32        12.98 o                         
  12  10   4        478.04        457.23        23.48 o                         
  13  10   4        111.72        123.05        10.46 o                         
  14  10   4          4.80         15.97        18.42 o                         
   1  11   4        904.12        963.48        18.41 o                         
   2  11   4        824.21        878.37        16.44 o                         
   3  11   4        547.77        531.74        11.92 o                         
   4  11   4        613.75        615.96        13.48 o                         
   5  11   4        630.80        630.83        14.96 o                         
   6  11   4       1248.41       1331.15        30.53 o                         
   7  11   4          5.78          4.84         7.24 o                         
   8  11   4        418.56        384.36        11.85 o                         
   9  11   4         52.66         54.60         8.13 o                         
  10  11   4        710.96        683.86        20.15 o                         
  11  11   4          1.97         -8.94        14.09 o                         
  12  11   4        344.73        322.31        12.36 o                         
  13  11   4        448.39        429.36        72.11 o                         
   0  12   4       1925.47       1946.42        48.75 o                         
   1  12   4        734.38        780.88        16.48 o                         
   2  12   4       1932.87       1967.98        40.36 o                         
   3  12   4        550.33        555.95        19.51 o                         
   4  12   4        736.85        746.30        17.04 o                         
   5  12   4       1100.42       1140.74        24.17 o                         
   6  12   4         57.42         61.57         8.53 o                         
   7  12   4        206.13        205.34        13.52 o                         
   8  12   4         12.77          7.17         9.22 o                         
   9  12   4         58.15         63.55         7.95 o                         
  10  12   4         56.39         63.36         8.27 o                         
  11  12   4         55.85         52.20        10.41 o                         
  12  12   4          4.77          3.83        12.43 o                         
   1  13   4       1339.73       1415.08        27.19 o                         
   2  13   4         89.95         97.41        10.27 o                         
   3  13   4       1292.78       1260.82        29.08 o                         
   4  13   4        224.97        226.92        11.00 o                         
   5  13   4          0.90         -7.67         7.67 o                         
   6  13   4        352.88        337.20        15.29 o                         
   7  13   4        501.32        530.27        17.03 o                         
   8  13   4        890.30        900.73        23.44 o                         
   9  13   4          1.87          0.62         8.01 o                         
  10  13   4        319.13        309.66        12.55 o                         
  11  13   4        108.79        105.72        13.61 o                         
   0  14   4       4954.10       4978.18       153.80 o                         
   1  14   4        262.46        279.02        13.99 o                         
   2  14   4       1207.39       1157.64        29.51 o                         
   3  14   4         11.19        -12.87        15.79 o                         
   4  14   4       1234.13       1272.39        61.77 o                         
   5  14   4         50.10         73.29        12.28 o                         
   6  14   4         69.83         47.77        10.24 o                         
   7  14   4        241.68        214.21        12.63 o                         
   8  14   4        752.86        687.78        29.97 o                         
   9  14   4        209.49        190.01        13.27 o                         
  10  14   4        175.90        173.64        14.46 o                         
   1  15   4       1270.28       1169.25        29.66 o                         
   2  15   4         35.86         11.74        12.42 o                         
   3  15   4        287.89        265.60        12.98 o                         
   4  15   4         73.84         65.94        10.55 o                         
   5  15   4         80.60         59.53         8.55 o                         
   6  15   4       1381.69       1314.63        39.61 o                         
   7  15   4        146.32        135.12        11.02 o                         
   8  15   4        138.84        144.31        17.72 o                         
   9  15   4         73.55         64.58         8.43 o                         
   0  16   4         28.41         13.33        21.23 o                         
   1  16   4        324.72        325.99        18.16 o                         
   2  16   4         88.45         71.96        14.53 o                         
   3  16   4         83.56         69.04        13.33 o                         
   4  16   4         31.00         32.58         8.26 o                         
   5  16   4        389.41        375.09        15.31 o                         
   6  16   4         47.38         37.77        10.58 o                         
   7  16   4          0.95         -9.12         9.79 o                         
   1  17   4        583.54        497.86        29.01 o                         
   2  17   4        725.59        595.84        25.37 o                         
   3  17   4        490.11        464.97        33.61 o                         
   4  17   4        753.27        680.86        53.34 o                         
   5  17   4         92.73         68.42        62.05 o                         
   1   1   5       1859.88       1763.15        65.74 o                         
   2   1   5       1844.87       1631.46        60.96 o                         
   3   1   5         58.66         67.23         9.52 o                         
   4   1   5        222.58        208.73         9.33 o                         
   5   1   5       4201.24       4056.86       133.81 o                         
   6   1   5        899.89        924.55        21.92 o                         
   7   1   5       2847.36       2835.17        50.16 o                         
   8   1   5        835.85        845.36        15.36 o                         
   9   1   5         14.14          7.30         4.71 o                         
  10   1   5        310.09        332.03         9.11 o                         
  11   1   5        670.86        684.91        14.73 o                         
  12   1   5        215.02        208.49         8.99 o                         
  13   1   5        168.78        170.33         9.22 o                         
  14   1   5         82.64         58.27        10.12 o                         
  15   1   5         31.00         10.59        10.23 o                         
  16   1   5          0.26          3.28        11.98 o                         
   0   2   5      37337.26      32209.32      1681.24 o                         
   1   2   5       1293.30       1032.75        38.82 o                         
   2   2   5      19071.87      18000.63       594.27 o                         
   3   2   5        659.17        566.79        22.04 o                         
   4   2   5        124.97        120.07         6.24 o                         
   5   2   5        967.35       1005.15        31.18 o                         
   6   2   5       3362.39       3598.29        67.02 o                         
   7   2   5       6556.68       7116.95       124.52 o                         
   8   2   5        144.32        151.29         5.29 o                         
   9   2   5       3207.97       3217.59        57.48 o                         
  10   2   5       1015.88       1033.60        19.93 o                         
  11   2   5       1203.80       1323.61        24.83 o                         
  12   2   5       1515.15       1540.01        30.75 o                         
  13   2   5        273.62        311.28        11.77 o                         
  14   2   5        132.94        147.34         9.95 o                         
  15   2   5          0.40          1.82        10.15 o                         
  16   2   5         64.35         57.44        11.98 o                         
   1   3   5      20339.29      18395.48       608.19 o                         
   2   3   5       4156.30       3793.46       140.81 o                         
   3   3   5         27.76         47.08         4.84 o                         
   4   3   5       2045.80       2076.18        77.60 o                         
   5   3   5       4624.17       4574.96       151.87 o                         
   6   3   5        140.86        109.53         4.31 o                         
   7   3   5        161.01        211.79         5.24 o                         
   8   3   5         18.11         12.98         3.90 o                         
   9   3   5        946.03       1041.08        18.80 o                         
  10   3   5       2028.31       2039.75        36.21 o                         
  11   3   5        228.28        206.07         8.25 o                         
  12   3   5          1.10         -0.37         7.74 o                         
  13   3   5         23.74         15.43         8.72 o                         
  14   3   5          4.77          2.53         9.62 o                         
  15   3   5          8.48          0.29        10.47 o                         
  16   3   5         61.44         70.40        11.73 o                         
   0   4   5      30433.53      27973.96      1034.42 o                         
   1   4   5         83.27         69.67         3.65 o                         
   2   4   5       1764.38       1706.82        63.85 o                         
   3   4   5        560.58        630.45        22.13 o                         
   4   4   5       1849.94       1972.20        60.50 o                         
   5   4   5       1338.79       1337.21        29.28 o                         
   6   4   5        892.77        851.73        15.43 o                         
   7   4   5       3847.56       4008.38        59.87 o                         
   8   4   5        661.19        680.79        11.78 o                         
   9   4   5       2104.19       2175.26        37.72 o                         
  10   4   5       1662.19       1621.83        28.74 o                         
  11   4   5         23.69         28.02         9.25 o                         
  12   4   5       5253.37       5183.55       117.16 o                         
  13   4   5        162.90        158.82        11.43 o                         
  14   4   5        116.19        139.97        10.52 o                         
  15   4   5        122.99        135.14        13.55 o                         
  16   4   5         30.99         39.72        12.77 o                         
   1   5   5       1578.60       1703.02        56.94 o                         
   2   5   5         50.66         29.53         3.64 o                         
   3   5   5       2336.21       2049.19        68.52 o                         
   4   5   5      26279.53      25748.54       573.49 o                         
   5   5   5       1153.47       1146.80        20.25 o                         
   6   5   5        435.14        406.03         7.92 o                         
   7   5   5        977.12        969.23        16.48 o                         
   8   5   5        461.67        499.25        10.98 o                         
   9   5   5         91.67        108.60         5.79 o                         
  10   5   5        576.30        610.57        13.91 o                         
  11   5   5        278.39        341.30        12.57 o                         
  12   5   5         93.06         86.62         8.32 o                         
  13   5   5        809.86        788.49        25.61 o                         
  14   5   5         24.25         21.10        10.37 o                         
  15   5   5          9.94          5.46        10.22 o                         
  16   5   5        138.67        151.93        18.79 o                         
   0   6   5      14757.43      14882.12       635.30 o                         
   1   6   5        481.74        495.87        13.66 o                         
   2   6   5       3820.43       3699.10        79.68 o                         
   3   6   5        338.19        400.23        10.21 o                         
   4   6   5         12.87         13.58         4.08 o                         
   5   6   5       4307.19       4565.87        70.90 o                         
   6   6   5       1273.96       1212.59        20.08 o                         
   7   6   5        950.00        995.35        17.31 o                         
   8   6   5       1260.47       1289.97        23.12 o                         
   9   6   5       1252.42       1306.98        24.37 o                         
  10   6   5        116.08        125.43         8.47 o                         
  11   6   5        701.42        742.42        18.02 o                         
  12   6   5       3268.15       3328.74        76.02 o                         
  13   6   5          5.67          4.01        10.53 o                         
  14   6   5        185.50        185.21        19.48 o                         
  15   6   5        454.60        396.13        16.18 o                         
   1   7   5       1386.06       1416.42        30.34 o                         
   2   7   5       1112.98       1101.98        20.35 o                         
   3   7   5        556.56        546.43        10.98 o                         
   4   7   5       1050.31       1192.50        21.67 o                         
   5   7   5        130.23        152.53         4.91 o                         
   6   7   5        218.36        237.71         6.40 o                         
   7   7   5         48.05         53.63         4.91 o                         
   8   7   5        121.37        143.58         7.19 o                         
   9   7   5       1731.08       1732.47        34.23 o                         
  10   7   5        630.54        639.84        16.69 o                         
  11   7   5          2.87          1.50         7.77 o                         
  12   7   5       1374.79       1482.20        49.51 o                         
  13   7   5        320.40        254.57        11.66 o                         
  14   7   5        469.38        404.82        19.39 o                         
  15   7   5        104.70         69.32        13.08 o                         
   0   8   5          0.03          0.08         5.73 o                         
   1   8   5       1708.89       1687.19        29.11 o                         
   2   8   5        836.17        759.75        13.72 o                         
   3   8   5        644.40        757.16        14.12 o                         
   4   8   5        318.08        356.45         9.77 o                         
   5   8   5       1398.40       1358.68        23.36 o                         
   6   8   5         81.75         71.02         5.06 o                         
   7   8   5       1475.92       1482.01        27.76 o                         
   8   8   5        176.18        214.34         7.27 o                         
   9   8   5        768.92        829.21        20.08 o                         
  10   8   5        244.25        246.60         9.96 o                         
  11   8   5          9.89          2.00         7.51 o                         
  12   8   5         24.51         26.16         7.83 o                         
  13   8   5        206.65        219.20        16.32 o                         
  14   8   5         17.96         22.31        11.28 o                         
  15   8   5        291.71        302.23        19.61 o                         
   1   9   5        945.51        918.59        17.06 o                         
   2   9   5       3212.13       3203.47        54.20 o                         
   3   9   5         11.44          8.86         4.66 o                         
   4   9   5         58.21         54.84         4.62 o                         
   5   9   5        227.83        269.93         7.71 o                         
   6   9   5        838.86        840.98        16.04 o                         
   7   9   5       1266.48       1283.45        24.15 o                         
   8   9   5         21.36         18.02         6.47 o                         
   9   9   5         23.02         20.13         6.30 o                         
  10   9   5        327.98        254.93        15.38 o                         
  11   9   5        219.14        233.31        10.40 o                         
  12   9   5        216.42        217.61        13.14 o                         
  13   9   5         48.17         42.61         9.97 o                         
  14   9   5         39.39         25.73        11.95 o                         
   0  10   5       4760.25       4697.35       111.42 o                         
   1  10   5         85.82         82.19         5.94 o                         
   2  10   5         98.63         95.58         5.54 o                         
   3  10   5        152.82        112.26         6.19 o                         
   4  10   5        793.37        826.08        16.91 o                         
   5  10   5         57.46         51.20         5.85 o                         
   6  10   5        625.39        677.95        17.13 o                         
   7  10   5        646.37        643.82        16.31 o                         
   8  10   5         87.03        111.69         7.09 o                         
   9  10   5        450.73        427.60        13.64 o                         
  10  10   5        218.46        234.95        13.66 o                         
  11  10   5         34.34         48.59         7.65 o                         
  12  10   5       1026.27        893.54        36.35 o                         
  13  10   5        326.39        298.35        17.26 o                         
   1  11   5        223.35        229.75         8.02 o                         
   2  11   5         35.62         36.77         7.03 o                         
   3  11   5         98.22        106.34         6.96 o                         
   4  11   5       1589.07       1586.79        29.79 o                         
   5  11   5        483.59        459.38        13.68 o                         
   6  11   5        222.11        232.25         9.78 o                         
   7  11   5        650.93        635.53        16.37 o                         
   8  11   5        766.37        796.36        20.22 o                         
   9  11   5          2.69         14.28         8.72 o                         
  10  11   5         50.78         45.28         8.27 o                         
  11  11   5         68.77         63.10         8.34 o                         
  12  11   5        128.59        103.33         9.21 o                         
  13  11   5         54.81         47.47        19.90 o                         
   0  12   5        600.20        644.86        37.53 o                         
   1  12   5        396.41        402.74        16.94 o                         
   2  12   5        474.20        474.35        14.45 o                         
   3  12   5        342.95        334.61        13.08 o                         
   4  12   5        272.30        279.05        12.13 o                         
   5  12   5        172.05        176.62        10.61 o                         
   6  12   5        211.78        204.55        12.45 o                         
   7  12   5        479.54        503.63        16.15 o                         
   8  12   5        323.19        344.46        17.29 o                         
   9  12   5         64.92         71.54         8.87 o                         
  10  12   5         10.13          7.00         8.84 o                         
  11  12   5        253.97        267.99        14.20 o                         
  12  12   5         48.93         34.47        11.01 o                         
   1  13   5        189.23        201.55        12.30 o                         
   2  13   5        818.13        784.15        21.17 o                         
   3  13   5        124.39        126.03        11.95 o                         
   4  13   5         77.26         67.26         9.46 o                         
   5  13   5          0.22         -9.47         9.47 o                         
   6  13   5       1004.39       1047.49        62.90 o                         
   7  13   5        545.73        600.34        18.54 o                         
   8  13   5          2.01          4.00         7.97 o                         
   9  13   5        139.84        123.54         9.51 o                         
  10  13   5        479.95        478.41        25.16 o                         
  11  13   5         29.20         41.61        16.91 o                         
   0  14   5         68.50         65.91        20.62 o                         
   1  14   5        709.53        707.12        20.96 o                         
   2  14   5         28.03         15.81        12.66 o                         
   3  14   5         47.79         11.82        13.84 o                         
   4  14   5        189.22        160.78        11.17 o                         
   5  14   5         49.88         53.97         8.05 o                         
   6  14   5        115.47        137.60        11.21 o                         
   7  14   5        265.59        303.52        13.11 o                         
   8  14   5         69.53         67.56        13.29 o                         
   9  14   5        152.20        171.25        15.75 o                         
  10  14   5        507.96        622.04        44.25 o                         
   1  15   5        199.23        162.94        13.51 o                         
   2  15   5        546.34        523.57        18.38 o                         
   3  15   5        134.49        126.43        11.21 o                         
   4  15   5          1.75         -4.66         7.77 o                         
   5  15   5        213.21        237.50        14.50 o                         
   6  15   5         28.33         39.94         9.67 o                         
   7  15   5          1.64         -0.38         7.65 o                         
   8  15   5        364.96        343.32        17.79 o                         
   0  16   5        680.98        647.72        29.05 o                         
   1  16   5        327.45        317.36        16.19 o                         
   2  16   5        869.41        739.47        24.41 o                         
   3  16   5         11.10         -0.61         8.89 o                         
   4  16   5        153.80        152.95        10.24 o                         
   5  16   5          9.63         -5.67         9.75 o                         
   6  16   5        247.90        252.51        14.13 o                         
   7  16   5          0.95        -23.14        40.25 o                         
   1  17   5          6.26        -13.61        17.68 o                         
   2  17   5          1.85         10.57        17.77 o                         
   3  17   5        457.53        431.60        28.77 o                         
   4  17   5        263.16        285.33        23.77 o                         
   0   0   6       5761.32       5220.75       387.03 o                         
   1   0   6      15351.80      14902.06       779.86 o                         
   2   0   6       1049.29       1159.90        61.78 o                         
   3   0   6        560.96        558.05        44.94 o                         
   4   0   6        680.85        637.55        35.57 o                         
   5   0   6          6.80          8.22         5.04 o                         
   6   0   6        920.29       1038.35        28.37 o                         
   7   0   6       4350.89       4649.44       122.81 o                         
   8   0   6        303.29        341.20        12.47 o                         
   9   0   6         71.42         90.95        11.85 o                         
  10   0   6          1.45         18.56         8.82 o                         
  11   0   6       2003.71       1958.13        51.07 o                         
  12   0   6          0.10          3.70         9.90 o                         
  13   0   6        728.74        633.53        22.72 o                         
  14   0   6        162.13        151.55        13.27 o                         
  15   0   6        511.43        510.39        28.17 o                         
  16   0   6          0.24        -16.05        16.05 o                         
   1   1   6       5947.98       5422.18       200.14 o                         
   2   1   6        330.42        339.48        13.91 o                         
   3   1   6        336.27        305.05        15.36 o                         
   4   1   6       5268.79       5244.51       194.52 o                         
   5   1   6        904.76        931.34        31.97 o                         
   6   1   6        192.94        197.13         7.63 o                         
   7   1   6       3998.64       4120.96        72.39 o                         
   8   1   6        316.86        326.47         7.99 o                         
   9   1   6         29.97         21.79         5.94 o                         
  10   1   6         44.79         37.73         6.48 o                         
  11   1   6         33.11          4.49         6.48 o                         
  12   1   6       1871.06       1840.82        34.50 o                         
  13   1   6        103.63         99.25         8.64 o                         
  14   1   6        103.98        130.58         9.91 o                         
  15   1   6         16.60          9.50        10.31 o                         
  16   1   6          4.52          9.88        12.27 o                         
   0   2   6      20389.22      19804.13      1035.74 o                         
   1   2   6        512.18        461.50        18.40 o                         
   2   2   6       1628.95       1547.35        82.18 o                         
   3   2   6       2207.14       2049.53        88.69 o                         
   4   2   6        216.12        224.53         9.42 o                         
   5   2   6       3902.86       3807.81       126.76 o                         
   6   2   6        138.04        163.05         6.52 o                         
   7   2   6        892.03        982.69        17.34 o                         
   8   2   6         14.64         12.80         4.31 o                         
   9   2   6          4.47         10.48         5.09 o                         
  10   2   6       1890.85       1935.31        34.34 o                         
  11   2   6          3.72          1.49         7.05 o                         
  12   2   6       2312.08       2354.44        45.93 o                         
  13   2   6          0.23          6.14         8.37 o                         
  14   2   6        121.19        108.49         9.69 o                         
  15   2   6         51.83         78.15        11.66 o                         
  16   2   6         37.73         31.52        12.48 o                         
   1   3   6      14742.87      14481.38       535.18 o                         
   2   3   6          0.04          0.63         6.29 o                         
   3   3   6        424.31        501.19        20.12 o                         
   4   3   6        146.76        191.43         8.78 o                         
   5   3   6         54.61         60.78         4.47 o                         
   6   3   6        557.34        598.77        13.06 o                         
   7   3   6        416.35        457.48        10.21 o                         
   8   3   6         23.02         16.34         4.47 o                         
   9   3   6        362.01        345.38         8.91 o                         
  10   3   6        818.49        837.95        17.45 o                         
  11   3   6         74.89         81.04         9.96 o                         
  12   3   6        214.89        168.19         9.26 o                         
  13   3   6        140.05        158.22        10.27 o                         
  14   3   6          2.29         -9.35         9.35 o                         
  15   3   6          6.01        -10.93        10.93 o                         
  16   3   6         38.33         50.78        14.34 o                         
   0   4   6       7175.07       6233.92       462.16 o                         
   1   4   6        108.70         77.72         4.73 o                         
   2   4   6         66.31         42.80         5.41 o                         
   3   4   6        423.69        365.30        15.83 o                         
   4   4   6       4601.80       4422.38       134.24 o                         
   5   4   6       2842.40       2801.96        50.89 o                         
   6   4   6       2375.55       2466.83        39.68 o                         
   7   4   6       2489.10       2649.65        39.26 o                         
   8   4   6       1542.47       1625.21        27.23 o                         
   9   4   6         36.19         54.54         5.76 o                         
  10   4   6        179.65        211.82         8.65 o                         
  11   4   6        668.83        652.83        17.89 o                         
  12   4   6       1758.90       1709.46        39.53 o                         
  13   4   6        791.19        815.46        46.69 o                         
  14   4   6        228.29        280.99        12.36 o                         
  15   4   6         27.66         26.91        15.58 o                         
  16   4   6        198.97        177.73        16.17 o                         
   1   5   6        268.76        256.60        11.51 o                         
   2   5   6         41.11         59.22         5.75 o                         
   3   5   6       1409.00       1338.68        32.55 o                         
   4   5   6       1195.98       1276.60        27.55 o                         
   5   5   6         66.52         76.30         3.66 o                         
   6   5   6        123.18        174.88         5.03 o                         
   7   5   6        238.32        244.57         6.47 o                         
   8   5   6        760.75        747.81        14.02 o                         
   9   5   6        984.60       1027.90        20.92 o                         
  10   5   6       1582.18       1627.49        33.20 o                         
  11   5   6          4.52          2.97         7.25 o                         
  12   5   6         16.66         12.75         8.16 o                         
  13   5   6        623.99        588.69        24.33 o                         
  14   5   6        251.31        247.51        18.41 o                         
  15   5   6          0.20        -10.29        10.29 o                         
  16   5   6        165.01         98.61        29.52 o                         
   0   6   6       1059.55       1036.00        29.19 o                         
   1   6   6       1105.08       1174.47        25.33 o                         
   2   6   6       1817.78       1895.39        38.35 o                         
   3   6   6        146.00        140.03         5.79 o                         
   4   6   6         64.90         37.71         3.62 o                         
   5   6   6      13109.91      12898.98       208.34 o                         
   6   6   6          0.00          3.48         3.78 o                         
   7   6   6        638.00        767.51        14.64 o                         
   8   6   6       1246.64       1290.28        23.44 o                         
   9   6   6         15.95         25.55         5.95 o                         
  10   6   6        527.33        585.32        19.32 o                         
  11   6   6       1422.67       1366.15        31.93 o                         
  12   6   6        842.17        949.99        23.71 o                         
  13   6   6         34.01         67.08        10.24 o                         
  14   6   6         13.65         14.84        10.00 o                         
  15   6   6         58.42         85.61        10.94 o                         
   1   7   6       2819.63       2812.87        51.34 o                         
   2   7   6        109.39        121.80         4.49 o                         
   3   7   6       1838.19       1928.54        33.91 o                         
   4   7   6        620.23        634.05        12.03 o                         
   5   7   6        474.27        564.30        10.95 o                         
   6   7   6        399.33        413.25         9.47 o                         
   7   7   6        634.13        699.85        14.07 o                         
   8   7   6         24.22         48.12         7.55 o                         
   9   7   6         33.28         44.11         8.40 o                         
  10   7   6       1445.89       1526.27        31.90 o                         
  11   7   6          0.87         -3.90         8.36 o                         
  12   7   6         68.75         86.43        10.54 o                         
  13   7   6        184.92        186.18        13.72 o                         
  14   7   6        120.19         94.13        10.73 o                         
  15   7   6        152.34        106.62        13.13 o                         
   0   8   6        525.62        543.35        15.91 o                         
   1   8   6        522.35        512.39        12.92 o                         
   2   8   6       6358.21       6487.57       107.63 o                         
   3   8   6       1313.13       1219.00        22.32 o                         
   4   8   6          0.24         -4.15         4.15 o                         
   5   8   6         52.86         42.87         4.47 o                         
   6   8   6        279.24        287.76         7.89 o                         
   7   8   6       1101.33       1107.57        20.34 o                         
   8   8   6        218.44        227.00         7.95 o                         
   9   8   6         67.52         99.76         7.05 o                         
  10   8   6          0.45          4.55         8.47 o                         
  11   8   6        327.12        296.20        12.83 o                         
  12   8   6         97.85        119.38         9.07 o                         
  13   8   6         14.15          8.83         8.99 o                         
  14   8   6        119.60         84.39        11.94 o                         
   1   9   6        330.68        385.36        10.36 o                         
   2   9   6         73.39         78.24         5.67 o                         
   3   9   6         22.44         42.97         4.98 o                         
   4   9   6         98.28        117.51         5.96 o                         
   5   9   6         52.25         36.56         4.96 o                         
   6   9   6        852.53        812.62        16.61 o                         
   7   9   6       1011.14       1054.64        20.20 o                         
   8   9   6       1135.53       1150.43        26.06 o                         
   9   9   6        434.38        487.83        13.49 o                         
  10   9   6        411.22        430.67        15.07 o                         
  11   9   6        230.91        226.52         9.90 o                         
  12   9   6        227.11        198.62        13.20 o                         
  13   9   6          4.50         11.66        10.20 o                         
  14   9   6         42.46         45.50        14.60 o                         
   0  10   6         82.44        100.60         9.40 o                         
   1  10   6        483.90        459.52        11.25 o                         
   2  10   6       1027.44       1049.63        20.25 o                         
   3  10   6         17.02         13.35         6.28 o                         
   4  10   6        190.68        201.25         7.52 o                         
   5  10   6       1167.01       1260.27        25.14 o                         
   6  10   6         31.79         27.47         7.22 o                         
   7  10   6       4827.96       4603.31        96.50 o                         
   8  10   6         83.68         66.81         7.49 o                         
   9  10   6         47.80         42.27         7.48 o                         
  10  10   6        132.84        124.32        10.19 o                         
  11  10   6         16.67         25.78         8.03 o                         
  12  10   6         90.30         90.78        10.01 o                         
  13  10   6          2.51          6.09        11.30 o                         
   1  11   6       1629.55       1649.89        31.19 o                         
   2  11   6        554.57        582.98        14.00 o                         
   3  11   6         82.82         63.61         7.95 o                         
   4  11   6       1508.66       1507.72        33.78 o                         
   5  11   6       1084.51       1034.26        23.70 o                         
   6  11   6       2796.46       2752.95        55.36 o                         
   7  11   6        353.39        383.03        12.92 o                         
   8  11   6         11.90         15.15         8.58 o                         
   9  11   6        212.66        222.40        11.20 o                         
  10  11   6         49.36         55.01         8.26 o                         
  11  11   6          1.37         10.22         7.85 o                         
  12  11   6        367.49        339.68        14.40 o                         
   0  12   6       1825.22       1830.39        55.46 o                         
   1  12   6        526.45        520.03        15.65 o                         
   2  12   6        175.23        185.59        11.41 o                         
   3  12   6        578.35        577.36        15.90 o                         
   4  12   6          3.44         -8.23         8.23 o                         
   5  12   6          3.06         -7.52         8.65 o                         
   6  12   6         19.87         17.98         9.08 o                         
   7  12   6        131.87        147.75        10.20 o                         
   8  12   6          0.12          3.65         7.97 o                         
   9  12   6        133.04        131.91         9.52 o                         
  10  12   6         20.30         38.83         9.75 o                         
  11  12   6          5.50          8.87         8.26 o                         
  12  12   6        212.31        131.86        21.10 o                         
   1  13   6        708.30        805.83        22.53 o                         
   2  13   6       1313.19       1298.06        31.06 o                         
   3  13   6        172.18        154.52        10.41 o                         
   4  13   6        740.02        741.68        21.02 o                         
   5  13   6        207.81        201.55        10.82 o                         
   6  13   6          0.03         -0.20         8.04 o                         
   7  13   6         80.70         80.66         8.60 o                         
   8  13   6        227.39        261.64        11.67 o                         
   9  13   6         10.44         -8.68         8.68 o                         
  10  13   6          0.97        -13.23        13.23 o                         
  11  13   6         53.58         76.64        11.17 o                         
   0  14   6       1205.80       1175.54        46.94 o                         
   1  14   6         27.04         29.88        13.71 o                         
   2  14   6        166.29        185.35        16.15 o                         
   3  14   6        109.56        133.16        14.34 o                         
   4  14   6         22.28         10.23         7.63 o                         
   5  14   6        125.14        135.17         9.30 o                         
   6  14   6         56.24         45.58         8.28 o                         
   7  14   6        438.19        479.15        15.85 o                         
   8  14   6        337.78        338.91        14.14 o                         
   9  14   6         86.65         59.83        13.48 o                         
  10  14   6         91.38        129.83        20.63 o                         
   1  15   6        154.55        155.04        13.39 o                         
   2  15   6         47.88         58.86        13.36 o                         
   3  15   6         54.28         51.49        11.10 o                         
   4  15   6        145.90        183.90        15.08 o                         
   5  15   6          6.03         18.71        10.97 o                         
   6  15   6        270.00        295.86        13.64 o                         
   7  15   6        346.80        338.04        17.51 o                         
   8  15   6        268.62        262.70        21.36 o                         
   0  16   6       2067.51       2034.05       141.10 o                         
   1  16   6          0.45          7.26        14.17 o                         
   2  16   6        124.26        107.18        14.92 o                         
   3  16   6        295.97        263.38        17.70 o                         
   4  16   6         83.34         85.54        16.29 o                         
   5  16   6          4.70         34.45        16.45 o                         
   6  16   6        273.77        272.00        16.76 o                         
   1  17   6         45.02         23.94        24.30 o                         
   2  17   6          4.63        -17.49        26.19 o                         
   3  17   6        134.02        110.23        22.89 o                         
   1   1   7       3984.15       3915.47       145.00 o                         
   2   1   7       6273.63       6202.40       264.89 o                         
   3   1   7        812.29        770.44        53.53 o                         
   4   1   7       2363.78       2516.64        93.77 o                         
   5   1   7          3.59         -1.34         3.79 o                         
   6   1   7        707.37        758.08        14.38 o                         
   7   1   7        909.80        945.83        18.88 o                         
   8   1   7       3271.94       3326.23        58.96 o                         
   9   1   7        359.77        385.51         9.76 o                         
  10   1   7          3.36          9.98         6.09 o                         
  11   1   7       1236.17       1258.55        26.77 o                         
  12   1   7        290.71        280.08        10.03 o                         
  13   1   7       1041.22        984.65        23.38 o                         
  14   1   7        577.28        535.66        17.93 o                         
  15   1   7         49.60         48.02        11.32 o                         
  16   1   7         39.66         45.54        12.24 o                         
   0   2   7       2463.70       2335.52       139.53 o                         
   1   2   7       2281.17       2099.65        78.49 o                         
   2   2   7        365.62        396.80        16.39 o                         
   3   2   7       1121.48       1212.44        53.12 o                         
   4   2   7        537.11        494.60        18.20 o                         
   5   2   7       8506.55       8524.49       163.11 o                         
   6   2   7         60.33         71.65         4.76 o                         
   7   2   7        663.53        659.66        12.84 o                         
   8   2   7       1535.91       1638.41        29.12 o                         
   9   2   7        183.76        191.24         6.56 o                         
  10   2   7        829.00        839.52        16.60 o                         
  11   2   7        334.33        346.46        11.85 o                         
  12   2   7        712.22        744.12        18.57 o                         
  13   2   7         42.13         45.82         8.60 o                         
  14   2   7         13.50          7.84         9.16 o                         
  15   2   7        218.34        202.50        12.83 o                         
  16   2   7         49.84         34.11        12.18 o                         
   1   3   7        292.78        353.23        14.80 o                         
   2   3   7       2087.31       2027.21        75.93 o                         
   3   3   7         10.19         24.91         5.12 o                         
   4   3   7       6265.33       6272.76       189.61 o                         
   5   3   7         20.61         12.90         3.74 o                         
   6   3   7       2735.01       2733.90        43.91 o                         
   7   3   7        407.16        394.74         7.95 o                         
   8   3   7        501.90        541.81        12.20 o                         
   9   3   7         51.29         42.11         5.59 o                         
  10   3   7        513.58        539.99        13.30 o                         
  11   3   7        865.89        802.16        19.27 o                         
  12   3   7        831.10        781.36        19.36 o                         
  13   3   7        678.29        621.28        25.91 o                         
  14   3   7         97.10        106.47        10.16 o                         
  15   3   7         80.70         71.24        11.95 o                         
  16   3   7         45.86         43.22        14.30 o                         
   0   4   7       5605.73       5409.10       283.87 o                         
   1   4   7         48.08         35.17         4.79 o                         
   2   4   7        124.06        149.31         8.49 o                         
   3   4   7        243.34        262.72        12.95 o                         
   4   4   7         91.34        111.32         5.17 o                         
   5   4   7       1381.83       1672.14        31.05 o                         
   6   4   7          4.53          6.87         4.28 o                         
   7   4   7        520.63        564.10        10.47 o                         
   8   4   7        197.31        242.74         7.55 o                         
   9   4   7       2122.90       2106.14        39.47 o                         
  10   4   7        133.20        133.86         7.40 o                         
  11   4   7        413.86        341.92        10.86 o                         
  12   4   7       1946.38       1888.68        47.43 o                         
  13   4   7        476.53        480.27        25.23 o                         
  14   4   7        508.30        474.31        16.00 o                         
  15   4   7        237.24        201.82        13.49 o                         
  16   4   7        127.88         92.37        15.76 o                         
   1   5   7       8844.33       9075.16       237.96 o                         
   2   5   7        871.63        880.13        23.45 o                         
   3   5   7        782.36        870.94        23.42 o                         
   4   5   7       7822.93       8408.85       160.90 o                         
   5   5   7        127.05        178.05         6.55 o                         
   6   5   7        901.89        878.97        15.22 o                         
   7   5   7       2325.75       2484.02        39.44 o                         
   8   5   7        177.09        203.13         7.51 o                         
   9   5   7         37.39         76.59        13.70 o                         
  10   5   7        889.94        830.43        19.42 o                         
  11   5   7        381.74        411.00        13.84 o                         
  12   5   7        298.66        280.05        11.79 o                         
  13   5   7          5.84         14.64         9.40 o                         
  14   5   7        322.24        332.80        20.67 o                         
  15   5   7        146.27        133.84        12.06 o                         
   0   6   7        738.97        763.63        25.17 o                         
   1   6   7        371.47        435.01        10.62 o                         
   2   6   7         11.26          5.29         3.85 o                         
   3   6   7       1651.01       1669.24        34.58 o                         
   4   6   7       1113.39       1057.67        18.03 o                         
   5   6   7         70.13        103.28         4.39 o                         
   6   6   7        607.54        689.43        12.96 o                         
   7   6   7        468.88        492.98        10.81 o                         
   8   6   7         23.12         38.39         5.39 o                         
   9   6   7       2246.01       2242.54        42.35 o                         
  10   6   7        668.20        638.55        15.44 o                         
  11   6   7         32.74         49.41         8.10 o                         
  12   6   7       1361.34       1351.55        49.62 o                         
  13   6   7         16.62         28.70         9.41 o                         
  14   6   7        308.07        247.34        26.21 o                         
  15   6   7        158.11        131.20        14.26 o                         
   1   7   7        192.63        228.74         6.81 o                         
   2   7   7         87.88        107.30         5.42 o                         
   3   7   7        272.70        248.02         7.21 o                         
   4   7   7        645.47        761.03        15.15 o                         
   5   7   7        611.85        594.48        11.63 o                         
   6   7   7       4194.76       4304.52        70.28 o                         
   7   7   7          4.62          7.55         4.85 o                         
   8   7   7       1821.63       1971.71        34.55 o                         
   9   7   7        626.41        641.17        21.65 o                         
  10   7   7       2557.95       2423.67        51.49 o                         
  11   7   7       2931.02       2960.96        75.74 o                         
  12   7   7         65.58         61.38         8.93 o                         
  13   7   7        949.82        895.05        31.22 o                         
  14   7   7         24.67         34.52        10.40 o                         
  15   7   7         78.87         68.63        29.44 o                         
   0   8   7        325.54        278.80        10.69 o                         
   1   8   7       1402.22       1359.64        27.10 o                         
   2   8   7         37.66         23.57         4.90 o                         
   3   8   7       1912.88       1968.05        38.03 o                         
   4   8   7       1843.98       1772.77        31.66 o                         
   5   8   7        107.36        102.07         5.23 o                         
   6   8   7         14.98         28.39         4.93 o                         
   7   8   7         46.92         70.73         6.38 o                         
   8   8   7        620.41        658.90        21.84 o                         
   9   8   7        105.74        127.34         7.43 o                         
  10   8   7        481.60        495.78        14.46 o                         
  11   8   7        291.17        300.71        20.44 o                         
  12   8   7        535.79        573.27        17.23 o                         
  13   8   7        115.37         91.88        10.54 o                         
  14   8   7         30.72         30.34        11.28 o                         
   1   9   7        311.85        323.54         9.94 o                         
   2   9   7       1739.61       1728.90        33.91 o                         
   3   9   7       1998.25       1978.77        35.96 o                         
   4   9   7       1487.18       1534.78        29.69 o                         
   5   9   7          4.99         -1.77         4.79 o                         
   6   9   7       1156.65       1178.47        23.59 o                         
   7   9   7        130.69        123.39         8.59 o                         
   8   9   7        839.10        817.40        17.74 o                         
   9   9   7        412.29        402.95        12.37 o                         
  10   9   7        685.02        605.66        18.93 o                         
  11   9   7        143.92        147.44         9.15 o                         
  12   9   7         34.13         38.89         8.78 o                         
  13   9   7        173.31        144.79        12.62 o                         
  14   9   7          5.62          1.22        23.65 o                         
   0  10   7        168.05        143.34        10.92 o                         
   1  10   7         39.95         68.35         7.20 o                         
   2  10   7        118.74        116.60         7.85 o                         
   3  10   7         57.79         48.13         6.99 o                         
   4  10   7          3.64         -0.01         6.51 o                         
   5  10   7        167.97        165.73         8.55 o                         
   6  10   7          0.88         -0.38         9.13 o                         
   7  10   7        140.04        187.31        10.45 o                         
   8  10   7        168.43        193.40         9.75 o                         
   9  10   7          2.68          4.90         9.17 o                         
  10  10   7       1107.05       1112.99        29.99 o                         
  11  10   7        137.32        142.71         9.96 o                         
  12  10   7         38.98         30.24         8.98 o                         
  13  10   7       1298.42       1430.31       104.40 o                         
   1  11   7          1.02          9.77         8.40 o                         
   2  11   7          6.47         -6.31         8.18 o                         
   3  11   7        128.28        140.53         9.15 o                         
   4  11   7       2704.11       2623.52        54.39 o                         
   5  11   7         17.13         24.65         6.40 o                         
   6  11   7         32.47         40.45         7.40 o                         
   7  11   7         58.77         68.91         7.98 o                         
   8  11   7        797.69        790.60        22.09 o                         
   9  11   7         18.28         23.10         9.70 o                         
  10  11   7         66.22         67.46         8.89 o                         
  11  11   7         35.98         34.35         8.91 o                         
  12  11   7         21.03         23.46        10.78 o                         
   0  12   7       2936.16       3017.36        87.93 o                         
   1  12   7        109.93        109.73        10.32 o                         
   2  12   7       2685.65       2692.17        54.12 o                         
   3  12   7        649.19        710.86        17.50 o                         
   4  12   7        240.49        238.76        10.01 o                         
   5  12   7        247.20        243.41        10.63 o                         
   6  12   7        296.63        291.30        12.01 o                         
   7  12   7        128.81        132.32        10.77 o                         
   8  12   7        557.92        568.72        17.18 o                         
   9  12   7        181.51        195.95        11.10 o                         
  10  12   7        158.94        129.75        17.55 o                         
  11  12   7          9.37          1.08         8.76 o                         
   1  13   7         56.82         51.04        11.57 o                         
   2  13   7        263.73        285.38        14.22 o                         
   3  13   7        343.78        344.07        13.08 o                         
   4  13   7          0.20          1.39         7.63 o                         
   5  13   7         84.96         71.71        17.65 o                         
   6  13   7         11.18         10.07         8.35 o                         
   7  13   7         19.85         17.37         7.85 o                         
   8  13   7         19.89         15.66        10.13 o                         
   9  13   7          6.76         -8.19         9.03 o                         
  10  13   7        450.61        441.53        38.30 o                         
   0  14   7        489.44        464.06        34.10 o                         
   1  14   7       1020.68       1029.10        28.24 o                         
   2  14   7       1817.58       1824.89        39.85 o                         
   3  14   7         68.14         76.82         8.28 o                         
   4  14   7        973.40        958.84        23.94 o                         
   5  14   7        116.61        131.97         9.45 o                         
   6  14   7        178.48        166.68        14.68 o                         
   7  14   7         36.76         33.31        22.22 o                         
   8  14   7         20.63         11.04         8.16 o                         
   9  14   7          0.35        -11.05        12.05 o                         
   1  15   7        967.81        879.24        26.23 o                         
   2  15   7        235.36        243.49        18.67 o                         
   3  15   7        309.95        324.31        17.09 o                         
   4  15   7         23.16         21.51         8.78 o                         
   5  15   7        168.74        166.08        13.68 o                         
   6  15   7         35.10         18.20        10.35 o                         
   7  15   7        144.12        132.94         9.89 o                         
   8  15   7        538.63        582.47        44.88 o                         
   0  16   7        524.38        553.67        28.87 o                         
   1  16   7        495.68        452.43        19.65 o                         
   2  16   7        110.71         87.97        16.70 o                         
   3  16   7         65.38         59.89        10.87 o                         
   4  16   7          1.31          4.77        10.50 o                         
   5  16   7         92.94         88.79        14.53 o                         
   6  16   7         18.88        -12.53        24.40 o                         
   1  17   7         57.98         49.14        25.80 o                         
   2  17   7         79.82        112.03        39.58 o                         
   0   0   8       5235.99       5284.48       392.39 o                         
   1   0   8        281.46        272.51        17.43 o                         
   2   0   8        473.46        537.15        30.46 o                         
   3   0   8       9662.58       9395.84       696.57 o                         
   4   0   8        267.88        250.87        13.71 o                         
   5   0   8       1707.11       1562.42        49.05 o                         
   6   0   8         12.62         51.70         5.39 o                         
   7   0   8        872.13        800.60        20.85 o                         
   8   0   8         24.89         20.12         8.23 o                         
   9   0   8         97.63        110.53         9.29 o                         
  10   0   8        574.06        578.72        20.58 o                         
  11   0   8       3353.93       3589.82        96.29 o                         
  12   0   8         47.43         48.56        10.81 o                         
  13   0   8          6.59         -6.06        12.07 o                         
  14   0   8        302.49        325.98        17.36 o                         
  15   0   8         94.76         75.30        17.00 o                         
  16   0   8          5.56         11.43        31.14 o                         
   1   1   8        124.65         86.92         6.43 o                         
   2   1   8       2113.80       2233.58        83.68 o                         
   3   1   8        111.69        132.37        11.96 o                         
   4   1   8       2281.46       2636.64        65.95 o                         
   5   1   8       5744.37       5872.51        99.98 o                         
   6   1   8        486.28        586.03        11.25 o                         
   7   1   8       2284.12       2214.06        39.55 o                         
   8   1   8         23.27         19.70         5.22 o                         
   9   1   8         14.70         14.41         5.79 o                         
  10   1   8         57.13         78.29         6.81 o                         
  11   1   8       3043.70       3076.15        58.36 o                         
  12   1   8       1125.09       1073.20        23.79 o                         
  13   1   8         45.09         54.93        13.29 o                         
  14   1   8        583.33        530.12        15.14 o                         
  15   1   8         19.88         19.61        11.14 o                         
  16   1   8         49.70         40.42        14.98 o                         
   0   2   8       1031.91       1059.33        57.28 o                         
   1   2   8        143.86        133.02         7.39 o                         
   2   2   8        570.10        633.92        25.20 o                         
   3   2   8       6147.45       6441.73       275.93 o                         
   4   2   8        636.71        561.98        12.00 o                         
   5   2   8       3326.92       3238.33        58.76 o                         
   6   2   8       1140.86       1159.74        20.88 o                         
   7   2   8         18.05         37.12         4.26 o                         
   8   2   8        921.85        992.61        18.53 o                         
   9   2   8        669.17        657.87        13.78 o                         
  10   2   8        118.23        119.52         7.01 o                         
  11   2   8       1516.57       1544.14        33.20 o                         
  12   2   8        452.51        442.15        13.20 o                         
  13   2   8       2470.93       2407.23        54.53 o                         
  14   2   8          1.58          2.20         9.44 o                         
  15   2   8        352.89        384.23        15.04 o                         
  16   2   8          2.86         28.64        25.09 o                         
   1   3   8       8353.52       8714.56       322.46 o                         
   2   3   8          8.94         21.39         7.81 o                         
   3   3   8       5603.54       5757.44       190.84 o                         
   4   3   8         89.34         94.75         5.04 o                         
   5   3   8       1063.41       1093.43        19.35 o                         
   6   3   8        351.00        406.59         8.13 o                         
   7   3   8       2415.73       2463.81        39.09 o                         
   8   3   8          3.79         10.39         5.03 o                         
   9   3   8        112.09        136.00         6.55 o                         
  10   3   8        889.19        896.10        18.63 o                         
  11   3   8       1701.32       1692.50        35.08 o                         
  12   3   8          7.63          8.92         8.21 o                         
  13   3   8        709.36        626.76        18.81 o                         
  14   3   8         10.11         16.55         9.68 o                         
  15   3   8          2.74          2.20         9.79 o                         
  16   3   8          0.37        -13.08        24.82 o                         
   0   4   8       2705.52       2425.89       128.28 o                         
   1   4   8        684.27        642.10        21.91 o                         
   2   4   8        915.36        890.85        22.32 o                         
   3   4   8       3552.50       3621.12        77.86 o                         
   4   4   8        278.23        326.06         8.14 o                         
   5   4   8       1726.33       1843.50        29.47 o                         
   6   4   8        532.63        583.30        10.59 o                         
   7   4   8         11.17         15.26         5.07 o                         
   8   4   8        188.79        188.34         9.10 o                         
   9   4   8         75.82         69.75         6.24 o                         
  10   4   8        697.16        666.36        17.57 o                         
  11   4   8       1233.18       1226.08        26.52 o                         
  12   4   8       1256.16       1208.23        31.73 o                         
  13   4   8          1.95          7.62         9.20 o                         
  14   4   8          0.16          5.48         9.58 o                         
  15   4   8        799.00        773.89        27.36 o                         
   1   5   8        310.34        327.70         9.52 o                         
   2   5   8       1596.05       1606.32        41.11 o                         
   3   5   8        783.27        758.94        15.85 o                         
   4   5   8       1206.11       1287.06        24.40 o                         
   5   5   8       1046.94       1067.57        18.41 o                         
   6   5   8       1270.54       1277.80        21.18 o                         
   7   5   8        249.27        288.31         8.18 o                         
   8   5   8         49.79         56.46         5.31 o                         
   9   5   8          6.55          6.56         6.11 o                         
  10   5   8       1118.40       1112.15        26.68 o                         
  11   5   8        997.94       1010.59        26.58 o                         
  12   5   8         16.24         -2.91         9.30 o                         
  13   5   8        183.84        162.44        10.73 o                         
  14   5   8         57.65         83.43        10.35 o                         
  15   5   8          1.02         11.96        11.21 o                         
   0   6   8      13290.49      13743.29       384.97 o                         
   1   6   8        696.22        814.27        18.69 o                         
   2   6   8       2596.10       2701.47        49.30 o                         
   3   6   8       2145.87       2152.78        39.63 o                         
   4   6   8         26.58         43.00         3.88 o                         
   5   6   8       1384.21       1419.08        22.39 o                         
   6   6   8         49.64         48.03         4.50 o                         
   7   6   8       2429.38       2482.54        40.55 o                         
   8   6   8        554.96        639.96        13.22 o                         
   9   6   8       1041.16        946.29        20.46 o                         
  10   6   8         45.51         44.72         8.47 o                         
  11   6   8       1434.24       1519.54        40.28 o                         
  12   6   8        521.46        608.79        29.39 o                         
  13   6   8          6.71         11.23         9.71 o                         
  14   6   8        481.63        482.33        19.37 o                         
  15   6   8        261.35        242.25        19.04 o                         
   1   7   8          0.69          5.32         4.34 o                         
   2   7   8         11.77         15.97         4.51 o                         
   3   7   8         91.99        113.15         5.12 o                         
   4   7   8        906.35        963.79        18.37 o                         
   5   7   8       2096.65       2086.96        35.90 o                         
   6   7   8       2154.18       2351.20        39.03 o                         
   7   7   8         94.99        101.58         6.25 o                         
   8   7   8       1277.52       1240.82        22.26 o                         
   9   7   8          0.10         12.87         6.25 o                         
  10   7   8        791.12        820.78        19.15 o                         
  11   7   8        209.42        164.66         9.76 o                         
  12   7   8         51.37         49.51        11.40 o                         
  13   7   8        757.38        693.51        36.50 o                         
  14   7   8         58.17         56.24        11.06 o                         
   0   8   8         34.63         21.07         7.47 o                         
   1   8   8        286.27        304.91        10.72 o                         
   2   8   8       2986.63       3093.76        54.80 o                         
   3   8   8         11.99         12.53         4.42 o                         
   4   8   8         41.57         31.48         6.09 o                         
   5   8   8        162.55        159.51         6.90 o                         
   6   8   8          0.00         10.38         5.05 o                         
   7   8   8        183.14        151.15         7.55 o                         
   8   8   8        594.70        622.95        16.60 o                         
   9   8   8         11.84         11.81         6.79 o                         
  10   8   8         17.99          2.12         9.30 o                         
  11   8   8          0.03          1.83         8.31 o                         
  12   8   8        341.84        292.80        14.09 o                         
  13   8   8        845.29        861.51        71.51 o                         
  14   8   8          0.68          3.39        13.42 o                         
   1   9   8         30.10         29.86         6.36 o                         
   2   9   8         95.80        101.92         6.67 o                         
   3   9   8         21.13         33.75         7.36 o                         
   4   9   8        168.88        187.74         7.03 o                         
   5   9   8        260.92        266.70         7.97 o                         
   6   9   8       1987.62       2063.28        36.95 o                         
   7   9   8        194.24        207.41        11.31 o                         
   8   9   8        199.69        222.31        11.99 o                         
   9   9   8       1647.86       1686.66        36.56 o                         
  10   9   8         24.83         28.05        11.04 o                         
  11   9   8         40.83         43.74         8.44 o                         
  12   9   8         48.29         35.78        10.21 o                         
  13   9   8        465.10        463.04        19.43 o                         
   0  10   8       2766.16       2829.56        81.94 o                         
   1  10   8          0.39          4.56         7.51 o                         
   2  10   8        279.92        247.23         9.18 o                         
   3  10   8        780.73        743.87        15.26 o                         
   4  10   8         70.36         65.46         5.96 o                         
   5  10   8          1.73         -0.36         6.43 o                         
   6  10   8       1060.50       1082.48        23.88 o                         
   7  10   8       1680.25       1636.46        33.30 o                         
   8  10   8        156.17        157.52        11.24 o                         
   9  10   8         10.32          6.48         8.15 o                         
  10  10   8        558.33        562.50        18.10 o                         
  11  10   8        521.90        490.07        21.27 o                         
  12  10   8         15.61         20.83         8.99 o                         
  13  10   8        112.57        118.95        22.19 o                         
   1  11   8        241.38        233.22        12.46 o                         
   2  11   8         14.70         20.06         6.01 o                         
   3  11   8          0.04         -1.03         6.07 o                         
   4  11   8         10.01         17.96         6.61 o                         
   5  11   8         29.92         25.29         6.76 o                         
   6  11   8         58.73         39.98         7.31 o                         
   7  11   8        236.06        246.26        13.32 o                         
   8  11   8         18.72         32.32        13.09 o                         
   9  11   8          4.53         -2.12         7.83 o                         
  10  11   8         37.16         21.73         9.40 o                         
  11  11   8        347.96        304.23        17.28 o                         
  12  11   8        132.98        129.64        14.34 o                         
   0  12   8        358.34        362.72        17.85 o                         
   1  12   8       1032.04       1016.78        23.40 o                         
   2  12   8        128.36         99.31         7.40 o                         
   3  12   8         29.17         36.94         7.39 o                         
   4  12   8        159.34        143.20         8.58 o                         
   5  12   8        292.54        321.66        12.02 o                         
   6  12   8          0.61         10.97         7.97 o                         
   7  12   8        133.65        181.20        13.80 o                         
   8  12   8         20.37         11.82         8.18 o                         
   9  12   8          0.05         -8.46         9.80 o                         
  10  12   8        196.42        194.75        11.11 o                         
  11  12   8         37.54         37.51        12.05 o                         
   1  13   8        309.40        309.49        11.66 o                         
   2  13   8        410.78        418.48        13.99 o                         
   3  13   8        241.59        267.22        12.29 o                         
   4  13   8        130.85        148.72        17.14 o                         
   5  13   8        309.37        352.28        12.91 o                         
   6  13   8        483.13        526.42        23.36 o                         
   7  13   8         22.58         22.22         7.99 o                         
   8  13   8          0.07          0.17         8.38 o                         
   9  13   8         16.23          3.07         8.48 o                         
  10  13   8        112.48         99.28        10.92 o                         
   0  14   8         42.09         54.53        11.90 o                         
   1  14   8        237.29        261.18        13.20 o                         
   2  14   8        436.46        485.65        19.06 o                         
   3  14   8         86.65         83.61         8.65 o                         
   4  14   8          2.39          0.97        12.40 o                         
   5  14   8          3.87         -1.72        12.30 o                         
   6  14   8          0.89        -10.09        10.32 o                         
   7  14   8         46.12         69.52         9.87 o                         
   8  14   8        199.41        173.79        10.86 o                         
   9  14   8         56.99         42.63        12.82 o                         
   1  15   8         75.34         56.43        10.18 o                         
   2  15   8         44.18         27.77         9.42 o                         
   3  15   8         24.31         45.57         8.77 o                         
   4  15   8        121.76        148.14        14.46 o                         
   5  15   8         20.44         14.47         9.90 o                         
   6  15   8        158.93        177.90        14.19 o                         
   7  15   8          3.38         10.49        16.73 o                         
   0  16   8         24.88         35.82        22.72 o                         
   1  16   8        184.11        183.84        16.24 o                         
   2  16   8          6.10         21.90        15.32 o                         
   3  16   8        169.92        152.00        18.13 o                         
   4  16   8         70.96         70.80        18.97 o                         
   5  16   8        366.11        284.36        26.79 o                         
   1   1   9       1178.45       1064.74        41.05 o                         
   2   1   9        665.56        672.00        26.74 o                         
   3   1   9       2420.22       2492.08        56.26 o                         
   4   1   9        350.40        380.06         8.36 o                         
   5   1   9        406.11        468.04         9.37 o                         
   6   1   9       3059.16       3325.66        57.06 o                         
   7   1   9        462.86        504.11        10.77 o                         
   8   1   9       1590.21       1696.38        30.39 o                         
   9   1   9         29.97         26.99         6.09 o                         
  10   1   9         15.30         34.03         6.82 o                         
  11   1   9        140.01        141.13         8.43 o                         
  12   1   9         79.45         70.99         8.47 o                         
  13   1   9        159.86        167.08         9.71 o                         
  14   1   9        394.53        382.33        14.43 o                         
  15   1   9         50.88         61.62        10.21 o                         
  16   1   9          0.03         26.49        36.06 o                         
   0   2   9        104.19         85.64        10.27 o                         
   1   2   9        841.15        828.03        33.69 o                         
   2   2   9        359.46        335.31        13.52 o                         
   3   2   9         14.45          5.63         3.67 o                         
   4   2   9       1590.27       1707.72        32.57 o                         
   5   2   9        764.40        884.39        16.22 o                         
   6   2   9        390.67        374.42         8.16 o                         
   7   2   9        326.52        357.90         8.23 o                         
   8   2   9         11.60         13.72         5.45 o                         
   9   2   9        139.85        171.13         7.04 o                         
  10   2   9        271.40        281.54        10.44 o                         
  11   2   9       3995.29       3815.30        77.26 o                         
  12   2   9         14.62         15.26         8.19 o                         
  13   2   9         74.80         60.08         8.79 o                         
  14   2   9         11.38          4.72         9.23 o                         
  15   2   9        127.16        119.81        10.83 o                         
   1   3   9         22.69         21.10         6.06 o                         
   2   3   9         84.08        122.08         5.02 o                         
   3   3   9       3494.38       3644.05        75.36 o                         
   4   3   9       3142.34       3282.09        57.99 o                         
   5   3   9        148.01        165.65         5.57 o                         
   6   3   9       1149.49       1023.15        17.33 o                         
   7   3   9          6.91          8.33         4.38 o                         
   8   3   9        957.48        975.54        18.94 o                         
   9   3   9         75.62         72.49         6.31 o                         
  10   3   9        398.72        369.05        11.60 o                         
  11   3   9        821.08        874.27        24.18 o                         
  12   3   9         23.55         19.06         8.78 o                         
  13   3   9         52.63         52.92         8.89 o                         
  14   3   9       1039.40        988.56        27.17 o                         
  15   3   9          1.47        -10.03        10.03 o                         
   0   4   9      11455.69      11523.81       348.51 o                         
   1   4   9        834.70        869.05        19.60 o                         
   2   4   9       2366.24       2395.01        52.06 o                         
   3   4   9        326.64        272.08         8.06 o                         
   4   4   9          9.40         10.81         3.84 o                         
   5   4   9        531.83        552.75        10.75 o                         
   6   4   9         20.08         16.22         4.08 o                         
   7   4   9         40.28         46.75         4.79 o                         
   8   4   9         30.87         44.71         5.48 o                         
   9   4   9        866.04        929.76        18.61 o                         
  10   4   9         62.33         47.89         7.25 o                         
  11   4   9        713.30        681.16        16.83 o                         
  12   4   9        450.77        462.85        16.58 o                         
  13   4   9         73.85         95.16         9.78 o                         
  14   4   9        337.07        325.28        13.51 o                         
  15   4   9         26.51         37.41        11.54 o                         
   1   5   9      14478.95      14653.02       300.64 o                         
   2   5   9        266.91        334.03         8.04 o                         
   3   5   9        772.27        881.66        19.65 o                         
   4   5   9        112.51        125.02         4.96 o                         
   5   5   9         16.32         16.81         3.94 o                         
   6   5   9        812.08        898.24        15.62 o                         
   7   5   9          4.49          8.31         4.76 o                         
   8   5   9        194.73        225.16         7.03 o                         
   9   5   9        653.97        616.94        15.52 o                         
  10   5   9         45.51         49.26         7.38 o                         
  11   5   9        118.91         96.20         8.82 o                         
  12   5   9         21.07          3.24        13.52 o                         
  13   5   9        476.75        479.22        16.44 o                         
  14   5   9        706.84        716.05        24.60 o                         
  15   5   9         92.16         45.78        17.85 o                         
   0   6   9       1018.45        949.74        27.09 o                         
   1   6   9         69.38         84.56         4.69 o                         
   2   6   9        794.31        807.28        15.64 o                         
   3   6   9       1150.29       1188.35        21.62 o                         
   4   6   9         20.99         20.46         3.94 o                         
   5   6   9         56.30         60.30         4.49 o                         
   6   6   9        435.36        451.51         9.42 o                         
   7   6   9         25.69         29.68         5.05 o                         
   8   6   9        114.60        119.83         8.09 o                         
   9   6   9       2289.79       2369.14        51.15 o                         
  10   6   9         80.52        104.57         8.00 o                         
  11   6   9        134.89        108.89         8.97 o                         
  12   6   9         22.91         24.16         8.84 o                         
  13   6   9        182.71        152.04        10.49 o                         
  14   6   9         14.63          7.00        10.40 o                         
  15   6   9          0.76         13.49        24.99 o                         
   1   7   9        204.64        213.09         6.06 o                         
   2   7   9        891.92        906.59        16.64 o                         
   3   7   9        505.76        505.11        11.26 o                         
   4   7   9        198.10        217.62         7.62 o                         
   5   7   9        307.55        331.42         8.90 o                         
   6   7   9          1.76          9.99         4.89 o                         
   7   7   9        304.81        333.95         9.61 o                         
   8   7   9        639.51        693.89        16.84 o                         
   9   7   9        618.07        663.55        15.39 o                         
  10   7   9        304.77        295.58        12.93 o                         
  11   7   9       1278.48       1299.81        40.48 o                         
  12   7   9        227.34        224.70        11.42 o                         
  13   7   9        231.98        200.60        14.70 o                         
  14   7   9        527.93        489.24        35.06 o                         
   0   8   9          0.00         15.80         7.18 o                         
   1   8   9        353.71        373.65        10.06 o                         
   2   8   9       3302.21       3292.39        60.09 o                         
   3   8   9        540.70        596.66        13.68 o                         
   4   8   9         33.83         41.39         5.89 o                         
   5   8   9       2054.03       2066.81        36.62 o                         
   6   8   9         24.97         26.04         5.34 o                         
   7   8   9        155.46        186.74        12.34 o                         
   8   8   9       2476.66       2599.94        48.66 o                         
   9   8   9        529.06        551.11        20.05 o                         
  10   8   9        329.84        375.20        18.38 o                         
  11   8   9          5.66          3.16         8.53 o                         
  12   8   9        153.95        130.80        12.08 o                         
  13   8   9        109.28        120.85        12.30 o                         
  14   8   9        135.09        146.58        18.40 o                         
   1   9   9        217.15        250.32         9.35 o                         
   2   9   9       1098.38       1070.70        22.02 o                         
   3   9   9        395.03        389.05         9.97 o                         
   4   9   9        915.56        963.46        18.08 o                         
   5   9   9          1.76         -4.43         5.27 o                         
   6   9   9       1197.77       1178.96        24.95 o                         
   7   9   9        319.63        330.29         9.91 o                         
   8   9   9       1332.05       1327.78        30.33 o                         
   9   9   9         98.68         76.21         8.07 o                         
  10   9   9        164.54        165.98         9.68 o                         
  11   9   9        374.11        331.57        15.15 o                         
  12   9   9         25.12         -0.57         9.68 o                         
  13   9   9        102.47         95.16        13.52 o                         
   0  10   9        992.91       1103.61        34.69 o                         
   1  10   9          4.57         13.86         5.66 o                         
   2  10   9        953.63        995.37        21.08 o                         
   3  10   9        390.52        372.07        10.06 o                         
   4  10   9          0.20          4.21         5.78 o                         
   5  10   9       2209.12       2235.39        41.59 o                         
   6  10   9        416.11        396.25        12.12 o                         
   7  10   9        489.03        500.54        14.01 o                         
   8  10   9        264.93        300.19        15.87 o                         
   9  10   9         44.42         63.43         8.02 o                         
  10  10   9       2385.03       2536.76        65.13 o                         
  11  10   9        101.01        120.26        14.24 o                         
  12  10   9        456.15        399.26        30.81 o                         
   1  11   9        118.54         99.01        11.47 o                         
   2  11   9         22.62         28.59         9.98 o                         
   3  11   9         73.03         80.06         6.93 o                         
   4  11   9         74.22         91.14         8.18 o                         
   5  11   9          1.55         -1.42         7.22 o                         
   6  11   9          7.54         15.94         9.60 o                         
   7  11   9        691.45        743.99        24.73 o                         
   8  11   9        270.26        264.62        11.23 o                         
   9  11   9         50.09         44.85         8.44 o                         
  10  11   9        712.91        640.23        20.55 o                         
  11  11   9         93.81         79.60        11.17 o                         
  12  11   9          0.23        -17.54        18.21 o                         
   0  12   9       3059.70       2925.50        91.55 o                         
   1  12   9       1637.85       1566.76        36.86 o                         
   2  12   9       4792.85       4845.66       109.82 o                         
   3  12   9        300.06        288.21        11.59 o                         
   4  12   9        383.53        417.15        13.60 o                         
   5  12   9        151.07        198.89        12.66 o                         
   6  12   9        246.00        227.83        16.80 o                         
   7  12   9        308.56        317.33        13.03 o                         
   8  12   9        190.44        210.22        14.70 o                         
   9  12   9          1.72          3.75        10.28 o                         
  10  12   9          6.44         13.15        18.47 o                         
  11  12   9         74.51         47.80        22.02 o                         
   1  13   9        273.51        280.10        13.76 o                         
   2  13   9         67.54         97.32        14.90 o                         
   3  13   9        132.05         86.58        15.75 o                         
   4  13   9         43.71         43.02        13.88 o                         
   5  13   9         26.48         25.56         7.90 o                         
   6  13   9       1220.92       1095.89        42.27 o                         
   7  13   9         11.91          8.29         8.39 o                         
   8  13   9        137.35        140.41        12.93 o                         
   9  13   9        222.31        191.77        19.19 o                         
  10  13   9        481.30        498.72        41.93 o                         
   0  14   9         25.27         17.27        12.43 o                         
   1  14   9         62.01         65.26         8.64 o                         
   2  14   9        420.48        416.93        15.01 o                         
   3  14   9        133.98        158.91        10.20 o                         
   4  14   9        154.94        127.78        12.34 o                         
   5  14   9        593.39        674.34        21.03 o                         
   6  14   9        368.20        357.81        14.41 o                         
   7  14   9        296.61        257.85        12.89 o                         
   8  14   9        119.07        113.86        17.91 o                         
   1  15   9        129.24        133.92        10.25 o                         
   2  15   9         38.40         33.58         8.98 o                         
   3  15   9         57.25         62.29         8.79 o                         
   4  15   9         33.09         53.69        10.82 o                         
   5  15   9         54.45         71.75        18.97 o                         
   6  15   9       1739.11       1736.77        88.00 o                         
   7  15   9         59.75         25.49        19.12 o                         
   0  16   9         31.67         11.32        27.12 o                         
   1  16   9          0.51        -11.34        18.85 o                         
   2  16   9        622.46        539.88        27.53 o                         
   3  16   9         38.75         29.78        25.08 o                         
   4  16   9          0.41          7.55        21.92 o                         
   0   0  10       7112.75       7768.05       406.46 o                         
   1   0  10        405.64        398.57        15.30 o                         
   2   0  10       3093.67       3266.99        99.72 o                         
   3   0  10       2135.13       2377.86        89.74 o                         
   4   0  10       5334.31       5545.02       124.35 o                         
   5   0  10         28.60         20.11         5.15 o                         
   6   0  10        385.44        367.96        11.50 o                         
   7   0  10         16.12         14.04         7.16 o                         
   8   0  10       1928.96       2066.97        59.77 o                         
   9   0  10       2321.39       2323.79        63.33 o                         
  10   0  10       1513.36       1551.20        44.23 o                         
  11   0  10       3107.79       2911.10        78.29 o                         
  12   0  10       4592.11       4240.54       120.55 o                         
  13   0  10         39.30         11.77        12.15 o                         
  14   0  10         58.82         45.82        16.09 o                         
  15   0  10         66.50         43.85        15.06 o                         
   1   1  10       4389.01       4460.37       104.92 o                         
   2   1  10        423.81        441.26        10.03 o                         
   3   1  10        387.31        424.85        10.42 o                         
   4   1  10       2485.36       2573.41        51.79 o                         
   5   1  10         40.18         52.81         4.22 o                         
   6   1  10        457.26        455.37        10.24 o                         
   7   1  10        411.92        410.14         9.79 o                         
   8   1  10        800.54        805.13        15.89 o                         
   9   1  10         10.44          0.99         6.45 o                         
  10   1  10        172.87        216.93         9.64 o                         
  11   1  10       3875.39       3805.90        82.70 o                         
  12   1  10        262.41        213.26        10.19 o                         
  13   1  10        516.91        513.94        14.65 o                         
  14   1  10        257.72        297.77        12.75 o                         
  15   1  10         46.51         57.25        11.74 o                         
   0   2  10        972.81        992.89        29.19 o                         
   1   2  10        958.94        847.52        16.85 o                         
   2   2  10       1210.29       1271.59        23.74 o                         
   3   2  10      10471.54      10366.64       205.09 o                         
   4   2  10        135.52        164.98         5.16 o                         
   5   2  10        819.07       1018.23        18.12 o                         
   6   2  10        224.27        223.12         6.20 o                         
   7   2  10        228.13        221.18         7.10 o                         
   8   2  10        128.93        132.59         6.49 o                         
   9   2  10        881.64        850.00        17.63 o                         
  10   2  10         48.59         48.50         7.95 o                         
  11   2  10       2657.54       2651.11        60.96 o                         
  12   2  10        653.16        664.13        17.22 o                         
  13   2  10        119.62        141.37         9.52 o                         
  14   2  10        164.66        178.11        12.95 o                         
  15   2  10        206.97        195.84        13.66 o                         
   1   3  10       1251.24       1216.92        23.76 o                         
   2   3  10        288.66        333.88         7.41 o                         
   3   3  10       7079.30       7332.54       128.33 o                         
   4   3  10         17.21         18.57         3.70 o                         
   5   3  10       2379.41       2492.43        42.06 o                         
   6   3  10        175.40        190.40         5.99 o                         
   7   3  10        879.99        872.52        16.29 o                         
   8   3  10        128.90        114.95         6.37 o                         
   9   3  10        179.60        172.31         7.52 o                         
  10   3  10        135.57        136.65         8.62 o                         
  11   3  10        896.81        899.76        22.44 o                         
  12   3  10        208.66        220.92        11.93 o                         
  13   3  10        132.30        151.31        10.22 o                         
  14   3  10         71.50         96.64        12.00 o                         
  15   3  10         75.04         45.71        12.45 o                         
   0   4  10       5026.01       5338.55       132.81 o                         
   1   4  10        573.06        594.80        11.63 o                         
   2   4  10       4250.06       4133.62        72.84 o                         
   3   4  10        310.46        379.77         8.35 o                         
   4   4  10       4199.51       4196.28        73.87 o                         
   5   4  10       6319.63       6554.31       109.17 o                         
   6   4  10        574.64        606.15        11.96 o                         
   7   4  10        125.63        134.51         5.86 o                         
   8   4  10          3.68          5.60         5.69 o                         
   9   4  10          7.92         14.32         6.90 o                         
  10   4  10          3.43         -5.45         7.01 o                         
  11   4  10       1446.39       1458.52        31.71 o                         
  12   4  10        920.39        972.32        29.02 o                         
  13   4  10        955.81        906.90        31.85 o                         
  14   4  10        105.62        114.40        10.21 o                         
  15   4  10        214.22        235.77        36.06 o                         
   1   5  10       5190.68       5270.16       101.21 o                         
   2   5  10        295.01        360.07         8.10 o                         
   3   5  10          2.43         12.80         3.91 o                         
   4   5  10        246.91        238.56         6.61 o                         
   5   5  10         87.28        102.71         4.91 o                         
   6   5  10        522.12        550.60        10.83 o                         
   7   5  10         29.75         36.32         5.53 o                         
   8   5  10       1955.43       1871.72        33.18 o                         
   9   5  10        938.81        956.68        23.28 o                         
  10   5  10        192.26        169.13         9.13 o                         
  11   5  10       1799.92       1909.97        47.17 o                         
  12   5  10        305.35        246.27        13.85 o                         
  13   5  10         11.21         15.88         9.42 o                         
  14   5  10        120.10        103.58        10.13 o                         
  15   5  10          3.67         31.64        20.82 o                         
   0   6  10       9966.67       9811.33       219.68 o                         
   1   6  10         52.00         60.21         5.44 o                         
   2   6  10          1.89          8.60         3.85 o                         
   3   6  10        136.47        149.07         6.14 o                         
   4   6  10        284.01        261.29         6.79 o                         
   5   6  10         20.83         25.84         4.35 o                         
   6   6  10       1474.96       1504.81        26.05 o                         
   7   6  10        150.83        134.29         6.15 o                         
   8   6  10       1602.71       1617.86        37.80 o                         
   9   6  10        699.07        695.64        16.15 o                         
  10   6  10          0.80          0.15         7.35 o                         
  11   6  10       1472.32       1649.35        41.98 o                         
  12   6  10        294.86        292.21        12.67 o                         
  13   6  10         34.89         64.35        10.86 o                         
  14   6  10         27.87         30.96        11.03 o                         
   1   7  10        711.47        758.45        14.63 o                         
   2   7  10          0.26          2.76         4.17 o                         
   3   7  10          3.04          8.20         4.50 o                         
   4   7  10        409.34        413.92        10.49 o                         
   5   7  10       1546.99       1621.96        28.64 o                         
   6   7  10        300.29        345.18         9.60 o                         
   7   7  10        910.54        988.34        18.78 o                         
   8   7  10       3622.96       3595.76        66.18 o                         
   9   7  10         36.31         60.57         7.67 o                         
  10   7  10        187.58        188.09         9.84 o                         
  11   7  10         52.51         56.07         8.77 o                         
  12   7  10        517.42        454.88        18.15 o                         
  13   7  10        224.21        245.28        13.49 o                         
  14   7  10         88.62         96.88        16.09 o                         
   0   8  10       1002.27       1018.79        30.14 o                         
   1   8  10          9.62         20.56         5.60 o                         
   2   8  10          0.03         11.67         5.70 o                         
   3   8  10         10.16         12.70         5.22 o                         
   4   8  10         72.01         70.44         5.53 o                         
   5   8  10       1595.80       1567.34        28.51 o                         
   6   8  10          5.36          2.17         5.61 o                         
   7   8  10        391.04        388.57        15.66 o                         
   8   8  10        484.29        462.72        12.81 o                         
   9   8  10         40.26         29.55         7.43 o                         
  10   8  10       2123.67       2160.32        56.08 o                         
  11   8  10        603.74        582.16        18.93 o                         
  12   8  10         86.12         56.29        12.73 o                         
  13   8  10          0.02         -9.33        11.56 o                         
   1   9  10       1184.36       1252.65        26.18 o                         
   2   9  10          1.14         14.81         5.16 o                         
   3   9  10         54.71         45.25         6.15 o                         
   4   9  10          6.48         13.82         5.33 o                         
   5   9  10         46.78         49.22         8.22 o                         
   6   9  10        599.87        584.03        14.09 o                         
   7   9  10       1227.22       1329.74        29.07 o                         
   8   9  10        744.44        788.31        19.12 o                         
   9   9  10        587.08        564.97        18.64 o                         
  10   9  10        111.81        113.09         9.19 o                         
  11   9  10         42.24         18.20         9.75 o                         
  12   9  10         14.73         17.53        10.11 o                         
  13   9  10         52.41        101.10        19.26 o                         
   0  10  10         67.69         95.90        13.36 o                         
   1  10  10         22.56         28.05         6.43 o                         
   2  10  10        179.00        215.76        11.21 o                         
   3  10  10        776.95        804.60        19.98 o                         
   4  10  10         53.96         44.76         6.86 o                         
   5  10  10       2751.75       2854.74        51.35 o                         
   6  10  10        860.56        897.72        21.04 o                         
   7  10  10       1023.49       1113.71        27.81 o                         
   8  10  10        207.83        207.00        14.91 o                         
   9  10  10         18.98         24.34         8.23 o                         
  10  10  10          1.08          1.64        12.76 o                         
  11  10  10          0.15          3.73         9.45 o                         
  12  10  10          4.79         -7.98        18.42 o                         
   1  11  10        115.82        115.85        10.08 o                         
   2  11  10         40.82         37.61         8.72 o                         
   3  11  10          8.32         21.40         7.21 o                         
   4  11  10        120.47        123.35         8.35 o                         
   5  11  10        819.86        870.24        21.83 o                         
   6  11  10        470.45        457.71        15.65 o                         
   7  11  10         80.52        107.07        15.01 o                         
   8  11  10        308.17        285.27        12.01 o                         
   9  11  10         19.59          1.11        11.01 o                         
  10  11  10        463.99        427.13        19.62 o                         
  11  11  10         96.13         72.98        13.27 o                         
   0  12  10        161.77        135.97        12.36 o                         
   1  12  10       1323.64       1320.77        31.78 o                         
   2  12  10        460.65        483.64        15.88 o                         
   3  12  10          2.57         22.43        10.25 o                         
   4  12  10        552.62        559.58        17.94 o                         
   5  12  10        265.17        273.36        15.26 o                         
   6  12  10        539.93        519.95        16.37 o                         
   7  12  10         60.28         52.38        11.61 o                         
   8  12  10         81.78        104.07         9.84 o                         
   9  12  10          6.54         19.23         9.30 o                         
  10  12  10         46.11         26.80        10.70 o                         
   1  13  10        414.82        414.35        14.77 o                         
   2  13  10          8.33          1.13        13.38 o                         
   3  13  10        322.78        363.30        13.57 o                         
   4  13  10        498.48        487.18        15.78 o                         
   5  13  10        382.48        380.11        15.31 o                         
   6  13  10        534.03        531.62        18.10 o                         
   7  13  10         58.58         46.56         9.92 o                         
   8  13  10        155.65        141.56        19.12 o                         
   9  13  10         46.56         44.57        11.32 o                         
   0  14  10        247.23        249.25        19.32 o                         
   1  14  10         10.25         20.78         8.19 o                         
   2  14  10         50.54         77.29        10.00 o                         
   3  14  10         55.81         46.49         8.59 o                         
   4  14  10         25.55         40.08         9.02 o                         
   5  14  10          0.59          7.31         9.61 o                         
   6  14  10         38.00         25.87         8.42 o                         
   7  14  10         43.16         29.57        11.37 o                         
   8  14  10          1.27         19.00        33.10 o                         
   1  15  10        124.31        122.79        11.28 o                         
   2  15  10        217.46        199.66        11.31 o                         
   3  15  10          0.60          9.11         8.45 o                         
   4  15  10        105.40        105.86        12.60 o                         
   5  15  10        128.43        136.98        31.17 o                         
   6  15  10        586.82        538.53        68.91 o                         
   0  16  10        478.42        460.93        61.53 o                         
   1  16  10        180.85        248.57        34.79 o                         
   2  16  10          6.80          1.70        59.53 o                         
   3  16  10        118.19        126.64        27.86 o                         
   1   1  11        128.35        111.43         4.48 o                         
   2   1  11         87.67         99.79         4.70 o                         
   3   1  11        277.80        320.22         7.21 o                         
   4   1  11        153.82        162.09         5.19 o                         
   5   1  11        154.69        153.73         5.11 o                         
   6   1  11        668.62        699.68        16.26 o                         
   7   1  11       1295.82       1279.44        24.76 o                         
   8   1  11        121.85        120.16         6.63 o                         
   9   1  11         46.94         38.09         6.97 o                         
  10   1  11         29.38         26.38         7.41 o                         
  11   1  11         23.47         77.50        19.36 o                         
  12   1  11        268.64        262.06        15.07 o                         
  13   1  11          4.18         -0.66         8.76 o                         
  14   1  11         19.97         19.42        10.10 o                         
  15   1  11         42.83         53.02        12.57 o                         
   0   2  11      16930.35      17463.47       430.00 o                         
   1   2  11        271.21        278.14         6.93 o                         
   2   2  11        334.99        313.88         7.32 o                         
   3   2  11         84.96        105.49         5.14 o                         
   4   2  11         39.68         25.24         4.05 o                         
   5   2  11         64.12         80.02         4.53 o                         
   6   2  11         34.20         32.66         4.78 o                         
   7   2  11          0.73          5.97         5.29 o                         
   8   2  11          1.72          6.23         5.89 o                         
   9   2  11       1020.59        979.97        21.97 o                         
  10   2  11       1253.17       1234.31        26.59 o                         
  11   2  11        841.50        839.13        21.10 o                         
  12   2  11         72.00         74.96         9.86 o                         
  13   2  11          1.56         15.47         8.98 o                         
  14   2  11        126.56         85.85        10.08 o                         
  15   2  11         25.00         25.70        13.85 o                         
   1   3  11        660.17        633.68        12.46 o                         
   2   3  11          0.01          8.78         3.75 o                         
   3   3  11        622.47        668.30        13.96 o                         
   4   3  11        439.44        435.13         9.87 o                         
   5   3  11         98.00        126.69         5.26 o                         
   6   3  11         95.73         82.22         5.44 o                         
   7   3  11         54.24         64.41         5.32 o                         
   8   3  11         24.87         53.90         9.45 o                         
   9   3  11         87.41        111.44         7.48 o                         
  10   3  11        246.23        283.31        10.28 o                         
  11   3  11         30.64         24.70         8.64 o                         
  12   3  11          4.87         26.85         8.97 o                         
  13   3  11        115.43        116.17        10.46 o                         
  14   3  11        145.53        173.10        10.57 o                         
  15   3  11         51.33         22.96        15.70 o                         
   0   4  11        362.85        452.93        14.41 o                         
   1   4  11       1636.78       1760.13        30.87 o                         
   2   4  11        792.53        800.67        15.40 o                         
   3   4  11        370.98        392.21         9.12 o                         
   4   4  11         68.74         78.67         4.91 o                         
   5   4  11        371.56        395.22         9.30 o                         
   6   4  11          0.21          0.81         4.87 o                         
   7   4  11        265.56        283.50         7.88 o                         
   8   4  11        349.22        354.16         9.61 o                         
   9   4  11         76.18         66.55         7.23 o                         
  10   4  11         33.58         43.74         7.76 o                         
  11   4  11        306.46        367.75        14.39 o                         
  12   4  11        228.27        274.26        14.41 o                         
  13   4  11         34.80         32.24         9.36 o                         
  14   4  11          5.88         -0.64         9.97 o                         
   1   5  11         70.41         52.67         4.15 o                         
   2   5  11          5.39         14.79         3.94 o                         
   3   5  11          3.02          9.54         4.32 o                         
   4   5  11        835.30        894.05        17.18 o                         
   5   5  11        320.74        356.49         8.01 o                         
   6   5  11          1.99          9.85         4.95 o                         
   7   5  11       2169.09       2243.21        38.05 o                         
   8   5  11         51.98         44.83         7.08 o                         
   9   5  11        634.52        625.92        15.27 o                         
  10   5  11         87.92         66.78         8.14 o                         
  11   5  11        146.77        130.14        10.66 o                         
  12   5  11        596.32        572.76        18.69 o                         
  13   5  11        372.30        403.41        24.83 o                         
  14   5  11          1.73         -4.67        16.49 o                         
   0   6  11       4353.79       4455.52       126.02 o                         
   1   6  11        176.70        202.41         6.65 o                         
   2   6  11       1834.01       1839.25        36.92 o                         
   3   6  11         24.95         19.91         4.53 o                         
   4   6  11          5.65          4.49         4.45 o                         
   5   6  11       1387.84       1478.71        26.96 o                         
   6   6  11        169.83        176.06         6.51 o                         
   7   6  11       2622.69       2701.83        47.24 o                         
   8   6  11         17.86         20.57         6.18 o                         
   9   6  11         12.59         18.48         7.21 o                         
  10   6  11         91.37         94.25         8.52 o                         
  11   6  11          3.89         -1.92         8.35 o                         
  12   6  11        247.84        236.20        13.76 o                         
  13   6  11         53.91         64.82        10.17 o                         
  14   6  11          8.62         20.81        11.88 o                         
   1   7  11          6.07         16.65         4.69 o                         
   2   7  11        438.17        488.99        12.17 o                         
   3   7  11        358.39        366.64        10.02 o                         
   4   7  11         39.93         49.24         6.51 o                         
   5   7  11        189.81        190.81         7.04 o                         
   6   7  11       2130.14       2243.06        38.15 o                         
   7   7  11        165.86        186.04        10.41 o                         
   8   7  11        134.00        156.75         9.35 o                         
   9   7  11        609.55        607.95        16.84 o                         
  10   7  11         15.54         29.92        11.36 o                         
  11   7  11         32.37         34.51         8.98 o                         
  12   7  11         82.10         90.62        11.27 o                         
  13   7  11         73.73         80.54        11.55 o                         
   0   8  11        379.25        361.06        14.49 o                         
   1   8  11        261.20        235.04         7.95 o                         
   2   8  11          0.08          0.44         5.19 o                         
   3   8  11        497.13        474.07        11.15 o                         
   4   8  11       1509.20       1511.06        28.56 o                         
   5   8  11          0.45          6.45         5.85 o                         
   6   8  11        548.11        547.17        14.53 o                         
   7   8  11        701.74        745.21        17.82 o                         
   8   8  11         45.38         47.24        10.73 o                         
   9   8  11          0.37          6.48        10.90 o                         
  10   8  11        421.21        416.30        14.92 o                         
  11   8  11        405.39        385.57        15.14 o                         
  12   8  11         29.41         30.20        19.76 o                         
  13   8  11        409.41        546.54        68.40 o                         
   1   9  11        587.74        597.28        13.68 o                         
   2   9  11          2.14          1.01         5.43 o                         
   3   9  11       1196.66       1216.72        26.55 o                         
   4   9  11        683.41        701.21        17.08 o                         
   5   9  11        704.28        702.53        15.42 o                         
   6   9  11       1580.05       1636.61        36.34 o                         
   7   9  11        351.78        375.21        14.37 o                         
   8   9  11       3936.45       3819.06       103.02 o                         
   9   9  11          1.99         -0.74         7.87 o                         
  10   9  11         40.09         41.05         9.36 o                         
  11   9  11        237.79        206.49        15.56 o                         
  12   9  11         76.38         81.06        13.54 o                         
   0  10  11        400.50        417.08        21.25 o                         
   1  10  11        591.06        596.86        20.70 o                         
   2  10  11        386.08        435.20        13.04 o                         
   3  10  11       1772.98       1764.13        36.39 o                         
   4  10  11       2318.62       2341.21        47.25 o                         
   5  10  11       2743.56       2773.47        55.25 o                         
   6  10  11        415.11        389.17        12.15 o                         
   7  10  11        147.53        127.01        11.47 o                         
   8  10  11         51.58         96.55        15.39 o                         
   9  10  11         34.06         13.04         8.36 o                         
  10  10  11        445.26        460.51        21.25 o                         
  11  10  11        197.13        171.01        12.73 o                         
  12  10  11        329.05        345.10        36.56 o                         
   1  11  11         71.08         57.96         7.57 o                         
   2  11  11        170.52        222.67        13.33 o                         
   3  11  11        425.93        432.29        15.51 o                         
   4  11  11        289.14        270.40        11.60 o                         
   5  11  11          9.72         37.06         7.92 o                         
   6  11  11         12.66         33.82        13.82 o                         
   7  11  11        679.38        707.90        20.80 o                         
   8  11  11       1002.87        956.07        33.68 o                         
   9  11  11        193.78        175.24        12.23 o                         
  10  11  11         44.01         17.75        12.02 o                         
  11  11  11         40.68         54.92        19.03 o                         
   0  12  11        336.34        348.47        18.45 o                         
   1  12  11       1484.49       1475.39        36.73 o                         
   2  12  11        397.75        367.61        14.58 o                         
   3  12  11        386.95        404.19        16.92 o                         
   4  12  11        138.50        172.54        10.54 o                         
   5  12  11         36.49         42.21         9.91 o                         
   6  12  11          0.04         17.67        11.41 o                         
   7  12  11        148.11        133.96        17.00 o                         
   8  12  11         65.83         80.17        13.60 o                         
   9  12  11        155.27        137.07        16.41 o                         
  10  12  11         12.18         14.72        33.21 o                         
   1  13  11          0.92         -2.89         7.93 o                         
   2  13  11         51.70         63.37         8.49 o                         
   3  13  11        110.33        152.64        14.40 o                         
   4  13  11         29.14         29.57         8.16 o                         
   5  13  11        346.19        334.88        15.92 o                         
   6  13  11         70.39         54.97         9.54 o                         
   7  13  11        398.51        395.78        22.79 o                         
   8  13  11        124.06        130.27        18.46 o                         
   9  13  11         40.98         59.22        12.03 o                         
   0  14  11       1272.26       1314.35        50.88 o                         
   1  14  11        249.28        332.22        13.95 o                         
   2  14  11        112.95        101.81        15.60 o                         
   3  14  11         41.40         36.52        16.55 o                         
   4  14  11        167.05        173.90        11.13 o                         
   5  14  11       1144.99       1133.63        57.22 o                         
   6  14  11         10.78          8.17         8.96 o                         
   7  14  11        734.10        675.36        73.79 o                         
   1  15  11        487.80        383.95        15.68 o                         
   2  15  11          7.33          4.68         9.15 o                         
   3  15  11        708.94        702.74        44.45 o                         
   4  15  11         75.10         56.59        12.87 o                         
   5  15  11          1.35        -16.32        16.72 o                         
   0   0  12        442.86        456.37        25.42 o                         
   1   0  12       1258.65       1130.04        33.83 o                         
   2   0  12       3681.55       3926.97        84.20 o                         
   3   0  12       4212.74       4336.68        97.65 o                         
   4   0  12        428.89        517.19        13.86 o                         
   5   0  12        416.64        481.54        14.49 o                         
   6   0  12        625.76        592.44        18.66 o                         
   7   0  12         29.66         27.87         8.69 o                         
   8   0  12       1252.12       1225.37        35.39 o                         
   9   0  12       1570.49       1557.53        44.66 o                         
  10   0  12         22.26          2.38        11.35 o                         
  11   0  12         44.04         61.76        11.81 o                         
  12   0  12       2169.26       2306.98        72.55 o                         
  13   0  12        195.39        221.90        14.88 o                         
  14   0  12        115.52        107.34        17.12 o                         
  15   0  12         54.79         62.47        22.95 o                         
   1   1  12        583.07        647.24        11.81 o                         
   2   1  12        322.99        306.20         7.13 o                         
   3   1  12        554.38        552.54        10.87 o                         
   4   1  12       4921.66       5021.53        81.76 o                         
   5   1  12        954.69        995.69        18.70 o                         
   6   1  12       1264.26       1281.29        23.35 o                         
   7   1  12          0.84          0.22         5.86 o                         
   8   1  12       1206.01       1250.40        24.87 o                         
   9   1  12         46.13         52.84         7.97 o                         
  10   1  12       2484.07       2332.88        51.85 o                         
  11   1  12        981.03        955.10        23.37 o                         
  12   1  12        228.46        225.65        10.26 o                         
  13   1  12       1432.91       1440.71        39.00 o                         
  14   1  12        188.11        172.11        10.66 o                         
  15   1  12         37.86         69.54        23.39 o                         
   0   2  12       5408.79       5449.32       122.16 o                         
   1   2  12       1288.56       1171.19        21.67 o                         
   2   2  12         75.77        112.97         5.52 o                         
   3   2  12        779.46        861.28        15.40 o                         
   4   2  12         32.52         16.44         4.41 o                         
   5   2  12        137.40        132.28         5.82 o                         
   6   2  12        108.05        115.01         6.07 o                         
   7   2  12        694.12        693.32        14.44 o                         
   8   2  12        110.67        112.94         6.83 o                         
   9   2  12       1317.71       1237.19        26.91 o                         
  10   2  12        892.18        971.72        23.58 o                         
  11   2  12        148.15        163.96         9.84 o                         
  12   2  12        305.26        342.53        11.79 o                         
  13   2  12        166.19        166.73        10.19 o                         
  14   2  12        137.67         99.48        10.08 o                         
   1   3  12       6044.47       6172.86       105.33 o                         
   2   3  12        570.25        528.40        10.45 o                         
   3   3  12        173.00        170.12         7.88 o                         
   4   3  12         89.25        117.78         6.42 o                         
   5   3  12         38.67         32.80         4.86 o                         
   6   3  12        107.42        108.15         5.97 o                         
   7   3  12         15.40         17.75         5.61 o                         
   8   3  12        720.17        765.68        16.70 o                         
   9   3  12        253.96        233.73         8.72 o                         
  10   3  12        436.69        436.71        16.54 o                         
  11   3  12         29.68         21.27         9.19 o                         
  12   3  12         62.51         55.02         9.46 o                         
  13   3  12        106.27         89.34        10.46 o                         
  14   3  12        591.88        539.32        18.43 o                         
   0   4  12       1371.96       1312.49        34.38 o                         
   1   4  12       1271.07       1213.11        22.01 o                         
   2   4  12          5.44         15.33         4.39 o                         
   3   4  12         13.79         11.95         5.75 o                         
   4   4  12          1.21          3.50         4.49 o                         
   5   4  12         23.75         23.55         5.07 o                         
   6   4  12       1046.16       1054.47        19.95 o                         
   7   4  12        171.36        174.02         7.21 o                         
   8   4  12         39.20         42.80         7.55 o                         
   9   4  12       1703.62       1764.46        37.40 o                         
  10   4  12        111.86        109.22         8.47 o                         
  11   4  12         76.73         94.81        12.62 o                         
  12   4  12         10.40         17.40         9.70 o                         
  13   4  12         10.37          2.32        10.85 o                         
  14   4  12         24.96         13.61        11.31 o                         
   1   5  12       1298.29       1320.75        25.56 o                         
   2   5  12        937.30        996.62        19.60 o                         
   3   5  12        162.54        150.11         6.35 o                         
   4   5  12        197.25        218.34         7.48 o                         
   5   5  12          0.02         -4.16         4.86 o                         
   6   5  12       2430.53       2377.49        40.02 o                         
   7   5  12        345.97        333.94         9.54 o                         
   8   5  12         16.10         12.17         6.76 o                         
   9   5  12       2451.11       2513.55        53.61 o                         
  10   5  12         53.26         36.82         8.38 o                         
  11   5  12        291.64        265.92        16.52 o                         
  12   5  12        191.96        186.90        12.58 o                         
  13   5  12         20.09          6.43         9.83 o                         
  14   5  12        100.52         92.83        16.11 o                         
   0   6  12       7825.93       7818.29       219.61 o                         
   1   6  12       1060.09       1060.51        20.86 o                         
   2   6  12        180.79        174.33         6.21 o                         
   3   6  12        296.15        307.50         9.56 o                         
   4   6  12         31.26         36.81         5.17 o                         
   5   6  12        152.13        161.22         6.15 o                         
   6   6  12        330.39        332.78         8.62 o                         
   7   6  12        267.72        312.70         9.86 o                         
   8   6  12       2734.78       2715.51        55.82 o                         
   9   6  12         19.67         20.66         7.37 o                         
  10   6  12         59.70         47.38         9.07 o                         
  11   6  12         26.78         33.08         9.53 o                         
  12   6  12        495.96        508.43        21.02 o                         
  13   6  12        342.29        306.19        14.66 o                         
   1   7  12       1673.06       1770.68        33.59 o                         
   2   7  12        192.94        196.11         7.01 o                         
   3   7  12        676.86        756.13        16.16 o                         
   4   7  12        313.53        330.31         9.16 o                         
   5   7  12        421.50        405.58        10.04 o                         
   6   7  12        399.85        387.29        11.27 o                         
   7   7  12        569.42        576.22        14.04 o                         
   8   7  12       1159.14       1249.94        27.85 o                         
   9   7  12        391.50        386.56        15.05 o                         
  10   7  12        256.08        277.67        11.72 o                         
  11   7  12         47.09         63.10        11.26 o                         
  12   7  12        188.12        175.65        13.49 o                         
  13   7  12         11.62         16.56        11.89 o                         
   0   8  12        921.87        962.83        29.86 o                         
   1   8  12        395.76        390.06        10.49 o                         
   2   8  12        574.92        627.77        14.25 o                         
   3   8  12        279.50        318.12         9.32 o                         
   4   8  12         19.27         21.36         7.23 o                         
   5   8  12       2424.29       2572.72        51.22 o                         
   6   8  12          9.62         19.46         7.16 o                         
   7   8  12        896.86        899.26        31.11 o                         
   8   8  12        311.78        302.10        11.45 o                         
   9   8  12         11.42         -3.77         8.16 o                         
  10   8  12        251.35        239.18        11.90 o                         
  11   8  12        593.96        646.42        49.68 o                         
  12   8  12        146.11        151.41        15.82 o                         
   1   9  12        424.02        406.38        11.65 o                         
   2   9  12        282.34        309.76        12.84 o                         
   3   9  12        438.88        476.54        14.78 o                         
   4   9  12        725.55        733.50        16.36 o                         
   5   9  12         15.81         21.16         6.54 o                         
   6   9  12        471.72        482.67        15.06 o                         
   7   9  12         56.45         61.02         7.92 o                         
   8   9  12        617.40        591.20        16.81 o                         
   9   9  12         15.18         14.81         8.34 o                         
  10   9  12       1018.76        944.42        43.13 o                         
  11   9  12        306.78        264.73        22.09 o                         
  12   9  12         79.29         82.62        22.08 o                         
   0  10  12       1282.31       1159.56        40.16 o                         
   1  10  12         12.14         20.21         6.85 o                         
   2  10  12       1678.70       1694.42        39.24 o                         
   3  10  12         23.95         33.95         7.06 o                         
   4  10  12         21.27          9.48         7.20 o                         
   5  10  12        113.73        100.53         7.67 o                         
   6  10  12        269.98        285.26        18.22 o                         
   7  10  12         64.42         60.10         7.88 o                         
   8  10  12        145.52        150.35        10.26 o                         
   9  10  12         71.59         51.45         9.71 o                         
  10  10  12         97.08        105.26        10.86 o                         
  11  10  12        160.37        135.62        18.34 o                         
   1  11  12        176.42        187.28        10.28 o                         
   2  11  12         26.72         19.20         7.66 o                         
   3  11  12        680.71        732.92        21.66 o                         
   4  11  12         33.67         44.37         8.01 o                         
   5  11  12         80.32         79.00        13.38 o                         
   6  11  12         40.94         47.76         9.37 o                         
   7  11  12        104.92        106.74        17.87 o                         
   8  11  12         92.69         72.79        10.08 o                         
   9  11  12         16.32         22.71        10.40 o                         
  10  11  12        490.46        372.81        26.15 o                         
   0  12  12        440.75        442.57        34.36 o                         
   1  12  12        187.14        125.37        17.42 o                         
   2  12  12        623.90        654.90        20.57 o                         
   3  12  12        183.48        164.34         9.84 o                         
   4  12  12        770.26        760.73        22.66 o                         
   5  12  12        774.49        731.75        23.16 o                         
   6  12  12         36.79         49.16        11.54 o                         
   7  12  12        341.62        342.84        17.11 o                         
   8  12  12          0.47         -1.40         9.70 o                         
   9  12  12        176.72        163.98        14.02 o                         
   1  13  12         87.93         68.22         8.81 o                         
   2  13  12         69.40         73.68         9.27 o                         
   3  13  12        228.81        232.31        15.43 o                         
   4  13  12         11.09         -3.16         8.32 o                         
   5  13  12          2.35         23.29        24.05 o                         
   6  13  12         32.98         33.71        14.00 o                         
   7  13  12        154.76        162.10        12.45 o                         
   8  13  12         34.56         39.61        12.97 o                         
   0  14  12        379.10        393.28        24.99 o                         
   1  14  12        165.69        165.67        12.46 o                         
   2  14  12          0.65          5.60         8.43 o                         
   3  14  12        637.42        580.26        21.48 o                         
   4  14  12         17.53         16.73         8.88 o                         
   5  14  12        247.16        279.78        17.06 o                         
   6  14  12         23.34          2.86        18.46 o                         
   1  15  12          0.57          4.86        10.51 o                         
   2  15  12         89.90         83.92        10.40 o                         
   3  15  12        164.42        128.94        27.31 o                         
   4  15  12        313.99        289.76        72.45 o                         
   1   1  13       1259.52       1262.27        20.69 o                         
   2   1  13         15.04         17.92         4.34 o                         
   3   1  13        292.05        275.44         7.98 o                         
   4   1  13       1161.79       1136.67        20.37 o                         
   5   1  13          5.15          0.77         4.99 o                         
   6   1  13       1823.90       1864.98        34.84 o                         
   7   1  13       1717.42       1806.39        35.10 o                         
   8   1  13        186.89        184.47         9.61 o                         
   9   1  13          0.78         -0.30         7.89 o                         
  10   1  13         89.07         67.66         8.38 o                         
  11   1  13        101.99         79.46        10.08 o                         
  12   1  13        184.64        159.75         9.69 o                         
  13   1  13         88.45         77.61        10.46 o                         
  14   1  13         39.16         30.12        10.39 o                         
   0   2  13        806.74        811.65        20.23 o                         
   1   2  13          3.13         14.04         4.27 o                         
   2   2  13       1895.99       2009.64        33.45 o                         
   3   2  13         14.78         15.58         5.21 o                         
   4   2  13          7.29         -0.81         5.39 o                         
   5   2  13       1008.89       1071.40        19.46 o                         
   6   2  13       1454.43       1455.51        27.11 o                         
   7   2  13        239.11        249.71         8.38 o                         
   8   2  13        543.87        530.22        12.48 o                         
   9   2  13       1248.91       1206.83        26.21 o                         
  10   2  13        460.81        475.42        14.31 o                         
  11   2  13        412.87        413.73        13.51 o                         
  12   2  13         31.83         42.94         8.91 o                         
  13   2  13         64.10         58.91        10.52 o                         
  14   2  13        121.50        104.74        12.58 o                         
   1   3  13          0.92          5.76         4.25 o                         
   2   3  13        307.07        299.72        10.06 o                         
   3   3  13        175.27        164.02         6.87 o                         
   4   3  13        783.91        792.93        15.21 o                         
   5   3  13        483.97        473.30        10.53 o                         
   6   3  13       1383.66       1370.56        25.08 o                         
   7   3  13       1047.37       1110.54        21.64 o                         
   8   3  13        194.32        184.68         8.80 o                         
   9   3  13       1787.66       1790.70        36.72 o                         
  10   3  13        583.30        605.61        16.85 o                         
  11   3  13         34.27         49.68         8.99 o                         
  12   3  13        902.34        766.17        22.32 o                         
  13   3  13        147.59        143.35        11.19 o                         
  14   3  13          5.09         17.73        12.56 o                         
   0   4  13          2.43         -7.13         7.13 o                         
   1   4  13         79.94        106.65         5.91 o                         
   2   4  13       4593.14       4702.00        85.40 o                         
   3   4  13        266.41        289.24         8.16 o                         
   4   4  13        543.49        547.11        13.98 o                         
   5   4  13       2727.69       2910.53        53.42 o                         
   6   4  13       1237.03       1271.16        24.21 o                         
   7   4  13        337.17        354.66        12.28 o                         
   8   4  13         94.56        134.30         7.55 o                         
   9   4  13         35.88         47.72         7.79 o                         
  10   4  13        259.62        279.64        15.19 o                         
  11   4  13         61.01         77.38        10.18 o                         
  12   4  13         24.18         11.03        10.12 o                         
  13   4  13          2.49          9.75         9.63 o                         
  14   4  13          1.66          8.96        13.83 o                         
   1   5  13       1241.90       1240.50        22.72 o                         
   2   5  13        388.62        396.80         9.81 o                         
   3   5  13         64.01         84.04         5.53 o                         
   4   5  13       4314.25       4369.83        79.51 o                         
   5   5  13        836.89        871.27        17.14 o                         
   6   5  13       1574.91       1623.93        30.55 o                         
   7   5  13        541.71        586.76        13.93 o                         
   8   5  13        323.28        328.94        10.97 o                         
   9   5  13         37.79         61.67         8.34 o                         
  10   5  13       1025.23       1002.20        29.06 o                         
  11   5  13         47.00         31.32        10.26 o                         
  12   5  13         53.10         41.07        10.71 o                         
  13   5  13        282.88        282.00        13.65 o                         
   0   6  13         49.46         61.59         7.35 o                         
   1   6  13       2593.40       2503.10        49.56 o                         
   2   6  13       1683.18       1721.38        32.70 o                         
   3   6  13       1037.80        996.00        20.58 o                         
   4   6  13        387.27        368.68         9.27 o                         
   5   6  13        454.77        501.74        11.97 o                         
   6   6  13         89.38        124.12         8.23 o                         
   7   6  13       3560.57       3447.50        63.72 o                         
   8   6  13        264.34        262.29        12.08 o                         
   9   6  13         83.74         71.46         9.05 o                         
  10   6  13         43.61         41.55         8.78 o                         
  11   6  13          5.38        -10.14        10.14 o                         
  12   6  13        104.99         71.22        11.31 o                         
  13   6  13          1.87         -0.50        12.70 o                         
   1   7  13        131.66        137.69         6.43 o                         
   2   7  13         17.44         14.33         5.23 o                         
   3   7  13         12.93         11.73         6.31 o                         
   4   7  13          1.44         -6.42         6.42 o                         
   5   7  13        992.69       1027.49        22.29 o                         
   6   7  13        593.74        632.56        14.92 o                         
   7   7  13        673.74        706.74        18.80 o                         
   8   7  13          1.83          9.73        13.77 o                         
   9   7  13         21.57          0.42         8.38 o                         
  10   7  13          1.19          6.05         8.86 o                         
  11   7  13         60.85         74.27        10.86 o                         
  12   7  13         85.71         94.74        12.72 o                         
  13   7  13        577.93        704.29        63.06 o                         
   0   8  13       1266.45       1422.14        46.26 o                         
   1   8  13        295.07        317.90        11.20 o                         
   2   8  13        157.68        182.03        12.86 o                         
   3   8  13         73.32         78.88         7.82 o                         
   4   8  13         39.46         29.77         7.09 o                         
   5   8  13       1589.34       1626.29        33.66 o                         
   6   8  13       2036.77       2064.06        45.29 o                         
   7   8  13        237.30        204.64        14.94 o                         
   8   8  13        312.52        280.78        16.30 o                         
   9   8  13        672.27        656.12        20.28 o                         
  10   8  13          0.02         16.93        13.13 o                         
  11   8  13         39.99         22.21        10.39 o                         
  12   8  13        295.48        267.06        44.95 o                         
   1   9  13       4149.84       4244.48       101.28 o                         
   2   9  13        122.43        118.98         9.01 o                         
   3   9  13        341.79        309.10        10.96 o                         
   4   9  13         82.63        100.98         7.49 o                         
   5   9  13         83.65        116.65         7.90 o                         
   6   9  13        706.26        751.68        20.33 o                         
   7   9  13        166.79        207.26        22.13 o                         
   8   9  13        278.17        234.56        10.97 o                         
   9   9  13        181.55        152.31        10.41 o                         
  10   9  13         40.52         51.93         9.77 o                         
  11   9  13        118.88        100.79        17.28 o                         
   0  10  13       3206.69       3428.16       129.57 o                         
   1  10  13         19.46         17.08         7.80 o                         
   2  10  13        775.11        754.59        24.50 o                         
   3  10  13        105.92        128.06        10.06 o                         
   4  10  13        301.79        317.87        11.56 o                         
   5  10  13        615.35        553.78        19.76 o                         
   6  10  13       2448.30       2469.57        60.74 o                         
   7  10  13        502.87        527.63        22.62 o                         
   8  10  13          0.09         -9.25         9.25 o                         
   9  10  13         91.31         68.63        10.18 o                         
  10  10  13          5.91         10.73        10.61 o                         
   1  11  13        851.36        878.45        27.47 o                         
   2  11  13          0.13         12.15         8.55 o                         
   3  11  13         43.90         32.72        14.14 o                         
   4  11  13        747.99        729.30        23.77 o                         
   5  11  13         15.24         24.92        12.99 o                         
   6  11  13        575.87        631.80        22.84 o                         
   7  11  13          0.42          8.87        14.34 o                         
   8  11  13        116.77         83.98        10.51 o                         
   9  11  13          9.40         -2.35        11.35 o                         
   0  12  13       1424.72       1422.66        59.07 o                         
   1  12  13        199.62        251.19        15.66 o                         
   2  12  13         81.46         68.05        11.31 o                         
   3  12  13         13.00         13.88         8.31 o                         
   4  12  13          1.20         16.90         9.60 o                         
   5  12  13          7.45         23.75        16.63 o                         
   6  12  13        277.71        282.93        26.97 o                         
   7  12  13         16.43         17.38         9.33 o                         
   8  12  13          0.61          0.91        12.63 o                         
   1  13  13        238.06        284.33        16.77 o                         
   2  13  13          0.61         13.73         8.51 o                         
   3  13  13          0.00          2.01         8.48 o                         
   4  13  13        419.53        367.14        20.03 o                         
   5  13  13          9.22         36.22        22.16 o                         
   6  13  13        594.93        636.93        26.09 o                         
   7  13  13         25.86         18.12        11.42 o                         
   0  14  13       1058.52       1064.35        64.97 o                         
   1  14  13        170.38        175.12        10.83 o                         
   2  14  13        126.03        132.94        10.31 o                         
   3  14  13         48.32         63.95         8.92 o                         
   4  14  13          0.52          4.81        14.35 o                         
   5  14  13          7.50        -11.03        12.31 o                         
   1  15  13         75.33         73.13        22.38 o                         
   2  15  13         18.82         18.61        29.35 o                         
   0   0  14       2285.64       2263.54        64.90 o                         
   1   0  14         23.79         36.10         7.19 o                         
   2   0  14       1473.41       1456.07        35.86 o                         
   3   0  14       1558.51       1677.99        45.70 o                         
   4   0  14       2882.44       2836.23        68.40 o                         
   5   0  14        468.94        530.87        17.71 o                         
   6   0  14          3.57          0.88        10.24 o                         
   7   0  14        101.07         98.05        21.01 o                         
   8   0  14       1834.19       1782.05        53.25 o                         
   9   0  14        424.68        387.16        21.50 o                         
  10   0  14        230.96        231.02        15.03 o                         
  11   0  14        126.39        179.61        14.85 o                         
  12   0  14         56.76         62.91        12.77 o                         
  13   0  14        128.41        176.43        18.88 o                         
  14   0  14         23.71         59.87        22.98 o                         
   1   1  14         97.75         93.85         5.97 o                         
   2   1  14        294.58        313.74         7.87 o                         
   3   1  14         10.41         14.89         5.06 o                         
   4   1  14          2.12         -4.08         5.52 o                         
   5   1  14        171.02        217.74         7.27 o                         
   6   1  14        856.20        815.30        16.67 o                         
   7   1  14          1.35          5.26         8.78 o                         
   8   1  14        796.04        742.31        17.49 o                         
   9   1  14         14.05         19.43         8.06 o                         
  10   1  14        274.42        287.92        11.24 o                         
  11   1  14        148.01        142.54         9.45 o                         
  12   1  14          0.18          4.36         9.15 o                         
  13   1  14        337.33        302.20        12.26 o                         
  14   1  14          0.00          3.89        15.55 o                         
   0   2  14        371.40        372.22        11.98 o                         
   1   2  14         52.11         54.02         4.76 o                         
   2   2  14         28.80         35.86         4.78 o                         
   3   2  14        471.30        463.90        10.35 o                         
   4   2  14         30.06         19.24         5.34 o                         
   5   2  14        472.50        525.96        11.67 o                         
   6   2  14       1223.77       1363.33        26.46 o                         
   7   2  14          0.97          7.71         6.80 o                         
   8   2  14       1698.98       1641.95        32.19 o                         
   9   2  14        761.69        734.49        18.74 o                         
  10   2  14       1803.87       1739.94        49.12 o                         
  11   2  14        127.41        139.46        10.23 o                         
  12   2  14          2.81          9.30         8.91 o                         
  13   2  14        203.21        231.42        11.87 o                         
  14   2  14         58.89         65.07        56.68 o                         
   1   3  14        275.10        291.23         7.63 o                         
   2   3  14       1762.37       1762.74        34.35 o                         
   3   3  14       1065.16       1045.80        19.21 o                         
   4   3  14          1.32         14.90         7.33 o                         
   5   3  14        147.58        155.45         6.93 o                         
   6   3  14        411.09        406.77        10.50 o                         
   7   3  14         92.66         89.51         7.19 o                         
   8   3  14       1948.68       1902.07        37.43 o                         
   9   3  14        214.89        204.45        10.20 o                         
  10   3  14          4.01          2.93        12.19 o                         
  11   3  14          6.82         14.65         8.89 o                         
  12   3  14        311.96        304.89        13.19 o                         
  13   3  14        162.20        123.68        10.38 o                         
   0   4  14        369.03        398.29        16.35 o                         
   1   4  14        410.13        394.16         9.50 o                         
   2   4  14        298.16        284.57         7.95 o                         
   3   4  14        343.30        382.72         9.40 o                         
   4   4  14         57.84         57.99         5.60 o                         
   5   4  14        392.94        398.90        10.11 o                         
   6   4  14        653.43        641.64        16.64 o                         
   7   4  14        469.23        529.83        12.68 o                         
   8   4  14        274.32        265.24         9.62 o                         
   9   4  14         43.27         40.72         8.59 o                         
  10   4  14        340.37        343.60        13.55 o                         
  11   4  14        250.88        246.54        12.33 o                         
  12   4  14        150.75        150.36        13.68 o                         
  13   4  14        145.63        135.68        12.10 o                         
   1   5  14        388.61        429.16        10.66 o                         
   2   5  14       1443.40       1403.76        26.62 o                         
   3   5  14        468.47        478.58        11.44 o                         
   4   5  14        971.57       1007.78        18.86 o                         
   5   5  14        596.07        607.71        13.52 o                         
   6   5  14         76.67         72.77         8.55 o                         
   7   5  14        817.03        742.52        17.33 o                         
   8   5  14         20.19         24.15         7.66 o                         
   9   5  14         32.90         21.29        10.39 o                         
  10   5  14        204.99        196.97        10.57 o                         
  11   5  14        210.37        268.76        16.80 o                         
  12   5  14         35.50         42.40        10.81 o                         
  13   5  14        115.14        120.11        23.09 o                         
   0   6  14       4945.06       4817.31       127.80 o                         
   1   6  14       1445.58       1371.32        28.43 o                         
   2   6  14        764.59        894.77        19.06 o                         
   3   6  14       1014.51        976.30        21.14 o                         
   4   6  14       2114.92       2215.42        43.17 o                         
   5   6  14        267.51        265.03        10.14 o                         
   6   6  14         56.85         55.77         7.03 o                         
   7   6  14       1611.18       1669.59        36.94 o                         
   8   6  14        187.18        185.33        10.25 o                         
   9   6  14        486.12        473.40        16.09 o                         
  10   6  14        221.77        222.62        11.87 o                         
  11   6  14          6.80          5.05        12.24 o                         
  12   6  14        214.40        216.78        18.77 o                         
   1   7  14       5213.37       5029.95       101.73 o                         
   2   7  14        208.11        217.46        11.37 o                         
   3   7  14        300.20        294.55         9.64 o                         
   4   7  14        120.98        115.16         6.80 o                         
   5   7  14        783.88        791.31        18.50 o                         
   6   7  14       2334.19       2403.84        51.96 o                         
   7   7  14         14.76         13.18         7.80 o                         
   8   7  14        625.79        614.28        19.34 o                         
   9   7  14        178.07        189.36        10.59 o                         
  10   7  14        257.84        277.67        12.48 o                         
  11   7  14          5.56         -3.63        11.63 o                         
  12   7  14       1440.10       1685.21       191.05 o                         
   0   8  14        115.17        114.18        11.26 o                         
   1   8  14       2243.92       2242.45        45.28 o                         
   2   8  14       2163.24       2143.34        46.31 o                         
   3   8  14        643.44        671.21        15.42 o                         
   4   8  14         60.07         72.26         9.91 o                         
   5   8  14        256.76        277.95        10.46 o                         
   6   8  14       1506.85       1562.52        38.29 o                         
   7   8  14        863.77        845.76        28.25 o                         
   8   8  14          2.14          3.16         9.27 o                         
   9   8  14          0.18         -2.00         8.95 o                         
  10   8  14        259.47        223.11        14.80 o                         
  11   8  14          4.54        -12.89        14.24 o                         
   1   9  14          5.16         16.13         6.91 o                         
   2   9  14        832.60        807.84        21.60 o                         
   3   9  14         43.81         32.24         7.34 o                         
   4   9  14          0.08         10.12         8.64 o                         
   5   9  14         59.85         66.54         8.63 o                         
   6   9  14       1703.56       1778.05        42.73 o                         
   7   9  14        130.26        157.66        10.20 o                         
   8   9  14        103.15        118.39        14.64 o                         
   9   9  14        113.38        102.91        10.52 o                         
  10   9  14        244.34        206.46        13.41 o                         
  11   9  14         71.31         15.76        44.61 o                         
   0  10  14       2520.31       2497.37        96.70 o                         
   1  10  14          7.46         -0.40         7.89 o                         
   2  10  14        305.30        341.16        14.79 o                         
   3  10  14        291.60        320.52        21.09 o                         
   4  10  14         91.10         93.93        10.47 o                         
   5  10  14        314.30        304.85        11.58 o                         
   6  10  14        178.59        194.87        18.23 o                         
   7  10  14         51.33         67.22        11.86 o                         
   8  10  14         14.80         15.75        16.47 o                         
   9  10  14         14.27         16.82        14.97 o                         
  10  10  14          4.59        -12.07        41.26 o                         
   1  11  14         17.21          9.57         8.73 o                         
   2  11  14        123.50        108.24         9.64 o                         
   3  11  14          0.71         -5.71        10.33 o                         
   4  11  14         28.42         27.90        11.90 o                         
   5  11  14        450.01        457.24        23.03 o                         
   6  11  14        514.65        494.62        33.78 o                         
   7  11  14          2.81         10.61        11.07 o                         
   8  11  14         75.51         83.50        11.69 o                         
   9  11  14         51.29         29.13        12.85 o                         
   0  12  14        472.29        502.75        33.69 o                         
   1  12  14          1.68          3.32         8.41 o                         
   2  12  14         33.30         40.49         8.93 o                         
   3  12  14        314.83        324.24        14.46 o                         
   4  12  14        133.07        173.44        14.59 o                         
   5  12  14        125.86        135.20        20.17 o                         
   6  12  14         98.57        111.24        19.70 o                         
   7  12  14        687.17        629.16        98.11 o                         
   8  12  14         18.07         17.40        15.76 o                         
   1  13  14         57.96         71.61        11.74 o                         
   2  13  14         42.15         42.94         8.73 o                         
   3  13  14        296.16        316.75        14.09 o                         
   4  13  14         16.65          5.38        11.74 o                         
   5  13  14        134.44        134.46        12.14 o                         
   6  13  14         12.65         -5.60        19.31 o                         
   0  14  14       2103.49       2252.64       194.35 o                         
   1  14  14        118.86        102.73         9.71 o                         
   2  14  14        505.82        461.04        30.08 o                         
   3  14  14          4.84         -1.41        18.60 o                         
   4  14  14        409.71        402.90        20.49 o                         
   1   1  15        133.82        144.77         7.11 o                         
   2   1  15        141.55        170.41         6.64 o                         
   3   1  15        112.67        141.87         6.61 o                         
   4   1  15       1327.56       1382.21        26.09 o                         
   5   1  15        453.46        425.26        10.68 o                         
   6   1  15        162.45        186.69         8.62 o                         
   7   1  15        268.34        254.68         9.67 o                         
   8   1  15        122.84        124.92         9.52 o                         
   9   1  15        281.90        234.70        11.06 o                         
  10   1  15          1.67          6.32         8.41 o                         
  11   1  15         10.58          2.07         8.81 o                         
  12   1  15        425.52        386.74        18.96 o                         
  13   1  15          5.13          0.25        10.55 o                         
   0   2  15        996.19       1026.66        26.79 o                         
   1   2  15       1744.17       1752.43        29.79 o                         
   2   2  15        106.10        129.88         5.91 o                         
   3   2  15        280.26        320.78         8.36 o                         
   4   2  15       1750.97       1696.53        30.52 o                         
   5   2  15       1859.25       1922.84        35.30 o                         
   6   2  15        700.45        750.98        16.77 o                         
   7   2  15       1340.84       1374.90        27.26 o                         
   8   2  15         10.86          9.51         7.94 o                         
   9   2  15        626.16        634.32        20.36 o                         
  10   2  15         30.93         39.18         8.85 o                         
  11   2  15        546.35        553.78        17.04 o                         
  12   2  15        774.18        744.44        21.22 o                         
  13   2  15          5.69         12.63        12.67 o                         
   1   3  15          4.00          0.52         5.18 o                         
   2   3  15         96.06         93.30         5.99 o                         
   3   3  15        860.29        829.37        15.23 o                         
   4   3  15          8.01         14.00         5.74 o                         
   5   3  15          4.33         -6.20         6.20 o                         
   6   3  15       1979.79       1826.37        36.95 o                         
   7   3  15        904.41        907.75        19.54 o                         
   8   3  15       2281.14       2270.07        45.53 o                         
   9   3  15        713.63        638.07        18.21 o                         
  10   3  15          8.80          5.50         9.05 o                         
  11   3  15         36.38         43.40         9.26 o                         
  12   3  15        149.86        155.54        10.42 o                         
  13   3  15         20.43         24.00        13.43 o                         
   0   4  15        118.86        103.34         8.75 o                         
   1   4  15         14.52         18.66         5.55 o                         
   2   4  15       1223.18       1323.82        25.68 o                         
   3   4  15          0.65          7.08         5.46 o                         
   4   4  15        694.17        698.26        14.44 o                         
   5   4  15        501.81        534.44        14.52 o                         
   6   4  15        207.13        190.78         8.36 o                         
   7   4  15        732.92        703.29        16.50 o                         
   8   4  15         85.85        105.53         8.34 o                         
   9   4  15          7.10          6.98        10.73 o                         
  10   4  15        210.07        234.08        12.00 o                         
  11   4  15          7.16         23.10         9.84 o                         
  12   4  15         70.11         87.61        11.88 o                         
  13   4  15        136.65        117.40        15.64 o                         
   1   5  15        675.10        671.28        14.74 o                         
   2   5  15        155.15        145.02         6.81 o                         
   3   5  15        123.86        127.96         6.77 o                         
   4   5  15        277.89        286.48        10.12 o                         
   5   5  15         30.04         22.03         6.20 o                         
   6   5  15       1703.87       1752.22        33.64 o                         
   7   5  15        249.62        270.21        10.06 o                         
   8   5  15       2172.09       2128.07        55.95 o                         
   9   5  15         17.93         20.00         8.60 o                         
  10   5  15        524.76        499.17        19.23 o                         
  11   5  15        191.22        177.67        17.09 o                         
  12   5  15         30.68         24.89        11.07 o                         
   0   6  15       2381.66       2651.08        95.98 o                         
   1   6  15        595.97        646.77        20.62 o                         
   2   6  15       2221.67       2294.15        47.63 o                         
   3   6  15         98.94        114.82         7.98 o                         
   4   6  15          3.15         -3.37         6.05 o                         
   5   6  15        330.69        365.57        10.80 o                         
   6   6  15          0.24          0.45         7.01 o                         
   7   6  15       3717.79       3568.53        85.52 o                         
   8   6  15        192.55        205.74        11.19 o                         
   9   6  15          3.70          2.30         9.00 o                         
  10   6  15        309.98        277.93        13.97 o                         
  11   6  15        117.52         97.65        13.70 o                         
  12   6  15          5.11        -13.37        13.37 o                         
   1   7  15        347.85        308.54         9.69 o                         
   2   7  15         65.39         71.30         9.32 o                         
   3   7  15        617.38        589.35        14.52 o                         
   4   7  15         23.94         30.74         6.96 o                         
   5   7  15         63.43         74.73         7.56 o                         
   6   7  15         22.51         33.94         9.28 o                         
   7   7  15        889.64        901.19        26.68 o                         
   8   7  15          3.40         14.37         8.52 o                         
   9   7  15          1.56          3.40         9.90 o                         
  10   7  15          1.06         -0.32        10.35 o                         
  11   7  15         62.57         57.59        11.88 o                         
   0   8  15        320.98        315.85        18.62 o                         
   1   8  15       4435.02       4504.32        95.01 o                         
   2   8  15        355.52        371.56        12.31 o                         
   3   8  15        986.70        962.02        23.51 o                         
   4   8  15          1.00          0.68         6.94 o                         
   5   8  15        300.10        302.25        11.09 o                         
   6   8  15         29.11         31.34         8.44 o                         
   7   8  15        133.14        141.26        11.56 o                         
   8   8  15          0.05          2.58         8.68 o                         
   9   8  15        110.02        135.82        11.38 o                         
  10   8  15         50.10         52.13        10.26 o                         
  11   8  15          1.91         -1.91        27.16 o                         
   1   9  15       4658.71       4594.73       104.31 o                         
   2   9  15          4.65         -1.11         7.62 o                         
   3   9  15        827.59        855.96        22.60 o                         
   4   9  15         76.35         84.19         9.89 o                         
   5   9  15          1.09         13.30         7.53 o                         
   6   9  15        526.52        571.65        16.81 o                         
   7   9  15          1.33          1.96         8.22 o                         
   8   9  15          0.49          7.17        13.09 o                         
   9   9  15         63.61         43.16         9.72 o                         
  10   9  15          5.66         59.03        53.67 o                         
   0  10  15        369.56        394.06        23.42 o                         
   1  10  15        168.73        135.80        13.61 o                         
   2  10  15         39.59         30.35        11.00 o                         
   3  10  15         43.41         49.33        10.23 o                         
   4  10  15         96.74        100.46         9.49 o                         
   5  10  15          2.22         12.98        10.59 o                         
   6  10  15        118.18        120.00        10.46 o                         
   7  10  15          2.78        -10.10        10.58 o                         
   8  10  15        211.82        212.83        13.25 o                         
   9  10  15          0.13         -5.19        30.86 o                         
   1  11  15        665.33        698.44        23.53 o                         
   2  11  15        294.28        269.97        14.48 o                         
   3  11  15          1.26          4.13         8.36 o                         
   4  11  15         30.14         44.34         8.93 o                         
   5  11  15        116.75        139.38        16.65 o                         
   6  11  15        602.43        646.19        23.81 o                         
   7  11  15          0.08         -6.44        10.35 o                         
   8  11  15         95.88        111.66        22.53 o                         
   0  12  15        213.37        211.30        21.93 o                         
   1  12  15          4.17          1.15         8.70 o                         
   2  12  15        111.03        102.21        12.19 o                         
   3  12  15        120.73        146.60        16.35 o                         
   4  12  15         20.90         39.10        14.40 o                         
   5  12  15        189.04        171.61        11.43 o                         
   6  12  15          9.47         12.35         9.65 o                         
   7  12  15         32.58         24.29        11.56 o                         
   1  13  15        602.11        540.54        21.96 o                         
   2  13  15        168.12        179.43        13.48 o                         
   3  13  15        103.35         75.85         9.66 o                         
   4  13  15         38.87         34.73        10.15 o                         
   5  13  15          0.16          2.77        10.37 o                         
   0  14  15         99.25        131.52        16.54 o                         
   1  14  15        266.61        264.39        26.33 o                         
   2  14  15          6.79         -6.71        56.35 o                         
   0   0  16        686.41        738.01        30.85 o                         
   1   0  16        366.49        384.01        12.65 o                         
   2   0  16       1063.71       1101.21        30.02 o                         
   3   0  16          3.62         16.03         8.25 o                         
   4   0  16        102.99        136.11        11.06 o                         
   5   0  16        189.64        251.47        15.14 o                         
   6   0  16        814.29        765.41        28.15 o                         
   7   0  16       4181.87       4043.48       124.11 o                         
   8   0  16        402.90        373.73        17.10 o                         
   9   0  16         21.39         15.09        12.22 o                         
  10   0  16          2.92         16.15        12.23 o                         
  11   0  16       1218.15       1201.41        44.44 o                         
  12   0  16         56.09         36.71        12.44 o                         
   1   1  16         18.04         18.16         5.69 o                         
   2   1  16        320.04        334.48         8.67 o                         
   3   1  16        234.44        294.71         8.23 o                         
   4   1  16       1941.85       1899.29        36.22 o                         
   5   1  16        902.91        981.62        22.32 o                         
   6   1  16        100.19         96.41         7.93 o                         
   7   1  16        622.87        592.43        16.31 o                         
   8   1  16        324.56        355.35        13.49 o                         
   9   1  16        162.66        147.78        10.16 o                         
  10   1  16         40.22         53.66         8.82 o                         
  11   1  16          1.21         -2.96        10.22 o                         
  12   1  16         68.98         68.44         9.64 o                         
  13   1  16          0.02         -8.39        46.62 o                         
   0   2  16        351.23        383.61        14.11 o                         
   1   2  16        159.38        173.46         9.33 o                         
   2   2  16        407.50        375.88         9.48 o                         
   3   2  16         90.74         86.49         7.16 o                         
   4   2  16       1366.46       1322.43        29.71 o                         
   5   2  16       2211.33       2193.56        47.05 o                         
   6   2  16          2.57         -1.86         7.68 o                         
   7   2  16       1541.36       1463.45        33.00 o                         
   8   2  16        417.62        475.01        19.40 o                         
   9   2  16          0.13         -2.99         8.56 o                         
  10   2  16        155.75        123.45        10.15 o                         
  11   2  16        218.70        227.55        23.50 o                         
  12   2  16         16.94         15.35         9.55 o                         
   1   3  16        214.30        192.72         7.37 o                         
   2   3  16         65.92         60.57         6.04 o                         
   3   3  16        457.26        471.69        11.16 o                         
   4   3  16        170.81        154.30         8.56 o                         
   5   3  16         17.34         21.51         6.72 o                         
   6   3  16        362.29        373.91        11.14 o                         
   7   3  16        117.79        113.41         8.26 o                         
   8   3  16         77.41        101.48         9.60 o                         
   9   3  16        132.31        132.56         9.67 o                         
  10   3  16          0.88         10.36         9.08 o                         
  11   3  16        216.29        203.64        13.45 o                         
  12   3  16        247.84        247.01        15.61 o                         
   0   4  16       1161.71       1270.34        34.25 o                         
   1   4  16        454.98        419.36        11.28 o                         
   2   4  16        396.64        378.03        12.97 o                         
   3   4  16          0.07         -3.01         6.68 o                         
   4   4  16       1994.34       1980.74        38.49 o                         
   5   4  16        589.72        616.12        16.20 o                         
   6   4  16       1729.15       1769.94        36.08 o                         
   7   4  16       1295.48       1363.72        29.56 o                         
   8   4  16        205.57        171.03        11.53 o                         
   9   4  16         54.05         55.18         9.55 o                         
  10   4  16        585.27        564.69        19.81 o                         
  11   4  16        532.02        525.08        32.77 o                         
  12   4  16         60.10         42.74        13.83 o                         
   1   5  16        264.92        269.75        10.82 o                         
   2   5  16        904.24        922.34        20.99 o                         
   3   5  16        835.04        885.92        25.82 o                         
   4   5  16        346.98        341.07        12.42 o                         
   5   5  16         54.72         31.85         7.15 o                         
   6   5  16         27.71         18.70         7.50 o                         
   7   5  16          4.87         16.71        10.58 o                         
   8   5  16         13.75          7.16         8.55 o                         
   9   5  16       1423.64       1405.65        44.60 o                         
  10   5  16          4.71         -1.66        13.50 o                         
  11   5  16        193.42        170.62        12.94 o                         
  12   5  16        163.14        144.43        14.12 o                         
   0   6  16       2954.84       3019.21        86.88 o                         
   1   6  16       1145.29       1204.96        25.72 o                         
   2   6  16        148.62        147.54         8.23 o                         
   3   6  16         50.12         47.93         6.92 o                         
   4   6  16        336.00        290.11        12.84 o                         
   5   6  16        119.29        110.87         8.02 o                         
   6   6  16        895.38        956.52        23.91 o                         
   7   6  16          2.61         11.25         8.40 o                         
   8   6  16        330.95        356.13        13.55 o                         
   9   6  16        385.77        411.78        15.43 o                         
  10   6  16         95.20         99.84        12.14 o                         
  11   6  16         93.97         73.97        12.25 o                         
   1   7  16       5781.69       5776.53       120.39 o                         
   2   7  16        168.71        162.05         8.87 o                         
   3   7  16        106.32        119.54         8.05 o                         
   4   7  16        782.02        804.72        19.04 o                         
   5   7  16          8.29         12.40         7.55 o                         
   6   7  16        202.24        262.73        14.62 o                         
   7   7  16        262.17        252.62        11.29 o                         
   8   7  16        324.57        344.32        13.30 o                         
   9   7  16          4.79         -5.96        10.78 o                         
  10   7  16         28.88         15.08        11.38 o                         
  11   7  16         23.54         16.74        16.76 o                         
   0   8  16        256.36        188.03        15.87 o                         
   1   8  16        526.36        549.71        15.81 o                         
   2   8  16       1836.03       1856.93        41.47 o                         
   3   8  16        144.20        166.71         8.95 o                         
   4   8  16        531.07        542.13        24.69 o                         
   5   8  16        968.55       1024.90        25.91 o                         
   6   8  16         47.67         51.54         8.24 o                         
   7   8  16         29.96         53.34         8.85 o                         
   8   8  16          3.65          9.41        10.73 o                         
   9   8  16          6.56         14.62        11.69 o                         
  10   8  16         50.81         45.44        16.57 o                         
   1   9  16        502.73        489.80        19.96 o                         
   2   9  16       1241.95       1223.26        34.36 o                         
   3   9  16          8.38         14.05         7.45 o                         
   4   9  16          0.18          4.14         7.56 o                         
   5   9  16        111.54         95.37         8.53 o                         
   6   9  16         20.33         38.77         8.26 o                         
   7   9  16          4.43          5.79        12.34 o                         
   8   9  16         94.23         93.74        11.82 o                         
   9   9  16         86.51         64.12        30.09 o                         
   0  10  16          0.00         11.21        12.12 o                         
   1  10  16        243.76        241.28        12.74 o                         
   2  10  16         30.39         33.53         8.79 o                         
   3  10  16          4.22          4.97         8.19 o                         
   4  10  16        251.35        241.63        12.99 o                         
   5  10  16         81.57         83.15         9.42 o                         
   6  10  16         58.36         67.45        14.30 o                         
   7  10  16          0.00        -10.78        10.78 o                         
   8  10  16         31.78         38.21        15.36 o                         
   1  11  16        442.79        407.55        17.04 o                         
   2  11  16        355.90        368.28        14.75 o                         
   3  11  16          8.31         12.85        11.47 o                         
   4  11  16         26.56         66.10        12.26 o                         
   5  11  16        182.60        213.70        17.70 o                         
   6  11  16        525.25        520.99        22.67 o                         
   7  11  16         37.74         38.72        16.10 o                         
   0  12  16        333.22        321.11        20.66 o                         
   1  12  16          0.00          9.60         8.42 o                         
   2  12  16          6.67          2.24         8.36 o                         
   3  12  16         25.57         45.19        15.01 o                         
   4  12  16          4.96         20.35         9.57 o                         
   5  12  16        270.18        275.07        19.15 o                         
   6  12  16        157.52        172.86        16.04 o                         
   1  13  16        113.68        118.79        15.09 o                         
   2  13  16        149.63        189.58        23.43 o                         
   3  13  16        289.31        240.79        14.53 o                         
   1   1  17       2039.05       2168.74        42.01 o                         
   2   1  17        308.53        300.95        10.51 o                         
   3   1  17         61.97         76.10         7.27 o                         
   4   1  17       1041.89       1001.91        20.80 o                         
   5   1  17         10.42         26.59         7.83 o                         
   6   1  17         33.70         27.70         8.38 o                         
   7   1  17        207.83        217.34        10.22 o                         
   8   1  17        146.54        159.17        12.04 o                         
   9   1  17        204.03        199.85        10.25 o                         
  10   1  17          2.20          5.24         9.71 o                         
  11   1  17        229.55        236.14        10.72 o                         
  12   1  17        415.60        345.09        24.53 o                         
   0   2  17        428.39        421.73        18.45 o                         
   1   2  17         54.51         54.07         8.00 o                         
   2   2  17        701.82        744.10        16.69 o                         
   3   2  17        485.49        483.75        11.71 o                         
   4   2  17        599.83        559.25        13.47 o                         
   5   2  17        901.87        866.05        20.74 o                         
   6   2  17        137.13        139.01         9.39 o                         
   7   2  17        576.78        655.35        19.25 o                         
   8   2  17          0.10          8.20         8.48 o                         
   9   2  17          0.38          5.14        10.03 o                         
  10   2  17          6.20          6.05         8.96 o                         
  11   2  17        107.44         94.37        11.97 o                         
  12   2  17        354.75        324.66        18.33 o                         
   1   3  17        442.57        375.61        10.84 o                         
   2   3  17         30.80         24.12         6.68 o                         
   3   3  17        432.66        434.31        11.75 o                         
   4   3  17        943.65        998.03        21.79 o                         
   5   3  17       1521.21       1576.16        33.69 o                         
   6   3  17        272.33        302.76        10.36 o                         
   7   3  17       1393.98       1379.16        35.79 o                         
   8   3  17        264.49        217.04        10.17 o                         
   9   3  17         41.82         49.46         9.52 o                         
  10   3  17          2.61         29.47        14.92 o                         
  11   3  17        206.42        212.66        17.37 o                         
  12   3  17        112.07        103.35        18.31 o                         
   0   4  17       5119.94       4967.81       131.05 o                         
   1   4  17        595.92        629.04        16.12 o                         
   2   4  17         13.30         -0.30         7.25 o                         
   3   4  17         17.83         16.00         7.20 o                         
   4   4  17         29.11         19.70         7.47 o                         
   5   4  17       1504.24       1608.53        36.42 o                         
   6   4  17        556.67        533.98        14.53 o                         
   7   4  17        175.25        199.97         9.73 o                         
   8   4  17        114.29        130.41         9.65 o                         
   9   4  17         12.80         17.85        10.35 o                         
  10   4  17        173.38        162.88        12.27 o                         
  11   4  17        180.51        208.72        13.30 o                         
   1   5  17        308.41        313.07        10.54 o                         
   2   5  17       2343.90       2407.02        49.73 o                         
   3   5  17          3.18         -7.10         7.10 o                         
   4   5  17        908.35        893.02        20.61 o                         
   5   5  17       2325.40       2452.19        49.45 o                         
   6   5  17        592.14        604.19        17.54 o                         
   7   5  17        167.65        146.51         9.73 o                         
   8   5  17       1174.92       1066.87        42.90 o                         
   9   5  17          4.96         23.46        12.01 o                         
  10   5  17        134.22        159.53        15.50 o                         
  11   5  17         89.86         97.22        14.37 o                         
   0   6  17       9606.49       9851.37       326.36 o                         
   1   6  17        314.79        326.09        13.37 o                         
   2   6  17        153.10        120.75         8.55 o                         
   3   6  17        172.29        168.30         9.07 o                         
   4   6  17        348.35        382.71        12.16 o                         
   5   6  17        547.25        564.35        22.41 o                         
   6   6  17        693.37        652.50        18.09 o                         
   7   6  17        217.97        204.59        10.89 o                         
   8   6  17        989.37        905.68        26.01 o                         
   9   6  17        692.70        729.40        28.11 o                         
  10   6  17         37.65         37.26        11.94 o                         
  11   6  17        121.29         82.85        25.83 o                         
   1   7  17        264.35        273.27        12.62 o                         
   2   7  17        364.56        361.84        11.74 o                         
   3   7  17        233.54        234.49        10.15 o                         
   4   7  17        176.53        209.55        12.56 o                         
   5   7  17         81.05         76.72         9.46 o                         
   6   7  17         19.63         14.88         9.95 o                         
   7   7  17        211.43        205.66        12.39 o                         
   8   7  17         54.91         68.58        11.53 o                         
   9   7  17         14.83         28.43        11.71 o                         
  10   7  17          4.10         -6.01        12.47 o                         
   0   8  17         68.86         49.70        18.93 o                         
   1   8  17        592.30        624.47        30.62 o                         
   2   8  17        210.61        207.28        10.78 o                         
   3   8  17        233.48        228.23        13.87 o                         
   4   8  17          0.38         -4.34         8.65 o                         
   5   8  17         39.35         29.09         8.30 o                         
   6   8  17         17.45         39.99         8.72 o                         
   7   8  17          4.28         17.08         9.43 o                         
   8   8  17         88.96         97.61        10.02 o                         
   9   8  17         41.15         32.48        13.67 o                         
   1   9  17          9.79         -0.33         8.32 o                         
   2   9  17        131.24        131.48        10.91 o                         
   3   9  17        409.12        359.75        12.47 o                         
   4   9  17        106.38        102.36         8.96 o                         
   5   9  17         98.27        110.10         9.63 o                         
   6   9  17        823.64        738.23        23.04 o                         
   7   9  17         11.35          7.73        12.25 o                         
   8   9  17         64.94         70.09        18.88 o                         
   0  10  17        198.43        232.37        17.84 o                         
   1  10  17         87.02         99.09        10.16 o                         
   2  10  17        128.00        131.69        10.06 o                         
   3  10  17         17.76         23.67         9.12 o                         
   4  10  17         38.86         44.47        10.68 o                         
   5  10  17        495.10        473.93        23.53 o                         
   6  10  17         25.29         32.16        10.81 o                         
   7  10  17        153.95        188.74        24.78 o                         
   1  11  17         94.23         83.92        12.82 o                         
   2  11  17         50.88         62.20         9.41 o                         
   3  11  17          6.65        -10.82        13.79 o                         
   4  11  17        493.30        545.44        38.83 o                         
   5  11  17        142.06        126.61        13.95 o                         
   6  11  17         90.17         89.83        12.84 o                         
   0  12  17        435.21        436.03        28.74 o                         
   1  12  17         24.49         40.48         8.96 o                         
   2  12  17        109.47        122.92        12.42 o                         
   3  12  17         18.87          9.52        10.83 o                         
   4  12  17          0.00        -17.99        18.22 o                         
   0   0  18       3227.56       3111.26       118.88 o                         
   1   0  18        510.13        492.59        19.75 o                         
   2   0  18         50.40         56.43        10.74 o                         
   3   0  18        779.91        724.72        25.06 o                         
   4   0  18         61.86         46.98        11.27 o                         
   5   0  18         59.67         74.44        11.85 o                         
   6   0  18        276.74        292.71        17.74 o                         
   7   0  18        385.15        376.43        26.47 o                         
   8   0  18        736.60        842.41        55.51 o                         
   9   0  18         18.32         15.10        13.48 o                         
  10   0  18         44.60         52.79        12.93 o                         
  11   0  18          3.15         -5.68        12.04 o                         
   1   1  18       1185.04       1073.22        23.07 o                         
   2   1  18        702.05        735.45        17.56 o                         
   3   1  18       1519.34       1576.70        33.82 o                         
   4   1  18        885.73        873.47        25.45 o                         
   5   1  18       1200.11       1071.94        23.89 o                         
   6   1  18        188.66        213.68        12.06 o                         
   7   1  18         63.64         53.16         8.47 o                         
   8   1  18         55.86         39.28         8.90 o                         
   9   1  18          0.32         -1.14         9.17 o                         
  10   1  18         41.71         46.34         8.77 o                         
  11   1  18         31.56         -8.44        11.52 o                         
   0   2  18       4772.20       4750.81       118.62 o                         
   1   2  18         56.89         60.08         7.54 o                         
   2   2  18         66.60         89.56         7.83 o                         
   3   2  18       1465.64       1445.87        38.14 o                         
   4   2  18        160.98        180.92         9.48 o                         
   5   2  18          2.31          6.04         8.21 o                         
   6   2  18         18.15         16.99        11.37 o                         
   7   2  18        268.39        312.85        11.03 o                         
   8   2  18         30.45         17.70         8.62 o                         
   9   2  18        255.53        269.11        11.21 o                         
  10   2  18         24.04         13.30         9.21 o                         
  11   2  18          4.14         17.47        13.74 o                         
   1   3  18          0.09         -8.61         8.61 o                         
   2   3  18         39.13         32.60         7.63 o                         
   3   3  18         10.13         -0.35         8.01 o                         
   4   3  18        208.41        203.38         9.91 o                         
   5   3  18        132.80         93.41         8.86 o                         
   6   3  18         73.53         59.84        10.50 o                         
   7   3  18        548.23        522.14        14.65 o                         
   8   3  18       1081.01       1047.59        33.27 o                         
   9   3  18        202.00        180.06        11.77 o                         
  10   3  18          2.43         -2.48        10.71 o                         
  11   3  18         54.50         47.62        12.32 o                         
   0   4  18       1047.56        914.47        32.30 o                         
   1   4  18          0.33          0.35         7.31 o                         
   2   4  18        216.51        244.58        11.99 o                         
   3   4  18       1103.02       1119.00        27.06 o                         
   4   4  18        298.00        290.50        11.14 o                         
   5   4  18         63.04         57.52        10.12 o                         
   6   4  18         87.10         75.77         8.53 o                         
   7   4  18        532.79        561.62        17.62 o                         
   8   4  18         15.85         18.12        10.91 o                         
   9   4  18        193.44        197.15        18.23 o                         
  10   4  18          2.64         -3.16        11.55 o                         
  11   4  18         71.76         59.57        16.62 o                         
   1   5  18          2.96         -8.55         8.55 o                         
   2   5  18        314.01        281.92        10.72 o                         
   3   5  18        154.60        140.97         9.25 o                         
   4   5  18        203.53        209.15        12.33 o                         
   5   5  18          1.78          9.25         7.98 o                         
   6   5  18        169.71        161.36         9.49 o                         
   7   5  18         12.79         14.67         9.90 o                         
   8   5  18        815.61        746.40        26.63 o                         
   9   5  18         28.07         21.01        10.84 o                         
  10   5  18        131.83        100.40        16.73 o                         
   0   6  18         53.24         41.37        11.27 o                         
   1   6  18        450.51        444.29        17.79 o                         
   2   6  18          1.65         -8.48         8.48 o                         
   3   6  18        666.32        689.43        21.49 o                         
   4   6  18       1962.52       2113.91        49.64 o                         
   5   6  18       1914.48       1951.87        50.16 o                         
   6   6  18         19.51         23.12         9.00 o                         
   7   6  18       1756.19       1736.01        51.80 o                         
   8   6  18        170.66        159.15        12.54 o                         
   9   6  18         81.21         69.35        11.79 o                         
  10   6  18          0.18         -5.80        15.76 o                         
   1   7  18         59.05         51.37         8.48 o                         
   2   7  18        297.69        334.05        11.42 o                         
   3   7  18         84.89        103.67         9.45 o                         
   4   7  18         14.55         11.19         8.07 o                         
   5   7  18        312.08        308.78        12.40 o                         
   6   7  18         25.63          8.06        10.53 o                         
   7   7  18        454.32        470.35        15.43 o                         
   8   7  18         51.16         47.27        13.30 o                         
   9   7  18         81.95         59.28        15.69 o                         
   0   8  18       1354.91       1280.78        44.73 o                         
   1   8  18         21.78         -3.58         8.02 o                         
   2   8  18          0.08         -4.72        10.34 o                         
   3   8  18          5.38         -1.06         7.96 o                         
   4   8  18          1.69         -6.92        11.96 o                         
   5   8  18          4.37         -2.07        10.16 o                         
   6   8  18          0.07         31.26        22.01 o                         
   7   8  18        421.14        396.57        19.71 o                         
   8   8  18          0.97         -3.72        15.37 o                         
   1   9  18        331.20        336.31        15.06 o                         
   2   9  18        542.79        597.49        19.79 o                         
   3   9  18          1.76          1.45        10.21 o                         
   4   9  18          0.57         -9.34        12.79 o                         
   5   9  18         56.47         57.30         9.36 o                         
   6   9  18        203.36        240.87        13.98 o                         
   7   9  18        276.01        200.87        52.98 o                         
   0  10  18          1.91        -19.85        24.22 o                         
   1  10  18        108.91        110.22        14.91 o                         
   2  10  18        141.86        138.60        12.25 o                         
   3  10  18         46.05         51.71         9.89 o                         
   4  10  18        231.11        242.72        26.08 o                         
   5  10  18         25.47         52.73        13.99 o                         
   6  10  18         43.34         32.60        14.90 o                         
   1  11  18        317.93        254.97        14.94 o                         
   2  11  18         43.56         46.99        21.82 o                         
   3  11  18          1.92         11.18        17.46 o                         
   4  11  18          9.45         -0.44        12.97 o                         
   0  12  18         10.74         15.74        13.64 o                         
   1  12  18          1.73         -7.72        10.37 o                         
   1   1  19       1102.10       1058.89        23.72 o                         
   2   1  19       1238.74       1247.00        29.43 o                         
   3   1  19         64.76         71.82         9.34 o                         
   4   1  19          5.97          3.40         8.56 o                         
   5   1  19         11.67        -10.45        10.45 o                         
   6   1  19          0.09          2.28         8.42 o                         
   7   1  19         57.03         75.89         8.69 o                         
   8   1  19          0.95         -7.90         8.93 o                         
   9   1  19         69.85         53.76         8.71 o                         
  10   1  19          6.56          2.61        11.56 o                         
   0   2  19       2431.64       2505.05        78.98 o                         
   1   2  19       1506.76       1572.80        33.81 o                         
   2   2  19        201.76        208.34         9.84 o                         
   3   2  19        336.08        323.75        15.24 o                         
   4   2  19         71.86         50.60         9.85 o                         
   5   2  19        269.38        296.33        11.63 o                         
   6   2  19         36.55         47.21         8.55 o                         
   7   2  19         90.60         81.98         8.97 o                         
   8   2  19        133.65        142.01        10.01 o                         
   9   2  19          9.40          2.16         9.02 o                         
  10   2  19         48.57         52.25        14.60 o                         
   1   3  19        215.53        171.06         8.97 o                         
   2   3  19         74.57         60.34         8.59 o                         
   3   3  19         17.42         -1.72        10.06 o                         
   4   3  19        150.11        158.05        16.49 o                         
   5   3  19         99.51         99.27         9.52 o                         
   6   3  19         47.79         47.90         9.13 o                         
   7   3  19          9.85         17.69         9.59 o                         
   8   3  19        246.36        209.95        16.97 o                         
   9   3  19         18.17        -10.42        10.90 o                         
  10   3  19        111.62        104.86        13.62 o                         
   0   4  19       1966.15       1954.09        89.89 o                         
   1   4  19        189.33        186.19        12.70 o                         
   2   4  19        112.90        108.12        11.51 o                         
   3   4  19        540.52        555.10        28.95 o                         
   4   4  19        189.39        218.58        10.18 o                         
   5   4  19         66.64         63.03         9.34 o                         
   6   4  19         65.55         53.56         9.48 o                         
   7   4  19        852.49        853.22        33.02 o                         
   8   4  19         72.65         99.18        15.24 o                         
   9   4  19        325.72        272.68        14.23 o                         
  10   4  19        429.30        431.42        33.79 o                         
   1   5  19        746.84        664.70        32.92 o                         
   2   5  19       1081.86       1104.15        35.02 o                         
   3   5  19          1.81         -3.95         8.39 o                         
   4   5  19        505.47        479.60        15.31 o                         
   5   5  19         20.61         30.36        11.13 o                         
   6   5  19         22.63         42.84        10.63 o                         
   7   5  19        641.90        657.09        42.13 o                         
   8   5  19        206.88        189.70        12.55 o                         
   9   5  19         16.84         30.92        11.98 o                         
   0   6  19       1728.21       1877.38        65.17 o                         
   1   6  19        236.19        228.81        14.81 o                         
   2   6  19         12.05        -11.13        11.23 o                         
   3   6  19          5.47          3.26         8.36 o                         
   4   6  19          8.02         11.72         8.58 o                         
   5   6  19         25.01         17.73         9.97 o                         
   6   6  19        432.47        412.88        21.97 o                         
   7   6  19         12.29          9.18        10.67 o                         
   8   6  19         30.32         31.45        11.86 o                         
   9   6  19         47.96         41.95        13.10 o                         
   1   7  19          9.35         -7.70         9.59 o                         
   2   7  19         16.57         -0.74         7.90 o                         
   3   7  19         12.97          6.72         8.36 o                         
   4   7  19        401.21        454.55        16.23 o                         
   5   7  19          2.35         14.32         9.66 o                         
   6   7  19          2.55          1.44         9.58 o                         
   7   7  19         54.89         43.30        11.82 o                         
   8   7  19         31.63         20.11        13.00 o                         
   0   8  19         57.54         91.15        22.22 o                         
   1   8  19         33.10         26.92        13.52 o                         
   2   8  19         19.80        -10.01        11.43 o                         
   3   8  19        191.98        211.94        16.97 o                         
   4   8  19          6.46          1.59        11.19 o                         
   5   8  19         27.27         35.05         9.27 o                         
   6   8  19        730.40        644.09        41.05 o                         
   7   8  19        245.71        211.98        59.01 o                         
   1   9  19        743.60        800.81        25.04 o                         
   2   9  19          3.02        -10.24        10.24 o                         
   3   9  19        184.17        148.08        13.80 o                         
   4   9  19        299.64        322.04        22.80 o                         
   5   9  19          9.69         17.73        20.47 o                         
   6   9  19         11.45         38.77        25.12 o                         
   0  10  19        155.54        138.20        22.94 o                         
   1  10  19        148.13        147.30        18.54 o                         
   2  10  19         84.39         62.19        12.18 o                         
   3  10  19         30.57         29.99        18.25 o                         
   4  10  19        110.10        116.81        15.40 o                         
   1  11  19        435.93        436.43        38.91 o                         
   2  11  19         18.34         23.10        31.86 o                         
   0   0  20        123.43         84.06        22.72 o                         
   1   0  20        127.21        107.85        16.89 o                         
   2   0  20       1152.13       1259.89        79.16 o                         
   3   0  20          8.23         18.17        13.27 o                         
   4   0  20          0.25        -12.44        12.71 o                         
   5   0  20        394.26        365.50        17.07 o                         
   6   0  20          0.50          1.48        12.31 o                         
   7   0  20        114.76        137.84        14.53 o                         
   8   0  20        213.05        189.11        14.48 o                         
   9   0  20        139.82        147.12        16.63 o                         
   1   1  20        851.22        805.01        23.73 o                         
   2   1  20       1236.53       1265.16        47.02 o                         
   3   1  20        722.17        762.86        20.81 o                         
   4   1  20         25.52         22.07         9.12 o                         
   5   1  20          4.42          2.75         8.99 o                         
   6   1  20         50.51         74.35         8.98 o                         
   7   1  20        114.19         87.38         9.43 o                         
   8   1  20         21.12         26.26         8.90 o                         
   9   1  20        179.77        160.15        15.13 o                         
   0   2  20        865.70        883.59        35.82 o                         
   1   2  20        105.23         95.36        12.38 o                         
   2   2  20        736.03        725.01        21.82 o                         
   3   2  20       1694.90       1718.29        43.37 o                         
   4   2  20        583.24        542.41        17.14 o                         
   5   2  20         11.18         22.22         9.41 o                         
   6   2  20         28.70         27.57         9.57 o                         
   7   2  20        648.27        601.23        17.78 o                         
   8   2  20         10.23          1.67         9.47 o                         
   9   2  20        139.01        127.02        15.02 o                         
   1   3  20        714.00        669.97        18.04 o                         
   2   3  20         27.73         18.98         9.43 o                         
   3   3  20          6.79         10.07         9.88 o                         
   4   3  20         32.58         30.81         9.70 o                         
   5   3  20        461.16        457.86        16.08 o                         
   6   3  20        891.46        933.32        66.52 o                         
   7   3  20        661.88        642.89        25.37 o                         
   8   3  20        483.50        414.68        28.17 o                         
   9   3  20          0.04          0.88        15.34 o                         
   0   4  20       1623.27       1790.34        58.08 o                         
   1   4  20        630.32        634.68        16.06 o                         
   2   4  20         77.83         82.17        10.12 o                         
   3   4  20        467.77        410.80        14.59 o                         
   4   4  20         15.42         -4.66         9.44 o                         
   5   4  20        180.97        178.52        10.84 o                         
   6   4  20        635.02        638.44        40.18 o                         
   7   4  20        279.72        242.82        13.31 o                         
   8   4  20          0.11         10.86        11.43 o                         
   9   4  20         64.22         56.80        15.01 o                         
   1   5  20        182.49        170.48        11.72 o                         
   2   5  20         61.97         70.89         9.12 o                         
   3   5  20         68.08         69.15         9.83 o                         
   4   5  20        680.60        712.81        19.78 o                         
   5   5  20        186.07        185.31        25.16 o                         
   6   5  20        283.92        315.97        14.55 o                         
   7   5  20          0.55         -0.88        11.02 o                         
   8   5  20          8.92         27.58        12.76 o                         
   0   6  20         22.75         16.53        18.46 o                         
   1   6  20         36.55         20.37         8.70 o                         
   2   6  20        120.64        146.79        12.06 o                         
   3   6  20        495.42        482.95        16.46 o                         
   4   6  20          5.16         10.97         9.95 o                         
   5   6  20         60.26         68.51        11.15 o                         
   6   6  20         60.74         69.58        11.38 o                         
   7   6  20          1.31         15.39        11.78 o                         
   1   7  20        139.23        137.51        10.39 o                         
   2   7  20        348.52        368.65        17.27 o                         
   3   7  20          2.87          2.46         9.98 o                         
   4   7  20         44.99         37.08         9.34 o                         
   5   7  20          2.73         -0.35        10.58 o                         
   6   7  20          1.20          7.00        12.08 o                         
   7   7  20         70.88         60.04        30.86 o                         
   0   8  20       3213.90       3095.65       136.70 o                         
   1   8  20          0.76          4.12        15.67 o                         
   2   8  20         19.98          5.57         9.33 o                         
   3   8  20         21.65          9.52        10.00 o                         
   4   8  20        283.17        255.71        13.28 o                         
   5   8  20         49.91         19.95        16.52 o                         
   1   9  20       1060.15        968.21        40.85 o                         
   2   9  20         48.23         44.48        11.82 o                         
   3   9  20         94.73         93.62        13.28 o                         
   4   9  20         47.84         53.50        20.40 o                         
   0  10  20         86.87         31.70        23.12 o                         
   1  10  20         28.55          6.61        17.95 o                         
   1   1  21        392.56        385.27        13.76 o                         
   2   1  21        125.46        129.08        10.55 o                         
   3   1  21        163.69        165.76        11.08 o                         
   4   1  21         10.02         15.71         9.95 o                         
   5   1  21          1.80        -11.40        11.40 o                         
   6   1  21        163.24        162.02        10.26 o                         
   7   1  21         74.60         82.79         9.66 o                         
   8   1  21          0.21         17.42        12.07 o                         
   0   2  21        111.10        129.21        17.37 o                         
   1   2  21        848.95        768.56        20.15 o                         
   2   2  21          1.46         -3.62         9.80 o                         
   3   2  21          4.28          8.22        10.16 o                         
   4   2  21          8.43          6.63        10.13 o                         
   5   2  21       1003.75        952.37        31.24 o                         
   6   2  21         17.98         25.70         9.47 o                         
   7   2  21        150.23        109.87        11.80 o                         
   8   2  21         92.40         98.06        15.76 o                         
   1   3  21          1.87         -9.19        10.26 o                         
   2   3  21        642.53        605.53        19.51 o                         
   3   3  21         43.75         55.95        11.77 o                         
   4   3  21        171.25        147.69        10.98 o                         
   5   3  21         11.84         20.97        10.79 o                         
   6   3  21         77.08         57.94        10.80 o                         
   7   3  21         24.42         38.20        14.72 o                         
   8   3  21        180.18        176.43        16.89 o                         
   0   4  21         19.39         14.09        15.12 o                         
   1   4  21         14.74          5.23        11.45 o                         
   2   4  21         96.06         65.47        10.57 o                         
   3   4  21         31.86         21.19        10.20 o                         
   4   4  21        473.99        409.59        24.07 o                         
   5   4  21        158.06        173.73        12.06 o                         
   6   4  21          0.16         18.13        11.19 o                         
   7   4  21          6.37          0.76        11.85 o                         
   1   5  21        236.12        223.38        11.44 o                         
   2   5  21          3.09         -9.88         9.88 o                         
   3   5  21         11.27          4.84        11.22 o                         
   4   5  21        264.98        268.46        13.19 o                         
   5   5  21        114.34        140.26        12.04 o                         
   6   5  21        220.86        181.28        13.63 o                         
   7   5  21        856.79        743.20        63.90 o                         
   0   6  21        500.68        484.18        21.58 o                         
   1   6  21        186.44        183.77        11.02 o                         
   2   6  21        122.85        119.03         9.70 o                         
   3   6  21         16.35         15.50         9.88 o                         
   4   6  21        127.64        139.99        11.71 o                         
   5   6  21        180.40        177.68        13.31 o                         
   6   6  21        277.55        257.59        25.57 o                         
   1   7  21        113.88        103.48        10.48 o                         
   2   7  21        226.22        231.49        11.72 o                         
   3   7  21         14.42         20.21        16.78 o                         
   4   7  21         76.96         40.27        14.41 o                         
   5   7  21         49.95         35.48        16.12 o                         
   0   8  21          0.40          6.34        18.18 o                         
   1   8  21         22.79         35.57        14.19 o                         
   2   8  21          1.22          2.06        16.09 o                         
   3   8  21         47.98         16.59        21.36 o                         
   4   8  21         82.65        100.29        58.70 o                         
   0   0  22       1730.82       1616.19        92.24 o                         
   1   0  22        573.27        569.03        27.95 o                         
   2   0  22       1098.42       1218.41        76.52 o                         
   3   0  22          2.62         -1.98        19.33 o                         
   4   0  22        618.72        616.70        26.27 o                         
   5   0  22        152.04        167.44        15.97 o                         
   6   0  22         14.80         14.06        15.43 o                         
   7   0  22        284.38        205.72        49.64 o                         
   1   1  22        634.47        698.31        23.30 o                         
   2   1  22         99.16         69.32        11.88 o                         
   3   1  22        253.16        249.57        17.33 o                         
   4   1  22        533.13        548.57        19.14 o                         
   5   1  22         73.77         71.96        10.36 o                         
   6   1  22        110.58        147.17        20.37 o                         
   7   1  22         36.42         36.78        21.00 o                         
   0   2  22         31.75         -2.12        14.73 o                         
   1   2  22         38.00         27.87        11.51 o                         
   2   2  22         36.91         27.81        11.81 o                         
   3   2  22         23.53         12.05        12.02 o                         
   4   2  22        153.89        118.26        10.66 o                         
   5   2  22         78.35         51.45        10.48 o                         
   6   2  22         92.74         96.80        14.45 o                         
   7   2  22         28.64         46.92        17.83 o                         
   1   3  22         87.84        107.46        12.32 o                         
   2   3  22          4.93        -13.07        13.94 o                         
   3   3  22         10.42         11.17        10.05 o                         
   4   3  22          4.97          6.17        10.35 o                         
   5   3  22        225.77        191.86        17.95 o                         
   6   3  22        549.62        397.36        55.82 o                         
   0   4  22        219.74        175.00        31.24 o                         
   1   4  22         57.04         60.52        10.78 o                         
   2   4  22        149.35        153.50        11.41 o                         
   3   4  22         69.32         77.01        10.88 o                         
   4   4  22          9.65          7.48        10.50 o                         
   5   4  22         92.79        101.27        12.53 o                         
   6   4  22         43.83         50.19        15.91 o                         
   1   5  22         26.96         29.48        11.46 o                         
   2   5  22         31.83         27.34        10.16 o                         
   3   5  22        205.45        218.81        12.77 o                         
   4   5  22        156.85        141.37        12.33 o                         
   5   5  22          9.07         17.36        13.41 o                         
   0   6  22         14.56          5.60        16.35 o                         
   1   6  22         43.72         38.37        12.22 o                         
   2   6  22        107.33        107.74        12.60 o                         
   3   6  22         96.14         97.58        16.13 o                         
   4   6  22         38.69         13.95        22.23 o                         
   1   7  22         74.24         92.11        22.76 o                         
   2   7  22        316.73        385.46        36.16 o                         
   1   1  23        153.41        117.93        11.14 o                         
   2   1  23          0.02         -9.93         9.93 o                         
   3   1  23          0.09          9.77        10.93 o                         
   4   1  23         73.79         73.88        13.47 o                         
   5   1  23          2.01         -3.67        15.57 o                         
   0   2  23        215.25        177.20        19.51 o                         
   1   2  23        298.97        275.48        18.90 o                         
   2   2  23        313.75        240.10        13.11 o                         
   3   2  23        273.45        234.19        16.45 o                         
   4   2  23          6.46          4.62        12.59 o                         
   5   2  23         60.76         41.88        16.52 o                         
   1   3  23        327.41        303.53        19.44 o                         
   2   3  23        199.98        181.40        13.29 o                         
   3   3  23         21.27         24.06        11.72 o                         
   4   3  23        855.07        820.11        70.48 o                         
   5   3  23         19.03         12.93        21.19 o                         
   0   4  23        457.46        376.71        23.08 o                         
   1   4  23        371.77        388.71        20.92 o                         
   2   4  23        124.65        119.05        13.41 o                         
   3   4  23        169.26        136.23        14.80 o                         
   4   4  23        448.63        530.55        26.68 o                         
   1   5  23        558.84        602.46        22.39 o                         
   2   5  23         37.91         40.85        13.62 o                         
   0   0  24         27.20         65.28        23.36 o                         
   1   0  24        446.41        449.40        69.41 o                         
   1   1  24        409.38        359.49        36.60 o                         
   2   1  24         82.53         60.86        19.70 o                         
   0   2  24          8.87         17.54        20.33 o                         
   1   2  24        103.80        103.70        15.70 o                         
   2   2  24          7.27         27.63        19.53 o                         
   1   3  24          5.52          2.38        20.82 o                         
                                                                                
