# Supplementary material for: The influence of the axial group on the crystal structures of boron sub­phthalo­cy­an­ines
Source: Acta Crystallogr C Struct Chem. 2024 Sep 4;80(Pt 10):658–80. doi: 10.1107/S2053229624006934 (PMC11451016; doi:10.1107/S2053229624006934)
Supplement: Supplementary file 9 [file c-80-00658-d23115_asup9.hkl]

data_d23115_a                                                                   
_shelx_title ' d23115_a.res in P2(1)/c'                                         
_shelx_refln_list_code          4                                               
_shelx_F_calc_maximum      184.36                                               
_exptl_crystal_F_000       976.00                                               
_reflns_d_resolution_high  0.8416                                               
                                                                                
loop_                                                                           
 _space_group_symop_operation_xyz                                               
 'x, y, z'                                                                      
 '-x, y+1/2, -z+1/2'                                                            
 '-x, -y, -z'                                                                   
 'x, -y-1/2, z-1/2'                                                             
                                                                                
_cell_length_a    14.3815                                                       
_cell_length_b     8.2702                                                       
_cell_length_c    19.8660                                                       
_cell_angle_alpha  90.000                                                       
_cell_angle_beta  102.074                                                       
_cell_angle_gamma  90.000                                                       
                                                                                
_shelx_F_squared_multiplier     1.000                                           
                                                                                
loop_                                                                           
 _refln_index_h                                                                 
 _refln_index_k                                                                 
 _refln_index_l                                                                 
 _refln_F_squared_calc                                                          
 _refln_F_squared_meas                                                          
 _refln_F_squared_sigma                                                         
 _refln_observed_status                                                         
   1   0   0       1713.61       1471.44        31.96 o                         
   2   0   0      18145.55      20074.49       487.38 o                         
   3   0   0       2960.92       2613.02        64.23 o                         
   4   0   0        233.25        182.99         6.51 o                         
   5   0   0      16414.84      16761.87       408.21 o                         
   6   0   0       2089.29       1927.94        84.36 o                         
   7   0   0        836.36        810.82        13.60 o                         
   8   0   0       2138.01       2061.60        28.49 o                         
   9   0   0        599.88        574.85        10.34 o                         
  10   0   0        319.34        316.44        13.21 o                         
  11   0   0        603.36        626.58        12.75 o                         
  12   0   0         39.43         26.44         7.49 o                         
  13   0   0        321.99        306.39        11.74 o                         
  14   0   0        105.41        119.26         6.88 o                         
  15   0   0        176.43        177.82         9.20 o                         
  16   0   0         27.30         19.55         6.83 o                         
   1   1   0      19879.64      22419.72       421.53 o                         
   2   1   0       3947.83       3565.36        57.03 o                         
   3   1   0      11494.23      11314.85       238.51 o                         
   4   1   0      16950.76      17530.21       330.17 o                         
   5   1   0        145.75        147.80         5.01 o                         
   6   1   0       1871.34       1692.72        30.78 o                         
   7   1   0       1509.23       1500.00        16.63 o                         
   8   1   0       2304.50       2312.30        23.11 o                         
   9   1   0         96.23         89.08         4.22 o                         
  10   1   0        164.03        163.85         3.85 o                         
  11   1   0        264.16        265.79         5.74 o                         
  12   1   0         62.57         49.45         3.41 o                         
  13   1   0        170.69        161.58         5.05 o                         
  14   1   0        633.44        665.42        11.76 o                         
  15   1   0         63.52         61.29         4.93 o                         
  16   1   0          4.07         13.71         7.50 o                         
   0   2   0       1264.87       1188.56        29.64 o                         
   1   2   0       5183.21       4805.08        90.85 o                         
   2   2   0       2392.43       2218.90        42.61 o                         
   3   2   0       2255.47       2059.04        44.34 o                         
   4   2   0       1707.27       1606.97        35.28 o                         
   5   2   0        275.24        311.42         9.16 o                         
   6   2   0         58.71         52.11         2.58 o                         
   7   2   0       3682.15       3764.90        41.55 o                         
   8   2   0        797.32        766.91         8.54 o                         
   9   2   0       2534.48       2573.34        26.44 o                         
  10   2   0         40.90         50.43         2.68 o                         
  11   2   0        102.24        103.58         4.36 o                         
  12   2   0        256.57        250.31         7.42 o                         
  13   2   0        196.10        193.79         7.88 o                         
  14   2   0         70.01         70.01         4.68 o                         
  15   2   0        187.64        174.53         6.63 o                         
  16   2   0         60.70         47.89         6.53 o                         
   1   3   0          9.16         12.90         3.66 o                         
   2   3   0        154.51        150.78         5.96 o                         
   3   3   0        105.04        117.48         5.85 o                         
   4   3   0       1702.94       1697.64        43.49 o                         
   5   3   0        929.94       1009.16        13.15 o                         
   6   3   0        369.15        365.42         5.43 o                         
   7   3   0        534.78        565.23         7.06 o                         
   8   3   0        186.44        194.78         4.18 o                         
   9   3   0          4.62          6.17         2.54 o                         
  10   3   0          1.44          1.04         3.03 o                         
  11   3   0          0.27         -3.27         3.27 o                         
  12   3   0         14.10         14.66         3.45 o                         
  13   3   0         80.52         82.25         4.65 o                         
  14   3   0         38.89         36.42         4.64 o                         
  15   3   0          3.59         11.77         5.05 o                         
   0   4   0          2.33          4.08         2.41 o                         
   1   4   0         15.01         14.05         1.47 o                         
   2   4   0       1550.05       1513.00        16.50 o                         
   3   4   0          0.92          2.85         1.85 o                         
   4   4   0        252.23        288.97         3.83 o                         
   5   4   0       2385.92       2417.32        22.41 o                         
   6   4   0         63.62         64.30         2.40 o                         
   7   4   0        322.37        353.64         5.09 o                         
   8   4   0          4.87          6.06         2.29 o                         
   9   4   0        273.42        258.70         4.97 o                         
  10   4   0        202.70        201.08         5.72 o                         
  11   4   0         60.39         56.09         3.56 o                         
  12   4   0        329.48        332.60        10.75 o                         
  13   4   0        224.50        220.30         7.18 o                         
  14   4   0          0.51          5.92         4.29 o                         
  15   4   0         45.82         28.07         6.02 o                         
   1   5   0        215.83        224.29         3.15 o                         
   2   5   0          7.77          2.79         1.49 o                         
   3   5   0        105.07        114.77         2.38 o                         
   4   5   0         34.48         43.09         2.26 o                         
   5   5   0         17.65         19.10         1.99 o                         
   6   5   0          5.13          4.45         2.17 o                         
   7   5   0        855.14        850.96        11.26 o                         
   8   5   0         38.66         34.49         3.26 o                         
   9   5   0        136.22        135.30         5.14 o                         
  10   5   0          8.03          5.12         3.29 o                         
  11   5   0        165.09        163.92         5.07 o                         
  12   5   0         64.89         57.79         4.42 o                         
  13   5   0         31.31         16.84         4.64 o                         
  14   5   0        190.97        182.31        12.65 o                         
   0   6   0          3.78          4.05         2.94 o                         
   1   6   0        151.41        168.05         3.54 o                         
   2   6   0          5.90          6.40         1.98 o                         
   3   6   0        283.15        270.29         4.51 o                         
   4   6   0         13.94         18.07         2.35 o                         
   5   6   0       1791.08       1760.76        19.57 o                         
   6   6   0          9.47         12.33         3.53 o                         
   7   6   0          1.17          5.76         2.99 o                         
   8   6   0          1.31          3.26         3.77 o                         
   9   6   0        350.15        322.14         9.10 o                         
  10   6   0        173.78        167.35         5.25 o                         
  11   6   0         88.48         89.27         4.73 o                         
  12   6   0         72.15         74.68         5.03 o                         
  13   6   0          6.24          5.91         7.47 o                         
   1   7   0       1270.46       1256.53        16.73 o                         
   2   7   0         40.61         39.66         2.91 o                         
   3   7   0        132.61        139.43         4.00 o                         
   4   7   0          0.01          0.64         2.81 o                         
   5   7   0         89.44        111.83         3.90 o                         
   6   7   0       1468.71       1504.14        23.56 o                         
   7   7   0         95.50         83.18         5.03 o                         
   8   7   0          6.80          9.43         4.10 o                         
   9   7   0         13.24         19.77         4.05 o                         
  10   7   0         33.01         33.50         5.21 o                         
  11   7   0         99.84        102.40        11.26 o                         
   0   8   0        140.37        124.65         9.42 o                         
   1   8   0         65.08         64.61         4.22 o                         
   2   8   0        797.69        791.40        15.45 o                         
   3   8   0          0.75          1.85         3.95 o                         
   4   8   0        515.14        500.46        10.16 o                         
   5   8   0         24.87         25.69         3.74 o                         
   6   8   0         99.57         95.35        10.65 o                         
   7   8   0         43.40         52.97         7.29 o                         
   8   8   0          3.13          1.76         4.43 o                         
   9   8   0         14.38         16.62         5.58 o                         
   1   9   0          4.34          3.23         4.60 o                         
   2   9   0        177.87        165.71         8.57 o                         
   3   9   0        458.60        451.36        15.81 o                         
   4   9   0         73.74         64.00         4.65 o                         
   5   9   0        106.88        101.66         8.99 o                         
   6   9   0         49.70         50.39         5.46 o                         
 -16   1   1          0.43          3.07         4.32 o                         
 -15   1   1        671.12        712.57        13.32 o                         
 -14   1   1         19.59         18.64         4.35 o                         
 -13   1   1        238.25        233.11         7.60 o                         
 -12   1   1        209.66        198.38         5.25 o                         
 -11   1   1        237.50        268.07         5.01 o                         
 -10   1   1        632.98        611.09         7.96 o                         
  -9   1   1         60.57         72.77         2.38 o                         
  -8   1   1        339.23        317.61         4.27 o                         
  -7   1   1        142.57        140.18         3.28 o                         
  -6   1   1       3197.53       3112.47        59.96 o                         
  -5   1   1        709.79        676.20        14.29 o                         
  -4   1   1       1077.93       1029.95        20.41 o                         
  -3   1   1       8327.74       7855.35       135.28 o                         
  -2   1   1       3406.12       2929.14        50.52 o                         
  -1   1   1       1085.49        913.98        17.48 o                         
   0   1   1       7366.97       6855.60       117.88 o                         
   1   1   1        257.19        226.43         5.03 o                         
   2   1   1       9394.48       9084.56       171.29 o                         
   3   1   1      25464.09      28453.81       535.66 o                         
   4   1   1        402.44        344.62         8.32 o                         
   5   1   1       5840.80       5642.06       107.20 o                         
   6   1   1       1638.66       1607.08        32.25 o                         
   7   1   1         54.90         71.71         2.35 o                         
   8   1   1        688.43        651.75         8.29 o                         
   9   1   1        477.47        500.18         6.94 o                         
  10   1   1        117.46        133.52         3.50 o                         
  11   1   1        181.49        191.70         5.63 o                         
  12   1   1       1186.83       1184.88        16.19 o                         
  13   1   1        248.01        239.94         6.26 o                         
  14   1   1        377.16        397.49         9.32 o                         
  15   1   1         64.62         69.02         5.07 o                         
  16   1   1         87.47         74.36         9.06 o                         
 -16   2   1        148.28        119.20         5.30 o                         
 -15   2   1        190.85        168.27         8.14 o                         
 -14   2   1        206.32        208.12         6.53 o                         
 -13   2   1        512.97        530.14         9.55 o                         
 -12   2   1        567.36        553.52         8.68 o                         
 -11   2   1        406.89        405.23         6.74 o                         
 -10   2   1        558.31        559.13         7.51 o                         
  -9   2   1         16.38         23.37         2.84 o                         
  -8   2   1        245.07        249.97         4.11 o                         
  -7   2   1        266.03        252.94         4.08 o                         
  -6   2   1         73.30         75.85         3.19 o                         
  -5   2   1        601.52        598.95        15.14 o                         
  -4   2   1        255.38        222.18         6.95 o                         
  -3   2   1       2508.97       2450.53        47.02 o                         
  -2   2   1        195.80        177.44         5.55 o                         
  -1   2   1       2020.82       1771.80        43.82 o                         
   0   2   1         81.62         63.59         2.46 o                         
   1   2   1        992.80        905.85        16.14 o                         
   2   2   1       4752.66       4494.21        85.23 o                         
   3   2   1       3477.15       3120.88        59.69 o                         
   4   2   1        572.91        503.82        11.56 o                         
   5   2   1        320.14        290.56         8.43 o                         
   6   2   1         60.56         59.14         2.52 o                         
   7   2   1        816.87        795.88         9.37 o                         
   8   2   1        533.27        547.58         6.61 o                         
   9   2   1        346.15        324.31         5.05 o                         
  10   2   1          0.70         -0.17         3.06 o                         
  11   2   1        131.70        135.89         4.80 o                         
  12   2   1         39.65         41.77         3.77 o                         
  13   2   1         93.10         95.74         4.74 o                         
  14   2   1         19.06         24.46         4.70 o                         
  15   2   1         17.61         20.04         4.63 o                         
  16   2   1         91.07         77.22         5.95 o                         
 -16   3   1        151.21        157.47        17.50 o                         
 -15   3   1        361.06        358.93        10.22 o                         
 -14   3   1         32.98         41.72         4.15 o                         
 -13   3   1         44.91         39.50         4.44 o                         
 -12   3   1          1.65          1.28         3.37 o                         
 -11   3   1        120.27        126.16         3.84 o                         
 -10   3   1        321.16        320.92         7.51 o                         
  -9   3   1       1658.87       1697.73        20.34 o                         
  -8   3   1        185.97        184.49         3.84 o                         
  -7   3   1        645.24        573.85         7.15 o                         
  -6   3   1         18.81         22.94         1.99 o                         
  -5   3   1        204.04        201.63         4.28 o                         
  -4   3   1        107.79        104.58         6.37 o                         
  -3   3   1        155.51        168.49         7.24 o                         
  -2   3   1          4.39          4.37         4.28 o                         
  -1   3   1       2831.94       2548.45        44.66 o                         
   0   3   1         26.08         15.60         4.31 o                         
   1   3   1          5.61          4.32         2.26 o                         
   2   3   1        852.35        774.84        16.35 o                         
   3   3   1       1907.08       1934.23        38.04 o                         
   4   3   1        482.69        497.36        11.82 o                         
   5   3   1       4302.97       4332.68        53.25 o                         
   6   3   1         57.09         45.99         2.03 o                         
   7   3   1        913.68        903.26         9.97 o                         
   8   3   1         44.51         42.05         2.51 o                         
   9   3   1        485.08        471.94         7.19 o                         
  10   3   1        404.03        400.70         6.55 o                         
  11   3   1        138.04        140.03         4.36 o                         
  12   3   1        199.49        186.67         5.40 o                         
  13   3   1        117.97        118.35         4.50 o                         
  14   3   1          3.72          4.18         4.05 o                         
  15   3   1         26.28         30.43         4.52 o                         
 -15   4   1         98.00         89.62        10.53 o                         
 -14   4   1         24.82         22.42         6.40 o                         
 -13   4   1          1.19          3.04         3.58 o                         
 -12   4   1        335.09        347.07         9.63 o                         
 -11   4   1        257.04        269.05         5.42 o                         
 -10   4   1         51.65         51.77         3.92 o                         
  -9   4   1         61.19         67.26         3.54 o                         
  -8   4   1        492.91        483.20         6.85 o                         
  -7   4   1        499.61        498.32         6.10 o                         
  -6   4   1        619.72        638.36         6.71 o                         
  -5   4   1         40.99         53.73         1.74 o                         
  -4   4   1       1002.09       1004.30        10.99 o                         
  -3   4   1        655.55        642.66         7.85 o                         
  -2   4   1       1245.05       1175.00        13.44 o                         
  -1   4   1        558.03        629.07         7.90 o                         
   0   4   1         41.74         52.78         3.16 o                         
   1   4   1        195.22        200.64         3.20 o                         
   2   4   1       1485.10       1518.92        16.54 o                         
   3   4   1       4725.42       4780.43        61.23 o                         
   4   4   1          0.28          4.39         1.65 o                         
   5   4   1         61.26         78.81         2.21 o                         
   6   4   1          1.55         -0.78         1.89 o                         
   7   4   1        613.53        610.85         7.55 o                         
   8   4   1         27.62         31.01         2.88 o                         
   9   4   1        192.71        223.64         5.62 o                         
  10   4   1         48.65         43.53         3.07 o                         
  11   4   1         48.86         51.92         3.93 o                         
  12   4   1          9.03          8.16         3.89 o                         
  13   4   1        130.62        125.89         7.09 o                         
  14   4   1         38.99         39.55         4.57 o                         
  15   4   1          2.27         -0.45         7.49 o                         
 -14   5   1        121.33        125.40        14.05 o                         
 -13   5   1         99.96         87.24         6.26 o                         
 -12   5   1        196.07        195.57         5.90 o                         
 -11   5   1        307.96        289.36        11.22 o                         
 -10   5   1        353.45        342.79         6.58 o                         
  -9   5   1        809.59        758.64        11.04 o                         
  -8   5   1         16.18         13.30         2.81 o                         
  -7   5   1         26.63         26.21         2.49 o                         
  -6   5   1         40.28         48.18         2.40 o                         
  -5   5   1        395.43        346.70         5.40 o                         
  -4   5   1         23.19         22.38         1.97 o                         
  -3   5   1        100.77         93.73         2.18 o                         
  -2   5   1        651.91        652.56         6.71 o                         
  -1   5   1         43.48         58.30         1.77 o                         
   0   5   1        623.04        624.79         6.62 o                         
   1   5   1        428.67        466.15         5.34 o                         
   2   5   1       1649.48       1656.69        15.97 o                         
   3   5   1         71.92         75.89         2.10 o                         
   4   5   1        176.18        189.24         3.75 o                         
   5   5   1         40.37         42.17         2.46 o                         
   6   5   1         81.51         97.61         2.96 o                         
   7   5   1        185.01        197.78         3.84 o                         
   8   5   1        135.38        130.31         4.36 o                         
   9   5   1        682.75        684.95        10.84 o                         
  10   5   1        222.40        255.21         5.65 o                         
  11   5   1          0.01         -3.70         3.70 o                         
  12   5   1          0.30         -1.71         4.13 o                         
  13   5   1          8.17          2.72         4.51 o                         
  14   5   1         69.05         55.96         6.90 o                         
 -13   6   1        177.69        183.42        11.64 o                         
 -12   6   1        139.76        130.12         6.08 o                         
 -11   6   1        564.96        585.34        12.28 o                         
 -10   6   1        166.75        171.59         5.39 o                         
  -9   6   1       1184.32       1273.34        20.51 o                         
  -8   6   1        335.39        329.63         7.76 o                         
  -7   6   1         50.90         56.42         5.26 o                         
  -6   6   1        266.59        265.27         5.98 o                         
  -5   6   1        169.55        180.34         4.52 o                         
  -4   6   1       1284.62       1270.27        13.67 o                         
  -3   6   1        574.40        552.68         6.54 o                         
  -2   6   1        225.94        231.22         4.22 o                         
  -1   6   1          3.92          4.37         1.95 o                         
   0   6   1         61.81         64.74         2.32 o                         
   1   6   1        368.75        354.22         4.93 o                         
   2   6   1        154.67        165.10         3.16 o                         
   3   6   1          2.16          6.56         2.40 o                         
   4   6   1         12.12         17.32         2.33 o                         
   5   6   1        471.51        481.94         6.98 o                         
   6   6   1         12.64         10.13         2.90 o                         
   7   6   1         63.18         60.96         3.60 o                         
   8   6   1         12.15         18.41         3.98 o                         
   9   6   1        161.74        147.88         7.44 o                         
  10   6   1          0.24          1.33         3.98 o                         
  11   6   1          5.90          3.95         4.41 o                         
  12   6   1        210.50        202.18         8.14 o                         
 -11   7   1          9.61         13.02         5.02 o                         
 -10   7   1        130.21        113.18         6.08 o                         
  -9   7   1         32.26         43.00         4.39 o                         
  -8   7   1        131.45        123.79         4.83 o                         
  -7   7   1        101.54         94.40         5.53 o                         
  -6   7   1        766.63        795.91        12.43 o                         
  -5   7   1          4.70          4.46         2.99 o                         
  -4   7   1        165.18        153.30         4.45 o                         
  -3   7   1        177.72        180.38         6.10 o                         
  -2   7   1         25.36         32.53         3.75 o                         
  -1   7   1        122.86        116.51         3.65 o                         
   0   7   1         29.92         35.87         2.88 o                         
   1   7   1        448.78        444.00         6.94 o                         
   2   7   1          9.33         12.37         2.65 o                         
   3   7   1        188.34        169.71         4.06 o                         
   4   7   1         48.71         55.84         3.96 o                         
   5   7   1        407.27        431.28         7.79 o                         
   6   7   1        411.68        394.26         7.59 o                         
   7   7   1         15.42         12.74         3.97 o                         
   8   7   1          0.55         -0.32         5.10 o                         
   9   7   1          0.05         -1.47         5.91 o                         
  10   7   1          1.15          6.89         4.21 o                         
  11   7   1         23.36         19.13         8.90 o                         
  -9   8   1         85.79         82.44         6.84 o                         
  -8   8   1        256.12        236.08        15.42 o                         
  -7   8   1         65.27         58.14         5.10 o                         
  -6   8   1        265.28        259.40         8.13 o                         
  -5   8   1        242.58        247.35         6.85 o                         
  -4   8   1          1.70         -0.96         3.48 o                         
  -3   8   1        135.23        147.34         4.97 o                         
  -2   8   1        471.61        487.90        11.12 o                         
  -1   8   1        213.51        234.11         7.39 o                         
   0   8   1        413.91        432.08        14.48 o                         
   1   8   1         40.03         37.61         4.16 o                         
   2   8   1         95.98         96.98         4.48 o                         
   3   8   1         17.51         14.20         3.58 o                         
   4   8   1         18.78         22.07         3.74 o                         
   5   8   1         12.22         21.03         4.21 o                         
   6   8   1          2.29          9.83         5.15 o                         
   7   8   1         94.58         94.76         6.14 o                         
   8   8   1          6.87          5.95         4.69 o                         
   9   8   1         15.56          7.35         5.69 o                         
  -6   9   1         25.69         37.98         6.62 o                         
  -5   9   1          0.01          3.04         4.96 o                         
  -4   9   1        266.29        255.27         7.98 o                         
  -3   9   1          0.10         -1.14         3.97 o                         
  -2   9   1          0.18          0.17         4.38 o                         
  -1   9   1         39.80         39.94         8.03 o                         
   0   9   1         16.83         16.97         4.29 o                         
   1   9   1         17.39         13.04         4.14 o                         
   2   9   1        187.25        190.53         8.33 o                         
   3   9   1         62.57         76.20         4.51 o                         
   4   9   1        123.68        139.29         5.71 o                         
   5   9   1         46.56         42.94         4.97 o                         
   6   9   1         62.75         58.88         5.36 o                         
 -16   0   2        458.59        424.75        23.54 o                         
 -15   0   2          0.09          2.55         6.65 o                         
 -14   0   2          6.82         -2.86         6.25 o                         
 -13   0   2        908.52        965.59        19.41 o                         
 -12   0   2          8.07          7.91         4.77 o                         
 -11   0   2        244.37        251.71         6.48 o                         
 -10   0   2        154.37        163.22         4.68 o                         
  -9   0   2        389.65        433.42         9.24 o                         
  -8   0   2       2789.41       2790.18        40.17 o                         
  -7   0   2       1567.27       1537.74        23.82 o                         
  -6   0   2          7.01         13.08         5.97 o                         
  -5   0   2         24.67         30.82         4.70 o                         
  -4   0   2       3313.38       2849.49        70.76 o                         
  -3   0   2      28306.76      32434.64       965.03 o                         
  -2   0   2       1622.34       1335.87        32.94 o                         
   0   0   2       7564.96       7665.61       329.60 o                         
   1   0   2      13631.06      14251.37       424.11 o                         
   2   0   2       7876.08       7199.08       214.82 o                         
   3   0   2      29859.42      33699.93      1161.36 o                         
   4   0   2      14780.45      14696.97       357.79 o                         
   5   0   2        698.84        695.82        19.39 o                         
   6   0   2         97.37         93.63         9.67 o                         
   7   0   2        994.69        956.73        16.83 o                         
   8   0   2       2922.07       2733.07        49.83 o                         
   9   0   2         75.35         65.39         4.18 o                         
  10   0   2         21.30         32.82         3.93 o                         
  11   0   2        404.02        428.94        10.72 o                         
  12   0   2        302.03        302.96        16.04 o                         
  13   0   2        152.84        145.02         6.74 o                         
  14   0   2        165.29        172.83         7.83 o                         
  15   0   2        385.14        391.34        12.13 o                         
 -16   1   2        130.00        110.53         5.25 o                         
 -15   1   2         68.53         72.39         5.17 o                         
 -14   1   2        405.44        409.15        10.38 o                         
 -13   1   2          2.75         -1.18         3.54 o                         
 -12   1   2        530.09        551.16         8.59 o                         
 -11   1   2        182.23        199.32         4.41 o                         
 -10   1   2       1532.32       1549.40        15.40 o                         
  -9   1   2         55.88         69.55         2.34 o                         
  -8   1   2        199.71        204.13         3.49 o                         
  -7   1   2       3286.38       3205.10        36.74 o                         
  -6   1   2        508.12        450.70        11.27 o                         
  -5   1   2         58.13         51.30         3.78 o                         
  -4   1   2       2992.65       2689.39        46.93 o                         
  -3   1   2        373.26        315.79         6.77 o                         
  -2   1   2         38.89         40.63         1.71 o                         
  -1   1   2        299.37        231.70         5.02 o                         
   0   1   2        730.86        640.69        14.02 o                         
   1   1   2       1763.85       1551.90        33.15 o                         
   2   1   2       8807.90       8832.02       166.55 o                         
   3   1   2       4542.98       4310.00        81.78 o                         
   4   1   2       1620.90       1531.85        30.12 o                         
   5   1   2          4.07          2.30         3.84 o                         
   6   1   2         53.87         62.38         3.72 o                         
   7   1   2        610.63        658.21         8.34 o                         
   8   1   2       1383.20       1428.37        16.00 o                         
   9   1   2        146.75        156.91         3.99 o                         
  10   1   2          4.06          1.20         2.73 o                         
  11   1   2        293.02        310.56         7.50 o                         
  12   1   2         10.72         10.24         3.40 o                         
  13   1   2         15.72         19.38         4.04 o                         
  14   1   2         46.42         52.90         4.28 o                         
  15   1   2         27.77         29.91         4.44 o                         
  16   1   2         25.63         13.04         8.89 o                         
 -16   2   2         10.02          7.63         4.25 o                         
 -15   2   2          3.02          0.71         3.98 o                         
 -14   2   2          6.29          2.13         4.06 o                         
 -13   2   2       1339.96       1351.70        19.68 o                         
 -12   2   2         57.86         58.43         3.45 o                         
 -11   2   2       1342.84       1358.86        16.36 o                         
 -10   2   2        245.54        263.34         4.86 o                         
  -9   2   2         78.93         84.42         3.17 o                         
  -8   2   2        420.19        366.73         4.88 o                         
  -7   2   2        370.76        416.60         5.82 o                         
  -6   2   2         77.62         89.05         3.01 o                         
  -5   2   2       2992.84       2917.23        56.12 o                         
  -4   2   2        796.20        808.72        16.48 o                         
  -3   2   2       1823.60       1626.26        41.02 o                         
  -2   2   2       4562.96       4089.93       117.13 o                         
  -1   2   2        116.29        108.15         4.51 o                         
   0   2   2       1762.53       1564.56        25.49 o                         
   1   2   2       5082.37       4782.75        90.49 o                         
   2   2   2      11402.20      11270.33       212.63 o                         
   3   2   2       5823.89       5669.47       107.61 o                         
   4   2   2        104.55        105.52         6.53 o                         
   5   2   2       2616.80       2670.56        51.88 o                         
   6   2   2       1068.48       1026.95        15.96 o                         
   7   2   2         32.10         38.14         2.29 o                         
   8   2   2         21.98         29.81         2.19 o                         
   9   2   2        230.56        225.78         4.18 o                         
  10   2   2        301.55        318.80         5.81 o                         
  11   2   2       1396.28       1388.27        22.70 o                         
  12   2   2         98.75        100.81         4.25 o                         
  13   2   2        805.11        820.55        13.46 o                         
  14   2   2         23.38         22.48         4.38 o                         
  15   2   2         25.74         20.39         5.02 o                         
 -16   3   2         20.32         17.60         5.56 o                         
 -15   3   2         19.30         16.85         4.21 o                         
 -14   3   2        133.88        118.71         4.50 o                         
 -13   3   2         46.64         50.19         5.66 o                         
 -12   3   2        138.75        136.99         7.06 o                         
 -11   3   2        149.76        137.88         4.12 o                         
 -10   3   2        384.06        386.62         6.80 o                         
  -9   3   2         14.34         19.98         2.30 o                         
  -8   3   2        179.59        203.24         4.38 o                         
  -7   3   2         53.70         54.14         2.79 o                         
  -6   3   2        510.44        488.03         6.21 o                         
  -5   3   2       2946.71       2770.40        34.25 o                         
  -4   3   2        372.65        357.04        10.62 o                         
  -3   3   2       3608.30       3443.55        73.78 o                         
  -2   3   2         10.42         14.03         4.06 o                         
  -1   3   2          0.27          2.90         2.80 o                         
   0   3   2       3691.80       3565.08        62.07 o                         
   1   3   2       2572.79       2434.26        42.66 o                         
   2   3   2        756.27        681.42        16.62 o                         
   3   3   2       1129.21       1136.88        26.14 o                         
   4   3   2         42.63         52.53         2.60 o                         
   5   3   2        272.13        280.32         4.91 o                         
   6   3   2        293.93        269.57         3.83 o                         
   7   3   2        145.44        167.41         2.98 o                         
   8   3   2        147.22        133.22         3.19 o                         
   9   3   2          0.07          5.11         2.67 o                         
  10   3   2        352.64        331.48         7.13 o                         
  11   3   2          0.38          1.33         3.59 o                         
  12   3   2        225.89        231.42         5.93 o                         
  13   3   2          3.72          2.46         3.72 o                         
  14   3   2          2.96          4.99         4.11 o                         
  15   3   2         20.15         25.99         4.66 o                         
 -15   4   2        123.00        119.73         8.37 o                         
 -14   4   2         41.50         33.09         4.80 o                         
 -13   4   2        176.43        183.74         5.02 o                         
 -12   4   2         18.44         22.16         3.84 o                         
 -11   4   2         73.18         58.76         3.32 o                         
 -10   4   2         55.83         55.02         4.22 o                         
  -9   4   2        157.49        167.26         3.56 o                         
  -8   4   2        322.35        320.33         4.92 o                         
  -7   4   2        316.88        313.17         4.89 o                         
  -6   4   2         61.71         72.21         2.02 o                         
  -5   4   2         52.65         39.46         1.88 o                         
  -4   4   2        972.69       1045.40        11.44 o                         
  -3   4   2       1303.11       1367.63        14.25 o                         
  -2   4   2          0.12          0.42         1.60 o                         
  -1   4   2        316.33        309.42         4.71 o                         
   0   4   2        557.17        527.06         6.56 o                         
   1   4   2        257.16        267.06         3.94 o                         
   2   4   2         18.25         26.09         1.71 o                         
   3   4   2        112.66        131.94         3.48 o                         
   4   4   2       2717.99       2806.49        31.11 o                         
   5   4   2        213.61        225.44         3.62 o                         
   6   4   2         89.57        101.47         3.15 o                         
   7   4   2        121.50        123.12         3.71 o                         
   8   4   2        549.63        548.07         7.91 o                         
   9   4   2        228.50        237.40         7.17 o                         
  10   4   2         19.03         16.29         3.34 o                         
  11   4   2        324.31        307.01         6.54 o                         
  12   4   2          6.74         11.04         3.80 o                         
  13   4   2         24.02         17.03         3.94 o                         
  14   4   2         52.25         46.56         4.83 o                         
 -14   5   2         64.51         68.63         7.16 o                         
 -13   5   2        148.57        146.93         6.27 o                         
 -12   5   2        136.31        152.86         5.11 o                         
 -11   5   2         49.25         52.79         4.97 o                         
 -10   5   2         16.30         15.35         3.40 o                         
  -9   5   2        349.31        336.84         5.92 o                         
  -8   5   2         21.72         20.00         2.79 o                         
  -7   5   2        356.60        349.45         5.50 o                         
  -6   5   2         78.79         71.91         2.50 o                         
  -5   5   2         40.52         40.43         2.50 o                         
  -4   5   2        227.95        214.97         3.58 o                         
  -3   5   2        105.45        132.45         2.49 o                         
  -2   5   2        110.74        115.58         2.34 o                         
  -1   5   2        878.98        952.76         9.17 o                         
   0   5   2       1584.28       1572.25        15.45 o                         
   1   5   2        883.51        873.21         9.54 o                         
   2   5   2          3.60          4.86         1.69 o                         
   3   5   2        898.31        911.75        10.70 o                         
   4   5   2         40.75         38.10         2.23 o                         
   5   5   2         80.09        101.75         2.73 o                         
   6   5   2       1643.12       1650.85        18.57 o                         
   7   5   2       1913.03       1985.50        22.83 o                         
   8   5   2        107.27        117.93         4.85 o                         
   9   5   2          0.54         -0.59         3.15 o                         
  10   5   2        150.55        166.96         8.68 o                         
  11   5   2         42.74         57.45         4.15 o                         
  12   5   2         70.66         65.77         7.52 o                         
  13   5   2          0.81         -0.67         4.27 o                         
 -13   6   2        104.98        130.30        11.17 o                         
 -12   6   2         65.35         61.02         5.18 o                         
 -11   6   2        185.18        197.02         5.70 o                         
 -10   6   2        436.35        451.91         9.40 o                         
  -9   6   2         21.57         20.08         3.51 o                         
  -8   6   2         72.66         69.51         3.89 o                         
  -7   6   2        608.19        586.64         8.70 o                         
  -6   6   2        683.93        671.02        13.31 o                         
  -5   6   2        350.12        359.09         5.70 o                         
  -4   6   2         11.03         16.21         2.29 o                         
  -3   6   2        286.32        309.93         4.72 o                         
  -2   6   2         15.01         19.69         2.11 o                         
  -1   6   2        621.44        576.82         7.42 o                         
   0   6   2        702.55        747.76         8.52 o                         
   1   6   2          3.43          4.28         1.96 o                         
   2   6   2        226.64        224.17         3.80 o                         
   3   6   2         13.11         15.30         2.18 o                         
   4   6   2          0.01         -1.44         2.36 o                         
   5   6   2        262.27        271.79         5.07 o                         
   6   6   2        252.78        247.68         5.10 o                         
   7   6   2       1187.89       1179.78        16.99 o                         
   8   6   2        296.90        276.25         6.56 o                         
   9   6   2        964.74        949.04        26.57 o                         
  10   6   2          4.94          2.34         7.85 o                         
  11   6   2         30.91         21.29         5.17 o                         
  12   6   2        296.88        263.80        10.24 o                         
 -11   7   2          1.75          0.81         4.84 o                         
 -10   7   2        278.00        279.04         8.12 o                         
  -9   7   2         15.17         21.19         5.97 o                         
  -8   7   2        688.77        688.04        12.44 o                         
  -7   7   2        440.60        464.77        11.46 o                         
  -6   7   2        604.11        615.18         9.87 o                         
  -5   7   2        269.65        299.47         5.90 o                         
  -4   7   2        642.06        629.42         9.83 o                         
  -3   7   2        259.26        269.59         6.62 o                         
  -2   7   2       1089.16       1121.96        14.68 o                         
  -1   7   2         44.18         58.51         3.09 o                         
   0   7   2         16.74         19.30         3.41 o                         
   1   7   2        169.11        180.59         4.04 o                         
   2   7   2          1.09          6.08         3.67 o                         
   3   7   2       1725.45       1752.60        19.10 o                         
   4   7   2         19.38         17.61         2.87 o                         
   5   7   2         32.23         34.13         3.25 o                         
   6   7   2        523.22        517.66        11.82 o                         
   7   7   2         38.56         36.57         3.73 o                         
   8   7   2          0.09          1.16         3.92 o                         
   9   7   2         47.08         38.65         4.80 o                         
  10   7   2         56.03         51.80         5.18 o                         
  11   7   2        165.79        179.72        14.53 o                         
  -9   8   2         13.62         15.37         4.90 o                         
  -8   8   2         20.32         28.70         5.01 o                         
  -7   8   2         18.80         18.48         4.07 o                         
  -6   8   2          0.88          4.20         3.94 o                         
  -5   8   2          2.60          3.96         3.39 o                         
  -4   8   2        198.14        221.35         8.84 o                         
  -3   8   2         12.82          7.99         3.61 o                         
  -2   8   2         54.58         50.43         5.34 o                         
  -1   8   2          5.95          5.20         4.10 o                         
   0   8   2         29.65         33.25         4.19 o                         
   1   8   2          1.57         -0.17         4.41 o                         
   2   8   2        240.97        247.47         6.71 o                         
   3   8   2         51.64         54.48         5.06 o                         
   4   8   2          0.33          2.39         3.65 o                         
   5   8   2        358.14        344.34         8.34 o                         
   6   8   2        307.83        308.06        11.64 o                         
   7   8   2         15.07         16.49         4.16 o                         
   8   8   2         40.57         37.54         4.81 o                         
   9   8   2         55.22         43.55         9.86 o                         
  -6   9   2        177.12        164.48        40.79 o                         
  -5   9   2        259.74        256.65         8.37 o                         
  -4   9   2         46.28         39.60         4.67 o                         
  -3   9   2        510.41        509.01        14.31 o                         
  -2   9   2         20.93         24.43         4.11 o                         
  -1   9   2          9.28         14.02         4.51 o                         
   0   9   2         22.81         26.17         5.08 o                         
   1   9   2         12.84         14.77         5.38 o                         
   2   9   2        130.38        141.79         5.39 o                         
   3   9   2          6.19          2.98         3.82 o                         
   4   9   2         11.92         11.38         3.87 o                         
   5   9   2         88.43         88.57         6.55 o                         
   6   9   2         20.61         11.97         6.12 o                         
 -16   1   3          2.36          0.14         4.27 o                         
 -15   1   3        286.10        300.24        13.10 o                         
 -14   1   3          1.19         -4.77         4.77 o                         
 -13   1   3        196.40        184.33         5.56 o                         
 -12   1   3        209.53        205.36         5.10 o                         
 -11   1   3        325.39        286.04         5.17 o                         
 -10   1   3        282.19        299.67         4.81 o                         
  -9   1   3        213.84        226.45         3.77 o                         
  -8   1   3       3653.02       3644.18        38.05 o                         
  -7   1   3         19.37         32.17         2.90 o                         
  -6   1   3         14.26         17.67         5.41 o                         
  -5   1   3         27.61         37.95         3.50 o                         
  -4   1   3       2246.03       2001.14        35.16 o                         
  -3   1   3       3750.54       3193.49        60.66 o                         
  -2   1   3       4827.81       4389.47        83.02 o                         
  -1   1   3      18952.64      20241.35       425.94 o                         
   0   1   3        288.25        261.31         5.69 o                         
   1   1   3       3562.68       3264.42        69.22 o                         
   2   1   3      32912.86      38947.21       818.86 o                         
   3   1   3       3664.75       3643.36        77.57 o                         
   4   1   3       4954.48       4821.80       118.38 o                         
   5   1   3       2413.87       2225.45        48.54 o                         
   6   1   3       1051.06       1001.05        14.44 o                         
   7   1   3         67.85         69.22         2.50 o                         
   8   1   3         42.88         49.35         2.48 o                         
   9   1   3        263.17        256.14         5.47 o                         
  10   1   3        305.12        316.37         5.92 o                         
  11   1   3          0.68          2.65         3.70 o                         
  12   1   3          9.98         11.46         3.47 o                         
  13   1   3        466.01        514.26        11.85 o                         
  14   1   3         29.82         36.01         4.20 o                         
  15   1   3        110.75         93.18         5.05 o                         
 -16   2   3         16.65         16.36         4.34 o                         
 -15   2   3        380.99        380.15        17.32 o                         
 -14   2   3         13.36          9.77         4.32 o                         
 -13   2   3         63.98         62.84         4.13 o                         
 -12   2   3        108.59        102.02         5.25 o                         
 -11   2   3          2.53          6.03         2.69 o                         
 -10   2   3        805.80        813.77         9.92 o                         
  -9   2   3        443.00        459.76         6.92 o                         
  -8   2   3         16.71         16.89         1.94 o                         
  -7   2   3        313.53        271.91         4.50 o                         
  -6   2   3       3477.90       3328.46        39.58 o                         
  -5   2   3       3487.35       3254.47        56.93 o                         
  -4   2   3        494.16        483.11        10.12 o                         
  -3   2   3          9.17          5.00         2.57 o                         
  -2   2   3       3036.29       2698.51        57.61 o                         
  -1   2   3        275.25        236.58         5.97 o                         
   0   2   3       3630.36       3282.26        52.73 o                         
   1   2   3       4398.08       4315.97        91.62 o                         
   2   2   3        959.79        924.18        23.95 o                         
   3   2   3       5587.91       5530.03       117.66 o                         
   4   2   3         30.36         23.23         4.83 o                         
   5   2   3          8.58         12.57         2.61 o                         
   6   2   3        965.25        939.90        13.04 o                         
   7   2   3          2.72          2.80         2.41 o                         
   8   2   3       1534.10       1550.34        17.92 o                         
   9   2   3        189.40        203.82         4.64 o                         
  10   2   3         14.99         18.27         3.00 o                         
  11   2   3         16.34         10.27         3.30 o                         
  12   2   3        117.65        120.61         4.51 o                         
  13   2   3          0.80         -1.48         3.94 o                         
  14   2   3         19.03         20.64         4.35 o                         
  15   2   3          5.01          1.13         5.48 o                         
 -16   3   3        152.93        118.72         8.82 o                         
 -15   3   3         30.55         27.22         4.21 o                         
 -14   3   3        342.11        364.11         7.18 o                         
 -13   3   3         19.95         24.99         4.37 o                         
 -12   3   3       1549.54       1519.58        19.19 o                         
 -11   3   3          0.31          2.52         3.29 o                         
 -10   3   3          1.78         -1.05         3.64 o                         
  -9   3   3        490.37        499.31         6.86 o                         
  -8   3   3        983.49       1021.80        12.22 o                         
  -7   3   3        312.86        321.49         4.59 o                         
  -6   3   3        990.66        981.45        11.63 o                         
  -5   3   3        293.49        333.99         4.74 o                         
  -4   3   3       1385.69       1350.92        27.46 o                         
  -3   3   3         86.07         82.09         5.64 o                         
  -2   3   3         41.34         52.82         3.01 o                         
  -1   3   3          9.93         17.37         2.96 o                         
   0   3   3          4.70          5.84         2.94 o                         
   1   3   3        946.66        939.58        17.44 o                         
   2   3   3         19.95         25.31         3.65 o                         
   3   3   3         23.92         36.51         9.10 o                         
   4   3   3       2057.90       2135.99        29.31 o                         
   5   3   3       1459.07       1506.83        17.69 o                         
   6   3   3        265.71        282.24         4.13 o                         
   7   3   3        904.92        899.64        11.17 o                         
   8   3   3          0.69          1.73         2.80 o                         
   9   3   3        400.24        377.35         6.31 o                         
  10   3   3        119.11        120.79         6.71 o                         
  11   3   3       1229.46       1252.91        19.14 o                         
  12   3   3         32.66         34.65         4.59 o                         
  13   3   3         39.01         40.32         3.98 o                         
  14   3   3         60.49         67.62         4.74 o                         
  15   3   3          6.22          9.40         6.42 o                         
 -15   4   3         81.55         88.01         5.56 o                         
 -14   4   3         12.95          1.60         4.33 o                         
 -13   4   3        156.06        168.91         5.66 o                         
 -12   4   3         59.43         63.92         3.62 o                         
 -11   4   3         85.92         88.33         3.47 o                         
 -10   4   3          6.95          8.77         3.97 o                         
  -9   4   3         37.60         37.75         2.54 o                         
  -8   4   3        281.30        281.27         4.63 o                         
  -7   4   3         20.68         26.68         2.19 o                         
  -6   4   3         11.95         14.72         1.63 o                         
  -5   4   3         75.76         89.63         2.24 o                         
  -4   4   3        209.14        209.36         3.23 o                         
  -3   4   3        676.97        674.91         7.89 o                         
  -2   4   3        155.96        148.89         3.23 o                         
  -1   4   3        108.51        107.01         2.57 o                         
   0   4   3         49.06         50.29         1.79 o                         
   1   4   3        289.70        291.82         5.18 o                         
   2   4   3       3419.75       3369.43        38.51 o                         
   3   4   3        198.34        211.41         3.68 o                         
   4   4   3        350.47        323.52         4.70 o                         
   5   4   3       3421.78       3503.42        36.40 o                         
   6   4   3         39.95         34.92         2.13 o                         
   7   4   3         78.15         81.64         2.83 o                         
   8   4   3        153.59        169.19         3.87 o                         
   9   4   3         11.09         12.09         4.05 o                         
  10   4   3          2.50          3.10         3.50 o                         
  11   4   3         55.14         63.18         4.36 o                         
  12   4   3          0.02          1.32         3.76 o                         
  13   4   3         15.06         11.91         4.17 o                         
  14   4   3         58.11         58.24         6.32 o                         
 -14   5   3        222.51        227.39        12.05 o                         
 -13   5   3        197.17        201.24         9.10 o                         
 -12   5   3        114.83        123.38         6.58 o                         
 -11   5   3        261.57        259.76        14.39 o                         
 -10   5   3        346.67        327.89         7.13 o                         
  -9   5   3        771.26        803.96        11.04 o                         
  -8   5   3        121.46        121.20         3.91 o                         
  -7   5   3         55.27         42.91         3.00 o                         
  -6   5   3         18.96         20.60         2.15 o                         
  -5   5   3        441.35        458.39         6.20 o                         
  -4   5   3        266.17        255.26         4.33 o                         
  -3   5   3        131.29        131.55         2.56 o                         
  -2   5   3         76.49        104.05         2.19 o                         
  -1   5   3          2.37          3.92         1.54 o                         
   0   5   3         46.83         47.16         1.86 o                         
   1   5   3        713.64        753.43         7.99 o                         
   2   5   3         49.04         61.09         2.05 o                         
   3   5   3         25.96         38.70         2.31 o                         
   4   5   3        333.86        298.41         4.67 o                         
   5   5   3         42.95         51.78         2.52 o                         
   6   5   3         81.34         94.80         3.91 o                         
   7   5   3        305.55        342.51         6.13 o                         
   8   5   3        199.76        178.88         4.43 o                         
   9   5   3        352.63        348.26         7.09 o                         
  10   5   3        305.39        318.66         9.47 o                         
  11   5   3        171.83        152.30         7.66 o                         
  12   5   3         44.59         37.83         4.70 o                         
  13   5   3        175.11        156.44        13.06 o                         
 -13   6   3         49.14         42.51         6.98 o                         
 -12   6   3          0.32         -4.32         4.32 o                         
 -11   6   3         78.12         69.77         4.76 o                         
 -10   6   3        354.52        373.18         8.92 o                         
  -9   6   3         55.60         51.65         4.28 o                         
  -8   6   3         38.92         34.89         3.41 o                         
  -7   6   3        307.94        308.50         5.99 o                         
  -6   6   3        283.30        279.37         6.87 o                         
  -5   6   3          0.31         -2.13         2.31 o                         
  -4   6   3         50.36         46.79         2.46 o                         
  -3   6   3          1.46          3.03         2.05 o                         
  -2   6   3          6.80          3.81         2.47 o                         
  -1   6   3        139.98        133.33         3.07 o                         
   0   6   3        449.92        437.75         5.85 o                         
   1   6   3        218.88        220.55         3.78 o                         
   2   6   3        290.72        286.09         4.49 o                         
   3   6   3         18.79         18.03         2.40 o                         
   4   6   3        141.53        143.17         3.47 o                         
   5   6   3        165.88        166.22         4.86 o                         
   6   6   3       1047.06       1093.49        14.24 o                         
   7   6   3         15.44         12.70         3.70 o                         
   8   6   3        373.07        349.43         8.13 o                         
   9   6   3        141.94        142.56         5.43 o                         
  10   6   3        433.44        414.34        13.81 o                         
  11   6   3         22.75         13.62         4.42 o                         
  12   6   3        104.24         90.18         5.94 o                         
 -11   7   3          7.42         10.33         5.13 o                         
 -10   7   3          0.02          4.30         4.08 o                         
  -9   7   3         27.28         26.55         3.98 o                         
  -8   7   3        183.94        191.62         5.66 o                         
  -7   7   3         36.71         43.03         4.98 o                         
  -6   7   3         35.32         48.75         3.68 o                         
  -5   7   3          2.70          4.49         2.90 o                         
  -4   7   3        613.59        614.46         8.96 o                         
  -3   7   3        206.23        214.97         5.17 o                         
  -2   7   3         28.60         34.96         3.30 o                         
  -1   7   3        271.18        296.17         5.61 o                         
   0   7   3        821.07        840.75        11.11 o                         
   1   7   3        148.04        141.56         3.65 o                         
   2   7   3        159.60        145.08         4.14 o                         
   3   7   3        281.58        274.74         5.15 o                         
   4   7   3        280.37        276.52         5.55 o                         
   5   7   3          2.54         -1.00         3.10 o                         
   6   7   3        449.58        420.57         9.18 o                         
   7   7   3        167.36        184.71         8.71 o                         
   8   7   3         25.08         15.69         4.11 o                         
   9   7   3         26.51         21.38         4.34 o                         
  10   7   3         48.26         43.21         4.92 o                         
  -9   8   3         30.81         22.97         5.05 o                         
  -8   8   3         36.15         37.10         4.05 o                         
  -7   8   3          4.24          5.76         5.00 o                         
  -6   8   3          1.46          1.37         3.57 o                         
  -5   8   3        450.36        404.59        10.49 o                         
  -4   8   3        478.40        465.68         9.38 o                         
  -3   8   3         28.79         17.40         3.44 o                         
  -2   8   3         55.43         55.64         4.69 o                         
  -1   8   3         50.28         45.89         4.29 o                         
   0   8   3        823.28        869.70        16.92 o                         
   1   8   3         78.65         86.88         4.61 o                         
   2   8   3         87.89         74.94         3.81 o                         
   3   8   3         26.29         23.30         3.49 o                         
   4   8   3         70.86         75.92         6.31 o                         
   5   8   3        182.56        175.31         5.41 o                         
   6   8   3         79.78         79.79         4.22 o                         
   7   8   3         21.66         17.63         4.10 o                         
   8   8   3        108.74        108.57         6.87 o                         
   9   8   3         63.67         79.15        13.64 o                         
  -6   9   3          4.16          3.11        21.89 o                         
  -5   9   3         21.29         16.43         4.99 o                         
  -4   9   3        167.00        135.91         4.95 o                         
  -3   9   3         14.93         18.48         3.65 o                         
  -2   9   3          0.27          5.14         3.66 o                         
  -1   9   3          0.74         -1.39         3.63 o                         
   0   9   3          2.46         -1.78         3.89 o                         
   1   9   3         32.40         23.10         5.10 o                         
   2   9   3          4.56          5.71         3.79 o                         
   3   9   3        192.19        158.28         5.88 o                         
   4   9   3         12.02         15.28         4.29 o                         
   5   9   3          1.15          0.29         5.73 o                         
 -17   0   4         12.08         10.84         7.41 o                         
 -16   0   4         65.46         61.40         7.08 o                         
 -15   0   4         82.76         81.42         8.07 o                         
 -14   0   4         12.27          7.38         6.90 o                         
 -13   0   4         98.91        122.02         6.28 o                         
 -12   0   4        215.83        226.74         8.50 o                         
 -11   0   4        146.69        158.21         5.86 o                         
 -10   0   4        594.51        573.00         9.72 o                         
  -9   0   4       4885.15       4836.13        69.50 o                         
  -8   0   4        130.77        174.46         4.74 o                         
  -7   0   4         68.38         67.22         3.15 o                         
  -6   0   4       2872.71       2518.51        77.03 o                         
  -5   0   4         17.61         15.41         6.08 o                         
  -4   0   4        390.98        305.97         9.50 o                         
  -3   0   4        701.24        632.33        16.44 o                         
  -2   0   4         69.17         53.59         2.78 o                         
  -1   0   4       5767.26       4905.82       119.27 o                         
   0   0   4         96.86         75.01         3.67 o                         
   1   0   4      33989.82      40588.95      1707.66 o                         
   2   0   4       4828.02       4572.47       136.97 o                         
   3   0   4       2890.70       2689.35        81.42 o                         
   4   0   4       4105.91       3997.67       120.75 o                         
   5   0   4          2.99          5.61        10.67 o                         
   6   0   4        749.41        759.80        17.65 o                         
   7   0   4       3956.71       3853.23        58.18 o                         
   8   0   4        709.66        696.39        12.31 o                         
   9   0   4       1919.34       1929.21        32.18 o                         
  10   0   4          0.03         -1.07         3.75 o                         
  11   0   4        198.48        181.83         6.79 o                         
  12   0   4        549.19        541.54        13.45 o                         
  13   0   4         25.07         18.36         5.85 o                         
  14   0   4          2.25         -1.49         5.82 o                         
  15   0   4         15.53         14.18         6.96 o                         
 -16   1   4         85.60         64.01         4.75 o                         
 -15   1   4         14.92         13.57         4.19 o                         
 -14   1   4         19.50         29.85         4.82 o                         
 -13   1   4          1.82          5.31         3.66 o                         
 -12   1   4         87.43         94.66         4.22 o                         
 -11   1   4        106.43        121.27         3.50 o                         
 -10   1   4         94.14         96.66         3.13 o                         
  -9   1   4        303.01        327.67         4.85 o                         
  -8   1   4         61.12         69.31         2.29 o                         
  -7   1   4       2045.43       2053.72        23.06 o                         
  -6   1   4        159.70        149.10         6.39 o                         
  -5   1   4        878.02        791.59        16.45 o                         
  -4   1   4        546.54        492.32        11.75 o                         
  -3   1   4         62.12         69.99         4.30 o                         
  -2   1   4       1077.35       1011.18        22.16 o                         
  -1   1   4        119.83        102.82         2.67 o                         
   0   1   4       1851.40       1676.60        32.04 o                         
   1   1   4       9640.54       9536.23       200.90 o                         
   2   1   4       1792.67       1638.26        35.36 o                         
   3   1   4       7686.67       7456.09       157.90 o                         
   4   1   4       1403.68       1367.99        30.51 o                         
   5   1   4        235.16        249.61         8.72 o                         
   6   1   4        376.69        351.75         5.41 o                         
   7   1   4         44.96         57.51         2.59 o                         
   8   1   4        414.42        401.49         6.62 o                         
   9   1   4         10.49         14.70         2.61 o                         
  10   1   4        137.24        146.60         3.98 o                         
  11   1   4        670.54        689.24        10.42 o                         
  12   1   4        205.24        206.13         5.66 o                         
  13   1   4          6.19          4.99         3.99 o                         
  14   1   4         85.24         81.21         4.68 o                         
  15   1   4         47.93         43.70         5.97 o                         
 -16   2   4          1.15         -1.74         4.39 o                         
 -15   2   4        282.88        262.61         9.52 o                         
 -14   2   4         48.98         52.36         3.80 o                         
 -13   2   4         96.89         97.80         4.41 o                         
 -12   2   4        149.58        145.86         4.42 o                         
 -11   2   4         34.96         36.14         3.23 o                         
 -10   2   4         26.83         37.38         3.16 o                         
  -9   2   4        596.71        591.95         7.45 o                         
  -8   2   4        891.77        936.11         9.73 o                         
  -7   2   4        255.92        241.44         3.79 o                         
  -6   2   4        739.27        755.93         9.40 o                         
  -5   2   4       1405.10       1304.65        29.57 o                         
  -4   2   4       4367.54       4161.55        88.74 o                         
  -3   2   4        381.19        375.86         8.11 o                         
  -2   2   4       1103.15       1009.01        19.88 o                         
  -1   2   4         18.52         14.11         1.92 o                         
   0   2   4       2748.71       2564.79        41.44 o                         
   1   2   4         25.96         24.53         2.75 o                         
   2   2   4       6515.56       6215.61       151.89 o                         
   3   2   4          1.44          4.25         4.01 o                         
   4   2   4       1293.01       1252.18        30.78 o                         
   5   2   4         36.78         37.33         2.44 o                         
   6   2   4        962.06        923.72        10.67 o                         
   7   2   4        795.23        780.00         9.00 o                         
   8   2   4        230.17        247.66         4.38 o                         
   9   2   4        304.19        301.93         5.36 o                         
  10   2   4        443.60        477.48         8.62 o                         
  11   2   4         35.81         35.41         3.88 o                         
  12   2   4        719.88        716.76        11.35 o                         
  13   2   4         23.40         25.16         4.18 o                         
  14   2   4         11.73         14.38         5.31 o                         
  15   2   4         61.27         61.33         5.88 o                         
 -16   3   4          8.33          8.36         5.22 o                         
 -15   3   4        221.70        221.91        12.13 o                         
 -14   3   4         99.86        116.36         4.51 o                         
 -13   3   4          0.23          2.95         5.27 o                         
 -12   3   4        613.61        621.87        10.00 o                         
 -11   3   4          4.49          3.74         3.53 o                         
 -10   3   4          0.00          1.18         3.27 o                         
  -9   3   4         53.51         56.17         3.00 o                         
  -8   3   4         57.94         57.51         2.66 o                         
  -7   3   4         72.18         78.55         2.22 o                         
  -6   3   4       2727.64       2781.83        29.22 o                         
  -5   3   4        127.48        123.43         2.85 o                         
  -4   3   4       1572.93       1537.57        22.84 o                         
  -3   3   4         62.10         82.36         4.64 o                         
  -2   3   4         63.09         69.94         4.90 o                         
  -1   3   4       1913.79       1952.73        34.52 o                         
   0   3   4          1.59          2.04         2.92 o                         
   1   3   4       1153.72       1107.44        20.44 o                         
   2   3   4        300.40        339.38         8.07 o                         
   3   3   4        214.63        208.75         6.76 o                         
   4   3   4        999.19        999.32        13.78 o                         
   5   3   4         86.73         69.43         2.49 o                         
   6   3   4        202.29        208.44         3.61 o                         
   7   3   4        362.61        352.62         5.30 o                         
   8   3   4        154.40        166.73         3.90 o                         
   9   3   4        410.61        366.96         6.53 o                         
  10   3   4         93.95         85.34         4.04 o                         
  11   3   4        469.19        512.43         9.60 o                         
  12   3   4          0.05          2.52         4.88 o                         
  13   3   4        252.43        258.01         8.99 o                         
  14   3   4          6.75         11.73         4.42 o                         
  15   3   4          3.41         60.74        15.41 o                         
 -15   4   4        187.01        163.61         6.77 o                         
 -14   4   4         95.46         99.23         5.11 o                         
 -13   4   4         70.95         74.14         4.20 o                         
 -12   4   4        111.83        117.26         5.02 o                         
 -11   4   4        250.55        289.35         5.83 o                         
 -10   4   4         59.25         73.54         3.84 o                         
  -9   4   4        235.13        231.74         4.41 o                         
  -8   4   4         34.96         32.38         2.24 o                         
  -7   4   4        200.56        203.78         3.87 o                         
  -6   4   4       1245.94       1296.38        13.33 o                         
  -5   4   4        252.43        257.71         3.77 o                         
  -4   4   4        150.88        168.34         2.85 o                         
  -3   4   4        473.77        432.94         6.08 o                         
  -2   4   4       1371.76       1427.57        14.94 o                         
  -1   4   4        859.94        882.62        10.69 o                         
   0   4   4       3741.50       3922.77        40.55 o                         
   1   4   4        489.49        554.28         6.84 o                         
   2   4   4         66.31         65.80         2.57 o                         
   3   4   4        307.34        312.25         4.58 o                         
   4   4   4       2322.19       2370.76        25.60 o                         
   5   4   4       1089.34       1088.25        12.87 o                         
   6   4   4          0.46          2.98         2.17 o                         
   7   4   4         58.97         65.72         2.84 o                         
   8   4   4         68.22         71.92         3.19 o                         
   9   4   4        237.33        248.73         5.80 o                         
  10   4   4          3.91         -0.07         3.68 o                         
  11   4   4        143.67        136.37         6.64 o                         
  12   4   4         16.94         16.74         3.95 o                         
  13   4   4          0.43          1.32         3.88 o                         
  14   4   4         92.83         82.62         8.71 o                         
 -14   5   4        286.86        309.00        13.82 o                         
 -13   5   4          2.71         -0.44         5.10 o                         
 -12   5   4         57.60         57.38         5.63 o                         
 -11   5   4          4.42          8.32         5.06 o                         
 -10   5   4        444.01        442.87         7.38 o                         
  -9   5   4        497.67        494.84         7.61 o                         
  -8   5   4          3.75          2.80         2.85 o                         
  -7   5   4        180.56        201.65         4.06 o                         
  -6   5   4          0.41         -2.03         2.03 o                         
  -5   5   4          5.40          7.12         2.14 o                         
  -4   5   4        236.81        241.19         5.04 o                         
  -3   5   4        124.27        149.82         3.17 o                         
  -2   5   4        142.04        158.72         2.96 o                         
  -1   5   4        978.36        962.23         9.95 o                         
   0   5   4        203.70        203.07         3.30 o                         
   1   5   4        892.98        892.68         9.19 o                         
   2   5   4        848.23        886.01         9.89 o                         
   3   5   4        176.97        203.32         3.68 o                         
   4   5   4        581.32        612.27         8.13 o                         
   5   5   4        265.24        281.10         4.64 o                         
   6   5   4        326.84        321.39         5.16 o                         
   7   5   4         18.58         24.00         3.27 o                         
   8   5   4        580.99        558.90         8.77 o                         
   9   5   4          4.42          5.41         3.40 o                         
  10   5   4        198.49        221.89         5.83 o                         
  11   5   4         11.36         13.14         4.45 o                         
  12   5   4         65.75         55.41         4.72 o                         
  13   5   4          3.15         -4.74         5.68 o                         
 -13   6   4         62.40         70.05        10.56 o                         
 -12   6   4          6.95          5.18         4.37 o                         
 -11   6   4         66.04         61.25         6.57 o                         
 -10   6   4         40.74         42.50         3.84 o                         
  -9   6   4         70.24         71.26         3.99 o                         
  -8   6   4        487.77        453.20         8.13 o                         
  -7   6   4        361.68        374.44         6.27 o                         
  -6   6   4         71.26         68.59         3.36 o                         
  -5   6   4        116.76        126.08         4.21 o                         
  -4   6   4       1173.30       1114.48        12.48 o                         
  -3   6   4        312.42        323.06         4.81 o                         
  -2   6   4        431.61        415.58         5.53 o                         
  -1   6   4        200.38        215.09         3.80 o                         
   0   6   4        516.11        546.75         6.87 o                         
   1   6   4        199.77        209.66         3.81 o                         
   2   6   4        326.71        340.01         6.50 o                         
   3   6   4         42.36         39.59         2.87 o                         
   4   6   4          2.51          2.46         3.62 o                         
   5   6   4        232.04        246.24         5.25 o                         
   6   6   4         37.58         45.51         5.66 o                         
   7   6   4         55.05         55.19         3.79 o                         
   8   6   4         80.85         68.07         6.21 o                         
   9   6   4          0.75         -1.34         4.04 o                         
  10   6   4         95.39         85.68         6.31 o                         
  11   6   4         58.80         48.14         4.83 o                         
  12   6   4         26.70         19.31         5.39 o                         
 -11   7   4          2.68          0.83         4.79 o                         
 -10   7   4         89.54         90.39         5.17 o                         
  -9   7   4          4.10         -1.38         4.54 o                         
  -8   7   4        221.68        247.12         6.19 o                         
  -7   7   4         46.15         42.04         4.66 o                         
  -6   7   4        112.77        112.84         3.84 o                         
  -5   7   4       1013.79       1011.38        13.87 o                         
  -4   7   4          0.77          1.87         2.68 o                         
  -3   7   4        477.69        449.87         7.41 o                         
  -2   7   4         19.06         19.33         2.64 o                         
  -1   7   4        163.96        143.81         4.25 o                         
   0   7   4         12.50         12.17         2.58 o                         
   1   7   4          0.29          2.26         2.55 o                         
   2   7   4        454.37        475.96         7.44 o                         
   3   7   4         26.60         25.28         2.87 o                         
   4   7   4         63.74         70.30         3.35 o                         
   5   7   4         67.15         67.95         4.66 o                         
   6   7   4          0.96          4.67         3.58 o                         
   7   7   4        157.11        168.49         4.80 o                         
   8   7   4         51.97         58.37         4.10 o                         
   9   7   4         70.63         63.30         4.71 o                         
  10   7   4          3.88         -1.22         4.78 o                         
  -9   8   4         50.97         48.71         6.32 o                         
  -8   8   4          1.72          6.34         3.88 o                         
  -7   8   4          7.02          3.14         4.51 o                         
  -6   8   4         57.55         64.08         3.92 o                         
  -5   8   4         15.52         17.92         3.86 o                         
  -4   8   4          0.01          2.55         3.30 o                         
  -3   8   4        320.11        336.84         8.49 o                         
  -2   8   4         52.67         64.34         3.69 o                         
  -1   8   4        459.36        462.36         8.29 o                         
   0   8   4         94.53         82.31         3.66 o                         
   1   8   4          3.30          2.81         3.03 o                         
   2   8   4          8.34         10.13         3.12 o                         
   3   8   4         58.51         53.67         3.70 o                         
   4   8   4          1.09         -1.18         3.40 o                         
   5   8   4        106.00        100.84         7.48 o                         
   6   8   4          0.14          0.03         4.29 o                         
   7   8   4          1.36         -1.16         4.18 o                         
   8   8   4         48.58         47.95         7.49 o                         
  -6   9   4        119.21        109.42        12.75 o                         
  -5   9   4        233.77        224.10         9.86 o                         
  -4   9   4         93.82         87.38         4.73 o                         
  -3   9   4         10.06         10.08         3.63 o                         
  -2   9   4          0.45         -1.44         3.55 o                         
  -1   9   4          5.42          2.98         3.54 o                         
   0   9   4         17.85         17.21         3.70 o                         
   1   9   4         25.67         23.70         4.58 o                         
   2   9   4        134.06        149.06         5.98 o                         
   3   9   4         15.02         19.20         3.85 o                         
   4   9   4         69.29         51.06         4.34 o                         
   5   9   4         57.25         51.28        10.52 o                         
 -17   1   5        105.96         79.47        10.38 o                         
 -16   1   5        110.20        108.16         5.81 o                         
 -15   1   5         60.11         56.33         4.49 o                         
 -14   1   5       2180.05       2208.18        53.91 o                         
 -13   1   5         59.75         61.37         4.12 o                         
 -12   1   5        113.78        119.47         4.30 o                         
 -11   1   5        241.99        256.26         5.54 o                         
 -10   1   5         26.98         31.20         2.69 o                         
  -9   1   5        725.87        741.89         8.20 o                         
  -8   1   5        376.48        387.68         5.18 o                         
  -7   1   5        205.79        210.80         4.61 o                         
  -6   1   5        385.04        398.88         9.57 o                         
  -5   1   5        421.30        438.90        11.51 o                         
  -4   1   5       1528.74       1454.95        25.99 o                         
  -3   1   5        156.03        124.28         3.56 o                         
  -2   1   5        224.55        172.00         4.93 o                         
  -1   1   5       4647.93       4336.42       106.12 o                         
   0   1   5        284.26        250.28         5.85 o                         
   1   1   5       1107.99       1003.09        22.00 o                         
   2   1   5         96.60         89.27         4.29 o                         
   3   1   5       4776.12       4728.76       100.61 o                         
   4   1   5         26.20         23.70         5.65 o                         
   5   1   5       2493.82       2373.19        36.14 o                         
   6   1   5        309.70        323.01         5.68 o                         
   7   1   5        217.38        206.82         4.74 o                         
   8   1   5          3.31          3.79         2.81 o                         
   9   1   5         36.73         41.74         3.29 o                         
  10   1   5        265.16        257.53         5.35 o                         
  11   1   5        360.41        377.16         7.10 o                         
  12   1   5        131.99        123.97         4.69 o                         
  13   1   5         32.27         31.87         4.16 o                         
  14   1   5         63.57         64.36         6.11 o                         
  15   1   5        222.99        220.69        17.49 o                         
 -16   2   5          0.21          0.46         5.24 o                         
 -15   2   5         82.62         84.95         4.41 o                         
 -14   2   5         64.94         65.44         4.07 o                         
 -13   2   5        413.46        442.01         7.78 o                         
 -12   2   5          2.96          6.21         3.19 o                         
 -11   2   5          3.76         10.20         3.94 o                         
 -10   2   5         89.39         93.22         3.40 o                         
  -9   2   5         19.52         30.97         2.61 o                         
  -8   2   5         56.82         60.08         2.55 o                         
  -7   2   5       1044.27       1036.04        12.06 o                         
  -6   2   5         72.09         81.41         2.61 o                         
  -5   2   5        150.62        165.69         6.34 o                         
  -4   2   5       1824.59       1853.62        36.46 o                         
  -3   2   5          0.86          1.85         2.61 o                         
  -2   2   5        348.36        359.52         7.67 o                         
  -1   2   5          0.03          0.55         1.93 o                         
   0   2   5       6232.13       5995.65        95.95 o                         
   1   2   5        436.52        459.13        10.66 o                         
   2   2   5       4103.77       4121.60        87.73 o                         
   3   2   5        424.38        401.98        11.06 o                         
   4   2   5        198.42        197.43         6.11 o                         
   5   2   5       1096.05       1116.18        13.94 o                         
   6   2   5        300.84        252.61         4.60 o                         
   7   2   5          0.32          0.74         2.07 o                         
   8   2   5          0.91         -1.18         2.44 o                         
   9   2   5          0.48          4.62         2.74 o                         
  10   2   5        313.00        325.04         7.19 o                         
  11   2   5          1.54          4.52         3.56 o                         
  12   2   5          7.44          8.01         4.00 o                         
  13   2   5         77.35         63.45         4.82 o                         
  14   2   5          0.95          7.31         4.85 o                         
  15   2   5         61.15         52.85         8.69 o                         
 -16   3   5        138.64        111.92         8.22 o                         
 -15   3   5         70.86         62.59         4.40 o                         
 -14   3   5          1.43          0.55         3.61 o                         
 -13   3   5        411.87        400.97         9.74 o                         
 -12   3   5        519.83        530.28         8.24 o                         
 -11   3   5          0.79          4.79         2.79 o                         
 -10   3   5          5.72          7.29         2.47 o                         
  -9   3   5          0.31         -1.83         2.09 o                         
  -8   3   5         28.54         32.28         2.31 o                         
  -7   3   5        432.77        417.85         5.18 o                         
  -6   3   5        724.43        801.16         8.87 o                         
  -5   3   5        288.82        301.28         4.64 o                         
  -4   3   5        251.42        305.64         4.78 o                         
  -3   3   5        369.82        375.93         7.61 o                         
  -2   3   5       1291.15       1266.98        25.02 o                         
  -1   3   5        109.89        113.32         4.48 o                         
   0   3   5       1525.60       1504.22        25.20 o                         
   1   3   5          0.54          2.92         3.40 o                         
   2   3   5         82.84         82.01         3.13 o                         
   3   3   5       4725.60       4915.71        55.76 o                         
   4   3   5        386.83        397.54         6.15 o                         
   5   3   5        493.93        479.36         6.77 o                         
   6   3   5         85.45         80.09         2.66 o                         
   7   3   5        423.12        411.14         6.34 o                         
   8   3   5       1092.15       1067.84        12.93 o                         
   9   3   5          0.08          3.77         3.58 o                         
  10   3   5        571.51        565.11        13.85 o                         
  11   3   5        145.41        151.23         5.49 o                         
  12   3   5         29.35         16.34         4.37 o                         
  13   3   5          2.34         -2.60         4.61 o                         
  14   3   5          1.29         10.41         4.75 o                         
 -15   4   5         50.08         48.51         5.42 o                         
 -14   4   5        101.94        108.58         6.94 o                         
 -13   4   5         34.67         37.83         3.90 o                         
 -12   4   5        271.72        274.24         6.51 o                         
 -11   4   5         56.23         55.75         3.57 o                         
 -10   4   5        294.06        307.90         8.40 o                         
  -9   4   5        141.81        143.38         3.48 o                         
  -8   4   5        123.56        122.22         2.97 o                         
  -7   4   5        365.50        381.50         5.52 o                         
  -6   4   5          1.95          3.44         1.75 o                         
  -5   4   5        366.81        339.41         4.35 o                         
  -4   4   5         89.37        110.58         2.44 o                         
  -3   4   5        495.84        519.29         6.02 o                         
  -2   4   5          3.06          1.05         1.58 o                         
  -1   4   5        654.56        669.68         9.08 o                         
   0   4   5        160.34        151.53         3.11 o                         
   1   4   5          9.23          4.99         1.73 o                         
   2   4   5        705.89        702.33         8.94 o                         
   3   4   5        626.92        648.06         8.71 o                         
   4   4   5       2836.93       2816.36        30.41 o                         
   5   4   5        366.15        366.20         5.89 o                         
   6   4   5        512.88        506.06         6.87 o                         
   7   4   5         12.46          8.64         3.02 o                         
   8   4   5         10.93         19.62         3.15 o                         
   9   4   5        731.96        725.18        11.62 o                         
  10   4   5         60.25         73.41         4.31 o                         
  11   4   5        168.76        180.88         5.92 o                         
  12   4   5          4.79          4.03         3.77 o                         
  13   4   5          1.59          1.90         3.88 o                         
 -14   5   5         65.64         67.07         9.02 o                         
 -13   5   5          0.00         -4.25         4.25 o                         
 -12   5   5         30.79         34.64         5.56 o                         
 -11   5   5        216.52        244.57        16.03 o                         
 -10   5   5          4.22         -0.36         3.18 o                         
  -9   5   5       1557.62       1453.02        18.40 o                         
  -8   5   5        394.50        439.91         7.89 o                         
  -7   5   5          0.06         -0.49         2.30 o                         
  -6   5   5          6.90          6.06         2.07 o                         
  -5   5   5        566.73        582.66         6.99 o                         
  -4   5   5        273.38        252.92         4.04 o                         
  -3   5   5        638.74        649.14         7.65 o                         
  -2   5   5        149.27        163.29         3.32 o                         
  -1   5   5        414.92        422.06         5.50 o                         
   0   5   5        110.92        122.76         2.83 o                         
   1   5   5        363.28        372.10         6.72 o                         
   2   5   5        390.90        414.81         5.76 o                         
   3   5   5          1.28         -0.96         2.13 o                         
   4   5   5       1268.74       1318.02        15.26 o                         
   5   5   5        116.81        114.85         3.43 o                         
   6   5   5        347.13        326.40         5.79 o                         
   7   5   5         63.37         62.44         3.52 o                         
   8   5   5         18.01         19.38         3.13 o                         
   9   5   5        832.55        891.99        14.33 o                         
  10   5   5         51.78         46.57         3.96 o                         
  11   5   5         99.70         99.00         6.83 o                         
  12   5   5        181.03        146.82         5.49 o                         
 -13   6   5        108.39        131.23         8.05 o                         
 -12   6   5         79.02         93.69         4.95 o                         
 -11   6   5         88.50         97.24         9.90 o                         
 -10   6   5         12.05         12.93         3.89 o                         
  -9   6   5          3.58          6.60         3.52 o                         
  -8   6   5       1320.03       1339.87        19.61 o                         
  -7   6   5          3.31          2.93         3.38 o                         
  -6   6   5        441.78        443.74         7.11 o                         
  -5   6   5          0.22         -1.19         2.39 o                         
  -4   6   5          0.96          2.45         2.24 o                         
  -3   6   5         28.33         21.56         2.16 o                         
  -2   6   5        182.95        196.11         3.50 o                         
  -1   6   5         23.74         22.80         2.24 o                         
   0   6   5         95.63         96.86         2.83 o                         
   1   6   5          7.87          5.88         2.20 o                         
   2   6   5          6.82         11.06         2.78 o                         
   3   6   5          3.80          4.28         2.37 o                         
   4   6   5          1.66          9.18         3.63 o                         
   5   6   5       2678.30       2699.51        31.93 o                         
   6   6   5        870.25        883.96        13.98 o                         
   7   6   5         96.74        113.35         4.35 o                         
   8   6   5         59.00         62.54         4.45 o                         
   9   6   5         32.42         34.28         4.33 o                         
  10   6   5         52.79         39.51         4.53 o                         
  11   6   5        115.94         89.57         5.16 o                         
 -11   7   5         38.38         36.76         5.34 o                         
 -10   7   5         73.70         75.58         4.41 o                         
  -9   7   5         41.92         50.27         4.02 o                         
  -8   7   5         59.59         52.10         3.75 o                         
  -7   7   5         98.44         94.37         5.29 o                         
  -6   7   5         30.57         28.97         4.17 o                         
  -5   7   5        189.17        197.82         4.42 o                         
  -4   7   5         39.49         43.80         2.91 o                         
  -3   7   5       1317.58       1273.07        16.27 o                         
  -2   7   5        997.15        983.73        12.20 o                         
  -1   7   5        100.02        107.77         3.48 o                         
   0   7   5        595.02        598.71         8.27 o                         
   1   7   5         31.25         28.32         2.71 o                         
   2   7   5          0.31         -2.51         2.60 o                         
   3   7   5         22.43         23.46         2.82 o                         
   4   7   5        213.90        208.19         5.10 o                         
   5   7   5        107.03        100.82         8.15 o                         
   6   7   5         67.69         75.96         3.69 o                         
   7   7   5        340.61        333.93         6.86 o                         
   8   7   5        226.89        198.12        11.80 o                         
   9   7   5          4.49          8.59         3.94 o                         
  10   7   5          1.55          1.66         4.88 o                         
  -9   8   5        131.99        148.40        12.10 o                         
  -8   8   5          4.81         10.53         4.52 o                         
  -7   8   5          6.49          8.74         4.57 o                         
  -6   8   5          1.56          6.10         3.63 o                         
  -5   8   5         15.99         12.18         3.43 o                         
  -4   8   5          6.00          7.16         3.25 o                         
  -3   8   5        485.70        501.12         8.71 o                         
  -2   8   5        206.53        195.74         6.74 o                         
  -1   8   5          3.74          4.89         3.03 o                         
   0   8   5         39.39         45.68         3.66 o                         
   1   8   5         43.24         54.34         3.35 o                         
   2   8   5         39.78         50.01         3.33 o                         
   3   8   5        418.51        425.16         7.65 o                         
   4   8   5        160.32        190.21         9.67 o                         
   5   8   5         16.97         15.70         3.65 o                         
   6   8   5         21.28         26.39         3.79 o                         
   7   8   5         24.90         21.31         4.65 o                         
   8   8   5         41.01         26.15         5.48 o                         
  -6   9   5          1.79         16.79        13.40 o                         
  -5   9   5         54.78         72.67        12.90 o                         
  -4   9   5        122.02        121.41         7.58 o                         
  -3   9   5         57.47         38.88         3.79 o                         
  -2   9   5         66.59         68.02         4.03 o                         
  -1   9   5         27.22         31.59         4.00 o                         
   0   9   5        237.95        237.03        11.91 o                         
   1   9   5         47.45         38.97         5.32 o                         
   2   9   5         53.29         47.65         5.17 o                         
   3   9   5        111.94        124.88         7.05 o                         
   4   9   5          0.72          3.79         4.40 o                         
 -17   0   6        179.31        201.70        15.72 o                         
 -16   0   6         48.11         43.23         7.43 o                         
 -15   0   6        121.52        123.21        11.51 o                         
 -14   0   6        542.17        564.44        24.83 o                         
 -13   0   6          1.50          3.10         5.88 o                         
 -12   0   6        494.57        502.79        17.05 o                         
 -11   0   6       2239.32       2238.87        33.92 o                         
 -10   0   6        235.87        273.17         7.85 o                         
  -9   0   6        463.98        520.40         9.27 o                         
  -8   0   6        997.57        963.74        13.82 o                         
  -7   0   6       2056.21       2039.06        28.72 o                         
  -6   0   6         38.60         47.22         5.75 o                         
  -5   0   6        750.01        671.74        22.66 o                         
  -4   0   6       2345.61       2269.04        71.84 o                         
  -3   0   6        467.22        391.34        13.94 o                         
  -2   0   6       3569.27       3275.73        98.05 o                         
  -1   0   6       2133.60       1976.02        59.50 o                         
   0   0   6        321.41        255.78         9.35 o                         
   1   0   6          3.07         -2.18         3.63 o                         
   2   0   6       5496.37       5480.22       232.62 o                         
   3   0   6         84.11         89.95         7.12 o                         
   4   0   6        981.16        839.51        28.18 o                         
   5   0   6       1685.73       1699.55        37.21 o                         
   6   0   6        439.76        454.58         9.16 o                         
   7   0   6       2041.56       1940.50        30.13 o                         
   8   0   6        811.28        781.82        14.39 o                         
   9   0   6        269.92        292.43         8.00 o                         
  10   0   6        452.34        458.40        15.77 o                         
  11   0   6         38.28         48.73         5.44 o                         
  12   0   6         34.15         39.43         6.55 o                         
  13   0   6        524.50        513.69        13.45 o                         
  14   0   6        347.57        320.18        12.17 o                         
  15   0   6         94.49         96.06        11.27 o                         
 -16   1   6          0.08          1.70         4.99 o                         
 -15   1   6         90.24         92.44         4.71 o                         
 -14   1   6          0.03          6.88         3.99 o                         
 -13   1   6        252.19        289.85         7.24 o                         
 -12   1   6         13.88         20.72         3.43 o                         
 -11   1   6        500.79        496.28         7.68 o                         
 -10   1   6         20.70         28.78         2.64 o                         
  -9   1   6        144.67        189.13         4.20 o                         
  -8   1   6       1608.99       1588.94        16.46 o                         
  -7   1   6       1313.58       1292.85        13.91 o                         
  -6   1   6        898.72        878.86        11.65 o                         
  -5   1   6         76.34         87.28         5.12 o                         
  -4   1   6        593.33        571.25        12.48 o                         
  -3   1   6        428.50        386.49         7.95 o                         
  -2   1   6         18.38         14.09         3.81 o                         
  -1   1   6        999.10        932.25        18.17 o                         
   0   1   6        142.01        134.73         7.28 o                         
   1   1   6       7257.62       7146.75       151.08 o                         
   2   1   6        665.69        640.90        15.04 o                         
   3   1   6        650.80        618.16        15.15 o                         
   4   1   6       1968.06       1856.85        33.08 o                         
   5   1   6         48.82         66.46         2.85 o                         
   6   1   6        458.36        471.86         6.88 o                         
   7   1   6        333.82        344.33         5.32 o                         
   8   1   6         99.17        104.99         3.18 o                         
   9   1   6         25.55         26.96         3.07 o                         
  10   1   6        259.65        269.85         9.47 o                         
  11   1   6        884.61        904.14        13.25 o                         
  12   1   6        106.89         99.75         5.08 o                         
  13   1   6          1.58         -2.92         4.41 o                         
  14   1   6         88.81         95.02         7.15 o                         
  15   1   6         46.97         39.82         7.23 o                         
 -16   2   6         32.64         39.06         7.55 o                         
 -15   2   6          2.02          0.29         4.44 o                         
 -14   2   6        189.09        204.24         6.98 o                         
 -13   2   6          2.33          1.72         3.42 o                         
 -12   2   6        222.22        232.93         4.90 o                         
 -11   2   6         56.60         73.08         3.05 o                         
 -10   2   6        331.05        329.68         5.47 o                         
  -9   2   6          7.66          3.73         2.24 o                         
  -8   2   6         45.07         50.98         2.03 o                         
  -7   2   6        169.77        179.36         3.17 o                         
  -6   2   6       2793.20       2921.51        32.76 o                         
  -5   2   6       2166.62       2177.84        24.64 o                         
  -4   2   6        609.13        593.12        13.02 o                         
  -3   2   6        475.40        454.82        10.00 o                         
  -2   2   6       1602.79       1547.95        30.13 o                         
  -1   2   6       3831.47       3687.70        69.97 o                         
   0   2   6        146.18        130.80         4.22 o                         
   1   2   6        112.45        123.17         4.76 o                         
   2   2   6         58.87         54.77         4.36 o                         
   3   2   6         24.70         33.73         3.85 o                         
   4   2   6         32.15         39.84         2.44 o                         
   5   2   6          2.15          5.87         2.14 o                         
   6   2   6        458.15        460.15         6.28 o                         
   7   2   6        124.78        121.84         3.38 o                         
   8   2   6        130.82        129.13         3.45 o                         
   9   2   6         79.58         82.40         4.53 o                         
  10   2   6          2.71          5.64         3.28 o                         
  11   2   6        140.73        130.67         4.91 o                         
  12   2   6         64.73         72.23         4.59 o                         
  13   2   6          1.55          0.28         4.71 o                         
  14   2   6        221.43        216.91        12.30 o                         
 -16   3   6         35.53         28.96         7.22 o                         
 -15   3   6         12.96         18.76         4.22 o                         
 -14   3   6          0.16          2.11         3.80 o                         
 -13   3   6        349.92        333.43        11.28 o                         
 -12   3   6         11.54         10.64         3.47 o                         
 -11   3   6        115.24        117.75         3.96 o                         
 -10   3   6       1215.50       1269.66        15.17 o                         
  -9   3   6        229.07        234.78         4.00 o                         
  -8   3   6        287.46        303.79         4.47 o                         
  -7   3   6        199.30        189.16         3.08 o                         
  -6   3   6        378.88        356.83         4.53 o                         
  -5   3   6       2120.48       2084.40        22.20 o                         
  -4   3   6       3287.39       3271.79        36.50 o                         
  -3   3   6        831.23        826.44         9.51 o                         
  -2   3   6       1004.13       1021.51        13.43 o                         
  -1   3   6        344.41        300.41         4.98 o                         
   0   3   6       2331.37       2250.24        26.98 o                         
   1   3   6       1689.42       1700.85        21.70 o                         
   2   3   6        198.95        204.86         4.35 o                         
   3   3   6         15.60         32.56         2.12 o                         
   4   3   6        162.16        187.27         3.69 o                         
   5   3   6         48.88         48.18         2.41 o                         
   6   3   6        653.25        656.82         9.20 o                         
   7   3   6         62.77         65.82         2.84 o                         
   8   3   6         76.94         71.86         3.65 o                         
   9   3   6        814.84        775.28        16.99 o                         
  10   3   6         30.37         32.79         3.91 o                         
  11   3   6        118.25        132.14         6.16 o                         
  12   3   6        105.10        109.09         5.84 o                         
  13   3   6         21.28         16.85         4.93 o                         
  14   3   6         99.76         91.91         6.90 o                         
 -15   4   6          5.50          6.01         5.86 o                         
 -14   4   6          3.47          6.96         4.96 o                         
 -13   4   6         33.29         26.57         4.50 o                         
 -12   4   6       1295.88       1403.10        31.60 o                         
 -11   4   6        364.01        361.36         7.19 o                         
 -10   4   6        928.26        872.48        12.59 o                         
  -9   4   6        949.26        927.66        11.82 o                         
  -8   4   6        358.97        365.44         5.62 o                         
  -7   4   6        457.13        478.84         6.35 o                         
  -6   4   6       1947.10       1948.41        20.14 o                         
  -5   4   6         21.24         26.02         1.70 o                         
  -4   4   6        184.28        208.45         3.21 o                         
  -3   4   6       1891.31       2005.97        20.15 o                         
  -2   4   6         69.47         90.02         2.29 o                         
  -1   4   6        463.88        440.33         5.33 o                         
   0   4   6         18.62         23.74         1.75 o                         
   1   4   6        486.61        511.10         6.95 o                         
   2   4   6       2462.88       2483.93        28.00 o                         
   3   4   6          9.81          9.74         2.34 o                         
   4   4   6         42.59         44.44         3.42 o                         
   5   4   6        622.60        614.91         8.32 o                         
   6   4   6         33.19         40.61         2.63 o                         
   7   4   6        136.70        146.42         3.72 o                         
   8   4   6        136.56        127.96         4.01 o                         
   9   4   6         98.68        113.89         4.48 o                         
  10   4   6         29.35         25.40         4.22 o                         
  11   4   6          6.29          6.06         4.32 o                         
  12   4   6         96.02         98.05         5.54 o                         
  13   4   6        152.81        136.39         7.17 o                         
 -14   5   6        281.38        309.25        12.59 o                         
 -13   5   6         25.79         21.24         4.42 o                         
 -12   5   6        550.21        527.77        15.24 o                         
 -11   5   6          3.38         11.31         4.98 o                         
 -10   5   6         38.26         43.96         3.44 o                         
  -9   5   6        453.59        468.26         7.77 o                         
  -8   5   6        168.89        186.19         4.34 o                         
  -7   5   6        378.25        385.24         6.05 o                         
  -6   5   6       1334.42       1304.70        14.07 o                         
  -5   5   6         91.27        105.37         2.86 o                         
  -4   5   6          0.01          3.71         1.80 o                         
  -3   5   6        472.01        474.84         5.69 o                         
  -2   5   6          2.02          4.58         1.81 o                         
  -1   5   6         69.97         85.85         2.59 o                         
   0   5   6         23.03         25.63         2.18 o                         
   1   5   6        204.43        227.59         4.26 o                         
   2   5   6        319.42        310.77         5.23 o                         
   3   5   6         30.39         25.44         2.13 o                         
   4   5   6         28.89         27.03         2.54 o                         
   5   5   6        501.24        502.83         7.60 o                         
   6   5   6        149.00        143.92         6.25 o                         
   7   5   6       1411.57       1451.99        20.46 o                         
   8   5   6        234.11        228.30         5.98 o                         
   9   5   6        218.62        181.96         5.76 o                         
  10   5   6         33.11         28.49         3.99 o                         
  11   5   6        109.95        109.86         5.44 o                         
  12   5   6         29.11         21.80         6.33 o                         
 -13   6   6        117.53        111.85         7.89 o                         
 -12   6   6          9.94         10.11         4.18 o                         
 -11   6   6         39.56         39.86         4.94 o                         
 -10   6   6        215.27        216.55         5.66 o                         
  -9   6   6         28.45         32.52         4.34 o                         
  -8   6   6          2.60          3.72         3.18 o                         
  -7   6   6         26.41         22.64         2.91 o                         
  -6   6   6          4.43          5.94         2.54 o                         
  -5   6   6        118.94        143.99         4.73 o                         
  -4   6   6        613.12        634.97         7.88 o                         
  -3   6   6         68.85         91.20         2.70 o                         
  -2   6   6        319.89        333.63         5.03 o                         
  -1   6   6        483.84        472.97         6.47 o                         
   0   6   6        361.56        355.20         5.42 o                         
   1   6   6        211.32        214.04         4.06 o                         
   2   6   6        168.87        165.46         3.61 o                         
   3   6   6         81.03         97.08         5.07 o                         
   4   6   6        617.80        628.31         8.86 o                         
   5   6   6        337.71        363.95         6.72 o                         
   6   6   6        200.70        223.88         5.01 o                         
   7   6   6        222.43        215.27         8.95 o                         
   8   6   6          0.02          0.76         3.51 o                         
   9   6   6          9.62          9.39         4.05 o                         
  10   6   6          0.24         -1.72         4.10 o                         
  11   6   6         46.15         37.32         5.30 o                         
 -11   7   6          0.07         -2.52         5.23 o                         
 -10   7   6         54.46         50.06         5.67 o                         
  -9   7   6         11.46         12.03         3.77 o                         
  -8   7   6         29.60         33.37         3.63 o                         
  -7   7   6        105.44        118.86         4.26 o                         
  -6   7   6         65.46         57.95         3.70 o                         
  -5   7   6         15.92         19.83         2.89 o                         
  -4   7   6        760.45        779.53        10.82 o                         
  -3   7   6        301.85        305.70         6.59 o                         
  -2   7   6        263.78        250.96         4.71 o                         
  -1   7   6         63.51         79.03         3.26 o                         
   0   7   6        802.25        736.34         9.85 o                         
   1   7   6        200.70        195.75         4.19 o                         
   2   7   6         16.23         14.42         2.66 o                         
   3   7   6         99.54        105.34         3.48 o                         
   4   7   6         58.32         56.98         4.27 o                         
   5   7   6        271.53        258.62         5.28 o                         
   6   7   6        168.39        177.63         4.43 o                         
   7   7   6         14.68          7.78         3.51 o                         
   8   7   6         95.51         84.32         4.88 o                         
   9   7   6         46.72         33.16         4.58 o                         
  -9   8   6          0.63         -0.04         7.83 o                         
  -8   8   6          2.81         10.57         5.91 o                         
  -7   8   6        132.23        117.82         7.33 o                         
  -6   8   6         16.78         17.35         3.86 o                         
  -5   8   6        102.03         93.92         4.13 o                         
  -4   8   6          4.28          8.71         3.25 o                         
  -3   8   6        494.11        521.28         8.75 o                         
  -2   8   6          0.03          3.77         3.12 o                         
  -1   8   6        210.52        232.77         5.65 o                         
   0   8   6         12.12         20.25         3.08 o                         
   1   8   6          2.98          4.00         2.99 o                         
   2   8   6         70.08         66.05         3.46 o                         
   3   8   6          2.59          3.68         3.10 o                         
   4   8   6        191.11        171.29         5.69 o                         
   5   8   6         12.75          9.41         3.51 o                         
   6   8   6          0.63         -0.15         3.65 o                         
   7   8   6        123.24        114.05         9.11 o                         
  -5   9   6         51.52         62.41        14.84 o                         
  -4   9   6         11.59          5.01         4.86 o                         
  -3   9   6         35.77         29.78         4.31 o                         
  -2   9   6         48.86         45.66         3.87 o                         
  -1   9   6          5.00          3.61         3.76 o                         
   0   9   6         86.02         88.97         4.41 o                         
   1   9   6          7.70          7.94         3.91 o                         
   2   9   6         32.08         34.91         4.35 o                         
   3   9   6         73.76         71.28         5.25 o                         
   4   9   6          0.82        -12.15        35.26 o                         
 -16   1   7          8.98         13.03         4.74 o                         
 -15   1   7        456.79        446.96        10.34 o                         
 -14   1   7          0.36          2.22         3.89 o                         
 -13   1   7        706.97        715.94        11.57 o                         
 -12   1   7        315.92        338.90         7.26 o                         
 -11   1   7         42.78         50.29         4.16 o                         
 -10   1   7        895.88        873.37        10.56 o                         
  -9   1   7         22.54         34.51         2.38 o                         
  -8   1   7         27.32         37.73         2.57 o                         
  -7   1   7        613.85        630.02         7.22 o                         
  -6   1   7         14.18         16.61         2.25 o                         
  -5   1   7       1150.27       1145.43        20.51 o                         
  -4   1   7        316.46        292.33         7.13 o                         
  -3   1   7       2004.55       2056.94        33.47 o                         
  -2   1   7        956.34        937.70        18.82 o                         
  -1   1   7         16.15         11.12         2.13 o                         
   0   1   7       1079.84       1017.68        22.47 o                         
   1   1   7        655.02        662.13        15.37 o                         
   2   1   7         54.11         49.10         4.19 o                         
   3   1   7       5175.51       5256.80        91.34 o                         
   4   1   7       3732.51       3653.40        49.38 o                         
   5   1   7       1685.10       1636.30        19.20 o                         
   6   1   7        693.16        658.27         8.91 o                         
   7   1   7          1.71          4.09         2.54 o                         
   8   1   7        431.01        445.31         6.92 o                         
   9   1   7        371.68        390.55         8.69 o                         
  10   1   7        122.28        117.07         4.15 o                         
  11   1   7         41.24         35.67         4.10 o                         
  12   1   7        491.44        517.84        10.58 o                         
  13   1   7         94.74         90.11         5.14 o                         
  14   1   7         33.01         24.51         5.45 o                         
 -16   2   7        444.68        414.18        18.65 o                         
 -15   2   7         30.62         24.72         4.90 o                         
 -14   2   7        263.15        255.99        10.16 o                         
 -13   2   7        182.51        198.80         5.14 o                         
 -12   2   7        310.10        309.39         8.12 o                         
 -11   2   7         36.34         31.75         3.49 o                         
 -10   2   7         77.05         80.50         3.00 o                         
  -9   2   7        638.69        624.80         7.96 o                         
  -8   2   7        607.65        611.55         6.83 o                         
  -7   2   7          0.59          3.90         1.68 o                         
  -6   2   7          2.69         10.45         1.86 o                         
  -5   2   7         25.37         22.17         1.87 o                         
  -4   2   7       2218.61       2168.85        27.52 o                         
  -3   2   7        252.49        255.78         8.49 o                         
  -2   2   7         11.85         12.49         3.51 o                         
  -1   2   7         45.71         32.11         3.27 o                         
   0   2   7        302.41        286.70         7.11 o                         
   1   2   7          2.36          8.83         4.15 o                         
   2   2   7         56.82         80.54         3.47 o                         
   3   2   7       1392.30       1373.15        17.48 o                         
   4   2   7        176.62        185.12         3.64 o                         
   5   2   7        661.13        609.28         7.87 o                         
   6   2   7         99.59         90.88         3.16 o                         
   7   2   7        242.22        249.35         5.34 o                         
   8   2   7          9.23          7.46         2.82 o                         
   9   2   7        179.15        191.60         7.86 o                         
  10   2   7         51.01         54.13         4.03 o                         
  11   2   7        322.92        301.77         8.37 o                         
  12   2   7          0.45          4.51         4.15 o                         
  13   2   7          3.93          1.95         5.02 o                         
  14   2   7          9.14          7.75         5.35 o                         
 -16   3   7        211.08        210.05        14.54 o                         
 -15   3   7          0.00          3.56         3.94 o                         
 -14   3   7          8.55         15.01         5.24 o                         
 -13   3   7         24.57         27.35         4.11 o                         
 -12   3   7        498.87        527.87         8.93 o                         
 -11   3   7        141.44        134.01         3.88 o                         
 -10   3   7        431.81        430.58         6.76 o                         
  -9   3   7         65.75         74.61         2.64 o                         
  -8   3   7         69.83         69.20         2.50 o                         
  -7   3   7        157.13        148.29         4.29 o                         
  -6   3   7         52.50         61.00         2.85 o                         
  -5   3   7         11.55         16.48         1.98 o                         
  -4   3   7        339.58        387.56         4.84 o                         
  -3   3   7       1726.41       1870.90        18.45 o                         
  -2   3   7        225.51        214.59         3.24 o                         
  -1   3   7       2820.79       2953.46        31.73 o                         
   0   3   7        542.41        567.03         6.92 o                         
   1   3   7         19.63         21.68         1.99 o                         
   2   3   7       7077.31       7352.63        83.26 o                         
   3   3   7        287.23        339.36         6.60 o                         
   4   3   7        120.51        122.68         3.02 o                         
   5   3   7         70.10         86.60         2.80 o                         
   6   3   7        109.70        126.47         3.31 o                         
   7   3   7         20.59         21.07         2.66 o                         
   8   3   7        270.73        269.73         5.84 o                         
   9   3   7          4.49          1.41         3.20 o                         
  10   3   7         26.60         29.57         3.96 o                         
  11   3   7          8.64         11.06         4.26 o                         
  12   3   7        257.77        271.15         7.26 o                         
  13   3   7          0.47          7.09         6.22 o                         
 -15   4   7          5.43          2.84         6.51 o                         
 -14   4   7        335.65        350.33        13.29 o                         
 -13   4   7          2.06          2.92         3.56 o                         
 -12   4   7         39.76         47.61         6.03 o                         
 -11   4   7        852.01        872.91        12.99 o                         
 -10   4   7        184.25        171.78         4.37 o                         
  -9   4   7        394.92        393.72         7.58 o                         
  -8   4   7        889.62        891.60        10.59 o                         
  -7   4   7        412.01        399.15         5.53 o                         
  -6   4   7          1.84          7.83         1.79 o                         
  -5   4   7         78.09         99.65         2.58 o                         
  -4   4   7       3878.28       3946.46        38.76 o                         
  -3   4   7          1.79          2.70         1.67 o                         
  -2   4   7        289.03        298.81         4.16 o                         
  -1   4   7         15.60         18.68         1.85 o                         
   0   4   7        154.55        163.90         3.18 o                         
   1   4   7        362.68        351.88         4.86 o                         
   2   4   7        153.85        172.33         3.42 o                         
   3   4   7       1113.73       1137.92        14.97 o                         
   4   4   7         54.31         51.23         3.15 o                         
   5   4   7        525.80        541.64         8.64 o                         
   6   4   7        274.18        296.16         5.78 o                         
   7   4   7         46.40         47.05         3.25 o                         
   8   4   7        212.94        200.40         4.53 o                         
   9   4   7         34.56         27.43         3.73 o                         
  10   4   7          6.11         12.33         4.32 o                         
  11   4   7         19.34         19.37         5.14 o                         
  12   4   7          1.39         -0.23         4.39 o                         
  13   4   7          1.61          2.79         6.03 o                         
 -14   5   7          1.35          1.95         6.70 o                         
 -13   5   7         90.66         88.94         6.66 o                         
 -12   5   7         65.64         73.62         4.29 o                         
 -11   5   7         14.75         16.66         3.66 o                         
 -10   5   7       1324.28       1291.97        18.17 o                         
  -9   5   7         74.00         93.52         3.70 o                         
  -8   5   7       1800.07       1766.55        23.37 o                         
  -7   5   7        137.55        150.96         3.64 o                         
  -6   5   7        456.46        424.66         5.95 o                         
  -5   5   7        544.54        527.47         6.74 o                         
  -4   5   7        122.82        130.77         3.17 o                         
  -3   5   7          2.43          1.44         2.01 o                         
  -2   5   7        115.17        134.25         3.52 o                         
  -1   5   7        434.22        438.07         6.09 o                         
   0   5   7          2.10          0.67         1.94 o                         
   1   5   7          7.98          8.31         2.13 o                         
   2   5   7         33.68         33.41         2.33 o                         
   3   5   7         35.15         40.37         2.65 o                         
   4   5   7        219.55        220.02         5.73 o                         
   5   5   7         85.93         85.23         3.76 o                         
   6   5   7          5.02          9.29         4.67 o                         
   7   5   7        358.41        358.45         7.29 o                         
   8   5   7        366.23        362.19         8.02 o                         
   9   5   7         13.11          9.17         3.89 o                         
  10   5   7        121.95        122.43         5.50 o                         
  11   5   7         60.01         54.22         4.88 o                         
  12   5   7        112.94         96.12         7.97 o                         
 -13   6   7          8.85          7.32         7.42 o                         
 -12   6   7         54.71         56.72         4.76 o                         
 -11   6   7         53.47         68.53         4.52 o                         
 -10   6   7          2.88          0.60         3.62 o                         
  -9   6   7        147.14        143.25         7.13 o                         
  -8   6   7        158.27        159.09         4.37 o                         
  -7   6   7       1076.40       1001.72        13.95 o                         
  -6   6   7          2.98          8.76         2.57 o                         
  -5   6   7         78.86         75.44         2.91 o                         
  -4   6   7          0.15          5.17         3.19 o                         
  -3   6   7        774.65        821.01         9.58 o                         
  -2   6   7         13.50         10.87         2.31 o                         
  -1   6   7         41.44         40.68         2.75 o                         
   0   6   7        834.06        830.97        10.05 o                         
   1   6   7          3.91          7.65         2.57 o                         
   2   6   7        431.19        438.55         7.36 o                         
   3   6   7          8.52          9.02         2.55 o                         
   4   6   7         29.85         39.78         3.08 o                         
   5   6   7        565.51        563.74         8.62 o                         
   6   6   7        179.61        201.39         5.19 o                         
   7   6   7         11.25         16.48         3.51 o                         
   8   6   7        158.35        156.13         5.00 o                         
   9   6   7         75.08         67.58         4.74 o                         
  10   6   7         62.44         61.19         4.09 o                         
  11   6   7          0.78          1.37         5.77 o                         
 -11   7   7         21.63         33.27         6.48 o                         
 -10   7   7          4.40         -0.02         7.52 o                         
  -9   7   7         95.80         94.89         8.91 o                         
  -8   7   7         59.37         79.60         4.13 o                         
  -7   7   7          9.15         11.78         3.45 o                         
  -6   7   7         16.36          7.76         3.60 o                         
  -5   7   7         79.94         82.88         3.58 o                         
  -4   7   7          3.01          4.10         2.85 o                         
  -3   7   7         52.88         57.44         3.19 o                         
  -2   7   7        262.54        256.32         5.37 o                         
  -1   7   7       1104.21       1083.30        13.17 o                         
   0   7   7         10.87         11.39         3.05 o                         
   1   7   7       1966.90       1970.83        23.35 o                         
   2   7   7        101.12        102.46         3.54 o                         
   3   7   7         44.16         50.09         3.71 o                         
   4   7   7         14.93         10.78         3.16 o                         
   5   7   7         17.94         21.34         3.07 o                         
   6   7   7         25.60         26.21         3.61 o                         
   7   7   7        331.65        324.68         7.18 o                         
   8   7   7          0.04          1.31         3.59 o                         
   9   7   7         18.59         12.58         5.40 o                         
  -9   8   7         15.19         28.13         6.17 o                         
  -8   8   7          9.16          9.75         5.33 o                         
  -7   8   7         48.57         40.82         4.83 o                         
  -6   8   7         58.79         48.46         4.44 o                         
  -5   8   7         13.16          6.55         3.57 o                         
  -4   8   7         34.01         38.39         3.42 o                         
  -3   8   7          0.02          2.81         3.17 o                         
  -2   8   7         90.99        102.20         3.86 o                         
  -1   8   7        365.06        356.44         9.39 o                         
   0   8   7        125.95        117.97         3.78 o                         
   1   8   7         17.91         27.56         3.26 o                         
   2   8   7         52.29         61.27         4.81 o                         
   3   8   7          7.77         11.99         3.18 o                         
   4   8   7        162.42        151.78         6.46 o                         
   5   8   7          1.46         -1.24         3.41 o                         
   6   8   7          2.57          4.03         3.60 o                         
   7   8   7        167.98         80.09        10.98 o                         
  -5   9   7          7.93         12.13        11.85 o                         
  -4   9   7         36.79         36.19        12.23 o                         
  -3   9   7         73.99         68.03         9.50 o                         
  -2   9   7          2.11          0.42         4.31 o                         
  -1   9   7        117.93        110.78         7.74 o                         
   0   9   7        134.45        128.33         9.89 o                         
   1   9   7         84.37         74.50         5.94 o                         
   2   9   7         45.62         39.13         6.89 o                         
   3   9   7         92.34        115.18        25.35 o                         
 -16   0   8         58.40         39.06         6.86 o                         
 -15   0   8        335.56        332.03        20.98 o                         
 -14   0   8        111.13         97.54         8.59 o                         
 -13   0   8        286.37        272.47         9.18 o                         
 -12   0   8       2358.39       2407.18        36.90 o                         
 -11   0   8       1413.36       1383.02        22.31 o                         
 -10   0   8        411.14        417.12         8.63 o                         
  -9   0   8        517.19        551.21         9.46 o                         
  -8   0   8       1297.47       1243.64        18.34 o                         
  -7   0   8         37.90         42.59         3.56 o                         
  -6   0   8        788.10        891.61        17.36 o                         
  -5   0   8       4328.01       4314.37        92.72 o                         
  -4   0   8        416.88        482.42        17.69 o                         
  -3   0   8         10.67         21.46         3.73 o                         
  -2   0   8        895.52        911.31        28.39 o                         
  -1   0   8       2368.75       2472.47       105.47 o                         
   0   0   8         20.92         18.36         4.36 o                         
   1   0   8        434.70        441.13        15.87 o                         
   2   0   8          6.32         -1.26         5.74 o                         
   3   0   8       3812.94       3855.43        73.40 o                         
   4   0   8          9.20          8.25         3.57 o                         
   5   0   8        870.89        883.13        16.85 o                         
   6   0   8        576.51        583.81        11.68 o                         
   7   0   8       1571.80       1624.27        27.93 o                         
   8   0   8        380.81        404.63         9.16 o                         
   9   0   8       1221.01       1256.55        27.02 o                         
  10   0   8         58.99         69.56         5.47 o                         
  11   0   8         66.74         43.09         6.84 o                         
  12   0   8        940.24       1008.24        27.62 o                         
  13   0   8        879.66        941.77        33.04 o                         
  14   0   8         97.69         96.79         7.89 o                         
 -16   1   8         75.01         63.52         5.10 o                         
 -15   1   8        125.85        118.43         6.67 o                         
 -14   1   8         48.50         49.16         4.50 o                         
 -13   1   8        111.52        112.16         4.35 o                         
 -12   1   8          1.79          3.24         4.09 o                         
 -11   1   8          3.73          9.54         3.84 o                         
 -10   1   8         66.00         73.96         2.94 o                         
  -9   1   8        157.79        161.36         4.12 o                         
  -8   1   8        678.90        659.19         7.49 o                         
  -7   1   8        473.37        448.78         5.51 o                         
  -6   1   8        789.52        835.00        10.80 o                         
  -5   1   8        614.08        635.71         8.75 o                         
  -4   1   8        124.67        134.00         5.14 o                         
  -3   1   8        281.33        307.42         7.37 o                         
  -2   1   8        705.27        723.69        16.79 o                         
  -1   1   8        132.70        143.93         4.55 o                         
   0   1   8       2626.56       2550.71        48.92 o                         
   1   1   8        548.42        561.77        13.71 o                         
   2   1   8        100.56        117.85         4.64 o                         
   3   1   8         28.70         29.89         2.25 o                         
   4   1   8       2532.59       2555.65        30.70 o                         
   5   1   8       4827.81       4911.85        55.88 o                         
   6   1   8        203.76        227.30         4.50 o                         
   7   1   8       1008.69       1034.05        13.84 o                         
   8   1   8         83.82         77.37         3.75 o                         
   9   1   8          6.67         11.36         3.92 o                         
  10   1   8        387.93        430.82         8.62 o                         
  11   1   8        286.53        299.11         7.76 o                         
  12   1   8         10.03         10.14         4.49 o                         
  13   1   8        446.22        482.38        12.20 o                         
  14   1   8        170.15        165.29         7.80 o                         
 -16   2   8         54.11         53.15         5.57 o                         
 -15   2   8          0.02          1.03         4.36 o                         
 -14   2   8        404.41        422.35         8.72 o                         
 -13   2   8        295.68        300.55         6.93 o                         
 -12   2   8        633.01        648.31         9.89 o                         
 -11   2   8          0.33          6.90         3.73 o                         
 -10   2   8       1239.47       1235.95        15.58 o                         
  -9   2   8         89.04         89.66         2.86 o                         
  -8   2   8        339.77        310.52         4.72 o                         
  -7   2   8         94.56        138.99         2.62 o                         
  -6   2   8        498.05        493.30         5.94 o                         
  -5   2   8        483.94        497.95         6.40 o                         
  -4   2   8         56.32         69.34         2.03 o                         
  -3   2   8       7130.10       7505.97       101.03 o                         
  -2   2   8        508.25        471.46         8.24 o                         
  -1   2   8       1078.82       1162.81        15.58 o                         
   0   2   8        540.07        530.36         7.80 o                         
   1   2   8        946.72        948.87        12.95 o                         
   2   2   8        669.60        664.80        10.20 o                         
   3   2   8       2393.68       2314.43        27.77 o                         
   4   2   8          2.26          8.62         2.09 o                         
   5   2   8        447.84        459.01         6.43 o                         
   6   2   8        342.88        354.42         5.75 o                         
   7   2   8        479.06        471.16        10.45 o                         
   8   2   8        127.62        134.78         5.67 o                         
   9   2   8         28.65         32.68         4.56 o                         
  10   2   8        836.96        826.67        13.61 o                         
  11   2   8         59.21         47.39         5.82 o                         
  12   2   8         27.29         29.74         4.72 o                         
  13   2   8        296.92        334.10        15.12 o                         
  14   2   8          0.35         16.00         9.19 o                         
 -16   3   8          0.18          2.37        11.26 o                         
 -15   3   8         20.40         23.68         4.40 o                         
 -14   3   8          8.32          7.60         4.01 o                         
 -13   3   8        252.15        278.21         6.23 o                         
 -12   3   8        354.55        355.74         7.14 o                         
 -11   3   8         22.36         29.21         3.45 o                         
 -10   3   8         36.20         38.77         3.98 o                         
  -9   3   8         73.92         75.92         2.84 o                         
  -8   3   8        391.96        388.61         5.59 o                         
  -7   3   8        333.60        346.13         4.83 o                         
  -6   3   8         20.02         29.37         2.04 o                         
  -5   3   8        100.57        115.64         3.49 o                         
  -4   3   8       1427.16       1530.86        15.75 o                         
  -3   3   8        113.83        126.42         2.47 o                         
  -2   3   8        711.72        793.69         9.03 o                         
  -1   3   8         86.58         90.76         2.38 o                         
   0   3   8        718.59        821.01        10.33 o                         
   1   3   8         39.73         44.02         2.12 o                         
   2   3   8        124.84        131.00         3.37 o                         
   3   3   8        421.30        446.53         6.63 o                         
   4   3   8          6.67          8.72         2.19 o                         
   5   3   8          0.01          5.20         2.38 o                         
   6   3   8        137.81        144.10         3.69 o                         
   7   3   8        149.05        153.22         4.10 o                         
   8   3   8       1677.20       1712.78        25.63 o                         
   9   3   8        156.80        158.38         6.80 o                         
  10   3   8         39.61         40.12         4.30 o                         
  11   3   8          0.64          0.76         4.34 o                         
  12   3   8          0.29          0.17         4.88 o                         
  13   3   8         72.92         68.51         5.75 o                         
 -15   4   8        195.86        180.03        12.20 o                         
 -14   4   8         34.07         30.95         4.38 o                         
 -13   4   8         53.35         57.83         4.22 o                         
 -12   4   8         99.49        115.25         5.15 o                         
 -11   4   8        415.24        402.76         7.63 o                         
 -10   4   8        891.26        844.07        12.01 o                         
  -9   4   8         55.70         49.97         3.82 o                         
  -8   4   8         34.76         29.76         2.54 o                         
  -7   4   8        203.74        193.93         3.53 o                         
  -6   4   8        105.73        116.94         3.11 o                         
  -5   4   8         70.03         81.26         2.53 o                         
  -4   4   8        540.92        522.83         6.56 o                         
  -3   4   8          5.64          3.65         1.73 o                         
  -2   4   8         89.34         83.38         2.43 o                         
  -1   4   8          4.80          7.15         1.97 o                         
   0   4   8        242.90        271.50         4.23 o                         
   1   4   8         55.27         82.87         3.30 o                         
   2   4   8        900.23        917.61        10.72 o                         
   3   4   8          0.62          0.43         2.72 o                         
   4   4   8         10.55         13.37         2.82 o                         
   5   4   8         56.43         52.51         3.01 o                         
   6   4   8        120.03        126.18         3.61 o                         
   7   4   8          4.38          3.85         2.92 o                         
   8   4   8          0.88          3.30         3.05 o                         
   9   4   8          0.29         -0.18         4.21 o                         
  10   4   8         34.49         46.69         4.37 o                         
  11   4   8          6.16          2.35         5.76 o                         
  12   4   8         12.01          7.60         4.54 o                         
 -14   5   8          0.40          0.60         5.55 o                         
 -13   5   8        168.35        173.55        14.42 o                         
 -12   5   8          1.09          2.97         3.95 o                         
 -11   5   8        112.15        102.72         6.34 o                         
 -10   5   8        496.65        467.40         9.10 o                         
  -9   5   8        545.62        536.55         9.25 o                         
  -8   5   8       1017.54       1062.64        15.64 o                         
  -7   5   8         13.71          7.60         3.39 o                         
  -6   5   8          0.09         -1.01         2.28 o                         
  -5   5   8         24.96         17.93         2.18 o                         
  -4   5   8        742.49        722.97         8.47 o                         
  -3   5   8         22.71         25.56         2.31 o                         
  -2   5   8         66.29         73.52         2.43 o                         
  -1   5   8        262.36        260.53         4.24 o                         
   0   5   8          0.80          1.46         2.31 o                         
   1   5   8         18.26         19.44         2.18 o                         
   2   5   8        124.79        129.12         3.09 o                         
   3   5   8         25.20         28.37         2.66 o                         
   4   5   8         67.99         72.08         3.57 o                         
   5   5   8         74.46         81.28         5.92 o                         
   6   5   8         66.19         74.23         4.18 o                         
   7   5   8         31.83         37.44         4.01 o                         
   8   5   8       1032.78       1015.04        31.89 o                         
   9   5   8          9.32         14.51         3.93 o                         
  10   5   8         85.54         77.86         4.62 o                         
  11   5   8         30.92         28.11         4.43 o                         
 -12   6   8         50.52         44.30         8.98 o                         
 -11   6   8          5.11          2.77         4.29 o                         
 -10   6   8        126.75        139.72         5.07 o                         
  -9   6   8         23.67         16.96         3.83 o                         
  -8   6   8        283.86        303.50         6.91 o                         
  -7   6   8       1786.53       1742.14        22.71 o                         
  -6   6   8          0.48          2.77         2.63 o                         
  -5   6   8        250.51        239.83         5.87 o                         
  -4   6   8         69.96         62.25         3.55 o                         
  -3   6   8         99.44        109.64         3.82 o                         
  -2   6   8         29.43         27.36         2.81 o                         
  -1   6   8        195.55        194.66         4.47 o                         
   0   6   8        278.96        267.78         5.74 o                         
   1   6   8        718.76        775.02         9.93 o                         
   2   6   8        885.62        891.03        11.40 o                         
   3   6   8        104.03        122.84         3.50 o                         
   4   6   8       2337.01       2333.56        29.61 o                         
   5   6   8          4.75          9.60         3.86 o                         
   6   6   8         58.66         65.81         5.43 o                         
   7   6   8        109.15         93.68         3.81 o                         
   8   6   8         22.79         16.50         3.58 o                         
   9   6   8          0.39         -0.32         3.83 o                         
  10   6   8         66.80         64.36         4.97 o                         
 -11   7   8          1.19          4.58         7.61 o                         
 -10   7   8         10.44         23.99         8.74 o                         
  -9   7   8         21.33         19.92         4.71 o                         
  -8   7   8         14.61         18.27         4.25 o                         
  -7   7   8         28.94         31.85         3.97 o                         
  -6   7   8         94.70         94.89         4.59 o                         
  -5   7   8        158.71        162.85         5.52 o                         
  -4   7   8         24.59         23.71         2.99 o                         
  -3   7   8        333.47        329.05         5.85 o                         
  -2   7   8         55.36         63.15         3.02 o                         
  -1   7   8        417.57        463.19         7.08 o                         
   0   7   8         33.12         38.39         2.83 o                         
   1   7   8        886.56        863.18        11.75 o                         
   2   7   8        289.96        315.60         6.56 o                         
   3   7   8        271.54        259.69         6.16 o                         
   4   7   8        188.30        198.11         4.52 o                         
   5   7   8          1.73          3.25         2.99 o                         
   6   7   8        386.57        342.69         8.55 o                         
   7   7   8        171.98        146.84         4.47 o                         
   8   7   8          6.07          5.41         4.54 o                         
   9   7   8         27.65         32.01        10.37 o                         
  -9   8   8          0.71         -8.89         8.89 o                         
  -8   8   8        192.89        196.16        14.39 o                         
  -7   8   8        112.19        110.93         6.12 o                         
  -6   8   8          7.88         14.92         4.99 o                         
  -5   8   8         13.97         13.28         3.81 o                         
  -4   8   8         22.47         20.09         3.63 o                         
  -3   8   8         97.23         97.55         4.28 o                         
  -2   8   8        254.75        288.27         6.08 o                         
  -1   8   8       1116.28       1122.27        16.31 o                         
   0   8   8         81.20         83.06         3.48 o                         
   1   8   8        264.20        259.79        10.28 o                         
   2   8   8         96.07        107.15         5.79 o                         
   3   8   8        134.07        128.01         5.21 o                         
   4   8   8         31.69         33.01         3.40 o                         
   5   8   8         27.48         31.76         3.57 o                         
   6   8   8         34.64         21.36         5.89 o                         
  -4   9   8         10.45         11.76         9.02 o                         
  -3   9   8          3.86         -0.29         5.61 o                         
  -2   9   8         14.91          9.71         4.99 o                         
  -1   9   8          1.25         -3.23         5.50 o                         
   0   9   8          7.83         13.74         4.95 o                         
   1   9   8         38.61         44.84         6.29 o                         
   2   9   8          0.02          4.15        25.78 o                         
 -16   1   9          1.07          0.52         4.73 o                         
 -15   1   9        107.01        115.45         6.31 o                         
 -14   1   9         18.24         24.50         4.53 o                         
 -13   1   9        410.29        442.43         9.87 o                         
 -12   1   9         83.52        103.29         4.73 o                         
 -11   1   9          5.01         11.02         3.20 o                         
 -10   1   9        794.66        778.93         9.17 o                         
  -9   1   9         20.60         24.99         2.19 o                         
  -8   1   9        175.60        175.57         3.15 o                         
  -7   1   9       1168.12       1223.01        12.32 o                         
  -6   1   9         91.36         84.17         2.42 o                         
  -5   1   9       5335.34       5420.11        62.00 o                         
  -4   1   9        472.87        418.17         6.83 o                         
  -3   1   9          6.63          5.29         2.59 o                         
  -2   1   9        378.15        430.51         9.00 o                         
  -1   1   9         19.74         29.94         2.63 o                         
   0   1   9        148.83        144.22         3.82 o                         
   1   1   9         56.27         69.45         2.58 o                         
   2   1   9       1029.32       1017.06        13.35 o                         
   3   1   9        300.21        330.52         6.54 o                         
   4   1   9        156.07        154.63         4.45 o                         
   5   1   9        158.91        171.09         4.03 o                         
   6   1   9          9.12          8.12         2.59 o                         
   7   1   9        284.17        281.49         6.14 o                         
   8   1   9         21.50         23.02         3.76 o                         
   9   1   9          7.26          2.48         3.57 o                         
  10   1   9          1.49          6.43         3.86 o                         
  11   1   9         22.06         18.58         4.45 o                         
  12   1   9         40.67         43.12         6.29 o                         
  13   1   9         23.65         32.98         5.09 o                         
 -16   2   9          4.97         -2.72         6.41 o                         
 -15   2   9         11.95          7.54         5.36 o                         
 -14   2   9        143.98        136.43         9.48 o                         
 -13   2   9        692.55        698.91        14.33 o                         
 -12   2   9        443.01        446.12         8.61 o                         
 -11   2   9        417.48        418.56         7.15 o                         
 -10   2   9        251.93        232.01         5.21 o                         
  -9   2   9        160.76        177.06         4.38 o                         
  -8   2   9        116.48        109.64         2.66 o                         
  -7   2   9        296.73        295.58         4.34 o                         
  -6   2   9         24.14         30.08         1.91 o                         
  -5   2   9       1126.07       1223.71        12.86 o                         
  -4   2   9       1268.74       1299.67        13.96 o                         
  -3   2   9       1097.12       1085.27        14.72 o                         
  -2   2   9       2696.84       2722.76        28.69 o                         
  -1   2   9         19.65         27.02         1.96 o                         
   0   2   9         72.75         83.95         2.68 o                         
   1   2   9        440.46        430.59         7.80 o                         
   2   2   9         29.81         41.36         2.72 o                         
   3   2   9       1685.13       1649.72        17.76 o                         
   4   2   9          0.60          0.44         2.15 o                         
   5   2   9        461.09        478.55         7.11 o                         
   6   2   9        471.00        474.86         7.98 o                         
   7   2   9         71.91         73.61         3.69 o                         
   8   2   9          7.95          5.85         3.49 o                         
   9   2   9        131.00        131.59         4.52 o                         
  10   2   9         32.61         35.64         4.56 o                         
  11   2   9        293.44        285.00        15.66 o                         
  12   2   9          9.68          8.81         4.82 o                         
  13   2   9         29.51         22.58         8.34 o                         
 -15   3   9         79.13         70.32         4.85 o                         
 -14   3   9         70.77         69.21         6.52 o                         
 -13   3   9         24.31         35.48         4.60 o                         
 -12   3   9        140.86        143.53         5.44 o                         
 -11   3   9         83.53         82.61         3.58 o                         
 -10   3   9        220.55        221.69         5.55 o                         
  -9   3   9         58.30         58.97         2.72 o                         
  -8   3   9        147.69        162.35         3.84 o                         
  -7   3   9        417.65        418.02         6.51 o                         
  -6   3   9        305.94        280.82         4.41 o                         
  -5   3   9         53.19         63.32         2.17 o                         
  -4   3   9          0.02          0.81         1.72 o                         
  -3   3   9         31.90         45.25         2.19 o                         
  -2   3   9       1136.85       1145.42        12.65 o                         
  -1   3   9       1110.85       1093.04        11.79 o                         
   0   3   9         64.51         55.12         2.33 o                         
   1   3   9        528.76        556.34         6.80 o                         
   2   3   9        105.53        105.41         2.97 o                         
   3   3   9       1489.17       1442.92        18.75 o                         
   4   3   9         58.82         64.84         2.96 o                         
   5   3   9        277.74        292.57         5.34 o                         
   6   3   9        328.23        317.52         5.85 o                         
   7   3   9        241.97        258.40         9.75 o                         
   8   3   9        222.10        219.77         6.05 o                         
   9   3   9         44.19         31.83         3.70 o                         
  10   3   9          4.73          0.68         4.05 o                         
  11   3   9          0.06         -0.26         4.58 o                         
  12   3   9         19.43         23.56         5.26 o                         
  13   3   9         58.58         63.22        10.46 o                         
 -15   4   9         41.20         45.78        12.06 o                         
 -14   4   9        271.10        308.97        12.19 o                         
 -13   4   9         29.38         31.14         4.02 o                         
 -12   4   9          4.15          5.45         3.48 o                         
 -11   4   9          6.14          9.65         3.42 o                         
 -10   4   9        125.18        122.96         3.98 o                         
  -9   4   9        247.54        269.42         5.55 o                         
  -8   4   9         77.56         72.53         3.04 o                         
  -7   4   9        738.67        712.84         9.63 o                         
  -6   4   9        425.75        419.29         6.27 o                         
  -5   4   9        297.88        313.38         4.79 o                         
  -4   4   9         27.64         21.39         2.18 o                         
  -3   4   9        673.36        705.40         8.27 o                         
  -2   4   9          2.31         -0.49         2.05 o                         
  -1   4   9          1.36          4.41         2.39 o                         
   0   4   9        167.30        175.21         3.89 o                         
   1   4   9        188.98        199.47         4.12 o                         
   2   4   9         90.73         87.59         2.81 o                         
   3   4   9         47.04         54.40         2.97 o                         
   4   4   9         25.42         32.61         3.18 o                         
   5   4   9        123.51        131.61         4.32 o                         
   6   4   9          0.74          0.30         3.43 o                         
   7   4   9          1.35          2.14         4.47 o                         
   8   4   9        434.89        431.12         8.31 o                         
   9   4   9          3.40          2.23         3.97 o                         
  10   4   9         45.14         48.09         7.37 o                         
  11   4   9        191.20        172.60         7.03 o                         
  12   4   9         88.73         90.90         5.68 o                         
 -14   5   9         11.43         10.72         6.85 o                         
 -13   5   9         74.43         69.27         5.02 o                         
 -12   5   9          9.87         12.74         4.61 o                         
 -11   5   9          5.01         11.99         4.72 o                         
 -10   5   9        890.82        903.58        18.16 o                         
  -9   5   9        131.29        146.59         5.17 o                         
  -8   5   9        155.12        158.51         4.75 o                         
  -7   5   9         75.17         83.11         4.00 o                         
  -6   5   9       1101.20       1171.51        17.03 o                         
  -5   5   9       1382.82       1317.69        14.52 o                         
  -4   5   9         75.29         86.00         2.80 o                         
  -3   5   9          3.53          3.99         2.02 o                         
  -2   5   9         78.50         85.76         3.46 o                         
  -1   5   9        467.20        454.28         6.20 o                         
   0   5   9        484.71        477.12         6.48 o                         
   1   5   9        281.90        271.34         4.89 o                         
   2   5   9        336.13        346.26         5.79 o                         
   3   5   9        451.79        427.81         6.94 o                         
   4   5   9       2353.15       2370.74        29.75 o                         
   5   5   9         56.20         60.93         4.03 o                         
   6   5   9          0.17          0.99         3.09 o                         
   7   5   9         34.19         33.76         3.85 o                         
   8   5   9        131.48        133.19         5.07 o                         
   9   5   9        149.77        153.62         6.16 o                         
  10   5   9         10.53         11.06         3.77 o                         
  11   5   9         39.53         38.75         6.28 o                         
 -12   6   9         71.87         74.11         9.80 o                         
 -11   6   9          5.39          6.89         5.78 o                         
 -10   6   9        145.42        136.94         5.52 o                         
  -9   6   9        118.69        152.03         5.52 o                         
  -8   6   9         64.74         66.33         5.08 o                         
  -7   6   9         96.30         98.74         4.84 o                         
  -6   6   9        131.13        112.68         3.94 o                         
  -5   6   9        169.41        176.39         4.36 o                         
  -4   6   9       1392.24       1302.49        15.83 o                         
  -3   6   9        310.59        330.65         6.00 o                         
  -2   6   9        473.51        455.88         6.68 o                         
  -1   6   9       1919.22       1873.69        21.74 o                         
   0   6   9        349.10        399.10         6.70 o                         
   1   6   9        882.70        893.88        10.95 o                         
   2   6   9        145.05        145.61         3.66 o                         
   3   6   9        253.96        264.53         5.23 o                         
   4   6   9        106.94        119.38         3.67 o                         
   5   6   9          4.52          4.67         3.11 o                         
   6   6   9         82.33         79.61         3.47 o                         
   7   6   9         18.84         19.53         3.31 o                         
   8   6   9         12.43          4.98         4.02 o                         
   9   6   9        111.74        110.69         5.71 o                         
  10   6   9         99.11         77.64         6.20 o                         
 -11   7   9         16.36         14.54         5.78 o                         
 -10   7   9         25.75         27.57         4.67 o                         
  -9   7   9        124.71        129.39         8.76 o                         
  -8   7   9         14.30         19.71         4.20 o                         
  -7   7   9         59.29         54.67         4.22 o                         
  -6   7   9          6.42          8.98         3.44 o                         
  -5   7   9        583.99        575.18         9.13 o                         
  -4   7   9        392.31        387.23         9.85 o                         
  -3   7   9        199.19        202.24         5.18 o                         
  -2   7   9          3.60          5.71         2.92 o                         
  -1   7   9        240.84        253.90         5.07 o                         
   0   7   9         77.97         75.32         3.51 o                         
   1   7   9        139.15        150.41         7.28 o                         
   2   7   9         76.02         83.96         3.75 o                         
   3   7   9          0.61          0.10         2.96 o                         
   4   7   9          1.61          3.65         2.99 o                         
   5   7   9         39.85         28.59         4.24 o                         
   6   7   9        238.56        234.62        10.26 o                         
   7   7   9        377.08        330.48        16.40 o                         
   8   7   9         45.24         30.28         4.25 o                         
  -8   8   9          4.10          9.79         6.68 o                         
  -7   8   9         31.36         26.80         4.43 o                         
  -6   8   9        321.56        331.45        15.30 o                         
  -5   8   9         37.47         44.87         6.87 o                         
  -4   8   9          0.91          2.25         3.64 o                         
  -3   8   9         49.38         38.02         4.33 o                         
  -2   8   9        276.15        310.79         8.06 o                         
  -1   8   9         33.74         23.33         3.43 o                         
   0   8   9          0.72          1.34         3.19 o                         
   1   8   9          0.14          2.39         3.24 o                         
   2   8   9         12.73         20.05         3.60 o                         
   3   8   9         71.65         53.50         3.32 o                         
   4   8   9         72.76         61.56         3.72 o                         
   5   8   9        171.09        144.26         6.50 o                         
  -2   9   9         25.20         31.41        26.67 o                         
 -16   0  10          4.14          4.34         7.62 o                         
 -15   0  10         11.53         32.85         6.80 o                         
 -14   0  10        800.81        810.87        23.63 o                         
 -13   0  10         17.06         14.66         5.70 o                         
 -12   0  10          0.98          6.66         4.98 o                         
 -11   0  10         78.31         93.98         8.56 o                         
 -10   0  10       2533.72       2468.06        39.73 o                         
  -9   0  10         99.87         85.11         4.13 o                         
  -8   0  10        818.07        773.49        11.94 o                         
  -7   0  10        367.86        315.90         5.65 o                         
  -6   0  10        218.76        226.85         5.46 o                         
  -5   0  10        754.66        729.59        11.65 o                         
  -4   0  10          4.38          4.58         3.38 o                         
  -3   0  10       8487.19       9273.51       176.53 o                         
  -2   0  10         22.21         31.52         3.08 o                         
  -1   0  10       1164.33       1147.42        20.96 o                         
   0   0  10       3949.80       4050.26        77.27 o                         
   1   0  10       2461.21       2530.46        41.14 o                         
   2   0  10        122.29        121.59         5.69 o                         
   3   0  10       1323.06       1435.51        22.72 o                         
   4   0  10        177.53        201.45         6.21 o                         
   5   0  10       1371.55       1422.32        24.43 o                         
   6   0  10        355.78        365.30         9.71 o                         
   7   0  10          0.44          5.01         5.93 o                         
   8   0  10        775.03        798.50        30.59 o                         
   9   0  10        128.28        122.39         6.70 o                         
  10   0  10         36.45         31.19        11.36 o                         
  11   0  10        348.30        359.92        13.40 o                         
  12   0  10        285.07        293.49        16.16 o                         
  13   0  10        343.63        371.10        47.81 o                         
 -16   1  10         14.65         17.95         5.92 o                         
 -15   1  10        191.48        187.11         7.38 o                         
 -14   1  10         25.13         24.81         4.59 o                         
 -13   1  10        546.03        594.12        11.39 o                         
 -12   1  10        161.27        159.29         6.35 o                         
 -11   1  10         60.61         59.72         3.56 o                         
 -10   1  10        238.87        255.50         4.62 o                         
  -9   1  10         98.93        108.41         3.01 o                         
  -8   1  10        219.55        204.32         4.66 o                         
  -7   1  10          2.62          6.92         1.94 o                         
  -6   1  10        173.26        184.25         3.65 o                         
  -5   1  10        380.90        387.61         5.08 o                         
  -4   1  10       1929.89       2066.20        23.59 o                         
  -3   1  10         84.07         94.36         2.90 o                         
  -2   1  10         49.46         52.92         2.94 o                         
  -1   1  10       2531.06       2684.84        30.90 o                         
   0   1  10          5.34          6.78         1.85 o                         
   1   1  10       1283.74       1308.19        16.37 o                         
   2   1  10       1289.75       1310.88        15.71 o                         
   3   1  10       1972.43       2010.38        24.37 o                         
   4   1  10          7.20          7.45         3.09 o                         
   5   1  10         80.87         83.15         3.14 o                         
   6   1  10        106.33        133.47         4.64 o                         
   7   1  10        377.17        360.61         7.45 o                         
   8   1  10        164.21        168.21         5.55 o                         
   9   1  10        190.34        202.49         6.09 o                         
  10   1  10        394.30        431.14        13.11 o                         
  11   1  10        319.57        333.42         8.33 o                         
  12   1  10          1.66          3.54         5.42 o                         
  13   1  10          9.00         11.26         6.25 o                         
 -16   2  10         67.78         61.66         8.33 o                         
 -15   2  10         61.77         62.07         4.77 o                         
 -14   2  10        130.04        141.65         7.75 o                         
 -13   2  10         18.44         32.71         6.00 o                         
 -12   2  10         57.34         64.61         4.24 o                         
 -11   2  10       2867.35       2830.62        32.81 o                         
 -10   2  10        111.55        108.68         3.76 o                         
  -9   2  10        343.79        322.69         5.19 o                         
  -8   2  10         60.80         75.96         3.67 o                         
  -7   2  10        847.23        878.59        10.21 o                         
  -6   2  10         11.40         10.95         1.96 o                         
  -5   2  10        597.33        569.54         6.82 o                         
  -4   2  10        635.47        664.59         8.11 o                         
  -3   2  10        667.74        730.57         8.71 o                         
  -2   2  10        750.60        844.79        10.52 o                         
  -1   2  10         52.32         55.63         2.36 o                         
   0   2  10        487.14        538.59         6.77 o                         
   1   2  10       2419.55       2552.52        26.20 o                         
   2   2  10       2338.34       2433.94        28.51 o                         
   3   2  10         37.35         30.88         2.27 o                         
   4   2  10        820.54        802.17        10.25 o                         
   5   2  10          2.05          3.31         2.55 o                         
   6   2  10        556.70        533.73         7.96 o                         
   7   2  10          2.31          2.72         3.95 o                         
   8   2  10       1691.01       1714.90        23.88 o                         
   9   2  10          2.90          3.04         3.62 o                         
  10   2  10        933.11        967.97        17.81 o                         
  11   2  10         75.44         76.58         5.18 o                         
  12   2  10         19.09         24.11         5.64 o                         
  13   2  10        221.74        201.45        20.47 o                         
 -15   3  10         14.91          8.09         5.13 o                         
 -14   3  10        185.34        169.19         7.51 o                         
 -13   3  10        169.26        179.38         7.17 o                         
 -12   3  10        731.66        714.74        15.43 o                         
 -11   3  10         57.43         51.28         3.46 o                         
 -10   3  10        166.47        169.23         4.44 o                         
  -9   3  10         66.65         59.01         2.88 o                         
  -8   3  10        448.48        452.32         6.74 o                         
  -7   3  10        252.17        253.26         4.41 o                         
  -6   3  10         76.56         84.79         3.06 o                         
  -5   3  10        463.67        498.95         6.87 o                         
  -4   3  10         46.44         52.27         2.04 o                         
  -3   3  10        925.80        921.38        10.44 o                         
  -2   3  10       1501.44       1559.59        16.98 o                         
  -1   3  10         93.92        104.65         2.55 o                         
   0   3  10        131.05        155.31         3.19 o                         
   1   3  10        132.52        140.01         3.75 o                         
   2   3  10        547.71        552.39         8.46 o                         
   3   3  10        853.24        865.06        11.77 o                         
   4   3  10          4.38          3.40         2.64 o                         
   5   3  10         19.74         21.82         2.74 o                         
   6   3  10        645.38        632.21        12.88 o                         
   7   3  10        149.64        156.75         7.51 o                         
   8   3  10         40.39         52.58         5.58 o                         
   9   3  10        245.09        233.21         6.76 o                         
  10   3  10          3.36         -1.80         4.33 o                         
  11   3  10         44.88         41.52         7.29 o                         
  12   3  10          0.12          4.72         6.12 o                         
 -14   4  10        184.30        200.11        10.54 o                         
 -13   4  10          2.01          9.66         6.69 o                         
 -12   4  10         79.76         85.39         5.08 o                         
 -11   4  10         49.10         47.67         4.75 o                         
 -10   4  10         34.96         33.06         3.43 o                         
  -9   4  10        205.97        224.71         5.59 o                         
  -8   4  10         30.70         39.36         3.40 o                         
  -7   4  10         35.19         37.84         2.59 o                         
  -6   4  10        344.63        370.69         5.79 o                         
  -5   4  10         11.18         14.88         2.56 o                         
  -4   4  10         10.23         16.15         2.29 o                         
  -3   4  10        641.09        631.50         8.18 o                         
  -2   4  10         12.40         18.66         2.23 o                         
  -1   4  10        122.24        146.13         3.35 o                         
   0   4  10        457.28        460.67         6.64 o                         
   1   4  10       1222.40       1226.45        14.04 o                         
   2   4  10         99.06         99.64         3.17 o                         
   3   4  10        416.64        453.82         6.61 o                         
   4   4  10        513.54        533.24         8.38 o                         
   5   4  10          1.78          3.43         3.49 o                         
   6   4  10        446.32        429.06         7.75 o                         
   7   4  10          3.96         -0.32         3.62 o                         
   8   4  10         44.02         46.85         5.95 o                         
   9   4  10          3.61          4.26         4.36 o                         
  10   4  10        113.84        101.40         8.64 o                         
  11   4  10         12.15         19.94         5.46 o                         
 -13   5  10         17.22          3.37         6.23 o                         
 -12   5  10          8.43         19.05         4.97 o                         
 -11   5  10          0.33          4.64         4.24 o                         
 -10   5  10        152.39        144.14         5.69 o                         
  -9   5  10        379.78        394.07         8.49 o                         
  -8   5  10        507.46        451.34         9.04 o                         
  -7   5  10        792.20        762.07        11.12 o                         
  -6   5  10        236.07        212.63         5.38 o                         
  -5   5  10        679.39        688.33        11.28 o                         
  -4   5  10         31.94         30.55         2.43 o                         
  -3   5  10         15.68         15.17         2.38 o                         
  -2   5  10        133.20        141.26         4.07 o                         
  -1   5  10          1.15         -0.08         2.49 o                         
   0   5  10        118.17        133.46         3.91 o                         
   1   5  10         59.15         75.09         3.46 o                         
   2   5  10        156.81        155.17         4.87 o                         
   3   5  10        108.84         87.96         3.63 o                         
   4   5  10        239.73        232.63         6.03 o                         
   5   5  10          9.19          9.14         3.09 o                         
   6   5  10         30.34         36.63         4.08 o                         
   7   5  10        102.18         96.48         3.92 o                         
   8   5  10        119.29        123.16         4.69 o                         
   9   5  10         23.07         16.20         3.77 o                         
  10   5  10        264.13        277.86         8.97 o                         
  11   5  10          0.05         -1.19         9.78 o                         
 -12   6  10          1.90         -5.81         5.81 o                         
 -11   6  10         56.57         53.87         7.38 o                         
 -10   6  10         70.50         58.93         4.53 o                         
  -9   6  10        383.96        433.19         9.64 o                         
  -8   6  10         18.60         18.62         3.79 o                         
  -7   6  10          4.17          9.32         3.49 o                         
  -6   6  10       1543.38       1601.75        22.10 o                         
  -5   6  10        368.18        357.25         6.96 o                         
  -4   6  10        127.91        132.36         3.86 o                         
  -3   6  10        349.31        342.56         6.11 o                         
  -2   6  10          3.04          3.62         3.23 o                         
  -1   6  10          2.59          5.33         2.84 o                         
   0   6  10        612.27        581.48         8.46 o                         
   1   6  10        355.85        373.70         6.15 o                         
   2   6  10        145.40        144.83         5.31 o                         
   3   6  10        876.97        878.20        11.85 o                         
   4   6  10        199.64        197.14         5.82 o                         
   5   6  10          0.28          4.72         3.07 o                         
   6   6  10         48.19         38.41         3.60 o                         
   7   6  10          3.14          3.83         3.62 o                         
   8   6  10          0.06         -3.80         3.80 o                         
   9   6  10         14.64         20.21         4.86 o                         
 -10   7  10          1.63         -0.29         5.13 o                         
  -9   7  10         26.86         27.10         4.23 o                         
  -8   7  10        139.74        142.85         7.90 o                         
  -7   7  10          4.77          3.71         3.74 o                         
  -6   7  10        161.84        159.53         5.22 o                         
  -5   7  10          4.71          6.18         3.30 o                         
  -4   7  10         38.39         59.68         3.46 o                         
  -3   7  10        443.65        444.55         8.27 o                         
  -2   7  10         66.04         72.29         4.11 o                         
  -1   7  10        185.15        173.43         5.34 o                         
   0   7  10         67.84         74.98         3.59 o                         
   1   7  10         82.92         75.47         3.53 o                         
   2   7  10          0.74          7.49         3.06 o                         
   3   7  10         53.55         54.20         3.27 o                         
   4   7  10          9.66         10.26         3.16 o                         
   5   7  10         73.93         71.34         4.06 o                         
   6   7  10          0.17          4.86         3.15 o                         
   7   7  10         25.66         21.40         5.14 o                         
  -8   8  10         39.42         35.42         6.22 o                         
  -7   8  10          0.65          5.78         4.48 o                         
  -6   8  10         20.89         20.78         4.28 o                         
  -5   8  10         89.28        106.01         8.63 o                         
  -4   8  10         38.19         43.67         4.17 o                         
  -3   8  10          0.00          3.90         4.43 o                         
  -2   8  10          0.04          4.32         3.67 o                         
  -1   8  10          2.31          2.05         4.12 o                         
   0   8  10         13.35          9.95         4.14 o                         
   1   8  10         16.64         14.05         3.42 o                         
   2   8  10          0.86          3.53         3.25 o                         
   3   8  10        282.75        275.16        12.23 o                         
   4   8  10         63.73         67.03         5.61 o                         
 -16   1  11         17.72         13.85         7.11 o                         
 -15   1  11        161.19        149.82         6.71 o                         
 -14   1  11         68.04         79.03         5.73 o                         
 -13   1  11        118.50        135.89         7.13 o                         
 -12   1  11        111.55        123.13         4.36 o                         
 -11   1  11          6.08          5.65         3.14 o                         
 -10   1  11        197.56        226.25         5.29 o                         
  -9   1  11        141.88        152.92         3.36 o                         
  -8   1  11        349.52        345.54         5.88 o                         
  -7   1  11         25.51         16.93         2.45 o                         
  -6   1  11        132.15        146.27         3.53 o                         
  -5   1  11         56.53         52.44         2.15 o                         
  -4   1  11         42.04         41.07         2.33 o                         
  -3   1  11        455.73        467.17         6.55 o                         
  -2   1  11         24.01         18.50         1.90 o                         
  -1   1  11        180.94        173.90         3.93 o                         
   0   1  11         45.11         61.81         2.15 o                         
   1   1  11       1776.40       1778.54        21.60 o                         
   2   1  11        832.78        873.56        10.63 o                         
   3   1  11         32.13         31.84         3.12 o                         
   4   1  11        660.73        637.67         9.36 o                         
   5   1  11        400.69        406.06         7.80 o                         
   6   1  11        450.22        451.89         7.81 o                         
   7   1  11         25.35         19.97         5.78 o                         
   8   1  11        118.48        128.33         4.78 o                         
   9   1  11         59.18         57.24         4.57 o                         
  10   1  11          6.99          5.27         4.32 o                         
  11   1  11        163.86        165.50         8.42 o                         
  12   1  11         29.05         28.81         4.78 o                         
 -15   2  11         41.34         39.33         7.48 o                         
 -14   2  11         66.51         76.98         5.74 o                         
 -13   2  11         38.87         31.85         5.29 o                         
 -12   2  11         17.42         23.61         4.23 o                         
 -11   2  11         14.15         13.00         3.21 o                         
 -10   2  11        216.45        203.00         5.63 o                         
  -9   2  11        149.16        142.21         3.81 o                         
  -8   2  11        907.17        868.41        10.66 o                         
  -7   2  11        704.65        699.87         8.97 o                         
  -6   2  11        354.21        357.68         5.32 o                         
  -5   2  11        110.35        117.99         3.57 o                         
  -4   2  11        606.87        612.60         7.70 o                         
  -3   2  11        421.74        476.68         6.31 o                         
  -2   2  11          0.55          0.30         1.87 o                         
  -1   2  11          5.01          2.73         1.95 o                         
   0   2  11        154.83        184.44         4.44 o                         
   1   2  11          6.05          6.49         2.18 o                         
   2   2  11        470.67        473.50         6.66 o                         
   3   2  11        452.14        443.52         6.29 o                         
   4   2  11        478.55        515.94         8.37 o                         
   5   2  11         12.44         15.37         2.91 o                         
   6   2  11        803.47        779.77        11.51 o                         
   7   2  11        360.49        407.33        14.83 o                         
   8   2  11         26.83         25.78         4.10 o                         
   9   2  11        318.07        331.32         8.53 o                         
  10   2  11        123.80        128.66         8.42 o                         
  11   2  11         21.11         24.00         5.41 o                         
  12   2  11         76.03         71.07         6.42 o                         
 -15   3  11         71.38         74.54         8.02 o                         
 -14   3  11          9.65          9.77         9.51 o                         
 -13   3  11         27.40         37.00         4.45 o                         
 -12   3  11         60.80         68.48         5.23 o                         
 -11   3  11         10.19         12.80         4.20 o                         
 -10   3  11          0.15          0.18         3.27 o                         
  -9   3  11        192.46        200.23         5.84 o                         
  -8   3  11        618.68        597.08         8.48 o                         
  -7   3  11         24.37         22.53         2.58 o                         
  -6   3  11          7.56          3.21         2.29 o                         
  -5   3  11         56.17         59.39         2.64 o                         
  -4   3  11         48.37         44.80         3.51 o                         
  -3   3  11          6.77          3.35         2.22 o                         
  -2   3  11         61.14         70.11         2.61 o                         
  -1   3  11        617.61        587.12         7.54 o                         
   0   3  11       1289.67       1287.71        16.30 o                         
   1   3  11          0.36         -0.35         2.33 o                         
   2   3  11        257.53        247.05         5.11 o                         
   3   3  11         35.27         33.65         3.16 o                         
   4   3  11         28.68         32.55         2.98 o                         
   5   3  11          1.54          3.64         2.85 o                         
   6   3  11        203.01        179.85         5.31 o                         
   7   3  11        234.33        247.02         8.51 o                         
   8   3  11        116.36        105.56         8.21 o                         
   9   3  11         15.93         20.89         4.06 o                         
  10   3  11          4.27          7.75         5.19 o                         
  11   3  11          1.42         -4.64         5.61 o                         
  12   3  11          5.69         11.85         7.33 o                         
 -14   4  11         44.48         40.80        10.71 o                         
 -13   4  11         97.44        117.80         8.49 o                         
 -12   4  11        134.39        146.54         5.88 o                         
 -11   4  11          0.02          6.71         5.11 o                         
 -10   4  11         16.03         17.73         3.73 o                         
  -9   4  11          3.96          8.87         3.23 o                         
  -8   4  11         17.10          7.88         3.16 o                         
  -7   4  11       1518.96       1513.97        17.85 o                         
  -6   4  11        410.98        422.87         6.45 o                         
  -5   4  11       1030.79       1024.38        13.14 o                         
  -4   4  11         93.38         95.44         3.24 o                         
  -3   4  11        493.44        485.45         6.95 o                         
  -2   4  11          5.86          7.82         2.61 o                         
  -1   4  11         26.80         27.54         3.42 o                         
   0   4  11         48.11         51.68         2.73 o                         
   1   4  11         75.21         67.74         3.45 o                         
   2   4  11         17.97         17.27         2.86 o                         
   3   4  11         23.49         24.39         3.01 o                         
   4   4  11         28.88         29.41         5.42 o                         
   5   4  11        118.87        136.90         4.99 o                         
   6   4  11        310.41        294.00         7.35 o                         
   7   4  11         55.50         65.82         4.54 o                         
   8   4  11         61.16         52.81         6.34 o                         
   9   4  11         20.93         18.52         4.59 o                         
  10   4  11        123.61        124.31         9.59 o                         
  11   4  11          9.00         10.86         4.92 o                         
 -13   5  11        206.89        192.43         8.23 o                         
 -12   5  11          4.25          3.89         5.02 o                         
 -11   5  11         29.12         31.22         4.45 o                         
 -10   5  11         31.50         24.66         4.08 o                         
  -9   5  11         21.53         25.24         3.98 o                         
  -8   5  11        260.32        258.23         6.45 o                         
  -7   5  11         67.51         79.67         3.67 o                         
  -6   5  11          0.77          2.88         2.58 o                         
  -5   5  11          0.70          0.57         2.78 o                         
  -4   5  11          6.63          5.11         3.41 o                         
  -3   5  11        157.76        163.02         6.46 o                         
  -2   5  11       1775.03       1778.69        25.74 o                         
  -1   5  11         19.34         25.73         3.83 o                         
   0   5  11          0.26          0.92         3.48 o                         
   1   5  11        209.16        217.15         5.98 o                         
   2   5  11        146.54        149.55         4.43 o                         
   3   5  11        832.03        774.41        10.81 o                         
   4   5  11        117.36        112.83         3.94 o                         
   5   5  11        213.88        212.20         4.97 o                         
   6   5  11        458.73        474.88         8.67 o                         
   7   5  11         65.20         73.52         4.02 o                         
   8   5  11         93.83         92.05         5.24 o                         
   9   5  11         84.40         89.00         4.46 o                         
  10   5  11          1.85          3.72         5.26 o                         
 -12   6  11         21.79          9.19         9.58 o                         
 -11   6  11          5.26          3.21         4.97 o                         
 -10   6  11         12.01          9.16         4.39 o                         
  -9   6  11         33.22         26.94         4.37 o                         
  -8   6  11          4.95         -0.88         3.63 o                         
  -7   6  11        330.13        318.58         8.07 o                         
  -6   6  11         28.05         43.66         3.85 o                         
  -5   6  11         81.67         91.30         3.75 o                         
  -4   6  11        968.60        974.82        13.55 o                         
  -3   6  11        180.96        176.12         4.52 o                         
  -2   6  11          9.26          9.14         2.82 o                         
  -1   6  11        264.25        269.20         5.37 o                         
   0   6  11        264.70        272.58         5.47 o                         
   1   6  11        393.05        406.69         6.88 o                         
   2   6  11        881.35        883.83        12.43 o                         
   3   6  11        221.32        207.20         4.87 o                         
   4   6  11         36.25         36.73         3.12 o                         
   5   6  11         18.49         11.88         3.03 o                         
   6   6  11         29.42         26.97         3.25 o                         
   7   6  11          7.78          7.26         3.57 o                         
   8   6  11          2.73          0.85         4.03 o                         
 -10   7  11        135.57        112.91        16.48 o                         
  -9   7  11        330.44        309.28        10.90 o                         
  -8   7  11         10.90         16.30         4.05 o                         
  -7   7  11        142.73        127.28         5.58 o                         
  -6   7  11        454.25        456.52         9.18 o                         
  -5   7  11        699.21        729.76        12.39 o                         
  -4   7  11          0.01         -3.11         3.11 o                         
  -3   7  11        171.95        165.53         4.52 o                         
  -2   7  11        108.93        108.45         6.53 o                         
  -1   7  11        389.17        383.67         7.95 o                         
   0   7  11         75.14         85.18         3.89 o                         
   1   7  11         44.54         56.50         3.64 o                         
   2   7  11         71.63         64.30         3.58 o                         
   3   7  11          1.40          4.76         3.13 o                         
   4   7  11          7.76         14.85         3.83 o                         
   5   7  11         11.95          5.85         3.88 o                         
   6   7  11        204.57        172.47         6.46 o                         
  -7   8  11         55.15         59.26        12.08 o                         
  -6   8  11         44.28         53.42         6.44 o                         
  -5   8  11          7.26         15.31         4.10 o                         
  -4   8  11         22.47         16.29         5.76 o                         
  -3   8  11         35.75         37.59         3.77 o                         
  -2   8  11          1.34          0.22         3.55 o                         
  -1   8  11         14.37         16.22         3.61 o                         
   0   8  11        188.45        163.03         7.99 o                         
   1   8  11        285.39        254.24         8.44 o                         
   2   8  11          9.95         10.63         3.66 o                         
   3   8  11         31.37         41.01         5.79 o                         
 -16   0  12         19.17          0.59        17.48 o                         
 -15   0  12         11.44         15.14         6.44 o                         
 -14   0  12         18.34         24.58         6.14 o                         
 -13   0  12          1.12          3.96         5.51 o                         
 -12   0  12         25.12         20.48         5.06 o                         
 -11   0  12       4216.00       4186.35        61.14 o                         
 -10   0  12       1129.23       1059.30        19.77 o                         
  -9   0  12        474.19        483.54         9.74 o                         
  -8   0  12        172.17        205.98         5.78 o                         
  -7   0  12       1119.30       1074.84        15.80 o                         
  -6   0  12        962.16       1014.30        14.72 o                         
  -5   0  12        657.88        678.61        11.94 o                         
  -4   0  12       1997.57       2039.21        28.85 o                         
  -3   0  12        134.06        157.34         5.52 o                         
  -2   0  12        876.04        843.72        14.29 o                         
  -1   0  12       1097.42       1207.30        19.67 o                         
   0   0  12         19.16         23.10         2.52 o                         
   1   0  12        143.71        153.67         4.70 o                         
   2   0  12         27.57         34.48         3.13 o                         
   3   0  12        515.56        535.35        10.10 o                         
   4   0  12        730.61        687.35        14.94 o                         
   5   0  12       1595.44       1618.01        27.97 o                         
   6   0  12         45.61         44.59         5.96 o                         
   7   0  12        189.55        202.43        12.42 o                         
   8   0  12         36.60         35.82         5.53 o                         
   9   0  12        624.57        630.30        26.96 o                         
  10   0  12          0.96         -5.16         6.46 o                         
  11   0  12          4.37         19.81         7.23 o                         
  12   0  12         44.53         46.98         7.59 o                         
 -16   1  12          0.45          4.15        16.30 o                         
 -15   1  12         95.62        101.51         5.38 o                         
 -14   1  12        147.82        166.13        10.09 o                         
 -13   1  12         74.62         99.04         5.37 o                         
 -12   1  12        323.29        346.30         8.42 o                         
 -11   1  12        148.65        146.36         4.14 o                         
 -10   1  12        514.24        517.73        10.90 o                         
  -9   1  12        306.52        314.07         5.14 o                         
  -8   1  12          1.15          1.11         2.41 o                         
  -7   1  12        343.22        329.29         5.07 o                         
  -6   1  12          0.42         -1.31         2.60 o                         
  -5   1  12         15.88         18.96         2.51 o                         
  -4   1  12        254.98        261.90         4.86 o                         
  -3   1  12          1.16          3.18         1.95 o                         
  -2   1  12         39.99         50.59         2.52 o                         
  -1   1  12         59.59         81.43         2.55 o                         
   0   1  12        362.12        335.40         4.96 o                         
   1   1  12         93.55        108.21         3.20 o                         
   2   1  12        327.09        323.22         4.94 o                         
   3   1  12         37.37         46.46         2.73 o                         
   4   1  12          5.61          6.13         3.05 o                         
   5   1  12        110.84        119.86         3.89 o                         
   6   1  12       1354.35       1361.72        23.34 o                         
   7   1  12          8.21         12.36         7.72 o                         
   8   1  12        459.38        455.41         9.35 o                         
   9   1  12          1.06          1.33         5.19 o                         
  10   1  12         28.01         27.85         4.41 o                         
  11   1  12          0.75          2.87         5.03 o                         
  12   1  12         18.75         23.65        12.56 o                         
 -15   2  12          5.47          0.59         5.12 o                         
 -14   2  12        204.00        208.14         8.23 o                         
 -13   2  12         16.86         36.69         5.85 o                         
 -12   2  12       1005.58        935.16        17.93 o                         
 -11   2  12         83.67         98.90         4.90 o                         
 -10   2  12        549.64        512.35         8.19 o                         
  -9   2  12         85.80         96.81         3.69 o                         
  -8   2  12       1452.49       1487.21        16.95 o                         
  -7   2  12        359.70        382.12         5.64 o                         
  -6   2  12         21.75         28.91         3.00 o                         
  -5   2  12        134.00        144.36         3.90 o                         
  -4   2  12         43.58         59.87         3.13 o                         
  -3   2  12        198.46        202.60         4.41 o                         
  -2   2  12         46.69         58.61         2.67 o                         
  -1   2  12        112.79        139.83         3.32 o                         
   0   2  12        235.68        260.08         4.66 o                         
   1   2  12         24.64         31.97         2.73 o                         
   2   2  12        509.21        506.75         7.07 o                         
   3   2  12        632.26        640.26         8.26 o                         
   4   2  12         26.82         20.64         5.10 o                         
   5   2  12         36.37         35.37         3.18 o                         
   6   2  12        184.99        180.38         5.96 o                         
   7   2  12          2.83         -0.89         3.95 o                         
   8   2  12         11.13          8.01         4.15 o                         
   9   2  12          1.06         -0.60         4.07 o                         
  10   2  12         70.78         78.44         6.33 o                         
  11   2  12          9.88         11.60         5.11 o                         
  12   2  12         67.44         63.74         8.87 o                         
 -15   3  12         11.72          7.55         6.66 o                         
 -14   3  12          0.04         -0.40         6.03 o                         
 -13   3  12        130.51        123.45         5.91 o                         
 -12   3  12         16.49         22.50         4.10 o                         
 -11   3  12       1086.23       1083.73        18.54 o                         
 -10   3  12        299.63        321.02         7.37 o                         
  -9   3  12          4.91          3.87         2.92 o                         
  -8   3  12        684.35        657.75         9.31 o                         
  -7   3  12          0.76          2.93         2.78 o                         
  -6   3  12          1.57          2.24         2.54 o                         
  -5   3  12        454.56        458.64         7.01 o                         
  -4   3  12         43.10         48.87         2.69 o                         
  -3   3  12        451.69        424.40         6.22 o                         
  -2   3  12        792.76        769.50         9.53 o                         
  -1   3  12        742.23        769.96        10.01 o                         
   0   3  12        432.83        456.72         7.15 o                         
   1   3  12        332.24        319.03         5.29 o                         
   2   3  12          3.67          4.18         2.82 o                         
   3   3  12         38.24         37.49         4.50 o                         
   4   3  12        847.58        882.72        11.73 o                         
   5   3  12          8.70          3.88         4.64 o                         
   6   3  12        803.85        793.53        13.06 o                         
   7   3  12        254.02        250.14         7.29 o                         
   8   3  12        170.32        153.75         7.42 o                         
   9   3  12          1.44         -0.50         4.50 o                         
  10   3  12          6.83          7.14         5.95 o                         
  11   3  12          3.13          4.09         5.43 o                         
 -14   4  12         41.47         48.95         7.60 o                         
 -13   4  12         50.91         63.01         5.31 o                         
 -12   4  12         54.07         48.50         5.04 o                         
 -11   4  12         28.00         30.85         4.20 o                         
 -10   4  12         61.19         61.79         4.30 o                         
  -9   4  12        340.84        336.74         6.95 o                         
  -8   4  12        113.25        127.33         4.11 o                         
  -7   4  12        191.76        180.43         4.36 o                         
  -6   4  12        360.16        353.27         7.22 o                         
  -5   4  12         13.38         21.14         2.82 o                         
  -4   4  12       1428.56       1466.90        18.02 o                         
  -3   4  12        365.74        391.73         6.50 o                         
  -2   4  12        141.66        146.32         3.83 o                         
  -1   4  12         52.91         51.99         3.01 o                         
   0   4  12          6.06          5.75         2.82 o                         
   1   4  12       1083.19       1093.76        13.80 o                         
   2   4  12          3.42          6.89         3.72 o                         
   3   4  12         38.21         46.06         3.66 o                         
   4   4  12         75.85         80.15         4.45 o                         
   5   4  12        718.17        748.41        12.06 o                         
   6   4  12        887.64        887.86        17.86 o                         
   7   4  12        218.96        232.01         7.19 o                         
   8   4  12         11.34          4.29         3.86 o                         
   9   4  12         60.38         62.67         5.13 o                         
  10   4  12         36.79         39.82         5.38 o                         
 -13   5  12         22.36          7.87         7.18 o                         
 -12   5  12         56.93         62.54         4.93 o                         
 -11   5  12         17.85         33.25         5.25 o                         
 -10   5  12         26.55         24.96         4.26 o                         
  -9   5  12         20.79         22.42         3.73 o                         
  -8   5  12        356.44        352.69         9.54 o                         
  -7   5  12        324.48        351.96         7.12 o                         
  -6   5  12        178.47        169.09         5.26 o                         
  -5   5  12          5.86          2.67         3.13 o                         
  -4   5  12        125.53        119.54         4.34 o                         
  -3   5  12        565.32        551.81         9.14 o                         
  -2   5  12        117.28        124.03         4.13 o                         
  -1   5  12       1747.19       1722.46        23.43 o                         
   0   5  12          0.01          4.46         3.42 o                         
   1   5  12        144.37        145.96         4.69 o                         
   2   5  12          8.88         12.69         3.25 o                         
   3   5  12        877.05        916.56        13.58 o                         
   4   5  12        537.02        533.07         9.73 o                         
   5   5  12        546.32        548.98        12.00 o                         
   6   5  12          0.27          2.35         3.62 o                         
   7   5  12        526.35        543.91        13.55 o                         
   8   5  12        113.86        105.14         4.42 o                         
   9   5  12        107.11         94.48         6.76 o                         
 -11   6  12         18.66          5.61         4.58 o                         
 -10   6  12        103.71        109.42         5.49 o                         
  -9   6  12         39.57         31.48         4.28 o                         
  -8   6  12         31.87         41.10         3.89 o                         
  -7   6  12        248.41        225.98         6.19 o                         
  -6   6  12          3.03          3.40         3.69 o                         
  -5   6  12          8.63          5.00         3.40 o                         
  -4   6  12          1.22          0.38         3.10 o                         
  -3   6  12         10.92         21.59         3.14 o                         
  -2   6  12        139.36        137.25         4.15 o                         
  -1   6  12         71.20         78.52         3.51 o                         
   0   6  12          6.08          5.12         3.28 o                         
   1   6  12         41.69         46.75         3.49 o                         
   2   6  12         16.11         24.99         3.38 o                         
   3   6  12         57.37         44.03         3.26 o                         
   4   6  12        192.42        186.92         6.59 o                         
   5   6  12          0.00          0.26         3.13 o                         
   6   6  12         17.31         16.78         3.86 o                         
   7   6  12         81.60         75.61         6.40 o                         
   8   6  12         26.12         34.77         7.26 o                         
  -9   7  12          0.01          5.85         6.23 o                         
  -8   7  12         25.13         12.38         3.83 o                         
  -7   7  12         14.48         12.76         5.40 o                         
  -6   7  12         89.86        100.70         6.02 o                         
  -5   7  12        437.29        466.53        11.23 o                         
  -4   7  12        313.87        336.14         7.41 o                         
  -3   7  12         57.17         70.09         3.62 o                         
  -2   7  12         52.26         40.83         3.52 o                         
  -1   7  12          6.90          9.46         3.37 o                         
   0   7  12          5.77          3.17         3.32 o                         
   1   7  12          0.00          7.02         3.39 o                         
   2   7  12        296.52        301.97         6.68 o                         
   3   7  12        117.08        125.05         5.95 o                         
   4   7  12        278.26        280.86        12.44 o                         
   5   7  12          0.20          0.29         3.94 o                         
   6   7  12          7.24          5.48         8.28 o                         
  -6   8  12         70.74         80.65        17.08 o                         
  -5   8  12         42.77         40.68         7.73 o                         
  -4   8  12         79.96         80.47         4.95 o                         
  -3   8  12        119.53        130.99         5.44 o                         
  -2   8  12         13.44         11.26         3.78 o                         
  -1   8  12        244.00        265.54        12.25 o                         
   0   8  12        290.39        279.74        13.15 o                         
   1   8  12          9.33         11.06         4.38 o                         
   2   8  12         50.26         41.67         5.17 o                         
 -15   1  13         22.13         19.45         5.65 o                         
 -14   1  13        113.23         98.47         5.43 o                         
 -13   1  13         14.59         20.78         4.53 o                         
 -12   1  13          0.05          4.14         4.37 o                         
 -11   1  13        553.22        560.74        10.13 o                         
 -10   1  13         27.47         35.91         3.25 o                         
  -9   1  13        382.87        372.38        10.15 o                         
  -8   1  13         27.46         26.64         2.93 o                         
  -7   1  13       1240.22       1207.62        13.25 o                         
  -6   1  13         62.15         71.73         3.02 o                         
  -5   1  13         33.78         45.48         2.80 o                         
  -4   1  13       1775.30       1839.10        19.69 o                         
  -3   1  13         17.82         13.59         2.33 o                         
  -2   1  13       1108.31       1141.27        13.66 o                         
  -1   1  13        212.34        221.36         4.14 o                         
   0   1  13       1557.17       1571.12        17.08 o                         
   1   1  13         23.87         24.85         2.73 o                         
   2   1  13         27.54         41.37         3.09 o                         
   3   1  13          8.70          9.93         2.69 o                         
   4   1  13         31.63         37.44         2.96 o                         
   5   1  13        309.70        312.49         6.55 o                         
   6   1  13          0.65         -3.55         3.55 o                         
   7   1  13        432.07        444.19         9.60 o                         
   8   1  13         67.30         68.48         8.24 o                         
   9   1  13        166.92        169.53         5.78 o                         
  10   1  13          8.93         13.61         4.43 o                         
  11   1  13          5.27          5.18         5.96 o                         
 -15   2  13        115.07        115.07        16.56 o                         
 -14   2  13          2.32          1.25         5.91 o                         
 -13   2  13          4.05         10.69         5.68 o                         
 -12   2  13        324.93        331.68         8.94 o                         
 -11   2  13        297.17        311.66         8.67 o                         
 -10   2  13       2127.86       2054.12        23.73 o                         
  -9   2  13       1141.44       1071.13        13.34 o                         
  -8   2  13         45.01         42.65         3.84 o                         
  -7   2  13          4.59          8.88         2.79 o                         
  -6   2  13        120.27        133.33         3.70 o                         
  -5   2  13         13.84         20.40         3.16 o                         
  -4   2  13        123.00        117.58         3.47 o                         
  -3   2  13          5.24         -1.85         2.33 o                         
  -2   2  13          7.00         11.84         2.27 o                         
  -1   2  13         16.14         23.42         2.73 o                         
   0   2  13        179.21        165.16         4.55 o                         
   1   2  13         70.05         74.43         2.98 o                         
   2   2  13         10.38         13.59         3.40 o                         
   3   2  13         58.42         72.71         3.97 o                         
   4   2  13        449.02        467.76         7.64 o                         
   5   2  13        363.53        354.79         9.77 o                         
   6   2  13       1092.00       1080.64        16.95 o                         
   7   2  13         28.59         25.46         4.17 o                         
   8   2  13         23.60         23.74         4.46 o                         
   9   2  13         65.85         69.54         5.27 o                         
  10   2  13         51.61         48.46         5.39 o                         
  11   2  13         11.16          7.96         6.86 o                         
 -14   3  13         32.42         28.31         5.55 o                         
 -13   3  13         48.06         57.72         6.09 o                         
 -12   3  13        209.96        204.97         6.72 o                         
 -11   3  13        852.68        883.77        15.98 o                         
 -10   3  13          8.37         10.42         3.50 o                         
  -9   3  13          1.92          6.63         3.98 o                         
  -8   3  13         11.95         16.76         4.54 o                         
  -7   3  13        477.05        516.34         9.43 o                         
  -6   3  13         18.50         17.35         4.21 o                         
  -5   3  13        129.39        138.78         6.15 o                         
  -4   3  13          0.01         -0.27         2.57 o                         
  -3   3  13         47.49         52.46         2.92 o                         
  -2   3  13        136.08        150.31         3.95 o                         
  -1   3  13       2101.26       2159.02        25.80 o                         
   0   3  13         44.70         47.67         2.96 o                         
   1   3  13         23.19         22.07         2.88 o                         
   2   3  13        664.71        685.08         9.13 o                         
   3   3  13          0.01         -1.87         4.00 o                         
   4   3  13          8.06         14.62         3.56 o                         
   5   3  13          0.28         -3.39         3.39 o                         
   6   3  13          2.30         -0.47         3.81 o                         
   7   3  13          3.75         -1.40         5.26 o                         
   8   3  13        344.50        376.51         8.81 o                         
   9   3  13          5.16          6.61         5.11 o                         
  10   3  13        282.56        279.43        12.90 o                         
 -14   4  13         16.03          8.87         7.47 o                         
 -13   4  13          1.39          9.97         5.15 o                         
 -12   4  13          6.19          7.33         4.73 o                         
 -11   4  13         81.12         88.85         6.46 o                         
 -10   4  13          1.67          8.02         3.88 o                         
  -9   4  13        429.22        435.94         9.04 o                         
  -8   4  13        372.40        356.17         7.52 o                         
  -7   4  13        201.46        218.96         5.16 o                         
  -6   4  13          7.34          2.46         3.12 o                         
  -5   4  13         91.68         98.50         4.18 o                         
  -4   4  13         80.91         90.78         4.26 o                         
  -3   4  13        427.10        452.54         7.58 o                         
  -2   4  13         13.08         14.94         3.19 o                         
  -1   4  13        798.62        766.72        10.34 o                         
   0   4  13         18.58         16.75         3.42 o                         
   1   4  13        161.82        167.80         5.76 o                         
   2   4  13          4.80          8.77         3.73 o                         
   3   4  13        454.82        506.04         8.51 o                         
   4   4  13         23.65         31.50         3.71 o                         
   5   4  13        407.52        384.07         8.49 o                         
   6   4  13         74.71         76.94         6.49 o                         
   7   4  13         33.06         33.02         4.09 o                         
   8   4  13         30.57         38.39         4.25 o                         
   9   4  13        190.54        190.90         9.47 o                         
  10   4  13          0.04         -3.85         8.00 o                         
 -12   5  13          0.05          1.11         4.75 o                         
 -11   5  13         33.18         25.30         4.52 o                         
 -10   5  13        137.57        156.60         7.15 o                         
  -9   5  13        142.86        152.80         5.42 o                         
  -8   5  13          0.39         -0.15         3.40 o                         
  -7   5  13        188.54        197.31         5.21 o                         
  -6   5  13         91.38        114.20         3.89 o                         
  -5   5  13        542.81        569.22         9.13 o                         
  -4   5  13        204.76        196.26         4.56 o                         
  -3   5  13        493.23        490.22         8.28 o                         
  -2   5  13        303.05        303.41         6.60 o                         
  -1   5  13        333.78        366.58         7.21 o                         
   0   5  13        118.90        142.43         4.40 o                         
   1   5  13        396.19        391.07         8.02 o                         
   2   5  13         91.78         80.09         3.98 o                         
   3   5  13         66.19         62.06         3.48 o                         
   4   5  13        429.42        435.67         9.60 o                         
   5   5  13         30.47         36.46         3.94 o                         
   6   5  13         72.25         80.36         4.07 o                         
   7   5  13         18.66         22.10         3.84 o                         
   8   5  13          2.24          5.21         4.21 o                         
   9   5  13         41.27         43.57        14.82 o                         
 -11   6  13         48.06         54.04         5.98 o                         
 -10   6  13         94.12         91.77         5.33 o                         
  -9   6  13        110.48        117.24         5.31 o                         
  -8   6  13          0.41          5.25         3.77 o                         
  -7   6  13         32.88         27.54         4.22 o                         
  -6   6  13        267.63        285.60         7.20 o                         
  -5   6  13         19.56         25.44         3.29 o                         
  -4   6  13         52.57         57.83         3.83 o                         
  -3   6  13         27.54         39.41         4.93 o                         
  -2   6  13          0.94          2.64         4.76 o                         
  -1   6  13          7.99          8.14         4.20 o                         
   0   6  13          0.04          6.83         5.35 o                         
   1   6  13         94.04        105.31         3.96 o                         
   2   6  13        186.36        184.94         4.82 o                         
   3   6  13         13.44         17.99         3.21 o                         
   4   6  13         17.65         24.37         3.24 o                         
   5   6  13        199.10        176.59         9.92 o                         
   6   6  13          9.46          7.09         3.59 o                         
   7   6  13        285.25        291.58        13.03 o                         
  -9   7  13         17.15        491.28        56.31 o                         
  -8   7  13        371.51        332.95        28.65 o                         
  -7   7  13         10.33          2.97         3.90 o                         
  -6   7  13         14.41          5.29         4.11 o                         
  -5   7  13         11.60         21.78         6.01 o                         
  -4   7  13          8.86          6.45         4.20 o                         
  -3   7  13          5.23          1.36         3.51 o                         
  -2   7  13        120.22        105.92         4.31 o                         
  -1   7  13         30.49         40.68         3.47 o                         
   0   7  13          2.67          2.93         3.50 o                         
   1   7  13         31.83         38.48         4.07 o                         
   2   7  13          1.16          5.25         3.41 o                         
   3   7  13          2.49          2.50         3.43 o                         
   4   7  13          0.47          0.69         4.00 o                         
   5   7  13         17.81         18.69         5.91 o                         
  -4   8  13         53.79         53.88         4.98 o                         
  -3   8  13         81.66         75.73         9.30 o                         
  -2   8  13         27.77         34.13         5.18 o                         
  -1   8  13        152.84        158.56        11.74 o                         
   0   8  13         42.57         48.39         4.61 o                         
 -15   0  14         38.20         52.40         9.74 o                         
 -14   0  14          3.12          7.20         7.40 o                         
 -13   0  14         99.10        117.50         9.46 o                         
 -12   0  14        373.69        368.00        11.00 o                         
 -11   0  14        885.91        900.56        18.02 o                         
 -10   0  14         17.04         18.45         7.38 o                         
  -9   0  14         83.41        103.73         5.52 o                         
  -8   0  14          0.90         -4.33         4.33 o                         
  -7   0  14        132.76        134.61         5.36 o                         
  -6   0  14          4.04         -1.76         3.22 o                         
  -5   0  14         14.59         12.26         3.68 o                         
  -4   0  14         49.81         57.69         3.84 o                         
  -3   0  14        108.71        113.14         4.29 o                         
  -2   0  14         52.62         53.73         4.04 o                         
  -1   0  14        100.67        121.20         7.25 o                         
   0   0  14          4.99          0.90         3.36 o                         
   1   0  14        603.69        593.97        11.60 o                         
   2   0  14        256.93        239.34         6.57 o                         
   3   0  14        779.09        772.20        19.90 o                         
   4   0  14       1295.44       1328.15        24.00 o                         
   5   0  14        108.23        114.42         7.14 o                         
   6   0  14        273.39        276.72         9.66 o                         
   7   0  14         24.12         22.66         5.60 o                         
   8   0  14        507.52        532.03        14.71 o                         
   9   0  14         48.89         42.83         7.23 o                         
  10   0  14         23.74         24.88         6.48 o                         
 -15   1  14         58.13         52.46         8.80 o                         
 -14   1  14         23.21         31.27         8.31 o                         
 -13   1  14        103.87        109.50         8.02 o                         
 -12   1  14          2.98          8.90         3.89 o                         
 -11   1  14        178.61        163.54         5.46 o                         
 -10   1  14          1.10         -1.08         3.29 o                         
  -9   1  14        581.37        556.84         8.30 o                         
  -8   1  14         15.00         15.69         3.74 o                         
  -7   1  14        146.57        139.75         3.66 o                         
  -6   1  14         21.45         18.94         2.89 o                         
  -5   1  14         22.49         20.84         2.83 o                         
  -4   1  14         33.19         33.34         2.83 o                         
  -3   1  14          8.90         14.52         2.50 o                         
  -2   1  14          0.44          1.82         2.36 o                         
  -1   1  14         39.14         43.33         2.46 o                         
   0   1  14        737.90        718.42         8.82 o                         
   1   1  14          2.92          3.00         2.70 o                         
   2   1  14         92.60         97.05         3.56 o                         
   3   1  14        577.16        550.88         8.63 o                         
   4   1  14        136.04        141.52         7.75 o                         
   5   1  14        148.84        149.05         7.19 o                         
   6   1  14        100.60        104.42         4.36 o                         
   7   1  14         77.48         81.34         5.73 o                         
   8   1  14        765.93        789.09        13.88 o                         
   9   1  14        172.50        161.46         6.94 o                         
  10   1  14          0.71          2.91         9.39 o                         
  11   1  14          3.26          6.52        17.78 o                         
 -15   2  14         43.89         29.60        18.71 o                         
 -14   2  14         34.81         24.75         5.60 o                         
 -13   2  14        195.63        181.12         9.23 o                         
 -12   2  14         88.47         89.20         6.03 o                         
 -11   2  14        397.13        330.45         8.45 o                         
 -10   2  14        328.45        330.11         7.87 o                         
  -9   2  14        160.28        148.52         5.48 o                         
  -8   2  14        952.82        955.18        12.58 o                         
  -7   2  14         62.48         61.09         3.76 o                         
  -6   2  14        637.30        644.48         9.36 o                         
  -5   2  14         71.12         83.48         3.31 o                         
  -4   2  14         87.57         89.47         3.16 o                         
  -3   2  14          5.09          4.81         2.44 o                         
  -2   2  14         79.89         77.55         2.99 o                         
  -1   2  14        184.09        190.72         4.24 o                         
   0   2  14         70.26         74.28         3.47 o                         
   1   2  14        375.41        359.46         6.06 o                         
   2   2  14       1400.43       1394.51        18.25 o                         
   3   2  14        106.80        115.12         6.08 o                         
   4   2  14        170.13        180.30         6.53 o                         
   5   2  14        540.57        586.31        10.25 o                         
   6   2  14          2.24         -1.92         3.87 o                         
   7   2  14        226.92        219.21         6.59 o                         
   8   2  14         29.23         24.92         4.39 o                         
   9   2  14        256.22        211.62         8.34 o                         
  10   2  14         32.69         30.30         5.81 o                         
 -14   3  14        150.19        174.68        12.42 o                         
 -13   3  14         28.44         31.69         5.13 o                         
 -12   3  14        278.00        315.19         8.53 o                         
 -11   3  14        174.53        159.76         5.31 o                         
 -10   3  14         91.93        100.73         5.58 o                         
  -9   3  14        288.30        261.40         6.55 o                         
  -8   3  14          0.12          1.62         3.96 o                         
  -7   3  14         25.53         21.56         3.26 o                         
  -6   3  14       1039.14        998.91        16.08 o                         
  -5   3  14        332.40        369.98         8.71 o                         
  -4   3  14         91.10         92.41         3.73 o                         
  -3   3  14          0.08          4.18         2.74 o                         
  -2   3  14        230.47        267.35         5.23 o                         
  -1   3  14       2362.86       2320.00        25.89 o                         
   0   3  14        159.87        160.94         4.12 o                         
   1   3  14         24.63         20.95         3.93 o                         
   2   3  14        671.00        654.75        12.47 o                         
   3   3  14         17.96         17.26         6.57 o                         
   4   3  14       1339.72       1343.17        21.91 o                         
   5   3  14         84.12         74.04         4.13 o                         
   6   3  14        186.92        187.30         5.60 o                         
   7   3  14        113.22        118.64         4.93 o                         
   8   3  14        504.66        514.78        12.14 o                         
   9   3  14        104.57         86.29         6.21 o                         
  10   3  14         94.32         87.02         7.82 o                         
 -13   4  14          6.09          8.41         6.26 o                         
 -12   4  14         47.18         52.03         4.86 o                         
 -11   4  14         30.05         26.55         4.53 o                         
 -10   4  14        102.93        103.30         5.53 o                         
  -9   4  14         24.31         37.63         3.71 o                         
  -8   4  14         86.98         91.26         5.57 o                         
  -7   4  14       1202.04       1199.36        17.96 o                         
  -6   4  14         42.98         51.89         3.77 o                         
  -5   4  14        508.86        480.68         8.47 o                         
  -4   4  14        624.96        588.52         9.27 o                         
  -3   4  14        254.36        256.76         6.16 o                         
  -2   4  14        928.49        895.10        13.33 o                         
  -1   4  14        168.78        180.26         4.74 o                         
   0   4  14          7.57          8.51         3.10 o                         
   1   4  14       1786.49       1809.82        22.43 o                         
   2   4  14        217.59        246.73         6.28 o                         
   3   4  14       1318.93       1288.55        17.97 o                         
   4   4  14        348.83        377.34         8.36 o                         
   5   4  14          3.64          3.88         4.15 o                         
   6   4  14         62.29         54.35         4.06 o                         
   7   4  14         30.85         18.89         4.59 o                         
   8   4  14         67.79         75.77         4.73 o                         
   9   4  14        298.42        294.90        11.55 o                         
 -12   5  14         26.50         29.66         6.53 o                         
 -11   5  14         78.98         78.87         6.51 o                         
 -10   5  14         19.93         16.67         5.37 o                         
  -9   5  14         13.46         20.44         3.91 o                         
  -8   5  14         31.06         28.43         4.01 o                         
  -7   5  14        492.61        445.21         9.23 o                         
  -6   5  14        199.14        223.86         7.41 o                         
  -5   5  14       1538.10       1470.72        21.69 o                         
  -4   5  14       1212.71       1158.15        16.69 o                         
  -3   5  14        340.13        317.73         7.21 o                         
  -2   5  14         46.07         49.19         3.71 o                         
  -1   5  14        207.63        197.98         4.96 o                         
   0   5  14        405.40        412.59         7.72 o                         
   1   5  14        141.02        142.44         4.96 o                         
   2   5  14         32.05         30.97         5.11 o                         
   3   5  14         24.79         20.91         3.24 o                         
   4   5  14         67.56         64.13         3.79 o                         
   5   5  14         42.58         44.48         4.60 o                         
   6   5  14          3.21         -0.46         3.81 o                         
   7   5  14        161.48        155.85         7.61 o                         
   8   5  14          8.44         17.57         6.18 o                         
 -10   6  14         49.87         43.47         7.20 o                         
  -9   6  14          2.55         10.01         4.27 o                         
  -8   6  14        233.38        194.35         7.55 o                         
  -7   6  14        286.65        267.93         9.12 o                         
  -6   6  14          0.41         -0.89         4.11 o                         
  -5   6  14          0.57         -2.59         4.14 o                         
  -4   6  14        336.36        342.56         7.58 o                         
  -3   6  14          3.43          2.99         4.40 o                         
  -2   6  14         43.36         41.30         3.38 o                         
  -1   6  14         10.82         12.97         3.84 o                         
   0   6  14        100.22        107.56         4.10 o                         
   1   6  14        256.44        235.99         7.12 o                         
   2   6  14        326.67        361.75         7.25 o                         
   3   6  14         50.15         46.49         3.60 o                         
   4   6  14        134.15        131.45         7.20 o                         
   5   6  14          1.69          4.48         3.77 o                         
   6   6  14         13.99          5.85         5.81 o                         
  -8   7  14         31.83         22.89         8.88 o                         
  -7   7  14         28.96         22.66         6.99 o                         
  -6   7  14         38.78         45.86         4.02 o                         
  -5   7  14         72.89         60.43         4.08 o                         
  -4   7  14         31.24         25.86         5.85 o                         
  -3   7  14         27.79         22.56         3.72 o                         
  -2   7  14         22.98         38.66         5.09 o                         
  -1   7  14         43.07         41.99         3.41 o                         
   0   7  14          3.05          7.52         3.29 o                         
   1   7  14         91.57         99.20         4.92 o                         
   2   7  14         31.75         24.10         3.43 o                         
   3   7  14         58.29         61.46         6.00 o                         
   4   7  14         39.33         21.04         9.78 o                         
 -14   1  15        134.93        128.80         8.51 o                         
 -13   1  15         80.30         80.84         9.07 o                         
 -12   1  15         65.79         56.09         5.85 o                         
 -11   1  15         18.43         28.56         5.06 o                         
 -10   1  15         91.34         93.79         4.14 o                         
  -9   1  15        218.17        224.02         6.16 o                         
  -8   1  15       3328.36       3239.79        34.24 o                         
  -7   1  15        141.10        147.02         4.22 o                         
  -6   1  15       1376.26       1398.08        15.05 o                         
  -5   1  15         11.76         16.32         2.92 o                         
  -4   1  15         88.31         79.92         3.51 o                         
  -3   1  15        859.56        867.65        10.64 o                         
  -2   1  15        687.28        700.50         9.14 o                         
  -1   1  15          3.00         -2.63         2.63 o                         
   0   1  15        396.49        393.02         9.25 o                         
   1   1  15         77.55         82.81         3.70 o                         
   2   1  15        118.75        119.26         5.07 o                         
   3   1  15          0.11        -20.30        33.45 o                         
   4   1  15        745.50        749.63        15.93 o                         
   5   1  15        224.03        225.17         6.12 o                         
   6   1  15         49.50         51.65         5.05 o                         
   7   1  15          1.02          5.30         4.42 o                         
   8   1  15         23.09         26.37         5.19 o                         
   9   1  15         15.80         21.65         5.74 o                         
  10   1  15         15.92          5.73        14.03 o                         
 -14   2  15        132.49        121.55         7.32 o                         
 -13   2  15         95.08         78.21         8.18 o                         
 -12   2  15         54.27         53.86         5.48 o                         
 -11   2  15          9.91          9.93         4.15 o                         
 -10   2  15       1087.64       1108.57        16.89 o                         
  -9   2  15       1457.50       1499.17        19.62 o                         
  -8   2  15        102.13        104.95         3.65 o                         
  -7   2  15       2711.12       2704.63        30.76 o                         
  -6   2  15        281.55        280.99         6.91 o                         
  -5   2  15        133.98        137.33         4.14 o                         
  -4   2  15        785.33        784.19        10.70 o                         
  -3   2  15        542.16        553.36         9.53 o                         
  -2   2  15        426.46        429.09         6.67 o                         
  -1   2  15         22.86         31.20         2.83 o                         
   0   2  15        326.61        325.11         6.56 o                         
   1   2  15         42.76         38.99         3.61 o                         
   2   2  15        158.76        161.96         9.68 o                         
   3   2  15        120.74        120.98         5.46 o                         
   4   2  15         43.26         42.63         4.04 o                         
   5   2  15         36.74         37.04         4.21 o                         
   6   2  15          3.22          6.13         4.13 o                         
   7   2  15         92.95         88.26         5.37 o                         
   8   2  15         38.79         30.81         4.96 o                         
   9   2  15        166.14        141.85         8.63 o                         
 -14   3  15        134.63        135.64        31.59 o                         
 -13   3  15        143.01        116.04         9.62 o                         
 -12   3  15          1.93          5.14         5.10 o                         
 -11   3  15        625.78        591.81        13.19 o                         
 -10   3  15          1.40          2.57         3.82 o                         
  -9   3  15        518.58        482.10        10.09 o                         
  -8   3  15         64.20         64.11         5.78 o                         
  -7   3  15       1321.09       1285.70        16.63 o                         
  -6   3  15        309.51        313.53         6.93 o                         
  -5   3  15        180.53        200.98         5.06 o                         
  -4   3  15        308.23        336.90         6.79 o                         
  -3   3  15       1968.39       1962.40        25.12 o                         
  -2   3  15        137.48        151.56         5.94 o                         
  -1   3  15          1.80         -0.51         3.89 o                         
   0   3  15        397.07        381.97         7.54 o                         
   1   3  15        573.67        565.48         8.98 o                         
   2   3  15         29.34         29.88         4.18 o                         
   3   3  15         75.77         70.55         4.22 o                         
   4   3  15        330.95        344.25         7.46 o                         
   5   3  15         79.65         92.16         5.10 o                         
   6   3  15         49.15         49.81         4.79 o                         
   7   3  15        135.06        132.31         5.26 o                         
   8   3  15        138.84        143.94         5.89 o                         
   9   3  15         13.35          4.60         5.46 o                         
 -13   4  15          9.43         25.15         8.73 o                         
 -12   4  15        215.63        224.25        11.33 o                         
 -11   4  15        101.20        105.33         5.36 o                         
 -10   4  15          0.68         -0.39         4.08 o                         
  -9   4  15        780.79        757.90        12.39 o                         
  -8   4  15        239.21        261.06         9.48 o                         
  -7   4  15          2.48          3.26         3.96 o                         
  -6   4  15        309.76        301.40         6.79 o                         
  -5   4  15         91.14        112.63         4.43 o                         
  -4   4  15       1667.41       1663.72        25.29 o                         
  -3   4  15        185.30        165.16         4.86 o                         
  -2   4  15          0.00         -0.60         3.13 o                         
  -1   4  15          5.58          2.15         3.22 o                         
   0   4  15        316.21        338.78         6.58 o                         
   1   4  15        217.56        202.19         5.28 o                         
   2   4  15         21.16         18.81         3.76 o                         
   3   4  15          4.64          4.72         4.71 o                         
   4   4  15        124.90        115.20         4.82 o                         
   5   4  15        261.82        243.02         9.03 o                         
   6   4  15          1.60         -1.11         4.22 o                         
   7   4  15        108.24        114.90         8.82 o                         
   8   4  15          1.28         -1.12         6.98 o                         
 -11   5  15        104.81        124.67         6.57 o                         
 -10   5  15          0.13         -1.62         4.02 o                         
  -9   5  15         21.31         21.02         4.33 o                         
  -8   5  15         91.00         90.65         5.73 o                         
  -7   5  15          1.29          6.05         3.73 o                         
  -6   5  15         38.77         56.15         3.63 o                         
  -5   5  15        206.24        185.37         5.98 o                         
  -4   5  15         97.40        112.64         6.85 o                         
  -3   5  15        189.21        171.68         5.47 o                         
  -2   5  15        157.49        147.12         5.49 o                         
  -1   5  15        467.25        497.09        12.36 o                         
   0   5  15         21.75         28.13         4.44 o                         
   1   5  15         66.48         65.56         4.32 o                         
   2   5  15         75.09         82.11         4.85 o                         
   3   5  15        155.67        155.50         5.80 o                         
   4   5  15        113.66        109.52         4.58 o                         
   5   5  15        196.62        203.80         8.96 o                         
   6   5  15        103.33         84.05         4.26 o                         
   7   5  15        226.21        172.55        22.11 o                         
 -10   6  15         25.14         15.29        28.75 o                         
  -9   6  15        182.74        184.53         8.76 o                         
  -8   6  15        161.30        176.53         7.42 o                         
  -7   6  15         20.67         16.25         4.51 o                         
  -6   6  15         92.24         94.11         5.03 o                         
  -5   6  15        327.95        324.79         9.27 o                         
  -4   6  15        187.27        185.87         8.41 o                         
  -3   6  15          0.19          1.56         3.30 o                         
  -2   6  15         36.28         39.46         4.53 o                         
  -1   6  15         13.03         15.79         3.27 o                         
   0   6  15         55.62         61.05         3.60 o                         
   1   6  15         17.28         13.24         3.28 o                         
   2   6  15         19.94         14.03         3.90 o                         
   3   6  15         29.07         29.82         4.04 o                         
   4   6  15         60.65         60.94         5.10 o                         
   5   6  15          3.76          3.12         4.66 o                         
  -7   7  15         65.47         61.36        16.01 o                         
  -6   7  15          5.39          5.01         7.71 o                         
  -5   7  15         87.41         71.01         6.26 o                         
  -4   7  15         62.66         51.69         4.04 o                         
  -3   7  15         13.28         16.58         3.56 o                         
  -2   7  15          0.06         -0.76         3.43 o                         
  -1   7  15         17.83         15.99         3.42 o                         
   0   7  15          1.17          0.98         3.40 o                         
   1   7  15         10.84          7.48         4.27 o                         
   2   7  15         80.30         94.05         5.54 o                         
 -14   0  16          4.11         -2.14         8.66 o                         
 -13   0  16          2.86          1.85        17.83 o                         
 -12   0  16         92.26         71.37         7.22 o                         
 -11   0  16        137.33        164.43         7.23 o                         
 -10   0  16          8.67         11.56         5.95 o                         
  -9   0  16         12.97         14.87         6.13 o                         
  -8   0  16       1229.16       1252.48        21.87 o                         
  -7   0  16        214.87        204.81         6.62 o                         
  -6   0  16       1586.60       1627.61        28.97 o                         
  -5   0  16        387.20        384.08        11.85 o                         
  -4   0  16       2290.31       2243.07        37.83 o                         
  -3   0  16         70.55         91.69         5.06 o                         
  -2   0  16        867.88        905.48        17.83 o                         
  -1   0  16        182.00        224.15         7.19 o                         
   0   0  16        718.41        761.88        41.15 o                         
   1   0  16         68.94         82.73         7.60 o                         
   2   0  16        502.73        447.81        12.32 o                         
   4   0  16        302.74        307.41        19.75 o                         
   5   0  16        647.25        650.70        21.79 o                         
   6   0  16        277.82        251.94        18.38 o                         
   7   0  16        202.70        212.63        10.43 o                         
   8   0  16        211.45        205.34        18.09 o                         
   9   0  16         35.79         46.63        15.41 o                         
 -14   1  16        126.50        125.98         8.60 o                         
 -13   1  16          3.31          4.87         6.79 o                         
 -12   1  16         37.96         45.86         4.89 o                         
 -11   1  16        104.90        100.57         6.46 o                         
 -10   1  16        431.75        432.63        13.33 o                         
  -9   1  16        429.84        431.49         8.02 o                         
  -8   1  16        822.72        786.47        11.54 o                         
  -7   1  16         20.44         21.10         3.78 o                         
  -6   1  16        160.35        190.31         5.08 o                         
  -5   1  16         94.23         84.29         3.71 o                         
  -4   1  16        175.82        177.81         8.79 o                         
  -3   1  16        157.93        168.90         4.35 o                         
  -2   1  16         22.76         17.62         4.39 o                         
  -1   1  16         34.30         33.17         5.36 o                         
   0   1  16       2003.93       2053.09        28.56 o                         
   1   1  16        420.33        475.67        11.30 o                         
   2   1  16         33.04         37.12         6.53 o                         
   3   1  16        397.43        413.86         8.20 o                         
   4   1  16         38.59         39.63         4.20 o                         
   5   1  16        388.60        380.56        14.14 o                         
   6   1  16         93.76         96.47         5.63 o                         
   7   1  16          0.22         -0.58         5.28 o                         
   8   1  16        330.67        358.74        11.11 o                         
   9   1  16        101.89         85.66        11.47 o                         
 -14   2  16        355.30        418.44        22.28 o                         
 -13   2  16        182.73        162.33         6.10 o                         
 -12   2  16        200.88        187.45        12.19 o                         
 -11   2  16        113.78        111.16         5.07 o                         
 -10   2  16        283.09        260.47         8.91 o                         
  -9   2  16        477.02        508.72         8.98 o                         
  -8   2  16          3.26          1.01         3.13 o                         
  -7   2  16        210.46        213.77         5.06 o                         
  -6   2  16          7.86         11.44         3.38 o                         
  -5   2  16        159.01        144.73         4.33 o                         
  -4   2  16          1.53          0.62         3.32 o                         
  -3   2  16        176.32        177.71         6.54 o                         
  -2   2  16         40.21         43.39         4.06 o                         
  -1   2  16        356.06        331.72         7.29 o                         
   0   2  16        172.24        180.79         4.98 o                         
   1   2  16         39.30         50.95         4.78 o                         
   2   2  16        405.31        429.32         8.01 o                         
   3   2  16         59.56         54.43         4.14 o                         
   4   2  16         29.83         43.59         5.27 o                         
   5   2  16         36.12         27.56         4.41 o                         
   6   2  16         63.51         57.25         5.10 o                         
   7   2  16        700.50        771.17        19.66 o                         
   8   2  16          0.39          4.57         5.69 o                         
   9   2  16        215.31        165.84        18.40 o                         
 -13   3  16         54.39         48.46         7.43 o                         
 -12   3  16         51.30         36.20         6.89 o                         
 -11   3  16         17.09         18.90         4.85 o                         
 -10   3  16          0.00         -0.46         3.92 o                         
  -9   3  16        193.66        164.78         5.24 o                         
  -8   3  16          0.03         -0.89         4.06 o                         
  -7   3  16       1171.39       1169.79        15.37 o                         
  -6   3  16          0.37         -1.79         3.49 o                         
  -5   3  16        532.90        520.10         8.61 o                         
  -4   3  16        670.63        615.20        10.05 o                         
  -3   3  16         67.90         77.04         5.37 o                         
  -2   3  16        290.77        302.61         8.07 o                         
  -1   3  16        601.58        581.29         9.66 o                         
   0   3  16         32.38         31.86         3.80 o                         
   1   3  16        188.57        211.12         5.41 o                         
   2   3  16        597.85        644.45        10.92 o                         
   3   3  16         31.73         36.66         4.60 o                         
   4   3  16        206.94        184.70         5.33 o                         
   5   3  16        281.05        269.69         9.63 o                         
   6   3  16        273.03        291.82        13.25 o                         
   7   3  16         17.37         22.48         4.46 o                         
   8   3  16         62.96         51.81         9.82 o                         
 -12   4  16          0.12         -1.67         9.10 o                         
 -11   4  16         45.52         46.36         4.69 o                         
 -10   4  16        101.57        107.46         5.31 o                         
  -9   4  16         19.86         36.89         4.77 o                         
  -8   4  16        236.03        233.42         6.19 o                         
  -7   4  16        178.94        164.68         4.90 o                         
  -6   4  16        966.23        974.45        20.32 o                         
  -5   4  16        127.09        145.41         5.89 o                         
  -4   4  16          2.78          7.48         3.58 o                         
  -3   4  16         24.95         21.60         3.72 o                         
  -2   4  16        499.73        475.87         8.42 o                         
  -1   4  16         63.40         71.65         4.08 o                         
   0   4  16         70.17         56.60         4.29 o                         
   1   4  16         71.71         60.59         5.25 o                         
   2   4  16          0.58          0.59         4.32 o                         
   3   4  16        145.78        134.98         4.96 o                         
   4   4  16         11.42          9.10         4.13 o                         
   5   4  16        137.60        148.81         5.25 o                         
   6   4  16        115.84        108.26         7.21 o                         
   7   4  16         67.77         54.84         5.59 o                         
 -11   5  16        128.95        137.58        15.82 o                         
 -10   5  16         39.34         32.37         5.13 o                         
  -9   5  16        250.44        249.61         6.88 o                         
  -8   5  16          0.11         -4.07         4.07 o                         
  -7   5  16         29.80         28.64         4.38 o                         
  -6   5  16          5.94          0.27         3.96 o                         
  -5   5  16        249.44        223.25         5.99 o                         
  -4   5  16         18.40         21.10         3.19 o                         
  -3   5  16          8.20          3.67         3.78 o                         
  -2   5  16        642.69        616.15        10.40 o                         
  -1   5  16          0.61          4.88         3.84 o                         
   0   5  16          0.20         -0.22         4.23 o                         
   1   5  16          0.26         -0.58         4.24 o                         
   2   5  16        148.57        171.79         7.80 o                         
   3   5  16         27.74         16.87         3.78 o                         
   4   5  16         79.95         83.96         4.31 o                         
   5   5  16         23.30         27.27         3.90 o                         
   6   5  16         57.60         55.33         7.73 o                         
  -9   6  16         26.24         37.54        13.22 o                         
  -8   6  16         11.74         16.77         5.87 o                         
  -7   6  16         27.65         34.92         4.47 o                         
  -6   6  16          6.63          7.58         3.81 o                         
  -5   6  16         91.14         76.04         5.38 o                         
  -4   6  16        390.82        378.92         9.13 o                         
  -3   6  16          7.75          9.59         3.90 o                         
  -2   6  16          3.98         -2.68         4.84 o                         
  -1   6  16         30.38         34.45         5.48 o                         
   0   6  16          5.43         10.02         3.84 o                         
   1   6  16         21.30         15.91         3.46 o                         
   2   6  16         10.76          7.29         3.53 o                         
   3   6  16         36.21         33.45         3.92 o                         
   4   6  16          6.98         19.65        11.29 o                         
  -5   7  16        335.07        339.71        26.13 o                         
  -4   7  16        178.06        153.95        25.58 o                         
  -3   7  16         85.15         70.51         7.46 o                         
  -2   7  16          0.09         -3.40         4.99 o                         
  -1   7  16         61.28         63.29         5.42 o                         
   0   7  16         44.87         33.65        17.78 o                         
 -13   1  17        161.52        184.16         9.50 o                         
 -12   1  17          0.52          3.07         4.84 o                         
 -11   1  17        312.10        319.40         8.89 o                         
 -10   1  17        181.41        205.25         5.45 o                         
  -9   1  17        848.85        816.85        15.09 o                         
  -8   1  17         80.84         77.36         4.10 o                         
  -7   1  17       1105.97       1093.80        14.32 o                         
  -6   1  17        318.15        320.30         6.24 o                         
  -5   1  17        416.07        391.88         6.84 o                         
  -4   1  17        158.56        188.62         5.40 o                         
  -3   1  17         40.04         38.56         3.55 o                         
  -2   1  17         29.90         31.13         3.93 o                         
  -1   1  17        180.68        166.62         7.40 o                         
   0   1  17         20.72         28.20         4.09 o                         
   1   1  17        461.52        491.36         9.73 o                         
   3   1  17         21.87         18.74         4.55 o                         
   4   1  17         46.70         49.29         5.63 o                         
   5   1  17        272.46        279.76        19.42 o                         
   6   1  17         62.11         61.46         6.39 o                         
   7   1  17          8.04         -2.99         6.05 o                         
   8   1  17         49.55         53.36         7.67 o                         
 -13   2  17          3.07         -1.35         6.08 o                         
 -12   2  17         80.68         68.95         4.96 o                         
 -11   2  17         67.09         64.00         4.62 o                         
 -10   2  17        460.16        406.45         7.97 o                         
  -9   2  17         77.75         64.78         3.89 o                         
  -8   2  17        107.46        105.31         5.75 o                         
  -7   2  17        165.44        173.02         4.87 o                         
  -6   2  17        802.41        798.70        11.55 o                         
  -5   2  17        219.12        229.68         5.43 o                         
  -4   2  17         13.76         17.03         3.47 o                         
  -3   2  17         69.86         74.39         3.56 o                         
  -2   2  17        462.64        482.43         9.27 o                         
  -1   2  17        822.81        847.35        13.68 o                         
   0   2  17        557.17        557.34        11.17 o                         
   1   2  17         12.92         32.04        12.31 o                         
   2   2  17         37.93         37.49         4.16 o                         
   3   2  17         57.80         61.32         5.01 o                         
   4   2  17         51.98         61.97         4.63 o                         
   5   2  17         34.41         26.63         4.86 o                         
   6   2  17         81.00         88.63         8.37 o                         
   7   2  17        139.65        105.46        10.13 o                         
   8   2  17        158.50        150.76        26.23 o                         
 -12   3  17          5.21          1.87         4.99 o                         
 -11   3  17          0.03         -5.85         5.85 o                         
 -10   3  17         59.05         67.14         4.92 o                         
  -9   3  17        105.71        103.63         6.05 o                         
  -8   3  17        313.21        269.18         8.73 o                         
  -7   3  17        841.65        777.09        12.26 o                         
  -6   3  17        233.21        238.29         5.74 o                         
  -5   3  17         99.47        112.11         4.36 o                         
  -4   3  17         14.73         16.43         3.64 o                         
  -3   3  17         79.03         65.94         4.39 o                         
  -2   3  17         10.83         11.77         4.21 o                         
  -1   3  17          9.80         14.14         3.60 o                         
   0   3  17        897.53        949.41        14.85 o                         
   1   3  17        158.41        143.96         6.45 o                         
   2   3  17        321.03        340.87         7.82 o                         
   3   3  17        293.71        314.55         7.41 o                         
   4   3  17          8.47          8.68         4.06 o                         
   5   3  17        117.54        126.30         8.09 o                         
   6   3  17         29.72         33.45         4.65 o                         
   7   3  17         12.15         19.99         7.71 o                         
 -11   4  17         82.58         92.11         9.18 o                         
 -10   4  17          1.85          1.79         4.45 o                         
  -9   4  17          3.67         -1.90         4.05 o                         
  -8   4  17        120.26        121.89         5.41 o                         
  -7   4  17         81.06         68.21         4.30 o                         
  -6   4  17        125.93        120.28         4.87 o                         
  -5   4  17         33.77         24.87         4.16 o                         
  -4   4  17         97.94         94.84         4.98 o                         
  -3   4  17        293.40        262.92         6.59 o                         
  -2   4  17        337.52        346.13         9.53 o                         
  -1   4  17        197.83        202.76         5.77 o                         
   0   4  17        315.72        354.31         8.40 o                         
   1   4  17          2.46          6.63         3.77 o                         
   2   4  17         30.69         30.82         4.47 o                         
   3   4  17         33.61         39.87         4.43 o                         
   4   4  17        202.46        208.40        13.89 o                         
   5   4  17         25.49         22.55         4.20 o                         
   6   4  17          0.05         -3.58         7.15 o                         
 -10   5  17         23.15         21.05         7.29 o                         
  -9   5  17        212.92        199.46        18.88 o                         
  -8   5  17        143.41        156.83         9.26 o                         
  -7   5  17          6.69          2.51         4.68 o                         
  -6   5  17          0.23          1.18         4.46 o                         
  -5   5  17          9.47          7.48         4.73 o                         
  -4   5  17         18.30         11.10         4.43 o                         
  -3   5  17          5.55          7.09         3.18 o                         
  -2   5  17        135.54        116.59         5.62 o                         
  -1   5  17        134.14        129.81         7.05 o                         
   0   5  17        125.58        131.83         6.02 o                         
   1   5  17         26.63         30.47         3.73 o                         
   2   5  17        118.75         97.88         4.84 o                         
   3   5  17          0.01         -0.26         5.02 o                         
   4   5  17        244.65        253.03        12.45 o                         
   5   5  17         74.99         81.68        10.42 o                         
  -7   6  17         20.20         16.30         6.57 o                         
  -6   6  17        344.72        319.80        17.66 o                         
  -5   6  17        147.41        127.40         7.51 o                         
  -4   6  17          5.35          4.68         5.68 o                         
  -3   6  17          3.19          3.53         3.49 o                         
  -2   6  17          7.74          7.10         3.46 o                         
  -1   6  17          3.43          4.86         3.56 o                         
   0   6  17          6.78          5.65         4.18 o                         
   1   6  17        100.21        108.39         5.65 o                         
   2   6  17         14.90         13.64         4.86 o                         
 -13   0  18         74.09        -35.28        36.46 o                         
 -12   0  18          0.01         -9.32        11.66 o                         
 -11   0  18        121.19        101.08         9.40 o                         
 -10   0  18          7.02          8.62         7.05 o                         
  -9   0  18         95.97         88.86         6.20 o                         
  -8   0  18          2.37         19.11        18.03 o                         
  -7   0  18         89.60         80.02         9.08 o                         
  -6   0  18       2223.66       2267.44        42.82 o                         
  -5   0  18        358.23        394.49        11.02 o                         
  -4   0  18       3515.79       3483.10        63.65 o                         
  -3   0  18        141.20        142.29        12.53 o                         
  -2   0  18       2198.46       2140.10        48.01 o                         
  -1   0  18       1718.95       1742.93        35.58 o                         
   0   0  18        180.82        201.74         8.84 o                         
   1   0  18        410.79        420.22        13.16 o                         
   2   0  18        653.88        661.18        21.26 o                         
   3   0  18          2.94         13.95         6.76 o                         
   4   0  18         73.62         88.01         8.65 o                         
   5   0  18        515.75        548.86        22.67 o                         
   6   0  18         23.22         21.30         7.94 o                         
   7   0  18        295.77        301.75        17.81 o                         
 -13   1  18         16.13          5.83         8.86 o                         
 -12   1  18        171.10        167.00        17.66 o                         
 -11   1  18         42.20         34.99         4.16 o                         
 -10   1  18         16.77         23.37         4.59 o                         
  -9   1  18        107.06        100.65         6.56 o                         
  -8   1  18          9.46          6.90         4.92 o                         
  -7   1  18        327.81        351.81         7.47 o                         
  -6   1  18        111.10        115.59         4.13 o                         
  -5   1  18       1567.31       1529.53        22.10 o                         
  -4   1  18         45.76         47.39         3.51 o                         
  -3   1  18        871.00        884.77        13.22 o                         
  -2   1  18        206.51        200.21         6.28 o                         
  -1   1  18        157.64        171.60         5.48 o                         
   0   1  18        956.00        962.91        15.85 o                         
   1   1  18        238.29        253.36         7.76 o                         
   2   1  18          3.26         -0.09         9.44 o                         
   3   1  18        607.52        616.86        13.64 o                         
   4   1  18        141.27        141.16         7.92 o                         
   5   1  18          0.24          8.30         5.97 o                         
   6   1  18         37.91         42.80         5.83 o                         
   7   1  18          2.12         -6.82         7.93 o                         
 -12   2  18         38.67         40.12         5.55 o                         
 -11   2  18        121.09        115.66         8.54 o                         
 -10   2  18         34.46         37.40         4.65 o                         
  -9   2  18        211.59        214.69         8.04 o                         
  -8   2  18        616.53        630.69        12.21 o                         
  -7   2  18        110.53        123.01         4.99 o                         
  -6   2  18         25.80         20.01         4.66 o                         
  -5   2  18          1.80          3.92         3.31 o                         
  -4   2  18        450.49        475.64         8.19 o                         
  -3   2  18        129.34        136.67         8.68 o                         
  -2   2  18        295.71        293.41         7.43 o                         
  -1   2  18        155.88        159.43         5.44 o                         
   0   2  18         23.70         23.79         5.07 o                         
   1   2  18          0.17        234.35        44.45 o                         
   2   2  18         55.36         50.28         6.62 o                         
   3   2  18        753.11        754.87        14.14 o                         
   4   2  18         38.07         44.27         5.54 o                         
   5   2  18        283.90        248.02        19.09 o                         
   6   2  18          0.26         -6.56         6.56 o                         
   7   2  18         79.72         85.43        14.34 o                         
 -12   3  18         12.98         33.43        19.79 o                         
 -11   3  18        373.45        391.49        15.86 o                         
 -10   3  18          3.92         -2.24         4.49 o                         
  -9   3  18         13.36         14.82         4.96 o                         
  -8   3  18         35.60         31.34         4.41 o                         
  -7   3  18         90.88         89.72         4.34 o                         
  -6   3  18         43.14         39.57         3.88 o                         
  -5   3  18        170.85        200.08         5.31 o                         
  -4   3  18        250.34        248.97         6.58 o                         
  -3   3  18         35.72         41.46         7.70 o                         
  -2   3  18        261.68        261.88         8.99 o                         
  -1   3  18         21.61         13.69         4.36 o                         
   0   3  18         10.35          5.70         4.36 o                         
   1   3  18          0.21          1.79         4.63 o                         
   2   3  18         42.73         34.55         4.91 o                         
   3   3  18          9.46         11.30         5.38 o                         
   4   3  18        130.97        130.40         9.95 o                         
   5   3  18          0.99         -8.36         8.36 o                         
   6   3  18         25.37         29.02         6.98 o                         
 -10   4  18         75.32         63.41         7.27 o                         
  -9   4  18         33.23         31.03         5.87 o                         
  -8   4  18         83.58         76.04         5.93 o                         
  -7   4  18        156.58        138.42         5.97 o                         
  -6   4  18         62.97         60.60         4.48 o                         
  -5   4  18         14.83          5.82         4.09 o                         
  -4   4  18       1070.59       1038.69        14.75 o                         
  -3   4  18          2.35         -0.28         4.11 o                         
  -2   4  18        547.58        555.22        10.21 o                         
  -1   4  18        115.20        110.50         5.32 o                         
   0   4  18        129.70        130.03         6.08 o                         
   1   4  18         33.44         28.02         4.91 o                         
   2   4  18          3.98          4.17         5.46 o                         
   3   4  18        125.77        106.06         7.76 o                         
   4   4  18         20.68         20.34         4.69 o                         
   5   4  18         15.59         18.66         9.08 o                         
  -9   5  18          2.11          8.93         8.68 o                         
  -8   5  18          0.03         -6.29         6.29 o                         
  -7   5  18          4.13         -0.49         4.97 o                         
  -6   5  18          0.57         -2.35         4.24 o                         
  -5   5  18        101.07         89.83         4.66 o                         
  -4   5  18          6.50          8.61         3.71 o                         
  -3   5  18         23.18         17.24         3.73 o                         
  -2   5  18         69.87         76.13         5.38 o                         
  -1   5  18        126.21        132.84         6.03 o                         
   0   5  18          0.22          4.24         3.53 o                         
   1   5  18          0.31          5.35         4.42 o                         
   2   5  18         52.88         46.12         5.95 o                         
   3   5  18          9.44          3.01         5.29 o                         
  -5   6  18         27.16         18.37        11.85 o                         
  -4   6  18          0.19         -3.42         7.48 o                         
  -3   6  18          0.17         -1.15         6.40 o                         
  -2   6  18          0.03         -4.27         6.12 o                         
  -1   6  18          0.40         -0.93         6.62 o                         
   0   6  18         60.88         45.62         6.77 o                         
 -12   1  19        171.14        212.07        15.10 o                         
 -11   1  19          5.25          6.30         4.78 o                         
 -10   1  19         40.08         44.83         5.29 o                         
  -9   1  19          1.05          7.38         7.19 o                         
  -8   1  19         67.32         76.13         6.81 o                         
  -7   1  19         18.07         37.34        19.26 o                         
  -5   1  19        527.98        523.45        11.85 o                         
  -4   1  19          2.16         -0.09         3.45 o                         
  -3   1  19         26.94         17.52         5.88 o                         
  -2   1  19        322.85        360.22         9.01 o                         
  -1   1  19        500.07        478.65        15.27 o                         
   1   1  19       1072.85       1044.55        18.87 o                         
   2   1  19          4.05          4.00         4.67 o                         
   3   1  19        103.30        106.78         7.87 o                         
   4   1  19        396.86        485.02        17.17 o                         
   5   1  19          5.57          7.46         5.68 o                         
   6   1  19          0.01         -7.24         7.24 o                         
 -12   2  19         18.50         19.85        20.41 o                         
 -11   2  19         26.04         20.56         9.67 o                         
 -10   2  19         12.26         11.50         4.09 o                         
  -9   2  19        155.27        148.48         5.61 o                         
  -8   2  19         54.49         53.49         8.63 o                         
  -7   2  19         93.84        101.87         5.25 o                         
  -6   2  19        134.06        150.15         4.58 o                         
  -5   2  19        185.34        201.93         5.40 o                         
  -4   2  19         40.45         40.93         5.35 o                         
  -3   2  19         33.76         32.91         4.63 o                         
  -2   2  19          0.17         -1.36         4.16 o                         
  -1   2  19        167.54        150.45         5.82 o                         
   0   2  19        134.45        142.71         8.33 o                         
   1   2  19         38.24         37.63         5.37 o                         
   2   2  19          0.06         -5.01         5.01 o                         
   3   2  19         76.84         96.67         7.00 o                         
   4   2  19         19.12         18.35         5.30 o                         
   5   2  19          3.71          0.40         6.62 o                         
   6   2  19         34.55         21.09         9.13 o                         
 -11   3  19         53.60         56.01        17.41 o                         
 -10   3  19          4.49         -2.01         6.02 o                         
  -9   3  19          1.54         -6.64         8.40 o                         
  -8   3  19         42.15         25.16         4.68 o                         
  -7   3  19          0.01         -3.88         3.88 o                         
  -6   3  19         94.83         87.41         4.66 o                         
  -5   3  19         56.87         55.37         4.96 o                         
  -4   3  19        132.29        141.70         8.36 o                         
  -3   3  19        324.87        310.67        10.71 o                         
  -2   3  19        136.65        132.43         5.12 o                         
  -1   3  19         27.59         16.84         4.57 o                         
   0   3  19         32.47         35.70         4.90 o                         
   1   3  19          0.38          1.32         5.53 o                         
   2   3  19        117.00        122.63         9.04 o                         
   3   3  19         44.02         41.83         4.94 o                         
   4   3  19         27.69         13.77         6.96 o                         
   5   3  19         26.90         22.72         6.54 o                         
  -9   4  19          0.03         -4.14        11.98 o                         
  -8   4  19         86.30         68.06         7.50 o                         
  -7   4  19        123.70         95.52         4.97 o                         
  -6   4  19        246.30        229.40         9.65 o                         
  -5   4  19        218.81        194.29         8.15 o                         
  -4   4  19         14.22          5.00         4.41 o                         
  -3   4  19          2.12          4.57         4.44 o                         
  -2   4  19         35.94         28.36         4.93 o                         
  -1   4  19         23.75         20.21         4.63 o                         
   0   4  19        139.37        113.97         6.68 o                         
   1   4  19         82.32         70.66         5.55 o                         
   2   4  19          1.93          7.73         5.43 o                         
   3   4  19         29.99         28.85         6.06 o                         
   4   4  19         54.53         36.84         9.19 o                         
  -7   5  19          4.46          3.62         7.18 o                         
  -6   5  19          4.69          5.96         6.57 o                         
  -5   5  19        201.32        162.57         9.92 o                         
  -4   5  19        224.06        180.23         6.11 o                         
  -3   5  19          4.60         -4.13         4.13 o                         
  -2   5  19        107.58        103.18         7.14 o                         
  -1   5  19         22.92         14.67         4.04 o                         
   0   5  19          0.04         -0.98         4.38 o                         
   1   5  19         10.85          8.91         4.65 o                         
   2   5  19         19.19         11.26        10.08 o                         
 -11   0  20         11.81          9.42         6.03 o                         
 -10   0  20        410.88        375.01        15.06 o                         
  -9   0  20        249.23        285.43        17.56 o                         
  -6   0  20         78.99         79.67         6.71 o                         
  -5   0  20        354.03        403.81        11.03 o                         
  -4   0  20        142.10        140.84         8.10 o                         
  -3   0  20        685.92        744.07        35.48 o                         
  -2   0  20        373.74        353.35        11.94 o                         
   1   0  20        159.82        191.97        15.97 o                         
   2   0  20        957.50        988.41        47.65 o                         
   3   0  20        224.24        217.54        21.37 o                         
   4   0  20          0.34         -9.56         9.56 o                         
   5   0  20         26.88         42.52        10.68 o                         
 -11   1  20         49.02         48.19         7.28 o                         
 -10   1  20          9.35          6.24         5.08 o                         
  -9   1  20          3.44          4.13         3.93 o                         
  -8   1  20        363.39        315.73         8.01 o                         
  -7   1  20        473.83        439.61         8.79 o                         
  -6   1  20         41.91         33.85         4.73 o                         
  -5   1  20         20.36         15.63         3.52 o                         
  -4   1  20        225.51        254.20         7.34 o                         
  -3   1  20         14.13         16.06         4.94 o                         
  -2   1  20        129.64        146.83         5.48 o                         
   0   1  20        459.03        454.59        10.04 o                         
   1   1  20         36.81         34.90         5.11 o                         
   2   1  20          1.39         -1.52         5.07 o                         
   3   1  20        137.66        124.93         6.15 o                         
   4   1  20         26.96         18.90         6.34 o                         
   5   1  20         45.54         46.91         7.13 o                         
 -11   2  20        109.21         85.15        12.99 o                         
 -10   2  20          5.62          5.65         4.47 o                         
  -9   2  20         15.52         10.47         6.27 o                         
  -8   2  20          0.49         -4.37         4.78 o                         
  -7   2  20          0.40         -1.20         4.62 o                         
  -6   2  20          1.50         -0.40         3.86 o                         
  -5   2  20         29.61         22.33         7.06 o                         
  -4   2  20         13.49         10.60         4.37 o                         
  -3   2  20         96.43         90.81         5.67 o                         
  -2   2  20        113.32        117.75         5.32 o                         
  -1   2  20         13.62         18.81         6.96 o                         
   0   2  20         17.15         19.75         8.05 o                         
   1   2  20         15.64         13.47         4.98 o                         
   2   2  20        101.81        109.92         6.14 o                         
   3   2  20          6.65          1.63         5.69 o                         
   4   2  20          4.78          1.08         7.30 o                         
 -10   3  20          6.35         25.19        16.59 o                         
  -9   3  20         54.52         52.91         7.75 o                         
  -8   3  20         22.40         14.52         7.14 o                         
  -7   3  20          2.40         -5.23         6.63 o                         
  -6   3  20         43.57         46.78         6.42 o                         
  -5   3  20          0.36          0.58         5.01 o                         
  -4   3  20        309.15        301.73         8.66 o                         
  -3   3  20         55.77         71.40         6.80 o                         
  -2   3  20         53.09         72.46         7.71 o                         
  -1   3  20         42.25         32.69         5.05 o                         
   0   3  20          3.45          0.17         5.54 o                         
   1   3  20        120.74         99.08         9.15 o                         
   2   3  20        279.68        234.18        17.05 o                         
   3   3  20        153.88        140.82        28.66 o                         
  -8   4  20         86.20         92.01        15.42 o                         
  -7   4  20         29.28         29.00         7.92 o                         
  -6   4  20         33.42         15.20         4.74 o                         
  -5   4  20         46.23         39.79         4.42 o                         
  -4   4  20        225.44        196.61         7.08 o                         
  -3   4  20        104.41        102.02         5.64 o                         
  -2   4  20         13.33          8.64         4.68 o                         
  -1   4  20        145.26        144.55         6.12 o                         
   0   4  20          0.46          3.22         5.54 o                         
   1   4  20          1.74          0.55         6.72 o                         
   2   4  20        224.07        284.54        16.32 o                         
  -3   5  20        191.57        184.12        15.40 o                         
  -2   5  20         26.12         13.04         9.54 o                         
 -10   1  21         78.03         76.05        13.87 o                         
  -9   1  21        229.19        246.39         8.54 o                         
  -8   1  21        290.17        274.61        13.27 o                         
  -7   1  21          2.60          2.91         3.65 o                         
  -6   1  21          3.75         -0.15         4.35 o                         
  -5   1  21         29.17         34.96         4.91 o                         
  -4   1  21          2.71          5.80         4.43 o                         
  -3   1  21         95.14         88.54         4.94 o                         
  -2   1  21         40.30        224.92        32.90 o                         
   0   1  21        290.17        282.65        12.64 o                         
   1   1  21        115.47        117.14        10.86 o                         
   2   1  21         95.02         88.54         5.87 o                         
   3   1  21          8.38         10.57         7.32 o                         
   4   1  21         43.99         38.83        14.52 o                         
  -9   2  21          5.37          6.49         5.47 o                         
  -8   2  21         35.71         34.86         6.36 o                         
  -7   2  21         64.05         58.44         5.03 o                         
  -6   2  21          1.24          0.53         4.44 o                         
  -5   2  21        228.63        247.06        12.12 o                         
  -4   2  21          9.64         15.10         7.09 o                         
  -3   2  21         31.63         26.82         5.22 o                         
  -2   2  21          6.26          4.38         5.10 o                         
  -1   2  21          1.17         14.16        11.40 o                         
   0   2  21         31.96         30.92         5.05 o                         
   1   2  21        123.35        121.81         6.18 o                         
   2   2  21         16.34         18.87         6.64 o                         
   3   2  21        200.46        212.56        12.04 o                         
  -8   3  21         19.70         18.81         6.87 o                         
  -7   3  21          0.72          1.78         5.55 o                         
  -6   3  21         29.14         23.90         4.74 o                         
  -5   3  21        159.78        125.90         6.61 o                         
  -4   3  21         14.63          6.33         4.38 o                         
  -3   3  21         30.32         23.41         4.70 o                         
  -2   3  21        253.21        226.89        17.26 o                         
  -1   3  21         68.87         69.79         5.63 o                         
   0   3  21        182.00        142.14        12.09 o                         
   1   3  21        156.25        135.79         9.95 o                         
   2   3  21        104.05        105.85        16.60 o                         
  -6   4  21         14.90          0.59        11.26 o                         
  -5   4  21         10.59          6.52         7.97 o                         
  -4   4  21         20.77         12.40         6.30 o                         
  -3   4  21         13.30          6.58         6.50 o                         
  -2   4  21         35.32         20.45         6.23 o                         
  -1   4  21          0.70         -1.75         6.77 o                         
  -9   0  22         44.97         66.13         9.84 o                         
  -8   0  22        487.41        538.59        44.73 o                         
  -7   0  22          7.00          2.99         7.07 o                         
  -6   0  22         62.65         41.66         6.51 o                         
  -5   0  22        276.80        252.68        11.97 o                         
  -4   0  22        465.83        432.33        25.43 o                         
  -3   0  22          6.59          5.01         6.18 o                         
  -2   0  22        136.96        121.03         7.62 o                         
  -1   0  22          0.85         -3.61         8.52 o                         
   0   0  22        130.01        117.41         8.47 o                         
   1   0  22        431.47        432.65        19.32 o                         
   2   0  22         48.34         24.60        11.56 o                         
  -9   1  22         22.37         29.34         9.19 o                         
  -8   1  22         13.27         -1.54         9.78 o                         
  -7   1  22         80.81         94.96         5.80 o                         
  -6   1  22         13.67         17.62         4.69 o                         
  -5   1  22         30.67         36.53         4.31 o                         
  -4   1  22        357.32        326.13         8.74 o                         
  -3   1  22        419.91        422.96        23.48 o                         
  -2   1  22         31.76         81.19        49.23 o                         
  -1   1  22         60.05         55.20         5.81 o                         
   0   1  22          0.29          2.39         4.91 o                         
   1   1  22          5.90         18.19         7.47 o                         
  -7   2  22         53.43         41.26         7.14 o                         
  -6   2  22         27.26         26.76         5.27 o                         
  -5   2  22          1.09         -1.16         4.82 o                         
  -4   2  22         11.37          4.34         4.90 o                         
  -3   2  22         29.76         30.06         4.78 o                         
  -2   2  22          1.21         -2.55         4.70 o                         
  -1   2  22         44.53         54.69         6.49 o                         
   0   2  22         97.75        104.50        10.57 o                         
   1   2  22         35.27         57.42        12.79 o                         
  -6   3  22         68.82         63.74        12.45 o                         
  -5   3  22        261.37        279.56        32.53 o                         
  -4   3  22         19.79         16.89         5.73 o                         
  -3   3  22        122.29        109.46        10.65 o                         
  -2   3  22         48.17         56.17         6.33 o                         
  -1   3  22         42.65         37.65         7.47 o                         
  -6   1  23          7.69         -4.71        17.19 o                         
  -5   1  23        117.18         98.42         6.34 o                         
  -4   1  23         46.79         50.52        10.26 o                         
  -3   1  23         22.01         22.89        23.92 o                         
  -2   1  23         93.45         87.48         6.89 o                         
  -1   1  23         85.82         66.13         8.44 o                         
                                                                                
