# Supplementary material for: The influence of the axial group on the crystal structures of boron sub­phthalo­cy­an­ines
Source: Acta Crystallogr C Struct Chem. 2024 Sep 4;80(Pt 10):658–80. doi: 10.1107/S2053229624006934 (PMC11451016; doi:10.1107/S2053229624006934)
Supplement: Supplementary file 10 [file c-80-00658-d23123_asup10.hkl]

data_d23123_a                                                                   
_shelx_title ' d23123_a.res in P-1'                                             
_shelx_refln_list_code          4                                               
_shelx_F_calc_maximum      296.05                                               
_exptl_crystal_F_000      1668.00                                               
_reflns_d_resolution_high  0.8414                                               
                                                                                
loop_                                                                           
 _space_group_symop_operation_xyz                                               
 'x, y, z'                                                                      
 '-x, -y, -z'                                                                   
                                                                                
_cell_length_a    15.3028                                                       
_cell_length_b    16.2278                                                       
_cell_length_c    17.3604                                                       
_cell_angle_alpha 103.045                                                       
_cell_angle_beta  105.716                                                       
_cell_angle_gamma  94.022                                                       
                                                                                
_shelx_F_squared_multiplier     1.000                                           
                                                                                
loop_                                                                           
 _refln_index_h                                                                 
 _refln_index_k                                                                 
 _refln_index_l                                                                 
 _refln_F_squared_calc                                                          
 _refln_F_squared_meas                                                          
 _refln_F_squared_sigma                                                         
 _refln_observed_status                                                         
   1   0   0      15017.91      17622.80      1042.35 o                         
   2   0   0        650.06        495.03        24.40 o                         
   3   0   0       3513.05       2885.57       139.87 o                         
   4   0   0       2476.26       2230.49       108.54 o                         
   5   0   0       3357.60       2795.35       136.18 o                         
   6   0   0        341.81        271.92        19.17 o                         
   7   0   0        720.08        696.90        31.22 o                         
   8   0   0       2111.72       1840.73        51.79 o                         
   9   0   0        544.11        491.16        14.36 o                         
  10   0   0        381.86        399.26        10.67 o                         
  11   0   0         34.55         33.90         4.44 o                         
  12   0   0         74.30         60.21         6.07 o                         
  13   0   0        675.72        591.62        18.08 o                         
  14   0   0         41.33         43.38         6.45 o                         
  15   0   0         35.28         20.34         6.50 o                         
  16   0   0          9.57          7.89         8.39 o                         
  17   0   0          3.53         -8.61         8.61 o                         
 -17   1   0          5.87         10.46         9.31 o                         
 -16   1   0         18.61         23.30         7.52 o                         
 -15   1   0        195.08        194.22         9.21 o                         
 -14   1   0        194.47        158.61         9.71 o                         
 -13   1   0        227.51        263.98         9.50 o                         
 -12   1   0       1494.55       1245.23        31.77 o                         
 -11   1   0         45.77         48.27         4.73 o                         
 -10   1   0          4.90          1.74         3.80 o                         
  -9   1   0        263.02        291.37         8.13 o                         
  -8   1   0        217.58        219.18         7.84 o                         
  -7   1   0        544.13        469.99        22.35 o                         
  -6   1   0       1884.12       1709.19       144.80 o                         
  -5   1   0         26.57         42.36         6.52 o                         
  -4   1   0        741.46        549.55        27.75 o                         
  -3   1   0         35.60          0.53         4.24 o                         
  -2   1   0      27735.55      30588.59      1279.68 o                         
  -1   1   0        646.97        937.31        39.42 o                         
   0   1   0       3905.53       4560.44       270.30 o                         
   1   1   0       5496.92       4664.99       276.63 o                         
   2   1   0       7454.57       7182.51       425.25 o                         
   3   1   0       1666.84       1417.69        84.96 o                         
   4   1   0      12196.18      11178.67       662.68 o                         
   5   1   0       1235.85       1229.40        74.99 o                         
   6   1   0        650.56        628.28        41.25 o                         
   7   1   0        205.94        262.18        12.55 o                         
   8   1   0        779.66        732.74        23.39 o                         
   9   1   0        219.13        172.22         7.38 o                         
  10   1   0        132.09        121.53         6.89 o                         
  11   1   0        257.94        289.94         9.03 o                         
  12   1   0        721.50        651.94        21.58 o                         
  13   1   0          2.09         -5.26         5.26 o                         
  14   1   0         33.49         25.07         6.53 o                         
  15   1   0         66.65         60.40         7.14 o                         
  16   1   0          0.08         -3.08         6.63 o                         
  17   1   0         60.10         94.13        21.93 o                         
 -17   2   0          2.28         -5.22         8.29 o                         
 -16   2   0          2.63         -1.93         6.85 o                         
 -15   2   0         93.15        112.41         7.97 o                         
 -14   2   0        251.32        267.43        11.52 o                         
 -13   2   0       1980.98       1925.68        58.68 o                         
 -12   2   0         92.02        102.38         7.41 o                         
 -11   2   0         80.38         92.76         6.14 o                         
 -10   2   0       1000.51        973.66        24.22 o                         
  -9   2   0        521.87        553.33        13.11 o                         
  -8   2   0       1731.39       1724.74        44.40 o                         
  -7   2   0       1217.78       1488.93        57.29 o                         
  -6   2   0         52.30         82.60        12.31 o                         
  -5   2   0       3528.23       2820.56       167.97 o                         
  -4   2   0         11.67         31.76         5.68 o                         
  -3   2   0        139.32         91.67         8.06 o                         
  -2   2   0       2420.81       1722.95       102.65 o                         
  -1   2   0      16921.55      19037.02      1125.82 o                         
   0   2   0      36200.25      49917.84      2956.11 o                         
   1   2   0       2142.70       1869.67       111.53 o                         
   2   2   0        700.85        599.04        58.82 o                         
   3   2   0        645.51        669.67        45.97 o                         
   4   2   0       5214.92       5308.47       315.43 o                         
   5   2   0       1202.21       1223.15        75.36 o                         
   6   2   0       2451.86       2334.20       141.07 o                         
   7   2   0       1570.48       1465.04        50.77 o                         
   8   2   0       2143.95       2113.04        59.73 o                         
   9   2   0          0.80         14.63         4.61 o                         
  10   2   0       1123.83       1191.96        33.05 o                         
  11   2   0        539.76        540.27        15.77 o                         
  12   2   0         88.87        120.10         6.96 o                         
  13   2   0        613.59        616.41        17.31 o                         
  14   2   0        290.67        302.24        12.04 o                         
  15   2   0         24.75         39.24         6.62 o                         
  16   2   0          0.15         -5.16         6.52 o                         
 -17   3   0         13.68         23.13         8.21 o                         
 -16   3   0         17.81         30.40         7.15 o                         
 -15   3   0        337.27        340.43        14.39 o                         
 -13   3   0          4.95          3.83         6.01 o                         
 -12   3   0         96.74         83.33         5.99 o                         
 -11   3   0          4.61         -4.29         4.29 o                         
 -10   3   0         37.42         39.25         4.17 o                         
  -9   3   0          7.54          7.92         3.77 o                         
  -8   3   0         58.70         46.89         4.21 o                         
  -7   3   0       1714.24       1490.19        45.52 o                         
  -6   3   0        259.98        143.92        18.90 o                         
  -5   3   0         38.93         18.04         8.04 o                         
  -4   3   0        465.46        344.24        18.42 o                         
  -3   3   0       3440.49       2948.99       143.25 o                         
  -2   3   0       8611.35       7378.77       437.65 o                         
  -1   3   0        466.13        556.91        34.34 o                         
   0   3   0        242.62        271.12        26.32 o                         
   1   3   0      17935.88      18519.42      1097.04 o                         
   2   3   0       4123.31       4169.82       248.10 o                         
   3   3   0      23295.78      24375.57      1443.81 o                         
   4   3   0        181.11        187.31        16.92 o                         
   5   3   0       8741.14       8296.31       492.63 o                         
   6   3   0         71.26         65.10        12.36 o                         
   7   3   0       2597.63       2347.27        60.12 o                         
   8   3   0       2276.09       2130.06        57.09 o                         
   9   3   0        309.04        267.79        11.96 o                         
  10   3   0         41.47         44.61         5.75 o                         
  11   3   0        285.77        269.38         9.23 o                         
  12   3   0          7.03          4.85         5.12 o                         
  13   3   0        115.51        150.30         7.42 o                         
  14   3   0        177.37        141.38        11.26 o                         
  15   3   0        346.50        325.74        13.77 o                         
  16   3   0          8.46         17.94         6.65 o                         
 -17   4   0         61.32         67.61        12.19 o                         
 -16   4   0          0.47          4.90         7.98 o                         
 -14   4   0        523.70        485.82        17.66 o                         
 -13   4   0         75.83         66.47         6.66 o                         
 -12   4   0         20.67         11.08         8.53 o                         
 -11   4   0         75.76         78.73         5.30 o                         
 -10   4   0          2.04          5.86         4.19 o                         
  -9   4   0        409.61        395.49        10.14 o                         
  -8   4   0       1499.22       1451.98        36.20 o                         
  -7   4   0       3995.72       3852.77       108.39 o                         
  -6   4   0          0.17         17.02        10.38 o                         
  -5   4   0        379.86        269.50        31.30 o                         
  -4   4   0       3044.24       2540.16       123.77 o                         
  -3   4   0       5760.00       4947.99       240.01 o                         
  -2   4   0       6917.99       6562.19       389.52 o                         
  -1   4   0      21391.29      21355.07      1265.32 o                         
   0   4   0      82104.73     118223.41      9901.17 o                         
   1   4   0      12283.72      12715.43       753.99 o                         
   2   4   0      10321.84       9923.73       588.87 o                         
   3   4   0       3154.59       2880.48       172.44 o                         
   4   4   0       6795.45       6224.78       370.26 o                         
   5   4   0        192.72        217.85        21.17 o                         
   6   4   0        267.67        260.13         9.99 o                         
   7   4   0        433.10        428.84        12.36 o                         
   8   4   0        461.27        454.23        13.16 o                         
   9   4   0       1323.93       1228.91        35.82 o                         
  10   4   0        265.77        327.04        13.13 o                         
  11   4   0       1694.58       1623.51        50.90 o                         
  12   4   0         46.58         33.77         5.56 o                         
  13   4   0        523.97        457.13        17.69 o                         
  14   4   0        161.18        177.64         8.15 o                         
  15   4   0        103.41         75.61        12.66 o                         
  16   4   0        342.98        312.10        32.69 o                         
 -17   5   0         88.78         71.42        18.92 o                         
 -16   5   0         10.04         16.69         9.23 o                         
 -15   5   0        245.26        218.82        13.51 o                         
 -14   5   0          7.77          4.41         8.05 o                         
 -13   5   0          0.70         -6.41         6.41 o                         
 -12   5   0        675.91        765.20        25.78 o                         
 -11   5   0        671.69        612.69        15.59 o                         
 -10   5   0        317.95        332.13        10.07 o                         
  -9   5   0        419.86        436.72        11.42 o                         
  -8   5   0        524.68        635.27        15.08 o                         
  -7   5   0        555.49        539.55        18.26 o                         
  -6   5   0       4797.15       5195.68       196.31 o                         
  -5   5   0        200.88        205.19        17.41 o                         
  -4   5   0       1617.54       1587.85        78.46 o                         
  -3   5   0        465.60        479.97        31.90 o                         
  -2   5   0      24643.99      26217.02      1553.61 o                         
  -1   5   0        261.74        134.07        27.15 o                         
   0   5   0        430.12        384.96        27.05 o                         
   1   5   0       3832.00       3877.28       231.48 o                         
   2   5   0       5103.45       4929.00       293.77 o                         
   3   5   0       1473.22       1486.24        91.22 o                         
   4   5   0         17.72         34.41        15.61 o                         
   5   5   0       1018.68        883.88        31.09 o                         
   6   5   0        434.23        391.16        12.36 o                         
   7   5   0        477.35        497.02        14.94 o                         
   8   5   0        261.49        286.29        10.80 o                         
   9   5   0        142.55        132.46         7.87 o                         
  10   5   0         68.64         69.94         6.93 o                         
  11   5   0         73.90         70.17         8.58 o                         
  12   5   0         27.66         31.95         5.48 o                         
  13   5   0         16.63         15.08         5.77 o                         
  14   5   0          9.26          6.86         6.02 o                         
  15   5   0         44.52         42.62         6.57 o                         
 -17   6   0        117.44        111.32        16.55 o                         
 -16   6   0        139.33        114.99        20.95 o                         
 -14   6   0         92.46         96.47        10.08 o                         
 -13   6   0         77.74        100.42        11.00 o                         
 -12   6   0        638.69        615.07        19.87 o                         
 -11   6   0        283.12        308.96        10.55 o                         
 -10   6   0        770.78        755.43        18.47 o                         
  -9   6   0        618.11        621.93        15.45 o                         
  -8   6   0         33.74         28.92         3.80 o                         
  -7   6   0       3980.93       4370.17       116.55 o                         
  -6   6   0       1045.69       1023.76        34.64 o                         
  -5   6   0        266.92        292.46        13.55 o                         
  -4   6   0          4.87         38.64        10.28 o                         
  -3   6   0          0.28         -3.58         9.54 o                         
  -2   6   0       3642.93       3484.20       208.33 o                         
  -1   6   0       2092.44       1756.06       106.31 o                         
   0   6   0       7807.37       8038.92       477.61 o                         
   1   6   0        420.81        433.37        30.93 o                         
   2   6   0        215.01        261.13        22.55 o                         
   3   6   0       2605.93       2424.09       146.92 o                         
   4   6   0         97.27        111.00         6.61 o                         
   5   6   0        201.72        253.50        10.56 o                         
   6   6   0        234.51        272.47         8.92 o                         
   7   6   0        971.86        940.24        24.74 o                         
   8   6   0        723.27        724.19        21.52 o                         
   9   6   0          1.39          0.39         5.32 o                         
  10   6   0         78.12         75.76         8.22 o                         
  11   6   0        175.87        210.36         9.44 o                         
  12   6   0         61.60         71.96         6.31 o                         
  13   6   0        225.76        198.44         8.80 o                         
  14   6   0          2.96          0.66         6.67 o                         
  15   6   0        216.12        167.25        10.01 o                         
 -16   7   0          9.32         17.20         8.11 o                         
 -14   7   0        152.54        139.86        12.29 o                         
 -13   7   0         79.69         69.60         7.91 o                         
 -12   7   0        270.85        327.86        15.75 o                         
 -11   7   0        141.98        161.58         9.24 o                         
 -10   7   0          5.69         11.61         5.34 o                         
  -9   7   0        372.48        383.29        10.71 o                         
  -8   7   0          6.27         16.69         4.58 o                         
  -7   7   0        484.02        429.73        13.78 o                         
  -6   7   0        282.45        244.58         9.99 o                         
  -5   7   0       2674.54       2419.83        72.92 o                         
  -4   7   0        103.60        141.32         8.35 o                         
  -3   7   0        239.78        267.54        18.61 o                         
  -2   7   0        751.80        826.39        53.83 o                         
  -1   7   0       5751.89       5559.50       330.36 o                         
   0   7   0       3921.42       3546.49       212.08 o                         
   1   7   0       3215.10       3543.02       212.59 o                         
   2   7   0        556.55        588.91        24.29 o                         
   3   7   0       6470.94       6652.31       228.43 o                         
   4   7   0       3048.34       3096.06        78.25 o                         
   5   7   0         19.41         25.60         4.93 o                         
   6   7   0        226.13        201.90         7.48 o                         
   7   7   0          1.72          6.11         4.83 o                         
   8   7   0         75.16         71.34         6.00 o                         
   9   7   0        204.45        217.24         9.55 o                         
  10   7   0        206.49        188.35        10.20 o                         
  11   7   0       1136.50       1253.70        38.94 o                         
  12   7   0         70.07         69.20         6.42 o                         
  13   7   0          9.72          9.54         9.55 o                         
  14   7   0         39.16         27.41         6.61 o                         
  15   7   0          3.19         11.52        14.12 o                         
 -16   8   0          0.72          9.89         8.27 o                         
 -14   8   0         48.92         96.41        42.03 o                         
 -13   8   0        113.07        141.58        14.19 o                         
 -12   8   0        238.66        263.28        16.33 o                         
 -11   8   0        325.81        282.57        12.48 o                         
 -10   8   0         27.75         45.95         8.53 o                         
  -9   8   0        114.59        124.44         7.44 o                         
  -8   8   0       2100.22       2009.91        55.11 o                         
  -7   8   0        386.79        326.62        11.93 o                         
  -6   8   0        340.69        404.14        14.33 o                         
  -5   8   0       1773.00       1818.42        49.71 o                         
  -4   8   0        683.94        697.39        20.05 o                         
  -3   8   0       1487.98       1515.03        46.48 o                         
  -2   8   0       1268.30       1228.08        35.71 o                         
  -1   8   0         14.37         34.51         7.27 o                         
   0   8   0        312.71        320.85        13.52 o                         
   1   8   0         12.77         41.48         6.22 o                         
   2   8   0        888.22        750.24        22.57 o                         
   3   8   0       1069.18       1008.15        26.70 o                         
   4   8   0        126.36        128.54         6.27 o                         
   5   8   0        152.64        149.59         7.86 o                         
   6   8   0        143.57        150.57         7.46 o                         
   7   8   0        186.11        185.33         8.61 o                         
   8   8   0        444.01        406.27        13.13 o                         
   9   8   0          4.30         -2.41         7.23 o                         
  10   8   0       1062.26       1146.31        36.42 o                         
  11   8   0        321.55        305.89        17.88 o                         
  12   8   0        238.66        232.80        16.94 o                         
  13   8   0          3.51          2.65         6.75 o                         
  14   8   0         68.39         60.78        12.75 o                         
 -16   9   0          2.34         15.18        12.27 o                         
 -14   9   0          1.58          3.56         8.16 o                         
 -13   9   0         10.76          8.32         9.77 o                         
 -12   9   0         60.96         69.15         8.73 o                         
 -11   9   0        186.66        168.95         9.77 o                         
 -10   9   0        229.10        265.95        12.55 o                         
  -9   9   0         14.51         12.13         6.33 o                         
  -8   9   0        258.35        254.61         9.86 o                         
  -7   9   0          2.10         15.52         6.28 o                         
  -6   9   0       2106.72       2221.15        67.14 o                         
  -5   9   0        460.19        486.26        13.56 o                         
  -4   9   0         22.08         18.37         6.50 o                         
  -3   9   0        246.58        242.52         8.34 o                         
  -2   9   0         76.73         72.52         8.48 o                         
  -1   9   0        288.28        205.90         8.19 o                         
   0   9   0       1235.77       1114.16        29.77 o                         
   1   9   0         19.49         50.01         6.28 o                         
   2   9   0       1336.60       1348.19        35.67 o                         
   3   9   0       5482.15       5710.96       145.13 o                         
   4   9   0       1175.14       1075.48        30.66 o                         
   5   9   0        108.67        140.38         7.17 o                         
   6   9   0        228.43        204.76         8.46 o                         
   7   9   0        234.84        249.76        11.51 o                         
   8   9   0          0.18         -8.83         8.83 o                         
   9   9   0        128.05        124.32         9.57 o                         
  10   9   0        443.97        420.61        25.59 o                         
  11   9   0         11.10         19.82         7.41 o                         
  12   9   0         19.15         13.27         6.75 o                         
  13   9   0          7.77         11.19         7.11 o                         
 -15  10   0          0.90         -2.33         8.58 o                         
 -14  10   0        152.05         90.77         9.65 o                         
 -13  10   0         16.39         29.47        17.06 o                         
 -12  10   0         34.76         27.90         9.76 o                         
 -11  10   0       1102.07       1126.31        34.99 o                         
 -10  10   0          3.85          6.92         7.10 o                         
  -9  10   0        376.64        365.00        16.08 o                         
  -8  10   0          0.34         16.44         6.25 o                         
  -7  10   0        159.50        215.20        10.31 o                         
  -6  10   0        185.66        222.08        11.72 o                         
  -5  10   0         66.03         93.99         6.63 o                         
  -4  10   0        384.07        428.14        13.25 o                         
  -3  10   0        284.73        313.23        10.82 o                         
  -2  10   0        505.00        518.84        14.19 o                         
  -1  10   0          0.52         -5.07         5.07 o                         
   0  10   0         60.37         75.39         6.06 o                         
   1  10   0          6.64         10.52         5.08 o                         
   2  10   0        213.88        242.49         9.23 o                         
   3  10   0       1172.55       1231.00        31.92 o                         
   4  10   0        201.91        223.09        10.60 o                         
   5  10   0        189.60        212.23        10.67 o                         
   6  10   0        369.43        390.70        13.87 o                         
   7  10   0          7.69         -5.87         7.28 o                         
   8  10   0        861.72        885.98        32.06 o                         
   9  10   0        716.44        717.10        25.41 o                         
  10  10   0        146.54        149.71         9.95 o                         
  11  10   0        192.10        195.16        11.05 o                         
  12  10   0         51.32         67.86         9.11 o                         
  13  10   0          1.71          0.21         8.97 o                         
 -15  11   0         30.95         48.55        10.90 o                         
 -14  11   0        342.66        326.62        21.25 o                         
 -13  11   0         41.13         78.23        20.99 o                         
 -12  11   0        634.04        685.32        26.47 o                         
 -11  11   0         57.52         47.59         8.84 o                         
 -10  11   0       1101.41       1129.37        34.90 o                         
  -9  11   0        209.78        227.15        11.66 o                         
  -8  11   0        841.92        807.07        29.97 o                         
  -7  11   0         10.32         35.78         7.87 o                         
  -6  11   0       1261.64       1250.19        38.81 o                         
  -5  11   0         54.70        116.14        14.65 o                         
  -4  11   0          0.04          6.13         7.27 o                         
  -3  11   0        171.15        216.12         9.45 o                         
  -2  11   0         51.17         78.00         7.14 o                         
  -1  11   0        622.57        657.13        17.69 o                         
   0  11   0          4.15          5.83         5.69 o                         
   1  11   0         96.74         99.33         6.75 o                         
   2  11   0        141.18        144.59         7.65 o                         
   3  11   0         28.97         38.90         6.48 o                         
   4  11   0         13.15          4.74         6.34 o                         
   5  11   0        208.00        213.14        13.22 o                         
   6  11   0          2.31         20.91        13.51 o                         
   7  11   0       1449.90       1597.16        53.72 o                         
   8  11   0        633.21        634.99        23.24 o                         
   9  11   0         53.18         55.40         8.28 o                         
  10  11   0          4.83         12.60         9.82 o                         
  11  11   0        418.86        319.99        23.27 o                         
  12  11   0         27.67         19.23         8.91 o                         
 -14  12   0          2.22        -10.45        20.08 o                         
 -13  12   0        148.28        105.87        13.25 o                         
 -12  12   0         17.61         10.37         9.31 o                         
 -11  12   0        299.39        263.90        13.24 o                         
 -10  12   0         25.75         33.63         8.55 o                         
  -9  12   0        180.55        176.38        10.81 o                         
  -8  12   0         80.79         85.87         8.83 o                         
  -7  12   0        436.37        475.30        22.01 o                         
  -6  12   0        107.75        111.27        12.92 o                         
  -5  12   0         80.37         70.52        10.56 o                         
  -4  12   0        921.42       1014.39        30.82 o                         
  -3  12   0        108.04        126.04        10.92 o                         
  -2  12   0         42.73         45.90         7.43 o                         
  -1  12   0        862.04        836.18        23.90 o                         
   0  12   0        920.82       1001.09        29.29 o                         
   1  12   0        278.87        287.15        11.77 o                         
   2  12   0         43.79         34.70         7.32 o                         
   3  12   0        225.00        217.59        11.79 o                         
   4  12   0        209.15        208.22        11.80 o                         
   5  12   0        452.25        413.74        17.32 o                         
   6  12   0        359.12        425.10        19.42 o                         
   7  12   0          4.30          1.67         9.44 o                         
   8  12   0        557.33        607.21        28.49 o                         
   9  12   0         16.46         29.01         9.73 o                         
  10  12   0        163.98        156.39        13.08 o                         
  11  12   0        117.48         83.01        13.66 o                         
 -14  13   0         31.10         28.93        11.79 o                         
 -13  13   0          2.00         -1.28         8.82 o                         
 -12  13   0         38.81         48.71        21.34 o                         
 -11  13   0          6.66         -7.28        14.87 o                         
 -10  13   0         29.89         48.32        14.68 o                         
  -9  13   0        211.59        272.88        13.90 o                         
  -8  13   0        680.00        668.91        27.13 o                         
  -7  13   0        873.00        829.05        35.90 o                         
  -6  13   0        976.83        953.99        33.86 o                         
  -5  13   0         52.46         46.63        10.00 o                         
  -4  13   0         46.95         27.39         9.99 o                         
  -3  13   0          1.71          3.04         8.99 o                         
  -2  13   0        349.55        325.79        14.20 o                         
  -1  13   0        757.55        728.43        26.71 o                         
   0  13   0         29.93         21.76        10.98 o                         
   1  13   0        112.51         84.54         9.69 o                         
   2  13   0         89.67         87.89         9.57 o                         
   3  13   0        842.25        801.03        27.43 o                         
   4  13   0       1393.56       1446.42        49.24 o                         
   5  13   0          3.35          8.35         9.47 o                         
   6  13   0          1.30         -6.79        16.58 o                         
   7  13   0        102.41        102.75        11.59 o                         
   8  13   0        414.71        399.54        25.37 o                         
   9  13   0         85.52         53.84        12.74 o                         
  10  13   0          0.00          8.37        13.72 o                         
 -13  14   0          0.34         -0.30        10.89 o                         
 -12  14   0         56.12         66.17        12.21 o                         
 -11  14   0         34.55         21.84         9.93 o                         
 -10  14   0         95.18         89.68        10.32 o                         
  -9  14   0        412.32        457.47        23.42 o                         
  -8  14   0        582.79        578.34        54.17 o                         
  -7  14   0        146.84        142.61        12.61 o                         
  -6  14   0         14.61         23.63        15.45 o                         
  -5  14   0         19.87         23.51        10.68 o                         
  -4  14   0        235.58        244.89        18.62 o                         
  -3  14   0        227.87        249.71        13.63 o                         
  -2  14   0        614.74        632.62        23.68 o                         
  -1  14   0        562.66        537.36        28.17 o                         
   0  14   0        207.20        181.17        12.72 o                         
   1  14   0        328.56        402.63        17.68 o                         
   2  14   0        269.46        227.71        13.15 o                         
   3  14   0          8.60         13.11         9.63 o                         
   4  14   0         65.46         45.02        14.74 o                         
   5  14   0         34.76         33.68        10.27 o                         
   6  14   0         22.67         14.29        10.48 o                         
   7  14   0         71.25         68.42        12.01 o                         
   8  14   0         14.80         11.68        10.47 o                         
   9  14   0         98.22         64.47        12.55 o                         
 -12  15   0          0.47         -8.38         9.59 o                         
 -11  15   0         36.87         29.51         9.02 o                         
 -10  15   0          9.88         13.60        10.15 o                         
  -9  15   0        217.47        219.38        13.06 o                         
  -8  15   0          7.64          9.53         9.38 o                         
  -7  15   0        145.58        168.27        12.05 o                         
  -6  15   0          7.09         15.58        11.86 o                         
  -5  15   0         34.25         34.40        20.26 o                         
  -4  15   0         28.34         21.53        13.92 o                         
  -3  15   0         74.56         73.08        11.22 o                         
  -2  15   0          2.79        -10.86        10.86 o                         
  -1  15   0         21.69         10.84        11.57 o                         
   0  15   0        169.12        163.27        16.74 o                         
   1  15   0        221.33        203.78        15.41 o                         
   2  15   0        109.99        142.47        16.65 o                         
   3  15   0          0.04         -8.96        10.09 o                         
   4  15   0        211.26        232.23        13.61 o                         
   5  15   0          0.78          1.18        11.64 o                         
   6  15   0         31.86         24.77        11.47 o                         
   7  15   0         25.83         21.62        10.83 o                         
   8  15   0         22.07         21.83        35.16 o                         
 -10  16   0        208.36        198.94        26.75 o                         
  -9  16   0        224.46        211.98        14.44 o                         
  -8  16   0         14.36         28.19        11.41 o                         
  -7  16   0        182.26        177.28        13.03 o                         
  -6  16   0        144.77        174.70        12.64 o                         
  -5  16   0         40.24         63.51        12.64 o                         
  -4  16   0        214.00        262.28        18.77 o                         
  -3  16   0         17.19         27.82        13.69 o                         
  -2  16   0         39.32         41.61        12.04 o                         
  -1  16   0        183.36        215.26        16.11 o                         
   0  16   0        102.26         80.21        12.81 o                         
   1  16   0         37.75         38.13        12.44 o                         
   2  16   0          8.77         17.10        11.93 o                         
   3  16   0        309.77        317.84        26.76 o                         
   4  16   0          6.37         -3.79        11.73 o                         
   5  16   0        210.69        196.24        15.63 o                         
   6  16   0          1.62        -10.22        18.35 o                         
  -9  17   0         59.63         60.40        26.33 o                         
  -8  17   0        527.40        588.05        34.43 o                         
  -7  17   0         97.36         84.14        12.22 o                         
  -6  17   0        310.58        285.39        18.77 o                         
  -5  17   0         99.32         93.17        13.32 o                         
  -4  17   0         29.26         20.47        13.05 o                         
  -3  17   0         17.72          6.38        15.43 o                         
  -2  17   0         41.28         39.78        14.81 o                         
  -1  17   0         12.03         20.67        14.55 o                         
   0  17   0         75.74         76.67        14.24 o                         
   1  17   0        250.54        229.25        17.91 o                         
   2  17   0          0.33         -3.57        12.46 o                         
   3  17   0         24.43         35.47        13.60 o                         
   4  17   0         78.28         60.17        22.27 o                         
   5  17   0        150.48        178.35        56.81 o                         
  -6  18   0          9.33         -4.64        25.98 o                         
  -5  18   0         68.60         83.13        18.21 o                         
  -4  18   0         64.43         26.16        17.27 o                         
  -3  18   0         93.43         94.83        17.66 o                         
  -2  18   0        114.06         81.38        19.63 o                         
  -1  18   0         29.90         21.64        14.41 o                         
   0  18   0        268.97        171.32        18.21 o                         
   1  18   0        139.85        131.25        16.61 o                         
   2  18   0         13.01         21.52        29.56 o                         
  -3 -18   1         44.84         14.63        31.03 o                         
  -2 -18   1        275.90        318.21        34.40 o                         
  -1 -18   1        133.47        102.45        15.47 o                         
   0 -18   1        354.34        282.74        23.14 o                         
   1 -18   1         52.94         32.21        14.18 o                         
   2 -18   1         40.20         27.33        16.22 o                         
   3 -18   1         28.76         16.98        15.95 o                         
   4 -18   1         72.95         54.50        17.10 o                         
   5 -18   1        205.09        178.85        29.00 o                         
   6 -18   1          6.96         22.24        24.01 o                         
   7 -18   1          1.40          9.43        20.37 o                         
  -5 -17   1          0.49         -9.21        24.07 o                         
  -4 -17   1          2.46         13.05        16.40 o                         
  -3 -17   1         14.04         27.61        13.20 o                         
  -2 -17   1        321.21        252.78        18.38 o                         
  -1 -17   1        122.48        112.74        16.65 o                         
   0 -17   1        163.48        154.73        15.28 o                         
   1 -17   1         10.75          8.18        13.18 o                         
   2 -17   1          2.37        -10.39        16.78 o                         
   3 -17   1          6.18         -1.99        13.71 o                         
   4 -17   1         12.79          1.11        11.78 o                         
   5 -17   1          0.61         10.67        12.31 o                         
   6 -17   1        103.52         97.91        12.28 o                         
   7 -17   1          1.77         -3.71        10.19 o                         
   8 -17   1        403.64        300.70        34.84 o                         
   9 -17   1          8.79          6.78        23.49 o                         
  -7 -16   1         12.54         -2.89        19.84 o                         
  -6 -16   1         53.05         49.28        12.22 o                         
  -5 -16   1        326.79        344.85        18.34 o                         
  -4 -16   1         69.70         57.94        11.79 o                         
  -3 -16   1         26.19         26.03        11.29 o                         
  -2 -16   1          0.85         -3.81        10.85 o                         
  -1 -16   1        208.54        226.06        15.95 o                         
   0 -16   1        195.24        208.27        15.90 o                         
   1 -16   1          2.07         -5.10        12.19 o                         
   2 -16   1         25.25         17.44        11.40 o                         
   3 -16   1         11.47          8.61        12.93 o                         
   4 -16   1         80.55         74.49        12.52 o                         
   5 -16   1         13.44         17.87        10.12 o                         
   6 -16   1        156.98        141.68        11.69 o                         
   7 -16   1         28.24         35.99        10.32 o                         
   8 -16   1         45.52         39.25        11.65 o                         
   9 -16   1         70.83         42.07         9.67 o                         
  10 -16   1         35.03         10.56        10.31 o                         
  -8 -15   1          4.15         -4.17        12.08 o                         
  -7 -15   1         11.19          3.81        10.62 o                         
  -6 -15   1         26.74         10.63        11.30 o                         
  -5 -15   1        254.68        262.99        15.11 o                         
  -4 -15   1          0.01         -1.57        10.17 o                         
  -3 -15   1         47.86         53.16        10.50 o                         
  -2 -15   1        321.84        303.50        33.44 o                         
  -1 -15   1        180.30        160.67        12.73 o                         
   0 -15   1        101.49        103.59        11.56 o                         
   1 -15   1        882.89        895.23        38.74 o                         
   2 -15   1        204.64        212.29        14.46 o                         
   3 -15   1         45.12         21.71        10.35 o                         
   4 -15   1         48.91         50.29        11.26 o                         
   5 -15   1          0.09         21.32        28.39 o                         
   6 -15   1         54.48         41.36        13.47 o                         
   7 -15   1        198.13        206.12        12.98 o                         
   8 -15   1        186.67        196.00        15.31 o                         
   9 -15   1         19.42         30.51         9.77 o                         
  10 -15   1        117.82        135.43        11.95 o                         
  11 -15   1          3.53          5.17         9.69 o                         
  12 -15   1         11.92         11.42        10.08 o                         
  -9 -14   1         19.75         21.16        13.18 o                         
  -8 -14   1          6.11        -10.92        10.92 o                         
  -7 -14   1         16.86         18.16        10.53 o                         
  -6 -14   1         92.63        111.62        11.88 o                         
  -5 -14   1         62.53         50.87        11.60 o                         
  -4 -14   1         15.42         16.75         9.84 o                         
  -3 -14   1        139.41        173.67        11.84 o                         
  -2 -14   1        152.83        163.37        11.59 o                         
  -1 -14   1        468.56        457.59        21.26 o                         
   0 -14   1        387.05        407.00        17.05 o                         
   1 -14   1        432.86        442.82        20.40 o                         
   2 -14   1         22.20         21.79         8.91 o                         
   3 -14   1          0.16         -0.44         8.49 o                         
   4 -14   1         99.48        119.47        20.98 o                         
   5 -14   1        761.41        722.33        27.60 o                         
   6 -14   1        412.54        396.39        27.32 o                         
   7 -14   1        134.78        129.22        10.32 o                         
   8 -14   1          2.86         -5.41        16.33 o                         
   9 -14   1         41.37         22.57         9.45 o                         
  10 -14   1          4.90        -10.05        10.05 o                         
  11 -14   1         21.30         22.73        10.47 o                         
  12 -14   1         17.93         10.57         8.52 o                         
  13 -14   1          0.06          2.26        11.05 o                         
 -11 -13   1         19.25          5.22        11.00 o                         
 -10 -13   1        126.02        130.91        17.24 o                         
  -9 -13   1         53.78         58.08        10.70 o                         
  -8 -13   1          1.54          7.88         9.76 o                         
  -7 -13   1          2.36         10.54         9.57 o                         
  -6 -13   1        132.39        124.67        11.33 o                         
  -5 -13   1        231.24        199.52        11.39 o                         
  -4 -13   1        276.59        306.07        13.54 o                         
  -3 -13   1        133.39        102.15         8.95 o                         
  -2 -13   1        221.05        240.10        12.10 o                         
  -1 -13   1        122.59        124.71        14.98 o                         
   0 -13   1        170.19        160.40        10.09 o                         
   1 -13   1         19.09         12.48         7.93 o                         
   2 -13   1        154.05        141.80        13.10 o                         
   3 -13   1        583.70        669.84        23.43 o                         
   4 -13   1         15.55         23.58        12.62 o                         
   5 -13   1        748.92        705.87        31.63 o                         
   6 -13   1          0.53          3.08         9.11 o                         
   7 -13   1         55.28         51.63         9.00 o                         
   8 -13   1        148.27        170.07        10.77 o                         
   9 -13   1          0.14          0.87         8.72 o                         
  10 -13   1        151.26        151.99        10.90 o                         
  11 -13   1         68.17         64.12         9.71 o                         
  12 -13   1         13.81         26.07        10.88 o                         
  13 -13   1          0.83          0.37         8.62 o                         
  14 -13   1         24.01         40.74        14.97 o                         
 -12 -12   1         98.27         76.20        23.41 o                         
 -11 -12   1         48.86         52.86        11.14 o                         
 -10 -12   1          0.34         -0.83         9.63 o                         
  -9 -12   1          2.40          5.56         8.71 o                         
  -8 -12   1         86.63         85.49        13.03 o                         
  -7 -12   1         43.90         47.09        10.29 o                         
  -6 -12   1          9.90         18.70         8.21 o                         
  -5 -12   1        609.94        741.41        24.96 o                         
  -4 -12   1       2121.77       2049.59        60.28 o                         
  -3 -12   1        317.91        336.23        13.06 o                         
  -2 -12   1       1170.53       1133.47        32.38 o                         
  -1 -12   1         22.65          6.81         6.66 o                         
   0 -12   1         63.58         76.42         7.57 o                         
   1 -12   1       2084.27       1988.48        55.25 o                         
   2 -12   1         32.51         58.02         7.53 o                         
   3 -12   1        306.11        348.53        13.55 o                         
   4 -12   1        166.65        214.88        15.33 o                         
   5 -12   1         74.65        115.65        16.87 o                         
   6 -12   1        215.19        243.33        17.76 o                         
   7 -12   1        755.94        784.00        29.09 o                         
   8 -12   1        687.90        672.88        22.70 o                         
   9 -12   1        599.20        601.15        20.94 o                         
  10 -12   1        436.18        445.79        17.18 o                         
  11 -12   1        171.50        144.74        11.17 o                         
  12 -12   1          9.47         25.01         9.17 o                         
  13 -12   1         12.90         36.12        11.67 o                         
  14 -12   1         45.46         18.27        17.33 o                         
 -12 -11   1         11.35         12.19         7.35 o                         
 -11 -11   1         23.34         19.19        10.78 o                         
 -10 -11   1        122.03        147.74        15.87 o                         
  -9 -11   1         97.73        135.83        14.47 o                         
  -8 -11   1         82.61         78.84        11.27 o                         
  -7 -11   1          0.02         -1.90         7.47 o                         
  -6 -11   1        358.70        323.40        14.20 o                         
  -5 -11   1          1.38         -0.28         6.65 o                         
  -4 -11   1        770.25        721.59        21.17 o                         
  -3 -11   1        361.82        384.34        13.75 o                         
  -2 -11   1         10.60          5.52         6.07 o                         
  -1 -11   1         12.46         15.22         5.76 o                         
   0 -11   1         49.46         41.75         6.65 o                         
   1 -11   1         86.11         97.37         7.54 o                         
   2 -11   1        548.74        564.00        19.76 o                         
   3 -11   1       1348.96       1428.98        42.60 o                         
   4 -11   1        756.98        755.01        24.36 o                         
   5 -11   1        186.99        215.58        10.99 o                         
   6 -11   1        326.58        373.08        16.63 o                         
   7 -11   1        251.67        276.06        13.49 o                         
   8 -11   1        197.92        225.13        14.48 o                         
   9 -11   1         36.50         31.06         7.67 o                         
  10 -11   1        413.17        372.31        14.23 o                         
  11 -11   1         20.08          7.12        14.04 o                         
  12 -11   1        198.58        182.74        11.34 o                         
  13 -11   1          4.84         21.62        14.81 o                         
  14 -11   1         41.50         12.86        14.91 o                         
  15 -11   1        248.72        191.96        31.52 o                         
 -13 -10   1          0.07          1.01         7.81 o                         
 -12 -10   1          5.05          0.26         8.87 o                         
 -11 -10   1          0.01          2.30         8.39 o                         
 -10 -10   1         96.02        121.05        11.32 o                         
  -9 -10   1         69.02         53.06         9.81 o                         
  -8 -10   1        193.09        204.10        10.35 o                         
  -7 -10   1        112.07        120.64         9.86 o                         
  -6 -10   1        340.56        329.69        12.20 o                         
  -5 -10   1       1945.83       2026.28        51.38 o                         
  -4 -10   1        390.87        406.86        12.88 o                         
  -3 -10   1          4.86          3.80         5.77 o                         
  -2 -10   1       1780.47       1744.70        50.80 o                         
  -1 -10   1       2233.24       2334.84        59.83 o                         
   0 -10   1        125.25        150.46         6.86 o                         
   1 -10   1        540.61        450.60        12.67 o                         
   2 -10   1         14.11         23.45         5.15 o                         
   3 -10   1         67.87         70.09         6.31 o                         
   4 -10   1         30.58         47.04         5.25 o                         
   5 -10   1        369.32        342.11        11.95 o                         
   6 -10   1        272.18        314.96        16.24 o                         
   7 -10   1        458.55        471.27        15.48 o                         
   8 -10   1        622.30        641.29        20.05 o                         
   9 -10   1        263.81        253.56        13.29 o                         
  10 -10   1         66.13         48.82         7.52 o                         
  11 -10   1        120.45        123.32        11.45 o                         
  12 -10   1         30.37         22.49         9.60 o                         
  13 -10   1         57.87         60.86        11.38 o                         
  14 -10   1          9.45          8.64        14.67 o                         
 -14  -9   1          1.20          5.45         9.68 o                         
 -13  -9   1         24.48         17.06         7.08 o                         
 -12  -9   1          0.12         -2.41         7.48 o                         
 -11  -9   1        893.67       1035.32        49.06 o                         
 -10  -9   1        122.42        101.35        10.04 o                         
  -9  -9   1          4.55          8.12         7.12 o                         
  -8  -9   1         29.54         26.50         9.96 o                         
  -7  -9   1         84.10         77.98         7.41 o                         
  -6  -9   1          7.86          3.90         5.86 o                         
  -5  -9   1         50.60         57.86         5.53 o                         
  -4  -9   1       1820.03       1772.98        46.47 o                         
  -3  -9   1         13.16         32.27         5.49 o                         
  -2  -9   1       3007.87       3221.70        86.69 o                         
  -1  -9   1        950.77        945.68        26.59 o                         
   0  -9   1        175.19        197.20         8.34 o                         
   1  -9   1         17.62         23.89         5.12 o                         
   2  -9   1        187.29        277.70         9.62 o                         
   3  -9   1        875.91        884.18        21.88 o                         
   4  -9   1       1082.44       1080.21        29.08 o                         
   5  -9   1       1008.80        967.91        27.55 o                         
   6  -9   1          1.14          2.60         5.39 o                         
   7  -9   1        796.04        725.11        20.98 o                         
   8  -9   1        356.50        403.82        13.89 o                         
   9  -9   1          5.06         11.86         6.72 o                         
  10  -9   1        233.54        256.41        13.54 o                         
  11  -9   1        412.73        393.33        15.56 o                         
  12  -9   1        369.26        345.68        15.03 o                         
  13  -9   1          9.82         18.10        14.66 o                         
  14  -9   1          0.10        -10.14        10.14 o                         
  16  -9   1         21.43         57.21        22.41 o                         
 -14  -8   1         15.89         18.82         7.57 o                         
 -13  -8   1          0.34         -6.73         6.73 o                         
 -12  -8   1          3.06         10.13         7.06 o                         
 -11  -8   1         44.18         32.95        11.52 o                         
 -10  -8   1         35.22         23.11         7.11 o                         
  -9  -8   1          3.42         -0.41         8.08 o                         
  -8  -8   1         95.74        107.43         7.11 o                         
  -7  -8   1         58.63         78.25         8.41 o                         
  -6  -8   1         38.26         16.81         5.14 o                         
  -5  -8   1        475.17        443.51        13.05 o                         
  -4  -8   1        393.82        404.83        13.24 o                         
  -3  -8   1       1304.91       1327.45        36.05 o                         
  -2  -8   1       1799.79       1533.18        46.72 o                         
  -1  -8   1        715.11        786.04        25.02 o                         
   0  -8   1       1992.50       2085.39        59.74 o                         
   1  -8   1         29.08         64.30         5.06 o                         
   2  -8   1        327.32        276.67         9.85 o                         
   3  -8   1       1738.70       1655.86        46.59 o                         
   4  -8   1         91.40         99.65         6.39 o                         
   5  -8   1        446.15        435.95        15.43 o                         
   6  -8   1        778.99        758.39        19.17 o                         
   7  -8   1        284.76        246.11         8.83 o                         
   8  -8   1         58.32         85.26         6.15 o                         
   9  -8   1       2008.01       2063.41        49.20 o                         
  10  -8   1       2148.41       2119.70        50.83 o                         
  11  -8   1        687.92        686.97        22.39 o                         
  12  -8   1        181.20        196.30        12.00 o                         
  13  -8   1        143.96        131.96        13.76 o                         
  14  -8   1          1.00         -8.31         8.31 o                         
  16  -8   1          8.79         19.36         9.67 o                         
 -15  -7   1        103.57        102.56        15.21 o                         
 -14  -7   1          8.84         10.43         6.79 o                         
 -13  -7   1         14.98          6.60         6.23 o                         
 -12  -7   1         34.68         48.10        11.13 o                         
 -11  -7   1        333.11        285.78        16.24 o                         
 -10  -7   1         40.36         58.03         8.89 o                         
  -9  -7   1       1203.04       1215.03        34.23 o                         
  -8  -7   1        244.23        271.57        10.40 o                         
  -7  -7   1        327.24        377.91        11.92 o                         
  -6  -7   1        592.74        585.55        15.50 o                         
  -5  -7   1        803.12        796.89        22.68 o                         
  -4  -7   1        283.40        361.61        11.80 o                         
  -3  -7   1       1332.65       1255.69        38.15 o                         
  -2  -7   1       3619.29       3636.10       153.09 o                         
  -1  -7   1         56.15        120.50        18.73 o                         
   0  -7   1         35.94        145.28        18.86 o                         
   1  -7   1        202.10        332.67        21.20 o                         
   2  -7   1         71.67        117.38        12.24 o                         
   3  -7   1         30.01         40.00        11.81 o                         
   4  -7   1          0.75         12.27         5.73 o                         
   5  -7   1         11.74          1.68         6.29 o                         
   6  -7   1        222.73        206.68         8.68 o                         
   7  -7   1         85.83        125.07         5.68 o                         
   8  -7   1         78.50         60.21         4.37 o                         
   9  -7   1        248.22        285.65         8.83 o                         
  10  -7   1        201.36        227.72         8.05 o                         
  11  -7   1          6.42         13.64         6.01 o                         
  12  -7   1          4.06          1.28         6.32 o                         
  13  -7   1        535.50        438.20        17.03 o                         
  14  -7   1        143.35        147.75         9.49 o                         
  16  -7   1          5.84         12.39         8.15 o                         
 -15  -6   1         95.42         96.36         8.24 o                         
 -14  -6   1          1.51         -4.11         6.66 o                         
 -13  -6   1         24.58         16.01         5.87 o                         
 -12  -6   1        498.57        542.03        19.88 o                         
 -11  -6   1        399.92        379.05        13.74 o                         
 -10  -6   1         80.41         86.36        10.77 o                         
  -9  -6   1        213.86        231.73         9.32 o                         
  -8  -6   1         70.78         84.21         8.12 o                         
  -7  -6   1        114.04        129.96         8.19 o                         
  -6  -6   1        280.47        276.90         9.41 o                         
  -5  -6   1       2794.98       2742.79        86.62 o                         
  -4  -6   1          4.84         19.55         5.55 o                         
  -3  -6   1       1107.39        905.21        58.57 o                         
  -2  -6   1       1287.54       1416.38        87.01 o                         
  -1  -6   1       6290.96       5956.31       353.86 o                         
   0  -6   1       1090.72        922.18        58.33 o                         
   1  -6   1        513.08        576.59        40.58 o                         
   2  -6   1       6485.77       6757.89       327.74 o                         
   3  -6   1        335.74        325.82        19.79 o                         
   4  -6   1        315.67        374.03        22.11 o                         
   5  -6   1       1950.49       2020.85        77.50 o                         
   6  -6   1       2987.23       3017.16        85.41 o                         
   7  -6   1        143.83        253.89         7.81 o                         
   8  -6   1         19.58         16.66         4.01 o                         
   9  -6   1        452.41        443.90        12.12 o                         
  10  -6   1        440.68        437.28        12.62 o                         
  11  -6   1        193.36        169.17         7.24 o                         
  12  -6   1       1244.11       1112.59        32.03 o                         
  13  -6   1        253.61        298.80        15.93 o                         
  14  -6   1         73.31         63.64         7.41 o                         
  16  -6   1         36.56         19.36        10.50 o                         
 -16  -5   1         28.55         10.49        10.28 o                         
 -15  -5   1         21.01         12.99         6.82 o                         
 -14  -5   1          0.21         -4.78         8.11 o                         
 -13  -5   1         13.32         15.60         6.11 o                         
 -12  -5   1         30.33         28.32         5.86 o                         
 -11  -5   1       1047.33        999.96        38.02 o                         
 -10  -5   1         46.25         54.13         6.20 o                         
  -9  -5   1        520.63        539.66        16.52 o                         
  -8  -5   1        127.40        139.57         6.66 o                         
  -7  -5   1          0.98          0.46         4.32 o                         
  -6  -5   1        388.03        479.81        17.64 o                         
  -5  -5   1       1071.60       1031.23        40.24 o                         
  -4  -5   1        502.33        570.94        54.70 o                         
  -3  -5   1        393.20        373.46        26.93 o                         
  -2  -5   1          9.76         49.12        13.68 o                         
  -1  -5   1       5216.08       4207.14       250.82 o                         
   0  -5   1      17928.96      20577.58      1219.73 o                         
   1  -5   1      12521.98      13184.27       638.36 o                         
   2  -5   1       2736.23       2884.29       140.67 o                         
   3  -5   1         20.43         -1.77         7.72 o                         
   4  -5   1       2110.72       2222.94       188.44 o                         
   5  -5   1        198.34        252.14        29.88 o                         
   6  -5   1        396.39        360.13        12.39 o                         
   7  -5   1         96.87         80.84         4.44 o                         
   8  -5   1        257.71        333.01         9.22 o                         
   9  -5   1        135.37        166.75         7.15 o                         
  10  -5   1        120.98        120.58         6.69 o                         
  11  -5   1         56.83         63.92         5.18 o                         
  12  -5   1        157.21        175.02         8.30 o                         
  13  -5   1        120.55        104.45        10.95 o                         
  14  -5   1        788.71        731.83        27.29 o                         
  15  -5   1        479.43        488.95        26.78 o                         
  16  -5   1         64.32         53.08         7.77 o                         
  17  -5   1        201.98        298.31        33.00 o                         
 -16  -4   1          8.75         17.46         7.06 o                         
 -15  -4   1         16.15         12.76         6.61 o                         
 -14  -4   1          3.01          3.78         5.95 o                         
 -13  -4   1        120.42        105.34         6.75 o                         
 -12  -4   1         25.20         14.18         5.65 o                         
 -11  -4   1          9.18          4.60         6.32 o                         
 -10  -4   1        905.33        831.38        27.14 o                         
  -9  -4   1       1041.55       1090.02        28.77 o                         
  -8  -4   1        195.89        240.96         8.64 o                         
  -7  -4   1        577.34        565.28        18.82 o                         
  -6  -4   1         42.01         29.21         5.56 o                         
  -5  -4   1        353.26        386.57        28.77 o                         
  -4  -4   1       1816.59       1818.43       110.27 o                         
  -3  -4   1       7712.96       7760.50       460.58 o                         
  -2  -4   1      31443.58      35559.48      2106.83 o                         
  -1  -4   1      13548.96      12842.41       761.61 o                         
   0  -4   1       4010.16       3798.96       225.92 o                         
   1  -4   1       1140.76       1119.14        55.07 o                         
   2  -4   1       2823.13       2533.74       123.31 o                         
   3  -4   1        949.77        780.92        39.94 o                         
   4  -4   1        321.27        366.22        24.27 o                         
   5  -4   1        373.59        446.73        24.50 o                         
   6  -4   1         93.34        146.28        15.38 o                         
   7  -4   1       1346.32       1167.01        33.63 o                         
   8  -4   1        170.66        167.80         6.23 o                         
   9  -4   1        251.40        264.11         8.26 o                         
  10  -4   1       1471.74       1384.39        30.43 o                         
  11  -4   1        159.49        160.20         6.71 o                         
  12  -4   1        296.54        238.66        11.52 o                         
  13  -4   1         72.61         96.55         6.57 o                         
  14  -4   1        492.67        624.00        55.08 o                         
  15  -4   1          2.36          2.20         6.55 o                         
  16  -4   1        231.21        267.53        21.97 o                         
  17  -4   1        214.79        290.95        27.77 o                         
 -16  -3   1         21.65         29.40         6.64 o                         
 -15  -3   1          0.29         -6.77         6.77 o                         
 -14  -3   1        269.65        270.45        11.24 o                         
 -13  -3   1        104.01        125.40         6.93 o                         
 -12  -3   1        213.40        242.02        13.35 o                         
 -11  -3   1         55.43         57.95         5.51 o                         
 -10  -3   1          8.11          2.25         5.02 o                         
  -9  -3   1         19.08         19.93         4.67 o                         
  -8  -3   1       2302.74       2330.51        69.84 o                         
  -7  -3   1         72.91         72.40         5.58 o                         
  -6  -3   1        138.55        155.56        18.30 o                         
  -5  -3   1        126.05        138.11        16.06 o                         
  -4  -3   1       1068.09       1102.83        67.83 o                         
  -3  -3   1       7683.95       6992.29       415.28 o                         
  -2  -3   1       1439.73       1450.10        87.34 o                         
  -1  -3   1        703.65        702.48        43.28 o                         
   0  -3   1          5.71         -6.62         6.62 o                         
   1  -3   1      11369.21      10387.99       502.67 o                         
   2  -3   1         95.21        129.96        10.31 o                         
   3  -3   1      10657.90      10083.09       487.95 o                         
   4  -3   1         38.42         21.35         5.96 o                         
   5  -3   1        460.93        360.60        19.61 o                         
   6  -3   1       6253.48       5530.64       268.37 o                         
   7  -3   1       2328.35       2217.93        56.87 o                         
   8  -3   1       5432.34       5352.35       124.88 o                         
   9  -3   1         21.10         54.81         4.32 o                         
  10  -3   1         86.75        111.77         5.41 o                         
  11  -3   1        538.50        486.72        13.50 o                         
  12  -3   1       1162.96       1226.94        31.85 o                         
  13  -3   1        114.57         85.63        10.60 o                         
  14  -3   1          0.00         -1.97         7.60 o                         
  15  -3   1        210.18        195.65        12.45 o                         
  16  -3   1         30.54         10.18         6.60 o                         
  17  -3   1          4.48         15.18        10.92 o                         
 -17  -2   1        120.90        143.32        15.72 o                         
 -16  -2   1        251.95        294.74        22.66 o                         
 -15  -2   1         84.02         75.44         7.19 o                         
 -14  -2   1        158.59        129.07        12.73 o                         
 -13  -2   1        262.93        248.58         9.23 o                         
 -12  -2   1         12.74         10.73         5.89 o                         
 -11  -2   1        516.88        544.00        17.44 o                         
 -10  -2   1        345.75        342.38        12.29 o                         
  -9  -2   1         54.34         31.87         5.02 o                         
  -8  -2   1       4241.34       3991.62       127.17 o                         
  -7  -2   1        248.29        236.26        11.65 o                         
  -6  -2   1        148.47        241.14        67.56 o                         
  -5  -2   1        939.34        885.68        55.24 o                         
  -4  -2   1       8384.82       7741.59       459.15 o                         
  -3  -2   1      19213.93      19888.46      1178.47 o                         
  -2  -2   1       5483.65       5009.82       297.49 o                         
  -1  -2   1         25.78         31.11         6.29 o                         
   0  -2   1        630.44        613.01        30.28 o                         
   1  -2   1      16090.60      18028.99       754.10 o                         
   2  -2   1       4234.44       3304.70       159.92 o                         
   3  -2   1         19.77          3.11         9.66 o                         
   4  -2   1        667.89        550.29        33.82 o                         
   5  -2   1         65.30         43.96         6.82 o                         
   6  -2   1        650.89        463.94        25.47 o                         
   7  -2   1       1955.06       2034.21        57.37 o                         
   8  -2   1          4.49          5.96         3.71 o                         
   9  -2   1       2721.93       2549.26        54.16 o                         
  10  -2   1         12.72          4.59         4.84 o                         
  11  -2   1        658.53        635.93        16.23 o                         
  12  -2   1        490.95        491.27        15.15 o                         
  13  -2   1        697.86        721.63        21.55 o                         
  14  -2   1        393.56        441.21        21.37 o                         
  15  -2   1         22.96         21.33         6.31 o                         
  16  -2   1          3.55          3.45         6.68 o                         
  17  -2   1        106.60        138.81        33.41 o                         
 -17  -1   1          0.04          4.40         7.85 o                         
 -16  -1   1          0.15          5.69         7.78 o                         
 -15  -1   1          3.43          4.55         6.37 o                         
 -14  -1   1         40.84         29.23         6.00 o                         
 -13  -1   1         24.32         20.15         7.91 o                         
 -12  -1   1        393.13        395.27        12.41 o                         
 -11  -1   1        469.81        445.18        13.07 o                         
 -10  -1   1         47.60         52.64         5.66 o                         
  -9  -1   1       1419.88       1312.51        37.97 o                         
  -8  -1   1       1113.94       1096.97        34.06 o                         
  -7  -1   1       4418.90       4162.49       176.30 o                         
  -6  -1   1        406.93        487.21        42.95 o                         
  -5  -1   1       3225.93       2906.68       173.22 o                         
  -4  -1   1        265.67        291.40        20.18 o                         
  -3  -1   1       4494.27       4036.75       239.85 o                         
  -2  -1   1      17056.62      16300.96       785.75 o                         
  -1  -1   1      12740.08      15091.94       728.58 o                         
   0  -1   1      12087.71      15231.27       637.43 o                         
   1  -1   1       1591.33       1458.40        86.64 o                         
   2  -1   1        151.10         79.82         5.22 o                         
   3  -1   1         80.91         43.24         4.71 o                         
   4  -1   1       2059.81       1875.61        91.01 o                         
   5  -1   1        199.63        189.80        12.13 o                         
   6  -1   1        543.69        547.91        49.85 o                         
   7  -1   1       5015.42       4921.29       146.19 o                         
   8  -1   1        165.58        207.05         7.01 o                         
   9  -1   1        412.91        432.70        10.92 o                         
  10  -1   1         32.63         39.92         4.81 o                         
  11  -1   1        589.09        546.57        14.08 o                         
  12  -1   1        779.17        727.15        24.23 o                         
  13  -1   1         45.58         33.24         5.63 o                         
  14  -1   1       1147.11       1008.33        33.10 o                         
  15  -1   1          0.43          0.97         6.15 o                         
  16  -1   1         22.30         19.58         6.70 o                         
  17  -1   1          0.00          5.61        14.01 o                         
 -17   0   1        182.97        203.67        19.76 o                         
 -16   0   1        241.36        239.18        16.44 o                         
 -15   0   1        102.20        104.86         9.83 o                         
 -14   0   1         68.33         72.65         6.92 o                         
 -13   0   1        536.28        448.57        14.05 o                         
 -12   0   1          6.89          9.02         6.24 o                         
 -11   0   1         99.46        122.50         5.84 o                         
 -10   0   1         50.27         36.38         5.11 o                         
  -9   0   1       2348.68       2237.84        57.40 o                         
  -8   0   1       1518.82       1679.88        58.76 o                         
  -7   0   1        477.96        392.49        22.94 o                         
  -6   0   1        102.25         72.66        45.54 o                         
  -5   0   1       6690.03       6131.92       296.77 o                         
  -4   0   1       3617.72       3422.34       165.89 o                         
  -3   0   1      22486.13      24175.87      1169.11 o                         
  -2   0   1       1352.93       1168.31        57.25 o                         
  -1   0   1       8261.67       8436.22       706.90 o                         
   0   0   1       8444.03       8558.17       358.15 o                         
   1   0   1       1850.67       1552.39        65.18 o                         
   2   0   1       9061.01       9279.24       388.66 o                         
   3   0   1      21962.00      22615.47       946.13 o                         
   4   0   1        507.51        497.44        25.45 o                         
   5   0   1       3090.17       2840.75       169.20 o                         
   6   0   1       4374.09       4075.26       242.41 o                         
   7   0   1        423.39        441.28        13.93 o                         
   8   0   1       3785.54       3558.49        94.85 o                         
   9   0   1        332.69        339.71         9.34 o                         
  10   0   1         76.55         89.85         5.30 o                         
  11   0   1        743.58        708.57        18.98 o                         
  12   0   1         51.33         43.57         6.03 o                         
  13   0   1        261.28        261.42         9.96 o                         
  14   0   1          0.82          1.28         7.08 o                         
  15   0   1          8.26          2.45         8.48 o                         
  16   0   1         63.68         57.76         7.04 o                         
 -17   1   1          0.35          3.69         7.18 o                         
 -16   1   1         35.18         40.36         7.06 o                         
 -15   1   1         84.76         83.84         7.41 o                         
 -14   1   1         24.04         20.88         6.27 o                         
 -13   1   1        169.17        152.46         7.28 o                         
 -12   1   1         43.30         23.26         4.79 o                         
 -11   1   1         17.65         22.25         8.15 o                         
 -10   1   1        833.07        750.17        18.36 o                         
  -9   1   1        116.75        115.39         5.85 o                         
  -8   1   1         16.55          8.44         5.32 o                         
  -7   1   1         74.18         30.10         9.95 o                         
  -6   1   1        137.90        144.35        13.67 o                         
  -5   1   1        486.32        462.39        29.08 o                         
  -4   1   1        546.51        424.59        21.98 o                         
  -3   1   1      13476.64      13329.68       644.35 o                         
  -2   1   1       5807.37       5411.62       320.74 o                         
  -1   1   1        724.68        785.74        47.16 o                         
   0   1   1        832.82        704.29        42.05 o                         
   1   1   1       1300.46       1181.88        70.62 o                         
   2   1   1       2329.27       1746.29       104.19 o                         
   3   1   1       3646.82       3433.72       204.02 o                         
   4   1   1        604.67        615.18        38.83 o                         
   5   1   1       3820.58       3209.13       270.92 o                         
   6   1   1        748.92        713.75        46.27 o                         
   7   1   1        978.69       1091.62        38.87 o                         
   8   1   1       1544.52       1435.77        41.33 o                         
   9   1   1        313.43        280.98         8.45 o                         
  10   1   1        343.87        362.36        10.66 o                         
  11   1   1        190.62        177.33         6.94 o                         
  12   1   1        647.84        665.55        19.68 o                         
  13   1   1         28.57         14.51         5.31 o                         
  14   1   1        493.87        429.86        14.23 o                         
  15   1   1         13.90         16.37         6.25 o                         
  16   1   1         18.19         22.78         6.26 o                         
 -17   2   1        118.31        110.12         9.44 o                         
 -16   2   1          1.55          4.06         7.09 o                         
 -15   2   1        342.18        291.37        13.38 o                         
 -14   2   1          1.08          1.21         6.05 o                         
 -13   2   1        440.65        441.67        13.77 o                         
 -12   2   1         34.59         16.85         4.99 o                         
 -11   2   1        319.99        344.07        10.46 o                         
 -10   2   1        374.72        389.26        10.91 o                         
  -9   2   1         88.30         73.97         4.51 o                         
  -8   2   1       2503.64       2452.79        78.69 o                         
  -7   2   1        628.75        569.92        51.70 o                         
  -6   2   1          0.50          1.92         8.01 o                         
  -5   2   1        483.15        486.56        25.37 o                         
  -4   2   1       7036.42       6621.16       320.79 o                         
  -3   2   1        197.60        160.25        10.01 o                         
  -2   2   1       1128.37       1061.55        63.98 o                         
  -1   2   1         81.73         47.62         7.06 o                         
   0   2   1      29760.06      35220.58      2085.74 o                         
   1   2   1       1327.06       1138.63        68.69 o                         
   2   2   1      33923.98      37085.97      2195.62 o                         
   3   2   1      19207.76      18675.13      1106.51 o                         
   4   2   1       5129.42       4550.36       270.66 o                         
   5   2   1        148.98        148.75        18.87 o                         
   6   2   1       1789.95       1561.27        77.94 o                         
   7   2   1        471.64        409.47        14.31 o                         
   8   2   1        378.90        372.87        12.48 o                         
   9   2   1        259.40        230.74         8.55 o                         
  10   2   1       2736.82       2695.54        63.24 o                         
  11   2   1        100.94        127.52         6.12 o                         
  12   2   1        341.92        336.47        10.56 o                         
  13   2   1         41.97         67.60         5.83 o                         
  14   2   1         18.13         17.75         5.86 o                         
  15   2   1         11.81          9.54         6.52 o                         
  16   2   1         39.27         34.01         9.58 o                         
 -17   3   1        118.91        116.94        11.49 o                         
 -16   3   1          6.47          5.44         7.44 o                         
 -15   3   1         13.36         -0.71         6.79 o                         
 -14   3   1        188.72        238.76        17.05 o                         
 -13   3   1        216.62        222.16         9.29 o                         
 -12   3   1        131.37        147.93         7.10 o                         
 -11   3   1        262.69        251.18         8.53 o                         
 -10   3   1        285.86        274.10         8.94 o                         
  -9   3   1          1.36          1.87         3.51 o                         
  -8   3   1        227.94        256.35         9.89 o                         
  -7   3   1       1258.37       1285.89        56.45 o                         
  -6   3   1       4204.34       3952.99       235.28 o                         
  -5   3   1       6067.06       6973.98       338.09 o                         
  -4   3   1         62.37        178.64        11.78 o                         
  -3   3   1        928.84       1124.11        68.32 o                         
  -2   3   1      31146.09      35898.09      2125.51 o                         
  -1   3   1       5460.90       5120.38       304.15 o                         
   0   3   1       3573.20       3272.38       194.96 o                         
   1   3   1      19896.75      20011.85      1185.91 o                         
   2   3   1        786.92        537.18        34.71 o                         
   3   3   1         31.59         40.23        10.81 o                         
   4   3   1       1787.75       1756.91       106.67 o                         
   5   3   1       2534.92       2518.13       151.64 o                         
   6   3   1       1982.40       1927.97        57.73 o                         
   7   3   1       4247.92       4338.49       110.15 o                         
   8   3   1       3044.68       2829.34        75.86 o                         
   9   3   1        265.14        321.17        11.82 o                         
  10   3   1          0.45         -4.46         4.46 o                         
  11   3   1        582.49        561.06        18.10 o                         
  12   3   1       6760.34       6684.09       187.37 o                         
  13   3   1        380.89        389.14        15.14 o                         
  14   3   1        163.16        174.98         8.54 o                         
  15   3   1          4.39         -3.33         7.06 o                         
  16   3   1         43.75         14.77         7.56 o                         
 -17   4   1         38.52         59.10         8.68 o                         
 -16   4   1         23.07         20.05         7.81 o                         
 -15   4   1         34.81          1.81        34.61 o                         
 -13   4   1          5.69         -2.87         6.07 o                         
 -12   4   1          2.68          2.17         7.33 o                         
 -11   4   1         10.96          1.94         5.41 o                         
 -10   4   1         46.70         55.89         5.13 o                         
  -9   4   1         20.91         30.16         3.88 o                         
  -8   4   1       1418.13       1401.28        36.51 o                         
  -7   4   1          0.06          7.72         5.83 o                         
  -6   4   1        825.52        886.35        45.34 o                         
  -5   4   1        764.47        743.64        37.89 o                         
  -4   4   1       1023.45       1187.46        59.13 o                         
  -3   4   1       9137.62       9450.43       560.41 o                         
  -2   4   1        114.83        238.04        19.56 o                         
  -1   4   1       7846.31       6484.38       385.27 o                         
   0   4   1       3166.03       2557.12       153.10 o                         
   1   4   1      24393.57      26883.17      1592.73 o                         
   2   4   1      10658.59       9670.30       574.08 o                         
   3   4   1        184.47        176.96        35.60 o                         
   4   4   1        797.00        784.26        50.84 o                         
   5   4   1         93.30        100.60         7.76 o                         
   6   4   1        190.61        220.85         8.27 o                         
   7   4   1        552.85        550.22        15.36 o                         
   8   4   1        595.65        547.82        16.38 o                         
   9   4   1        148.76        155.95         8.60 o                         
  10   4   1        392.30        369.06        12.86 o                         
  11   4   1          0.01         -0.50         5.01 o                         
  12   4   1        598.26        616.35        19.27 o                         
  13   4   1        141.40        155.48         9.73 o                         
  14   4   1        112.23        127.69         7.36 o                         
  15   4   1         64.27         62.22        10.25 o                         
 -17   5   1        215.64        290.05        19.90 o                         
 -16   5   1         11.53         17.82         7.87 o                         
 -13   5   1        335.64        281.23        11.06 o                         
 -12   5   1        101.87         82.42         7.45 o                         
 -11   5   1        253.53        277.80         9.74 o                         
 -10   5   1         35.64         40.17         5.10 o                         
  -9   5   1        177.87        180.74         6.52 o                         
  -8   5   1        991.19        749.09        19.81 o                         
  -7   5   1        193.30        143.63         7.27 o                         
  -6   5   1       3698.34       3611.26       135.78 o                         
  -5   5   1        265.28        357.06        21.54 o                         
  -4   5   1       2141.84       2332.67       114.45 o                         
  -3   5   1       1582.68       1676.25       101.61 o                         
  -2   5   1       2711.57       2247.86       191.18 o                         
  -1   5   1        694.00        727.72        46.75 o                         
   0   5   1      11720.17      12130.26       719.77 o                         
   1   5   1         30.79         -7.48        16.90 o                         
   2   5   1       2630.72       2677.00       161.07 o                         
   3   5   1        860.82        857.57        54.92 o                         
   4   5   1       1323.07       1396.69        58.70 o                         
   5   5   1        544.64        538.01        19.00 o                         
   6   5   1         16.75         15.30         4.13 o                         
   7   5   1        129.13        155.59         7.12 o                         
   8   5   1        200.42        205.01         9.16 o                         
   9   5   1        348.75        377.20        13.84 o                         
  10   5   1        132.85        146.92        10.76 o                         
  11   5   1        310.67        316.96        10.46 o                         
  12   5   1         27.48         21.36         5.45 o                         
  13   5   1        183.22        203.58         9.29 o                         
  14   5   1          1.64         -2.12         6.34 o                         
  15   5   1          3.02         16.87         6.97 o                         
 -17   6   1          2.47          8.05        10.89 o                         
 -16   6   1         10.83          8.79        15.33 o                         
 -13   6   1        108.42         77.38        11.17 o                         
 -12   6   1        766.58        760.03        22.32 o                         
 -11   6   1          7.38          4.90         5.48 o                         
 -10   6   1          4.82         11.88         5.06 o                         
  -9   6   1        513.82        493.81        13.48 o                         
  -8   6   1        469.69        397.27        12.10 o                         
  -7   6   1        158.92        134.38         6.86 o                         
  -6   6   1         85.77         98.32        10.35 o                         
  -5   6   1        287.14        321.15        13.70 o                         
  -4   6   1       3295.79       3355.10       163.06 o                         
  -3   6   1        624.84        705.54        46.17 o                         
  -2   6   1        987.53        937.04        59.11 o                         
  -1   6   1       9554.95       9774.33       580.65 o                         
   0   6   1        104.64        128.16        15.54 o                         
   1   6   1        222.30        231.81        20.76 o                         
   2   6   1        567.32        544.82        38.14 o                         
   3   6   1       2366.56       2309.72        73.99 o                         
   4   6   1       1073.39       1216.98        39.64 o                         
   5   6   1        117.48        127.30         7.73 o                         
   6   6   1        691.57        690.18        17.65 o                         
   7   6   1          3.27         10.01         4.58 o                         
   8   6   1        179.31        171.03         7.91 o                         
   9   6   1          0.69         10.92         5.62 o                         
  10   6   1        211.06        231.12         9.66 o                         
  11   6   1       1847.62       1959.98        56.10 o                         
  12   6   1         19.35         19.64         8.10 o                         
  13   6   1         20.81         32.70         5.97 o                         
  14   6   1          3.26          4.90         5.97 o                         
  15   6   1        112.25        114.88        13.73 o                         
 -17   7   1          1.80         -0.13        12.73 o                         
 -16   7   1          0.00          7.23         8.42 o                         
 -14   7   1        172.89        204.58        18.62 o                         
 -13   7   1        632.84        518.58        16.68 o                         
 -12   7   1        492.79        409.08        14.51 o                         
 -11   7   1        142.48        172.01        10.58 o                         
 -10   7   1        845.92        846.00        22.89 o                         
  -9   7   1        168.19        178.94         7.46 o                         
  -8   7   1        750.63        689.27        23.00 o                         
  -7   7   1         63.71         68.26         6.31 o                         
  -6   7   1         67.84         98.78         6.48 o                         
  -5   7   1       3442.53       3764.57       100.58 o                         
  -4   7   1        536.34        488.15        16.50 o                         
  -3   7   1        762.88        729.70        30.11 o                         
  -2   7   1        820.83        781.55        51.53 o                         
  -1   7   1       2177.20       1990.94       121.59 o                         
   0   7   1        497.97        471.44        34.11 o                         
   1   7   1        511.55        476.39        20.17 o                         
   2   7   1       1498.90       1340.28        38.67 o                         
   3   7   1        146.96         87.17         5.80 o                         
   4   7   1        451.46        520.65        14.90 o                         
   5   7   1       1372.61       1467.05        35.48 o                         
   6   7   1        149.30        139.58         8.07 o                         
   7   7   1         68.41         64.68         5.71 o                         
   8   7   1        336.86        384.10        13.95 o                         
   9   7   1        752.39        708.23        28.92 o                         
  10   7   1          0.99         -6.09         6.09 o                         
  11   7   1        439.36        414.49        21.79 o                         
  12   7   1        355.83        307.31        13.23 o                         
  13   7   1          0.76         -7.30         8.63 o                         
  14   7   1          3.22          7.00         7.02 o                         
 -16   8   1        102.62        122.82        10.60 o                         
 -14   8   1        119.77        115.56        25.92 o                         
 -13   8   1         54.13         49.24        13.54 o                         
 -12   8   1         71.01         89.34         8.38 o                         
 -11   8   1         62.68         67.41        12.66 o                         
 -10   8   1        684.75        688.05        21.62 o                         
  -9   8   1         84.22        116.19         8.91 o                         
  -8   8   1          0.24         -0.53         5.99 o                         
  -7   8   1          3.06         11.00         5.98 o                         
  -6   8   1         19.27         35.25         5.78 o                         
  -5   8   1        354.40        387.44        12.13 o                         
  -4   8   1       3029.69       3393.46        90.31 o                         
  -3   8   1       1003.23       1023.13        34.67 o                         
  -2   8   1       3509.45       3443.62       102.37 o                         
  -1   8   1       3955.68       4037.69       120.32 o                         
   0   8   1       6350.58       6439.25       191.19 o                         
   1   8   1       2215.18       2328.01        65.67 o                         
   2   8   1       3669.05       3687.75        98.60 o                         
   3   8   1       7748.94       7648.36       185.61 o                         
   4   8   1        438.86        406.14        11.58 o                         
   5   8   1        298.85        342.94        10.87 o                         
   6   8   1        102.02        109.62         9.05 o                         
   7   8   1          3.36          6.14         6.36 o                         
   8   8   1        503.48        558.66        20.71 o                         
   9   8   1        361.38        369.67        13.22 o                         
  10   8   1          4.88          5.43         6.68 o                         
  11   8   1          0.00         -3.42         6.80 o                         
  12   8   1         19.92         19.12         6.41 o                         
  13   8   1         34.64         38.06         6.35 o                         
  14   8   1         11.58        -12.61        18.51 o                         
 -16   9   1          5.28         20.38         9.42 o                         
 -15   9   1         76.96         74.09        36.62 o                         
 -14   9   1          0.65         -8.27         8.27 o                         
 -13   9   1        782.45        661.38        37.92 o                         
 -12   9   1       2351.11       2428.29        74.34 o                         
 -11   9   1          0.33          9.22         8.18 o                         
 -10   9   1       1600.58       1691.07        52.92 o                         
  -9   9   1        132.70        148.87         9.40 o                         
  -8   9   1         55.57         47.93         7.11 o                         
  -7   9   1        228.97        288.75        13.32 o                         
  -6   9   1         67.99         81.05         7.26 o                         
  -5   9   1       2614.95       2676.59        65.75 o                         
  -4   9   1          1.22         14.13         6.47 o                         
  -3   9   1         93.32        146.01         7.10 o                         
  -2   9   1        320.62        314.45         9.74 o                         
  -1   9   1       2850.12       3046.29        74.72 o                         
   0   9   1        124.58        139.92         7.16 o                         
   1   9   1         82.78         75.11         5.43 o                         
   2   9   1       3678.54       3764.56        96.13 o                         
   3   9   1         76.09         83.04         6.50 o                         
   4   9   1        200.27        185.74         7.52 o                         
   5   9   1        935.10       1030.83        28.92 o                         
   6   9   1          0.03         -2.02         5.51 o                         
   7   9   1        423.06        448.29        20.10 o                         
   8   9   1          5.20         10.27         6.42 o                         
   9   9   1        293.67        341.34        12.04 o                         
  10   9   1        540.84        626.42        22.70 o                         
  11   9   1         93.20        105.28         7.96 o                         
  12   9   1         19.47          3.74         6.37 o                         
  13   9   1          3.76         -6.30         9.75 o                         
 -16  10   1        298.28        407.36        38.00 o                         
 -15  10   1          3.51         -8.63         8.63 o                         
 -14  10   1          2.14          9.53         9.62 o                         
 -13  10   1          8.82         13.11        15.35 o                         
 -12  10   1        236.49        254.30        20.08 o                         
 -11  10   1        750.07        750.82        24.90 o                         
 -10  10   1        642.63        655.78        21.48 o                         
  -9  10   1         17.82         18.14         8.11 o                         
  -8  10   1        851.67        771.60        24.22 o                         
  -7  10   1        636.64        594.77        18.70 o                         
  -6  10   1         20.71         44.07        11.89 o                         
  -5  10   1        115.36        120.04         7.21 o                         
  -4  10   1        606.09        630.41        18.63 o                         
  -3  10   1        117.04        193.71         8.07 o                         
  -2  10   1       1698.81       1595.55        38.50 o                         
  -1  10   1        359.96        423.19        12.83 o                         
   0  10   1         81.53        105.21         6.86 o                         
   1  10   1         77.89         80.23         6.47 o                         
   2  10   1          8.32         18.68         5.52 o                         
   3  10   1         49.95         76.93         6.67 o                         
   4  10   1        347.95        352.08        12.41 o                         
   5  10   1        118.43        111.72         7.53 o                         
   6  10   1       1950.77       1930.25        71.86 o                         
   7  10   1          0.76         -2.25         6.82 o                         
   8  10   1        165.77        167.15         8.87 o                         
   9  10   1         36.59         31.07         9.14 o                         
  10  10   1          4.58          9.50         8.34 o                         
  11  10   1        788.44        963.44        42.17 o                         
  12  10   1         75.34         48.58         8.48 o                         
 -15  11   1          0.91         -5.12         9.88 o                         
 -14  11   1          1.33         -0.76        11.63 o                         
 -13  11   1          3.23         -2.10         8.47 o                         
 -12  11   1        677.01        750.78        35.07 o                         
 -11  11   1          2.62          7.15         8.39 o                         
 -10  11   1        270.89        291.41        13.61 o                         
  -9  11   1        638.85        626.64        20.76 o                         
  -8  11   1        548.96        516.63        22.51 o                         
  -7  11   1       1144.31       1166.98        34.74 o                         
  -6  11   1          2.27         19.12         8.52 o                         
  -5  11   1         75.74         55.60         7.78 o                         
  -4  11   1        246.84        251.28        11.61 o                         
  -3  11   1        493.55        535.56        17.01 o                         
  -2  11   1         86.32        128.63         7.02 o                         
  -1  11   1        307.89        300.29        10.97 o                         
   0  11   1        371.24        440.13        13.77 o                         
   1  11   1        485.83        483.41        15.61 o                         
   2  11   1        978.59       1030.06        29.02 o                         
   3  11   1        164.38        150.95         8.32 o                         
   4  11   1        106.69         78.87         9.58 o                         
   5  11   1        113.28        114.50        10.24 o                         
   6  11   1          7.72          2.54         7.61 o                         
   7  11   1        530.28        527.71        21.50 o                         
   8  11   1         21.02         24.25         8.78 o                         
   9  11   1         13.40          9.44         8.66 o                         
  10  11   1          3.57          2.77         9.54 o                         
  11  11   1        180.30        195.24        11.42 o                         
  12  11   1          0.73          1.33        23.48 o                         
 -14  12   1          3.66          5.60         9.01 o                         
 -13  12   1          0.00         -8.11        10.42 o                         
 -12  12   1          0.07         15.90         9.20 o                         
 -11  12   1        529.13        491.21        25.31 o                         
 -10  12   1        267.33        254.71        13.31 o                         
  -9  12   1        224.41        247.73        12.98 o                         
  -8  12   1        336.60        375.44        17.21 o                         
  -7  12   1         61.28         73.26        22.35 o                         
  -6  12   1        777.27        762.26        31.94 o                         
  -5  12   1       2076.91       2143.43        62.03 o                         
  -4  12   1         98.61         97.85         9.06 o                         
  -3  12   1        498.09        505.85        16.58 o                         
  -2  12   1        895.44        855.54        24.36 o                         
  -1  12   1         89.41         70.74         7.42 o                         
   0  12   1        324.02        376.48        13.24 o                         
   1  12   1          5.18         -5.21         7.04 o                         
   2  12   1          4.55         12.46         8.45 o                         
   3  12   1        611.41        704.68        25.91 o                         
   4  12   1        515.12        441.46        19.50 o                         
   5  12   1         90.74         86.89         9.23 o                         
   6  12   1        167.36        165.82        10.67 o                         
   7  12   1        379.16        450.67        28.27 o                         
   8  12   1          6.93         18.20        10.30 o                         
   9  12   1          7.38         17.91        11.30 o                         
  10  12   1         48.31         44.98        10.99 o                         
  11  12   1        163.09        166.96        68.70 o                         
 -14  13   1          0.29        -12.48        17.24 o                         
 -13  13   1         24.66          7.35         9.05 o                         
 -12  13   1          1.23         -9.72        16.54 o                         
 -11  13   1          0.77         -9.56         9.56 o                         
 -10  13   1         22.58         18.58        10.57 o                         
  -9  13   1        289.09        316.43        16.08 o                         
  -8  13   1         14.82         61.61        17.63 o                         
  -7  13   1       1766.87       1853.39        72.23 o                         
  -6  13   1        894.13        831.26        34.84 o                         
  -5  13   1        216.31        215.50        15.16 o                         
  -4  13   1         21.66         20.05        10.63 o                         
  -3  13   1        333.67        367.91        19.58 o                         
  -2  13   1         35.39         46.83        11.42 o                         
  -1  13   1        480.56        507.73        21.75 o                         
   0  13   1          0.80          7.53         8.81 o                         
   1  13   1        280.14        316.23        14.32 o                         
   2  13   1         18.73         31.26        12.33 o                         
   3  13   1        180.83        196.14        15.46 o                         
   4  13   1        114.65        141.63        12.83 o                         
   5  13   1         21.94         19.48         9.90 o                         
   6  13   1         37.86         22.04        10.41 o                         
   7  13   1        137.97        137.94        12.18 o                         
   8  13   1         23.84         41.82        13.72 o                         
   9  13   1          4.86          1.82        11.64 o                         
  10  13   1          5.75         14.00        10.35 o                         
 -13  14   1         58.63         60.16        21.26 o                         
 -12  14   1         64.39         51.38         9.42 o                         
 -11  14   1         16.90         28.76        10.58 o                         
 -10  14   1          6.93          6.63         9.30 o                         
  -9  14   1        394.35        303.99        15.08 o                         
  -8  14   1         32.64         25.93        10.02 o                         
  -7  14   1         19.80         17.93        11.34 o                         
  -6  14   1        310.77        377.52        19.03 o                         
  -5  14   1        894.00        937.68        44.37 o                         
  -4  14   1        175.94        156.81        11.77 o                         
  -3  14   1        561.24        639.43        27.36 o                         
  -2  14   1        608.36        653.20        27.79 o                         
  -1  14   1        742.02        787.19        38.03 o                         
   0  14   1        578.25        597.91        23.44 o                         
   1  14   1         58.35         46.29        10.01 o                         
   2  14   1        122.33        149.32        13.18 o                         
   3  14   1         74.34         76.98        12.54 o                         
   4  14   1         13.57          4.71        10.11 o                         
   5  14   1         46.68         49.51        10.90 o                         
   6  14   1         33.51         50.95        11.53 o                         
   7  14   1         13.10          6.78        11.42 o                         
   8  14   1         24.68         27.55        12.52 o                         
   9  14   1          2.18         -9.26        22.15 o                         
 -12  15   1         28.89         42.02        13.29 o                         
 -11  15   1          6.53         -2.34        11.64 o                         
 -10  15   1          5.39         10.64         8.91 o                         
  -9  15   1         39.26         48.76        10.32 o                         
  -8  15   1         54.51         80.61        10.51 o                         
  -7  15   1         20.55         28.64        11.17 o                         
  -6  15   1         99.85        118.16        12.84 o                         
  -5  15   1        247.82        251.65        19.48 o                         
  -4  15   1        246.67        216.83        19.45 o                         
  -3  15   1        109.20         90.65        13.88 o                         
  -2  15   1        551.64        521.67        24.13 o                         
  -1  15   1         86.45         76.69        15.71 o                         
   0  15   1        254.37        279.69        20.57 o                         
   1  15   1          4.40         22.58        10.57 o                         
   2  15   1        134.53        131.11        11.77 o                         
   3  15   1          0.27         -3.23        10.42 o                         
   4  15   1          0.43         -4.51        10.51 o                         
   5  15   1         11.29         20.29        12.14 o                         
   6  15   1         85.25         66.17        11.17 o                         
   7  15   1        127.56        107.84        14.72 o                         
 -10  16   1         35.35         50.98        14.48 o                         
  -9  16   1         28.62         51.54         9.54 o                         
  -8  16   1        195.91        149.97        12.39 o                         
  -7  16   1        171.36        129.06        12.89 o                         
  -6  16   1        224.55        225.73        17.69 o                         
  -5  16   1          2.80          0.59        13.24 o                         
  -4  16   1        284.34        336.83        59.23 o                         
  -3  16   1         78.99         76.59        12.27 o                         
  -2  16   1         99.69         92.89        13.01 o                         
  -1  16   1          0.41          0.57        12.00 o                         
   0  16   1        110.17         97.67        13.31 o                         
   1  16   1         17.36          8.60        11.89 o                         
   2  16   1        149.11        111.11        13.68 o                         
   3  16   1         10.93          8.18        14.30 o                         
   4  16   1         15.43          8.03        12.37 o                         
   5  16   1         35.81         44.75        13.93 o                         
   6  16   1         21.32         50.71        33.12 o                         
  -8  17   1          6.57         -1.73        15.65 o                         
  -7  17   1          3.08         -5.05        10.99 o                         
  -6  17   1         45.47         23.90        10.99 o                         
  -5  17   1         58.92         72.18        17.80 o                         
  -4  17   1          2.18         -4.32        15.51 o                         
  -3  17   1         27.95         25.62        16.46 o                         
  -2  17   1         30.04         22.69        16.64 o                         
  -1  17   1        164.26        154.01        23.20 o                         
   0  17   1          1.79         -9.77        11.89 o                         
   1  17   1          4.24          4.55        11.64 o                         
   2  17   1        319.16        248.48        20.86 o                         
   3  17   1        292.85        253.39        18.49 o                         
   4  17   1        348.22        239.52        42.35 o                         
  -6  18   1          8.33          7.42        24.31 o                         
  -5  18   1        225.12        332.94        44.42 o                         
  -4  18   1         66.49         54.35        26.12 o                         
  -3  18   1         16.69         11.30        17.10 o                         
  -2  18   1          0.73         -8.65        24.02 o                         
  -1  18   1          0.85        -11.03        22.47 o                         
   0  18   1          2.95          7.88        49.47 o                         
   1  18   1          0.12         29.28        34.31 o                         
   1 -19   2         26.65         18.00        22.64 o                         
   2 -19   2         24.61         26.03        16.89 o                         
   3 -19   2         33.99          4.30        25.78 o                         
  -4 -18   2          0.65         25.41        41.40 o                         
  -3 -18   2        395.27        416.50        85.52 o                         
  -2 -18   2        161.51        202.26        47.41 o                         
  -1 -18   2         30.64         24.67        13.55 o                         
   0 -18   2         11.82         10.13        13.42 o                         
   1 -18   2          1.43          0.59        13.85 o                         
   2 -18   2          2.46          1.94        15.89 o                         
   3 -18   2         13.04         12.02        15.24 o                         
   4 -18   2          9.06         -0.78        15.12 o                         
   6 -18   2          2.59         -3.53        18.02 o                         
   7 -18   2         41.22         40.39        39.53 o                         
  -6 -17   2        121.91         64.94        31.05 o                         
  -5 -17   2         43.61         40.30        13.68 o                         
  -4 -17   2          0.09          8.59        12.68 o                         
  -3 -17   2         15.07         24.05        14.20 o                         
  -2 -17   2        138.66        153.45        18.20 o                         
  -1 -17   2        435.36        405.76        30.12 o                         
   0 -17   2         21.78         46.26        13.22 o                         
   1 -17   2        193.58        184.55        17.26 o                         
   2 -17   2        177.79        171.67        33.84 o                         
   3 -17   2         19.38         25.62        14.20 o                         
   4 -17   2        352.11        343.91        29.28 o                         
   5 -17   2         55.23         66.69        11.75 o                         
   6 -17   2         88.33         79.21        12.40 o                         
   7 -17   2         55.15         32.81        10.30 o                         
   8 -17   2        135.46        140.01        13.32 o                         
   9 -17   2         35.06         10.45        18.61 o                         
  -7 -16   2          8.97          7.48        14.69 o                         
  -6 -16   2         79.91         64.13        12.93 o                         
  -5 -16   2          6.36          7.26        15.36 o                         
  -4 -16   2          5.61          2.21        11.21 o                         
  -3 -16   2        350.37        331.69        19.95 o                         
  -2 -16   2        143.81        169.10        25.87 o                         
  -1 -16   2         11.06          6.17        12.07 o                         
   0 -16   2         18.57          2.81        11.94 o                         
   1 -16   2         38.37         42.34        13.30 o                         
   2 -16   2          0.21         -9.73        13.20 o                         
   3 -16   2         55.81         60.74        11.88 o                         
   4 -16   2        239.78        252.79        13.62 o                         
   5 -16   2         85.24         73.26        10.49 o                         
   6 -16   2         35.35         44.18         9.84 o                         
   7 -16   2        346.86        402.72        18.50 o                         
   8 -16   2          1.94         14.30        12.60 o                         
   9 -16   2          5.43         20.82         9.69 o                         
  10 -16   2        210.92        227.99        14.41 o                         
  -9 -15   2          4.99          3.81        19.32 o                         
  -8 -15   2        113.01         83.68        12.43 o                         
  -7 -15   2        234.40        215.69        16.81 o                         
  -6 -15   2        136.33        123.72        13.56 o                         
  -5 -15   2         80.36         72.75        10.99 o                         
  -4 -15   2        105.16        104.84        11.27 o                         
  -3 -15   2        206.61        173.41        23.84 o                         
  -2 -15   2         39.38         23.55        10.79 o                         
  -1 -15   2       1002.95       1119.87        42.84 o                         
   0 -15   2        107.55        121.55        11.89 o                         
   1 -15   2        120.01         84.43        11.34 o                         
   2 -15   2         55.00         53.48        10.23 o                         
   3 -15   2         26.55         11.58        10.79 o                         
   4 -15   2       1058.84       1081.57        38.48 o                         
   5 -15   2        820.81        909.13        42.37 o                         
   6 -15   2        553.00        545.53        27.51 o                         
   7 -15   2        230.27        255.33        13.70 o                         
   8 -15   2         25.19         44.36         9.66 o                         
   9 -15   2         34.57         78.91        31.26 o                         
  10 -15   2          8.70         -1.92        11.23 o                         
  11 -15   2         89.50        106.52        15.75 o                         
  12 -15   2         52.49         32.90        10.54 o                         
 -10 -14   2         19.98         37.10        18.75 o                         
  -9 -14   2         38.57         36.74        11.48 o                         
  -8 -14   2         55.19         42.81        12.93 o                         
  -7 -14   2        405.82        414.99        26.50 o                         
  -6 -14   2         37.12         36.00        10.17 o                         
  -5 -14   2         38.68         26.51        11.40 o                         
  -4 -14   2         17.54         18.36         8.82 o                         
  -3 -14   2         16.99         -3.23         8.53 o                         
  -2 -14   2        222.54        185.60        11.19 o                         
  -1 -14   2        137.63        135.99        10.49 o                         
   0 -14   2          1.87         -1.02         8.82 o                         
   1 -14   2        778.01        795.70        29.75 o                         
   2 -14   2          7.91          0.87        10.22 o                         
   3 -14   2        277.42        241.23        12.65 o                         
   4 -14   2        137.24        128.11        11.04 o                         
   5 -14   2         21.69         27.47        11.25 o                         
   6 -14   2         25.57         29.73         8.97 o                         
   7 -14   2        191.81        186.62        12.07 o                         
   8 -14   2         42.70         48.26        10.48 o                         
   9 -14   2        369.77        363.72        15.50 o                         
  10 -14   2        540.65        576.10        23.87 o                         
  11 -14   2         17.96          1.56        11.38 o                         
  12 -14   2         18.70         13.49        15.16 o                         
  13 -14   2          0.00         18.70        22.50 o                         
 -11 -13   2         25.54         19.18        18.13 o                         
 -10 -13   2          0.08          4.07        10.57 o                         
  -9 -13   2         69.11         79.70        10.07 o                         
  -8 -13   2          0.02         12.88        10.50 o                         
  -7 -13   2          2.59         20.26        13.49 o                         
  -6 -13   2        223.59        217.36        11.77 o                         
  -5 -13   2        133.85        127.31         9.76 o                         
  -4 -13   2         12.98         19.66         7.93 o                         
  -3 -13   2          2.36          4.45        13.00 o                         
  -2 -13   2        293.42        345.38        21.34 o                         
  -1 -13   2        179.81        193.16        10.67 o                         
   0 -13   2        888.68        879.31        27.26 o                         
   1 -13   2          2.63          6.87         7.64 o                         
   2 -13   2          3.18         -0.77         8.05 o                         
   3 -13   2        287.22        287.51        12.65 o                         
   4 -13   2         24.78         33.49         9.15 o                         
   5 -13   2         13.33        127.51        24.47 o                         
   6 -13   2         53.49         55.64        11.41 o                         
   7 -13   2        336.44        291.64        16.82 o                         
   8 -13   2         34.24         14.33         8.63 o                         
   9 -13   2          6.56         10.56         8.65 o                         
  10 -13   2          0.28          6.59         8.63 o                         
  11 -13   2        123.75         92.42        10.19 o                         
  12 -13   2         40.48         23.45         9.70 o                         
  13 -13   2         13.16          4.74        13.30 o                         
 -12 -12   2         31.43         32.96        12.90 o                         
 -11 -12   2         29.92         30.70         9.32 o                         
 -10 -12   2         19.08         12.74         9.95 o                         
  -9 -12   2        794.17        846.60        33.93 o                         
  -8 -12   2        408.09        399.82        17.72 o                         
  -7 -12   2        480.95        486.45        17.57 o                         
  -6 -12   2         52.95         57.25         8.15 o                         
  -5 -12   2         69.09         43.91         7.94 o                         
  -4 -12   2        710.08        729.27        26.40 o                         
  -3 -12   2        308.30        318.26        12.55 o                         
  -2 -12   2          5.42          6.65         6.83 o                         
  -1 -12   2        311.70        349.22        13.03 o                         
   0 -12   2          7.18         -0.39         6.98 o                         
   1 -12   2        538.06        597.86        19.45 o                         
   2 -12   2        980.51        925.86        26.21 o                         
   3 -12   2        679.68        774.27        24.02 o                         
   4 -12   2         34.18         65.67        10.33 o                         
   5 -12   2          1.98         26.96        13.84 o                         
   6 -12   2        732.17        768.49        23.33 o                         
   7 -12   2       1807.15       1754.50        67.41 o                         
   8 -12   2         33.45         41.19         7.95 o                         
   9 -12   2       1026.13       1104.87        39.18 o                         
  10 -12   2         20.75          5.00         8.50 o                         
  11 -12   2         87.85         76.98         9.65 o                         
  12 -12   2        245.60        255.49        18.98 o                         
  13 -12   2         42.33         29.98         8.55 o                         
  14 -12   2          3.63         -1.96        20.54 o                         
 -13 -11   2        117.03        170.56        35.31 o                         
 -12 -11   2         20.67         27.76         8.29 o                         
 -11 -11   2        118.15        132.67        14.23 o                         
 -10 -11   2          9.06         13.96        10.72 o                         
  -9 -11   2        320.02        348.79        18.21 o                         
  -8 -11   2         32.04         28.79         8.38 o                         
  -7 -11   2        698.74        756.28        25.05 o                         
  -6 -11   2        257.89        277.39        14.47 o                         
  -5 -11   2         11.36         19.46         6.98 o                         
  -4 -11   2          0.06          6.69         6.15 o                         
  -3 -11   2        370.66        427.31        14.32 o                         
  -2 -11   2          8.64          4.64         6.18 o                         
  -1 -11   2          0.23         -0.33         5.64 o                         
   0 -11   2         57.17         43.68         7.70 o                         
   1 -11   2        725.13        786.58        21.13 o                         
   2 -11   2         10.67         18.72         6.35 o                         
   3 -11   2       1229.35       1218.01        36.58 o                         
   4 -11   2        178.28        212.11         9.95 o                         
   5 -11   2        184.51        233.89        10.00 o                         
   6 -11   2         85.71        109.02         8.96 o                         
   7 -11   2        869.79        919.32        26.37 o                         
   8 -11   2        917.75        839.93        30.13 o                         
   9 -11   2        488.75        429.93        16.79 o                         
  10 -11   2        240.73        246.09        13.47 o                         
  11 -11   2        226.61        172.03        26.51 o                         
  12 -11   2        268.17        233.18        13.35 o                         
  13 -11   2        144.93        124.33        16.14 o                         
  14 -11   2         19.45         14.65         8.33 o                         
  15 -11   2         53.48         59.25        20.33 o                         
 -14 -10   2         19.05          3.40        24.34 o                         
 -13 -10   2         53.57         42.09         7.69 o                         
 -12 -10   2          6.24         15.40         9.19 o                         
 -11 -10   2        839.88        851.65        40.03 o                         
 -10 -10   2         50.95         43.63        11.07 o                         
  -9 -10   2         53.76         64.19         8.28 o                         
  -8 -10   2         87.71        100.73         8.77 o                         
  -7 -10   2         33.09         39.61         8.95 o                         
  -6 -10   2         29.11         50.94         7.51 o                         
  -5 -10   2       1030.14       1051.59        29.49 o                         
  -4 -10   2         16.76         26.04         5.86 o                         
  -3 -10   2          7.10         -2.01         6.97 o                         
  -2 -10   2        635.96        725.01        20.56 o                         
  -1 -10   2         49.78         35.91         4.90 o                         
   0 -10   2       1685.27       1530.82        36.79 o                         
   1 -10   2       2290.20       2546.47        58.14 o                         
   2 -10   2          2.09         13.86         4.71 o                         
   3 -10   2       1006.75       1013.44        27.41 o                         
   4 -10   2        209.23        224.59         8.59 o                         
   5 -10   2        553.83        566.81        17.86 o                         
   6 -10   2        107.22        139.17         6.89 o                         
   7 -10   2        101.95        118.69         6.86 o                         
   8 -10   2        197.44        235.90        10.01 o                         
   9 -10   2        150.32        192.61        14.80 o                         
  10 -10   2        401.47        422.21        19.44 o                         
  11 -10   2        396.20        369.98        20.23 o                         
  12 -10   2         39.42         23.79        12.10 o                         
  13 -10   2          0.18          7.77        12.37 o                         
  14 -10   2         78.56         72.45        10.36 o                         
  15 -10   2          5.31          0.36        10.01 o                         
 -14  -9   2         15.94         16.21         9.84 o                         
 -13  -9   2         54.99         42.42         8.02 o                         
 -12  -9   2         35.09         16.20        10.25 o                         
 -11  -9   2        103.18        107.77        25.81 o                         
 -10  -9   2        364.97        360.82        14.26 o                         
  -9  -9   2          0.07         -6.41         7.19 o                         
  -8  -9   2          0.09          0.98         6.53 o                         
  -7  -9   2         21.82         35.55         6.62 o                         
  -6  -9   2         73.47         68.20         7.88 o                         
  -5  -9   2         61.76         73.51         6.22 o                         
  -4  -9   2         18.98         17.23         5.12 o                         
  -3  -9   2       3157.58       2940.79        75.47 o                         
  -2  -9   2         85.65         92.92         6.79 o                         
  -1  -9   2        115.12        107.55         5.69 o                         
   0  -9   2        760.19        630.37        17.18 o                         
   1  -9   2        538.02        476.86        13.73 o                         
   2  -9   2       1815.97       1976.55        51.34 o                         
   3  -9   2        768.65        760.26        20.75 o                         
   4  -9   2       1849.94       1814.19        45.11 o                         
   5  -9   2       1477.03       1426.43        37.61 o                         
   6  -9   2          0.32         -3.14         5.47 o                         
   7  -9   2        160.26        177.05         6.77 o                         
   8  -9   2        171.03        165.61         7.16 o                         
   9  -9   2         58.25         78.10         5.99 o                         
  10  -9   2         88.88         99.64        10.42 o                         
  11  -9   2         24.21         25.91         7.41 o                         
  12  -9   2       1121.53       1078.50        35.83 o                         
  13  -9   2        448.16        413.19        27.61 o                         
  14  -9   2         13.91          3.91         8.36 o                         
  15  -9   2         55.92         53.64        35.72 o                         
 -15  -8   2          1.84          4.94         9.74 o                         
 -14  -8   2          0.04         -2.79         8.01 o                         
 -13  -8   2        124.57        157.89         9.00 o                         
 -12  -8   2        504.89        548.27        41.34 o                         
 -11  -8   2        763.52        777.63        30.32 o                         
 -10  -8   2         11.28          2.88        11.07 o                         
  -9  -8   2         43.99         38.51        11.77 o                         
  -8  -8   2         90.02         71.57         7.63 o                         
  -7  -8   2        157.21        142.04         7.13 o                         
  -6  -8   2         45.74         43.69         7.93 o                         
  -5  -8   2          2.38         -4.50         4.50 o                         
  -4  -8   2          1.07         -2.02         4.63 o                         
  -3  -8   2       4514.68       4595.24       146.84 o                         
  -2  -8   2       3826.83       3879.91        98.12 o                         
  -1  -8   2        424.28        553.53        18.94 o                         
   0  -8   2        255.69        321.94        11.49 o                         
   1  -8   2       1333.73       1423.29        43.62 o                         
   2  -8   2       2017.98       2161.59        61.19 o                         
   3  -8   2       4074.34       4435.85       131.80 o                         
   4  -8   2       2594.84       2552.74        65.47 o                         
   5  -8   2        449.92        550.38        15.94 o                         
   6  -8   2        182.83        220.50         6.57 o                         
   7  -8   2          2.25          2.12         4.19 o                         
   8  -8   2        452.04        439.34        11.89 o                         
   9  -8   2       1750.43       1781.50        41.31 o                         
  10  -8   2         65.53         52.50         5.53 o                         
  11  -8   2       1899.44       2026.93        47.06 o                         
  12  -8   2        560.74        487.71        16.99 o                         
  13  -8   2         25.48         13.66         9.32 o                         
  14  -8   2        142.03        138.01        11.27 o                         
  15  -8   2          2.50         94.35        30.52 o                         
  16  -8   2          9.37         -0.57        13.33 o                         
 -15  -7   2          2.99         -7.44         8.50 o                         
 -14  -7   2         23.33         32.80         6.94 o                         
 -13  -7   2        484.57        436.15        14.05 o                         
 -12  -7   2         60.39         46.14         8.08 o                         
 -11  -7   2          7.97         -4.05         9.43 o                         
 -10  -7   2         48.85         31.02         7.31 o                         
  -9  -7   2        651.52        675.51        19.87 o                         
  -8  -7   2        765.42        750.03        22.05 o                         
  -7  -7   2        378.87        368.92        11.68 o                         
  -6  -7   2        504.67        444.36        12.91 o                         
  -5  -7   2         42.97         44.14         4.31 o                         
  -4  -7   2         76.00         42.25         5.67 o                         
  -3  -7   2       2980.99       2952.50       101.63 o                         
  -2  -7   2         92.81        152.76        14.77 o                         
  -1  -7   2        518.21        472.96        26.78 o                         
   0  -7   2      12588.31      12538.93       607.37 o                         
   1  -7   2          8.94          9.85        10.25 o                         
   2  -7   2         15.09          1.43         9.28 o                         
   3  -7   2        782.84        833.54        43.83 o                         
   4  -7   2       3107.79       3339.12       106.35 o                         
   5  -7   2         25.70         45.47         5.17 o                         
   6  -7   2         49.36         72.30         4.33 o                         
   7  -7   2        386.29        349.86        10.01 o                         
   8  -7   2          7.85         18.76         4.35 o                         
   9  -7   2         65.62         79.24         5.17 o                         
  10  -7   2        271.45        276.22         8.91 o                         
  11  -7   2        139.82        148.60         8.32 o                         
  12  -7   2       1134.01       1126.04        32.99 o                         
  13  -7   2          1.66         -0.06         7.48 o                         
  14  -7   2        126.24        100.08        10.22 o                         
  15  -7   2         20.39          9.15         9.66 o                         
  16  -7   2         88.75         85.19        13.21 o                         
 -16  -6   2          0.27          8.27        12.55 o                         
 -15  -6   2         21.46         10.79         6.88 o                         
 -14  -6   2         23.73         12.23         6.63 o                         
 -13  -6   2          9.72         14.03         7.29 o                         
 -12  -6   2        117.52        111.54         9.76 o                         
 -11  -6   2        403.59        374.99        15.61 o                         
 -10  -6   2        734.77        752.97        25.03 o                         
  -9  -6   2        248.96        255.33        12.20 o                         
  -8  -6   2          0.00         -2.75         4.96 o                         
  -7  -6   2       2485.34       2441.20        63.24 o                         
  -6  -6   2        767.80        649.61        20.26 o                         
  -5  -6   2       2788.83       2757.83        82.28 o                         
  -4  -6   2       1409.58       1478.31        62.69 o                         
  -3  -6   2        303.29        258.63        23.28 o                         
  -2  -6   2       6300.60       5628.11       334.97 o                         
  -1  -6   2       4879.84       5195.14       252.56 o                         
   0  -6   2      17899.43      18127.15       877.53 o                         
   1  -6   2       2577.23       2459.42       120.70 o                         
   2  -6   2       1128.15        976.83        49.75 o                         
   3  -6   2       4083.46       4110.64       244.25 o                         
   4  -6   2        189.19        186.69        15.91 o                         
   5  -6   2       4974.51       5396.65       151.71 o                         
   6  -6   2       2609.46       2865.79        70.10 o                         
   7  -6   2        152.54        193.06         6.30 o                         
   8  -6   2        391.50        333.85         8.94 o                         
   9  -6   2         15.35         17.29         5.16 o                         
  10  -6   2         18.77         28.42         4.49 o                         
  11  -6   2        507.33        478.91        15.91 o                         
  12  -6   2       1133.05       1122.48        30.77 o                         
  13  -6   2         15.39          1.69         6.38 o                         
  14  -6   2          0.09          2.16         6.63 o                         
  15  -6   2         24.40         35.00         6.93 o                         
  16  -6   2        123.36        117.50        25.99 o                         
 -16  -5   2          4.88         -0.13         7.98 o                         
 -15  -5   2         41.69         53.51         8.83 o                         
 -14  -5   2        269.89        276.50        14.42 o                         
 -13  -5   2          0.00         -5.89         5.89 o                         
 -12  -5   2        254.09        259.82        15.43 o                         
 -11  -5   2         65.92         69.87         7.37 o                         
 -10  -5   2        384.38        371.94        13.29 o                         
  -9  -5   2        432.06        462.25        14.79 o                         
  -8  -5   2         29.48         36.91         5.04 o                         
  -7  -5   2       2976.79       3016.89        80.02 o                         
  -6  -5   2        563.30        514.53        25.10 o                         
  -5  -5   2        298.55        312.20        15.93 o                         
  -4  -5   2        602.96        572.30        37.72 o                         
  -3  -5   2        624.91        678.69        62.35 o                         
  -2  -5   2       6484.63       5830.04       346.94 o                         
  -1  -5   2       1508.38       1197.13        59.80 o                         
   0  -5   2      26215.49      27632.24      1335.99 o                         
   1  -5   2       5535.89       5273.64       255.97 o                         
   2  -5   2       1383.46       1188.92        59.11 o                         
   3  -5   2        818.17        660.78        42.53 o                         
   4  -5   2        356.91        294.33        20.97 o                         
   5  -5   2         18.21         18.32         9.38 o                         
   6  -5   2       1735.33       1742.91        47.38 o                         
   7  -5   2        177.21        178.27         6.27 o                         
   8  -5   2         63.06         52.81         4.09 o                         
   9  -5   2         26.93         17.51         4.14 o                         
  10  -5   2         39.78         38.82         4.51 o                         
  11  -5   2         17.80         14.82         4.78 o                         
  12  -5   2         87.16         71.92         6.43 o                         
  13  -5   2         75.75         70.85         7.84 o                         
  14  -5   2         27.23         29.81         9.15 o                         
  15  -5   2         88.90         86.79         7.66 o                         
  16  -5   2         46.60         19.63         8.37 o                         
 -16  -4   2          0.00         -2.58         6.69 o                         
 -15  -4   2          0.02          3.64         6.42 o                         
 -14  -4   2          4.14          0.45         7.15 o                         
 -13  -4   2        964.98       1017.67        30.05 o                         
 -12  -4   2         56.97         45.23         6.29 o                         
 -11  -4   2        195.76        192.47         9.69 o                         
 -10  -4   2         10.43         14.47         5.18 o                         
  -9  -4   2         36.26         31.03         6.51 o                         
  -8  -4   2          1.90          3.33         4.32 o                         
  -7  -4   2        111.67        106.24         9.39 o                         
  -6  -4   2         74.31         69.08         8.50 o                         
  -5  -4   2         18.90         42.36        14.33 o                         
  -4  -4   2        206.98        207.44        45.25 o                         
  -3  -4   2      11161.85      11559.77       685.70 o                         
  -2  -4   2      33526.97      37802.59      2238.39 o                         
  -1  -4   2       2356.24       2489.58       121.52 o                         
   0  -4   2        456.96        382.75        20.49 o                         
   1  -4   2      33405.60      37590.63      1817.60 o                         
   2  -4   2        589.10        704.50        35.56 o                         
   3  -4   2        846.87        888.79        44.50 o                         
   4  -4   2        233.35        163.22        11.47 o                         
   5  -4   2        118.64        127.28        14.61 o                         
   6  -4   2        467.85        486.89        15.34 o                         
   7  -4   2       1719.09       1806.63        39.84 o                         
   8  -4   2       3212.02       3242.04        70.82 o                         
   9  -4   2         63.34         70.39         4.63 o                         
  10  -4   2        159.36        198.02         7.10 o                         
  11  -4   2          0.32          0.17         4.44 o                         
  12  -4   2        227.88        206.78        11.65 o                         
  13  -4   2        709.70        727.31        21.02 o                         
  14  -4   2         30.77         20.38         6.00 o                         
  15  -4   2         76.44         75.29         7.45 o                         
  16  -4   2         51.25         47.72         7.14 o                         
 -17  -3   2          8.94         28.56        10.69 o                         
 -16  -3   2         36.34         31.34         7.86 o                         
 -15  -3   2         79.97         82.06         7.83 o                         
 -14  -3   2        217.76        215.90        13.34 o                         
 -13  -3   2        235.65        238.82         9.34 o                         
 -12  -3   2          0.25          5.11         7.81 o                         
 -11  -3   2        395.14        429.45        15.37 o                         
 -10  -3   2       1326.44       1157.52        34.55 o                         
  -9  -3   2         37.41         24.03         5.55 o                         
  -8  -3   2         41.10         31.22         4.66 o                         
  -7  -3   2       4136.78       3932.40       124.96 o                         
  -6  -3   2        108.15         68.87        17.10 o                         
  -5  -3   2       7645.41       7997.43       475.09 o                         
  -4  -3   2      14961.18      14031.02       831.94 o                         
  -3  -3   2      11579.02      11035.01       654.48 o                         
  -2  -3   2       3097.12       2971.37       144.46 o                         
  -1  -3   2       2430.39       2262.42       135.01 o                         
   0  -3   2      17705.12      18629.85       901.13 o                         
   1  -3   2        305.45        183.39        10.53 o                         
   2  -3   2       5570.99       4999.46       242.06 o                         
   3  -3   2       3106.50       2559.53       123.95 o                         
   4  -3   2        177.84        171.49        10.23 o                         
   5  -3   2       2414.63       2526.35       122.65 o                         
   6  -3   2        399.38        442.94        23.16 o                         
   7  -3   2          0.47          2.63         3.19 o                         
   8  -3   2       1078.83       1143.79        26.53 o                         
   9  -3   2        287.04        307.85         9.92 o                         
  10  -3   2        632.49        620.38        15.07 o                         
  11  -3   2        225.75        217.65         8.92 o                         
  12  -3   2       1456.70       1360.25        36.60 o                         
  13  -3   2         30.07         21.27         5.53 o                         
  14  -3   2         77.48         73.30         6.40 o                         
  15  -3   2         35.71         46.03         7.62 o                         
  16  -3   2         69.04         44.20         6.79 o                         
 -17  -2   2        335.29        392.66        20.87 o                         
 -16  -2   2          6.45          0.97         8.80 o                         
 -15  -2   2          1.39          4.51         6.36 o                         
 -14  -2   2        194.39        183.55         8.99 o                         
 -13  -2   2        525.62        503.84        15.57 o                         
 -12  -2   2        159.66        153.01         8.23 o                         
 -11  -2   2        135.13        132.25         7.49 o                         
 -10  -2   2        395.28        386.46        15.03 o                         
  -9  -2   2       1237.70       1079.99        28.51 o                         
  -8  -2   2        569.31        598.88        17.84 o                         
  -7  -2   2       2246.33       2218.64        83.94 o                         
  -6  -2   2        405.79        296.62        23.64 o                         
  -5  -2   2       1513.44       1260.14        76.89 o                         
  -4  -2   2         38.99         71.96        11.04 o                         
  -3  -2   2      51361.93      60228.38      2895.01 o                         
  -2  -2   2       7695.81       6255.08       302.42 o                         
  -1  -2   2       1636.77       2018.67        98.45 o                         
   0  -2   2      20055.13      20021.01       968.08 o                         
   1  -2   2        702.01        604.31        29.74 o                         
   2  -2   2        539.41        292.62        14.90 o                         
   3  -2   2        652.12        633.55        30.96 o                         
   4  -2   2        402.90        323.31        32.28 o                         
   5  -2   2       9025.97       9090.97       439.75 o                         
   6  -2   2       1107.28        872.16        44.10 o                         
   7  -2   2        598.88        701.79        19.95 o                         
   8  -2   2          5.27         11.55         3.38 o                         
   9  -2   2        111.57        168.52         6.37 o                         
  10  -2   2        199.56        228.99         8.09 o                         
  11  -2   2        455.77        412.33        11.83 o                         
  12  -2   2        959.35        947.71        25.96 o                         
  13  -2   2       3008.67       3037.75        81.71 o                         
  14  -2   2         28.04         17.87         6.41 o                         
  15  -2   2         38.03         52.48         6.63 o                         
  16  -2   2        214.31        176.61        12.68 o                         
 -17  -1   2          6.51          9.19         7.49 o                         
 -16  -1   2        142.29        146.19         9.80 o                         
 -15  -1   2         58.70         63.15         6.95 o                         
 -14  -1   2        404.31        349.33        12.77 o                         
 -13  -1   2        289.40        295.29        10.74 o                         
 -12  -1   2         72.74         94.00         6.32 o                         
 -11  -1   2         19.53         19.20         4.88 o                         
 -10  -1   2         12.44          7.14         5.35 o                         
  -9  -1   2        156.36        204.43         7.59 o                         
  -8  -1   2        494.48        506.48        16.17 o                         
  -7  -1   2       2007.11       1824.42       111.28 o                         
  -6  -1   2         45.54         50.42        12.72 o                         
  -5  -1   2          1.55          0.65         9.80 o                         
  -4  -1   2      26245.17      28889.00      1711.58 o                         
  -3  -1   2        940.25        760.96        66.02 o                         
  -2  -1   2       3365.48       2832.96       167.90 o                         
  -1  -1   2       6335.60       5345.35       258.42 o                         
   0  -1   2      17845.81      20290.51       980.97 o                         
   1  -1   2       8944.10       8381.25       405.36 o                         
   2  -1   2       2510.41       2481.03       119.89 o                         
   3  -1   2        140.78        238.43        15.57 o                         
   4  -1   2       1137.38       1144.58        55.68 o                         
   5  -1   2       2110.29       2125.55       103.08 o                         
   6  -1   2          3.66          8.10        13.89 o                         
   7  -1   2         69.18        126.64         5.78 o                         
   8  -1   2        732.10        657.22        16.72 o                         
   9  -1   2        240.42        212.28         7.82 o                         
  10  -1   2        252.16        296.66        10.96 o                         
  11  -1   2         20.89          5.62         4.43 o                         
  12  -1   2        238.74        216.79         8.40 o                         
  13  -1   2         87.87        102.55         7.52 o                         
  14  -1   2        280.94        280.23        12.61 o                         
  15  -1   2          4.31         15.27         5.98 o                         
  16  -1   2         23.13         11.88         6.90 o                         
 -17   0   2         60.90         25.93         7.60 o                         
 -16   0   2        153.72        157.61        12.28 o                         
 -15   0   2          4.49          4.94         6.33 o                         
 -14   0   2          6.87          6.13         6.18 o                         
 -13   0   2         61.88         48.53         6.17 o                         
 -12   0   2         23.20         23.98         4.90 o                         
 -11   0   2         22.92         17.20         5.07 o                         
 -10   0   2        351.00        374.97        13.45 o                         
  -9   0   2          0.10          6.52         4.07 o                         
  -8   0   2        427.74        534.94        22.71 o                         
  -6   0   2        102.21         75.84        10.20 o                         
  -5   0   2         39.50         53.05         7.16 o                         
  -4   0   2       2527.49       2276.22       110.17 o                         
  -3   0   2       5407.08       4948.17       415.65 o                         
  -2   0   2       1519.28       1462.40        87.50 o                         
  -1   0   2       9727.26       9035.30       535.43 o                         
   0   0   2      16397.13      18622.13       900.46 o                         
   1   0   2       3181.12       2886.59       139.99 o                         
   2   0   2       1893.69       1756.14        73.88 o                         
   3   0   2       2298.12       1481.42        72.53 o                         
   4   0   2       4143.86       3548.77       172.29 o                         
   5   0   2       2129.26       2305.42       137.65 o                         
   6   0   2        149.54         54.96        10.43 o                         
   7   0   2       1460.74       1827.11        51.96 o                         
   8   0   2        793.77        657.84        16.57 o                         
   9   0   2          1.58         -3.13         3.99 o                         
  10   0   2        189.74        218.22         7.04 o                         
  11   0   2        260.76        305.51         9.64 o                         
  12   0   2       2389.02       2355.22        63.46 o                         
  13   0   2        344.45        368.72        11.88 o                         
  14   0   2        212.78        210.95        14.53 o                         
  15   0   2        886.36        992.32        33.59 o                         
  16   0   2         98.07         82.85        10.01 o                         
 -17   1   2        111.32        117.65        14.83 o                         
 -16   1   2          1.31          0.86         6.92 o                         
 -15   1   2         65.51         69.05         7.41 o                         
 -14   1   2        487.96        432.67        14.94 o                         
 -13   1   2         14.70         11.72         5.96 o                         
 -12   1   2        113.25         56.89        49.23 o                         
 -11   1   2        266.98        286.20         8.83 o                         
 -10   1   2         66.63         82.54         7.38 o                         
  -9   1   2         23.13         40.19         5.40 o                         
  -8   1   2       5718.36       5228.31       165.86 o                         
  -7   1   2       6034.50       5333.36       318.01 o                         
  -6   1   2       4232.19       4381.56       212.41 o                         
  -5   1   2        918.13       1032.13        51.48 o                         
  -4   1   2         46.54         17.80         5.38 o                         
  -3   1   2       2121.11       1646.74        98.74 o                         
  -2   1   2       3813.38       3557.13       211.11 o                         
  -1   1   2         83.55         47.29        12.74 o                         
   0   1   2       2855.90       2188.80       130.36 o                         
   1   1   2        190.96        137.90        10.83 o                         
   2   1   2      34161.00      39356.66      2330.38 o                         
   3   1   2       1036.86        874.58        53.45 o                         
   4   1   2       3947.70       3400.88       286.37 o                         
   5   1   2        331.86        408.90        28.75 o                         
   6   1   2        729.00        667.33        27.20 o                         
   7   1   2       1142.16       1117.30        34.58 o                         
   8   1   2         45.68         49.96         3.69 o                         
   9   1   2       1578.74       1481.19        33.30 o                         
  10   1   2       1016.27       1002.72        26.70 o                         
  11   1   2        452.97        451.69        12.97 o                         
  12   1   2        117.73        120.58         6.39 o                         
  13   1   2        351.35        367.94        11.89 o                         
  14   1   2        125.17        134.33         7.91 o                         
  15   1   2        135.93        154.74        15.00 o                         
  16   1   2         84.30         54.44        10.18 o                         
 -17   2   2        119.47        127.71        18.36 o                         
 -16   2   2          7.55          2.18         7.86 o                         
 -15   2   2         57.76         52.08         7.33 o                         
 -14   2   2        169.05        151.21         7.78 o                         
 -13   2   2       1262.28       1164.94        33.83 o                         
 -12   2   2        103.01        259.08       174.76 o                         
 -11   2   2         25.76         25.24         5.07 o                         
 -10   2   2         74.69         86.31         8.61 o                         
  -9   2   2        137.75        143.89         7.57 o                         
  -8   2   2          3.61         14.27         5.50 o                         
  -7   2   2       2934.07       2860.92       170.47 o                         
  -6   2   2         89.89         38.51         8.48 o                         
  -5   2   2        462.22        472.35        25.00 o                         
  -4   2   2       2197.85       1920.90       114.88 o                         
  -3   2   2         20.00          8.41         8.60 o                         
  -2   2   2        971.87        920.78        56.15 o                         
  -1   2   2        166.25         71.74         9.56 o                         
   0   2   2        372.88        300.04        28.77 o                         
   1   2   2       7183.79       5882.80       348.83 o                         
   2   2   2       2671.38       2592.10       154.72 o                         
   3   2   2       1408.23       1201.59        73.33 o                         
   4   2   2        323.28        400.90        27.75 o                         
   5   2   2        150.41        182.62        43.20 o                         
   6   2   2       4658.42       4803.49       152.85 o                         
   7   2   2        579.34        535.16        16.45 o                         
   8   2   2        550.78        500.10        14.04 o                         
   9   2   2        757.38        659.41        16.21 o                         
  10   2   2        199.28        256.75         8.77 o                         
  11   2   2        762.11        640.68        20.95 o                         
  12   2   2        646.06        612.25        17.78 o                         
  13   2   2       1612.02       1636.02        47.44 o                         
  14   2   2        938.56        886.39        30.72 o                         
  15   2   2          1.17          2.14         5.96 o                         
  16   2   2          0.03         -8.05         8.08 o                         
 -17   3   2          0.79          4.56         7.72 o                         
 -16   3   2         16.83         18.16         7.64 o                         
 -15   3   2         12.66          9.41         7.01 o                         
 -12   3   2        173.59        156.02         7.29 o                         
 -11   3   2        313.78        354.28        10.96 o                         
 -10   3   2        292.67        340.49        10.34 o                         
  -9   3   2        411.72        395.86        11.35 o                         
  -8   3   2        224.04        322.11        12.10 o                         
  -7   3   2      12314.53      12444.16       520.84 o                         
  -6   3   2       5090.64       5181.75       251.47 o                         
  -5   3   2       1121.96        915.35        46.11 o                         
  -4   3   2        296.41        203.40        16.83 o                         
  -3   3   2        722.55       1028.95        63.06 o                         
  -2   3   2      17728.41      19913.85      1180.16 o                         
  -1   3   2      14281.09      13412.41       795.27 o                         
   0   3   2         23.47         32.90         8.87 o                         
   1   3   2       8109.60       7033.40       417.76 o                         
   2   3   2      14242.39      13877.51       822.59 o                         
   3   3   2       5054.43       4637.81       276.31 o                         
   4   3   2       1816.96       1848.03       112.36 o                         
   5   3   2        106.28        145.38        18.75 o                         
   6   3   2        934.50        908.26        24.19 o                         
   7   3   2        474.88        510.57        14.55 o                         
   8   3   2        434.02        456.36        13.79 o                         
   9   3   2       1331.66       1343.25        32.63 o                         
  10   3   2          0.33         -3.79         4.27 o                         
  11   3   2        114.69         77.76         5.80 o                         
  12   3   2          0.73          4.77         5.35 o                         
  13   3   2       1038.63       1000.59        30.24 o                         
  14   3   2         82.24         87.09         6.45 o                         
  15   3   2         46.81         29.33         6.09 o                         
 -17   4   2          0.02          4.90         8.21 o                         
 -16   4   2         74.54        117.19        10.08 o                         
 -15   4   2        420.42        397.19        14.79 o                         
 -13   4   2        122.99        137.75        10.54 o                         
 -12   4   2          0.36         -5.59         5.59 o                         
 -11   4   2        749.06        751.05        20.50 o                         
 -10   4   2         41.55         42.83         7.27 o                         
  -9   4   2        623.86        645.54        18.40 o                         
  -8   4   2        961.35       1118.41        29.72 o                         
  -7   4   2        465.45        432.37        16.21 o                         
  -6   4   2       1444.14       1350.65        67.80 o                         
  -5   4   2        828.94        695.92        36.57 o                         
  -4   4   2       1700.43       1680.22       101.77 o                         
  -3   4   2        480.44        436.89        29.83 o                         
  -2   4   2       3076.07       3101.35       185.30 o                         
  -1   4   2       1613.01       1814.82       109.40 o                         
   0   4   2       3203.26       2892.88       172.74 o                         
   1   4   2       8331.86       7849.18       466.21 o                         
   2   4   2       2309.53       1928.82       116.72 o                         
   3   4   2       1918.43       1683.73       102.27 o                         
   4   4   2        924.26        962.47        61.40 o                         
   5   4   2        336.85        301.04        11.04 o                         
   6   4   2        923.84       1052.03        27.89 o                         
   7   4   2         51.59         40.63         4.64 o                         
   8   4   2        120.25         96.85         6.34 o                         
   9   4   2       1389.47       1314.14        36.36 o                         
  10   4   2         23.51          9.04         6.15 o                         
  11   4   2        738.68        777.11        22.25 o                         
  12   4   2          1.99          4.44         5.26 o                         
  13   4   2         27.27         37.18         5.70 o                         
  14   4   2         54.08         43.11         6.13 o                         
  15   4   2        121.13        144.45         9.13 o                         
 -17   5   2          0.26         -9.92         9.92 o                         
 -16   5   2         78.31         70.48         9.43 o                         
 -14   5   2       1931.28       1887.73        61.95 o                         
 -12   5   2          5.14          1.68         7.56 o                         
 -11   5   2       1516.98       1420.50        34.76 o                         
 -10   5   2        201.91        186.97         8.38 o                         
  -9   5   2         19.95         22.90         4.74 o                         
  -8   5   2      10787.01      10837.03       287.66 o                         
  -7   5   2       1683.07       2230.53        77.26 o                         
  -6   5   2         87.78         77.10         7.88 o                         
  -5   5   2        321.47        230.12        16.65 o                         
  -4   5   2       1971.49       1745.03       106.33 o                         
  -3   5   2       4568.79       4234.94       252.61 o                         
  -2   5   2         86.67        102.71        15.01 o                         
  -1   5   2        218.22        132.23        15.03 o                         
   0   5   2         18.12          1.90        11.65 o                         
   1   5   2        446.78        458.92        32.46 o                         
   2   5   2        783.64        873.29        55.64 o                         
   3   5   2        398.64        372.89        33.68 o                         
   4   5   2         29.11         26.63         5.61 o                         
   5   5   2         63.44         86.23         5.53 o                         
   6   5   2        195.49        174.58         6.64 o                         
   7   5   2        710.14        658.30        21.48 o                         
   8   5   2          8.91         11.03         4.61 o                         
   9   5   2        443.25        459.56        13.77 o                         
  10   5   2        492.39        468.97        16.11 o                         
  11   5   2          8.51          1.46         5.18 o                         
  12   5   2        208.73        247.06        11.71 o                         
  13   5   2         78.47         95.41         6.49 o                         
  14   5   2        452.17        426.47        20.13 o                         
  15   5   2         17.03         18.43        11.40 o                         
 -17   6   2         17.88         14.79        11.02 o                         
 -16   6   2        651.80        770.63        43.05 o                         
 -13   6   2        480.36        445.12        14.87 o                         
 -12   6   2       1851.69       1886.20        58.69 o                         
 -11   6   2        797.78        798.97        22.85 o                         
 -10   6   2        177.01        220.24         8.69 o                         
  -9   6   2         14.92         16.82         6.07 o                         
  -8   6   2        958.40        801.85        23.17 o                         
  -7   6   2        544.72        669.84        20.83 o                         
  -6   6   2       2799.96       2959.95        83.70 o                         
  -5   6   2        573.49        484.54        16.99 o                         
  -4   6   2        102.87        104.71        17.84 o                         
  -3   6   2       2312.53       2533.93       152.82 o                         
  -2   6   2         27.68         16.46        14.84 o                         
  -1   6   2       5212.12       5544.08       330.48 o                         
   0   6   2        149.09        101.72        17.52 o                         
   1   6   2        725.22        723.16        47.66 o                         
   2   6   2       1099.32        987.63        34.95 o                         
   3   6   2       2910.37       3118.44        92.98 o                         
   4   6   2       8860.46       8713.54       231.20 o                         
   5   6   2         77.24         66.99         4.77 o                         
   6   6   2         16.88         23.73         5.98 o                         
   7   6   2        557.04        529.43        16.62 o                         
   8   6   2        272.41        259.69         9.52 o                         
   9   6   2         30.08         26.69         6.14 o                         
  10   6   2        682.68        680.92        20.32 o                         
  11   6   2        212.29        233.95         8.95 o                         
  12   6   2        402.14        449.51        14.42 o                         
  13   6   2          4.23         -2.17         6.17 o                         
  14   6   2        200.29        151.23        17.99 o                         
 -17   7   2          9.26         13.40        11.56 o                         
 -16   7   2        271.82        263.45        16.31 o                         
 -15   7   2        459.11        419.33        25.14 o                         
 -13   7   2        428.90        463.34        18.44 o                         
 -12   7   2        155.99        158.35         9.76 o                         
 -11   7   2         16.33         21.58         6.50 o                         
 -10   7   2         40.07         75.86         9.39 o                         
  -9   7   2        465.79        459.96        15.69 o                         
  -8   7   2        367.98        420.26        14.77 o                         
  -7   7   2        285.24        254.86         8.98 o                         
  -6   7   2         30.77         28.39         5.50 o                         
  -5   7   2       1651.40       1601.93        43.68 o                         
  -4   7   2        661.44        833.92        26.61 o                         
  -3   7   2         64.52         87.69         6.77 o                         
  -2   7   2       9315.11       8873.72       304.07 o                         
  -1   7   2       3010.05       2709.88       114.93 o                         
   0   7   2       1307.76       1264.62        48.97 o                         
   1   7   2       2107.73       2036.77        54.77 o                         
   2   7   2        192.98        172.87         6.67 o                         
   3   7   2       2038.76       1983.31        47.19 o                         
   4   7   2        154.72        128.29         6.20 o                         
   5   7   2         93.39        113.65         9.49 o                         
   6   7   2        182.36        215.85         8.61 o                         
   7   7   2        270.98        277.05        10.98 o                         
   8   7   2       1463.51       1399.38        37.02 o                         
   9   7   2        684.74        725.69        21.46 o                         
  10   7   2       1121.05       1156.13        34.27 o                         
  11   7   2          8.02         18.84         7.17 o                         
  12   7   2         95.96         94.47         6.82 o                         
  13   7   2        122.64        102.59         8.60 o                         
  14   7   2         77.35         88.98        16.36 o                         
 -16   8   2          0.01          2.97         8.31 o                         
 -14   8   2          1.69          5.51         8.02 o                         
 -13   8   2        193.80        205.68        21.15 o                         
 -12   8   2          0.19         24.10        16.22 o                         
 -11   8   2          0.20          0.97        10.97 o                         
 -10   8   2         20.34         24.47         6.65 o                         
  -9   8   2       1493.30       1663.57        46.87 o                         
  -8   8   2        620.70        715.66        24.55 o                         
  -7   8   2        703.05        670.34        20.42 o                         
  -6   8   2         84.51         90.19         7.28 o                         
  -5   8   2       1763.40       1568.41        41.25 o                         
  -4   8   2        717.94        680.81        21.16 o                         
  -3   8   2        583.87        563.59        16.95 o                         
  -2   8   2       1453.82       1511.94        41.50 o                         
  -1   8   2         71.52         89.40         5.55 o                         
   0   8   2          4.06          5.67         6.49 o                         
   1   8   2       3199.87       3505.86        93.74 o                         
   2   8   2       1952.05       1994.73        51.79 o                         
   3   8   2       3042.08       3205.91        75.09 o                         
   4   8   2        596.30        693.78        19.40 o                         
   5   8   2         67.08        104.61         7.21 o                         
   6   8   2        480.16        583.80        20.89 o                         
   7   8   2        550.57        535.32        17.91 o                         
   8   8   2          0.61         -1.66         6.05 o                         
   9   8   2        217.35        221.74        11.04 o                         
  10   8   2         30.73         36.35         7.98 o                         
  11   8   2        460.64        465.46        14.84 o                         
  12   8   2        401.81        467.51        22.10 o                         
  13   8   2         29.19         20.68         6.81 o                         
 -16   9   2         37.49         25.26         8.53 o                         
 -15   9   2         62.85         43.41        10.67 o                         
 -14   9   2          5.79         10.16         8.55 o                         
 -13   9   2          4.42         -5.32         9.85 o                         
 -12   9   2         45.65        283.85        35.18 o                         
 -11   9   2       2400.86       2356.11        68.07 o                         
 -10   9   2       1964.00       1904.29        56.83 o                         
  -9   9   2       2218.02       2193.13        68.14 o                         
  -8   9   2        263.64        262.64        12.10 o                         
  -7   9   2        231.98        307.87        11.32 o                         
  -6   9   2       1699.05       1782.91        44.80 o                         
  -5   9   2        901.84        921.49        23.87 o                         
  -4   9   2        556.89        485.21        14.79 o                         
  -3   9   2         13.06         16.19         5.05 o                         
  -2   9   2         11.84          7.58         4.51 o                         
  -1   9   2         20.01         26.43         5.01 o                         
   0   9   2        239.80        276.50         9.79 o                         
   1   9   2       2354.16       2287.05        59.11 o                         
   2   9   2         61.01         34.20         6.25 o                         
   3   9   2        365.59        336.67        11.59 o                         
   4   9   2        385.47        420.05        13.92 o                         
   5   9   2        969.51        958.54        28.62 o                         
   6   9   2        470.24        499.40        16.11 o                         
   7   9   2        522.65        580.22        18.28 o                         
   8   9   2        169.47        176.37         9.61 o                         
   9   9   2         50.21         47.87         7.11 o                         
  10   9   2         37.76         53.91         7.51 o                         
  11   9   2         41.03         40.85         9.10 o                         
  12   9   2          0.40          1.29         6.77 o                         
  13   9   2          0.17        -20.71        30.53 o                         
 -16  10   2        223.12        267.66        48.08 o                         
 -15  10   2          0.15          4.19         9.22 o                         
 -14  10   2         53.16         57.76        12.06 o                         
 -13  10   2          8.96          1.77         8.15 o                         
 -12  10   2        242.19        233.27        17.30 o                         
 -11  10   2        212.99        204.87        11.66 o                         
 -10  10   2         31.23         37.96        10.02 o                         
  -9  10   2        209.35        230.92        14.31 o                         
  -8  10   2        164.94        202.52        11.98 o                         
  -7  10   2        557.09        594.18        20.43 o                         
  -6  10   2         25.44         25.04         7.83 o                         
  -5  10   2         46.30         70.85        10.00 o                         
  -4  10   2         24.34         34.80        10.18 o                         
  -3  10   2        151.95        162.68         8.61 o                         
  -2  10   2       1087.62       1074.65        30.44 o                         
  -1  10   2         27.09         25.42         6.65 o                         
   0  10   2        264.07        240.85         9.58 o                         
   1  10   2        178.91        211.11         9.55 o                         
   2  10   2        349.05        367.87        13.28 o                         
   3  10   2        177.94        186.21         9.20 o                         
   4  10   2        158.89        180.79         8.99 o                         
   5  10   2         59.69         66.60         7.57 o                         
   6  10   2          5.88          1.03         7.31 o                         
   7  10   2        444.87        470.62        17.14 o                         
   8  10   2        189.36        193.49        12.69 o                         
   9  10   2         28.72         48.04        11.61 o                         
  10  10   2        119.23        145.94        10.56 o                         
  11  10   2        645.24        660.16        32.34 o                         
  12  10   2        102.64        104.47        23.20 o                         
 -15  11   2         43.92         28.43        11.62 o                         
 -14  11   2        134.81        124.96        15.11 o                         
 -13  11   2          0.64          1.69         8.47 o                         
 -12  11   2        120.41        116.48        12.35 o                         
 -11  11   2        534.12        526.94        22.16 o                         
 -10  11   2       1184.24       1267.84        40.74 o                         
  -9  11   2         63.59         73.49        11.57 o                         
  -8  11   2       1091.83       1087.72        49.08 o                         
  -7  11   2        619.14        620.27        21.76 o                         
  -6  11   2        538.84        590.15        22.00 o                         
  -5  11   2         57.45         73.35         7.57 o                         
  -4  11   2        114.87        155.35        10.22 o                         
  -3  11   2         35.21         40.56         6.59 o                         
  -2  11   2       1774.27       1683.25        42.67 o                         
  -1  11   2         37.00         37.97         6.62 o                         
   0  11   2         37.12         37.16         6.81 o                         
   1  11   2        114.29        126.25         8.23 o                         
   2  11   2        311.29        340.10        13.16 o                         
   3  11   2        409.15        464.80        16.67 o                         
   4  11   2       1565.84       1600.87        49.88 o                         
   5  11   2        365.97        399.70        15.48 o                         
   6  11   2        246.32        197.50        10.98 o                         
   7  11   2        754.56        805.38        30.13 o                         
   8  11   2        347.52        298.99        15.37 o                         
   9  11   2         76.80         63.40        10.77 o                         
  10  11   2        135.01        145.03        18.04 o                         
  11  11   2         14.01          7.54         9.02 o                         
 -14  12   2          6.09         20.05         9.25 o                         
 -13  12   2         88.86         68.19        12.45 o                         
 -12  12   2          0.79          1.79         8.60 o                         
 -11  12   2        205.64        202.89        12.56 o                         
 -10  12   2          0.38          5.19         9.12 o                         
  -9  12   2        167.96        146.15        10.80 o                         
  -8  12   2       4251.96       4343.84       164.83 o                         
  -7  12   2        217.77        240.94        15.60 o                         
  -6  12   2         93.17        121.77        21.50 o                         
  -5  12   2          0.37         -4.98         8.28 o                         
  -4  12   2         16.99         13.03         7.34 o                         
  -3  12   2        547.70        620.85        20.19 o                         
  -2  12   2          1.58         -4.07         7.38 o                         
  -1  12   2        331.36        348.39        12.70 o                         
   0  12   2        671.26        689.05        23.07 o                         
   1  12   2         12.50         13.21         8.44 o                         
   2  12   2          2.80         -2.07        10.30 o                         
   3  12   2          0.49         11.01         8.65 o                         
   4  12   2          6.88          8.16         8.72 o                         
   5  12   2         19.73          3.04         8.65 o                         
   6  12   2        250.37        255.29        14.85 o                         
   7  12   2        410.71        417.93        18.46 o                         
   8  12   2         50.30         52.80        10.52 o                         
   9  12   2         60.47         55.50        13.54 o                         
  10  12   2         28.47         25.78         8.51 o                         
 -14  13   2         15.26         15.22        12.92 o                         
 -13  13   2         92.91         72.11        15.88 o                         
 -12  13   2         38.49         23.24        12.35 o                         
 -11  13   2        223.89        238.13        12.94 o                         
 -10  13   2        468.99        545.69        26.04 o                         
  -9  13   2        731.22        774.24        74.64 o                         
  -8  13   2        880.13       1044.60        52.39 o                         
  -7  13   2       1646.69       1636.13        64.32 o                         
  -6  13   2        701.36        786.97        38.36 o                         
  -5  13   2        157.33        166.23        12.17 o                         
  -4  13   2        106.96        113.00         9.72 o                         
  -3  13   2          1.33         -8.99         8.99 o                         
  -2  13   2         82.26         92.69        10.69 o                         
  -1  13   2          2.45         -4.01         8.16 o                         
   0  13   2         48.28         70.32         8.72 o                         
   1  13   2        302.68        298.19        13.92 o                         
   2  13   2         61.48         74.53         9.05 o                         
   3  13   2       1134.83       1163.04        37.83 o                         
   4  13   2       1630.17       1642.81        56.14 o                         
   5  13   2         73.52         73.21        10.35 o                         
   6  13   2        346.73        327.46        16.99 o                         
   7  13   2         10.81         10.41        11.14 o                         
   8  13   2         98.90        115.44        15.04 o                         
   9  13   2         52.91         76.21        13.33 o                         
 -13  14   2         31.18         19.83        12.02 o                         
 -12  14   2         30.08         20.39        11.92 o                         
 -11  14   2        379.24        365.95        18.57 o                         
 -10  14   2          1.29         13.05         8.85 o                         
  -9  14   2        336.48        351.93        20.19 o                         
  -8  14   2       1418.76       1451.20        64.94 o                         
  -7  14   2        124.31        142.12        19.60 o                         
  -6  14   2         62.26         54.27        13.05 o                         
  -5  14   2        367.24        388.38        22.44 o                         
  -4  14   2         56.24         64.73        11.41 o                         
  -3  14   2        182.54        213.51        14.42 o                         
  -2  14   2        187.68        208.19        14.10 o                         
  -1  14   2         29.72         43.02        11.33 o                         
   0  14   2        619.21        665.00        28.07 o                         
   1  14   2        333.93        394.14        17.60 o                         
   2  14   2        106.84         99.25        12.64 o                         
   3  14   2         15.98         14.14        10.23 o                         
   4  14   2       1004.90       1119.56        42.63 o                         
   5  14   2         56.77         50.18        11.03 o                         
   6  14   2        196.01        203.30        18.65 o                         
   7  14   2         38.01         22.49        12.41 o                         
   8  14   2         19.27          7.80        13.14 o                         
 -12  15   2         32.79         26.21        15.28 o                         
 -11  15   2          9.64          4.83         9.83 o                         
 -10  15   2        270.78        231.66        19.83 o                         
  -9  15   2        374.95        327.95        15.88 o                         
  -8  15   2        153.77        189.70        13.53 o                         
  -7  15   2        144.36        130.39        14.44 o                         
  -6  15   2          6.28          6.07        12.28 o                         
  -5  15   2         44.66         23.67        15.45 o                         
  -4  15   2       1208.22       1191.59        51.12 o                         
  -3  15   2        350.45        366.75        20.67 o                         
  -2  15   2        691.73        751.22        56.92 o                         
  -1  15   2         78.21         99.96        13.19 o                         
   0  15   2          7.47          8.93        11.76 o                         
   1  15   2        265.34        301.03        16.64 o                         
   2  15   2         43.13         78.54        11.02 o                         
   3  15   2        207.36        197.34        19.20 o                         
   4  15   2         11.43         -7.36        12.32 o                         
   5  15   2        231.82        223.16        16.88 o                         
   6  15   2        232.20        229.46        34.51 o                         
 -10  16   2          3.51         10.68        11.99 o                         
  -9  16   2        103.13         81.99        11.18 o                         
  -8  16   2        117.90        128.62        11.74 o                         
  -7  16   2        208.01        166.93        13.87 o                         
  -6  16   2        117.37        127.81        18.42 o                         
  -5  16   2         26.24         39.19        14.53 o                         
  -4  16   2        241.13        222.52        31.25 o                         
  -3  16   2        340.00        333.97        40.30 o                         
  -2  16   2        284.98        259.11        17.07 o                         
  -1  16   2          0.09        -11.76        11.76 o                         
   0  16   2        228.35        230.39        16.08 o                         
   1  16   2          7.02          6.57        13.51 o                         
   2  16   2         24.91         24.22        13.72 o                         
   3  16   2        854.19       1008.75        48.32 o                         
   4  16   2         74.04         85.32        13.74 o                         
   5  16   2        206.34        183.15        35.58 o                         
  -8  17   2         28.17         10.88        14.61 o                         
  -7  17   2          3.87          0.35        13.36 o                         
  -6  17   2        132.33        100.73        20.49 o                         
  -5  17   2         22.55         32.56        14.11 o                         
  -4  17   2        115.01        122.57        16.70 o                         
  -3  17   2        144.73        119.87        29.21 o                         
  -2  17   2        156.16         95.20        18.94 o                         
  -1  17   2          0.39          4.48        12.24 o                         
   0  17   2         69.08         31.17        11.95 o                         
   1  17   2         13.96         12.41        12.30 o                         
   2  17   2          0.08         -0.53        17.78 o                         
   3  17   2         52.77         46.53        24.01 o                         
  -5  18   2          2.97        -17.84        20.99 o                         
  -4  18   2         18.51         -1.42        23.68 o                         
  -3  18   2        136.78         88.22        24.98 o                         
   0 -19   3          3.54         12.77        37.07 o                         
   1 -19   3         90.82        133.98        25.99 o                         
   2 -19   3        314.21        288.52        58.12 o                         
   3 -19   3        180.48        134.05        21.00 o                         
  -4 -18   3         22.74          4.13        17.56 o                         
  -3 -18   3          2.08         -0.38        14.19 o                         
  -2 -18   3         22.57         16.55        13.82 o                         
  -1 -18   3         43.99         27.85        13.69 o                         
   0 -18   3         72.90         59.30        14.26 o                         
   1 -18   3         71.87         62.36        14.76 o                         
   2 -18   3          4.28         11.13        15.58 o                         
   3 -18   3          0.91        -12.86        12.86 o                         
   4 -18   3         38.76         18.34        14.80 o                         
   5 -18   3          0.46         10.15        14.88 o                         
   6 -18   3          0.31          8.34        14.92 o                         
   7 -18   3         11.71          4.33        19.34 o                         
  -6 -17   3          7.42         -5.17        15.28 o                         
  -5 -17   3        138.32        135.95        15.36 o                         
  -4 -17   3        106.38         97.13        13.18 o                         
  -3 -17   3        200.44        165.92        16.75 o                         
  -2 -17   3         98.21         84.91        13.95 o                         
  -1 -17   3         13.92         22.50        12.49 o                         
   0 -17   3          2.00         10.50        13.59 o                         
   1 -17   3          1.83         13.84        13.95 o                         
   2 -17   3         55.06         50.84        13.87 o                         
   3 -17   3          3.79         18.04        15.97 o                         
   4 -17   3         86.72        105.50        11.62 o                         
   5 -17   3          8.13          1.76        11.09 o                         
   6 -17   3        114.85         55.91        11.35 o                         
   7 -17   3        106.47        107.66        12.95 o                         
   8 -17   3        318.47        329.50        19.74 o                         
   9 -17   3          2.05         -3.49        13.79 o                         
  -8 -16   3         15.89         -1.00        18.49 o                         
  -7 -16   3          7.29          8.74        13.68 o                         
  -6 -16   3        208.71        230.03        30.93 o                         
  -5 -16   3        113.09        116.65        12.93 o                         
  -4 -16   3         19.44         14.56        11.43 o                         
  -3 -16   3        339.30        338.95        17.62 o                         
  -2 -16   3        355.17        359.69        18.22 o                         
  -1 -16   3         85.97         54.53        12.59 o                         
   0 -16   3          9.97         10.30        12.80 o                         
   1 -16   3         90.18         73.49        16.13 o                         
   2 -16   3        341.16        335.66        19.47 o                         
   3 -16   3         45.60         37.66        10.47 o                         
   4 -16   3         63.52         43.84        10.18 o                         
   5 -16   3          4.11          5.29         9.17 o                         
   6 -16   3          0.46         10.49         9.57 o                         
   7 -16   3          5.98         26.33        13.03 o                         
   8 -16   3         90.44         86.72        13.62 o                         
   9 -16   3          1.70         11.90        11.72 o                         
  10 -16   3         40.99         45.65        11.70 o                         
  -9 -15   3        458.34        414.75        30.07 o                         
  -8 -15   3         55.06         59.42        11.83 o                         
  -7 -15   3          0.35         -2.91        11.91 o                         
  -6 -15   3        481.60        479.87        29.68 o                         
  -5 -15   3        182.98        160.83        11.26 o                         
  -4 -15   3          0.20         -1.98         9.32 o                         
  -3 -15   3          0.17        -10.11        11.09 o                         
  -2 -15   3        118.81        119.75        11.16 o                         
  -1 -15   3       1239.78       1257.97        47.53 o                         
   0 -15   3        201.42        182.82        14.18 o                         
   1 -15   3        434.40        391.94        19.17 o                         
   2 -15   3          0.92         18.49        10.89 o                         
   3 -15   3        129.32        124.63        16.63 o                         
   4 -15   3        759.12        788.30        28.10 o                         
   5 -15   3        379.16        411.36        22.05 o                         
   6 -15   3        209.07        202.11        14.31 o                         
   7 -15   3        303.25        326.32        15.79 o                         
   8 -15   3          1.96          7.81         8.70 o                         
   9 -15   3         54.75         47.76         9.71 o                         
  10 -15   3          5.46         10.81        18.35 o                         
  11 -15   3         15.47         25.15         9.76 o                         
 -10 -14   3         87.63        110.88        16.81 o                         
  -9 -14   3        142.00        136.66        12.25 o                         
  -8 -14   3         95.65        104.46        11.02 o                         
  -7 -14   3        504.89        466.23        31.74 o                         
  -6 -14   3        144.55        130.13        10.56 o                         
  -5 -14   3        478.66        447.83        18.44 o                         
  -4 -14   3         63.07         62.49         9.18 o                         
  -3 -14   3        623.37        624.20        22.81 o                         
  -2 -14   3          3.46          5.64         8.43 o                         
  -1 -14   3         37.86         24.99         8.66 o                         
   0 -14   3        275.33        283.20        20.29 o                         
   1 -14   3         66.04         82.50         9.24 o                         
   2 -14   3        183.21        193.25        11.34 o                         
   3 -14   3        830.44        796.99        29.42 o                         
   4 -14   3        416.35        409.87        16.43 o                         
   5 -14   3        326.06        337.08        14.65 o                         
   6 -14   3          1.77         10.92         8.76 o                         
   7 -14   3         13.89         18.35         9.17 o                         
   8 -14   3        720.25        709.97        30.34 o                         
   9 -14   3        232.49        256.57        18.36 o                         
  10 -14   3          2.27          8.02         8.89 o                         
  11 -14   3        189.17        220.23        17.19 o                         
  12 -14   3          0.55          2.13         9.48 o                         
 -11 -13   3         64.15         23.22        13.83 o                         
 -10 -13   3        486.78        423.09        23.77 o                         
  -9 -13   3        358.00        337.48        28.98 o                         
  -8 -13   3        101.33         96.54        10.39 o                         
  -7 -13   3         52.21         43.86        10.23 o                         
  -6 -13   3         79.35         93.73         9.45 o                         
  -5 -13   3        594.11        688.25        24.13 o                         
  -4 -13   3        301.29        315.77        13.44 o                         
  -3 -13   3        440.28        433.89        17.35 o                         
  -2 -13   3        105.80        117.39        13.00 o                         
  -1 -13   3         56.27         58.63         7.86 o                         
   0 -13   3          0.75         -5.99         7.31 o                         
   1 -13   3         54.82         68.30        12.41 o                         
   2 -13   3        132.19        157.20        11.11 o                         
   3 -13   3        112.34        145.80         9.48 o                         
   4 -13   3          0.51         32.34        13.07 o                         
   5 -13   3       1917.59       2069.25        65.13 o                         
   6 -13   3         91.54        105.24        10.01 o                         
   7 -13   3        775.79        878.87        28.57 o                         
   8 -13   3        358.16        354.36        15.46 o                         
   9 -13   3        168.27        208.32        25.19 o                         
  10 -13   3         36.10         24.84         8.53 o                         
  11 -13   3        151.97        179.54        17.81 o                         
  12 -13   3        117.49        150.09        11.28 o                         
  13 -13   3          2.00        -12.60        13.89 o                         
 -12 -12   3         32.31         27.65        11.06 o                         
 -11 -12   3        144.24        165.71        12.74 o                         
 -10 -12   3         65.01         54.74        11.59 o                         
  -9 -12   3         21.27         19.23         8.98 o                         
  -8 -12   3        266.39        251.12        12.77 o                         
  -7 -12   3         86.25         94.86         8.81 o                         
  -6 -12   3        203.92        186.79        17.93 o                         
  -5 -12   3        237.06        253.89        21.49 o                         
  -4 -12   3        124.78        133.23         8.42 o                         
  -3 -12   3         20.86         18.92         6.77 o                         
  -2 -12   3       1504.97       1574.29        46.78 o                         
  -1 -12   3        855.79        889.01        25.63 o                         
   0 -12   3        236.55        266.22        11.31 o                         
   1 -12   3         38.75         48.49         6.32 o                         
   2 -12   3         30.12         49.14         9.33 o                         
   3 -12   3        426.15        460.45        14.50 o                         
   4 -12   3        614.63        653.06        20.31 o                         
   5 -12   3        615.37        619.25        18.79 o                         
   6 -12   3        150.29        141.17        12.46 o                         
   7 -12   3        396.97        383.28        16.58 o                         
   8 -12   3        154.15        143.74        10.07 o                         
   9 -12   3         35.99         72.01        12.97 o                         
  10 -12   3        434.26        426.32        34.10 o                         
  11 -12   3        258.49        258.76        13.09 o                         
  12 -12   3        259.43        233.61        15.63 o                         
  13 -12   3         13.96          8.56         7.97 o                         
  14 -12   3        160.60        159.51        75.68 o                         
 -13 -11   3          5.32          5.18        10.17 o                         
 -12 -11   3        584.68        494.06        52.43 o                         
 -11 -11   3          3.94         13.93        11.84 o                         
 -10 -11   3        146.79        161.83        12.32 o                         
  -9 -11   3          3.85          0.20         8.46 o                         
  -8 -11   3         10.29         -7.74         7.74 o                         
  -7 -11   3          0.40         -0.12         7.63 o                         
  -6 -11   3          3.40          8.35         7.12 o                         
  -5 -11   3       2547.34       2810.40        76.47 o                         
  -4 -11   3         68.97         82.09         8.02 o                         
  -3 -11   3          2.72          8.45         5.84 o                         
  -2 -11   3       3870.77       3887.27       104.34 o                         
  -1 -11   3         11.02         12.56         5.58 o                         
   0 -11   3        492.67        481.20        14.45 o                         
   1 -11   3          5.70         17.68         7.78 o                         
   2 -11   3        160.72        207.36        13.26 o                         
   3 -11   3         20.01         39.29         6.22 o                         
   4 -11   3          7.21         29.26         6.03 o                         
   5 -11   3        171.43        156.69         7.88 o                         
   6 -11   3         10.27         15.72         5.73 o                         
   7 -11   3         11.31         20.20         6.23 o                         
   8 -11   3        737.62        730.39        23.25 o                         
   9 -11   3        220.64        288.46        13.49 o                         
  10 -11   3         86.18         94.78         9.28 o                         
  11 -11   3          9.82          6.30        11.90 o                         
  12 -11   3        144.24        154.93        20.79 o                         
  13 -11   3         36.29         43.17        12.36 o                         
  14 -11   3         59.30         75.40        15.35 o                         
 -14 -10   3          7.13         14.94        14.23 o                         
 -13 -10   3         66.11         70.75         7.68 o                         
 -12 -10   3        322.15        295.04        16.28 o                         
 -11 -10   3         57.71         59.68        11.69 o                         
 -10 -10   3          8.59          1.10         8.75 o                         
  -9 -10   3        101.61         86.92         9.93 o                         
  -8 -10   3       1298.95       1371.23        49.02 o                         
  -7 -10   3         17.57         15.39         6.84 o                         
  -6 -10   3        134.76        143.75         8.44 o                         
  -5 -10   3         72.68         76.79         8.54 o                         
  -4 -10   3        742.65        913.68        26.41 o                         
  -3 -10   3        898.12        988.48        26.86 o                         
  -2 -10   3       1412.74       1468.65        35.17 o                         
  -1 -10   3         47.80         53.40         6.41 o                         
   0 -10   3        931.51        879.31        22.23 o                         
   1 -10   3          0.80          2.28         4.79 o                         
   2 -10   3        280.15        211.25         8.08 o                         
   3 -10   3       3535.88       3583.35        91.39 o                         
   4 -10   3         29.33         44.20         6.27 o                         
   5 -10   3         16.68         29.78         6.00 o                         
   6 -10   3        448.76        480.63        14.77 o                         
   7 -10   3        142.41        156.72         7.47 o                         
   8 -10   3        843.49        860.48        22.73 o                         
   9 -10   3       1192.97       1174.18        36.92 o                         
  10 -10   3       1186.79       1110.61        36.64 o                         
  11 -10   3        115.87         79.82         8.34 o                         
  12 -10   3        141.43        122.20         9.57 o                         
  13 -10   3        142.03        125.70        10.31 o                         
  14 -10   3          0.02         -5.20         8.18 o                         
  15 -10   3          0.69          7.82        22.06 o                         
 -14  -9   3         48.62         47.66         9.38 o                         
 -13  -9   3        218.20        235.53        17.32 o                         
 -12  -9   3         20.34         21.99        11.62 o                         
 -11  -9   3          4.33          9.84        11.26 o                         
 -10  -9   3        518.43        570.79        22.74 o                         
  -9  -9   3         77.36         60.85         8.22 o                         
  -8  -9   3         63.39         64.51         8.35 o                         
  -7  -9   3        491.60        512.30        17.17 o                         
  -6  -9   3         44.20         40.39         6.14 o                         
  -5  -9   3         63.01         70.15         6.50 o                         
  -4  -9   3        708.55        688.37        20.80 o                         
  -3  -9   3       4263.29       4372.89       122.70 o                         
  -2  -9   3       1249.85       1201.26        31.70 o                         
  -1  -9   3         51.27         83.80         7.34 o                         
   0  -9   3       1026.65        879.47        23.10 o                         
   1  -9   3       2516.66       2586.47        66.18 o                         
   2  -9   3        721.65        660.55        17.22 o                         
   3  -9   3       7070.14       7257.44       175.96 o                         
   4  -9   3        532.56        484.73        14.29 o                         
   5  -9   3       1656.29       1669.22        38.24 o                         
   6  -9   3          0.04          1.00         3.45 o                         
   7  -9   3         70.36         74.47         5.19 o                         
   8  -9   3        460.29        444.14        13.17 o                         
   9  -9   3          5.06          8.03         4.98 o                         
  10  -9   3        988.34        992.76        27.65 o                         
  11  -9   3        385.68        366.96        12.09 o                         
  12  -9   3        225.82        191.68        13.61 o                         
  13  -9   3         30.20         40.71        10.39 o                         
  14  -9   3         51.19         22.40        11.81 o                         
  15  -9   3        166.66        190.99        19.11 o                         
 -15  -8   3          5.44          4.01        12.18 o                         
 -14  -8   3          6.76          9.50         8.18 o                         
 -13  -8   3          8.43         11.28         7.23 o                         
 -12  -8   3        591.06        694.40        29.82 o                         
 -11  -8   3        381.46        434.34        21.80 o                         
 -10  -8   3          2.46         10.80         6.76 o                         
  -9  -8   3         77.89         70.91         6.62 o                         
  -8  -8   3         22.52         16.81         5.67 o                         
  -7  -8   3         57.18         49.09         5.36 o                         
  -6  -8   3          0.57          1.35         5.53 o                         
  -5  -8   3         83.34         70.50         5.48 o                         
  -4  -8   3        615.30        667.93        17.91 o                         
  -3  -8   3       1291.31       1282.06        32.16 o                         
  -2  -8   3       6404.97       6292.83       176.01 o                         
  -1  -8   3       2185.60       2225.47        59.79 o                         
   0  -8   3         70.84         68.77         4.58 o                         
   1  -8   3       3157.81       3622.15       101.67 o                         
   2  -8   3        687.27        694.39        20.99 o                         
   3  -8   3       6626.63       6644.89       175.96 o                         
   4  -8   3        352.41        341.17        10.55 o                         
   5  -8   3        505.38        565.91        13.62 o                         
   6  -8   3        247.51        259.75         7.65 o                         
   7  -8   3        180.73        196.05         6.78 o                         
   8  -8   3        108.11        134.60         5.60 o                         
   9  -8   3        606.22        558.08        15.19 o                         
  10  -8   3         24.38         17.57         5.14 o                         
  11  -8   3          0.16          1.20         5.33 o                         
  12  -8   3         83.27         65.73         6.59 o                         
  13  -8   3        209.55        192.71        11.85 o                         
  14  -8   3        120.23        144.00        14.03 o                         
  15  -8   3         58.23         74.53        16.93 o                         
 -15  -7   3        224.75        232.24        12.32 o                         
 -14  -7   3          4.73          7.30         6.78 o                         
 -13  -7   3        253.13        234.94         9.80 o                         
 -12  -7   3        415.19        399.15        17.07 o                         
 -11  -7   3          7.70         12.56         6.95 o                         
 -10  -7   3         10.93          3.54         8.44 o                         
  -9  -7   3          5.27          7.45         6.23 o                         
  -8  -7   3         18.03         12.54         6.08 o                         
  -7  -7   3        355.47        366.19        13.39 o                         
  -6  -7   3        675.54        649.09        18.47 o                         
  -5  -7   3        272.99        286.57        10.79 o                         
  -4  -7   3        119.39        162.86         8.14 o                         
  -3  -7   3          8.31          2.31         4.81 o                         
  -2  -7   3         79.61         28.45        11.14 o                         
  -1  -7   3        355.26        395.61        23.46 o                         
   0  -7   3         59.75         39.64        11.08 o                         
   1  -7   3       1967.69       1932.52        96.07 o                         
   2  -7   3        422.96        417.72        37.71 o                         
   3  -7   3       1118.35       1189.52        51.57 o                         
   4  -7   3       1448.46       1399.31        42.56 o                         
   5  -7   3        801.31        780.82        19.52 o                         
   6  -7   3         82.24         81.26         4.46 o                         
   7  -7   3        146.00        120.54         5.01 o                         
   8  -7   3        394.88        381.49        11.78 o                         
   9  -7   3        367.47        425.41        12.08 o                         
  10  -7   3          4.76         -3.19         4.41 o                         
  11  -7   3        124.61        130.22         7.31 o                         
  12  -7   3       1303.51       1312.83        33.93 o                         
  13  -7   3         63.56         65.84         9.27 o                         
  14  -7   3         26.41         46.77        10.74 o                         
  15  -7   3          3.71          0.66        23.06 o                         
  16  -7   3          2.71         16.50        26.64 o                         
 -16  -6   3          3.38         12.64        11.12 o                         
 -15  -6   3        100.14        103.41         9.74 o                         
 -14  -6   3         49.85         50.79         6.75 o                         
 -13  -6   3        360.02        297.33        19.66 o                         
 -12  -6   3        285.16        340.37        15.06 o                         
 -11  -6   3       1455.34       1412.71        56.31 o                         
 -10  -6   3        220.86        215.97        10.16 o                         
  -9  -6   3         24.26         36.71         7.09 o                         
  -8  -6   3       1959.92       1829.83        49.64 o                         
  -7  -6   3         34.99         31.40         6.79 o                         
  -6  -6   3       1720.94       1682.99        43.53 o                         
  -5  -6   3        726.19        716.17        22.56 o                         
  -4  -6   3        479.74        430.12        21.11 o                         
  -3  -6   3       2765.42       2435.96       119.75 o                         
  -2  -6   3        211.73        240.85        16.39 o                         
  -1  -6   3        867.62        804.02        41.43 o                         
   0  -6   3       3356.57       3459.64       168.85 o                         
   1  -6   3         96.92        104.61        10.24 o                         
   2  -6   3        885.32        802.13        41.09 o                         
   3  -6   3        268.59        326.66        23.61 o                         
   4  -6   3          6.82          9.85         5.19 o                         
   5  -6   3        114.39        108.99         6.32 o                         
   6  -6   3        993.74        992.47        22.61 o                         
   7  -6   3        565.17        571.54        13.44 o                         
   8  -6   3          4.11         -1.45         3.84 o                         
   9  -6   3         75.33        100.85         5.54 o                         
  10  -6   3        134.54        155.90         6.62 o                         
  11  -6   3          0.01         -3.68         5.45 o                         
  12  -6   3        339.21        351.75        11.01 o                         
  13  -6   3         66.35         75.40         8.63 o                         
  14  -6   3        218.55        215.09        14.55 o                         
  15  -6   3         72.13         47.46         6.92 o                         
  16  -6   3         30.63         37.31         8.74 o                         
 -16  -5   3         11.59          3.73         7.14 o                         
 -15  -5   3          1.33          5.89         7.37 o                         
 -14  -5   3        534.28        501.32        17.66 o                         
 -13  -5   3        248.43        249.09        13.12 o                         
 -12  -5   3          7.10          5.03         7.06 o                         
 -11  -5   3       1601.62       1671.83        51.59 o                         
 -10  -5   3        305.24        314.47        13.29 o                         
  -9  -5   3          3.31         14.29         4.94 o                         
  -8  -5   3         66.78        102.28         6.00 o                         
  -7  -5   3         29.75         36.74         4.65 o                         
  -6  -5   3        361.42        345.75        14.52 o                         
  -5  -5   3        186.18        247.40        23.09 o                         
  -4  -5   3       2116.70       1770.43        86.42 o                         
  -3  -5   3         16.62         46.79        13.29 o                         
  -2  -5   3         81.96         67.10        11.99 o                         
  -1  -5   3       2275.98       1826.35        89.98 o                         
   0  -5   3       3577.98       3828.19       186.15 o                         
   1  -5   3       4484.65       4013.44       195.01 o                         
   2  -5   3       5644.16       4813.73       232.35 o                         
   3  -5   3       5174.49       5144.94       305.48 o                         
   4  -5   3          5.55         -2.15         7.33 o                         
   5  -5   3        296.12        371.88        12.48 o                         
   6  -5   3        181.98        170.14         5.43 o                         
   7  -5   3        433.11        442.82        11.67 o                         
   8  -5   3        314.89        287.86         8.29 o                         
   9  -5   3        793.62        808.05        19.81 o                         
  10  -5   3        140.14        167.95         6.73 o                         
  11  -5   3       1379.90       1262.84        32.53 o                         
  12  -5   3       1038.01       1041.07        25.51 o                         
  13  -5   3          0.63         -7.90         7.90 o                         
  14  -5   3          2.63          3.36         6.70 o                         
  15  -5   3        457.34        436.31        32.12 o                         
  16  -5   3         45.03         45.20         9.87 o                         
 -17  -4   3         64.39         40.78        23.10 o                         
 -16  -4   3          0.08          5.15         6.56 o                         
 -15  -4   3        135.55        153.43         8.87 o                         
 -14  -4   3        320.78        363.63        23.17 o                         
 -13  -4   3       1317.32       1366.73        42.37 o                         
 -12  -4   3          5.17         -3.23         6.85 o                         
 -11  -4   3        661.89        679.34        22.51 o                         
 -10  -4   3        284.99        307.07        15.20 o                         
  -9  -4   3       1142.99       1071.16        33.57 o                         
  -8  -4   3       1344.25       1420.78        38.60 o                         
  -7  -4   3        593.56        563.65        21.66 o                         
  -6  -4   3         23.84         12.18         6.55 o                         
  -5  -4   3        152.67        132.22        16.03 o                         
  -4  -4   3         97.89        104.73        16.30 o                         
  -3  -4   3        246.12        240.36        23.68 o                         
  -2  -4   3      22653.38      25391.13      1227.62 o                         
  -1  -4   3      87645.02     117040.30      6926.95 o                         
   0  -4   3        856.35        564.12        28.82 o                         
   1  -4   3       1243.25       1210.93        59.59 o                         
   2  -4   3        340.16        338.41        18.69 o                         
   3  -4   3       1701.78       1425.16        69.72 o                         
   4  -4   3        290.26        342.69        18.19 o                         
   5  -4   3        301.98        351.80        37.29 o                         
   6  -4   3          0.15         -0.34         3.16 o                         
   7  -4   3        473.98        468.02        12.01 o                         
   8  -4   3       2353.72       2404.66        52.96 o                         
   9  -4   3        845.01        964.56        23.19 o                         
  10  -4   3         88.21         96.91         5.49 o                         
  11  -4   3        451.90        495.62        14.13 o                         
  12  -4   3       2092.36       1918.19        47.89 o                         
  13  -4   3          1.24         -5.18         5.18 o                         
  14  -4   3          0.20         -5.66         5.66 o                         
  15  -4   3         14.40         28.18         8.26 o                         
  16  -4   3        176.18        156.08        14.35 o                         
 -17  -3   3         41.94         45.42        10.23 o                         
 -16  -3   3         41.57         24.01         7.03 o                         
 -15  -3   3          8.27         -6.64         6.64 o                         
 -14  -3   3          4.41          3.73         6.50 o                         
 -13  -3   3        670.68        618.45        21.21 o                         
 -12  -3   3        169.91        190.85         9.34 o                         
 -11  -3   3          4.04          5.14         6.17 o                         
 -10  -3   3         61.65         78.28         6.69 o                         
  -9  -3   3        305.69        338.93        12.39 o                         
  -8  -3   3       2917.26       2790.60        82.54 o                         
  -7  -3   3        266.23        282.88        11.18 o                         
  -6  -3   3         44.67         32.86        15.30 o                         
  -5  -3   3         77.16         96.99        31.72 o                         
  -4  -3   3      11024.93      11114.79       538.10 o                         
  -3  -3   3      24570.59      24234.08      1172.32 o                         
  -2  -3   3        355.33        487.21        24.96 o                         
  -1  -3   3       1915.10       1708.88        83.46 o                         
   0  -3   3       4594.70       3874.22       187.76 o                         
   1  -3   3      19511.42      19869.46      1177.07 o                         
   2  -3   3        135.96        127.08         8.02 o                         
   3  -3   3        575.51        422.34        25.45 o                         
   4  -3   3        455.31        481.73        44.40 o                         
   5  -3   3         84.88        194.89        23.11 o                         
   6  -3   3        115.87         85.23         4.59 o                         
   7  -3   3         81.47         86.68         4.22 o                         
   8  -3   3         38.47         18.85         3.50 o                         
   9  -3   3         34.33         39.88         4.92 o                         
  10  -3   3         97.85        121.00         5.82 o                         
  11  -3   3        547.73        524.18        14.52 o                         
  12  -3   3          4.20          4.09         5.71 o                         
  13  -3   3         13.83         11.12         5.37 o                         
  14  -3   3         20.15          7.44         5.58 o                         
  15  -3   3        266.24        323.63        23.96 o                         
  16  -3   3          4.35         -1.18         9.93 o                         
 -17  -2   3          0.34          0.46         7.48 o                         
 -16  -2   3          2.54          0.11         6.97 o                         
 -15  -2   3        317.41        289.55        16.13 o                         
 -14  -2   3        163.66        149.80        10.42 o                         
 -13  -2   3       1026.39       1051.12        32.20 o                         
 -12  -2   3        138.16        146.91        10.25 o                         
 -11  -2   3          1.37         -1.04         5.81 o                         
 -10  -2   3        405.40        443.58        14.67 o                         
  -9  -2   3         27.85         21.13         4.42 o                         
  -8  -2   3       1023.85        978.51        30.04 o                         
  -7  -2   3        988.49        968.80        37.78 o                         
  -6  -2   3        491.99        483.52        33.66 o                         
  -5  -2   3        438.09        426.17        29.29 o                         
  -4  -2   3       3522.42       3363.70       200.42 o                         
  -3  -2   3       1813.64       1468.75        70.86 o                         
  -2  -2   3      26117.37      26435.26      1276.72 o                         
  -1  -2   3       1586.84       1580.16        76.98 o                         
   0  -2   3        820.78        598.96        49.16 o                         
   1  -2   3        370.90        417.15        18.31 o                         
   2  -2   3          0.94          8.18         3.42 o                         
   3  -2   3       1872.69       1819.70       107.09 o                         
   4  -2   3         66.47         34.36         4.05 o                         
   5  -2   3         83.22        141.24        11.54 o                         
   6  -2   3        193.27        175.72         6.06 o                         
   7  -2   3          1.63          0.16         3.23 o                         
   8  -2   3       2859.19       2697.74        57.21 o                         
   9  -2   3        450.94        467.20        12.80 o                         
  10  -2   3        474.89        401.99        11.83 o                         
  11  -2   3         78.59         69.89         5.55 o                         
  12  -2   3        408.01        442.36        12.76 o                         
  13  -2   3       1349.27       1397.34        38.87 o                         
  14  -2   3         22.38         13.89         5.66 o                         
  15  -2   3         10.37          6.86         6.04 o                         
  16  -2   3         61.59         69.82        12.30 o                         
 -17  -1   3         16.05         18.08         8.20 o                         
 -16  -1   3         52.56         50.90         7.67 o                         
 -15  -1   3          6.05         20.42         7.21 o                         
 -14  -1   3         27.36         11.79         6.23 o                         
 -13  -1   3        138.86        172.62        15.30 o                         
 -12  -1   3        781.76        823.25        25.62 o                         
 -11  -1   3        333.36        308.86        11.89 o                         
 -10  -1   3        235.61        225.28         8.32 o                         
  -9  -1   3        884.23        897.02        25.03 o                         
  -8  -1   3        295.40        317.02        15.00 o                         
  -7  -1   3         17.36         69.26         9.05 o                         
  -6  -1   3        662.16        563.32        59.54 o                         
  -5  -1   3       2048.23       1927.56       164.53 o                         
  -4  -1   3       2442.13       2703.84       161.45 o                         
  -3  -1   3      14270.02      13184.24       781.57 o                         
  -2  -1   3       6503.80       5274.03       403.84 o                         
  -1  -1   3       1213.16        981.32        48.28 o                         
   0  -1   3        473.00        308.87        16.20 o                         
   1  -1   3        560.95        386.72        17.09 o                         
   2  -1   3         71.75        110.44         7.50 o                         
   3  -1   3         16.40         17.84         7.18 o                         
   4  -1   3       1470.47       1345.52        65.87 o                         
   5  -1   3        209.08        177.09        16.18 o                         
   6  -1   3       2055.47       1736.06        42.62 o                         
   7  -1   3       1393.24       1307.48        29.97 o                         
   8  -1   3        371.51        319.83         9.06 o                         
   9  -1   3        174.26        205.48         6.79 o                         
  10  -1   3       1602.48       1534.48        38.30 o                         
  11  -1   3        221.53        268.93         9.60 o                         
  12  -1   3        800.61        812.01        22.65 o                         
  13  -1   3         38.13         60.89         9.43 o                         
  14  -1   3         18.76         14.46         5.66 o                         
  15  -1   3         38.06         11.52         6.96 o                         
  16  -1   3         25.49         29.22         8.34 o                         
 -17   0   3         21.70         23.87         7.75 o                         
 -16   0   3          7.52         12.92         6.74 o                         
 -15   0   3        680.21        700.25        22.56 o                         
 -14   0   3        109.68         98.86         7.66 o                         
 -13   0   3        666.37        625.34        20.40 o                         
 -12   0   3        338.29        310.10        10.88 o                         
 -11   0   3         36.19         49.60        38.38 o                         
 -10   0   3         79.72         86.89         6.46 o                         
  -9   0   3         12.27         16.47         4.88 o                         
  -8   0   3        918.51        949.64        29.04 o                         
  -7   0   3       6028.15       5668.24       337.77 o                         
  -6   0   3        962.19       1031.91        64.51 o                         
  -5   0   3       4607.94       4401.82       213.55 o                         
  -4   0   3       6866.49       6385.94       378.43 o                         
  -3   0   3        185.11        168.19        14.16 o                         
  -2   0   3      18367.57      18323.57      1085.37 o                         
  -1   0   3       5132.21       3969.80       235.77 o                         
   0   0   3       1014.91        718.82        35.62 o                         
   1   0   3      32495.74      35417.79      1712.48 o                         
   2   0   3       5400.90       4724.34       280.48 o                         
   3   0   3       2670.70       2214.55       108.06 o                         
   4   0   3        191.26        181.15        14.39 o                         
   5   0   3          2.31         -2.31        13.49 o                         
   6   0   3       1342.91       1334.86        32.96 o                         
   7   0   3       1356.63       1157.53        27.90 o                         
   8   0   3        731.49        888.69        19.90 o                         
   9   0   3        469.56        506.19        12.58 o                         
  10   0   3       1826.23       1759.21        40.66 o                         
  11   0   3       1688.24       1731.94        68.67 o                         
  12   0   3        464.74        496.42        15.63 o                         
  13   0   3         33.75         36.16         6.10 o                         
  14   0   3         37.21         42.28         5.97 o                         
  15   0   3        412.51        331.09        26.52 o                         
  16   0   3         10.72         11.67         7.11 o                         
 -17   1   3        302.37        241.10        13.02 o                         
 -16   1   3        202.75        173.33        13.22 o                         
 -15   1   3        309.92        401.19        16.47 o                         
 -14   1   3        204.76        213.28         9.40 o                         
 -13   1   3       1660.56       1637.88        50.52 o                         
 -12   1   3        192.71        144.65        50.16 o                         
 -11   1   3        449.77        456.09        17.21 o                         
 -10   1   3         82.92         78.07         7.21 o                         
  -9   1   3       2038.96       1989.61        53.36 o                         
  -8   1   3         60.88         56.53         4.65 o                         
  -7   1   3       2524.93       2193.56       108.12 o                         
  -6   1   3        190.10        250.06        20.78 o                         
  -5   1   3       3236.52       2804.24       167.65 o                         
  -4   1   3       3179.54       2867.83       171.20 o                         
  -3   1   3       2554.46       2416.40       144.19 o                         
  -2   1   3       1140.97        951.29        58.10 o                         
  -1   1   3       2127.76       1580.33        94.95 o                         
   0   1   3      14887.39      14969.12       887.16 o                         
   1   1   3       5505.11       4441.90       263.92 o                         
   2   1   3          4.77          3.65         8.11 o                         
   3   1   3        932.62        920.79        56.52 o                         
   4   1   3        163.47        128.05        20.84 o                         
   5   1   3         91.99         63.68        15.84 o                         
   6   1   3       7333.70       7188.15       270.12 o                         
   7   1   3       2958.39       2904.62        67.98 o                         
   8   1   3          0.95          8.43         3.54 o                         
   9   1   3        326.78        383.75        10.01 o                         
  10   1   3        697.24        696.49        18.07 o                         
  11   1   3         23.97         30.98         5.51 o                         
  12   1   3        511.67        534.07        15.96 o                         
  13   1   3          8.99          9.81         6.45 o                         
  14   1   3          3.08         -0.48         5.78 o                         
  15   1   3         16.43         21.98         5.70 o                         
  16   1   3        112.10        133.03        12.33 o                         
 -17   2   3         42.56         46.53         8.26 o                         
 -16   2   3          0.01         -6.14         7.86 o                         
 -15   2   3        234.45        211.45        12.59 o                         
 -14   2   3         17.08          6.35         6.16 o                         
 -13   2   3        669.03        683.68        23.68 o                         
 -12   2   3          0.15          6.12         5.28 o                         
 -11   2   3        318.61        310.99        11.65 o                         
 -10   2   3        677.27        631.08        19.11 o                         
  -9   2   3         75.46         60.75         5.55 o                         
  -8   2   3       2393.57       2336.06        67.10 o                         
  -7   2   3       4438.49       4244.43       206.11 o                         
  -6   2   3       1211.35       1001.16        49.77 o                         
  -5   2   3        836.35       1000.30        66.51 o                         
  -4   2   3        606.85        491.43        32.11 o                         
  -3   2   3        769.62        782.17        48.71 o                         
  -2   2   3      10236.66       9669.76       573.70 o                         
  -1   2   3       3338.65       3203.05       190.76 o                         
   0   2   3      12504.17      12010.93       712.17 o                         
   1   2   3        334.20        227.30        23.59 o                         
   2   2   3       4061.01       3797.76       226.34 o                         
   3   2   3         34.52         52.77        12.79 o                         
   4   2   3        181.48        232.30        19.95 o                         
   5   2   3        353.19        485.22        19.22 o                         
   6   2   3        419.69        362.55        11.36 o                         
   7   2   3         33.08         34.25         3.89 o                         
   8   2   3          7.07         -0.11         4.05 o                         
   9   2   3        520.51        518.37        14.01 o                         
  10   2   3         97.88        123.84         5.92 o                         
  11   2   3        622.65        525.45        16.10 o                         
  12   2   3        467.45        517.24        15.46 o                         
  13   2   3        102.88        110.33         7.10 o                         
  14   2   3         53.63         57.03         6.03 o                         
  15   2   3        133.96        142.71        12.46 o                         
 -17   3   3         23.42         31.30         8.13 o                         
 -16   3   3         69.60         65.08         9.07 o                         
 -15   3   3        225.45        189.81        10.64 o                         
 -14   3   3        951.47       1026.73        29.68 o                         
 -13   3   3        553.55        527.39        17.96 o                         
 -12   3   3         67.77         69.26         7.67 o                         
 -11   3   3         15.58         20.26         5.23 o                         
 -10   3   3         92.51         76.33         7.46 o                         
  -9   3   3        468.92        330.68        10.13 o                         
  -8   3   3        124.93        240.42         8.78 o                         
  -7   3   3        320.96        492.35        19.03 o                         
  -6   3   3        998.19        835.16        42.70 o                         
  -5   3   3        146.41        114.33        15.33 o                         
  -4   3   3        164.49        213.67        25.92 o                         
  -3   3   3       7832.67       7126.21       423.41 o                         
  -2   3   3       2903.32       2798.15       167.32 o                         
  -1   3   3        258.89        181.39        16.10 o                         
   0   3   3       3514.40       3053.53       182.44 o                         
   1   3   3       6549.47       6199.61       368.17 o                         
   2   3   3       3609.62       3658.70       218.49 o                         
   3   3   3       1360.99       1333.40        82.13 o                         
   4   3   3        565.90        610.88        42.71 o                         
   5   3   3        376.22        402.82        12.28 o                         
   6   3   3          9.17         14.01         3.76 o                         
   7   3   3       1663.46       1604.17        39.83 o                         
   8   3   3          0.24         -2.58         4.30 o                         
   9   3   3        670.04        651.73        17.19 o                         
  10   3   3       1994.99       1946.35        53.47 o                         
  11   3   3        904.57        919.61        26.46 o                         
  12   3   3        551.34        552.01        17.19 o                         
  13   3   3          1.60         -5.27         5.27 o                         
  14   3   3        139.69        131.13        10.07 o                         
  15   3   3         40.14         32.00         7.25 o                         
 -17   4   3        214.84        266.11        22.58 o                         
 -16   4   3          1.25          0.60         8.15 o                         
 -15   4   3        543.40        537.50        20.45 o                         
 -13   4   3        272.13        215.26        81.06 o                         
 -12   4   3        661.94        692.92        19.43 o                         
 -11   4   3        116.78        123.90         9.57 o                         
 -10   4   3        397.02        451.01        13.94 o                         
  -9   4   3       3738.68       3600.80        84.29 o                         
  -8   4   3          2.06         15.43         4.94 o                         
  -7   4   3        129.36        109.87         6.70 o                         
  -6   4   3        555.85        472.01        20.84 o                         
  -5   4   3        582.39        717.17        46.99 o                         
  -4   4   3       1487.48       1613.18        98.25 o                         
  -3   4   3        703.33        639.10        44.51 o                         
  -2   4   3       2284.49       2279.96       137.22 o                         
  -1   4   3       1594.66       1599.51        96.98 o                         
   0   4   3       1403.02       1473.49       127.57 o                         
   1   4   3       1650.47       1678.51       101.87 o                         
   2   4   3       3793.88       3815.11       228.38 o                         
   3   4   3       1164.44       1134.63        74.99 o                         
   4   4   3        699.63        650.11        22.27 o                         
   5   4   3        307.25        298.23        15.04 o                         
   6   4   3         34.07         43.99         4.58 o                         
   7   4   3         24.56         21.59         5.44 o                         
   8   4   3        187.02        237.99         9.05 o                         
   9   4   3        703.80        720.99        20.65 o                         
  10   4   3       1287.07       1164.27        31.53 o                         
  11   4   3        342.92        301.93        10.29 o                         
  12   4   3        145.79        139.79         8.77 o                         
  13   4   3         58.39         68.43         6.00 o                         
  14   4   3        110.00        118.41        10.18 o                         
  15   4   3         28.16         12.56         8.01 o                         
 -17   5   3        353.15        263.91        55.12 o                         
 -16   5   3          2.19          2.78         7.89 o                         
 -15   5   3         49.13         24.22        12.64 o                         
 -13   5   3         83.56         95.44         7.96 o                         
 -12   5   3        179.72        197.04        10.42 o                         
 -11   5   3        239.83        262.48         9.37 o                         
 -10   5   3         46.15         61.72         8.76 o                         
  -9   5   3        732.90        747.45        20.26 o                         
  -8   5   3        692.40        612.83        18.39 o                         
  -7   5   3         36.46         45.64         4.89 o                         
  -6   5   3       2558.13       2591.28        69.30 o                         
  -5   5   3         22.11         51.41        16.40 o                         
  -4   5   3       1256.80       1400.26        86.50 o                         
  -3   5   3       1410.64       1364.28        84.28 o                         
  -2   5   3        236.48        265.50        32.15 o                         
  -1   5   3       1861.13       1684.89       102.73 o                         
   0   5   3        356.83        384.64        28.61 o                         
   1   5   3       1125.63        950.80        68.17 o                         
   2   5   3         34.82         75.28        17.90 o                         
   3   5   3         27.17         31.97         4.59 o                         
   4   5   3         12.02          7.79         4.26 o                         
   5   5   3        730.46        704.01        19.52 o                         
   6   5   3        917.27        871.51        23.55 o                         
   7   5   3        190.98        194.13         7.78 o                         
   8   5   3         51.01         50.19         5.24 o                         
   9   5   3          0.10         11.26         5.54 o                         
  10   5   3        711.01        677.72        19.04 o                         
  11   5   3        336.03        353.42        11.45 o                         
  12   5   3          1.62         11.33         5.44 o                         
  13   5   3        120.72        119.64        13.52 o                         
  14   5   3         94.48         75.22        12.19 o                         
 -17   6   3         35.50         23.07         9.81 o                         
 -16   6   3         68.77         71.29        10.30 o                         
 -14   6   3        557.47        583.68        22.21 o                         
 -13   6   3       1499.81       1414.95        41.85 o                         
 -12   6   3         22.89         -4.52         8.53 o                         
 -11   6   3        151.98        192.14        11.98 o                         
 -10   6   3         11.42         22.95        11.78 o                         
  -9   6   3        783.74        819.33        24.47 o                         
  -8   6   3          9.46          8.85         5.14 o                         
  -7   6   3        484.92        513.10        14.71 o                         
  -6   6   3       1598.68       1822.50        52.09 o                         
  -5   6   3       6937.05       7006.48       195.60 o                         
  -4   6   3        388.07        329.04        14.31 o                         
  -3   6   3        149.50        176.75        20.25 o                         
  -2   6   3        840.86        848.80        55.20 o                         
  -1   6   3        632.56        648.64        43.72 o                         
   0   6   3       1510.44       1484.34        74.44 o                         
   1   6   3         28.01         13.04         4.79 o                         
   2   6   3         16.47         34.21         4.54 o                         
   3   6   3       3951.92       4193.87       117.49 o                         
   4   6   3       1919.15       1699.68        46.47 o                         
   5   6   3        135.31        160.76         6.61 o                         
   6   6   3        193.87        214.27         8.08 o                         
   7   6   3        660.71        704.16        19.11 o                         
   8   6   3          9.05         23.22         6.95 o                         
   9   6   3         39.23         34.55         5.93 o                         
  10   6   3        286.00        272.63        11.99 o                         
  11   6   3         32.36         44.85         7.57 o                         
  12   6   3          6.18          3.61         5.69 o                         
  13   6   3          1.07          5.66         5.79 o                         
  14   6   3         21.96         32.06         7.81 o                         
 -17   7   3         11.82          8.92        10.92 o                         
 -16   7   3         31.11         31.99         8.93 o                         
 -15   7   3        475.71        579.84        29.60 o                         
 -14   7   3        304.01        247.31        23.61 o                         
 -13   7   3       1671.84       1718.28        53.37 o                         
 -12   7   3        478.30        487.39        15.76 o                         
 -11   7   3         36.89         44.51         9.24 o                         
 -10   7   3         61.22         56.34        11.51 o                         
  -9   7   3        121.14        195.42        12.80 o                         
  -8   7   3        402.21        472.54        20.84 o                         
  -7   7   3        127.74        109.82         7.34 o                         
  -6   7   3        641.91        541.27        16.13 o                         
  -5   7   3       1100.24       1301.96        36.08 o                         
  -4   7   3          8.92         15.11         6.18 o                         
  -3   7   3        602.27        599.42        19.81 o                         
  -2   7   3       2001.30       2081.62        62.65 o                         
  -1   7   3        262.37        359.41        12.53 o                         
   0   7   3       1938.58       1920.25        54.74 o                         
   1   7   3          0.50          2.28         4.65 o                         
   2   7   3         52.52         55.84         4.60 o                         
   3   7   3        374.43        383.63        11.43 o                         
   4   7   3        744.37        753.28        19.62 o                         
   5   7   3        405.56        405.00        12.85 o                         
   6   7   3         16.23         13.86         5.04 o                         
   7   7   3        657.94        674.09        18.65 o                         
   8   7   3          2.66          1.05         6.50 o                         
   9   7   3          3.94         -2.28         5.91 o                         
  10   7   3         42.67         65.73         9.82 o                         
  11   7   3         17.03         12.90         5.77 o                         
  12   7   3        596.10        588.52        18.06 o                         
  13   7   3         12.67          4.65         6.12 o                         
 -16   8   3          3.45          2.26         8.73 o                         
 -15   8   3         38.69         40.17         9.44 o                         
 -14   8   3        858.14        803.47        30.83 o                         
 -13   8   3        414.90        344.06        16.58 o                         
 -12   8   3        624.11        606.63        20.42 o                         
 -11   8   3          2.25         27.60        10.61 o                         
 -10   8   3         55.02         57.85        10.85 o                         
  -9   8   3       1678.00       1620.72        51.01 o                         
  -8   8   3        239.02        229.22        11.06 o                         
  -7   8   3         95.22        133.39        10.00 o                         
  -6   8   3        265.67        260.92         9.78 o                         
  -5   8   3          9.10         20.00         6.14 o                         
  -4   8   3        195.83        226.65         8.51 o                         
  -3   8   3        286.75        314.95        10.22 o                         
  -2   8   3       7469.17       7818.75       197.71 o                         
  -1   8   3        913.13        930.46        24.90 o                         
   0   8   3          7.45         18.30         5.03 o                         
   1   8   3         19.34         20.43         5.14 o                         
   2   8   3        686.03        616.33        18.11 o                         
   3   8   3        127.98        124.87         6.23 o                         
   4   8   3        749.97        791.88        20.79 o                         
   5   8   3        620.40        586.80        17.74 o                         
   6   8   3         15.75         19.51         5.28 o                         
   7   8   3        120.52        176.26        17.24 o                         
   8   8   3         63.49         82.93         8.02 o                         
   9   8   3         86.21         87.10         7.31 o                         
  10   8   3         15.21         18.26         5.83 o                         
  11   8   3         93.07        101.74         7.00 o                         
  12   8   3         32.91         33.85         6.17 o                         
  13   8   3         18.15         24.59        10.42 o                         
 -16   9   3          3.40         -6.88         9.31 o                         
 -15   9   3         31.47         26.41        11.26 o                         
 -14   9   3        442.58        504.58        27.11 o                         
 -13   9   3         33.01         30.26        10.72 o                         
 -12   9   3        121.01         97.28         8.82 o                         
 -11   9   3          0.06         47.09        30.07 o                         
 -10   9   3          3.40         22.68         9.80 o                         
  -9   9   3       1477.79       1510.30        51.21 o                         
  -8   9   3        209.53        225.01        11.13 o                         
  -7   9   3       1085.00       1123.58        34.51 o                         
  -6   9   3        144.67        156.88         9.17 o                         
  -5   9   3        360.21        386.88        13.62 o                         
  -4   9   3        774.92        776.36        22.17 o                         
  -3   9   3        805.65        756.26        20.60 o                         
  -2   9   3       1618.59       1611.63        42.33 o                         
  -1   9   3       2365.32       2375.54        61.74 o                         
   0   9   3       4136.09       4113.26       105.26 o                         
   1   9   3       2011.69       2208.12        60.24 o                         
   2   9   3       3047.52       2898.30        87.67 o                         
   3   9   3          3.05         -0.18         5.21 o                         
   4   9   3       1379.22       1349.20        36.87 o                         
   5   9   3         35.68         17.52         5.73 o                         
   6   9   3        171.93        163.28         8.68 o                         
   7   9   3        292.47        288.04        10.87 o                         
   8   9   3        926.33       1072.84        32.48 o                         
   9   9   3         72.97         69.19         8.15 o                         
  10   9   3         18.01         13.26         6.21 o                         
  11   9   3         11.92         19.92         7.39 o                         
  12   9   3          5.08         18.35         7.85 o                         
 -16  10   3         31.59         39.78        14.30 o                         
 -15  10   3          0.76          0.23         9.05 o                         
 -14  10   3         95.95        105.21        15.99 o                         
 -13  10   3        187.72        175.25        12.07 o                         
 -12  10   3         47.62         17.31         9.06 o                         
 -11  10   3       1245.09       1164.86        40.15 o                         
 -10  10   3       1436.60       1617.76        48.64 o                         
  -9  10   3         29.87         44.17        22.62 o                         
  -8  10   3        250.99        246.16        14.69 o                         
  -7  10   3        360.74        420.47        15.72 o                         
  -6  10   3         24.83         20.43         6.98 o                         
  -5  10   3       1127.70       1107.18        30.87 o                         
  -4  10   3        491.02        526.55        16.19 o                         
  -3  10   3       1472.25       1504.32        41.77 o                         
  -2  10   3          2.53         12.54         7.88 o                         
  -1  10   3         11.78          3.82         7.23 o                         
   0  10   3        223.12        226.19         9.43 o                         
   1  10   3         23.52         28.15         6.39 o                         
   2  10   3        797.58        832.67        25.66 o                         
   3  10   3          6.16         -5.85         6.47 o                         
   4  10   3        425.00        447.93        16.30 o                         
   5  10   3        193.93        185.70         9.46 o                         
   6  10   3        389.05        340.44        13.09 o                         
   7  10   3        191.29        180.14         9.78 o                         
   8  10   3        123.35        120.20         9.83 o                         
   9  10   3         12.72          9.39         8.74 o                         
  10  10   3         69.87         46.30         7.52 o                         
  11  10   3         11.74         12.39         7.49 o                         
 -15  11   3         49.35         51.57        12.60 o                         
 -14  11   3        104.28         66.78        12.10 o                         
 -13  11   3          4.22        -13.12        13.12 o                         
 -12  11   3         52.83         63.75         8.50 o                         
 -11  11   3        152.99        201.82        11.34 o                         
 -10  11   3          0.38          3.11         8.27 o                         
  -9  11   3          9.77          9.00         9.32 o                         
  -8  11   3        416.84        415.61        17.94 o                         
  -7  11   3       1184.87       1312.68        45.10 o                         
  -6  11   3        689.63        745.04        25.30 o                         
  -5  11   3       1212.71       1192.22        33.65 o                         
  -4  11   3          4.51         13.33         7.06 o                         
  -3  11   3        178.47        176.66         9.11 o                         
  -2  11   3        133.22        139.78         8.52 o                         
  -1  11   3         50.75         49.90         6.92 o                         
   0  11   3         80.34        101.70         7.74 o                         
   1  11   3        389.29        426.13        23.26 o                         
   2  11   3        176.35        190.28        12.62 o                         
   3  11   3        340.49        354.92        19.73 o                         
   4  11   3          1.36          3.60         7.78 o                         
   5  11   3         67.07         89.22         9.33 o                         
   6  11   3        381.06        379.66        16.75 o                         
   7  11   3         57.35         56.25         9.83 o                         
   8  11   3        138.14        137.49        11.10 o                         
   9  11   3        267.48        249.35        25.67 o                         
  10  11   3         17.97         17.34         7.70 o                         
  11  11   3          7.83        -33.53        33.53 o                         
 -14  12   3         26.60         28.44         9.93 o                         
 -13  12   3          6.58          4.15        10.02 o                         
 -12  12   3          2.80         10.88         8.92 o                         
 -11  12   3          1.33         -7.50        10.43 o                         
 -10  12   3        546.19        566.52        27.60 o                         
  -9  12   3        112.85        151.26        22.65 o                         
  -8  12   3        116.04        114.19        11.80 o                         
  -7  12   3         60.39         46.73         9.26 o                         
  -6  12   3         87.65        108.18        10.88 o                         
  -5  12   3       1467.49       1463.77        43.07 o                         
  -4  12   3         28.68         20.24         9.19 o                         
  -3  12   3         58.27         86.67         9.78 o                         
  -2  12   3         46.60         78.35         8.59 o                         
  -1  12   3        230.79        256.36        14.50 o                         
   0  12   3        264.39        290.19        15.80 o                         
   1  12   3         49.46         52.15         8.31 o                         
   2  12   3         44.83         33.67         8.03 o                         
   3  12   3         12.74         23.61         8.32 o                         
   4  12   3       1487.59       1642.24        55.20 o                         
   5  12   3        112.22         79.63        11.29 o                         
   6  12   3         28.61         10.39         8.91 o                         
   7  12   3        336.24        353.35        31.76 o                         
   8  12   3         16.88         30.40        14.79 o                         
   9  12   3          0.94          3.48         9.19 o                         
  10  12   3        227.69        267.46        26.87 o                         
 -14  13   3         19.98         40.95        34.67 o                         
 -13  13   3          3.85          6.36         9.51 o                         
 -12  13   3          4.74         -9.30        13.54 o                         
 -11  13   3        358.50        326.07        19.78 o                         
 -10  13   3        190.08        237.73        12.74 o                         
  -9  13   3          9.76          9.32        12.59 o                         
  -8  13   3        103.06        128.61        14.28 o                         
  -7  13   3        752.03        774.99        34.12 o                         
  -6  13   3        561.57        528.39        28.97 o                         
  -5  13   3       1011.58        972.97        35.06 o                         
  -4  13   3        460.34        412.88        18.02 o                         
  -3  13   3        157.93        164.75        11.27 o                         
  -2  13   3        307.44        324.05        13.90 o                         
  -1  13   3         75.61         79.07         9.29 o                         
   0  13   3        573.78        651.66        23.05 o                         
   1  13   3          0.72          0.92         8.35 o                         
   2  13   3        453.33        485.52        18.39 o                         
   3  13   3         54.02         60.89        10.07 o                         
   4  13   3         49.36         70.85        11.17 o                         
   5  13   3        664.80        700.88        29.98 o                         
   6  13   3        145.28        126.34        12.14 o                         
   7  13   3          2.95          1.79        15.72 o                         
   8  13   3         46.33         41.13        11.79 o                         
   9  13   3         35.80         22.48        33.68 o                         
 -13  14   3          4.61         -2.68        36.34 o                         
 -12  14   3          0.00          0.54         9.82 o                         
 -11  14   3         16.87         31.14         9.46 o                         
 -10  14   3        340.86        349.77        22.46 o                         
  -9  14   3          0.33         12.09         9.01 o                         
  -8  14   3        281.79        243.22        15.37 o                         
  -7  14   3        217.08        172.47        16.45 o                         
  -6  14   3         10.31          3.31        13.71 o                         
  -5  14   3        183.85        185.71        18.71 o                         
  -4  14   3        574.23        552.40        31.63 o                         
  -3  14   3        686.02        626.69        27.38 o                         
  -2  14   3         14.47         22.56        10.08 o                         
  -1  14   3        870.53        864.94        35.10 o                         
   0  14   3        901.13        942.44        41.11 o                         
   1  14   3          0.32         18.37        14.09 o                         
   2  14   3        228.58        231.76        13.87 o                         
   3  14   3         45.16         20.91        10.40 o                         
   4  14   3        281.86        342.13        17.63 o                         
   5  14   3          0.29         -1.15        10.92 o                         
   6  14   3         79.37         55.85        12.76 o                         
   7  14   3          1.77        -12.53        12.53 o                         
 -11  15   3         43.99         43.85        11.18 o                         
 -10  15   3         15.24         10.56        10.06 o                         
  -9  15   3         75.34         47.46        12.98 o                         
  -8  15   3         26.15          5.26        12.26 o                         
  -7  15   3          2.57          1.86        14.34 o                         
  -6  15   3         46.69         61.88        15.33 o                         
  -5  15   3        174.64        209.37        19.43 o                         
  -4  15   3         76.43         49.55        13.10 o                         
  -3  15   3        165.33        161.21        13.95 o                         
  -2  15   3         59.10         66.05        12.64 o                         
  -1  15   3        872.17        835.22        37.50 o                         
   0  15   3       1039.00       1062.81        45.47 o                         
   1  15   3          5.63         -0.78        11.08 o                         
   2  15   3        253.24        236.84        15.89 o                         
   3  15   3         27.08         42.13        12.52 o                         
   4  15   3         10.74         25.82        11.54 o                         
   5  15   3        465.82        382.06        37.93 o                         
   6  15   3         40.12         32.85        20.54 o                         
 -10  16   3         15.75         -0.21        12.08 o                         
  -9  16   3          0.15         -0.57        10.86 o                         
  -8  16   3         31.58         28.75        11.66 o                         
  -7  16   3         15.97         23.37        15.53 o                         
  -6  16   3          0.37         -4.93        14.28 o                         
  -5  16   3          0.53         -0.17        13.68 o                         
  -4  16   3         43.78         58.55        16.53 o                         
  -3  16   3        114.43        101.71        14.02 o                         
  -2  16   3          4.93         -4.91        12.91 o                         
  -1  16   3        124.42        107.96        14.53 o                         
   0  16   3        153.83        134.94        15.06 o                         
   1  16   3        269.00        268.13        17.77 o                         
   2  16   3         57.03         73.13        13.75 o                         
   3  16   3        257.02        230.27        23.78 o                         
   4  16   3        123.66         62.04        18.31 o                         
  -8  17   3         73.30         53.25        31.45 o                         
  -7  17   3         14.91         30.44        13.63 o                         
  -6  17   3         27.66         10.06        21.14 o                         
  -5  17   3         83.19         36.39        19.64 o                         
  -4  17   3         38.38         38.34        15.37 o                         
  -3  17   3         31.93         17.03        17.57 o                         
  -2  17   3        105.02        100.38        19.11 o                         
  -1  17   3         27.91         15.56        14.12 o                         
   0  17   3         20.25          7.84        15.85 o                         
   1  17   3          3.16        -16.96        16.96 o                         
   2  17   3        109.56         63.70        25.06 o                         
  -1 -19   4          3.46         -5.22        22.79 o                         
   0 -19   4        189.98        141.76        28.02 o                         
   1 -19   4         46.51         49.09        18.19 o                         
   2 -19   4        190.53        245.04        24.96 o                         
   3 -19   4         20.45          5.07        21.57 o                         
  -4 -18   4         43.94         39.92        25.18 o                         
  -3 -18   4        167.82        178.85        34.40 o                         
  -2 -18   4         13.32          8.13        13.66 o                         
  -1 -18   4         96.09         77.88        14.30 o                         
   0 -18   4         25.27         26.74        13.87 o                         
   1 -18   4         13.55         20.89        15.40 o                         
   2 -18   4         11.83          9.69        16.44 o                         
   3 -18   4         76.17         56.50        13.97 o                         
   4 -18   4         65.28         44.40        15.93 o                         
   5 -18   4        503.09        289.79        29.44 o                         
   6 -18   4         88.50         75.30        19.03 o                         
   7 -18   4        530.53        589.78        69.05 o                         
  -6 -17   4        124.45        115.52        17.89 o                         
  -5 -17   4         60.26         53.77        13.50 o                         
  -4 -17   4          1.32         -1.31        12.18 o                         
  -3 -17   4          9.49         -6.83        14.98 o                         
  -2 -17   4          1.25         -2.62        13.55 o                         
  -1 -17   4         10.82          9.52        13.33 o                         
   0 -17   4          6.20         15.08        13.32 o                         
   1 -17   4         10.30         21.25        13.96 o                         
   2 -17   4         63.83         52.32        14.14 o                         
   3 -17   4        114.70         74.75        12.78 o                         
   4 -17   4        141.57        113.87        14.80 o                         
   5 -17   4        174.92        184.87        14.75 o                         
   6 -17   4        123.89         93.52        10.96 o                         
   7 -17   4          1.30        -12.81        14.66 o                         
   8 -17   4        131.82        118.45        16.98 o                         
   9 -17   4         46.80         39.14        14.68 o                         
  -8 -16   4         86.52         97.56        22.56 o                         
  -7 -16   4         13.62         21.39        13.72 o                         
  -6 -16   4        635.31        610.85        53.95 o                         
  -5 -16   4         92.98        114.55        16.95 o                         
  -4 -16   4          1.31         -9.07        10.54 o                         
  -3 -16   4        278.66        280.07        23.47 o                         
  -2 -16   4         41.37         35.72        11.91 o                         
  -1 -16   4        421.11        417.14        25.26 o                         
   0 -16   4         93.13        140.49        18.18 o                         
   1 -16   4         13.38         26.52        17.15 o                         
   2 -16   4        105.22        108.70        14.76 o                         
   3 -16   4         57.64         30.23        11.11 o                         
   4 -16   4         88.97         99.19        10.44 o                         
   5 -16   4        274.52        256.43        13.76 o                         
   6 -16   4         41.04         31.75        10.18 o                         
   7 -16   4        200.92        196.90        13.44 o                         
   8 -16   4          7.74         26.90        12.93 o                         
   9 -16   4         42.86         43.36        12.65 o                         
  10 -16   4          2.54         -2.65        14.16 o                         
  -9 -15   4         55.36         72.37        15.93 o                         
  -8 -15   4          5.52          4.55        12.14 o                         
  -7 -15   4         97.00         82.20        12.50 o                         
  -6 -15   4        146.39        144.17        15.54 o                         
  -5 -15   4        105.42         95.68        10.36 o                         
  -4 -15   4        263.26        243.15        14.30 o                         
  -3 -15   4        154.78        152.85        12.49 o                         
  -2 -15   4         13.93          0.19         9.74 o                         
  -1 -15   4          0.20         -3.20        10.51 o                         
   0 -15   4        384.80        443.31        20.83 o                         
   1 -15   4         39.93         39.79        10.82 o                         
   2 -15   4        380.32        398.66        18.46 o                         
   3 -15   4        574.89        564.24        25.87 o                         
   4 -15   4        985.57        961.22        35.25 o                         
   5 -15   4         27.75         32.28         9.88 o                         
   6 -15   4        171.96        185.10        15.47 o                         
   7 -15   4        268.61        260.60        16.34 o                         
   8 -15   4         36.42         73.41        10.88 o                         
   9 -15   4         60.56         78.26        16.25 o                         
  10 -15   4        395.17        422.87        25.92 o                         
  11 -15   4          2.98          8.13        10.08 o                         
 -11 -14   4         55.15         42.38        23.68 o                         
 -10 -14   4        265.27        209.58        25.78 o                         
  -9 -14   4          7.42          9.24        12.95 o                         
  -8 -14   4          8.26         -4.64         9.56 o                         
  -7 -14   4         35.56         37.75         9.41 o                         
  -6 -14   4        179.15        167.55        15.87 o                         
  -5 -14   4         13.37          9.64         8.91 o                         
  -4 -14   4        133.91        165.46        10.89 o                         
  -3 -14   4       1457.43       1501.31        50.76 o                         
  -2 -14   4        987.87        940.22        34.40 o                         
  -1 -14   4         28.00         28.15         8.17 o                         
   0 -14   4          4.17          3.39        10.49 o                         
   1 -14   4        879.64        837.77        31.97 o                         
   2 -14   4         91.20         99.42        15.78 o                         
   3 -14   4        221.41        229.00        11.45 o                         
   4 -14   4       1577.44       1581.59        47.43 o                         
   5 -14   4         16.80         25.58         8.01 o                         
   6 -14   4        116.31        168.15        14.11 o                         
   7 -14   4        418.74        458.19        21.96 o                         
   8 -14   4          5.47         23.49        11.70 o                         
   9 -14   4        357.14        430.10        18.75 o                         
  10 -14   4        203.41        207.11        21.98 o                         
  11 -14   4        214.43        189.80        22.03 o                         
  12 -14   4         52.58         25.30        24.43 o                         
 -12 -13   4        159.09        151.57        27.13 o                         
 -11 -13   4          0.00         15.04        12.94 o                         
 -10 -13   4          1.94          7.30        12.58 o                         
  -9 -13   4        390.99        388.33        17.33 o                         
  -8 -13   4         92.91        112.79         9.96 o                         
  -7 -13   4        138.88        148.74        11.02 o                         
  -6 -13   4          3.55         -4.09         8.19 o                         
  -5 -13   4          9.22         27.05         8.80 o                         
  -4 -13   4        440.47        442.27        17.18 o                         
  -3 -13   4        458.00        437.69        19.56 o                         
  -2 -13   4         94.49        106.33        11.77 o                         
  -1 -13   4         12.12         32.73         9.04 o                         
   0 -13   4         41.11         47.76         7.42 o                         
   1 -13   4        207.46        219.50        14.54 o                         
   2 -13   4          2.03          6.09         7.63 o                         
   3 -13   4         15.70         21.42        10.06 o                         
   4 -13   4        975.25        952.63        33.08 o                         
   5 -13   4        593.44        564.06        17.45 o                         
   6 -13   4        388.82        434.87        18.23 o                         
   7 -13   4        235.11        286.62        14.54 o                         
   8 -13   4        276.70        280.02        13.20 o                         
   9 -13   4         78.36         93.56        14.12 o                         
  10 -13   4         74.65         81.12         9.03 o                         
  11 -13   4         21.18         33.60         9.15 o                         
  12 -13   4          7.74          6.72         8.33 o                         
  13 -13   4          0.86        -10.96        29.87 o                         
 -12 -12   4        110.19        123.14        13.60 o                         
 -11 -12   4          0.00          7.33        12.66 o                         
 -10 -12   4         30.79         30.36         9.31 o                         
  -9 -12   4          5.32          3.78         9.00 o                         
  -8 -12   4          7.23          0.63         7.99 o                         
  -7 -12   4        328.13        362.19        14.80 o                         
  -6 -12   4         48.58         43.01         7.74 o                         
  -5 -12   4        356.12        433.02        20.95 o                         
  -4 -12   4         89.42         72.32         9.74 o                         
  -3 -12   4        418.40        502.39        17.38 o                         
  -2 -12   4        188.95        184.65        10.08 o                         
  -1 -12   4        137.96        166.21        12.66 o                         
   0 -12   4         72.14        101.89        10.69 o                         
   1 -12   4        136.98        156.13         9.56 o                         
   2 -12   4       1045.43       1112.37        30.76 o                         
   3 -12   4        307.97        300.60        13.20 o                         
   4 -12   4          1.50         10.33         5.74 o                         
   5 -12   4       1813.31       1870.25        45.79 o                         
   6 -12   4       1056.66       1006.72        32.06 o                         
   7 -12   4        635.96        588.23        20.02 o                         
   8 -12   4        296.76        321.12        14.26 o                         
   9 -12   4         36.89         65.11         8.91 o                         
  10 -12   4        173.65        178.46        13.95 o                         
  11 -12   4         68.58         68.03        10.82 o                         
  12 -12   4          2.53          3.13         9.21 o                         
  13 -12   4        433.89        428.34        22.94 o                         
 -13 -11   4        130.81        115.33        20.38 o                         
 -12 -11   4        130.42        147.29        17.62 o                         
 -11 -11   4         63.61         68.85        11.90 o                         
 -10 -11   4         83.86         98.31        11.43 o                         
  -9 -11   4          6.42          5.26         8.61 o                         
  -8 -11   4        549.98        575.22        22.71 o                         
  -7 -11   4        596.54        645.08        23.32 o                         
  -6 -11   4         72.24         77.36         8.90 o                         
  -5 -11   4       2761.32       2830.75        77.64 o                         
  -4 -11   4         63.96         71.67         8.48 o                         
  -3 -11   4        328.62        337.70        13.17 o                         
  -2 -11   4       1636.70       1667.49        40.52 o                         
  -1 -11   4        380.51        382.67        12.90 o                         
   0 -11   4         81.73        116.54         9.50 o                         
   1 -11   4        972.12        993.27        27.71 o                         
   2 -11   4        441.13        489.50        16.92 o                         
   3 -11   4        815.94        783.26        26.58 o                         
   4 -11   4        119.74        129.18         7.11 o                         
   5 -11   4        139.42        146.37         7.55 o                         
   6 -11   4        214.26        228.61         9.19 o                         
   7 -11   4        166.93        151.12         8.25 o                         
   8 -11   4          0.04          5.25         7.33 o                         
   9 -11   4        247.78        289.46        12.64 o                         
  10 -11   4        311.82        357.36        15.65 o                         
  11 -11   4         14.63          6.50         7.98 o                         
  12 -11   4        193.39        186.99        11.43 o                         
  13 -11   4         67.64         63.22         9.20 o                         
  14 -11   4         17.01         30.05        18.86 o                         
 -14 -10   4          3.27          7.61        11.25 o                         
 -13 -10   4        214.94        205.94        23.74 o                         
 -12 -10   4         29.73         29.66        11.44 o                         
 -11 -10   4        513.03        519.00        23.29 o                         
 -10 -10   4        371.02        349.08        18.46 o                         
  -9 -10   4        126.41        130.95        13.35 o                         
  -8 -10   4         46.70         64.82        10.55 o                         
  -7 -10   4        394.37        446.94        15.80 o                         
  -6 -10   4          0.10         -2.18         6.08 o                         
  -5 -10   4        120.73        118.91         7.48 o                         
  -4 -10   4        134.74        157.85         8.33 o                         
  -3 -10   4         11.29          6.10         5.94 o                         
  -2 -10   4        523.56        548.35        15.47 o                         
  -1 -10   4       1184.38       1286.19        30.94 o                         
   0 -10   4         38.45         66.78         5.75 o                         
   1 -10   4        223.48        237.40         8.49 o                         
   2 -10   4       1459.44       1376.06        30.80 o                         
   3 -10   4       2697.39       2650.05        67.74 o                         
   4 -10   4        178.71        217.33         7.68 o                         
   5 -10   4         44.16         45.97         4.73 o                         
   6 -10   4          5.87          7.81         4.15 o                         
   7 -10   4        713.65        698.99        17.95 o                         
   8 -10   4        195.11        193.10         8.82 o                         
   9 -10   4          0.10          2.07         5.18 o                         
  10 -10   4        173.13        170.22        10.14 o                         
  11 -10   4        521.63        529.52        21.70 o                         
  12 -10   4        106.01        115.80         9.24 o                         
  13 -10   4         86.11         83.04        11.65 o                         
  14 -10   4          5.55         11.14         9.85 o                         
 -15  -9   4          9.82          1.37        13.50 o                         
 -14  -9   4         47.08         58.13         9.59 o                         
 -13  -9   4          3.13         11.94        10.05 o                         
 -12  -9   4         47.10         47.94        10.23 o                         
 -11  -9   4         51.88         55.76         9.05 o                         
 -10  -9   4         26.20         29.92         7.87 o                         
  -9  -9   4        209.29        220.78        14.82 o                         
  -8  -9   4        782.00        772.43        24.37 o                         
  -7  -9   4         52.39         57.56         7.84 o                         
  -6  -9   4         16.54         17.57         6.34 o                         
  -5  -9   4        326.87        384.20        12.56 o                         
  -4  -9   4         11.69          9.02         4.67 o                         
  -3  -9   4       3189.90       3149.53        73.65 o                         
  -2  -9   4       1438.51       1452.64        35.02 o                         
  -1  -9   4         31.45         47.49         4.35 o                         
   0  -9   4        208.22        206.52         7.14 o                         
   1  -9   4       2324.82       2289.24        52.08 o                         
   2  -9   4        806.35        800.74        20.80 o                         
   3  -9   4        932.98       1034.72        28.37 o                         
   4  -9   4        275.45        286.63         7.64 o                         
   5  -9   4       1374.09       1413.94        32.82 o                         
   6  -9   4          8.30          0.56         3.41 o                         
   7  -9   4        237.52        231.36         8.46 o                         
   8  -9   4        785.11        829.33        20.70 o                         
   9  -9   4        925.01        943.87        25.24 o                         
  10  -9   4       1824.53       1873.56        47.68 o                         
  11  -9   4         16.97         10.43         5.82 o                         
  12  -9   4        144.08        123.13        10.14 o                         
  13  -9   4         36.92          6.53         7.87 o                         
  14  -9   4         55.66         40.84         8.44 o                         
  15  -9   4          0.47         17.89        13.36 o                         
 -15  -8   4         10.54         14.55         9.17 o                         
 -14  -8   4          2.39         18.44         8.00 o                         
 -13  -8   4         14.88          7.76         9.00 o                         
 -12  -8   4        225.74        279.30        22.16 o                         
 -11  -8   4         84.62         67.38         7.89 o                         
 -10  -8   4         20.08         13.35         7.73 o                         
  -9  -8   4        139.28        145.23         8.14 o                         
  -8  -8   4         22.88         18.85         5.88 o                         
  -7  -8   4          1.08          8.59         6.37 o                         
  -6  -8   4        336.06        350.12        12.31 o                         
  -5  -8   4       1184.02       1116.15        28.44 o                         
  -4  -8   4         22.40         12.26         4.04 o                         
  -3  -8   4       3594.71       3316.02        84.03 o                         
  -2  -8   4        256.48        248.81         9.22 o                         
  -1  -8   4        264.61        314.39         9.97 o                         
   0  -8   4         84.89        118.13         5.50 o                         
   1  -8   4       1878.78       1935.70        52.35 o                         
   2  -8   4       3085.22       3260.68        91.83 o                         
   3  -8   4       1872.85       1982.13        56.34 o                         
   4  -8   4       1302.33       1376.67        35.83 o                         
   5  -8   4       1811.29       1727.92        37.18 o                         
   6  -8   4        283.67        368.14        10.45 o                         
   7  -8   4         12.83          9.76         3.98 o                         
   8  -8   4         10.75         12.44         4.63 o                         
   9  -8   4         26.16         31.58         4.50 o                         
  10  -8   4        336.11        332.72        10.53 o                         
  11  -8   4         41.07         28.62         5.47 o                         
  12  -8   4        518.57        583.33        20.15 o                         
  13  -8   4          0.66         -8.00         8.00 o                         
  14  -8   4          3.55         -3.51         8.39 o                         
  15  -8   4         30.19         33.07         9.51 o                         
 -16  -7   4          2.63          5.04        12.57 o                         
 -15  -7   4         11.17          5.67         7.59 o                         
 -14  -7   4         11.28         20.16         7.81 o                         
 -13  -7   4        339.17        404.28        17.39 o                         
 -12  -7   4         50.11         42.15         7.53 o                         
 -11  -7   4          0.01          3.47         7.59 o                         
 -10  -7   4         92.81         91.95         7.32 o                         
  -9  -7   4          2.37          4.61         6.03 o                         
  -8  -7   4          1.31         -4.77         4.77 o                         
  -7  -7   4        211.05        271.43         9.09 o                         
  -6  -7   4        976.88        901.80        23.38 o                         
  -5  -7   4       4152.17       4294.32       104.04 o                         
  -4  -7   4       1399.45       1438.14        44.41 o                         
  -3  -7   4        124.45        129.23         9.82 o                         
  -2  -7   4         27.06         10.99         6.80 o                         
  -1  -7   4        945.04       1018.49        52.50 o                         
   0  -7   4        183.45        206.12        17.26 o                         
   1  -7   4       1134.70       1054.93        54.30 o                         
   2  -7   4       2002.15       2023.29        86.22 o                         
   3  -7   4        967.82       1062.99        32.92 o                         
   4  -7   4       1498.29       1540.96        36.72 o                         
   5  -7   4       1943.49       2124.46        46.78 o                         
   6  -7   4       3753.75       3792.72        82.90 o                         
   7  -7   4       1101.78        978.16        23.22 o                         
   8  -7   4        446.02        451.25        12.55 o                         
   9  -7   4         14.81         14.10         4.54 o                         
  10  -7   4        122.70        139.70         7.08 o                         
  11  -7   4        799.41        821.69        19.75 o                         
  12  -7   4          6.33         -1.52         5.52 o                         
  13  -7   4         53.26         15.11        10.34 o                         
  14  -7   4         42.84         27.76         8.27 o                         
  15  -7   4         35.68         28.33         9.29 o                         
 -16  -6   4        283.93        270.78        21.89 o                         
 -15  -6   4          8.33         -2.01         7.70 o                         
 -14  -6   4         36.37         12.55         7.72 o                         
 -13  -6   4        143.12        176.90        10.34 o                         
 -12  -6   4        390.51        421.85        16.12 o                         
 -11  -6   4          6.10          9.18         9.84 o                         
 -10  -6   4        330.99        339.39        15.17 o                         
  -9  -6   4        936.54        962.31        28.36 o                         
  -8  -6   4          7.15         21.78         6.81 o                         
  -7  -6   4       2256.00       2393.27        58.90 o                         
  -6  -6   4       2645.80       2405.03        68.50 o                         
  -5  -6   4        252.76        225.55         9.36 o                         
  -4  -6   4         70.70         54.78         6.65 o                         
  -3  -6   4        742.36        673.84        40.25 o                         
  -2  -6   4        381.29        362.15        21.39 o                         
  -1  -6   4         15.28         11.59        13.22 o                         
   0  -6   4          0.01          2.96         9.12 o                         
   1  -6   4        146.80         87.72        10.16 o                         
   2  -6   4        564.13        542.89        29.24 o                         
   3  -6   4         18.09          2.55        10.68 o                         
   4  -6   4       1184.76       1130.45        29.69 o                         
   5  -6   4       2243.25       2117.93        48.10 o                         
   6  -6   4       1507.30       1600.69        38.15 o                         
   7  -6   4          1.67          2.47         3.46 o                         
   8  -6   4        520.85        570.80        14.74 o                         
   9  -6   4       1332.89       1233.48        28.31 o                         
  10  -6   4          0.15         -2.90         4.77 o                         
  11  -6   4        435.75        397.21        11.52 o                         
  12  -6   4        225.06        208.54         8.28 o                         
  13  -6   4        638.95        633.95        20.01 o                         
  14  -6   4         79.34         57.02         8.79 o                         
  15  -6   4         90.46         53.38         7.57 o                         
 -16  -5   4         10.88          9.70         7.19 o                         
 -15  -5   4        221.25        207.54        18.08 o                         
 -14  -5   4        613.45        715.26        25.42 o                         
 -13  -5   4        393.43        435.18        27.27 o                         
 -12  -5   4        130.85        108.77        14.75 o                         
 -11  -5   4          2.75          3.26         7.14 o                         
 -10  -5   4          0.24          0.67         5.61 o                         
  -9  -5   4       1042.62       1005.99        27.78 o                         
  -8  -5   4        109.40        121.66         6.05 o                         
  -7  -5   4         97.20         86.44         5.49 o                         
  -6  -5   4        163.13        131.79         8.50 o                         
  -5  -5   4        889.09        818.48        32.32 o                         
  -4  -5   4        169.22        163.62        13.31 o                         
  -3  -5   4       2611.48       2300.62       111.95 o                         
  -2  -5   4       2016.38       2010.13        98.68 o                         
  -1  -5   4        606.68        474.96        25.65 o                         
   0  -5   4       2070.32       2042.59       100.15 o                         
   1  -5   4       5545.19       4878.22       236.48 o                         
   2  -5   4         46.91         21.93        12.50 o                         
   3  -5   4         95.14         74.20         9.41 o                         
   4  -5   4       2050.89       2058.04       123.13 o                         
   5  -5   4       2979.90       3174.32        77.60 o                         
   6  -5   4        448.39        488.16        13.05 o                         
   7  -5   4        100.94        129.70         5.15 o                         
   8  -5   4        249.85        244.11         8.28 o                         
   9  -5   4         32.00         30.26         4.30 o                         
  10  -5   4       3202.15       3353.43        73.99 o                         
  11  -5   4       3487.00       3372.76        79.77 o                         
  12  -5   4         42.80         35.16         5.28 o                         
  13  -5   4        996.00       1077.43        29.77 o                         
  14  -5   4          0.00         -3.88         5.96 o                         
  15  -5   4         16.00         12.99         6.15 o                         
  16  -5   4         70.78         85.73        27.92 o                         
 -17  -4   4         31.06         28.07        14.45 o                         
 -16  -4   4         40.70         48.15         7.13 o                         
 -15  -4   4          6.32         10.79         7.01 o                         
 -14  -4   4          6.33          6.10        10.82 o                         
 -13  -4   4        435.15        396.71        16.89 o                         
 -12  -4   4         33.40         18.43         7.82 o                         
 -11  -4   4        327.62        352.49        17.54 o                         
 -10  -4   4        383.45        357.24        11.99 o                         
  -9  -4   4         16.35         18.43         5.83 o                         
  -8  -4   4       2436.50       2358.57        60.62 o                         
  -7  -4   4       3550.91       3677.61       117.29 o                         
  -6  -4   4          4.03          5.62         4.26 o                         
  -5  -4   4        592.43        545.08        37.37 o                         
  -4  -4   4        569.19        592.73        29.96 o                         
  -3  -4   4       4758.54       3904.12       189.36 o                         
  -2  -4   4      20868.11      20452.73       989.48 o                         
  -1  -4   4        908.93        472.81        24.89 o                         
   0  -4   4      11912.21      12490.40       603.70 o                         
   1  -4   4          1.85         -3.29         7.43 o                         
   2  -4   4         27.40         39.74         6.68 o                         
   3  -4   4        598.97        448.66        23.15 o                         
   4  -4   4       2017.21       1780.41       151.91 o                         
   5  -4   4         20.49         54.38         7.42 o                         
   6  -4   4         63.63         60.25         3.87 o                         
   7  -4   4          6.33          4.91         3.13 o                         
   8  -4   4        318.48        331.13        10.32 o                         
   9  -4   4         18.15         21.62         4.28 o                         
  10  -4   4        799.90        789.17        19.52 o                         
  11  -4   4        323.44        347.35        11.40 o                         
  12  -4   4        883.86        867.14        22.39 o                         
  13  -4   4        376.73        387.61        37.97 o                         
  14  -4   4          1.86         -5.75         5.75 o                         
  15  -4   4          1.83          2.89         5.92 o                         
  16  -4   4         10.85         30.70        16.66 o                         
 -17  -3   4         59.77         81.88        18.39 o                         
 -16  -3   4         12.53          8.07         9.42 o                         
 -15  -3   4         45.20         58.31         7.27 o                         
 -14  -3   4         27.08         23.39         7.27 o                         
 -13  -3   4         11.53         13.93         6.78 o                         
 -12  -3   4          1.13          8.31         7.05 o                         
 -11  -3   4        376.53        402.46        14.16 o                         
 -10  -3   4          8.65         12.13         5.29 o                         
  -9  -3   4       1102.11       1034.02        27.89 o                         
  -8  -3   4        576.72        609.44        18.52 o                         
  -7  -3   4         27.15         25.08         4.27 o                         
  -6  -3   4         50.36         93.44        21.40 o                         
  -5  -3   4         35.64          6.59        14.11 o                         
  -4  -3   4       2374.58       2273.13       110.59 o                         
  -3  -3   4       8354.35       7587.20       367.45 o                         
  -2  -3   4       5921.88       5112.68       247.67 o                         
  -1  -3   4      35516.87      38569.35      1864.88 o                         
   0  -3   4         13.83         22.83         6.13 o                         
   1  -3   4       7049.85       6303.72       304.55 o                         
   2  -3   4        308.88        233.56        13.32 o                         
   3  -3   4       1066.41       1222.00        58.50 o                         
   4  -3   4        249.15        238.52        26.28 o                         
   5  -3   4       2426.79       2332.46        88.10 o                         
   6  -3   4       1024.38        964.99        23.67 o                         
   7  -3   4       3274.57       3426.42        74.81 o                         
   8  -3   4        687.00        677.68        17.56 o                         
   9  -3   4         15.24          8.61         4.20 o                         
  10  -3   4       1044.71       1079.81        25.38 o                         
  11  -3   4        272.83        301.16         9.80 o                         
  12  -3   4         71.69         74.30         7.95 o                         
  13  -3   4       1081.88       1054.72        62.60 o                         
  14  -3   4         85.94         96.00         8.36 o                         
  15  -3   4          1.49          3.69         5.51 o                         
  16  -3   4        100.89        113.50        17.39 o                         
 -17  -2   4         11.59         10.16         8.41 o                         
 -16  -2   4        176.45        175.24         9.28 o                         
 -15  -2   4        476.74        457.48        16.18 o                         
 -14  -2   4        155.93        201.06         9.42 o                         
 -13  -2   4        332.52        299.88        15.29 o                         
 -12  -2   4        220.26        218.47        11.68 o                         
 -11  -2   4        132.86        129.65         7.04 o                         
 -10  -2   4         62.11         56.03         6.87 o                         
  -9  -2   4       1200.44       1211.74        34.95 o                         
  -8  -2   4        130.06        149.91         7.45 o                         
  -7  -2   4        920.73        890.38        29.48 o                         
  -6  -2   4        306.19        261.25        22.33 o                         
  -5  -2   4       2630.01       2520.48       151.17 o                         
  -4  -2   4       2990.10       2768.55       165.65 o                         
  -3  -2   4       4283.75       3393.52       164.67 o                         
  -2  -2   4      55845.04      65368.98      3870.61 o                         
  -1  -2   4       6759.43       6081.76       294.70 o                         
   0  -2   4        482.21        330.13        17.52 o                         
   1  -2   4       2842.89       2444.83       118.59 o                         
   2  -2   4       7532.08       6520.33       386.32 o                         
   3  -2   4       1542.81       1287.77        78.11 o                         
   4  -2   4       1816.78       1937.09        92.92 o                         
   5  -2   4        502.33        424.37        27.67 o                         
   6  -2   4          0.19          3.70         3.87 o                         
   7  -2   4        873.95        878.37        20.27 o                         
   8  -2   4       1082.49       1115.00        25.35 o                         
   9  -2   4        258.29        253.83         8.17 o                         
  10  -2   4         52.14         57.68         4.66 o                         
  11  -2   4          3.32          0.11         6.43 o                         
  12  -2   4       3505.02       3384.30        86.47 o                         
  13  -2   4         28.91         25.57         9.49 o                         
  14  -2   4        334.38        338.90        12.04 o                         
  15  -2   4         28.89         20.60         7.73 o                         
  16  -2   4         77.17        116.29        48.60 o                         
 -17  -1   4         16.55         15.39         7.78 o                         
 -16  -1   4         49.96         55.33         7.25 o                         
 -15  -1   4         49.65         42.87         6.89 o                         
 -14  -1   4       1020.88       1027.50        31.03 o                         
 -13  -1   4          0.19         -9.45         9.45 o                         
 -12  -1   4        280.99        313.80        14.09 o                         
 -11  -1   4        296.71        290.04        12.14 o                         
 -10  -1   4        418.34        398.54        12.77 o                         
  -9  -1   4        228.90        214.22         8.44 o                         
  -8  -1   4       1996.77       1926.66        58.05 o                         
  -7  -1   4         72.14         89.09        12.15 o                         
  -6  -1   4        239.16        254.49        32.45 o                         
  -5  -1   4       5746.66       5223.28       440.01 o                         
  -4  -1   4      15585.94      14272.73      1197.17 o                         
  -3  -1   4      23698.79      25529.92      1512.77 o                         
  -2  -1   4        170.97         77.67        15.62 o                         
  -1  -1   4      12066.81      11600.02       561.46 o                         
   0  -1   4       1224.24       1265.73        62.12 o                         
   1  -1   4         56.50         23.10         5.73 o                         
   2  -1   4        632.04        444.26        23.20 o                         
   3  -1   4        294.01        249.47        17.87 o                         
   4  -1   4          4.52         -1.15         6.64 o                         
   5  -1   4       1358.32       1375.83        41.82 o                         
   6  -1   4        645.52        565.17        14.75 o                         
   7  -1   4        405.74        433.36        10.63 o                         
   8  -1   4        307.75        326.26        11.42 o                         
   9  -1   4          8.08          2.33         3.79 o                         
  10  -1   4        400.20        341.08         9.91 o                         
  11  -1   4        389.66        345.22        11.96 o                         
  12  -1   4        787.07        716.58        21.24 o                         
  13  -1   4          4.25          5.13         6.45 o                         
  14  -1   4          3.92          0.00         5.46 o                         
  15  -1   4         17.00          9.66         6.16 o                         
 -17   0   4        179.88        176.36        20.07 o                         
 -16   0   4        243.89        238.38        28.42 o                         
 -15   0   4         10.69         12.91         8.13 o                         
 -14   0   4        357.11        388.07        14.15 o                         
 -13   0   4          2.06         -1.99         6.08 o                         
 -12   0   4        398.34        416.75        16.10 o                         
 -11   0   4         14.55         24.91         5.45 o                         
 -10   0   4          0.25          6.00         6.29 o                         
  -9   0   4       2728.81       2935.42        88.49 o                         
  -8   0   4         51.04         37.90         8.98 o                         
  -7   0   4       1414.06       1393.27        70.50 o                         
  -6   0   4        907.18        813.91        52.16 o                         
  -5   0   4         84.32         83.91        13.17 o                         
  -4   0   4       3175.80       3119.61       186.15 o                         
  -3   0   4        243.96        181.72        17.56 o                         
  -2   0   4      57255.78      66388.08      3932.01 o                         
  -1   0   4       2633.28       1778.04       106.04 o                         
   0   0   4      12766.31      11204.26       542.30 o                         
   1   0   4       1372.07       1347.28        66.16 o                         
   2   0   4       2141.09       2218.47       107.94 o                         
   3   0   4         29.24         16.72         8.37 o                         
   4   0   4        118.20        175.22        14.58 o                         
   5   0   4       3303.10       3276.78        83.10 o                         
   6   0   4        383.66        386.91        10.73 o                         
   7   0   4          1.02         -0.31         3.41 o                         
   8   0   4        149.11        129.88         5.11 o                         
   9   0   4          3.25         -4.18         5.45 o                         
  10   0   4         22.45         16.04         4.81 o                         
  11   0   4         89.00         77.84         5.58 o                         
  12   0   4        226.04        253.58         9.58 o                         
  13   0   4         17.02          8.57         5.35 o                         
  14   0   4          4.27          0.70         5.66 o                         
  15   0   4          0.00         -0.46         5.68 o                         
 -18   1   4          1.66          1.20        24.81 o                         
 -17   1   4         18.13         18.10         7.78 o                         
 -16   1   4          1.14          3.98         7.20 o                         
 -15   1   4         20.54          8.90         9.47 o                         
 -14   1   4        321.79        356.30        13.04 o                         
 -13   1   4        418.23        380.58        13.79 o                         
 -12   1   4        312.45        353.27        12.44 o                         
 -11   1   4        275.19        283.62        11.68 o                         
 -10   1   4         12.74         19.38         5.47 o                         
  -9   1   4        356.87        444.29        13.28 o                         
  -8   1   4        571.73        482.22        14.93 o                         
  -7   1   4        375.70        454.13        19.06 o                         
  -6   1   4         67.27         45.39        13.81 o                         
  -5   1   4        466.43        562.56        37.27 o                         
  -4   1   4       1499.84       1491.27        90.35 o                         
  -3   1   4       1287.28       1090.53        66.91 o                         
  -2   1   4         61.43          5.92         8.43 o                         
  -1   1   4       6031.92       5298.29       314.63 o                         
   0   1   4       1011.77        977.33        60.03 o                         
   1   1   4       2630.68       2203.46       131.89 o                         
   2   1   4        576.93        586.43        37.52 o                         
   3   1   4       4344.55       4653.57       392.03 o                         
   4   1   4       2149.29       2113.56       179.36 o                         
   5   1   4       1648.17       1509.39        42.71 o                         
   6   1   4          0.81         -2.81         3.23 o                         
   7   1   4         59.81         57.95         3.94 o                         
   8   1   4        166.51        136.06         5.31 o                         
   9   1   4         61.25         98.80         4.84 o                         
  10   1   4        108.74        148.20         6.20 o                         
  11   1   4        343.85        318.87        11.06 o                         
  12   1   4        257.23        269.45         9.95 o                         
  13   1   4         37.02         36.91         5.79 o                         
  14   1   4        134.14        143.52         9.86 o                         
  15   1   4        103.16        108.97        11.91 o                         
 -17   2   4         20.66         15.87         7.86 o                         
 -16   2   4          3.42          7.13         7.43 o                         
 -15   2   4        207.23        191.57        11.88 o                         
 -14   2   4        120.75        104.06         7.76 o                         
 -13   2   4        185.17        200.43         9.37 o                         
 -12   2   4         43.44         54.63        50.50 o                         
 -11   2   4        130.09        137.44        10.12 o                         
 -10   2   4          4.88          6.88         7.61 o                         
  -9   2   4         15.63         43.90         6.22 o                         
  -8   2   4        442.87        497.07        15.42 o                         
  -7   2   4       1235.96       1205.51        36.49 o                         
  -6   2   4         97.00        104.08        11.31 o                         
  -5   2   4        462.55        512.20        34.94 o                         
  -4   2   4       3561.09       2693.62       228.64 o                         
  -3   2   4        279.10        332.63        23.63 o                         
  -2   2   4       4190.98       3870.62       230.58 o                         
  -1   2   4        567.60        455.49        29.66 o                         
   0   2   4        615.96        501.06        32.95 o                         
   1   2   4       9635.80       9384.34       557.01 o                         
   2   2   4        221.01        148.54        15.39 o                         
   3   2   4       2139.65       2089.89       126.58 o                         
   4   2   4        201.34        305.88        19.41 o                         
   5   2   4       8667.30       8173.78       279.50 o                         
   6   2   4        321.63        402.27        10.81 o                         
   7   2   4         15.16         18.77         3.64 o                         
   8   2   4        141.52        105.34         5.75 o                         
   9   2   4        187.28        157.36         6.33 o                         
  10   2   4       1240.35       1195.25        36.61 o                         
  11   2   4         78.33         62.18         6.27 o                         
  12   2   4         83.42         87.78         6.55 o                         
  13   2   4         36.90         26.59         5.57 o                         
  14   2   4        116.30        114.51        11.13 o                         
  15   2   4        188.79        218.20        26.17 o                         
 -17   3   4        237.37        267.24        16.11 o                         
 -16   3   4         25.58         12.38         8.43 o                         
 -15   3   4         43.61         71.69        10.21 o                         
 -14   3   4        374.24        364.32        14.26 o                         
 -12   3   4         19.60         10.69         6.25 o                         
 -11   3   4        790.60        752.43        26.87 o                         
 -10   3   4          8.59         16.23         5.60 o                         
  -9   3   4       3145.78       2775.18        70.82 o                         
  -8   3   4       3631.45       3680.62        98.09 o                         
  -7   3   4        713.78        949.74        27.82 o                         
  -6   3   4         56.93         45.54        15.71 o                         
  -5   3   4       1104.78       1005.78        63.68 o                         
  -4   3   4         22.33         96.79        19.67 o                         
  -3   3   4        217.21        164.84        15.79 o                         
  -2   3   4         10.49        -11.91        11.91 o                         
  -1   3   4         90.79         95.10        13.65 o                         
   0   3   4       1473.32       1422.38        86.94 o                         
   1   3   4       1090.19       1072.96        66.74 o                         
   2   3   4       1091.01       1061.42        66.77 o                         
   3   3   4       2768.11       2491.26       150.08 o                         
   4   3   4         61.39         38.48         4.63 o                         
   5   3   4       1975.83       2115.69        53.91 o                         
   6   3   4          5.13          9.45         4.17 o                         
   7   3   4        368.64        405.40        12.26 o                         
   8   3   4         43.07         38.20         4.09 o                         
   9   3   4          7.87         10.18         6.51 o                         
  10   3   4         44.95         51.87         5.70 o                         
  11   3   4        692.65        683.53        19.60 o                         
  12   3   4          1.07          9.88         6.23 o                         
  13   3   4        428.86        502.20        17.02 o                         
  14   3   4         79.80         79.29         6.89 o                         
  15   3   4         18.72         14.63         8.58 o                         
 -17   4   4          2.73         17.63         9.44 o                         
 -16   4   4         28.71         49.29         9.53 o                         
 -15   4   4          8.21         11.97         7.53 o                         
 -14   4   4        526.88        544.50        19.19 o                         
 -13   4   4         24.15        -66.74        67.23 o                         
 -12   4   4        315.47        322.00        12.07 o                         
 -11   4   4        979.33       1024.96        31.25 o                         
 -10   4   4        332.71        292.81        13.66 o                         
  -9   4   4        678.09        557.34        16.23 o                         
  -8   4   4        314.89        323.50        11.43 o                         
  -7   4   4        889.49        914.95        27.08 o                         
  -6   4   4         63.12         84.10         6.60 o                         
  -5   4   4          2.12         15.71        15.59 o                         
  -4   4   4        388.87        497.90        34.25 o                         
  -3   4   4        521.73        387.99        29.53 o                         
  -2   4   4        663.72        563.07        36.86 o                         
  -1   4   4        800.38        643.98        42.48 o                         
   0   4   4        716.17        917.73        58.60 o                         
   1   4   4        272.51        399.67        29.52 o                         
   2   4   4        160.36        230.45        21.61 o                         
   3   4   4       1777.04       1909.92        61.70 o                         
   4   4   4        919.43        998.09        24.91 o                         
   5   4   4        722.87        665.04        18.08 o                         
   6   4   4       1936.62       1906.89        46.96 o                         
   7   4   4         16.67         15.74         4.58 o                         
   8   4   4         31.00         44.57         5.04 o                         
   9   4   4       1487.80       1490.04        46.78 o                         
  10   4   4         97.48        103.26         6.06 o                         
  11   4   4         39.35         55.99         5.68 o                         
  12   4   4        101.39         91.01         6.24 o                         
  13   4   4         73.34         68.73         6.15 o                         
  14   4   4        355.58        268.00        21.79 o                         
 -17   5   4         43.68         56.34        12.66 o                         
 -16   5   4          8.02         15.37         8.48 o                         
 -15   5   4        108.19        115.63        11.40 o                         
 -14   5   4        110.03        157.86        10.02 o                         
 -13   5   4          7.67          5.04         6.96 o                         
 -12   5   4        973.00        991.34        33.29 o                         
 -11   5   4       1379.52       1413.48        39.92 o                         
 -10   5   4        339.11        384.38        13.36 o                         
  -9   5   4        186.48        194.11        13.44 o                         
  -8   5   4          1.35          8.92         4.89 o                         
  -7   5   4        650.32        712.51        20.10 o                         
  -6   5   4       2509.88       2419.52        68.69 o                         
  -5   5   4         69.73        130.42         6.52 o                         
  -4   5   4       1066.40       1040.83        66.75 o                         
  -3   5   4       3200.12       3080.78       185.19 o                         
  -2   5   4         31.09         28.07        13.75 o                         
  -1   5   4        517.41        404.51        29.05 o                         
   0   5   4       1044.42       1036.06        66.23 o                         
   1   5   4        960.29        927.64        36.98 o                         
   2   5   4          2.88         15.45         3.79 o                         
   3   5   4         21.94         21.25         4.07 o                         
   4   5   4       1450.17       1358.80        32.31 o                         
   5   5   4        451.90        442.84        12.55 o                         
   6   5   4       1158.76       1132.60        28.93 o                         
   7   5   4        648.64        659.42        19.05 o                         
   8   5   4        335.65        349.95        13.39 o                         
   9   5   4       1560.06       1517.65        39.56 o                         
  10   5   4         53.59         50.70         5.39 o                         
  11   5   4         74.31         74.45         9.05 o                         
  12   5   4          0.32          8.39         5.33 o                         
  13   5   4         58.96         48.46         6.21 o                         
  14   5   4        101.69         77.97        12.51 o                         
 -17   6   4          3.16         -2.87         9.68 o                         
 -16   6   4          5.01         11.25         9.90 o                         
 -15   6   4         48.09         84.22         8.60 o                         
 -14   6   4        555.81        616.94        23.54 o                         
 -13   6   4        798.67        892.32        29.28 o                         
 -12   6   4          1.88         -7.30         7.94 o                         
 -11   6   4        142.50        171.87         8.82 o                         
 -10   6   4        424.57        398.34        16.98 o                         
  -9   6   4          3.74         15.28         6.75 o                         
  -8   6   4         32.87         25.92         6.84 o                         
  -7   6   4        342.63        390.89        12.20 o                         
  -6   6   4        103.94         69.99         7.54 o                         
  -5   6   4        103.75        111.92         6.52 o                         
  -4   6   4         68.57         51.73         6.08 o                         
  -3   6   4       2524.85       2346.25        70.31 o                         
  -2   6   4       1227.22       1364.38        52.52 o                         
  -1   6   4        285.75        317.50        14.42 o                         
   0   6   4       1347.55       1431.37        46.93 o                         
   1   6   4        139.55        159.33         7.84 o                         
   2   6   4         17.77         11.17         3.96 o                         
   3   6   4        559.68        568.21        16.31 o                         
   4   6   4        514.63        471.93        12.87 o                         
   5   6   4        102.32        144.03         6.56 o                         
   6   6   4        252.64        236.63         8.84 o                         
   7   6   4        394.63        435.53        13.74 o                         
   8   6   4        124.11        123.91         8.78 o                         
   9   6   4        110.53        108.94         7.07 o                         
  10   6   4        213.88        198.17         8.56 o                         
  11   6   4        148.70        120.19         8.38 o                         
  12   6   4        129.36        125.26         7.41 o                         
  13   6   4          1.41          3.21         5.82 o                         
 -17   7   4          1.71         47.70        37.13 o                         
 -16   7   4        108.94         87.74         9.99 o                         
 -15   7   4        903.11        824.70        34.78 o                         
 -14   7   4         31.74         54.29        11.14 o                         
 -13   7   4          1.33          6.50         7.87 o                         
 -12   7   4        168.02        138.30        10.30 o                         
 -11   7   4         47.70         30.92        11.04 o                         
 -10   7   4         74.89         78.89        10.87 o                         
  -9   7   4        415.01        433.51        21.05 o                         
  -8   7   4        168.13        197.59         9.82 o                         
  -7   7   4        448.51        556.87        16.82 o                         
  -6   7   4         63.55         94.23         8.76 o                         
  -5   7   4         17.81         46.41         6.60 o                         
  -4   7   4          1.95         -1.35         4.74 o                         
  -3   7   4        212.11        202.31         9.05 o                         
  -2   7   4        354.39        390.01        12.05 o                         
  -1   7   4        275.63        269.94         9.80 o                         
   0   7   4       2342.18       2254.38        67.68 o                         
   1   7   4        219.96        230.80         8.56 o                         
   2   7   4       3755.39       3633.10        85.56 o                         
   3   7   4        601.63        698.41        18.04 o                         
   4   7   4       2631.07       2529.55        60.30 o                         
   5   7   4       1048.98       1026.13        26.03 o                         
   6   7   4        869.54        905.57        23.97 o                         
   7   7   4        965.10        917.07        28.40 o                         
   8   7   4          9.67         20.14         6.03 o                         
   9   7   4          6.98          6.60         5.87 o                         
  10   7   4        285.52        281.19        10.76 o                         
  11   7   4          1.44         11.40         5.73 o                         
  12   7   4         11.88         12.73         5.83 o                         
  13   7   4        110.05        111.29        10.57 o                         
 -16   8   4         19.73          2.77         8.95 o                         
 -15   8   4        153.57        163.05        12.41 o                         
 -14   8   4        484.62        483.50        18.73 o                         
 -13   8   4        176.25        219.67        16.92 o                         
 -12   8   4        354.59        421.41        16.38 o                         
 -11   8   4       1994.17       2054.07        72.08 o                         
 -10   8   4       1514.13       1446.27        48.62 o                         
  -9   8   4         10.51         36.99        11.90 o                         
  -8   8   4         30.00         32.00         6.64 o                         
  -7   8   4        418.76        429.60        14.39 o                         
  -6   8   4         44.47         45.31         9.29 o                         
  -5   8   4       1112.42       1310.27        33.74 o                         
  -4   8   4        437.09        443.80        12.81 o                         
  -3   8   4        353.34        377.01        12.09 o                         
  -2   8   4       1817.35       1840.02        47.77 o                         
  -1   8   4        287.11        328.71        10.42 o                         
   0   8   4        960.22       1047.73        27.07 o                         
   1   8   4       1965.87       2016.46        52.76 o                         
   2   8   4         55.34         48.85         5.57 o                         
   3   8   4         16.47          7.69         4.61 o                         
   4   8   4        413.49        359.76        15.47 o                         
   5   8   4        652.13        731.82        20.44 o                         
   6   8   4        113.56        106.23         7.54 o                         
   7   8   4         21.55         24.04         6.43 o                         
   8   8   4        524.89        491.72        17.09 o                         
   9   8   4         16.60         19.98         9.04 o                         
  10   8   4         65.45         77.46         6.57 o                         
  11   8   4         73.86         76.00        10.21 o                         
  12   8   4         25.44         41.58         6.90 o                         
 -16   9   4        142.84        163.12        19.38 o                         
 -15   9   4         17.74         11.40         9.99 o                         
 -14   9   4         76.59         81.96        13.11 o                         
 -13   9   4          3.68         -4.56         8.10 o                         
 -12   9   4        253.63        303.60        13.94 o                         
 -11   9   4        469.99        445.41        16.61 o                         
 -10   9   4        844.62        866.84        34.62 o                         
  -9   9   4         17.40         24.65        11.45 o                         
  -8   9   4         14.77         20.88         7.44 o                         
  -7   9   4         73.67         85.10         8.20 o                         
  -6   9   4        155.93        160.47        11.82 o                         
  -5   9   4       1222.84       1286.95        35.07 o                         
  -4   9   4         15.28         25.42         6.73 o                         
  -3   9   4         30.57         39.35         9.46 o                         
  -2   9   4        178.13        192.91         9.28 o                         
  -1   9   4        127.53        116.96         8.04 o                         
   0   9   4          0.01          7.82         6.31 o                         
   1   9   4         28.99         36.70         5.92 o                         
   2   9   4        457.16        470.62        15.07 o                         
   3   9   4          8.23         -1.12         5.77 o                         
   4   9   4         53.71         50.13         7.07 o                         
   5   9   4        611.85        637.77        23.76 o                         
   6   9   4       3221.89       3271.60        93.15 o                         
   7   9   4         90.58         91.59         7.95 o                         
   8   9   4         32.93         20.25         9.99 o                         
   9   9   4        117.88        133.09         9.62 o                         
  10   9   4         19.92         19.78         7.01 o                         
  11   9   4        325.43        252.71        28.21 o                         
 -15  10   4         59.00         72.14         9.43 o                         
 -14  10   4         37.51         24.19        12.13 o                         
 -13  10   4          1.73         -4.98         8.26 o                         
 -12  10   4          0.19         -1.25        12.10 o                         
 -11  10   4        730.32        722.54        24.97 o                         
 -10  10   4        670.73        610.81        39.67 o                         
  -9  10   4       1137.74       1096.80        44.38 o                         
  -8  10   4         47.83         33.18        11.89 o                         
  -7  10   4          6.79         -9.17         9.32 o                         
  -6  10   4        104.48         94.94         8.85 o                         
  -5  10   4        116.71        141.97        10.54 o                         
  -4  10   4        756.92        824.87        25.90 o                         
  -3  10   4          2.77         -4.61         6.59 o                         
  -2  10   4         29.35         40.48         6.43 o                         
  -1  10   4        310.94        337.81        12.16 o                         
   0  10   4       1777.84       1768.68        49.14 o                         
   1  10   4         16.20         23.83         6.66 o                         
   2  10   4        385.57        433.72        15.90 o                         
   3  10   4        218.93        223.23        14.74 o                         
   4  10   4       1046.72        990.16        35.99 o                         
   5  10   4        762.04        771.00        25.79 o                         
   6  10   4        180.49        169.38         9.60 o                         
   7  10   4        853.76        795.45        34.98 o                         
   8  10   4         55.29         45.98         8.54 o                         
   9  10   4        112.24        145.39         9.78 o                         
  10  10   4         10.29         10.15         7.65 o                         
  11  10   4         14.18         24.39        13.02 o                         
 -15  11   4        168.15        165.22        16.54 o                         
 -14  11   4        192.96        181.85        13.37 o                         
 -13  11   4         39.40         41.46        12.63 o                         
 -12  11   4         54.94         52.48         8.86 o                         
 -11  11   4         56.33         46.43        21.58 o                         
 -10  11   4        206.54        198.29        10.59 o                         
  -9  11   4        750.52        830.72        36.56 o                         
  -8  11   4        257.73        294.94        14.30 o                         
  -7  11   4         22.82         18.94        11.12 o                         
  -6  11   4         13.06         13.06         8.17 o                         
  -5  11   4        210.41        238.54        13.68 o                         
  -4  11   4        289.32        246.01        10.72 o                         
  -3  11   4        658.88        729.20        24.20 o                         
  -2  11   4          1.27         -0.85         7.13 o                         
  -1  11   4         22.00         22.83         6.94 o                         
   0  11   4        545.36        574.86        19.54 o                         
   1  11   4          0.03         -8.82         8.82 o                         
   2  11   4       1050.13       1012.38        35.00 o                         
   3  11   4        103.75         84.15         8.73 o                         
   4  11   4       3393.49       3651.78       117.81 o                         
   5  11   4          3.11          7.92         8.61 o                         
   6  11   4        366.49        404.42        22.62 o                         
   7  11   4          2.71          7.08         9.92 o                         
   8  11   4         21.28         11.63         9.90 o                         
   9  11   4         94.41         93.92        10.21 o                         
  10  11   4          6.42          5.53        10.94 o                         
 -14  12   4          0.71          5.18        11.11 o                         
 -13  12   4          0.03         13.47         9.17 o                         
 -12  12   4          6.46         -1.62        13.62 o                         
 -11  12   4        287.64        277.12        17.64 o                         
 -10  12   4        265.43        277.70        23.49 o                         
  -9  12   4       1214.82       1186.52        48.53 o                         
  -8  12   4       1749.84       1844.34        80.69 o                         
  -7  12   4       1242.57       1265.21        46.50 o                         
  -6  12   4       2046.15       2155.37        64.20 o                         
  -5  12   4         68.97         80.98        10.06 o                         
  -4  12   4        150.56        155.83        11.87 o                         
  -3  12   4         85.99         62.10        10.06 o                         
  -2  12   4        683.28        767.98        28.24 o                         
  -1  12   4        237.47        280.79        13.89 o                         
   0  12   4          0.38         -3.22         7.83 o                         
   1  12   4        666.01        669.19        22.26 o                         
   2  12   4          5.86         13.99         8.15 o                         
   3  12   4        311.18        277.18        17.43 o                         
   4  12   4        390.98        413.34        22.09 o                         
   5  12   4        190.61        183.35        11.74 o                         
   6  12   4         19.01         23.30        10.81 o                         
   7  12   4         90.26         83.66        12.02 o                         
   8  12   4         43.21         27.14         8.50 o                         
   9  12   4         98.32         90.56        11.17 o                         
 -13  13   4          7.70          8.56         9.70 o                         
 -12  13   4         27.11          7.21         9.16 o                         
 -11  13   4          2.45          7.15        10.05 o                         
 -10  13   4         29.99         47.15         9.83 o                         
  -9  13   4        102.32        134.15        13.24 o                         
  -8  13   4        339.31        334.54        31.20 o                         
  -7  13   4          2.85          3.33         9.76 o                         
  -6  13   4         37.18         55.33        11.68 o                         
  -5  13   4         21.37         14.35         9.50 o                         
  -4  13   4        106.23         77.08        10.14 o                         
  -3  13   4        259.07        288.65        14.50 o                         
  -2  13   4       1333.34       1357.78        43.66 o                         
  -1  13   4        312.85        282.85        14.25 o                         
   0  13   4         39.48         44.92         9.42 o                         
   1  13   4        451.48        432.48        17.23 o                         
   2  13   4        168.20        195.93        13.14 o                         
   3  13   4       1309.80       1260.77        44.26 o                         
   4  13   4        142.02        116.31        10.59 o                         
   5  13   4        215.22        209.39        17.79 o                         
   6  13   4          5.21          0.72        12.24 o                         
   7  13   4          5.74         14.81        11.36 o                         
   8  13   4          5.40         -5.19         9.75 o                         
 -12  14   4         10.85         -0.65        11.06 o                         
 -11  14   4         25.93         37.86         9.88 o                         
 -10  14   4         27.83         30.93        10.76 o                         
  -9  14   4         68.59         53.30        11.18 o                         
  -8  14   4         20.43         -3.49        13.89 o                         
  -7  14   4        222.37        174.02        15.75 o                         
  -6  14   4         48.47         62.14        12.40 o                         
  -5  14   4        122.68        162.20        14.88 o                         
  -4  14   4        250.69        238.95        14.69 o                         
  -3  14   4        354.13        361.29        20.16 o                         
  -2  14   4         65.60         39.68        11.88 o                         
  -1  14   4        297.49        363.82        28.95 o                         
   0  14   4        261.19        219.72        16.12 o                         
   1  14   4         13.07          9.41         9.80 o                         
   2  14   4          1.72          9.63         9.99 o                         
   3  14   4         50.30         47.68        11.34 o                         
   4  14   4         60.93         78.94        15.29 o                         
   5  14   4        256.70        295.22        20.37 o                         
   6  14   4        730.18        715.70        53.53 o                         
 -11  15   4         26.71         34.14        16.46 o                         
 -10  15   4          9.73          9.93        10.28 o                         
  -9  15   4         93.11         86.63        17.98 o                         
  -8  15   4         69.80         89.63        26.12 o                         
  -7  15   4         33.65         23.48        14.94 o                         
  -6  15   4        116.33         88.15        15.38 o                         
  -5  15   4         96.69        105.74        16.75 o                         
  -4  15   4         13.20         -0.89        12.41 o                         
  -3  15   4          0.04          4.89        12.27 o                         
  -2  15   4          4.58          5.49        11.89 o                         
  -1  15   4         29.95         22.45        11.84 o                         
   0  15   4        249.92        234.73        15.89 o                         
   1  15   4          1.00          3.70        11.58 o                         
   2  15   4        427.61        476.49        46.08 o                         
   3  15   4         41.49         53.86        14.33 o                         
   4  15   4         29.23         34.98        14.10 o                         
   5  15   4          0.15         -4.50        21.06 o                         
  -9  16   4         30.88         19.17        14.67 o                         
  -8  16   4         82.47         61.09        11.89 o                         
  -7  16   4         70.85         90.18        17.51 o                         
  -6  16   4        129.47        128.21        16.13 o                         
  -5  16   4         27.75         25.41        15.01 o                         
  -4  16   4        216.01        155.76        29.29 o                         
  -3  16   4        165.87        143.05        27.49 o                         
  -2  16   4         42.14         39.80        15.74 o                         
  -1  16   4          0.22          1.66        14.55 o                         
   0  16   4         24.99         25.61        15.54 o                         
   1  16   4         13.47         -6.68        15.87 o                         
   2  16   4        290.45        245.24        21.30 o                         
   3  16   4         72.52         47.34        15.77 o                         
  -7  17   4        106.86         57.99        22.52 o                         
  -6  17   4          0.61         11.27        35.57 o                         
  -5  17   4         11.55          8.99        27.23 o                         
  -4  17   4          7.02         -1.73        24.31 o                         
  -3  17   4        176.92        105.46        19.70 o                         
  -2  17   4         33.29         17.08        20.11 o                         
  -1  17   4          0.01         -7.07        17.17 o                         
   0  17   4         27.81         16.86        19.06 o                         
  -1 -19   5         13.11          9.51        20.89 o                         
   0 -19   5        121.83        131.55        26.78 o                         
   1 -19   5        129.85         83.56        33.54 o                         
   2 -19   5        167.92        106.70        18.15 o                         
   3 -19   5          4.06         16.59        27.18 o                         
  -4 -18   5        260.10        215.62        35.17 o                         
  -3 -18   5          2.78          1.27        13.82 o                         
  -2 -18   5         80.29         95.55        15.27 o                         
  -1 -18   5         19.20         31.96        13.95 o                         
   0 -18   5        127.36        149.12        16.94 o                         
   1 -18   5         47.94         48.59        22.86 o                         
   2 -18   5         19.53         15.44        12.81 o                         
   3 -18   5          0.02          4.86        12.61 o                         
   4 -18   5        102.04         66.23        14.59 o                         
   5 -18   5          4.00        -12.88        12.88 o                         
   6 -18   5        171.58        114.17        20.01 o                         
   7 -18   5         13.03          9.98        31.90 o                         
  -7 -17   5          0.66          7.21        18.87 o                         
  -6 -17   5        770.15        889.59        92.19 o                         
  -5 -17   5         38.96         20.91        12.13 o                         
  -4 -17   5         20.37         36.81        12.79 o                         
  -3 -17   5          0.50         -4.88        13.51 o                         
  -2 -17   5         26.50         14.82        14.08 o                         
  -1 -17   5         54.77         89.49        15.29 o                         
   0 -17   5         59.70         68.66        13.87 o                         
   1 -17   5        447.67        473.42        30.48 o                         
   2 -17   5         81.71         78.22        13.68 o                         
   3 -17   5         35.39         48.03        12.19 o                         
   4 -17   5         20.75         22.87        11.99 o                         
   5 -17   5         68.26         75.31        17.30 o                         
   6 -17   5        176.27        121.50        25.55 o                         
   7 -17   5         95.86         99.31        13.73 o                         
   8 -17   5         43.22         43.50        13.89 o                         
  -8 -16   5         38.10         25.00        14.08 o                         
  -7 -16   5         99.51        101.33        14.34 o                         
  -6 -16   5        109.06         84.62        12.27 o                         
  -5 -16   5          0.16          5.62        11.19 o                         
  -4 -16   5         35.07         43.57        10.87 o                         
  -3 -16   5         32.31         22.94        10.75 o                         
  -2 -16   5        511.25        586.97        37.08 o                         
  -1 -16   5        132.45        168.68        27.50 o                         
   0 -16   5          0.33        -15.45        15.45 o                         
   1 -16   5          2.93         21.57        13.28 o                         
   2 -16   5         31.38         12.94        11.78 o                         
   3 -16   5         38.11         34.44        10.37 o                         
   4 -16   5        147.13        150.33        13.91 o                         
   5 -16   5          1.01          3.17         9.26 o                         
   6 -16   5        284.59        254.86        21.70 o                         
   7 -16   5        159.63        164.18        12.46 o                         
   8 -16   5          0.71         10.59         9.74 o                         
   9 -16   5         47.90         32.50        13.84 o                         
  10 -16   5          1.89          9.29        14.00 o                         
 -10 -15   5         33.02         29.76        31.99 o                         
  -9 -15   5        101.27        108.90        16.25 o                         
  -8 -15   5        128.58         94.84        13.86 o                         
  -7 -15   5         42.53         44.93        10.75 o                         
  -6 -15   5          0.15          7.37        10.23 o                         
  -5 -15   5          1.25         11.57        10.21 o                         
  -4 -15   5        278.21        295.70        28.17 o                         
  -3 -15   5        224.02        216.92        16.91 o                         
  -2 -15   5          0.01         -6.88         9.92 o                         
  -1 -15   5        213.18        189.50        13.34 o                         
   0 -15   5         12.80        -10.86        10.86 o                         
   1 -15   5        237.30        219.12        15.49 o                         
   2 -15   5        331.03        309.77        16.96 o                         
   3 -15   5       1659.94       1714.17        75.15 o                         
   4 -15   5       1157.52       1153.46        43.20 o                         
   5 -15   5        321.36        363.83        21.25 o                         
   6 -15   5         39.96         43.34        11.97 o                         
   7 -15   5         53.08         72.73        16.08 o                         
   8 -15   5          0.55         19.77        14.51 o                         
   9 -15   5          8.32         32.07        10.40 o                         
  10 -15   5          3.29          7.52         8.91 o                         
  11 -15   5          6.21        -28.92        28.92 o                         
 -11 -14   5          0.26         22.05        18.83 o                         
 -10 -14   5         12.99         15.10        14.04 o                         
  -9 -14   5        318.79        397.75        20.27 o                         
  -8 -14   5         53.67         57.71        10.60 o                         
  -7 -14   5        178.97        203.68        12.68 o                         
  -6 -14   5        658.17        722.15        40.16 o                         
  -5 -14   5        399.64        429.04        19.47 o                         
  -4 -14   5          0.73         -7.19         8.93 o                         
  -3 -14   5        515.86        586.02        28.47 o                         
  -2 -14   5       1075.34       1049.62        36.02 o                         
  -1 -14   5       1450.12       1402.65        40.91 o                         
   0 -14   5        232.49        268.22        13.19 o                         
   1 -14   5         60.11         91.87        16.93 o                         
   2 -14   5        425.30        422.08        16.92 o                         
   3 -14   5        481.22        503.45        18.22 o                         
   4 -14   5        988.34        922.41        29.61 o                         
   5 -14   5         16.39         36.21         8.52 o                         
   6 -14   5          0.20         39.62        15.88 o                         
   7 -14   5        633.71        668.58        40.74 o                         
   8 -14   5        112.02        116.71        10.43 o                         
   9 -14   5         48.17         57.21         9.53 o                         
  10 -14   5         73.17         53.02        14.22 o                         
  11 -14   5         74.21         60.86        10.13 o                         
  12 -14   5         70.55         44.50        34.95 o                         
 -12 -13   5          1.93          7.48        16.66 o                         
 -11 -13   5         17.75         12.27        13.65 o                         
 -10 -13   5         69.20         60.88        11.25 o                         
  -9 -13   5        163.15        161.02        11.92 o                         
  -8 -13   5        126.12        108.42         9.93 o                         
  -7 -13   5          4.20         -2.72         8.60 o                         
  -6 -13   5       1145.47       1250.48        42.86 o                         
  -5 -13   5       3157.93       3092.93        95.84 o                         
  -4 -13   5          0.21         -3.59         7.81 o                         
  -3 -13   5         16.81          6.01         9.46 o                         
  -2 -13   5       2124.92       2178.19        79.52 o                         
  -1 -13   5        263.17        322.21        19.89 o                         
   0 -13   5         93.25        108.48        15.24 o                         
   1 -13   5          9.86         22.53         7.00 o                         
   2 -13   5          3.36         20.01        11.68 o                         
   3 -13   5         13.63         24.31         9.41 o                         
   4 -13   5        594.04        664.32        21.79 o                         
   5 -13   5       1358.68       1417.90        37.18 o                         
   6 -13   5        871.98        891.90        26.02 o                         
   7 -13   5          1.81          2.16         7.37 o                         
   8 -13   5        182.58        165.85        11.56 o                         
   9 -13   5         34.17         50.76         8.91 o                         
  10 -13   5        225.89        212.74        12.15 o                         
  11 -13   5         26.42         21.14        13.70 o                         
  12 -13   5        251.47        225.66        15.55 o                         
 -13 -12   5         97.81        121.31        33.06 o                         
 -12 -12   5         66.96         64.63        11.55 o                         
 -11 -12   5          9.79          0.45        11.81 o                         
 -10 -12   5         39.98         41.77         9.42 o                         
  -9 -12   5        603.33        759.61        35.29 o                         
  -8 -12   5          0.57         -8.19         8.19 o                         
  -7 -12   5          8.69         13.55         8.09 o                         
  -6 -12   5          2.30          1.58         9.62 o                         
  -5 -12   5         84.10         85.18         9.45 o                         
  -4 -12   5       1116.18       1147.07        33.51 o                         
  -3 -12   5        149.58        142.21         8.68 o                         
  -2 -12   5          2.57         10.03         6.55 o                         
  -1 -12   5       1073.08       1080.94        31.45 o                         
   0 -12   5        278.84        330.07        12.26 o                         
   1 -12   5        225.15        253.13        11.92 o                         
   2 -12   5       1412.92       1353.17        40.66 o                         
   3 -12   5         34.08         56.60         7.16 o                         
   4 -12   5         12.21         20.86         7.23 o                         
   5 -12   5        374.01        339.74        11.82 o                         
   6 -12   5         36.52         45.91         7.52 o                         
   7 -12   5         72.17         90.73         8.01 o                         
   8 -12   5        257.44        266.42        12.11 o                         
   9 -12   5        267.63        236.46        12.70 o                         
  10 -12   5        390.37        370.90        16.22 o                         
  11 -12   5        575.08        581.36        23.85 o                         
  12 -12   5          0.12          3.27         8.43 o                         
  13 -12   5          3.26          5.84        18.91 o                         
 -13 -11   5        101.87        131.27        19.72 o                         
 -12 -11   5          3.25        -11.68        11.68 o                         
 -11 -11   5         79.93         76.70        10.73 o                         
 -10 -11   5        359.69        361.92        18.56 o                         
  -9 -11   5         46.47         46.84         8.66 o                         
  -8 -11   5         36.38         37.67        10.17 o                         
  -7 -11   5         17.94         39.66         9.85 o                         
  -6 -11   5        109.51        142.05         9.36 o                         
  -5 -11   5          7.54         -1.69         6.38 o                         
  -4 -11   5          0.33          8.54         6.55 o                         
  -3 -11   5        196.56        206.64        10.35 o                         
  -2 -11   5        358.12        376.64        13.08 o                         
  -1 -11   5         18.75         26.30         7.59 o                         
   0 -11   5       1409.93       1469.23        39.18 o                         
   1 -11   5        910.00        900.70        23.86 o                         
   2 -11   5          3.79          3.09         4.58 o                         
   3 -11   5        173.52        207.09         7.78 o                         
   4 -11   5        272.64        328.84        10.67 o                         
   5 -11   5        261.97        218.91         8.37 o                         
   6 -11   5        600.41        595.44        16.42 o                         
   7 -11   5        197.06        200.38        10.13 o                         
   8 -11   5        141.83        122.02         7.44 o                         
   9 -11   5        172.98        187.92         8.97 o                         
  10 -11   5        100.75        124.59         9.95 o                         
  11 -11   5       1528.52       1406.64        44.95 o                         
  12 -11   5         54.91         43.22         8.93 o                         
  13 -11   5         36.60         24.99         8.23 o                         
  14 -11   5         32.42         35.02        17.45 o                         
 -14 -10   5          3.73         -5.76         9.32 o                         
 -13 -10   5         46.97         13.15        13.40 o                         
 -12 -10   5         32.97         30.80        11.17 o                         
 -11 -10   5         29.81         33.65        12.15 o                         
 -10 -10   5        274.87        266.86        13.73 o                         
  -9 -10   5        185.21        201.19        12.59 o                         
  -8 -10   5        183.86        177.28        16.09 o                         
  -7 -10   5          0.97         -0.42         6.68 o                         
  -6 -10   5         18.49         12.79         7.91 o                         
  -5 -10   5        751.11        764.32        22.93 o                         
  -4 -10   5         20.27         17.12         5.33 o                         
  -3 -10   5       1420.72       1508.50        39.70 o                         
  -2 -10   5         26.62         28.76         6.88 o                         
  -1 -10   5        247.91        239.68         7.85 o                         
   0 -10   5         39.53         32.27         4.36 o                         
   1 -10   5        818.28        758.71        17.84 o                         
   2 -10   5        225.32        203.33         7.33 o                         
   3 -10   5          5.66          9.34         4.03 o                         
   4 -10   5       1187.52       1239.59        30.47 o                         
   5 -10   5        144.89        174.48         6.12 o                         
   6 -10   5         59.49         48.44         4.29 o                         
   7 -10   5        246.69        267.10         8.72 o                         
   8 -10   5         10.44          9.77         5.69 o                         
   9 -10   5         77.74         78.89         5.92 o                         
  10 -10   5          0.09          2.30         5.56 o                         
  11 -10   5        431.60        459.74        15.57 o                         
  12 -10   5         53.98         46.50         8.61 o                         
  13 -10   5        154.17        189.85        27.61 o                         
  14 -10   5         19.90         20.95        12.46 o                         
 -15  -9   5        108.67         96.34        18.56 o                         
 -14  -9   5        251.19        193.36        13.47 o                         
 -13  -9   5        609.72        856.38        64.02 o                         
 -12  -9   5         58.72         38.37         9.17 o                         
 -11  -9   5         31.71         28.83         8.63 o                         
 -10  -9   5        518.90        513.81        20.28 o                         
  -9  -9   5        125.57        112.15        13.93 o                         
  -8  -9   5          0.08         -5.90         5.90 o                         
  -7  -9   5        211.08        238.19        10.06 o                         
  -6  -9   5         31.22         33.07         5.77 o                         
  -5  -9   5        101.43        121.85         7.97 o                         
  -4  -9   5          0.32         -2.69         4.49 o                         
  -3  -9   5         74.21         81.90         7.01 o                         
  -2  -9   5         64.12         79.87         8.72 o                         
  -1  -9   5       1315.85       1351.86        32.68 o                         
   0  -9   5        163.29        153.41         6.06 o                         
   1  -9   5       2637.04       2871.63        64.95 o                         
   2  -9   5        382.03        330.81        10.70 o                         
   3  -9   5         10.85         17.99         3.22 o                         
   4  -9   5        142.60        160.81         5.57 o                         
   5  -9   5        108.38        159.45         5.78 o                         
   6  -9   5         11.87          8.71         3.48 o                         
   7  -9   5        483.30        499.96        13.00 o                         
   8  -9   5       2461.76       2530.63        58.03 o                         
   9  -9   5        574.44        566.88        16.29 o                         
  10  -9   5          0.11         -4.98         5.20 o                         
  11  -9   5         33.56         30.26         6.89 o                         
  12  -9   5         27.28         25.25         6.10 o                         
  13  -9   5        181.54        143.65        14.21 o                         
  14  -9   5         32.36         22.44        11.74 o                         
 -15  -8   5          0.54         -4.76         9.12 o                         
 -14  -8   5         17.95         28.56         8.68 o                         
 -13  -8   5         81.48         84.44        10.71 o                         
 -12  -8   5          0.31         -5.41         8.74 o                         
 -11  -8   5          0.49         -0.91         8.00 o                         
 -10  -8   5        694.98        773.24        29.82 o                         
  -9  -8   5        480.93        550.02        17.57 o                         
  -8  -8   5        381.97        393.93        13.12 o                         
  -7  -8   5          8.96         -1.07         5.24 o                         
  -6  -8   5       1746.78       1739.19        45.56 o                         
  -5  -8   5         64.52         73.13         5.01 o                         
  -4  -8   5       2311.01       2345.82        60.30 o                         
  -3  -8   5       1922.73       1877.35        44.30 o                         
  -2  -8   5        162.76        213.02         7.65 o                         
  -1  -8   5          0.20          0.39         3.85 o                         
   0  -8   5       1969.14       1763.81        45.22 o                         
   1  -8   5        522.00        564.15        15.46 o                         
   2  -8   5       1229.76       1236.89        31.94 o                         
   3  -8   5       1552.89       1660.84        40.88 o                         
   4  -8   5       2231.67       2131.23        48.65 o                         
   5  -8   5        703.97        739.12        16.99 o                         
   6  -8   5          4.52          4.14         3.66 o                         
   7  -8   5        334.35        316.94         9.58 o                         
   8  -8   5        331.58        314.20         9.41 o                         
   9  -8   5        301.84        330.39        13.93 o                         
  10  -8   5        594.65        591.22        15.78 o                         
  11  -8   5         56.12         48.56         5.57 o                         
  12  -8   5         24.50         15.36         5.69 o                         
  13  -8   5         31.22         11.62        12.21 o                         
  14  -8   5          7.03          3.47         7.19 o                         
  15  -8   5         59.41         35.21        13.29 o                         
 -16  -7   5          8.16         20.61        11.25 o                         
 -15  -7   5         74.80         59.54         8.09 o                         
 -14  -7   5         29.26         15.11         9.42 o                         
 -13  -7   5         86.80         97.74        10.43 o                         
 -12  -7   5         48.59         60.40         7.87 o                         
 -11  -7   5        589.52        594.31        20.93 o                         
 -10  -7   5        875.46        851.85        28.87 o                         
  -9  -7   5          2.75          7.57         5.62 o                         
  -8  -7   5        868.46        925.29        23.17 o                         
  -7  -7   5         22.20         36.36         4.93 o                         
  -6  -7   5       4437.15       4439.31       112.67 o                         
  -5  -7   5        958.86        883.09        22.77 o                         
  -4  -7   5        656.35        632.80        18.31 o                         
  -3  -7   5        335.26        313.36         9.91 o                         
  -2  -7   5       2759.37       2574.65        72.95 o                         
  -1  -7   5       1917.83       1685.97        64.28 o                         
   0  -7   5       1608.62       1607.05        61.79 o                         
   1  -7   5        223.61        261.64        11.87 o                         
   2  -7   5        132.11        131.74         6.42 o                         
   3  -7   5       1140.15       1283.61        33.69 o                         
   4  -7   5          0.81          0.64         3.24 o                         
   5  -7   5        364.64        362.96         9.16 o                         
   6  -7   5        366.13        389.50        10.40 o                         
   7  -7   5         89.46        100.87         5.16 o                         
   8  -7   5         32.24         21.79         4.33 o                         
   9  -7   5        402.10        385.68        11.00 o                         
  10  -7   5        193.21        235.85         8.36 o                         
  11  -7   5       1215.67       1190.49        30.00 o                         
  12  -7   5        245.71        245.71        15.33 o                         
  13  -7   5         94.12        101.79        11.70 o                         
  14  -7   5         13.62         -0.01         8.16 o                         
  15  -7   5         94.96        133.33        31.03 o                         
 -16  -6   5        323.08        343.58        25.94 o                         
 -15  -6   5        519.75        345.21        33.71 o                         
 -14  -6   5        212.71        195.76        13.35 o                         
 -13  -6   5        549.82        652.65        25.51 o                         
 -12  -6   5        368.49        366.90        16.34 o                         
 -11  -6   5         10.13          6.16        14.64 o                         
 -10  -6   5         53.03         55.76         8.79 o                         
  -9  -6   5         53.37         36.15         7.84 o                         
  -8  -6   5        226.84        220.85        11.87 o                         
  -7  -6   5        331.39        347.19        10.59 o                         
  -6  -6   5       5137.20       5246.47       139.69 o                         
  -5  -6   5       3815.82       3920.67        95.17 o                         
  -4  -6   5       3829.17       3618.53       124.09 o                         
  -3  -6   5       1042.79        947.55        48.67 o                         
  -2  -6   5        117.64         88.60        10.79 o                         
  -1  -6   5       2664.31       2625.50       128.88 o                         
   0  -6   5        446.11        418.45        28.80 o                         
   1  -6   5        594.04        385.42        27.92 o                         
   2  -6   5        880.53       1001.47        61.96 o                         
   3  -6   5       1154.90       1020.77        27.01 o                         
   4  -6   5        754.46        820.53        20.92 o                         
   5  -6   5        616.17        688.74        16.17 o                         
   6  -6   5        725.04        700.71        16.61 o                         
   7  -6   5        379.37        368.80        10.89 o                         
   8  -6   5        298.75        336.78         9.60 o                         
   9  -6   5         44.04         36.09         4.71 o                         
  10  -6   5         93.88         97.23         6.92 o                         
  11  -6   5        118.90        123.55         6.63 o                         
  12  -6   5       1164.18       1028.58        26.52 o                         
  13  -6   5         20.06          4.55         7.05 o                         
  14  -6   5         50.09         59.76         9.20 o                         
  15  -6   5          0.92          6.11         9.94 o                         
 -16  -5   5         26.54          6.56         7.46 o                         
 -15  -5   5          0.71          6.30         7.14 o                         
 -14  -5   5        156.24        218.62        14.56 o                         
 -13  -5   5        176.23        130.02        12.22 o                         
 -12  -5   5          6.59         -2.96         8.12 o                         
 -11  -5   5        101.95        100.62         8.09 o                         
 -10  -5   5        127.02        145.70         7.88 o                         
  -9  -5   5        115.51        110.80         7.66 o                         
  -8  -5   5       5197.00       5289.92       123.77 o                         
  -7  -5   5        309.27        330.25        10.66 o                         
  -6  -5   5       5664.69       5542.94       155.35 o                         
  -5  -5   5       4045.20       3858.52       131.84 o                         
  -4  -5   5        104.73        111.19        11.55 o                         
  -3  -5   5       1570.36       1426.22        71.09 o                         
  -2  -5   5       1420.03       1368.23        68.04 o                         
  -1  -5   5       2586.66       2323.51       113.95 o                         
   0  -5   5        202.69        245.78        20.30 o                         
   1  -5   5          0.41         20.28         8.39 o                         
   2  -5   5        186.47        216.62        25.39 o                         
   3  -5   5          0.71         -2.68         8.25 o                         
   4  -5   5         32.63         26.86         3.29 o                         
   5  -5   5        100.75        128.32         4.78 o                         
   6  -5   5       1081.59       1066.50        24.19 o                         
   7  -5   5        434.56        439.13        11.47 o                         
   8  -5   5         79.14         81.99         4.76 o                         
   9  -5   5       1028.67       1042.27        24.40 o                         
  10  -5   5         30.21         22.22         6.52 o                         
  11  -5   5         89.54        100.31         6.19 o                         
  12  -5   5         71.44         69.90         5.70 o                         
  13  -5   5         29.91         15.73         9.26 o                         
  14  -5   5        332.60        326.29        17.45 o                         
  15  -5   5         18.50         24.50         8.72 o                         
 -17  -4   5          0.01         -2.46         9.86 o                         
 -16  -4   5        135.58        143.33        13.33 o                         
 -15  -4   5         21.12         10.51         6.95 o                         
 -14  -4   5         73.59         70.60         9.76 o                         
 -13  -4   5        108.61        114.02         9.63 o                         
 -12  -4   5          2.80         -1.82         9.12 o                         
 -11  -4   5        265.03        286.80        11.20 o                         
 -10  -4   5        327.65        340.79        12.16 o                         
  -9  -4   5        521.13        512.84        16.67 o                         
  -8  -4   5          7.92          5.42         4.22 o                         
  -7  -4   5       1307.77       1191.79        33.21 o                         
  -6  -4   5         16.62         29.59         6.29 o                         
  -5  -4   5       3903.87       3931.93       235.25 o                         
  -4  -4   5       1965.97       1996.34        96.28 o                         
  -3  -4   5       6509.97       6429.02       311.05 o                         
  -2  -4   5       3253.21       2784.25       135.86 o                         
  -1  -4   5       5301.95       5120.12       248.65 o                         
   0  -4   5       2700.92       2272.04       135.86 o                         
   1  -4   5        523.45        498.01        32.26 o                         
   2  -4   5        209.15        133.98        10.88 o                         
   3  -4   5        867.20        937.63        46.60 o                         
   4  -4   5          6.49          0.56         3.69 o                         
   5  -4   5       2125.89       2287.58        60.91 o                         
   6  -4   5       1136.93       1311.64        29.46 o                         
   7  -4   5       1777.34       1640.45        36.67 o                         
   8  -4   5        480.50        467.12        12.58 o                         
   9  -4   5        159.56        173.59         6.75 o                         
  10  -4   5        662.42        658.67        17.07 o                         
  11  -4   5       1057.06       1062.86        26.13 o                         
  12  -4   5        331.26        338.39        12.34 o                         
  13  -4   5        125.39        100.72        10.02 o                         
  14  -4   5        239.43        162.14         8.51 o                         
  15  -4   5          5.65          8.80         8.02 o                         
 -17  -3   5          5.35          7.76         8.40 o                         
 -16  -3   5         80.30         66.02         8.10 o                         
 -15  -3   5         25.88         22.26         7.05 o                         
 -14  -3   5        780.13        767.79        29.16 o                         
 -13  -3   5        503.02        545.50        21.27 o                         
 -12  -3   5          2.91          1.79         7.45 o                         
 -11  -3   5       1858.65       1819.50        52.17 o                         
 -10  -3   5        399.88        424.79        14.36 o                         
  -9  -3   5       1493.95       1455.15        42.86 o                         
  -8  -3   5       1576.97       1718.76        49.79 o                         
  -7  -3   5          0.60         -3.52         3.56 o                         
  -6  -3   5         17.51         27.66         9.07 o                         
  -5  -3   5        423.55        533.42        35.70 o                         
  -4  -3   5         11.99        -17.93        17.93 o                         
  -3  -3   5       3295.77       3180.73       154.97 o                         
  -2  -3   5        441.70        433.67        28.13 o                         
  -1  -3   5        731.38        617.36        32.22 o                         
   0  -3   5         24.67         47.09        12.28 o                         
   1  -3   5       2383.99       2261.84       134.52 o                         
   2  -3   5        637.20        566.34        29.37 o                         
   3  -3   5       5413.90       4364.15       210.44 o                         
   4  -3   5       1133.75       1267.57       109.63 o                         
   5  -3   5       1385.58       1365.29        31.29 o                         
   6  -3   5        643.37        663.54        15.62 o                         
   7  -3   5        274.66        301.40         8.48 o                         
   8  -3   5         51.29         50.25         4.29 o                         
   9  -3   5        695.88        677.01        16.84 o                         
  10  -3   5        151.67        170.14         7.02 o                         
  11  -3   5         82.01         76.78         5.43 o                         
  12  -3   5          0.96         -4.88         4.88 o                         
  13  -3   5        158.63        142.42        14.68 o                         
  14  -3   5         87.82         94.26         8.03 o                         
  15  -3   5         11.31          3.74         5.85 o                         
 -17  -2   5         42.42         43.30         8.70 o                         
 -16  -2   5        298.27        339.25        33.21 o                         
 -15  -2   5       1601.57       1504.38        49.27 o                         
 -14  -2   5        295.52        317.85        12.77 o                         
 -13  -2   5        162.19        170.37        14.64 o                         
 -12  -2   5        423.86        387.24        16.33 o                         
 -11  -2   5        960.25        915.61        29.47 o                         
 -10  -2   5        195.56        165.78         8.64 o                         
  -9  -2   5        517.62        584.59        17.95 o                         
  -8  -2   5       1105.22       1062.46        32.32 o                         
  -7  -2   5        939.57        886.60        29.11 o                         
  -6  -2   5       1426.44       1456.60       127.78 o                         
  -5  -2   5       1368.17       1457.09       127.85 o                         
  -4  -2   5       3510.85       3238.93       274.05 o                         
  -3  -2   5       5763.74       6228.24       300.93 o                         
  -2  -2   5       8297.72       6988.52       338.26 o                         
  -1  -2   5      34927.55      39429.66      1906.75 o                         
   0  -2   5      11832.36      10845.96       524.78 o                         
   1  -2   5       1991.22       1612.00        78.91 o                         
   2  -2   5        673.62        739.83        45.60 o                         
   3  -2   5       1053.17       1257.89        90.23 o                         
   4  -2   5        262.39        259.95        21.20 o                         
   5  -2   5       1651.18       1743.43        38.29 o                         
   6  -2   5         16.54         -1.35         3.33 o                         
   7  -2   5          3.45          8.01         3.57 o                         
   8  -2   5        141.21        136.10         5.92 o                         
   9  -2   5        432.77        436.25        12.22 o                         
  10  -2   5         66.93         72.17         5.01 o
[truncated: 721,551 more chars]
