# Supplementary material for: The influence of the axial group on the crystal structures of boron sub­phthalo­cy­an­ines
Source: Acta Crystallogr C Struct Chem. 2024 Sep 4;80(Pt 10):658–80. doi: 10.1107/S2053229624006934 (PMC11451016; doi:10.1107/S2053229624006934)
Supplement: Supplementary file 11 [file c-80-00658-d2335_asup11.hkl]

data_d2335_a                                                                    
_shelx_title ' d2335_a.res in P-1'                                              
_shelx_refln_list_code          4                                               
_shelx_F_calc_maximum       87.91                                               
_exptl_crystal_F_000       504.00                                               
_reflns_d_resolution_high  0.7702                                               
                                                                                
loop_                                                                           
 _space_group_symop_operation_xyz                                               
 'x, y, z'                                                                      
 '-x, -y, -z'                                                                   
                                                                                
_cell_length_a    10.0268                                                       
_cell_length_b    10.7263                                                       
_cell_length_c    11.8090                                                       
_cell_angle_alpha  85.879                                                       
_cell_angle_beta   77.440                                                       
_cell_angle_gamma  66.151                                                       
                                                                                
_shelx_F_squared_multiplier     1.000                                           
                                                                                
loop_                                                                           
 _refln_index_h                                                                 
 _refln_index_k                                                                 
 _refln_index_l                                                                 
 _refln_F_squared_calc                                                          
 _refln_F_squared_meas                                                          
 _refln_F_squared_sigma                                                         
 _refln_observed_status                                                         
   1   0   0        456.65        415.88         5.76 o                         
   2   0   0       2836.67       2519.42        46.31 o                         
   3   0   0       3218.07       3060.68        44.46 o                         
   4   0   0         37.79         40.03         2.03 o                         
   5   0   0          5.00          8.27         1.57 o                         
   6   0   0         83.51         73.70         2.50 o                         
   7   0   0          1.05          3.59         1.39 o                         
   8   0   0        333.00        337.16         6.58 o                         
   9   0   0         93.07         94.53         3.45 o                         
  10   0   0         99.95        108.23         3.61 o                         
  11   0   0         31.37         35.12         4.35 o                         
 -11   1   0          2.45          3.67         6.42 o                         
 -10   1   0          0.01          1.77         3.50 o                         
  -9   1   0        144.73        158.80         5.39 o                         
  -8   1   0         82.68         91.00         6.24 o                         
  -7   1   0          4.61          6.29         2.04 o                         
  -6   1   0         79.72         85.98         2.81 o                         
  -5   1   0          4.89          5.44         1.32 o                         
  -4   1   0          9.18         10.25         1.43 o                         
  -3   1   0          0.11          0.76         0.61 o                         
  -2   1   0       4639.05       3039.61       125.81 o                         
  -1   1   0       2989.21       2727.02       112.39 o                         
   1   1   0         47.21         41.73         0.94 o                         
   3   1   0         66.76         67.41         1.82 o                         
   4   1   0        263.80        273.41         4.34 o                         
   5   1   0        557.76        592.32         9.75 o                         
   6   1   0         40.25         43.07         1.85 o                         
   7   1   0         57.41         63.15         2.35 o                         
   8   1   0         39.67         38.76         2.35 o                         
   9   1   0         42.19         44.70         2.44 o                         
  10   1   0        132.41        123.99         3.86 o                         
  11   1   0         87.39         76.88         3.77 o                         
 -10   2   0          0.04          1.48         4.28 o                         
  -9   2   0        221.97        225.16         9.36 o                         
  -8   2   0         56.18         59.88         4.69 o                         
  -7   2   0         97.37         97.37         4.26 o                         
  -6   2   0        103.18        113.09         3.54 o                         
  -5   2   0        126.97        123.59         3.37 o                         
  -4   2   0        110.76         99.35         2.67 o                         
  -3   2   0        939.61        897.26        14.51 o                         
  -2   2   0        599.71        594.60         9.76 o                         
  -1   2   0       2662.90       2502.42        34.27 o                         
   0   2   0       3112.32       2835.14       116.27 o                         
   1   2   0         24.41         25.11         1.10 o                         
   2   2   0        164.71        153.57         2.89 o                         
   3   2   0       1075.99        995.77        15.59 o                         
   4   2   0       1142.59       1116.15        17.49 o                         
   5   2   0        197.94        217.92         4.04 o                         
   6   2   0        919.12        917.66        13.86 o                         
   7   2   0         13.06         15.07         1.10 o                         
   8   2   0         72.36         69.41         2.47 o                         
   9   2   0        279.81        267.82         5.66 o                         
  10   2   0         77.95         78.51         2.53 o                         
  11   2   0          8.75          8.15         1.95 o                         
  12   2   0         19.52         24.40         6.95 o                         
 -10   3   0         35.33         20.27         6.11 o                         
  -9   3   0         12.43         15.32         4.38 o                         
  -8   3   0          2.41          4.09         3.53 o                         
  -7   3   0       1196.47       1214.16        21.90 o                         
  -6   3   0        140.95        148.52         4.23 o                         
  -5   3   0         72.59         75.88         2.88 o                         
  -4   3   0        848.86        871.85        13.51 o                         
  -3   3   0        582.50        611.94         9.65 o                         
  -2   3   0         30.31         27.39         1.57 o                         
  -1   3   0        161.97        153.35         2.70 o                         
   0   3   0         49.49         50.95         1.28 o                         
   1   3   0        516.87        453.33         7.00 o                         
   2   3   0        601.97        521.90         8.49 o                         
   3   3   0        133.28        120.98         2.67 o                         
   4   3   0        125.54        118.95         2.49 o                         
   5   3   0       1199.73       1205.74        20.51 o                         
   6   3   0        192.05        181.51         3.37 o                         
   7   3   0         38.47         34.81         1.96 o                         
   8   3   0          7.38          7.50         1.15 o                         
   9   3   0         12.18         14.17         1.27 o                         
  10   3   0        232.89        217.39        11.76 o                         
  11   3   0        111.43         94.21         7.48 o                         
  12   3   0          8.48          5.02         9.53 o                         
  -9   4   0          0.30         -3.89         5.99 o                         
  -8   4   0          0.18         -1.48         4.21 o                         
  -7   4   0        145.68        138.31         5.37 o                         
  -6   4   0         12.03         13.15         3.01 o                         
  -5   4   0         12.87         15.14         2.28 o                         
  -4   4   0        100.86        110.26         3.60 o                         
  -3   4   0         65.16         66.18         3.33 o                         
  -2   4   0       1060.71       1126.05        15.99 o                         
  -1   4   0        165.22        167.79         2.93 o                         
   0   4   0          2.57          1.63         1.46 o                         
   1   4   0        118.41        104.20         2.56 o                         
   2   4   0        370.49        376.20         7.00 o                         
   3   4   0       1384.55       1422.32        26.52 o                         
   4   4   0       1462.93       1511.96        28.02 o                         
   5   4   0        260.06        277.60         4.84 o                         
   6   4   0        225.15        230.73         4.95 o                         
   7   4   0         61.09         62.31         2.00 o                         
   8   4   0          0.01         -1.09         1.14 o                         
   9   4   0         88.78         92.51         3.79 o                         
  10   4   0          0.00          1.55         5.03 o                         
  11   4   0         84.69         80.31         7.29 o                         
  12   4   0         23.20         14.33         7.18 o                         
  -9   5   0         26.84          7.33        17.17 o                         
  -8   5   0         12.11         10.64         4.90 o                         
  -7   5   0         41.18         43.45         5.12 o                         
  -6   5   0        230.64        235.79        10.96 o                         
  -5   5   0          1.48          3.40         2.89 o                         
  -4   5   0        142.74        142.38         4.75 o                         
  -3   5   0          2.35          2.09         1.98 o                         
  -2   5   0         11.05         13.78         1.49 o                         
  -1   5   0         44.00         55.10         1.88 o                         
   0   5   0        362.19        363.89         5.45 o                         
   1   5   0         47.17         60.56         1.81 o                         
   2   5   0        518.41        529.78         8.41 o                         
   3   5   0        412.39        449.45         7.19 o                         
   4   5   0         69.53         70.87         2.82 o                         
   5   5   0         28.25         37.28         1.48 o                         
   6   5   0         38.99         36.71         1.40 o                         
   7   5   0          0.14          0.04         1.26 o                         
   8   5   0         11.20         15.95         3.01 o                         
   9   5   0          9.58          7.98         2.01 o                         
  10   5   0          1.24          3.37         5.45 o                         
  11   5   0         74.12         69.62         7.21 o                         
  12   5   0         10.48         19.64        11.15 o                         
  -8   6   0         78.42         78.87        14.10 o                         
  -7   6   0        355.02        363.82        10.87 o                         
  -6   6   0         80.20         84.81         5.80 o                         
  -5   6   0         16.95         22.29         4.02 o                         
  -4   6   0        201.00        203.90         6.06 o                         
  -3   6   0         27.28         24.48         2.36 o                         
  -2   6   0          0.48          0.42         1.60 o                         
  -1   6   0        265.56        276.41         4.96 o                         
   0   6   0        355.12        357.84         5.91 o                         
   1   6   0         56.08         60.01         1.98 o                         
   2   6   0        162.44        188.45         4.13 o                         
   3   6   0       1507.05       1580.01        27.22 o                         
   4   6   0          9.70         15.42         1.55 o                         
   5   6   0        508.93        526.22         8.94 o                         
   6   6   0          8.02          9.26         1.35 o                         
   7   6   0         29.19         28.20         1.60 o                         
   8   6   0        244.44        241.40         4.67 o                         
   9   6   0          0.14         -0.18         1.62 o                         
  10   6   0         54.24         49.00         6.34 o                         
  11   6   0          7.89          6.85         8.88 o                         
  12   6   0          7.95          4.21         7.68 o                         
  -7   7   0         37.42         43.14        14.90 o                         
  -6   7   0          0.25         -1.53         6.17 o                         
  -5   7   0         82.46         86.82         6.57 o                         
  -4   7   0          8.44          6.20         3.67 o                         
  -3   7   0         15.91         18.34         3.02 o                         
  -2   7   0         52.06         54.85         2.61 o                         
  -1   7   0        156.87        165.49         3.94 o                         
   0   7   0          3.30          4.42         1.75 o                         
   1   7   0         38.74         40.43         2.71 o                         
   2   7   0          0.05         -0.51         1.55 o                         
   3   7   0          5.90          8.37         1.81 o                         
   4   7   0          0.11         -0.69         1.55 o                         
   5   7   0        682.39        659.64        12.00 o                         
   6   7   0        409.35        405.35         7.88 o                         
   7   7   0         10.40          9.15         1.69 o                         
   8   7   0        572.64        578.61        11.17 o                         
   9   7   0        174.16        154.60         3.89 o                         
  10   7   0         40.58         35.26         3.77 o                         
  11   7   0         19.05         18.77         6.88 o                         
  12   7   0          5.34         12.83         8.22 o                         
  -6   8   0          0.02          4.41        26.02 o                         
  -5   8   0          3.79          6.78         5.85 o                         
  -4   8   0        644.62        662.99        17.09 o                         
  -3   8   0        105.21        115.33         4.95 o                         
  -2   8   0         59.80         56.58         3.53 o                         
  -1   8   0        710.41        706.00        11.84 o                         
   0   8   0         30.76         27.55         2.97 o                         
   1   8   0        134.07        135.14         3.56 o                         
   2   8   0         91.42         88.82         3.05 o                         
   3   8   0        186.98        186.88         4.42 o                         
   4   8   0          9.77         10.31         1.93 o                         
   5   8   0        191.26        194.96         4.55 o                         
   6   8   0         51.33         54.99         3.11 o                         
   7   8   0          0.22          2.74         3.25 o                         
   8   8   0         42.63         37.65         2.31 o                         
   9   8   0          4.25          2.97         1.91 o                         
  10   8   0          6.88          4.69         1.80 o                         
  11   8   0          3.43         -4.00         7.05 o                         
  12   8   0         15.49         22.80        10.31 o                         
  -5   9   0          1.94         -1.90        11.44 o                         
  -4   9   0          3.03         -5.04         6.62 o                         
  -3   9   0         59.57         66.19         4.23 o                         
  -2   9   0        511.26        510.03        14.16 o                         
  -1   9   0          2.22          7.55         3.81 o                         
   0   9   0        118.49        116.89         5.07 o                         
   1   9   0        393.61        410.26         8.96 o                         
   2   9   0          3.19         -2.53         2.53 o                         
   3   9   0        221.62        209.33         5.63 o                         
   4   9   0        171.48        173.45         5.00 o                         
   5   9   0        442.14        426.55         9.67 o                         
   6   9   0         44.33         60.85         3.44 o                         
   7   9   0        307.20        296.59         7.51 o                         
   8   9   0         64.79         70.88         3.43 o                         
   9   9   0          0.00         -2.46         2.46 o                         
  10   9   0          1.27          3.48         2.35 o                         
  11   9   0          1.53         -0.49         9.03 o                         
  12   9   0         67.41         75.53         9.98 o                         
  -4  10   0         11.41         11.33        17.52 o                         
  -3  10   0          0.57         -0.05         5.51 o                         
  -2  10   0         13.45         15.61         4.78 o                         
  -1  10   0         34.86         26.81         4.65 o                         
   0  10   0        132.72        143.82         6.27 o                         
   1  10   0        748.15        703.34        29.71 o                         
   2  10   0        319.52        293.42         9.14 o                         
   3  10   0          4.60         -2.79         3.67 o                         
   4  10   0        805.04        737.61        14.33 o                         
   5  10   0        501.72        463.97        12.19 o                         
   6  10   0         38.78         36.83         3.83 o                         
   7  10   0        199.53        184.81         6.67 o                         
   8  10   0          0.71         -2.08         3.07 o                         
   9  10   0          5.51          5.92         3.16 o                         
  10  10   0         38.96         49.36         3.62 o                         
  11  10   0         45.18         42.77         3.71 o                         
  -3  11   0          0.01         16.25        11.52 o                         
  -2  11   0         27.33         28.47         7.84 o                         
  -1  11   0         20.00         21.14         5.82 o                         
   0  11   0         21.62         19.13         5.34 o                         
   1  11   0        245.32        248.25         9.00 o                         
   2  11   0          6.18          8.67         5.51 o                         
   3  11   0         31.99         27.92         4.31 o                         
   4  11   0        119.57        114.24         7.07 o                         
   5  11   0         87.10         85.51         5.08 o                         
   6  11   0        210.19        190.27         6.88 o                         
   7  11   0          6.45          1.20         3.83 o                         
   8  11   0         19.67         23.19         4.13 o                         
   9  11   0          2.64         -0.93         3.75 o                         
  10  11   0         18.82         26.82         4.19 o                         
  11  11   0         25.16         19.98         5.69 o                         
  -1  12   0          6.61          7.66         6.94 o                         
   0  12   0          3.69          7.99         5.83 o                         
   1  12   0         27.68         30.24         6.50 o                         
   2  12   0          6.46          6.58         5.60 o                         
   3  12   0         67.29         91.12         8.31 o                         
   4  12   0         19.89         26.63         5.47 o                         
   5  12   0         61.45         57.56         6.01 o                         
   6  12   0         82.34         81.63         7.93 o                         
   7  12   0         13.65          8.86         4.70 o                         
   8  12   0          3.54         -0.29         5.29 o                         
   9  12   0          1.03          5.44         5.28 o                         
  10  12   0          9.38         12.55         6.49 o                         
   1  13   0         10.96         19.80         6.69 o                         
   2  13   0          5.77          1.97         6.82 o                         
   3  13   0         29.89         36.39         6.71 o                         
   4  13   0          1.19          0.91         9.85 o                         
   5  13   0          7.69          2.24         6.38 o                         
   6  13   0          1.30          0.52         5.66 o                         
   7  13   0          4.44          2.07         6.24 o                         
   8  13   0          0.36          0.47         6.42 o                         
  -8 -13   1         60.01         70.18         9.80 o                         
  -7 -13   1         15.88         33.61         7.56 o                         
  -6 -13   1          5.64         -3.68         5.63 o                         
  -5 -13   1         12.26         16.28         6.50 o                         
  -4 -13   1         29.50         32.42         7.06 o                         
  -3 -13   1         46.60         68.39         8.44 o                         
  -2 -13   1         49.50         40.95         9.86 o                         
  -1 -13   1         54.54         67.56         7.96 o                         
  -9 -12   1          0.04          0.05         5.52 o                         
  -8 -12   1          6.33          1.47         4.47 o                         
  -7 -12   1          0.24          0.89         4.90 o                         
  -6 -12   1          0.83          4.42         4.67 o                         
  -5 -12   1         67.75         53.28         5.49 o                         
  -4 -12   1         70.16         86.34         6.17 o                         
  -3 -12   1         18.43         20.95         5.47 o                         
  -2 -12   1         23.87         25.89         5.90 o                         
  -1 -12   1         13.32         13.43         6.34 o                         
   0 -12   1          0.00          0.48         5.84 o                         
   1 -12   1         35.80         30.58         6.30 o                         
 -10 -11   1          0.26         -2.23         5.35 o                         
  -9 -11   1          7.71         11.82         4.13 o                         
  -8 -11   1          0.32         -1.29         3.76 o                         
  -7 -11   1         37.92         26.83         4.18 o                         
  -6 -11   1          0.09          2.80         3.82 o                         
  -5 -11   1         26.37         32.26         5.05 o                         
  -4 -11   1         47.27         48.74         4.49 o                         
  -3 -11   1         33.23         20.05         4.48 o                         
  -2 -11   1         86.87         84.85         5.60 o                         
  -1 -11   1         31.40         30.37         4.76 o                         
   0 -11   1         62.01         75.89         5.94 o                         
   1 -11   1         13.98         21.25         5.74 o                         
   2 -11   1          0.04          5.90         5.47 o                         
   3 -11   1          0.07         -7.63         7.99 o                         
 -11 -10   1         17.15         20.83         6.76 o                         
 -10 -10   1          3.80          1.22         3.48 o                         
  -9 -10   1        134.36        154.11         5.42 o                         
  -8 -10   1         71.19         67.68         5.99 o                         
  -7 -10   1         88.96         85.90         4.93 o                         
  -6 -10   1        187.58        201.78         7.84 o                         
  -5 -10   1        321.94        304.48        13.21 o                         
  -4 -10   1         75.67         74.67         4.39 o                         
  -3 -10   1         15.40          7.93         3.72 o                         
  -2 -10   1         73.17         78.29         5.07 o                         
  -1 -10   1         74.61         72.38         5.85 o                         
   0 -10   1        104.12         96.96         6.37 o                         
   1 -10   1         28.00         37.96         4.66 o                         
   2 -10   1        113.58        114.10         6.84 o                         
   3 -10   1         30.67         17.67         4.62 o                         
   4 -10   1          7.22          4.01         9.40 o                         
 -11  -9   1         62.67         62.36         4.17 o                         
 -10  -9   1         18.26         12.19         2.91 o                         
  -9  -9   1         67.86         68.96         4.21 o                         
  -8  -9   1          8.16          5.13         2.71 o                         
  -7  -9   1         19.26         24.71         3.33 o                         
  -6  -9   1       2457.23       2424.64        45.95 o                         
  -5  -9   1         34.88         46.25         3.38 o                         
  -4  -9   1        236.55        229.53         6.49 o                         
  -3  -9   1         10.01         10.37         3.40 o                         
  -2  -9   1         30.25         31.05         2.80 o                         
  -1  -9   1         34.56         27.35         3.15 o                         
   0  -9   1         48.95         50.08         5.06 o                         
   1  -9   1        164.22        158.10         6.20 o                         
   2  -9   1          4.80          3.74         3.90 o                         
   3  -9   1        225.92        217.42         9.86 o                         
   4  -9   1         89.29         82.52         6.81 o                         
   5  -9   1          2.23          0.02         9.95 o                         
 -12  -8   1         32.01         48.69         9.40 o                         
 -11  -8   1          2.34          1.83         3.79 o                         
 -10  -8   1          0.32         -1.99         2.31 o                         
  -9  -8   1         20.67         24.88         3.70 o                         
  -8  -8   1         27.06         23.80         2.52 o                         
  -7  -8   1        130.48        129.21         3.86 o                         
  -6  -8   1       1693.32       1650.31        28.66 o                         
  -5  -8   1        178.07        180.38         4.58 o                         
  -4  -8   1        106.52        104.53         4.04 o                         
  -3  -8   1        310.11        313.31         6.26 o                         
  -2  -8   1          0.67         -0.34         2.58 o                         
  -1  -8   1        342.74        323.84         7.24 o                         
   0  -8   1         87.86         84.00         3.35 o                         
   1  -8   1        192.06        191.65         4.65 o                         
   2  -8   1        112.19        124.95         4.35 o                         
   3  -8   1         10.95          8.44         3.11 o                         
   4  -8   1         15.01         17.23         6.38 o                         
   5  -8   1        159.57        152.66        10.05 o                         
   6  -8   1         17.18         10.58        14.02 o                         
 -12  -7   1         16.89         29.85        10.85 o                         
 -11  -7   1         20.11         18.72         7.22 o                         
 -10  -7   1          3.72          9.59         2.39 o                         
  -9  -7   1        191.57        181.48         4.49 o                         
  -8  -7   1        102.90        103.35         3.20 o                         
  -7  -7   1         12.76         14.40         2.04 o                         
  -6  -7   1         74.61         74.37         2.87 o                         
  -5  -7   1         23.21         24.83         1.96 o                         
  -4  -7   1         42.73         48.65         2.33 o                         
  -3  -7   1        498.38        494.40         8.31 o                         
  -2  -7   1         72.49         73.09         2.99 o                         
  -1  -7   1        282.16        269.34         5.30 o                         
   0  -7   1         30.82         41.19         2.10 o                         
   1  -7   1         18.87         16.80         1.93 o                         
   2  -7   1          9.13          7.90         3.18 o                         
   3  -7   1        714.29        707.04        12.48 o                         
   4  -7   1         28.83         31.14         3.85 o                         
   5  -7   1         31.79         37.16         4.57 o                         
   6  -7   1         76.31         79.76         5.78 o                         
   7  -7   1         73.90         61.94         9.89 o                         
 -12  -6   1          3.78          6.63         8.13 o                         
 -11  -6   1         21.85         23.64         6.88 o                         
 -10  -6   1         23.98         21.89         2.26 o                         
  -9  -6   1          6.10          7.01         7.23 o                         
  -8  -6   1        420.71        420.49         8.40 o                         
  -7  -6   1          1.14          1.07         1.65 o                         
  -6  -6   1        429.99        436.10         7.76 o                         
  -5  -6   1         37.98         30.25         1.74 o                         
  -4  -6   1          1.58          1.70         1.40 o                         
  -3  -6   1         99.25        102.92         2.75 o                         
  -2  -6   1        577.88        599.78         9.62 o                         
  -1  -6   1       1283.12       1347.54        19.11 o                         
   0  -6   1        698.04        691.44        10.33 o                         
   1  -6   1         30.92         33.91         1.76 o                         
   2  -6   1        179.91        164.79         3.58 o                         
   3  -6   1        354.99        359.73         6.31 o                         
   4  -6   1         67.58         67.39         3.81 o                         
   5  -6   1        144.79        144.40         5.38 o                         
   6  -6   1         87.47         91.67         5.29 o                         
   7  -6   1         59.32         64.25         7.93 o                         
   8  -6   1          4.50          5.54         6.82 o                         
 -12  -5   1          2.78         -0.51         8.36 o                         
 -11  -5   1         77.36         76.65         7.46 o                         
 -10  -5   1        313.42        281.80         6.09 o                         
  -9  -5   1          1.94          1.44         1.37 o                         
  -8  -5   1        273.19        275.87         5.89 o                         
  -7  -5   1         34.12         32.25         1.58 o                         
  -6  -5   1          5.14          4.02         1.36 o                         
  -5  -5   1        604.69        593.07         9.33 o                         
  -4  -5   1         64.21         65.80         2.57 o                         
  -3  -5   1        366.59        385.44         6.35 o                         
  -2  -5   1        664.37        693.04        11.52 o                         
  -1  -5   1        334.59        352.66         5.61 o                         
   0  -5   1         11.00         14.63         1.42 o                         
   1  -5   1        922.23        933.02        12.76 o                         
   2  -5   1        104.24        110.02         3.18 o                         
   3  -5   1        193.00        194.60         4.26 o                         
   4  -5   1         41.10         46.96         2.86 o                         
   5  -5   1        431.34        440.86        10.25 o                         
   6  -5   1        224.01        225.23         6.72 o                         
   7  -5   1          5.66          7.59         4.08 o                         
   8  -5   1         73.27         57.64         5.40 o                         
   9  -5   1          0.02         -5.87         7.00 o                         
 -12  -4   1         40.54         47.86         9.02 o                         
 -11  -4   1         38.35         32.07         6.60 o                         
 -10  -4   1        192.72        190.17         4.66 o                         
  -9  -4   1        180.32        177.28         3.76 o                         
  -8  -4   1        527.62        533.20         8.58 o                         
  -7  -4   1         84.17         91.09         2.65 o                         
  -6  -4   1        458.35        451.57         7.58 o                         
  -5  -4   1        568.87        595.45         9.75 o                         
  -4  -4   1         28.83         35.69         2.12 o                         
  -3  -4   1        262.56        262.25         5.05 o                         
  -2  -4   1        634.36        614.91        10.20 o                         
  -1  -4   1        422.92        430.45         7.90 o                         
   0  -4   1       1280.45       1206.29        17.96 o                         
   1  -4   1        111.45        117.67         3.01 o                         
   2  -4   1        863.41        889.15        12.08 o                         
   3  -4   1         16.16         14.47         1.84 o                         
   4  -4   1          0.48         -0.10         2.21 o                         
   5  -4   1         25.19         25.28         2.30 o                         
   6  -4   1          7.76          8.98         2.74 o                         
   7  -4   1          5.82          3.11         3.41 o                         
   8  -4   1         53.42         55.46         4.44 o                         
   9  -4   1         14.58         14.02         5.01 o                         
 -12  -3   1          1.82          0.38         7.16 o                         
 -11  -3   1          2.78          1.08         2.08 o                         
 -10  -3   1         89.19         83.28         4.33 o                         
  -9  -3   1         59.94         58.53         3.68 o                         
  -8  -3   1        116.75        109.28         2.99 o                         
  -7  -3   1         50.70         58.65         1.93 o                         
  -6  -3   1        383.15        400.76         7.37 o                         
  -5  -3   1         27.04         21.95         1.13 o                         
  -4  -3   1        128.83        123.15         2.74 o                         
  -3  -3   1        384.39        403.61         8.38 o                         
  -2  -3   1         21.62         15.71         1.04 o                         
  -1  -3   1        145.30        130.71         4.07 o                         
   0  -3   1        866.07        819.52        11.58 o                         
   1  -3   1        443.10        438.14         6.81 o                         
   2  -3   1        157.37        155.51         2.83 o                         
   3  -3   1          7.92          7.49         1.10 o                         
   4  -3   1        312.04        340.16         5.95 o                         
   5  -3   1        106.61        114.02         3.82 o                         
   6  -3   1        311.46        305.28         6.29 o                         
   7  -3   1        130.43        127.78         4.51 o                         
   8  -3   1        227.54        250.48         8.93 o                         
   9  -3   1          1.36         -1.84         4.18 o                         
  10  -3   1          1.27         -5.60         5.60 o                         
 -12  -2   1         29.59         33.31         4.27 o                         
 -11  -2   1         27.27         22.49         2.64 o                         
 -10  -2   1         82.17         84.04         3.16 o                         
  -9  -2   1        109.87        120.89         4.37 o                         
  -8  -2   1         10.38          9.88         1.55 o                         
  -7  -2   1        253.77        266.84         4.58 o                         
  -6  -2   1        211.94        213.79         3.68 o                         
  -5  -2   1        795.59        852.25        14.78 o                         
  -4  -2   1         14.92         12.84         1.48 o                         
  -3  -2   1          2.76          5.88         0.98 o                         
  -2  -2   1         13.10         13.80         1.25 o                         
  -1  -2   1        417.67        363.93         8.26 o                         
   0  -2   1        252.78        247.77         4.60 o                         
   1  -2   1         84.53         89.07         3.68 o                         
   2  -2   1        608.49        557.78         8.44 o                         
   3  -2   1        135.95        139.06         2.64 o                         
   4  -2   1         53.68         69.28         2.55 o                         
   5  -2   1          7.07         10.07         1.51 o                         
   6  -2   1         48.36         48.04         2.81 o                         
   7  -2   1         42.51         41.36         2.59 o                         
   8  -2   1        188.73        202.32         5.71 o                         
   9  -2   1         29.95         28.24         3.67 o                         
  10  -2   1         41.32         33.72         5.16 o                         
 -11  -1   1         23.25         23.46         3.54 o                         
 -10  -1   1        282.31        272.85         6.58 o                         
  -9  -1   1          2.08          2.94         2.07 o                         
  -8  -1   1         26.86         26.34         2.00 o                         
  -7  -1   1         41.37         39.65         2.00 o                         
  -6  -1   1         70.77         76.31         2.29 o                         
  -5  -1   1         43.80         47.93         1.54 o                         
  -4  -1   1         29.54         27.96         1.22 o                         
  -3  -1   1       2205.24       2137.89        33.24 o                         
  -2  -1   1       1311.01       1244.56        19.40 o                         
   0  -1   1        847.59        759.19        11.89 o                         
   1  -1   1        774.35        687.88        10.13 o                         
   2  -1   1       2542.67       2368.46        34.42 o                         
   3  -1   1        131.28        139.43         2.72 o                         
   4  -1   1       1939.15       1978.61        27.48 o                         
   5  -1   1          0.44         -0.11         1.32 o                         
   6  -1   1         23.31         24.84         1.22 o                         
   7  -1   1        484.46        490.96         7.94 o                         
   8  -1   1         24.72         28.84         1.84 o                         
   9  -1   1         62.24         59.15         3.45 o                         
  10  -1   1         15.74         10.40         6.10 o                         
  11  -1   1          4.63         -5.54         5.54 o                         
 -11   0   1         12.71          9.96         5.28 o                         
 -10   0   1         24.74         27.54         3.40 o                         
  -9   0   1        300.73        308.65         6.95 o                         
  -8   0   1        302.90        301.86         6.00 o                         
  -7   0   1         79.47         75.07         3.19 o                         
  -6   0   1        196.60        197.89         3.83 o                         
  -5   0   1       1177.31       1209.27        16.99 o                         
  -4   0   1       1082.17       1034.20        14.51 o                         
  -3   0   1        553.75        562.24         8.48 o                         
  -2   0   1        621.39        612.94         9.11 o                         
   0   0   1        126.15        117.80         3.62 o                         
   2   0   1        203.71        208.69         3.32 o                         
   3   0   1        479.10        437.13         6.70 o                         
   4   0   1        442.58        431.13         6.75 o                         
   5   0   1         20.09         19.25         1.01 o                         
   6   0   1          1.50          3.49         1.35 o                         
   7   0   1          7.73          8.24         1.89 o                         
   8   0   1          3.18          3.19         1.59 o                         
   9   0   1          7.07          7.28         2.43 o                         
  10   0   1         49.05         47.39         2.43 o                         
  11   0   1         58.22         62.16         3.78 o                         
 -11   1   1         11.50          9.98         7.04 o                         
 -10   1   1          0.23         -3.90         3.90 o                         
  -9   1   1          2.59          3.84         3.43 o                         
  -8   1   1         79.85         74.80         4.59 o                         
  -7   1   1         30.52         35.55         1.96 o                         
  -6   1   1        194.76        195.92         4.22 o                         
  -5   1   1        537.57        542.03         9.20 o                         
  -4   1   1         14.84         12.48         1.44 o                         
  -3   1   1        311.69        312.78         4.77 o                         
  -1   1   1        210.46        183.16         3.26 o                         
   0   1   1        405.55        374.51         5.96 o                         
   2   1   1        131.10         96.44         6.03 o                         
   3   1   1         13.03         15.23         1.00 o                         
   4   1   1        394.61        424.95         7.59 o                         
   5   1   1        795.06        808.49        14.10 o                         
   6   1   1         55.63         53.21         1.67 o                         
   7   1   1        140.44        140.89         3.16 o                         
   8   1   1        693.00        716.88        11.20 o                         
   9   1   1         63.60         63.78         2.37 o                         
  10   1   1         17.11         11.39         1.75 o                         
  11   1   1         27.81         31.85         2.20 o                         
  12   1   1        121.86        106.27        22.62 o                         
 -10   2   1        366.34        379.29        34.18 o                         
  -9   2   1          0.04         -3.66         3.66 o                         
  -8   2   1         42.11         49.69         3.77 o                         
  -7   2   1        139.63        135.64         4.90 o                         
  -6   2   1         98.82         92.56         3.63 o                         
  -5   2   1       1202.89       1264.85        19.23 o                         
  -4   2   1          3.06          1.87         1.44 o                         
  -3   2   1         63.16         71.26         2.07 o                         
  -2   2   1       2055.42       1995.69        31.26 o                         
   0   2   1        351.64        337.71         5.59 o                         
   2   2   1        944.06        837.53        15.47 o                         
   3   2   1         72.21         77.99         1.84 o                         
   4   2   1         71.42         64.22         3.01 o                         
   5   2   1        379.67        361.98         7.24 o                         
   6   2   1          0.69          0.63         0.47 o                         
   7   2   1        124.45        118.01         2.43 o                         
   8   2   1        119.87        125.20         2.99 o                         
   9   2   1        193.49        176.88         3.80 o                         
  10   2   1        203.47        202.83         6.53 o                         
  11   2   1          0.29         -4.25         5.25 o                         
  12   2   1          0.14         -2.84         6.93 o                         
 -10   3   1         14.02         13.29         6.34 o                         
  -9   3   1          3.68          1.70         4.55 o                         
  -8   3   1         22.92         17.52         4.04 o                         
  -7   3   1          2.06          1.87         3.26 o                         
  -6   3   1         43.49         46.02         3.06 o                         
  -5   3   1        615.97        630.36        10.37 o                         
  -4   3   1        144.87        154.27         3.96 o                         
  -3   3   1        377.81        380.40         8.39 o                         
  -2   3   1        180.42        182.12         3.78 o                         
  -1   3   1         28.54         31.91         1.45 o                         
   0   3   1       1705.01       1646.53        24.14 o                         
   1   3   1        858.66        794.68        12.68 o                         
   2   3   1        168.77        152.53         3.00 o                         
   3   3   1        167.77        159.63         3.28 o                         
   4   3   1         84.44         82.91         2.08 o                         
   5   3   1        259.94        275.61         6.16 o                         
   6   3   1        159.11        157.98         6.14 o                         
   7   3   1        409.10        416.17        11.91 o                         
   8   3   1         73.12         83.80         5.11 o                         
   9   3   1         56.21         61.75         5.10 o                         
  10   3   1          0.23          0.28         4.66 o                         
  11   3   1        268.53        296.41        12.23 o                         
  12   3   1          6.46          2.38         6.78 o                         
  -9   4   1        154.01        157.32         7.96 o                         
  -8   4   1          4.15         -0.90         4.32 o                         
  -7   4   1        194.27        205.28         7.71 o                         
  -6   4   1        153.25        157.59         5.43 o                         
  -5   4   1         80.71         81.90         4.19 o                         
  -4   4   1        277.19        268.85         6.16 o                         
  -3   4   1        296.42        294.47         5.84 o                         
  -2   4   1         49.63         44.93         1.96 o                         
  -1   4   1        410.04        405.32         6.21 o                         
   0   4   1        175.09        181.23         3.20 o                         
   1   4   1        587.07        587.84         9.66 o                         
   2   4   1          0.75         -0.71         1.65 o                         
   3   4   1         30.20         28.83         1.43 o                         
   4   4   1        543.34        556.56        10.64 o                         
   5   4   1        124.95        128.52         3.34 o                         
   6   4   1        665.78        749.82        15.71 o                         
   7   4   1          7.29          7.81         3.11 o                         
   8   4   1         56.57         47.16         4.71 o                         
   9   4   1        461.91        483.36        14.55 o                         
  10   4   1         38.33         45.62         6.23 o                         
  11   4   1        107.30        108.79         7.70 o                         
  12   4   1        122.78        138.72         9.32 o                         
  -8   5   1         27.68         25.79         5.47 o                         
  -7   5   1          4.99          7.17         4.43 o                         
  -6   5   1        253.42        247.94         7.67 o                         
  -5   5   1         60.27         58.51         3.91 o                         
  -4   5   1        353.81        347.43         7.32 o                         
  -3   5   1         50.80         56.47         2.69 o                         
  -2   5   1        145.00        150.10         3.29 o                         
  -1   5   1          0.38         -0.47         1.38 o                         
   0   5   1        497.72        554.86         8.31 o                         
   1   5   1       2800.94       2795.93        38.61 o                         
   2   5   1        324.33        340.50         5.67 o                         
   3   5   1          1.40          6.72         1.13 o                         
   4   5   1        757.73        785.13        13.68 o                         
   5   5   1        592.79        609.01         9.99 o                         
   6   5   1         19.46         27.47         1.35 o                         
   7   5   1        363.43        336.86         6.13 o                         
   8   5   1        199.97        201.07         8.09 o                         
   9   5   1         38.81         40.06         5.09 o                         
  10   5   1          1.30         -5.25         5.72 o                         
  11   5   1          0.44          0.33         6.07 o                         
  12   5   1          5.17          8.95         7.16 o                         
  -8   6   1          3.26          8.28         6.92 o                         
  -7   6   1        158.10        149.09         8.46 o                         
  -6   6   1         20.62         19.55         5.95 o                         
  -5   6   1          1.38          0.02         4.31 o                         
  -4   6   1        423.72        441.41        11.81 o                         
  -3   6   1          7.70          7.84         1.54 o                         
  -2   6   1        245.64        241.61         4.69 o                         
  -1   6   1        389.01        424.53         6.85 o                         
   0   6   1        262.73        262.13         5.05 o                         
   1   6   1        372.92        362.41         6.20 o                         
   2   6   1         76.39         87.40         2.48 o                         
   3   6   1        461.46        498.41         8.56 o                         
   4   6   1          1.33          0.70         1.26 o                         
   5   6   1          0.02         -1.34         1.34 o                         
   6   6   1         11.77         12.50         1.25 o                         
   7   6   1        128.65        125.68         2.98 o                         
   8   6   1          3.19          5.70         0.97 o                         
   9   6   1        445.18        432.37        13.83 o                         
  10   6   1          7.70          8.65         5.80 o                         
  11   6   1          1.98          2.12         8.74 o                         
  12   6   1         36.02         35.83         7.76 o                         
  -7   7   1          5.56          7.92         7.19 o                         
  -6   7   1          0.06         -0.52         5.70 o                         
  -5   7   1          3.36          4.75         4.75 o                         
  -4   7   1        126.63        124.05         5.77 o                         
  -3   7   1        156.06        167.40         4.67 o                         
  -2   7   1         92.91         90.48         3.22 o                         
  -1   7   1          2.84          2.32         1.96 o                         
   0   7   1         55.43         57.22         2.51 o                         
   1   7   1        170.89        179.83         4.07 o                         
   2   7   1          5.68          4.59         1.66 o                         
   3   7   1         10.92         14.78         1.61 o                         
   4   7   1        807.20        795.40        13.14 o                         
   5   7   1         21.71         14.67         1.69 o                         
   6   7   1          4.69          2.14         1.55 o                         
   7   7   1        228.43        218.33         4.84 o                         
   8   7   1        313.55        311.67         5.97 o                         
   9   7   1         19.06         22.45         2.39 o                         
  10   7   1         22.95         31.33         7.95 o                         
  11   7   1         32.03         23.56         6.66 o                         
  12   7   1          5.61          2.15         7.83 o                         
  -6   8   1         19.33         21.70        11.74 o                         
  -5   8   1         73.52         68.94         6.75 o                         
  -4   8   1          3.54          3.85         4.85 o                         
  -3   8   1          3.09          4.33         3.37 o                         
  -2   8   1        122.42        126.16         5.33 o                         
  -1   8   1         13.11         13.13         2.70 o                         
   0   8   1          0.88         -1.68         2.46 o                         
   1   8   1         26.57         22.08         2.25 o                         
   2   8   1         61.85         65.49         2.98 o                         
   3   8   1          0.37         -2.19         2.19 o                         
   4   8   1         28.74         27.29         2.24 o                         
   5   8   1        217.44        210.92         4.61 o                         
   6   8   1        127.95        134.44         3.90 o                         
   7   8   1         50.14         42.40         2.31 o                         
   8   8   1          9.59          6.64         1.74 o                         
   9   8   1         40.94         32.72         2.01 o                         
  10   8   1         24.16         20.60         3.17 o                         
  11   8   1         81.19         77.40         8.18 o                         
  12   8   1        234.71        252.37        12.60 o                         
  -5   9   1          8.49          3.16         7.01 o                         
  -4   9   1         10.81         10.62         6.27 o                         
  -3   9   1          9.53          9.51         3.41 o                         
  -2   9   1        271.61        280.53         8.78 o                         
  -1   9   1        108.25        113.85         6.01 o                         
   0   9   1         51.73         60.66         4.06 o                         
   1   9   1         24.59         23.90         3.07 o                         
   2   9   1        295.33        292.79         7.00 o                         
   3   9   1         22.02         31.65         2.95 o                         
   4   9   1       1073.19       1002.36        18.22 o                         
   5   9   1        248.94        236.44         6.46 o                         
   6   9   1        406.00        386.45         9.80 o                         
   7   9   1          1.62          0.23         2.46 o                         
   8   9   1          5.32          6.07         3.81 o                         
   9   9   1         27.74         26.46         2.73 o                         
  10   9   1         78.95         77.91         2.64 o                         
  11   9   1          8.89          7.10         8.21 o                         
  12   9   1          6.15          7.95        18.05 o                         
  -4  10   1          4.33         -7.98        14.85 o                         
  -3  10   1          1.11          0.78         5.81 o                         
  -2  10   1         62.26         67.46         5.44 o                         
  -1  10   1        125.39        125.85         6.20 o                         
   0  10   1         28.57         23.62         4.65 o                         
   1  10   1         23.54         29.92         4.49 o                         
   2  10   1         10.09          5.61         3.83 o                         
   3  10   1        561.81        522.35        11.20 o                         
   4  10   1        123.88        126.86         4.68 o                         
   5  10   1        478.51        464.81        10.96 o                         
   6  10   1         22.99         17.87         3.58 o                         
   7  10   1        190.61        179.94         5.80 o                         
   8  10   1         19.55         14.01         3.17 o                         
   9  10   1          0.58          0.38         2.90 o                         
  10  10   1         47.22         50.85         3.16 o                         
  11  10   1          0.04         -3.11         9.60 o                         
  -2  11   1         48.32         34.45         7.94 o                         
  -1  11   1          6.61          6.32         5.20 o                         
   0  11   1         84.38         75.43         7.83 o                         
   1  11   1          0.66          1.05         4.72 o                         
   2  11   1         18.51         19.75         4.58 o                         
   3  11   1         91.48         87.30         4.93 o                         
   4  11   1         11.15         14.17         4.24 o                         
   5  11   1         33.05         45.66         4.94 o                         
   6  11   1          2.49         -0.69         3.70 o                         
   7  11   1         31.45         27.86         4.09 o                         
   8  11   1          1.95          2.42         3.79 o                         
   9  11   1          0.08          0.88         3.35 o                         
  10  11   1          9.65         14.42         5.56 o                         
  11  11   1         12.56         13.22         4.19 o                         
  -1  12   1         28.09         32.32         7.01 o                         
   0  12   1         20.68         20.50         6.87 o                         
   1  12   1         49.42         50.41         6.28 o                         
   2  12   1        113.82        114.19        10.61 o                         
   3  12   1         71.58         85.78         6.17 o                         
   4  12   1         94.30         82.15         6.06 o                         
   5  12   1         49.78         48.31         5.21 o                         
   6  12   1          2.30          2.97         4.70 o                         
   7  12   1         62.26         81.02         5.87 o                         
   8  12   1         68.94         71.63         5.37 o                         
   9  12   1         82.41         89.48         5.43 o                         
  10  12   1         22.49         20.39         7.50 o                         
   1  13   1          6.61          6.98        11.20 o                         
   2  13   1         20.74         22.90         6.99 o                         
   3  13   1         65.35         75.04         8.72 o                         
   4  13   1        189.61        231.47        15.22 o                         
   5  13   1         53.91         66.16         7.48 o                         
   6  13   1          0.01         -1.56         5.51 o                         
   7  13   1         28.57         30.64         6.54 o                         
   8  13   1         12.80         16.54         6.75 o                         
   9  13   1          3.75         -1.37         8.46 o                         
  -7 -13   2          0.10          0.18         7.13 o                         
  -6 -13   2          0.31         -5.07         8.30 o                         
  -5 -13   2          5.31         -1.77         8.56 o                         
  -4 -13   2          7.03          7.81        12.02 o                         
  -3 -13   2         18.56         37.07         8.22 o                         
  -2 -13   2         13.69         17.31         6.87 o                         
  -9 -12   2         22.92         24.79         5.88 o                         
  -8 -12   2         24.17         32.90         5.10 o                         
  -7 -12   2         48.77         34.04         5.20 o                         
  -6 -12   2         59.18         60.18         5.64 o                         
  -5 -12   2          6.42          5.10         5.19 o                         
  -4 -12   2          6.58          7.75         5.25 o                         
  -3 -12   2         39.48         35.03        15.77 o                         
  -2 -12   2         66.72         63.35         6.14 o                         
  -1 -12   2         81.17         90.56         7.02 o                         
   0 -12   2         10.37         27.17         6.50 o                         
   1 -12   2          0.15         13.96         7.92 o                         
 -10 -11   2          6.14         -1.85         5.26 o                         
  -9 -11   2          0.02          1.19         4.34 o                         
  -8 -11   2          3.23          1.22         4.24 o                         
  -7 -11   2         20.35         20.17         4.37 o                         
  -6 -11   2          0.55          2.04         4.26 o                         
  -5 -11   2         47.43         47.00         5.34 o                         
  -4 -11   2         19.74         19.78         5.67 o                         
  -3 -11   2         23.54         27.02         5.09 o                         
  -2 -11   2         25.33         23.86         4.89 o                         
  -1 -11   2          0.56          0.33         4.88 o                         
   0 -11   2        119.12        141.90         9.19 o                         
   1 -11   2         57.56         67.18         5.86 o                         
   2 -11   2         63.27         80.71         6.44 o                         
   3 -11   2          0.03         16.61         8.30 o                         
 -11 -10   2         13.73         11.04         5.78 o                         
 -10 -10   2          3.14          2.97         3.91 o                         
  -9 -10   2         86.43         95.59         4.70 o                         
  -8 -10   2        200.47        199.03         7.34 o                         
  -7 -10   2         12.18         13.96         3.43 o                         
  -6 -10   2         26.64         15.53         3.76 o                         
  -5 -10   2         44.63         41.33         4.20 o                         
  -4 -10   2         36.16         37.52         3.97 o                         
  -3 -10   2          0.12         -0.89         3.62 o                         
  -2 -10   2        125.62        128.53        13.45 o                         
  -1 -10   2          1.57         -3.56         3.56 o                         
   0 -10   2          0.36          3.51         3.88 o                         
   1 -10   2        129.57        120.93         5.94 o                         
   2 -10   2         16.44         19.83         4.57 o                         
   3 -10   2         73.82         82.60         5.55 o                         
   4 -10   2         85.08         65.13         8.55 o                         
 -11  -9   2         20.02         11.57         5.78 o                         
 -10  -9   2         22.10         21.18         3.59 o                         
  -9  -9   2          5.76          4.94         4.54 o                         
  -8  -9   2         10.56          3.90         3.06 o                         
  -7  -9   2        252.69        272.18         7.87 o                         
  -6  -9   2         25.66         20.00         3.11 o                         
  -5  -9   2        715.09        666.59        15.18 o                         
  -4  -9   2         73.41         75.09         3.85 o                         
  -3  -9   2          9.44          8.49         2.74 o                         
  -2  -9   2       1274.58       1206.07        20.06 o                         
  -1  -9   2         26.88         34.00         3.33 o                         
   0  -9   2        117.77        119.71         4.61 o                         
   1  -9   2          2.92          2.42         3.12 o                         
   2  -9   2          2.03          2.99         7.59 o                         
   3  -9   2          6.04         13.42         5.43 o                         
   4  -9   2         98.72         93.92         7.67 o                         
   5  -9   2          4.25         -3.33        10.93 o                         
 -11  -8   2         11.04         11.24         3.61 o                         
 -10  -8   2         24.87         21.24         3.66 o                         
  -9  -8   2          0.34          2.11         2.88 o                         
  -8  -8   2        313.66        293.30         7.62 o                         
  -7  -8   2        215.39        182.02         5.38 o                         
  -6  -8   2        116.07        110.37         3.96 o                         
  -5  -8   2       1491.20       1443.50        25.28 o                         
  -4  -8   2          6.51          4.34         2.05 o                         
  -3  -8   2          0.72          3.46         2.47 o                         
  -2  -8   2        147.36        158.24         4.43 o                         
  -1  -8   2          0.14          0.76         2.10 o                         
   0  -8   2        443.95        434.10         7.87 o                         
   1  -8   2          1.74          1.50         2.58 o                         
   2  -8   2        294.16        307.18         6.83 o                         
   3  -8   2        273.31        263.87         7.12 o                         
   4  -8   2         51.28         53.01         3.42 o                         
   5  -8   2          3.14          7.61         5.39 o                         
   6  -8   2        274.41        299.38        23.58 o                         
 -12  -7   2         72.84         81.71        13.22 o                         
 -11  -7   2         18.05         11.41         2.42 o                         
 -10  -7   2          0.77          2.36         3.09 o                         
  -9  -7   2         14.31         14.48         2.62 o                         
  -8  -7   2         19.71         15.38         2.26 o                         
  -7  -7   2        447.73        414.50         8.18 o                         
  -6  -7   2          6.45          5.24         1.89 o                         
  -5  -7   2        585.16        584.42        10.95 o                         
  -4  -7   2        290.78        280.29         6.23 o                         
  -3  -7   2          0.17          0.82         1.87 o                         
  -2  -7   2         55.31         51.54         2.45 o                         
  -1  -7   2          5.29          3.31         1.79 o                         
   0  -7   2        152.13        150.52         6.03 o                         
   1  -7   2         20.58         20.48         2.17 o                         
   2  -7   2         28.00         30.53         2.35 o                         
   3  -7   2        141.88        133.80         4.34 o                         
   4  -7   2         15.43         19.87         2.39 o                         
   5  -7   2         90.87         97.22         7.19 o                         
   6  -7   2         39.24         38.16         5.17 o                         
   7  -7   2         15.65         20.17         8.74 o                         
 -12  -6   2         54.43         50.08         8.72 o                         
 -11  -6   2         35.72         26.25         2.43 o                         
 -10  -6   2          2.40          0.33         2.35 o                         
  -9  -6   2        579.10        594.83        11.07 o                         
  -8  -6   2         85.90         77.30         3.10 o                         
  -7  -6   2        355.71        369.40         6.57 o                         
  -6  -6   2         74.18         77.79         2.45 o                         
  -5  -6   2        111.02        112.64         2.96 o                         
  -4  -6   2        118.38        126.87         3.52 o                         
  -3  -6   2        110.89        130.14         3.24 o                         
  -2  -6   2         20.91         12.45         1.65 o                         
  -1  -6   2        169.75        169.96         3.53 o                         
   0  -6   2         66.21         79.07         2.38 o                         
   1  -6   2        589.02        599.23         9.17 o                         
   2  -6   2          2.90          3.48         1.59 o                         
   3  -6   2        231.53        242.59         4.47 o                         
   4  -6   2         24.34         24.76         3.06 o                         
   5  -6   2        187.06        189.55         5.83 o                         
   6  -6   2          1.52         -2.39         3.69 o                         
   7  -6   2         17.11         15.01         5.18 o                         
   8  -6   2         23.19         17.05         6.30 o                         
 -12  -5   2         11.99          6.84         8.32 o                         
 -11  -5   2         31.09         28.13         2.38 o                         
 -10  -5   2          7.73          8.36         2.19 o                         
  -9  -5   2         25.46         26.24         2.45 o                         
  -8  -5   2          4.15          1.53         1.68 o                         
  -7  -5   2        127.03        125.15         3.25 o                         
  -6  -5   2          5.12          4.84         1.42 o                         
  -5  -5   2          6.14          9.43         1.38 o                         
  -4  -5   2       1368.66       1402.66        22.42 o                         
  -3  -5   2        492.60        472.90         7.66 o                         
  -2  -5   2        585.78        591.80        10.88 o                         
  -1  -5   2        331.20        369.96         5.88 o                         
   0  -5   2        877.51        945.46        13.57 o                         
   1  -5   2        560.04        577.75         8.73 o                         
   2  -5   2         73.36         74.00         2.06 o                         
   3  -5   2         25.05         30.71         1.67 o                         
   4  -5   2          6.42          4.53         2.15 o                         
   5  -5   2        246.22        242.70         6.47 o                         
   6  -5   2         68.94         74.05         6.17 o                         
   7  -5   2          0.05          3.34         3.95 o                         
   8  -5   2          0.06          0.14         5.67 o                         
   9  -5   2          0.20         -0.69         7.71 o                         
 -12  -4   2          8.95          7.43         2.23 o                         
 -11  -4   2         11.87         13.47         2.46 o                         
 -10  -4   2         47.47         52.33         2.87 o                         
  -9  -4   2          9.04          6.50         2.14 o                         
  -8  -4   2         39.96         44.42         4.51 o                         
  -7  -4   2         37.85         39.51         2.04 o                         
  -6  -4   2        306.05        317.44         5.72 o                         
  -5  -4   2         98.24        111.12         2.84 o                         
  -4  -4   2        170.53        195.65         3.64 o                         
  -3  -4   2        451.20        511.05         8.57 o                         
  -2  -4   2         82.72         88.82         2.93 o                         
  -1  -4   2          0.27          0.30         1.16 o                         
   0  -4   2        179.10        196.91         4.26 o                         
   1  -4   2         38.80         48.98         2.65 o                         
   2  -4   2        174.95        164.91         3.42 o                         
   3  -4   2          9.36         14.10         1.52 o                         
   4  -4   2         39.56         45.60         2.94 o                         
   5  -4   2          6.60          9.50         2.27 o                         
   6  -4   2        708.79        704.24        13.39 o                         
   7  -4   2          0.01         -3.61         3.61 o                         
   8  -4   2         28.04         33.18         4.98 o                         
   9  -4   2          0.18         -4.32         4.78 o                         
 -12  -3   2          0.70         10.84        10.15 o                         
 -11  -3   2         49.01         45.85         3.13 o                         
 -10  -3   2        156.88        170.87         6.64 o                         
  -9  -3   2         34.26         36.86         2.21 o                         
  -8  -3   2         77.02         78.61         2.51 o                         
  -7  -3   2         18.37         19.94         1.70 o                         
  -6  -3   2         82.80         82.06         2.26 o                         
  -5  -3   2       1286.45       1307.60        20.70 o                         
  -4  -3   2        155.61        152.87         3.07 o                         
  -3  -3   2         29.76         34.01         1.37 o                         
  -2  -3   2         60.23         48.19         1.67 o                         
  -1  -3   2       1147.22       1086.22        17.22 o                         
   0  -3   2         74.07         64.46         1.95 o                         
   1  -3   2        572.11        631.49         9.58 o                         
   2  -3   2         22.85         26.77         2.07 o                         
   3  -3   2        439.56        477.93         7.51 o                         
   4  -3   2         83.29         86.88         4.04 o                         
   5  -3   2         38.51         35.69         2.20 o                         
   6  -3   2          1.70          2.19         2.02 o                         
   7  -3   2        285.08        278.31         7.95 o                         
   8  -3   2          2.70          2.75         3.72 o                         
   9  -3   2         13.00         11.72         3.94 o                         
  10  -3   2         29.86         30.95         5.73 o                         
 -11  -2   2          0.21          2.18         3.62 o                         
 -10  -2   2        231.10        240.05         6.66 o                         
  -9  -2   2         19.60         16.59         2.58 o                         
  -8  -2   2        195.68        201.47         4.75 o                         
  -7  -2   2         10.13          6.96         1.49 o                         
  -6  -2   2        116.26        119.43         2.72 o                         
  -5  -2   2        332.97        349.38         5.71 o                         
  -4  -2   2        179.24        204.18         4.33 o                         
  -3  -2   2        164.96        145.91         3.17 o                         
  -2  -2   2       2041.85       1885.91        27.51 o                         
  -1  -2   2        352.41        320.33         5.86 o                         
   0  -2   2        205.24        196.90         3.56 o                         
   1  -2   2       1234.53       1103.49        17.39 o                         
   2  -2   2          0.24          1.81         1.29 o                         
   3  -2   2       1543.96       1569.83        21.94 o                         
   4  -2   2        254.53        255.08         4.65 o                         
   5  -2   2       1920.31       1949.00        27.20 o                         
   6  -2   2        939.43        986.78        15.00 o                         
   7  -2   2         13.54         17.60         2.17 o                         
   8  -2   2         78.77         82.45         4.93 o                         
   9  -2   2          7.48          9.10         3.33 o                         
  10  -2   2          1.16          0.42         3.92 o                         
 -11  -1   2         37.73         41.44         3.85 o                         
 -10  -1   2          0.11          4.68         3.42 o                         
  -9  -1   2         74.54         75.61         3.27 o                         
  -8  -1   2          8.19          5.86         1.84 o                         
  -7  -1   2        101.36        105.24         3.91 o                         
  -6  -1   2         98.38        106.15         2.61 o                         
  -5  -1   2        219.25        211.48         3.93 o                         
  -4  -1   2        171.32        173.04         3.33 o                         
  -3  -1   2       1171.59       1121.91        19.08 o                         
  -2  -1   2       1301.15       1229.21        18.03 o                         
   0  -1   2        916.01        802.40        11.19 o                         
   1  -1   2        329.82        307.33         4.77 o                         
   2  -1   2         94.38         87.65         1.78 o                         
   3  -1   2          0.79         -0.52         0.86 o                         
   4  -1   2        407.66        431.84         6.42 o                         
   5  -1   2        265.74        282.28         4.82 o                         
   6  -1   2          3.54          3.88         1.11 o                         
   7  -1   2        165.45        171.67         3.23 o                         
   8  -1   2        730.33        734.95        12.32 o                         
   9  -1   2         40.68         44.95         2.63 o                         
  10  -1   2         44.73         47.51         3.53 o                         
  11  -1   2         18.26         18.13         4.24 o                         
 -11   0   2         42.92         37.98         6.81 o                         
 -10   0   2         25.25         22.95         2.93 o                         
  -9   0   2         61.03         65.28         3.20 o                         
  -8   0   2        437.47        444.13         9.05 o                         
  -7   0   2          3.06          5.17         1.73 o                         
  -6   0   2        222.59        211.59         4.04 o                         
  -5   0   2        313.28        304.95         4.90 o                         
  -4   0   2       1975.22       1947.57        26.99 o                         
  -3   0   2         77.46         80.50         2.78 o                         
  -1   0   2        948.83        876.06        13.80 o                         
   0   0   2        132.15        118.12         2.53 o                         
   2   0   2        688.13        629.73         9.35 o                         
   3   0   2        170.57        152.17         2.65 o                         
   4   0   2          0.24         -0.82         0.90 o                         
   5   0   2        623.87        713.73        10.85 o                         
   6   0   2         20.17         22.24         1.16 o                         
   7   0   2         32.86         33.50         1.48 o                         
   8   0   2        762.45        773.62        14.05 o                         
   9   0   2          1.60          1.68         2.03 o                         
  10   0   2          0.54          0.38         2.06 o                         
  11   0   2         80.09         85.81         6.26 o                         
 -10   1   2          1.67          3.21         4.34 o                         
  -9   1   2         25.72         22.56         3.74 o                         
  -8   1   2        186.66        202.04         6.36 o                         
  -7   1   2        602.37        606.73        11.44 o                         
  -6   1   2        170.12        168.52         3.39 o                         
  -5   1   2          0.77          1.20         1.08 o                         
  -4   1   2       1056.05       1069.07        15.11 o                         
  -3   1   2       1976.14       1894.18        27.82 o                         
  -2   1   2         28.98         34.05         1.43 o                         
   0   1   2        924.38        804.19        13.70 o                         
   1   1   2         87.25         80.83         2.29 o                         
   2   1   2         48.50         50.80         2.08 o                         
   3   1   2       1361.57       1233.27        19.30 o                         
   4   1   2         87.84         77.94         1.68 o                         
   5   1   2        332.85        377.59         5.94 o                         
   6   1   2         81.20         95.63         2.04 o                         
   7   1   2         45.71         38.57         1.85 o                         
   8   1   2        351.08        334.57         5.73 o                         
   9   1   2          0.50          1.77         1.25 o                         
  10   1   2         43.72         40.49         2.21 o                         
  11   1   2        103.92        113.58         7.83 o                         
  12   1   2          0.59         -2.08         6.26 o                         
 -10   2   2         61.75         53.06         6.33 o                         
  -9   2   2          7.27          8.74         4.09 o                         
  -8   2   2          9.76          5.06         3.47 o                         
  -7   2   2         85.23         83.83         5.22 o                         
  -6   2   2          9.99          6.62         2.46 o                         
  -5   2   2        142.76        143.49         4.19 o                         
  -4   2   2          4.90          4.45         1.09 o                         
  -3   2   2          1.39          1.40         1.20 o                         
  -2   2   2        408.97        415.00         7.03 o                         
   0   2   2       4213.52       3731.17       108.14 o                         
   2   2   2        286.69        265.69         6.58 o                         
   3   2   2        208.71        193.69         3.81 o                         
   4   2   2        874.54        934.40        22.94 o                         
   5   2   2        419.31        442.24        11.75 o                         
   6   2   2        132.19        163.35         5.84 o                         
   7   2   2        137.42        132.77         5.54 o                         
   8   2   2          7.93          4.85         3.41 o                         
   9   2   2        759.06        757.95        20.74 o                         
  10   2   2        455.19        424.67        13.36 o                         
  11   2   2         34.37         37.74         6.03 o                         
  12   2   2         29.50         17.30         6.75 o                         
  -9   3   2          0.02         -1.86         4.90 o                         
  -8   3   2         74.04         76.36         5.06 o                         
  -7   3   2          0.02          4.45         4.11 o                         
  -6   3   2        253.99        260.93         7.11 o                         
  -5   3   2        118.70        129.35         3.79 o                         
  -4   3   2        420.97        421.62         7.89 o                         
  -3   3   2       1692.39       1725.41        27.41 o                         
  -2   3   2       1449.98       1447.66        20.29 o                         
  -1   3   2        235.47        232.01         6.46 o                         
   0   3   2        223.20        232.35         4.24 o                         
   1   3   2       1860.12       1796.96        28.10 o                         
   2   3   2        365.03        347.03         6.81 o                         
   3   3   2       1887.63       1868.43        34.35 o                         
   4   3   2        323.22        319.70         6.81 o                         
   5   3   2        485.58        528.79        13.78 o                         
   6   3   2        154.89        169.06         5.97 o                         
   7   3   2         74.98         72.98         4.59 o                         
   8   3   2         35.35         29.33         3.89 o                         
   9   3   2        322.30        339.26        11.21 o                         
  10   3   2         49.19         59.19         6.31 o                         
  11   3   2         26.11         22.00         5.86 o                         
  12   3   2         29.20         28.91         7.08 o                         
  -9   4   2         32.30         36.00         6.52 o                         
  -8   4   2         74.85         64.42         6.40 o                         
  -7   4   2        264.22        278.47         8.57 o                         
  -6   4   2          2.62         -3.36         3.36 o                         
  -5   4   2          8.44         13.20         2.80 o                         
  -4   4   2        436.12        463.10         9.30 o                         
  -3   4   2        207.88        210.81         3.84 o                         
  -2   4   2       3978.55       4037.91        55.51 o                         
  -1   4   2        607.10        613.14         9.03 o                         
   0   4   2          6.37          3.79         1.20 o                         
   1   4   2        555.05        507.07         8.41 o                         
   2   4   2        281.71        275.49         4.91 o                         
   3   4   2       2247.81       2236.84        41.27 o                         
   4   4   2        307.05        308.92         6.79 o                         
   5   4   2        462.95        464.63         8.84 o                         
   6   4   2          0.01         -4.65         4.96 o                         
   7   4   2         60.20         61.90         6.00 o                         
   8   4   2         10.04          6.36         3.68 o                         
   9   4   2        662.59        660.52        18.35 o                         
  10   4   2        533.15        556.55        16.74 o                         
  11   4   2         40.47         42.56         9.34 o                         
  12   4   2         85.80         89.42         8.06 o                         
  -8   5   2        247.73        231.41        11.68 o                         
  -7   5   2          6.38          3.04         4.92 o                         
  -6   5   2          0.07         -0.31         4.12 o                         
  -5   5   2         19.29         18.24         3.51 o                         
  -4   5   2        430.88        426.59         8.59 o                         
  -3   5   2        249.20        247.78         5.48 o                         
  -2   5   2        113.25        117.93         2.97 o                         
  -1   5   2          2.42          3.97         1.39 o                         
   0   5   2        450.82        468.60         7.18 o                         
   1   5   2        105.91        108.15         2.92 o                         
   2   5   2        162.14        183.48         3.93 o                         
   3   5   2          8.67         11.32         1.75 o                         
   4   5   2        781.71        798.98        13.86 o                         
   5   5   2        441.62        444.17         8.01 o                         
   6   5   2        250.53        240.95         4.85 o                         
   7   5   2        100.04         94.63         6.02 o                         
   8   5   2         62.64         61.66         4.93 o                         
   9   5   2        250.66        229.26         9.18 o                         
  10   5   2        118.49        117.92         7.01 o                         
  11   5   2          0.76          2.09         5.78 o                         
  12   5   2         29.06         37.90         7.63 o                         
  -7   6   2         15.05         16.31         5.49 o                         
  -6   6   2         60.31         55.71         5.13 o                         
  -5   6   2         31.03         29.37         4.45 o                         
  -4   6   2          4.99          1.66         3.49 o                         
  -3   6   2        272.47        267.64         5.00 o                         
  -2   6   2        676.68        690.32        10.56 o                         
  -1   6   2          3.81          6.63         1.74 o                         
   0   6   2         36.47         41.70         1.93 o                         
   1   6   2        149.51        151.24         3.27 o                         
   2   6   2          2.85          5.96         1.76 o                         
   3   6   2          2.21          0.93         1.41 o                         
   4   6   2        203.58        219.38         4.76 o                         
   5   6   2         23.29         30.98         1.57 o                         
   6   6   2         57.67         57.54         3.07 o                         
   7   6   2        877.96        861.24        16.17 o                         
   8   6   2        751.49        739.60        24.18 o                         
   9   6   2         68.77         72.57         5.62 o                         
  10   6   2         15.92         16.76         5.70 o                         
  11   6   2          4.20          9.50         8.48 o                         
  12   6   2         20.80         25.55         7.63 o                         
  -7   7   2          4.79         -2.10         8.45 o                         
  -6   7   2         30.28         28.86         8.15 o                         
  -5   7   2          5.21          2.41         4.98 o                         
  -4   7   2        123.64        123.07         7.03 o                         
  -3   7   2        213.19        206.38         4.82 o                         
  -2   7   2          1.47         -2.12         2.12 o                         
  -1   7   2        114.96        117.04         4.35 o                         
   0   7   2        130.47        132.54         3.40 o                         
   1   7   2        303.42        322.03         5.66 o                         
   2   7   2          0.87          2.38         1.76 o                         
   3   7   2        717.40        746.81        12.44 o                         
   4   7   2        209.50        218.85         4.78 o                         
   5   7   2          1.04          2.36         1.85 o                         
   6   7   2        139.08        132.23         4.00 o                         
   7   7   2         40.73         38.89         1.79 o                         
   8   7   2          0.97          0.04         1.29 o                         
   9   7   2         54.75         78.99         7.40 o                         
  10   7   2          0.24          3.43         9.61 o                         
  11   7   2         87.20         92.76         7.85 o                         
  12   7   2         72.55         81.10        12.75 o                         
  -6   8   2          9.34          9.98        10.28 o                         
  -5   8   2         24.39         11.74         6.39 o                         
  -4   8   2         15.42         11.75         6.18 o                         
  -3   8   2        669.52        670.42        14.61 o                         
  -2   8   2         81.32         92.55         4.16 o                         
  -1   8   2         30.11         26.69         3.08 o                         
   0   8   2          0.66         -2.12         2.42 o                         
   1   8   2         66.65         69.44         3.29 o                         
   2   8   2        744.91        736.21        12.70 o                         
   3   8   2        122.65        120.87         4.89 o                         
   4   8   2        119.77        130.13         3.84 o                         
   5   8   2        413.08        412.46         8.08 o                         
   6   8   2        124.96        125.84         3.72 o                         
   7   8   2        848.39        834.69        15.12 o                         
   8   8   2        135.25        120.27         4.56 o                         
   9   8   2        139.05        127.70         3.70 o                         
  10   8   2        170.18        173.61        13.93 o                         
  11   8   2         62.11         64.04         7.80 o                         
  12   8   2         43.67         70.17         8.85 o                         
  -5   9   2        162.97        144.13        12.85 o                         
  -4   9   2         39.34         24.35         6.60 o                         
  -3   9   2         40.12         42.32         2.66 o                         
  -2   9   2         51.96         48.89         4.23 o                         
  -1   9   2         57.36         59.12        10.29 o                         
   0   9   2        285.47        286.46         7.37 o                         
   1   9   2         37.47         42.58         4.82 o                         
   2   9   2          9.97         10.44         2.74 o                         
   3   9   2         88.50         73.61         3.43 o                         
   4   9   2          7.72          2.03         2.61 o                         
   5   9   2         13.16         17.05         2.84 o                         
   6   9   2        361.89        330.69         8.89 o                         
   7   9   2          4.58          3.24         2.46 o                         
   8   9   2         17.01         17.35         2.29 o                         
   9   9   2        193.88        174.40         4.43 o                         
  10   9   2         35.40         34.50         8.11 o                         
  11   9   2          1.77          0.42         7.40 o                         
  12   9   2        138.16        131.87        10.44 o                         
  -4  10   2          0.22         -3.97        12.13 o                         
  -3  10   2         77.41         75.60        14.89 o                         
  -2  10   2         34.42         34.63         4.54 o                         
  -1  10   2         67.12         66.63         4.85 o                         
   0  10   2         30.00         30.32         5.30 o                         
   1  10   2         51.83         53.80         4.58 o                         
   2  10   2        929.68        894.00        18.53 o                         
   3  10   2         52.19         48.22         3.87 o                         
   4  10   2        357.36        337.75         7.94 o                         
   5  10   2        109.80        121.04         4.78 o                         
   6  10   2          2.41         -3.22         3.22 o                         
   7  10   2         10.23         11.09         3.07 o                         
   8  10   2          0.51         -0.88         3.36 o                         
   9  10   2         14.78         20.54         2.96 o                         
  10  10   2          0.18         -2.06         2.35 o                         
  11  10   2         18.25         20.11         8.36 o                         
  12  10   2         14.12         11.60        17.40 o                         
  -2  11   2          4.98          8.60         6.53 o                         
  -1  11   2          0.54         -2.24         5.28 o                         
   0  11   2        188.97        177.94         8.47 o                         
   1  11   2        109.94        124.92         6.43 o                         
   2  11   2          1.95          4.13         4.30 o                         
   3  11   2         45.91         49.85         4.24 o                         
   4  11   2        221.01        257.87         8.06 o                         
   5  11   2        190.32        189.42         6.47 o                         
   6  11   2         27.54         20.90         6.97 o                         
   7  11   2         13.54         20.57         3.75 o                         
   8  11   2          0.00         -2.09         3.63 o                         
   9  11   2         65.32         78.19         4.41 o                         
  10  11   2         34.63         32.21         4.30 o                         
  11  11   2          3.69          8.13         3.52 o                         
  -1  12   2          0.61         -4.88         9.77 o                         
   0  12   2         54.76         46.70         6.51 o                         
   1  12   2         22.85         31.97         5.92 o                         
   2  12   2         71.85         66.55         8.14 o                         
   3  12   2          1.51          5.64         5.16 o                         
   4  12   2         53.38         43.25         5.43 o                         
   5  12   2         77.78         81.98         8.03 o                         
   6  12   2         51.19         56.82         5.18 o                         
   7  12   2         71.60         82.56         6.57 o                         
   8  12   2         72.83         81.70         5.45 o                         
   9  12   2         14.90          9.96         4.33 o                         
  10  12   2        152.85        175.49        19.08 o                         
   2  13   2          2.59          4.20         8.30 o                         
   3  13   2         23.73         27.50         7.78 o                         
   4  13   2          1.13          3.24         7.33 o                         
   5  13   2         98.98        113.87         7.77 o                         
   6  13   2         41.87         30.16         5.95 o                         
   7  13   2          3.75         -2.40         5.66 o                         
   8  13   2         66.74         76.30        10.61 o                         
   9  13   2          5.40          6.72         6.19 o                         
  -7 -13   3         21.29          6.10        14.19 o                         
  -6 -13   3         42.33         43.49         7.73 o                         
  -5 -13   3          9.96         -2.34         6.86 o                         
  -4 -13   3          6.06         14.74         7.67 o                         
  -3 -13   3         33.52         54.80        13.52 o                         
  -2 -13   3         13.84         20.32         7.16 o                         
  -8 -12   3          0.04         -4.47         6.20 o                         
  -7 -12   3          0.26         -0.58         5.48 o                         
  -6 -12   3          2.04         -5.33         5.33 o                         
  -5 -12   3          4.15          8.38         5.74 o                         
  -4 -12   3         48.02         72.47         6.43 o                         
  -3 -12   3         22.58         18.79         5.76 o                         
  -2 -12   3          4.59         12.74         5.56 o                         
  -1 -12   3         71.98         77.38         6.75 o                         
   0 -12   3         21.98         28.47         7.14 o                         
   1 -12   3          3.55          7.40         9.33 o                         
 -10 -11   3          0.95          2.52        15.26 o                         
  -9 -11   3          0.02         -4.21         5.24 o                         
  -8 -11   3         64.73         68.33         5.38 o                         
  -7 -11   3          3.86          2.59         4.27 o                         
  -6 -11   3          3.70          3.23         4.51 o                         
  -5 -11   3         24.19         31.93         4.57 o                         
  -4 -11   3         17.68         18.36         4.47 o                         
  -3 -11   3         29.02         29.45         5.00 o                         
  -2 -11   3          1.20          5.19         6.31 o                         
  -1 -11   3        240.28        211.89         9.03 o                         
   0 -11   3        200.23        198.06         8.22 o                         
   1 -11   3          3.99          7.62         5.55 o                         
   2 -11   3         61.47         70.54         6.35 o                         
 -10 -10   3          3.24          4.72         5.01 o                         
  -9 -10   3         26.28         30.62         4.34 o                         
  -8 -10   3         16.85         24.96         4.26 o                         
  -7 -10   3         36.38         33.54         3.93 o                         
  -6 -10   3          5.07         -0.56         3.56 o                         
  -5 -10   3          1.08          0.20         3.80 o                         
  -4 -10   3          1.69         -3.57         3.94 o                         
  -3 -10   3          0.11          3.28         3.47 o                         
  -2 -10   3          3.42          6.83         4.26 o                         
  -1 -10   3          1.46          3.06         4.49 o                         
   0 -10   3          4.97          2.37         4.00 o                         
   1 -10   3         16.01         18.41         4.26 o                         
   2 -10   3        105.85        110.73         9.71 o                         
   3 -10   3          5.69          2.67         5.75 o                         
   4 -10   3          2.29          6.55         5.02 o                         
 -11  -9   3          7.65          5.13         5.88 o                         
 -10  -9   3        173.57        177.38         8.53 o                         
  -9  -9   3         22.86         18.08         3.72 o                         
  -8  -9   3         86.60         75.67         4.25 o                         
  -7  -9   3        142.75        128.69         5.72 o                         
  -6  -9   3        226.01        220.38         8.56 o                         
  -5  -9   3         64.82         61.63         5.41 o                         
  -4  -9   3          3.03          7.86         4.65 o                         
  -3  -9   3        290.67        277.59         7.54 o                         
  -2  -9   3        218.68        200.54         6.05 o                         
  -1  -9   3        290.54        280.70         7.18 o                         
   0  -9   3          9.02          7.26         3.92 o                         
   1  -9   3         90.07         85.37         4.90 o                         
   2  -9   3        256.41        252.19         9.91 o                         
   3  -9   3         39.33         45.19         6.33 o                         
   4  -9   3         78.09         79.73         7.70 o                         
   5  -9   3          2.81          1.98        12.67 o                         
 -11  -8   3          2.09          9.33         5.64 o                         
 -10  -8   3         50.03         53.87         4.42 o                         
  -9  -8   3          3.43          2.77         3.67 o                         
  -8  -8   3         28.54         27.68         3.28 o                         
  -7  -8   3        664.83        620.45        13.25 o                         
  -6  -8   3        303.82        318.92         7.81 o                         
  -5  -8   3         12.58         11.14         2.77 o                         
  -4  -8   3        116.03        104.60         5.91 o                         
  -3  -8   3         37.36         36.39         3.37 o                         
  -2  -8   3         39.59         37.55         2.58 o                         
  -1  -8   3        469.50        460.23         8.35 o                         
   0  -8   3         11.99         10.02         2.33 o                         
   1  -8   3         16.31         17.26         2.68 o                         
   2  -8   3       1382.46       1378.92        26.84 o                         
   3  -8   3          2.74          2.93         3.27 o                         
   4  -8   3         12.78         14.85         5.11 o                         
   5  -8   3        164.80        174.04        13.56 o                         
   6  -8   3          0.01          6.37        14.43 o                         
 -11  -7   3         51.57         52.43         5.77 o                         
 -10  -7   3          0.19          0.26         3.72 o                         
  -9  -7   3          5.47          3.17         3.22 o                         
  -8  -7   3         14.83         22.03         2.88 o                         
  -7  -7   3       1003.39        983.51        19.27 o                         
  -6  -7   3         77.96         70.11         3.01 o                         
  -5  -7   3        148.95        132.29         3.82 o                         
  -4  -7   3          3.44          3.55         2.09 o                         
  -3  -7   3          4.56          4.18         2.13 o                         
  -2  -7   3         38.10         36.54         2.34 o                         
  -1  -7   3         69.85         72.61         2.69 o                         
   0  -7   3          2.71          3.30         1.97 o                         
   1  -7   3       1028.84        989.32        15.65 o                         
   2  -7   3         79.32         81.91         3.10 o                         
   3  -7   3        398.92        397.50         7.83 o                         
   4  -7   3        934.47        898.28        16.29 o                         
   5  -7   3         40.26         47.63         6.65 o                         
   6  -7   3         61.50         70.51         5.60 o                         
   7  -7   3         34.47         51.64         8.71 o                         
 -11  -6   3         73.87         64.31         3.92 o                         
 -10  -6   3        258.74        272.04        10.04 o                         
  -9  -6   3          0.56          3.03         2.64 o                         
  -8  -6   3          9.69          7.13         2.51 o                         
  -7  -6   3        252.89        253.69         5.69 o                         
  -6  -6   3          6.40          5.19         1.77 o                         
  -5  -6   3        418.28        401.52         8.13 o                         
  -4  -6   3         60.20         69.27         2.82 o                         
  -3  -6   3         11.34         11.37         1.80 o                         
  -2  -6   3         22.56         21.28         1.79 o                         
  -1  -6   3         42.74         57.38         2.60 o                         
   0  -6   3         45.73         46.60         2.03 o                         
   1  -6   3        176.12        166.40         3.63 o                         
   2  -6   3        128.29        123.62         3.56 o                         
   3  -6   3        674.61        673.02        10.81 o                         
   4  -6   3        301.87        296.11         6.41 o                         
   5  -6   3         21.50         19.28         3.55 o                         
   6  -6   3          1.62         -0.23         3.68 o                         
   7  -6   3          3.50         -0.04         4.89 o                         
   8  -6   3          0.00         -6.29         6.29 o                         
 -11  -5   3         19.07         18.92         3.50 o                         
 -10  -5   3        183.96        186.46         5.65 o                         
  -9  -5   3        213.15        220.47         8.34 o                         
  -8  -5   3          7.79         13.02         2.08 o                         
  -7  -5   3         67.30         72.31         2.60 o                         
  -6  -5   3         95.52        100.79         2.89 o                         
  -5  -5   3        327.35        337.01         5.91 o                         
  -4  -5   3        314.54        324.81         5.71 o                         
  -3  -5   3        180.13        178.50         4.91 o                         
  -2  -5   3        752.31        790.68        14.34 o                         
  -1  -5   3        781.38        821.38        12.72 o                         
   0  -5   3         21.06         29.93         2.29 o                         
   1  -5   3          2.25          2.05         1.68 o                         
   2  -5   3        134.03        123.59         2.90 o                         
   3  -5   3        319.65        316.61         6.14 o                         
   4  -5   3        711.99        689.06        10.63 o                         
   5  -5   3         30.01         32.16         2.23 o                         
   6  -5   3        187.08        178.29         5.60 o                         
   7  -5   3          1.60         -1.57         3.57 o                         
   8  -5   3          1.16          2.58         4.61 o                         
   9  -5   3          7.31          0.85         6.03 o                         
 -11  -4   3          0.16         -0.23         3.81 o                         
 -10  -4   3         17.09         15.86         2.86 o                         
  -9  -4   3          0.02         -1.91         2.63 o                         
  -8  -4   3        249.97        259.62         5.96 o                         
  -7  -4   3          0.23         -0.90         1.74 o                         
  -6  -4   3        246.48        247.60         4.90 o                         
  -5  -4   3         66.84         65.67         2.07 o                         
  -4  -4   3         33.48         41.68         2.37 o                         
  -3  -4   3          0.09          1.17         1.25 o                         
  -2  -4   3       1020.60       1013.52        15.35 o                         
  -1  -4   3        756.31        791.74        12.89 o                         
   0  -4   3         52.28         61.39         1.91 o                         
   1  -4   3         41.31         50.16         2.21 o                         
   2  -4   3        217.90        247.07         4.41 o                         
   3  -4   3         33.87         31.62         1.72 o                         
   4  -4   3         67.16         75.26         2.72 o                         
   5  -4   3        316.32        322.39         5.86 o                         
   6  -4   3        581.34        564.64        11.10 o                         
   7  -4   3        110.28        109.08         4.89 o                         
   8  -4   3          4.58          1.04         3.54 o                         
   9  -4   3         56.85         47.35         5.03 o                         
 -11  -3   3          0.06         -1.13         3.89 o                         
 -10  -3   3          1.83          2.91         3.11 o                         
  -9  -3   3        163.98        168.59         4.66 o                         
  -8  -3   3         12.25         10.67         2.02 o                         
  -7  -3   3         31.22         33.36         2.52 o                         
  -6  -3   3         28.70         39.01         1.88 o                         
  -5  -3   3         41.47         44.71         1.74 o                         
  -4  -3   3          0.01          0.30         1.16 o                         
  -3  -3   3        971.99       1008.60        16.08 o                         
  -2  -3   3          5.31          3.58         1.24 o                         
  -1  -3   3       1625.52       1644.42        24.22 o                         
   0  -3   3        510.56        497.84         9.92 o                         
   1  -3   3          2.04          0.22         1.05 o                         
   2  -3   3         14.66         20.60         1.22 o                         
   3  -3   3         82.25        108.73         2.47 o                         
   4  -3   3        134.14        139.19         3.12 o                         
   5  -3   3         32.90         37.97         1.77 o                         
   6  -3   3          2.35          1.00         1.46 o                         
   7  -3   3         28.24         26.47         2.80 o                         
   8  -3   3         12.88         11.51         3.65 o                         
   9  -3   3         10.78         12.39         3.89 o                         
  10  -3   3          0.11         -3.28         9.06 o                         
 -11  -2   3         15.80         11.92         4.27 o                         
 -10  -2   3         70.02         69.65         3.75 o                         
  -9  -2   3        284.74        294.17         6.48 o                         
  -8  -2   3          5.77          4.46         2.03 o                         
  -7  -2   3          0.04         -1.70         1.70 o                         
  -6  -2   3          2.28          0.72         1.61 o                         
  -5  -2   3          3.96          3.62         1.31 o                         
  -4  -2   3       1858.71       1913.92        28.13 o                         
  -3  -2   3       1032.45       1012.09        15.08 o                         
  -2  -2   3        340.09        329.49         6.09 o                         
  -1  -2   3        430.97        408.14         6.83 o                         
   0  -2   3          1.45          0.44         2.21 o                         
   1  -2   3         98.10         88.83         3.55 o                         
   2  -2   3         68.89         72.20         1.70 o                         
   3  -2   3        697.43        740.36        10.03 o                         
   4  -2   3         16.65         21.23         1.33 o                         
   5  -2   3         59.94         66.34         2.03 o                         
   6  -2   3          6.73          4.06         1.51 o                         
   7  -2   3        160.20        158.11         3.30 o                         
   8  -2   3          1.55          2.69         2.94 o                         
   9  -2   3          6.21          7.15         3.00 o                         
  10  -2   3         32.17         24.33         3.91 o                         
 -11  -1   3          6.88         10.74         5.26 o                         
 -10  -1   3          6.33          4.80         3.57 o                         
  -9  -1   3        321.54        343.50         7.91 o                         
  -8  -1   3         49.46         43.10         2.60 o                         
  -7  -1   3        676.31        694.45        11.06 o                         
  -6  -1   3        942.29        997.85        14.45 o                         
  -5  -1   3        488.82        480.67         7.63 o                         
  -4  -1   3         57.99         60.42         2.64 o                         
  -3  -1   3        240.90        228.31         4.23 o                         
  -2  -1   3        111.48        116.68         2.54 o                         
  -1  -1   3       4011.36       3663.75        50.18 o                         
   0  -1   3        373.00        341.40         5.08 o                         
   1  -1   3        747.70        677.43        10.16 o                         
   2  -1   3         43.22         37.03         1.09 o                         
   3  -1   3       1743.71       1731.04        27.08 o                         
   4  -1   3        171.11        164.63         2.92 o                         
   5  -1   3        104.71         93.02         2.97 o                         
   6  -1   3         68.20         78.65         2.09 o                         
   7  -1   3        151.95        142.96         2.96 o                         
   8  -1   3        110.79        102.56         2.79 o                         
   9  -1   3         28.34         29.65         1.96 o                         
  10  -1   3         15.77         13.72         3.41 o                         
  11  -1   3          8.28          9.30         4.06 o                         
 -10   0   3        101.96        101.95         5.05 o                         
  -9   0   3        256.14        238.85         6.48 o                         
  -8   0   3        107.98        118.48         3.81 o                         
  -7   0   3        467.62        464.18         8.57 o                         
  -6   0   3         80.44         72.88         2.42 o                         
  -5   0   3       1796.91       1840.37        27.33 o                         
  -4   0   3       1758.48       1776.40        26.29 o                         
  -3   0   3       1762.70       1783.45        30.20 o                         
  -2   0   3       2951.13       2843.25        44.25 o                         
  -1   0   3          2.98          1.64         1.15 o                         
   0   0   3       1939.93       1833.64        25.22 o                         
   1   0   3          8.58          8.99         1.49 o                         
   2   0   3         32.96         32.33         1.38 o                         
   3   0   3        117.14        117.21         2.25 o                         
   4   0   3         25.70         28.79         1.21 o                         
   5   0   3         43.17         41.38         1.41 o                         
   6   0   3        272.39        280.27         4.85 o                         
   7   0   3          0.11          0.73         1.11 o                         
   8   0   3         94.46         96.04         3.21 o                         
   9   0   3          9.41          8.24         1.73 o                         
  10   0   3          3.77          1.20         1.96 o                         
  11   0   3         69.57         60.12         2.87 o                         
 -10   1   3         14.02         15.99         5.57 o                         
  -9   1   3         67.41         74.23        11.32 o                         
  -8   1   3         33.65         38.50         3.17 o                         
  -7   1   3         41.56         41.83         2.40 o                         
  -6   1   3          2.93          4.90         1.58 o                         
  -5   1   3        387.02        395.20         6.33 o                         
  -4   1   3        327.81        322.51         5.19 o                         
  -3   1   3          5.28          9.07         1.23 o                         
  -2   1   3        248.51        250.54         4.53 o                         
   1   1   3        102.21         89.62         2.98 o                         
   2   1   3        393.96        379.59         6.17 o                         
   3   1   3         20.66         21.42         0.91 o                         
   4   1   3         65.12         60.14         1.52 o                         
   5   1   3        207.20        231.63         5.11 o                         
   6   1   3        121.40        138.20         2.67 o                         
   7   1   3        302.33        322.60         5.62 o                         
   8   1   3        378.34        351.26         6.79 o                         
   9   1   3          0.18         -1.28         1.28 o                         
  10   1   3          1.60         -1.50         2.31 o                         
  11   1   3         26.29         29.83         6.37 o                         
  12   1   3          0.40         -4.18         6.11 o                         
 -10   2   3          6.17          1.79         6.52 o                         
  -9   2   3         21.02         26.37         5.21 o                         
  -8   2   3         25.95         24.58         4.03 o                         
  -7   2   3         24.77         28.30         3.49 o                         
  -6   2   3         19.01         15.79         1.87 o                         
  -5   2   3          7.18          6.60         1.72 o                         
  -4   2   3        141.03        145.64         3.32 o                         
  -3   2   3          1.76         -0.09         1.45 o                         
  -2   2   3        961.63        918.82        16.00 o                         
  -1   2   3        175.05        166.92         5.03 o                         
   0   2   3       3685.63       3476.02        50.50 o                         
   2   2   3        152.75        136.99         3.29 o                         
   3   2   3        190.71        202.13         4.55 o                         
   4   2   3         69.99         70.42         2.77 o                         
   5   2   3        557.55        583.92        14.72 o                         
   6   2   3        109.93        111.43         8.64 o                         
   7   2   3        219.40        214.37         7.22 o                         
   8   2   3          1.49          3.86         4.53 o                         
   9   2   3        249.04        238.10         8.83 o                         
  10   2   3         51.86         48.36         5.38 o                         
  11   2   3         62.49         61.44         6.23 o                         
  12   2   3         15.41         11.34         8.12 o                         
  -9   3   3         80.99         68.77         6.75 o                         
  -8   3   3         87.84         87.00         5.43 o                         
  -7   3   3          2.97          3.83         3.83 o                         
  -6   3   3         39.20         35.18         4.04 o                         
  -5   3   3          3.80          0.75         2.47 o                         
  -4   3   3        112.59        119.63         3.80 o                         
  -3   3   3        512.38        504.73         8.83 o                         
  -2   3   3       1196.80       1187.33        16.82 o                         
  -1   3   3         50.33         57.10         1.79 o                         
   0   3   3        464.84        467.78         7.33 o                         
   1   3   3        926.92        866.57        14.88 o                         
   2   3   3          5.57          8.17         2.38 o                         
   3   3   3          6.89          4.34         0.85 o                         
   4   3   3          0.13          2.14         0.68 o                         
   5   3   3        441.29        448.83         9.75 o                         
   6   3   3        157.45        141.94         6.86 o                         
   7   3   3        125.80        142.21        14.84 o                         
   8   3   3         10.29         18.93         3.89 o                         
   9   3   3         43.62         42.64         4.72 o                         
  10   3   3         75.83         81.14         6.22 o                         
  11   3   3          2.64          1.27         5.67 o                         
  12   3   3          0.72         -1.70         6.53 o                         
  -8   4   3         44.12         41.45         5.53 o                         
  -7   4   3        235.78        243.21         9.91 o                         
  -6   4   3        126.06        135.71         9.10 o                         
  -5   4   3          2.06          4.49         3.12 o                         
  -4   4   3        142.17        146.96         3.59 o                         
  -3   4   3         38.34         43.52         2.46 o                         
  -2   4   3        907.23        902.07        13.10 o                         
  -1   4   3       2350.73       2326.78        34.31 o                         
   0   4   3        334.11        309.34         5.59 o                         
   1   4   3        674.04        641.05        10.54 o                         
   2   4   3         41.02         43.92         2.24 o                         
   3   4   3          9.58         10.98         1.56 o                         
   4   4   3       3327.07       3509.49        83.18 o                         
   5   4   3         57.13         54.75         2.45 o                         
   6   4   3         33.92         42.62         4.21 o                         
   7   4   3        244.41        262.06        19.49 o                         
   8   4   3         49.95         41.87         4.25 o                         
   9   4   3         24.36         21.41         4.31 o                         
  10   4   3         10.85         12.76         4.88 o                         
  11   4   3          2.47          7.58         6.06 o                         
  12   4   3         23.30         22.42         7.86 o                         
  -8   5   3          4.01         -5.75         8.53 o                         
  -7   5   3        131.32        129.42         6.50 o                         
  -6   5   3         51.74         51.92         4.68 o                         
  -5   5   3         76.59         83.28         5.09 o                         
  -4   5   3        668.20        671.23        13.20 o                         
  -3   5   3         70.10         72.52         2.28 o                         
  -2   5   3        555.59        577.42         8.40 o                         
  -1   5   3         66.06         66.03         2.09 o                         
   0   5   3        155.72        164.23         4.00 o                         
   1   5   3         10.81         11.37         1.45 o                         
   2   5   3        400.43        421.28         7.84 o                         
   3   5   3       1010.92       1075.04        17.16 o                         
   4   5   3       1654.63       1746.69        29.67 o                         
   5   5   3        603.54        635.23        12.06 o                         
   6   5   3          2.24          2.53         1.26 o                         
   7   5   3         11.81          8.68         3.41 o                         
   8   5   3        585.86        568.64        15.87 o                         
   9   5   3         28.86         29.30         4.57 o                         
  10   5   3        167.40        180.91         8.53 o                         
  11   5   3          7.52          0.22         6.12 o                         
  12   5   3          1.32         -1.95         9.93 o                         
  -7   6   3        224.83        202.24         9.40 o                         
  -6   6   3         10.83         15.31         5.40 o                         
  -5   6   3          7.69          6.03         4.23 o                         
  -4   6   3          8.85         12.01         4.29 o                         
  -3   6   3         19.31         21.64         2.24 o                         
  -2   6   3        659.46        638.83        10.02 o                         
  -1   6   3          0.00          0.18         1.73 o                         
   0   6   3        479.23        491.22         7.72 o                         
   1   6   3        158.00        179.49         4.01 o                         
   2   6   3        211.43        243.22         5.09 o                         
   3   6   3          6.26          5.88         1.54 o                         
   4   6   3        419.96        401.49         7.06 o                         
   5   6   3        227.75        226.62         5.37 o                         
   6   6   3          5.94          7.18         1.21 o                         
   7   6   3         57.77         54.54         1.69 o                         
   8   6   3        248.71        246.96         9.09 o                         
   9   6   3          5.12         -1.71         4.63 o                         
  10   6   3          0.00         -3.87         5.21 o                         
  11   6   3          5.62          5.15         8.62 o                         
  12   6   3          7.92         11.52         7.09 o                         
  -6   7   3         24.96         22.33         7.00 o                         
  -5   7   3        225.55        203.51         8.43 o                         
  -4   7   3        440.74        431.69        14.11 o                         
  -3   7   3          2.81          1.01         2.01 o                         
  -2   7   3        201.42        198.19         5.23 o                         
  -1   7   3         23.33         22.82         2.30 o                         
   0   7   3        105.71        109.47         3.14 o                         
   1   7   3         39.17         40.28         2.49 o                         
   2   7   3          0.01         -0.74         1.90 o                         
   3   7   3         57.61         61.72         2.51 o                         
   4   7   3         34.37         32.52         2.09 o                         
   5   7   3        168.20        171.67         3.83 o                         
   6   7   3         58.50         60.04         2.36 o                         
   7   7   3         58.58         71.71         2.31 o                         
   8   7   3        114.25        124.81         3.03 o                         
   9   7   3        114.86         94.72         7.13 o                         
  10   7   3         15.39         16.91         8.27 o                         
  11   7   3        154.34        159.02        11.56 o                         
  12   7   3          1.40          3.70         7.62 o                         
  -5   8   3         31.38         27.42         6.45 o                         
  -4   8   3         34.31         19.52         6.45 o                         
  -3   8   3        341.70        336.94         7.56 o                         
  -2   8   3        109.32        110.67         5.10 o                         
  -1   8   3         22.74         25.62         3.16 o                         
   0   8   3         85.30         77.98         3.49 o                         
   1   8   3        124.90        127.01         3.70 o                         
   2   8   3          7.30          4.95         2.30 o                         
   3   8   3        214.46        208.40         5.22 o                         
   4   8   3          8.04          6.78         2.08 o                         
   5   8   3          0.40         -1.81         1.81 o                         
   6   8   3         58.56         57.99         3.40 o                         
   7   8   3        191.80        184.85         5.11 o                         
   8   8   3        124.28        107.66         3.37 o                         
   9   8   3        368.09        343.96        10.93 o                         
  10   8   3        650.49        613.61        22.33 o                         
  11   8   3         28.97         30.18         8.33 o                         
  12   8   3         20.76         22.04         8.22 o                         
  -4   9   3          0.19         -3.21         7.86 o                         
  -3   9   3         10.48          8.38         4.05 o                         
  -2   9   3        465.52        450.29        14.47 o                         
  -1   9   3         17.02         15.96         4.74 o                         
   0   9   3         18.21         15.93         3.42 o                         
   1   9   3          0.34         -2.97         2.97 o                         
   2   9   3         93.26         82.75         5.20 o                         
   3   9   3         58.87         55.46         3.24 o                         
   4   9   3        110.41        112.88         4.01 o                         
   5   9   3         30.24         31.65         3.00 o                         
   6   9   3        474.25        474.96        10.36 o                         
   7   9   3          0.68         -0.17         2.41 o                         
   8   9   3        147.66        136.45         4.47 o                         
   9   9   3         55.08         56.58         3.93 o                         
  10   9   3          7.65          7.89         6.33 o                         
  11   9   3         97.37         81.27        10.18 o                         
  12   9   3         26.49         38.98         9.11 o                         
  -3  10   3        277.88        267.56        14.68 o                         
  -2  10   3          0.12         -2.78         5.66 o                         
  -1  10   3         38.14         45.51         4.77 o                         
   0  10   3        196.98        198.26         6.95 o                         
   1  10   3          1.79          0.77         3.93 o                         
   2  10   3          2.17          1.14         3.27 o                         
   3  10   3         88.54         86.28         4.75 o                         
   4  10   3          1.09         -0.90         3.76 o                         
   5  10   3          0.13         -3.22         3.22 o                         
   6  10   3        174.01        179.08         8.34 o                         
   7  10   3          1.10          1.08         3.86 o                         
   8  10   3          7.87          9.97         5.35 o                         
   9  10   3         21.10         27.95         3.81 o                         
  10  10   3          0.09         -0.38         2.82 o                         
  11  10   3          4.59          9.92         7.80 o                         
  12  10   3         69.00         77.06        16.25 o                         
  -2  11   3         18.64         14.90        11.78 o                         
  -1  11   3         27.53         36.95         8.26 o                         
   0  11   3         87.50         84.60         6.62 o                         
   1  11   3         77.69         81.68         5.63 o                         
   2  11   3        308.44        300.32        11.68 o                         
   3  11   3         69.54         76.09         4.76 o                         
   4  11   3         12.57          7.93         4.34 o                         
   5  11   3          8.59          1.11         3.83 o                         
   6  11   3        115.27         94.25         5.13 o                         
   7  11   3         10.11          4.86         7.08 o                         
   8  11   3         14.61         18.38         3.55 o                         
   9  11   3         33.35         32.60         3.74 o                         
  10  11   3          0.19          2.76         4.42 o                         
  11  11   3          0.66         -0.61        14.65 o                         
   0  12   3          3.78         12.68         6.52 o                         
   1  12   3         46.68         55.34         6.40 o                         
   2  12   3         52.03         62.29         7.13 o                         
   3  12   3        124.11        115.32         6.66 o                         
   4  12   3          0.36          0.19         7.77 o                         
   5  12   3         22.57         21.35         5.60 o                         
   6  12   3         29.50         22.31         5.28 o                         
   7  12   3         33.10         25.87         9.76 o                         
   8  12   3         31.63         30.87         5.35 o                         
   9  12   3         65.51         62.40         4.83 o                         
  10  12   3         14.35         19.46         6.47 o                         
   2  13   3         26.34         16.06         6.65 o                         
   3  13   3          3.71          8.55         9.48 o                         
   4  13   3         11.58         20.90        11.42 o                         
   5  13   3         86.48         83.82         7.39 o                         
   6  13   3         21.20         24.55         5.90 o                         
   7  13   3         40.23         48.93         6.73 o                         
   8  13   3         50.87         61.67         7.93 o                         
   9  13   3          7.77          5.22        10.06 o                         
  -5 -13   4         51.96         62.92         9.51 o                         
  -4 -13   4         58.22         60.03         9.71 o                         
  -3 -13   4          2.06         11.52         9.73 o                         
  -8 -12   4          0.07          1.56         6.75 o                         
  -7 -12   4         28.71         29.43         7.39 o                         
  -6 -12   4          4.51          6.93         5.82 o                         
  -5 -12   4         69.01         71.34         7.00 o                         
  -4 -12   4          4.29         16.23         5.82 o                         
  -3 -12   4          3.77          3.48         5.75 o                         
  -2 -12   4          7.03         13.34         6.14 o                         
  -1 -12   4        244.65        248.93        16.48 o                         
   0 -12   4         82.90         81.94         7.69 o                         
  -9 -11   4          5.05          6.46         6.09 o                         
  -8 -11   4          0.97         -2.08         4.77 o                         
  -7 -11   4        158.70        179.00         7.06 o                         
  -6 -11   4          4.25         -0.35         4.27 o                         
  -5 -11   4         38.37         48.84         5.39 o                         
  -4 -11   4         35.36         33.76         5.34 o                         
  -3 -11   4         63.13         61.94         5.75 o                         
  -2 -11   4          0.55          2.64         4.97 o                         
  -1 -11   4         52.94         62.61         6.12 o                         
   0 -11   4        129.49        124.74         7.12 o                         
   1 -11   4        166.68        180.95         9.97 o                         
   2 -11   4          1.00          7.15        13.62 o                         
 -10 -10   4          0.00         -2.05         5.78 o                         
  -9 -10   4         27.77         32.99         4.89 o                         
  -8 -10   4          2.38          6.45         4.42 o                         
  -7 -10   4         89.59        104.81         6.18 o                         
  -6 -10   4         34.64         30.14         4.22 o                         
  -5 -10   4         14.01          9.32         4.30 o                         
  -4 -10   4          2.46          1.13         3.90 o                         
  -3 -10   4        531.68        497.03        15.61 o                         
  -2 -10   4        134.46        127.02         6.21 o                         
  -1 -10   4          3.66         12.81         5.41 o                         
   0 -10   4         59.41         62.25         5.37 o                         
   1 -10   4         28.48         40.07         5.86 o                         
   2 -10   4          2.88          6.72         4.57 o                         
   3 -10   4         81.16         84.73         7.98 o                         
   4 -10   4          0.54         10.26         7.48 o                         
 -10  -9   4        125.58        147.35         8.87 o                         
  -9  -9   4          4.11          3.05         5.04 o                         
  -8  -9   4         16.99         13.12         3.91 o                         
  -7  -9   4         45.14         38.75         3.99 o                         
  -6  -9   4        168.18        159.17         6.98 o                         
  -5  -9   4          5.33          4.27         4.27 o                         
  -4  -9   4         69.37         68.65         4.67 o                         
  -3  -9   4         23.73         22.58         3.42 o                         
  -2  -9   4        121.60        113.88         4.68 o                         
  -1  -9   4        599.04        609.90        13.64 o                         
   0  -9   4          4.90         11.22         4.01 o                         
   1  -9   4         72.31         80.88         4.30 o                         
   2  -9   4         81.99         82.51         8.61 o                         
   3  -9   4         70.16         72.51         4.33 o                         
   4  -9   4          4.46          3.99         4.47 o                         
   5  -9   4          9.73          4.84         9.42 o                         
 -11  -8   4          1.03          9.27        10.68 o                         
 -10  -8   4          0.25         -2.28         4.00 o                         
  -9  -8   4         64.90         63.57         4.39 o                         
  -8  -8   4         36.27         43.27         3.66 o                         
  -7  -8   4         61.69         70.12         4.01 o                         
  -6  -8   4          0.31          1.52         3.04 o                         
  -5  -8   4          0.56         -1.64         2.81 o                         
  -4  -8   4        118.86        120.87         5.03 o                         
  -3  -8   4        949.43        905.70        18.32 o                         
  -2  -8   4          3.74          2.39         2.84 o                         
  -1  -8   4         74.62         68.86         3.37 o                         
   0  -8   4        333.09        330.78         7.61 o                         
   1  -8   4        353.15        332.73         8.18 o                         
   2  -8   4          2.60         -3.33         3.33 o                         
   3  -8   4          2.41          3.43         3.28 o                         
   4  -8   4         22.47         23.02         4.06 o                         
   5  -8   4         55.30         42.53         8.39 o                         
   6  -8   4         23.82         18.85        12.74 o                         
 -11  -7   4          9.20          6.50         5.72 o                         
 -10  -7   4          8.55          6.27         3.68 o                         
  -9  -7   4          2.57          3.35         3.34 o                         
  -8  -7   4        182.54        179.00         6.77 o                         
  -7  -7   4        271.71        269.05         7.12 o                         
  -6  -7   4        151.16        144.70         4.84 o                         
  -5  -7   4          6.07          8.00         2.50 o                         
  -4  -7   4        178.10        161.42         5.31 o                         
  -3  -7   4         62.69         68.64         3.77 o                         
  -2  -7   4        572.01        561.56         9.50 o                         
  -1  -7   4       1554.38       1491.63        21.44 o                         
   0  -7   4        309.78        291.15         5.51 o                         
   1  -7   4         33.23         36.46         2.38 o                         
   2  -7   4          2.49          1.33         2.36 o                         
   3  -7   4          4.91          3.77         2.59 o                         
   4  -7   4          4.39          0.42         2.59 o                         
   5  -7   4         70.78         75.35         4.19 o                         
   6  -7   4         46.50         58.93         7.70 o                         
   7  -7   4         18.32         24.12        19.62 o                         
 -11  -6   4        101.31        102.89        14.52 o                         
 -10  -6   4          1.12          0.16         4.20 o                         
  -9  -6   4         73.15         65.75         3.91 o                         
  -8  -6   4        920.79        903.59        18.01 o                         
  -7  -6   4         96.10         91.78         3.82 o                         
  -6  -6   4        228.85        233.16         5.28 o                         
  -5  -6   4        504.52        490.07         8.31 o                         
  -4  -6   4          0.88          1.21         2.07 o                         
  -3  -6   4          1.73          1.82         1.84 o                         
  -2  -6   4         37.06         34.04         2.16 o                         
  -1  -6   4         24.12         26.85         1.99 o                         
   0  -6   4        110.10        108.86         3.28 o                         
   1  -6   4        370.39        376.49         7.20 o                         
   2  -6   4          1.18          2.45         1.94 o                         
   3  -6   4         14.78         19.39         2.33 o                         
   4  -6   4        128.17        117.78         3.62 o                         
   5  -6   4         30.32         34.03         3.05 o                         
   6  -6   4         41.87         42.78         4.07 o                         
   7  -6   4         75.31         64.52         6.84 o                         
   8  -6   4          0.09          0.07         9.13 o                         
 -11  -5   4          4.97          6.22        11.38 o                         
 -10  -5   4         22.81         20.06         3.68 o                         
  -9  -5   4         42.83         48.44         4.14 o                         
  -8  -5   4         27.98         23.61         2.91 o                         
  -7  -5   4        389.98        368.69         7.12 o                         
  -6  -5   4        331.33        334.99         6.27 o                         
  -5  -5   4        103.81         99.85         2.98 o                         
  -4  -5   4         31.64         28.50         2.11 o                         
  -3  -5   4          5.01          8.24         1.87 o                         
  -2  -5   4       1006.54       1004.89        15.35 o                         
  -1  -5   4         11.52         12.03         1.73 o                         
   0  -5   4         17.40         31.58         2.15 o                         
   1  -5   4        103.26        109.64         3.27 o                         
   2  -5   4          2.84          1.84         2.15 o                         
   3  -5   4        167.31        170.13         6.08 o                         
   4  -5   4        100.02         84.71         3.43 o                         
   5  -5   4         55.03         51.32         2.75 o                         
   6  -5   4          8.96          9.00         2.16 o                         
   7  -5   4         73.30         74.04         4.29 o                         
   8  -5   4        175.20        180.08         6.32 o                         
   9  -5   4          2.64         -0.41         7.98 o                         
 -11  -4   4          1.12          5.28         5.57 o                         
 -10  -4   4          0.66         -2.66         3.21 o                         
  -9  -4   4        171.23        182.86         5.57 o                         
  -8  -4   4         23.00         32.19         4.31 o                         
  -7  -4   4        112.08        116.15         3.36 o                         
  -6  -4   4         33.81         31.87         2.18 o                         
  -5  -4   4          7.09          9.11         1.81 o                         
  -4  -4   4         52.33         58.91         2.14 o                         
  -3  -4   4         57.80         66.05         2.34 o                         
  -2  -4   4       3356.16       3405.84        53.25 o                         
  -1  -4   4        674.53        688.65        10.65 o                         
   0  -4   4       1255.76       1309.58        20.92 o                         
   1  -4   4        149.40        145.79         3.39 o                         
   2  -4   4        469.36        496.71         7.61 o                         
   3  -4   4          0.02         -1.04         1.44 o                         
   4  -4   4        451.45        456.43         8.05 o                         
   5  -4   4         44.74         44.72         3.76 o                         
   6  -4   4         20.15         16.24         2.18 o                         
   7  -4   4         27.96         30.01         3.27 o                         
   8  -4   4          0.23         -3.74         3.74 o                         
   9  -4   4         18.07          7.63         4.47 o                         
 -11  -3   4         41.43         41.84         5.44 o                         
 -10  -3   4          4.47          5.51         3.42 o                         
  -9  -3   4         37.59         41.03         3.14 o                         
  -8  -3   4          2.31          4.22         2.55 o                         
  -7  -3   4        102.92        107.28         3.55 o                         
  -6  -3   4          0.67         -1.15         1.73 o                         
  -5  -3   4          7.17          6.19         1.53 o                         
  -4  -3   4        173.20        204.04         4.02 o                         
  -3  -3   4        132.95        132.80         2.83 o                         
  -2  -3   4        845.41        872.03        16.88 o                         
  -1  -3   4        575.84        585.81         8.66 o                         
   0  -3   4        338.32        367.95         5.72 o                         
   1  -3   4         34.91         38.34         1.48 o                         
   2  -3   4       2422.93       2550.94        37.48 o                         
   3  -3   4         63.83         80.53         2.72 o                         
   4  -3   4         37.91         36.37         1.75 o                         
   5  -3   4        102.55        100.14         2.82 o                         
   6  -3   4          3.89          5.71         1.75 o                         
   7  -3   4         34.85         28.02         2.27 o                         
   8  -3   4        212.03        221.49         7.12 o                         
   9  -3   4          0.68          0.01         3.56 o                         
  10  -3   4         73.83         65.51         6.09 o                         
 -11  -2   4        111.43        103.89         6.65 o                         
 -10  -2   4         73.45         74.01         4.43 o                         
  -9  -2   4          3.44          1.25         3.02 o                         
  -8  -2   4          0.13         -0.34         2.36 o                         
  -7  -2   4         30.03         26.95         2.32 o                         
  -6  -2   4         43.04         44.11         2.40 o                         
  -5  -2   4        115.20        121.08         3.13 o                         
  -4  -2   4         13.57         15.81         1.44 o                         
  -3  -2   4          3.48          4.68         1.38 o                         
  -2  -2   4         35.63         43.31         1.64 o                         
  -1  -2   4        891.96        877.35        13.20 o                         
   0  -2   4         67.15         76.34         1.96 o                         
   1  -2   4        859.93        841.63        12.63 o                         
   2  -2   4        574.02        622.44         9.60 o                         
   3  -2   4       1224.35       1272.53        18.96 o                         
   4  -2   4         34.01         30.63         1.45 o                         
   5  -2   4        180.33        193.91         4.52 o                         
   6  -2   4        395.87        369.02         6.96 o                         
   7  -2   4         92.33         81.75         2.55 o                         
   8  -2   4         95.48        103.18         2.95 o                         
   9  -2   4          0.06         -1.47         1.74 o                         
  10  -2   4          1.04         -3.44         4.33 o                         
 -10  -1   4         38.47         35.63         4.03 o                         
  -9  -1   4        231.44        228.12         5.97 o                         
  -8  -1   4        109.98        100.91         3.53 o                         
  -7  -1   4         69.41         75.63         5.20 o                         
  -6  -1   4        528.34        531.48         8.76 o                         
  -5  -1   4        600.53        610.34        11.06 o                         
  -4  -1   4         45.82         47.57         1.80 o                         
  -3  -1   4        236.58        231.06         4.43 o                         
  -2  -1   4        601.49        568.15         9.37 o                         
  -1  -1   4         49.89         47.38         2.17 o                         
   0  -1   4        207.57        177.48         3.03 o                         
   1  -1   4        951.52        938.64        13.20 o                         
   2  -1   4         17.13         18.46         1.28 o                         
   3  -1   4        742.48        744.01        12.02 o                         
   4  -1   4       2465.29       2615.68        40.92 o                         
   5  -1   4        137.02        141.30         2.97 o                         
   6  -1   4         14.72         12.94         1.99 o                         
   7  -1   4        101.00        103.74         2.90 o                         
   8  -1   4         42.11         35.29         2.05 o                         
   9  -1   4         11.02          7.28         2.04 o                         
  10  -1   4         16.07         16.37         2.55 o                         
  11  -1   4          0.38         -6.32         6.32 o                         
 -10   0   4         41.62         38.99         5.13 o                         
  -9   0   4         16.12         20.56         3.53 o                         
  -8   0   4        713.54        707.41        13.56 o                         
  -7   0   4        316.39        310.21         6.39 o                         
  -6   0   4         32.31         33.13         2.46 o                         
  -5   0   4         38.72         39.39         2.27 o                         
  -4   0   4        321.48        329.82         5.90 o                         
  -3   0   4        144.82        135.51         3.80 o                         
  -2   0   4        546.70        580.13        10.33 o                         
  -1   0   4        123.91        127.15         2.76 o                         
   0   0   4        678.82        661.47         9.98 o                         
   1   0   4          1.11          0.80         1.03 o                         
   2   0   4        405.26        413.47         6.44 o                         
   3   0   4        307.86        310.59         7.19 o                         
   4   0   4       2445.75       2522.95        36.87 o                         
   5   0   4         38.53         49.32         1.53 o                         
   6   0   4         23.55         23.02         1.90 o                         
   7   0   4        255.74        252.15         4.62 o                         
   8   0   4         14.32         15.44         1.96 o                         
   9   0   4          2.46         -0.84         1.58 o                         
  10   0   4         93.86         99.27         3.48 o                         
  11   0   4        192.96        191.99         7.41 o                         
 -10   1   4         99.80         95.42         7.85 o                         
  -9   1   4        150.28        151.26         9.26 o                         
  -8   1   4        122.40        138.86         4.69 o                         
  -7   1   4         86.81         86.21         3.62 o                         
  -6   1   4          2.61          3.65         2.23 o                         
  -5   1   4        765.55        754.46        12.73 o                         
  -4   1   4         12.84         11.11         1.61 o                         
  -3   1   4         80.58         85.15         3.35 o                         
  -2   1   4         16.93         18.48         2.43 o                         
  -1   1   4         53.90         52.56         1.80 o                         
   1   1   4         99.27         90.21         2.14 o                         
   2   1   4        422.55        377.50         5.94 o                         
   3   1   4        631.08        630.63        10.19 o                         
   4   1   4        101.42         87.93         2.35 o                         
   5   1   4        157.74        171.79         3.30 o                         
   6   1   4         55.21         50.03         1.77 o                         
   7   1   4        869.94        880.17        14.35 o                         
   8   1   4        108.41        103.42         2.56 o                         
   9   1   4         43.89         46.74         2.19 o                         
  10   1   4         37.58         39.25         4.84 o                         
  11   1   4          0.81          4.06         4.74 o                         
  12   1   4          8.91         -5.94        11.70 o                         
  -9   2   4         76.21         66.63         5.89 o                         
  -8   2   4         18.10         16.00         4.47 o                         
  -7   2   4         94.08         89.51         3.68 o                         
  -6   2   4          4.42          7.98         2.48 o                         
  -5   2   4         18.20         19.05         2.02 o                         
  -4   2   4          5.23          3.38         1.74 o                         
  -3   2   4        503.69        482.48         8.31 o                         
  -2   2   4          2.24          3.33         1.28 o                         
  -1   2   4        113.66        109.56         2.99 o                         
   0   2   4        134.32        140.81         3.00 o                         
   1   2   4        400.19        393.71         7.80 o                         
   2   2   4        184.56        205.56         3.64 o                         
   3   2   4        626.78        616.52        10.69 o                         
   4   2   4        137.35        163.01         4.28 o                         
   5   2   4       1404.18       1506.93        31.35 o                         
   6   2   4          3.29          1.66         0.99 o                         
   7   2   4        146.98        155.53         8.01 o                         
   8   2   4        373.57        383.83        11.53 o                         
   9   2   4        358.64        355.54        11.52 o                         
  10   2   4        170.31        199.16         9.76 o                         
  11   2   4         18.73         21.72         5.60 o                         
  12   2   4         35.90         44.48         7.13 o                         
  -9   3   4          0.02         -7.60         7.60 o                         
  -8   3   4         28.37         24.06         5.06 o                         
  -7   3   4        139.02        134.29         8.90 o                         
  -6   3   4          6.34          5.63         2.07 o                         
  -5   3   4          3.80          0.67         2.14 o                         
  -4   3   4         34.58         36.30         2.30 o                         
  -3   3   4          0.01          1.89         1.56 o                         
  -2   3   4         56.55         61.49         2.36 o                         
  -1   3   4         82.38         84.27         3.70 o                         
   0   3   4       2069.33       2099.60        35.63 o                         
   1   3   4         82.69         80.46         2.25 o                         
   2   3   4        832.35        834.90        14.49 o                         
   3   3   4        166.03        184.90         4.65 o                         
   4   3   4          0.18         -0.97         0.97 o                         
   5   3   4        118.82        147.60         4.24 o                         
   6   3   4        320.81        323.20         7.38 o                         
   7   3   4        498.38        523.24        17.07 o                         
   8   3   4        317.36        309.91         9.91 o                         
   9   3   4        500.68        462.87        13.87 o                         
  10   3   4        149.81        160.66         7.71 o                         
  11   3   4         29.33         26.16         5.80 o                         
  12   3   4         21.10         24.61         7.06 o                         
  -8   4   4         14.93          5.90         6.77 o                         
  -7   4   4         58.23         63.62         6.05 o                         
  -6   4   4        194.34        209.14         7.05 o                         
  -5   4   4         54.63         55.01         2.36 o                         
  -4   4   4         31.28         29.44         2.39 o                         
  -3   4   4         60.48         62.61         2.71 o                         
  -2   4   4        144.79        144.44         4.03 o                         
  -1   4   4         39.57         44.56         2.43 o                         
   0   4   4         10.66         15.08         1.48 o                         
   1   4   4        365.18        352.09         5.77 o                         
   2   4   4        136.21        153.73         4.00 o                         
   3   4   4         27.33         29.40         1.50 o                         
   4   4   4        421.46        435.89        11.48 o                         
   5   4   4         88.08         98.54         2.48 o                         
   6   4   4        158.52        156.27         3.46 o                         
   7   4   4        148.48        154.16        10.53 o                         
   8   4   4        286.16        306.31        10.00 o                         
   9   4   4          8.94         12.12         5.79 o                         
  10   4   4        181.55        165.53         8.32 o                         
  11   4   4         27.25         43.56         8.74 o                         
  12   4   4         36.88         45.57         7.43 o                         
  -8   5   4        178.37        174.11        15.26 o                         
  -7   5   4          1.78          0.17         5.43 o                         
  -6   5   4         62.40         56.68         5.04 o                         
  -5   5   4         70.27         66.87         4.63 o                         
  -4   5   4        589.57        590.78        11.25 o                         
  -3   5   4        693.92        701.61        13.61 o                         
  -2   5   4        196.63        198.57         4.88 o                         
  -1   5   4        436.75        419.65         7.17 o                         
   0   5   4        665.30        655.90        11.17 o                         
   1   5   4        122.45        131.07         3.08 o                         
   2   5   4        392.95        407.86        11.16 o                         
   3   5   4        215.28        226.58         4.63 o                         
   4   5   4         75.70         57.61         2.21 o                         
   5   5   4        332.67        366.00         6.36 o                         
   6   5   4         25.54         22.04         1.74 o                         
   7   5   4         31.35         29.16         1.80 o                         
   8   5   4          0.69          1.66         3.73 o                         
   9   5   4         90.58         93.87         7.26 o                         
  10   5   4          6.50          3.45         4.95 o                         
  11   5   4         17.32         16.47         6.64 o                         
  12   5   4          7.38          5.82         6.86 o                         
  -7   6   4          0.16         -5.95         6.88 o                         
  -6   6   4         92.61         94.63         7.06 o                         
  -5   6   4         73.22         72.45         5.86 o                         
  -4   6   4        196.88        191.54         6.79 o                         
  -3   6   4         35.29         34.59         3.07 o                         
  -2   6   4        289.81        293.66         5.94 o                         
  -1   6   4        457.42        451.75         8.38 o                         
   0   6   4          7.25          9.45         1.79 o                         
   1   6   4          1.99          2.52         1.55 o                         
   2   6   4          8.74          7.99         1.57 o                         
   3   6   4          2.12          2.49         1.41 o                         
   4   6   4        142.06        137.41         3.77 o                         
   5   6   4        137.13        150.27         3.71 o                         
   6   6   4         15.32         14.61         1.65 o                         
   7   6   4         91.34         82.49         2.23 o                         
   8   6   4        642.38        620.50        17.23 o                         
   9   6   4        380.84        341.57        11.63 o                         
  10   6   4          7.68          4.45         5.21 o                         
  11   6   4          4.17          4.19         9.01 o                         
  12   6   4         52.17         64.69         8.04 o                         
  -6   7   4          6.12          3.50         8.79 o                         
  -5   7   4         80.38         77.57        17.08 o                         
  -4   7   4         26.12         25.08         4.95 o                         
  -3   7   4        171.41        165.45         4.83 o                         
  -2   7   4         57.36         58.65         3.08 o                         
  -1   7   4        113.55        105.76         3.52 o                         
   0   7   4         46.84         52.63         2.66 o                         
   1   7   4        328.18        329.73         6.08 o                         
   2   7   4        152.74        149.98         3.89 o                         
   3   7   4        207.29        205.91         4.44 o                         
   4   7   4         16.83          9.79         1.82 o                         
   5   7   4         30.87         33.87         1.91 o                         
   6   7   4       1114.40       1125.60        18.24 o                         
   7   7   4        111.97        110.34         4.37 o                         
   8   7   4          5.60          6.74         1.50 o                         
   9   7   4        122.63        119.86         7.10 o                         
  10   7   4        112.49        109.92         7.52 o                         
  11   7   4          5.10          7.24         6.10 o                         
  12   7   4         27.97         35.93         7.95 o                         
  -5   8   4         49.16         52.74         9.42 o                         
  -4   8   4         76.33         60.89         6.56 o                         
  -3   8   4        341.10        311.14        10.29 o                         
  -2   8   4         48.19         47.53         3.34 o                         
  -1   8   4        194.61        190.44         7.32 o                         
   0   8   4          0.23         -1.51         2.48 o                         
   1   8   4        207.92        210.63         5.36 o                         
   2   8   4        224.79        234.18         6.07 o                         
   3   8   4        508.85        502.10         9.12 o                         
   4   8   4        102.68        106.52         3.52 o                         
   5   8   4        542.07        550.92        10.67 o                         
   6   8   4         72.31         67.81         2.94 o                         
   7   8   4        608.27        580.25        13.38 o                         
   8   8   4       1198.09       1179.61        25.44 o                         
   9   8   4        127.06        128.75         5.39 o                         
  10   8   4         60.96         49.36         6.13 o                         
  11   8   4         75.47         88.43         8.22 o                         
  12   8   4         11.34         22.50         8.88 o                         
  -4   9   4        131.38        133.48        16.03 o                         
  -3   9   4         26.49         24.28         5.18 o                         
  -2   9   4         19.23         17.17         4.29 o                         
  -1   9   4          0.00          0.95         3.61 o                         
   0   9   4          0.08         -1.01         3.62 o                         
   1   9   4        312.09        317.12         7.26 o                         
   2   9   4        469.84        478.53         9.78 o                         
   3   9   4        139.85        149.41         4.60 o                         
   4   9   4        178.24        170.06         5.31 o                         
   5   9   4        462.92        449.32         9.83 o                         
   6   9   4        122.81        112.07         4.12 o                         
   7   9   4         58.07         46.44         3.68 o                         
   8   9   4         83.53         83.05         4.96 o                         
   9   9   4          0.21          0.88         3.30 o                         
  10   9   4         30.03         34.50         8.27 o                         
  11   9   4         19.60         31.37         7.54 o                         
  12   9   4         21.32         30.13         9.12 o                         
  -3  10   4          0.00         -3.22        10.22 o                         
  -2  10   4         64.12         68.79         5.89 o                         
  -1  10   4         10.90          7.52         4.59 o                         
   0  10   4          8.70          6.35         4.14 o                         
   1  10   4          2.80          1.52         4.16 o                         
   2  10   4         18.98         20.41         3.78 o                         
   3  10   4          1.74          3.96         3.46 o                         
   4  10   4        202.14        200.78         6.35 o                         
   5  10   4        491.12        479.62        12.14 o                         
   6  10   4         24.27         20.79         3.37 o                         
   7  10   4        240.83        255.73         6.95 o                         
   8  10   4         23.31         24.39         3.09 o                         
   9  10   4         26.20         25.17         8.02 o                         
  10  10   4         29.96         27.86         3.28 o                         
  11  10   4          6.25          5.04         7.83 o                         
  12  10   4         12.34         13.96        15.03 o                         
  -2  11   4         17.80          7.78        12.67 o                         
  -1  11   4          4.99          4.76         5.39 o                         
   0  11   4         17.17         21.85         5.98 o                         
   1  11   4        408.52        404.16        13.01 o                         
   2  11   4         74.43         87.05         5.42 o                         
   3  11   4          7.62          8.39         4.37 o                         
   4  11   4         13.26         13.06         3.94 o                         
   5  11   4         17.44         23.30         4.18 o                         
   6  11   4         11.12         -1.07         3.74 o                         
   7  11   4        118.92        120.26         9.57 o                         
   8  11   4         53.44         56.06         5.06 o                         
   9  11   4          9.44         15.05         5.09 o                         
  10  11   4         33.25         33.64         3.45 o                         
  11  11   4          1.19          7.45        10.72 o                         
   0  12   4         11.69         17.08         6.27 o                         
   1  12   4         51.32         61.32         6.45 o                         
   2  12   4          1.67          9.73         5.86 o                         
   3  12   4         74.93         95.07         6.55 o                         
   4  12   4          9.81         12.33         4.92 o                         
   5  12   4         79.27         89.93         6.54 o                         
   6  12   4         10.06         10.37         7.73 o                         
   7  12   4          0.27         -0.18         4.82 o                         
   8  12   4          2.07         -9.86        11.93 o                         
   9  12   4          0.67         -7.85         8.01 o                         
  10  12   4          1.85          2.57         7.94 o                         
   2  13   4          0.01         -2.62         8.50 o                         
   3  13   4          8.10         20.31        12.59 o                         
   4  13   4          2.40          7.18         8.05 o                         
   5  13   4         87.62         91.40         8.02 o                         
   6  13   4        140.44        155.19         8.23 o                         
   7  13   4         10.88          6.22         6.33 o                         
   8  13   4          2.91         -0.34         5.82 o                         
  -7 -12   5         65.40         80.04         8.12 o                         
  -6 -12   5         84.25         89.90        11.23 o                         
  -5 -12   5         18.60         18.37         7.98 o                         
  -4 -12   5          1.94          7.38         6.26 o                         
  -3 -12   5         56.82         67.41         7.09 o                         
  -2 -12   5         69.83         80.32         7.41 o                         
  -1 -12   5          0.00          5.73        10.00 o                         
   0 -12   5          0.80         11.06        13.28 o                         
  -8 -11   5         17.04         21.96         6.28 o                         
  -7 -11   5          1.14         -3.45         5.10 o                         
  -6 -11   5         37.36         34.95         5.27 o                         
  -5 -11   5          1.99          1.00         5.07 o                         
  -4 -11   5          3.54          2.75         4.72 o                         
  -3 -11   5          0.57          7.16         5.25 o                         
  -2 -11   5          8.38         10.09         5.86 o                         
  -1 -11   5         74.87         94.94         6.82 o                         
   0 -11   5         10.52         22.29         6.16 o                         
   1 -11   5         10.54          7.65         7.60 o                         
   2 -11   5         66.20         81.00         7.53 o                         
  -9 -10   5          0.10          1.26         7.26 o                         
  -8 -10   5        171.14        170.48         6.71 o                         
  -7 -10   5         10.61          9.48         4.31 o                         
  -6 -10   5        128.23        131.17         6.28 o                         
  -5 -10   5          6.40          6.49         4.10 o                         
  -4 -10   5          7.48         10.60         4.38 o                         
  -3 -10   5         34.62         27.59         4.63 o                         
  -2 -10   5        402.98        377.61        11.33 o                         
  -1 -10   5        142.79        125.02         9.88 o                         
   0 -10   5         45.17         48.01         5.48 o                         
   1 -10   5         13.22         14.35         5.39 o                         
   2 -10   5         35.36         44.36         7.30 o                         
   3 -10   5          5.30          7.26         5.49 o                         
 -10  -9   5          2.26          0.35         6.46 o                         
  -9  -9   5         86.48         89.31         5.58 o                         
  -8  -9   5          8.45         13.47         4.35 o                         
  -7  -9   5         26.43         26.23         4.02 o                         
  -6  -9   5         23.47         17.31         3.70 o                         
  -5  -9   5         90.76         87.75         7.27 o                         
  -4  -9   5         12.63         12.57         3.35 o                         
  -3  -9   5         19.24         20.41         3.94 o                         
  -2  -9   5        194.62        179.33         7.32 o                         
  -1  -9   5        198.48        212.32        17.44 o                         
   0  -9   5         44.00         42.89         6.35 o                         
   1  -9   5          0.00         -3.87         3.87 o                         
   2  -9   5          7.67          0.78         3.88 o                         
   3  -9   5        139.51        149.01         5.90 o                         
   4  -9   5         79.42         86.86         5.01 o                         
   5  -9   5         68.76         53.66         8.93 o                         
 -10  -8   5         28.70         34.27         5.66 o                         
  -9  -8   5          5.88         10.43         4.71 o                         
  -8  -8   5        199.22        203.24         6.66 o                         
  -7  -8   5        106.91        120.45         6.90 o                         
  -6  -8   5        166.20        176.02         8.25 o                         
  -5  -8   5        157.96        142.23         5.19 o                         
  -4  -8   5         83.11         86.06         4.81 o                         
  -3  -8   5        368.40        352.26         8.89 o                         
  -2  -8   5        363.08        334.51         8.53 o                         
  -1  -8   5         10.71          8.09         2.91 o                         
   0  -8   5        500.29        471.43         9.98 o                         
   1  -8   5        436.15        426.91        10.37 o                         
   2  -8   5          1.15         -2.18         3.33 o                         
   3  -8   5         19.47         12.34         3.48 o                         
   4  -8   5         32.66         28.86         4.75 o                         
   5  -8   5         12.72         12.93         4.71 o                         
   6  -8   5          0.06        -16.06        16.06 o                         
 -10  -7   5          0.02         -0.44         4.16 o                         
  -9  -7   5         59.40         63.97         4.44 o                         
  -8  -7   5          0.17          0.20         3.41 o                         
  -7  -7   5          6.56          5.44         3.80 o                         
  -6  -7   5          2.85          4.16         3.89 o                         
  -5  -7   5        802.88        772.58        15.67 o                         
  -4  -7   5         20.84         24.46         2.85 o                         
  -3  -7   5         20.51         19.65         3.41 o                         
  -2  -7   5         10.14         11.82         2.36 o                         
  -1  -7   5         79.08         82.77         3.05 o                         
   0  -7   5          9.84         14.78         2.46 o                         
   1  -7   5        211.19        194.80         5.10 o                         
   2  -7   5        324.56        306.68         6.65 o                         
   3  -7   5        152.56        137.12         5.49 o                         
   4  -7   5        168.57        188.25         6.20 o                         
   5  -7   5         11.33         15.19         4.70 o                         
   6  -7   5         12.20         11.69         3.34 o                         
   7  -7   5         78.39         70.48         8.58 o                         
 -11  -6   5          0.75          4.44         7.67 o                         
 -10  -6   5          8.40          6.35         4.84 o                         
  -9  -6   5         25.42         27.61         3.86 o                         
  -8  -6   5         50.16         47.66         4.74 o                         
  -7  -6   5          0.05          1.82         3.17 o                         
  -6  -6   5        238.98        249.04         6.79 o                         
  -5  -6   5          0.07         -0.90         2.42 o                         
  -4  -6   5        464.24        467.18        10.02 o                         
  -3  -6   5        107.44        101.41         4.23 o                         
  -2  -6   5         74.20         73.48         2.65 o                         
  -1  -6   5         17.11         17.09         2.30 o                         
   0  -6   5         14.44          7.61         2.40 o                         
   1  -6   5          2.79          2.17         1.93 o                         
   2  -6   5        156.66        156.64         4.00 o                         
   3  -6   5        934.93        875.55        14.77 o                         
   4  -6   5        492.37        482.99         9.06 o                         
   5  -6   5         20.06         14.76         3.10 o                         
   6  -6   5          3.57          2.56         4.09 o                         
   7  -6   5        165.51        160.38         7.06 o                         
   8  -6   5          0.86          7.27        17.47 o                         
 -11  -5   5         49.34         53.05         6.84 o                         
 -10  -5   5         23.81         22.77         3.86 o                         
  -9  -5   5         52.10         50.29         5.34 o                         
  -8  -5   5         90.55         95.36         5.45 o                         
  -7  -5   5         31.24         36.42         4.47 o                         
  -6  -5   5         77.40         75.68         3.26 o                         
  -5  -5   5          2.30          1.87         2.01 o                         
  -4  -5   5         94.03         89.99         3.14 o                         
  -3  -5   5          3.24          6.17         2.00 o                         
  -2  -5   5        319.91        315.22         5.74 o                         
  -1  -5   5          0.21          1.17         1.55 o                         
   0  -5   5         77.31         74.93         2.98 o                         
   1  -5   5         32.02         34.09         2.18 o                         
   2  -5   5        848.22        837.15        14.08 o                         
   3  -5   5         15.07         15.63         2.13 o                         
   4  -5   5        143.21        137.40         4.24 o                         
   5  -5   5         42.22         37.93         2.88 o                         
   6  -5   5         32.92         31.64         2.98 o                         
   7  -5   5         34.14         30.81         3.63 o                         
   8  -5   5         76.94         70.23         8.01 o                         
   9  -5   5         90.11         71.49        13.20 o                         
 -11  -4   5         53.55         53.76        13.70 o                         
 -10  -4   5         85.61         91.59         4.81 o                         
  -9  -4   5         79.91         86.86         4.66 o                         
  -8  -4   5          0.16          7.03         3.50 o                         
  -7  -4   5         62.28         58.96         3.61 o                         
  -6  -4   5         95.83         90.07         4.06 o                         
  -5  -4   5         89.20         93.98         3.03 o                         
  -4  -4   5         24.73         26.43         2.04 o                         
  -3  -4   5        149.61        145.18         3.69 o                         
  -2  -4   5         45.73         41.52         1.97 o                         
  -1  -4   5        501.16        521.46         8.01 o                         
   0  -4   5         39.04         46.28         2.11 o                         
   1  -4   5        152.95        152.64         3.27 o                         
   2  -4   5         28.10         28.73         2.25 o                         
   3  -4   5        755.41        752.04        12.50 o                         
   4  -4   5         39.90         44.16         2.19 o                         
   5  -4   5         24.16         24.07         2.39 o                         
   6  -4   5         75.42         78.96         3.13 o                         
   7  -4   5          5.70          3.17         2.90 o                         
   8  -4   5          3.30          0.83         1.57 o                         
   9  -4   5         74.03         77.48         8.18 o                         
 -10  -3   5         20.72         29.70         4.19 o                         
  -9  -3   5         88.82         95.36         4.33 o                         
  -8  -3   5        112.87        124.34         4.28 o                         
  -7  -3   5          5.18          5.19         3.22 o                         
  -6  -3   5        186.24        202.09         5.15 o                         
  -5  -3   5         78.90         80.43         2.54 o                         
  -4  -3   5         53.59         53.94         2.09 o                         
  -3  -3   5        106.36        112.71         3.03 o                         
  -2  -3   5        301.03        335.57         6.66 o                         
  -1  -3   5        325.33        335.84         5.59 o                         
   0  -3   5         33.25         23.72         1.51 o                         
   1  -3   5          5.35          2.68         1.78 o                         
   2  -3   5        115.85        119.12         2.91 o                         
   3  -3   5        120.36        121.34         2.83 o                         
   4  -3   5         31.93         28.86         1.66 o                         
   5  -3   5        374.11        346.29         5.84 o                         
   6  -3   5          3.70          2.93         2.17 o                         
   7  -3   5         96.54        122.15         3.64 o                         
   8  -3   5         38.07         39.43         2.53 o                         
   9  -3   5        115.99        110.40         4.72 o                         
  10  -3   5         12.06         10.07         6.31 o                         
 -10  -2   5         13.79         12.75         3.97 o                         
  -9  -2   5          0.09          2.18         4.48 o                         
  -8  -2   5         23.94         25.83         3.55 o                         
  -7  -2   5         54.06         59.09         3.05 o                         
  -6  -2   5        152.31        147.19         4.29 o                         
  -5  -2   5         51.71         53.58         2.24 o                         
  -4  -2   5         75.21         77.48         3.62 o                         
  -3  -2   5          0.96          0.85         1.37 o                         
  -2  -2   5         27.33         27.96         1.46 o                         
  -1  -2   5        757.73        777.02        11.28 o                         
   0  -2   5        252.97        281.26         4.60 o                         
   1  -2   5        148.12        162.97         3.10 o                         
   2  -2   5        119.72        115.69         3.03 o                         
   3  -2   5        149.65        153.34         3.28 o                         
   4  -2   5          1.58          3.32         1.53 o                         
   5  -2   5         70.26         77.12         2.12 o                         
   6  -2   5         81.08         79.08         2.29 o                         
   7  -2   5        348.52        308.27         6.63 o                         
   8  -2   5         14.65         13.49         2.84 o                         
   9  -2   5         43.70         47.79         4.11 o                         
  10  -2   5         22.24         22.72         2.61 o                         
 -10  -1   5         16.43         11.71         4.99 o                         
  -9  -1   5        203.14        194.85         6.43 o                         
  -8  -1   5        170.58        172.57         4.96 o                         
  -7  -1   5        328.35        318.76         6.72 o                         
  -6  -1   5         27.27         30.31         2.36 o                         
  -5  -1   5        795.37        793.14        15.57 o                         
  -4  -1   5        860.11        892.26        13.66 o                         
  -3  -1   5        952.01        938.60        16.38 o                         
  -2  -1   5         82.81         87.86         2.18 o                         
  -1  -1   5        111.27        106.47         2.61 o                         
   0  -1   5          2.07          1.48         1.77 o                         
   1  -1   5       1015.83       1033.73        14.52 o                         
   2  -1   5         13.17         14.51         2.04 o                         
   3  -1   5        449.08        474.30         7.82 o                         
   4  -1   5        539.01        580.69        10.63 o                         
   5  -1   5         36.01         30.57         1.98 o                         
   6  -1   5        120.80        125.70         3.15 o                         
   7  -1   5         19.85         23.49         2.75 o                         
   8  -1   5         78.74         90.38         2.99 o                         
   9  -1   5          0.20          2.91         2.14 o                         
  10  -1   5         23.07         22.09         2.78 o                         
  11  -1   5        106.17         94.42         8.69 o                         
 -10   0   5        205.06        194.87        14.18 o                         
  -9   0   5        168.00        163.18         6.39 o                         
  -8   0   5         83.78         86.55         4.47 o                         
  -7   0   5          1.05         -0.08         2.56 o                         
  -6   0   5         73.70         73.54         3.01 o                         
  -5   0   5         18.91         17.27         1.93 o                         
  -4   0   5        265.66        265.90         5.71 o                         
  -3   0   5        222.74        226.02         6.01 o                         
  -2   0   5        853.83        856.05        13.00 o                         
  -1   0   5        264.30        255.80         4.45 o                         
   0   0   5        283.29        293.29         4.60 o                         
   1   0   5         87.46         79.74         2.02 o                         
   2   0   5         29.22         32.96         1.74 o                         
   3   0   5        444.62        489.29         7.49 o                         
   4   0   5       1421.13       1460.67        20.33 o                         
   5   0   5        482.26        510.44         8.05 o                         
   6   0   5        229.19        221.66         4.19 o                         
   7   0   5        152.95        136.57         3.21 o                         
   8   0   5        119.72        108.59         3.32 o                         
   9   0   5        363.41        380.30         7.90 o                         
  10   0   5         54.02         44.70         2.48 o                         
  11   0   5          0.02         -1.14         2.46 o                         
  -9   1   5         66.25         62.36         5.66 o                         
  -8   1   5         59.89         60.56         3.56 o                         
  -7   1   5         41.75         41.54         3.05 o                         
  -6   1   5        421.48        428.93         8.20 o                         
  -5   1   5         71.04         78.68         3.38 o                         
  -4   1   5         19.53         17.80         1.89 o                         
  -3   1   5         42.17         40.76         2.79 o                         
  -2   1   5        549.81        556.79         9.39 o                         
  -1   1   5       1147.34       1127.45        16.82 o                         
   0   1   5       1057.26       1040.40        15.55 o                         
   1   1   5         87.74         79.66         2.03 o                         
   2   1   5        132.92        127.62         3.15 o                         
   3   1   5        668.36        681.97        10.32 o                         
   4   1   5        110.10        107.30         2.48 o                         
   5   1   5         67.06         78.17         2.01 o                         
   6   1   5          1.62          4.97         1.07 o                         
   7   1   5         83.43         78.44         2.22 o                         
   8   1   5        130.81        137.05         3.05 o                         
   9   1   5         14.20         10.42         1.28 o                         
  10   1   5         10.49          2.04         4.20 o                         
  11   1   5        230.33        256.69        14.83 o                         
  12   1   5         78.52         95.86         8.57 o                         
  -9   2   5         16.53         15.27         7.09 o                         
  -8   2   5          0.30         -3.51         4.67 o                         
  -7   2   5        161.28        176.66         6.42 o                         
  -6   2   5        245.64        269.24         8.07 o                         
  -5   2   5          0.06         -2.41         2.41 o                         
  -4   2   5          8.36          6.40         1.90 o                         
  -3   2   5        101.05        105.40         3.01 o                         
  -2   2   5        197.79        190.54         3.63 o                         
  -1   2   5       2557.45       2508.12        36.81 o                         
   0   2   5        129.39        139.28         3.48 o                         
   1   2   5         81.83         89.58         3.29 o                         
   2   2   5        126.96        119.06         3.59 o                         
   3   2   5       1202.81       1261.34        18.61 o                         
   4   2   5        211.09        208.20         3.88 o                         
   5   2   5         12.51         14.07         1.11 o                         
   6   2   5         82.43         90.39         2.21 o                         
   7   2   5        224.16        208.46         4.09 o                         
   8   2   5         28.89         35.26         4.04 o                         
   9   2   5        360.58        370.04        11.79 o                         
  10   2   5         13.90         12.79         5.10 o                         
  11   2   5         39.75         39.93         5.48 o                         
  12   2   5         69.51         70.18         7.79 o                         
  -8   3   5         71.19         55.32         6.58 o                         
  -7   3   5         29.46         39.62         4.80 o                         
  -6   3   5        108.67         96.09         5.08 o                         
  -5   3   5        286.55        285.39         7.83 o                         
  -4   3   5          3.81          5.77         2.83 o                         
  -3   3   5        478.14        460.86        10.26 o                         
  -2   3   5         64.85         68.87         2.49 o                         
  -1   3   5          0.01         -1.20         1.55 o                         
   0   3   5       1067.29       1070.88        16.09 o                         
   1   3   5        458.60        458.72         8.44 o                         
   2   3   5        250.29        266.05         5.28 o                         
   3   3   5        619.22        659.99        11.47 o                         
   4   3   5        420.05        422.99         8.34 o                         
   5   3   5        357.75        379.71         7.63 o                         
   6   3   5         69.28         81.41         2.68 o                         
   7   3   5         50.86         52.73         3.19 o                         
   8   3   5        568.83        551.38        15.26 o                         
   9   3   5       1277.56       1202.12        30.70 o                         
  10   3   5         92.58         90.51         7.49 o                         
  11   3   5         91.10         89.69         7.06 o                         
  12   3   5         25.77         17.76         6.98 o                         
  -8   4   5          0.32          3.78         7.93 o                         
  -7   4   5         69.49         68.83         5.86 o                         
  -6   4   5         43.81         49.88         4.77 o                         
  -5   4   5          8.30          9.60         2.73 o                         
  -4   4   5          3.57          3.39         3.16 o                         
  -3   4   5          9.40          8.01         2.57 o                         
  -2   4   5          8.99          9.26         2.16 o                         
  -1   4   5          2.30          0.69         1.58 o                         
   0   4   5       1042.05       1031.52        15.64 o                         
   1   4   5         45.49         55.65         2.33 o                         
   2   4   5        150.52        166.93         4.42 o                         
   3   4   5        599.38        638.88        12.38 o                         
   4   4   5        115.39        125.07         3.86 o                         
   5   4   5          2.81          1.04         1.07 o                         
   6   4   5         77.46         84.48         2.33 o                         
   7   4   5         69.17         66.84         5.61 o                         
   8   4   5        615.46        608.47        16.60 o                         
   9   4   5         70.87         80.14         5.56 o                         
  10   4   5         19.46         20.07         5.26 o                         
  11   4   5          0.17         -4.93         6.92 o                         
  12   4   5        104.89        131.81         9.43 o                         
  -7   5   5         30.49         34.87        11.95 o                         
  -6   5   5        177.43        183.63        14.52 o                         
  -5   5   5          2.91          0.60         2.02 o                         
  -4   5   5         48.99         50.13         3.68 o                         
  -3   5   5        190.99        182.68         6.14 o                         
  -2   5   5         36.47         36.86         2.92 o                         
  -1   5   5         14.95         13.97         2.14 o                         
   0   5   5       1114.32       1119.54        18.22 o                         
   1   5   5         84.53         85.79         2.96 o                         
   2   5   5         11.70         12.12         3.17 o                         
   3   5   5        112.62        118.79         3.93 o                         
   4   5   5          1.54          2.17         0.64 o                         
   5   5   5         31.45         25.65         1.56 o                         
   6   5   5          5.62          6.28         1.18 o                         
   7   5   5          6.21          5.61         0.85 o                         
   8   5   5         88.06         94.10         5.54 o                         
   9   5   5         59.50         60.75         5.08 o                         
  10   5   5          0.10          3.81         5.07 o                         
  11   5   5        178.93        207.86        10.08 o                         
  12   5   5         17.01         25.53         7.34 o                         
  -6   6   5         56.34         45.18         6.79 o                         
  -5   6   5         49.58         40.94         5.96 o                         
  -4   6   5          0.05          2.84         2.23 o                         
  -3   6   5        382.15        375.39         9.09 o                         
  -2   6   5        118.89        118.05         4.10 o                         
  -1   6   5          7.44         10.21         2.39 o                         
   0   6   5        450.67        448.30         8.31 o                         
   1   6   5        181.97        179.26         4.27 o                         
   2   6   5        339.45        380.69         6.91 o                         
   3   6   5       1982.89       1988.74        37.07 o                         
   4   6   5         93.60         89.24         3.03 o                         
   5   6   5        243.84        248.79         4.50 o                         
   6   6   5         92.51         94.53         2.52 o                         
   7   6   5        294.97        278.15         5.56 o                         
   8   6   5          0.91         -1.17         1.17 o                         
   9   6   5          0.42         -4.44         4.44 o                         
  10   6   5         45.23         55.02         5.86 o                         
  11   6   5          2.33         -7.07         7.42 o                         
  12   6   5         13.36          9.94         7.35 o                         
  -6   7   5         43.22         35.32         8.27 o                         
  -5   7   5         21.71         11.20         6.18 o                         
  -4   7   5        195.53        170.67         7.00 o                         
  -3   7   5          1.98          2.78         3.27 o                         
  -2   7   5          6.20          7.04         2.97 o                         
  -1   7   5        109.51        120.41         4.39 o                         
   0   7   5         31.48         32.75         2.56 o                         
   1   7   5        250.86        257.50         5.03 o                         
   2   7   5         59.56         66.55         2.60 o                         
   3   7   5          1.28          0.95         1.83 o                         
   4   7   5          1.79          2.84         1.82 o                         
   5   7   5        272.31        289.77         6.14 o                         
   6   7   5        258.37        258.18         5.81 o                         
   7   7   5         97.19         92.31         2.59 o                         
   8   7   5        153.89        154.42         3.50 o                         
   9   7   5        293.09        300.66        10.98 o                         
  10   7   5         57.18         64.57         6.55 o                         
  11   7   5         14.96         12.85         6.60 o                         
  12   7   5         50.85         69.01         8.47 o                         
  -5   8   5          1.51          4.51         9.38 o                         
  -4   8   5         14.52         11.77         6.74 o                         
  -3   8   5         11.97          4.94         3.70 o                         
  -2   8   5        228.73        223.25         5.95 o                         
  -1   8   5          1.44          4.02         3.09 o                         
   0   8   5          0.02         -0.25         2.74 o                         
   1   8   5          0.77          1.95         2.52 o                         
   2   8   5        636.78        642.95        11.31 o                         
   3   8   5          1.23          1.17         2.15 o                         
   4   8   5        145.39        130.78         4.23 o                         
   5   8   5          9.43          3.22         2.14 o                         
   6   8   5          2.67          1.68         2.32 o                         
   7   8   5          0.50          2.96         2.04 o                         
   8   8   5        291.54        248.13         6.15 o                         
   9   8   5          8.24          9.89         3.17 o                         
  10   8   5         11.38         15.57         7.35 o                         
  11   8   5          4.91          4.25         6.81 o                         
  12   8   5          5.12         13.20         8.03 o                         
  -4   9   5        643.15        583.76        20.66 o                         
  -3   9   5         17.08         15.41         4.06 o                         
  -2   9   5         53.53         58.51         5.22 o                         
  -1   9   5         32.87         40.76         3.90 o                         
   0   9   5          5.94          0.89         5.02 o                         
   1   9   5        220.36        224.73         7.12 o                         
   2   9   5        191.03        191.71         5.68 o                         
   3   9   5        270.34        272.04         6.56 o                         
   4   9   5          0.65         -2.75         3.18 o                         
   5   9   5        265.88        285.75         7.02 o                         
   6   9   5        200.95        184.93         7.00 o                         
   7   9   5        477.00        490.73        11.89 o                         
   8   9   5        216.05        173.28         4.97 o                         
   9   9   5          6.65         10.06         2.05 o                         
  10   9   5         25.15         30.21         7.64 o                         
  11   9   5         26.52         22.90         6.79 o                         
  12   9   5         11.28         10.96         9.09 o                         
  -2  10   5          6.47          4.61         7.36 o                         
  -1  10   5        112.43        115.83         5.61 o                         
   0  10   5         42.46         39.69         4.65 o                         
   1  10   5         21.89         21.06         4.08 o                         
   2  10   5          3.01          6.10         4.15 o                         
   3  10   5          0.28         -0.84         3.25 o                         
   4  10   5         19.11         17.55         3.50 o                         
   5  10   5        132.17        124.84         5.48 o                         
   6  10   5         23.92         20.35         3.42 o                         
   7  10   5         11.97          6.08         5.26 o                         
   8  10   5         28.59         22.43         3.71 o                         
   9  10   5         30.91         36.81         3.46 o                         
  10  10   5          0.01          3.19         3.88 o                         
  11  10   5          7.96          3.23         7.66 o                         
  -1  11   5        105.80         86.57         7.06 o                         
   0  11   5         34.32         36.78         5.64 o                         
   1  11   5          7.78         12.71         4.92 o                         
   2  11   5         55.48         57.33         5.53 o                         
   3  11   5         28.56         42.05         5.16 o                         
   4  11   5        187.21        176.63         6.31 o                         
   5  11   5        249.66        243.40         7.56 o                         
   6  11   5         17.18          8.88         6.56 o                         
   7  11   5        134.06        135.14         5.35 o                         
   8  11   5          8.15          6.13         4.41 o                         
   9  11   5          9.79          7.74         4.28 o                         
  10  11   5         13.99         13.26         4.74 o                         
  11  11   5          4.14          7.94        16.37 o                         
   1  12   5         11.47         19.16        10.79 o                         
   2  12   5        108.38        118.62        10.52 o                         
   3  12   5          4.70         11.60         8.34 o                         
   4  12   5          1.47          4.66         5.34 o                         
   5  12   5        142.98        143.72         6.67 o                         
   6  12   5         37.99         42.33         4.96 o                         
   7  12   5          0.00         -5.16         5.16 o                         
   8  12   5         42.02         36.43         7.56 o                         
   9  12   5          4.36         -0.84         5.55 o                         
  10  12   5         27.29         27.52         6.24 o                         
   3  13   5         29.00         48.41        10.80 o                         
   4  13   5          0.53         -3.61         6.99 o                         
   5  13   5        105.77        124.50        16.10 o                         
   6  13   5          0.91         -1.22         8.45 o                         
   7  13   5          0.98          3.46         7.31 o                         
   8  13   5          1.42          4.42         7.20 o                         
  -5 -12   6          2.33          0.27         6.50 o                         
  -4 -12   6         31.56         42.49         6.68 o                         
  -3 -12   6         13.94         21.68         6.81 o                         
  -2 -12   6         10.05         12.81         8.90 o                         
  -1 -12   6         21.19         44.79        18.50 o                         
  -7 -11   6          7.74          3.76         7.71 o                         
  -6 -11   6         53.68         63.44         6.89 o                         
  -5 -11   6         32.22         32.58         5.52 o                         
  -4 -11   6         17.38         11.69         5.34 o                         
  -3 -11   6         10.04          9.02         5.25 o                         
  -2 -11   6          8.11          8.05         6.34 o                         
  -1 -11   6          4.08          6.20         6.15 o                         
   0 -11   6         18.59         27.23         6.60 o                         
   1 -11   6          2.85         11.80         6.54 o                         
  -8 -10   6         47.12         58.62         7.17 o                         
  -7 -10   6         61.76         77.01         5.79 o                         
  -6 -10   6          0.54          2.45         5.65 o                         
  -5 -10   6         61.84         53.06         5.50 o                         
  -4 -10   6         13.85         16.48         4.88 o                         
  -3 -10   6          0.90          2.78         4.34 o                         
  -2 -10   6          3.41          5.96         5.04 o                         
  -1 -10   6          9.20         16.09         5.11 o                         
   0 -10   6          6.84          8.36         6.78 o                         
   1 -10   6         12.23          7.44         5.57 o                         
   2 -10   6          1.35          3.32        11.12 o                         
   3 -10   6         21.07         20.48         6.27 o                         
  -9  -9   6          0.47          1.44         6.04 o                         
  -8  -9   6         82.75         82.13         5.64 o                         
  -7  -9   6          0.63         -0.36         4.38 o                         
  -6  -9   6         91.21        112.68         6.06 o                         
  -5  -9   6          2.11          5.93         4.05 o                         
  -4  -9   6         58.36         59.79         4.54 o                         
  -3  -9   6          0.26          4.95         3.62 o                         
  -2  -9   6         76.04         62.06         4.41 o                         
  -1  -9   6        499.48        486.83        13.68 o                         
   0  -9   6         63.49         65.85         4.61 o                         
   1  -9   6         10.09         14.58         5.92 o                         
   2  -9   6          2.17          1.21         6.65 o                         
   3  -9   6          4.39         10.14         4.57 o                         
   4  -9   6        188.12        224.78         9.31 o                         
 -10  -8   6         13.37         30.67        15.49 o                         
  -9  -8   6          0.30          0.68         4.72 o                         
  -8  -8   6         19.59         21.15         4.49 o                         
  -7  -8   6         35.70         29.83         4.23 o                         
  -6  -8   6         69.75         61.55         4.39 o                         
  -5  -8   6        297.13        303.12         8.19 o                         
  -4  -8   6          1.65          1.33         3.86 o                         
  -3  -8   6       1165.82       1098.79        20.17 o                         
  -2  -8   6        968.80        931.88        17.43 o                         
  -1  -8   6        324.24        300.85         8.55 o                         
   0  -8   6          1.06          1.97         3.82 o                         
   1  -8   6         31.41         23.58         4.11 o                         
   2  -8   6         33.47         28.90         3.71 o                         
   3  -8   6          0.04         -3.48         3.53 o                         
   4  -8   6         57.25         49.17         5.64 o                         
   5  -8   6         13.60         16.19         5.21 o                         
   6  -8   6         84.28         86.04        24.76 o                         
 -10  -7   6         15.37         11.07         5.65 o                         
  -9  -7   6         36.46         47.63         4.96 o                         
  -8  -7   6          2.56          5.45         4.36 o                         
  -7  -7   6        270.63        265.64         8.94 o                         
  -6  -7   6          0.22         -2.77         3.10 o                         
  -5  -7   6        101.22         99.91         6.18 o                         
  -4  -7   6         47.02         47.74         3.68 o                         
  -3  -7   6        200.90        178.60         5.35 o                         
  -2  -7   6         31.30         26.65         3.36 o                         
  -1  -7   6       1010.99        977.42        16.56 o                         
   0  -7   6        211.47        199.86         5.83 o                         
   1  -7   6         79.46         80.11         3.42 o                         
   2  -7   6          6.20          0.75         2.69 o                         
   3  -7   6        496.93        467.53         9.89 o                         
   4  -7   6          0.01         -3.02         3.02 o                         
   5  -7   6         82.70         69.17         4.69 o                         
   6  -7   6        107.19         94.70         6.28 o                         
   7  -7   6          1.25         -3.29         9.70 o                         
 -10  -6   6         13.51         22.15         7.34 o                         
  -9  -6   6         52.66         54.91         4.68 o                         
  -8  -6   6         44.64         47.93         4.17 o                         
  -7  -6   6          6.13          6.69         3.38 o                         
  -6  -6   6          3.97          8.29         3.02 o                         
  -5  -6   6          0.47         -2.23         2.72 o                         
  -4  -6   6        141.31        129.20         4.54 o                         
  -3  -6   6        544.52        562.31         9.92 o                         
  -2  -6   6        133.53        140.75         3.78 o                         
  -1  -6   6         23.22         20.36         2.45 o                         
   0  -6   6         89.40         85.24         3.19 o                         
   1  -6   6         95.44         93.87         5.22 o                         
   2  -6   6         14.81         10.49         2.74 o                         
   3  -6   6       1586.22       1481.98        28.65 o                         
   4  -6   6         44.08         45.08         4.85 o                         
   5  -6   6         72.29         74.81         4.64 o                         
   6  -6   6         29.69         37.27         4.01 o                         
   7  -6   6        243.47        235.74        18.03 o                         
   8  -6   6          4.60          3.97        10.38 o                         
 -10  -5   6         50.92         53.32         6.42 o                         
  -9  -5   6        203.07        211.26        10.90 o                         
  -8  -5   6         19.61         17.92         3.97 o                         
  -7  -5   6          6.58          5.57         3.86 o                         
  -6  -5   6        611.33        605.75        12.74 o                         
  -5  -5   6         27.10         23.28         2.79 o                         
  -4  -5   6         20.74         20.09         2.88 o                         
  -3  -5   6        479.61        472.14         9.97 o                         
  -2  -5   6         37.02         31.08         2.56 o                         
  -1  -5   6          3.38          2.34         1.78 o                         
   0  -5   6          5.89          5.70         1.83 o                         
   1  -5   6          4.54          5.28         1.78 o                         
   2  -5   6        604.59        576.77         9.06 o                         
   3  -5   6          4.09          6.94         2.00 o                         
   4  -5   6        151.02        157.76         4.17 o                         
   5  -5   6          1.09          0.48         2.83 o                         
   6  -5   6         30.82         30.29         3.75 o                         
   7  -5   6         19.20         18.92         5.08 o                         
   8  -5   6        200.06        185.75         6.48 o                         
 -10  -4   6         10.75         16.09         5.75 o                         
  -9  -4   6          4.06          1.35         4.27 o                         
  -8  -4   6        150.70        170.11         6.65 o                         
  -7  -4   6        196.65        206.40         6.19 o                         
  -6  -4   6        564.20        552.09        11.76 o                         
  -5  -4   6        159.63        165.44         4.63 o                         
  -4  -4   6        186.05        181.34         4.75 o                         
  -3  -4   6        122.02        128.74         6.40 o                         
  -2  -4   6        170.05        185.64         4.52 o                         
  -1  -4   6          0.01          0.02         1.52 o                         
   0  -4   6        176.27        190.77         3.81 o                         
   1  -4   6        395.57        409.58         6.26 o                         
   2  -4   6        297.81        289.57         5.13 o                         
   3  -4   6        177.32        165.57         3.79 o                         
   4  -4   6          5.41          4.81         1.95 o                         
   5  -4   6         60.98         65.52         3.24 o                         
   6  -4   6        640.27        613.73        12.67 o                         
   7  -4   6          4.16          4.73         3.62 o                         
   8  -4   6          2.94          1.29         3.00 o                         
   9  -4   6          1.64          6.48         5.97 o                         
 -10  -3   6         76.93         82.54         8.49 o                         
  -9  -3   6         18.78         22.63         4.48 o                         
  -8  -3   6          1.26          3.33         3.44 o                         
  -7  -3   6         14.02         19.83         3.49 o                         
  -6  -3   6        500.95        510.60        10.06 o                         
  -5  -3   6        143.37        151.39         3.71 o                         
  -4  -3   6         86.52         95.75         3.05 o                         
  -3  -3   6       2386.09       2421.62        35.83 o                         
  -2  -3   6         75.83         81.70         2.36 o                         
  -1  -3   6        153.97        150.25         3.48 o                         
   0  -3   6          3.71          3.57         1.38 o                         
   1  -3   6        317.67        326.08         5.42 o                         
   2  -3   6        439.07        464.72         8.18 o                         
   3  -3   6         73.23         81.70         3.31 o                         
   4  -3   6         58.57         61.56         2.47 o                         
   5  -3   6        226.73        200.59         4.94 o                         
   6  -3   6        120.57        113.76         4.18 o                         
   7  -3   6         80.97         84.16         3.73 o                         
   8  -3   6        321.84        295.87         9.35 o                         
   9  -3   6          1.50          2.98         3.12 o                         
  10  -3   6        140.28        105.52        24.57 o                         
 -10  -2   6        105.20         96.31         6.16 o                         
  -9  -2   6         45.94         43.81         4.32 o                         
  -8  -2   6          0.68         -1.88         3.21 o                         
  -7  -2   6          3.55          7.68         3.07 o                         
  -6  -2   6         44.59         44.56         3.62 o                         
  -5  -2   6         80.91         87.65         2.92 o                         
  -4  -2   6          9.94         10.97         1.97 o                         
  -3  -2   6          3.91          5.19         1.57 o                         
  -2  -2   6          1.22         -0.02         1.30 o                         
  -1  -2   6        425.47        442.32         6.93 o                         
   0  -2   6       1026.31       1132.81        15.30 o                         
   1  -2   6        582.75        598.02         9.47 o                         
   2  -2   6          0.57          0.95         1.60 o                         
   3  -2   6         28.63         42.29         2.96 o                         
   4  -2   6          3.83          6.54         1.74 o                         
   5  -2   6        213.35        209.18         4.79 o                         
   6  -2   6         91.39         98.90         2.84 o                         
   7  -2   6        486.08        447.89         8.88 o                         
   8  -2   6        118.31        117.67         3.95 o                         
   9  -2   6         38.24         36.95         2.88 o                         
  10  -2   6         45.03         43.80         4.11 o                         
 -10  -1   6         15.94         25.15        14.07 o                         
  -9  -1   6         42.88         41.60         4.44 o                         
  -8  -1   6        138.67        136.15         4.77 o                         
  -7  -1   6         14.87         14.86         3.24 o                         
  -6  -1   6         65.15         68.90         3.37 o                         
  -5  -1   6         20.72         23.33         3.05 o                         
  -4  -1   6        228.00        225.63         4.92 o                         
  -3  -1   6         39.05         36.71         2.39 o                         
  -2  -1   6        183.94        202.49         4.07 o                         
  -1  -1   6         34.46         38.33         1.72 o                         
   0  -1   6        187.67        168.81         3.30 o                         
   1  -1   6          0.67          0.35         1.09 o                         
   2  -1   6        581.41        650.90        11.85 o                         
   3  -1   6        582.73        603.07         9.53 o                         
   4  -1   6        259.21        283.55         5.47 o                         
   5  -1   6         18.34         17.27         1.74 o                         
   6  -1   6       1129.23       1143.66        17.37 o                         
   7  -1   6         33.75         36.91         2.07 o                         
   8  -1   6          8.62         11.89         2.31 o                         
   9  -1   6         33.10         36.47         2.72 o                         
  10  -1   6         30.11         17.63         3.15 o                         
  11  -1   6         32.44         31.97         3.78 o                         
  -9   0   6          8.88          6.62         4.16 o                         
  -8   0   6         32.52         40.05         3.72 o                         
  -7   0   6          4.49          2.25         2.87 o                         
  -6   0   6         64.44         71.11         3.58 o                         
  -5   0   6         34.70         37.22         2.62 o                         
  -4   0   6        213.26        213.38         7.39 o                         
  -3   0   6        645.65        635.89        10.83 o                         
  -2   0   6        170.26        174.95         4.27 o                         
  -1   0   6       2202.70       2198.63        30.54 o                         
   0   0   6        758.14        801.05        12.20 o                         
   1   0   6        256.00        243.20         4.39 o                         
   2   0   6        860.10        885.25        13.37 o                         
   3   0   6         32.73         33.70         1.74 o                         
   4   0   6        158.57        156.67         4.29 o                         
   5   0   6         93.68         89.55         2.32 o                         
   6   0   6          2.27          4.12         1.78 o                         
   7   0   6         55.50         48.61         2.61 o                         
   8   0   6        221.78        205.29         4.50 o                         
   9   0   6        422.56        423.82         8.63 o                         
  10   0   6          1.64          6.85         2.14 o                         
  11   0   6        126.51        138.65        10.36 o                         
  -9   1   6         27.48         28.65         9.69 o                         
  -8   1   6          5.46          5.32         3.55 o                         
  -7   1   6          5.80          0.32         3.48 o                         
  -6   1   6          9.01          4.45         3.54 o                         
  -5   1   6        249.27        262.61         5.91 o                         
  -4   1   6         67.19         75.26         2.77 o                         
  -3   1   6         17.94         18.40         2.08 o                         
  -2   1   6         16.32         17.19         1.91 o                         
  -1   1   6        476.34        477.77         7.72 o                         
   0   1   6        106.97        105.14         2.72 o                         
   1   1   6        220.88        227.61         4.75 o                         
   2   1   6        358.34        366.85         5.96 o                         
   3   1   6        163.38        165.39         3.21 o                         
   4   1   6          0.02          1.64         1.19 o                         
   5   1   6         28.37         34.07         2.04 o                         
   6   1   6          0.01         -0.47         1.21 o                         
   7   1   6         28.92         26.66         1.53 o                         
   8   1   6          2.18          4.37         1.39 o                         
   9   1   6         69.11         60.37         3.03 o                         
  10   1   6         20.91         24.86         4.58 o                         
  11   1   6          6.73          2.20         8.86 o                         
  12   1   6         19.70         41.96        10.07 o                         
  -8   2   6          0.68         -1.06         5.24 o                         
  -7   2   6          6.51          5.53         3.66 o                         
  -6   2   6         57.28         54.75         3.67 o                         
  -5   2   6         72.50         77.98         3.60 o                         
  -4   2   6         48.28         48.33         2.64 o                         
  -3   2   6          0.11         -1.60         1.74 o                         
  -2   2   6         20.41         27.26         1.83 o                         
  -1   2   6       7728.63       7550.22       126.58 o                         
   0   2   6        150.13        148.59         3.61 o                         
   1   2   6         77.19         78.68         2.60 o                         
   2   2   6        302.95        325.55         7.23 o                         
   3   2   6        158.49        164.37         3.14 o                         
   4   2   6          2.35          1.57         1.78 o                         
   5   2   6         97.99        112.65         2.74 o                         
   6   2   6        220.26        230.47         4.21 o                         
   7   2   6        475.75        457.06         8.59 o                         
   8   2   6        123.17        110.19         2.71 o                         
   9   2   6          2.03          2.02         1.39 o                         
  10   2   6         34.82         47.18         4.97 o                         
  11   2   6         95.79        101.49         7.22 o                         
  12   2   6          0.03         -6.99         6.99 o                         
  -8   3   6         69.15         75.87        11.57 o                         
  -7   3   6         15.67         13.52         4.14 o                         
  -6   3   6          8.01          7.14         4.21 o                         
  -5   3   6         29.96         27.76         3.47 o                         
  -4   3   6         26.96         26.29         2.85 o                         
  -3   3   6         29.90         26.97         2.30 o                         
  -2   3   6        105.83        109.89         3.41 o                         
  -1   3   6         22.10         22.95         1.88 o                         
   0   3   6          0.05         -1.45         1.45 o                         
   1   3   6       2869.80       2919.55        40.26 o                         
   2   3   6          0.54          0.88         1.16 o                         
   3   3   6         30.24         46.17         3.57 o                         
   4   3   6        586.21        607.73        11.84 o                         
   5   3   6        204.60        206.82         4.74 o                         
   6   3   6        103.60        100.41         2.95 o                         
   7   3   6        926.33        927.30        17.63 o                         
   8   3   6         15.53         17.26         1.52 o                         
   9   3   6          0.07          4.22         4.15 o                         
  10   3   6          1.26         -0.28         4.99 o                         
  11   3   6         57.00         58.97         6.75 o                         
  12   3   6         39.08         43.15         7.44 o                         
  -7   4   6         17.02          9.54         6.35 o                         
  -6   4   6         27.95         24.14         4.31 o                         
  -5   4   6          0.25          1.05         3.97 o                         
  -4   4   6        215.91        204.95         5.83 o                         
  -3   4   6          4.91          1.72         2.62 o                         
  -2   4   6         14.81         12.92         2.34 o                         
  -1   4   6         15.50         16.29         2.06 o                         
   0   4   6         20.89         22.41         2.15 o                         
   1   4   6        118.00        129.86         3.38 o                         
   2   4   6        147.96        140.23         4.24 o                         
   3   4   6         52.77         41.82         2.03 o                         
   4   4   6        517.91        530.54        10.48 o                         
   5   4   6        500.32        505.86         9.10 o                         
   6   4   6         83.12         85.37         2.81 o                         
   7   4   6        295.30        296.97         6.06 o                         
   8   4   6         21.26         19.74         4.84 o                         
   9   4   6        512.75        510.30        14.88 o                         
  10   4   6         17.15         13.94         5.05 o                         
  11   4   6         34.83         35.04         9.19 o                         
  12   4   6         26.34         29.13         7.48 o                         
  -7   5   6        300.67        297.64        16.80 o                         
  -6   5   6          0.95          3.40         5.71 o                         
  -5   5   6          1.33         -2.21         4.16 o                         
  -4   5   6         60.85         61.69         6.63 o                         
  -3   5   6          0.36          0.30         2.87 o                         
  -2   5   6         25.47         33.62         3.06 o                         
  -1   5   6        141.98        137.21         3.71 o                         
   0   5   6          0.76          2.54         1.84 o                         
   1   5   6        293.01        306.73         6.05 o                         
   2   5   6         13.46          9.01         3.19 o                         
   3   5   6          0.87         -1.75         1.75 o                         
   4   5   6        626.27        637.80        12.57 o                         
   5   5   6          2.02          2.46         1.35 o                         
   6   5   6          1.29          1.71         1.35 o                         
   7   5   6        260.43        251.98         5.66 o                         
   8   5   6         11.35          9.19         3.11 o                         
   9   5   6        373.51        366.18        12.04 o                         
  10   5   6         18.13         32.20         6.17 o                         
  11   5   6         68.44         71.69         7.07 o                         
  12   5   6          0.20         -7.43         7.43 o                         
  -6   6   6          2.49          2.38         8.09 o                         
  -5   6   6         33.35         29.70         2.17 o                         
  -4   6   6          0.02         -3.25         3.25 o                         
  -3   6   6        126.94        137.58         5.40 o                         
  -2   6   6        150.36        153.45         5.46 o                         
  -1   6   6         38.18         40.60         3.30 o                         
   0   6   6          0.13          1.77         2.60 o                         
   1   6   6        151.96        165.80         4.69 o                         
   2   6   6        143.81        134.67         5.16 o                         
   3   6   6          5.75          5.42         3.04 o                         
   4   6   6          3.83          4.56         2.08 o                         
   5   6   6          9.46          7.48         1.98 o                         
   6   6   6         11.08         10.62         1.52 o                         
   7   6   6         70.73         65.21         2.32 o                         
   8   6   6          1.14         -0.52         1.17 o                         
   9   6   6          6.37          4.74         4.73 o                         
  10   6   6          3.44          7.67         5.65 o                         
  11   6   6         49.84         49.86         8.26 o                         
  12   6   6         17.76         15.21         7.50 o                         
  -5   7   6         69.99         71.70         9.15 o                         
  -4   7   6        103.96         99.26         7.65 o                         
  -3   7   6         16.01         11.58         3.21 o                         
  -2   7   6        100.04        107.60         4.36 o                         
  -1   7   6         80.89         86.22         5.45 o                         
   0   7   6        202.16        189.18         6.19 o                         
   1   7   6         62.61         68.11         5.18 o                         
   2   7   6        147.08        148.83         4.95 o                         
   3   7   6          2.84          0.80         3.26 o                         
   4   7   6        200.99        208.45         6.23 o                         
   5   7   6        161.73        155.73         4.36 o                         
   6   7   6          4.61          3.73         1.54 o                         
   7   7   6        593.04        583.73         9.47 o                         
   8   7   6        175.96        168.65         3.85 o                         
   9   7   6         18.34         28.14        11.52 o                         
  10   7   6         15.71         24.05         6.08 o                         
  11   7   6         47.07         59.45         7.48 o                         
  12   7   6          0.07         -1.30         8.63 o                         
  -4   8   6          7.66          7.16         5.76 o                         
  -3   8   6         12.80          6.38         5.51 o                         
  -2   8   6         26.33         32.45         3.90 o                         
  -1   8   6         25.76         30.32         3.62 o                         
   0   8   6         35.18         35.63         4.68 o                         
   1   8   6         91.53         86.59         3.95 o                         
   2   8   6          2.96          5.64         2.38 o                         
   3   8   6        329.88        320.10         8.28 o                         
   4   8   6        291.24        273.17         8.68 o                         
   5   8   6         27.59         24.02         3.57 o                         
   6   8   6          0.02         -1.00         1.73 o                         
   7   8   6        169.28        169.38         5.57 o                         
   8   8   6        273.73        296.24         6.69 o                         
   9   8   6          5.43          5.69         3.11 o                         
  10   8   6         31.03         28.67         6.39 o                         
  11   8   6         39.01         52.47         7.61 o                         
  12   8   6         44.06         58.88         8.81 o                         
  -3   9   6          8.86          6.92         5.34 o                         
  -2   9   6          7.52         14.36         4.78 o                         
  -1   9   6          1.96         -2.90         4.31 o                         
   0   9   6        125.22        133.08         5.82 o                         
   1   9   6         20.97         18.66         3.49 o                         
   2   9   6        123.21        119.76         4.53 o                         
   3   9   6         37.95         38.24         3.08 o                         
   4   9   6        115.27        120.85         5.20 o                         
   5   9   6         58.78         63.97         4.44 o                         
   6   9   6        639.11        654.01        13.20 o                         
   7   9   6        237.83        213.35         5.36 o                         
   8   9   6         45.40         42.34         3.20 o                         
   9   9   6          9.63          7.56         3.59 o                         
  10   9   6          7.96         23.59         9.23 o                         
  11   9   6         11.27         14.70        13.52 o                         
  12   9   6          1.38          0.04        11.01 o                         
  -2  10   6         25.97         22.22         8.69 o                         
  -1  10   6         14.23         17.15         5.66 o                         
   0  10   6         10.16         13.95         4.16 o                         
   1  10   6        156.02        166.83         7.42 o                         
   2  10   6         71.55         68.11         5.85 o                         
   3  10   6          9.41         13.13         3.40 o                         
   4  10   6         49.19         57.90         4.33 o                         
   5  10   6         13.33         18.63         3.76 o                         
   6  10   6        333.74        312.85         8.70 o                         
   7  10   6        164.73        162.18         8.42 o                         
   8  10   6          4.94          1.08         5.47 o                         
   9  10   6         23.88         29.59         3.42 o                         
  10  10   6         16.74         17.27         4.58 o                         
  11  10   6          2.28          8.35        10.84 o                         
   0  11   6         14.61          8.42         5.76 o                         
   1  11   6         32.88         39.15         5.18 o                         
   2  11   6         17.61         16.35         5.30 o                         
   3  11   6          3.03         10.49         4.36 o                         
   4  11   6        302.59        343.18        11.36 o                         
   5  11   6         13.01         13.68         4.67 o                         
   6  11   6          7.39          5.10         4.20 o                         
   7  11   6         31.08         28.57         5.29 o                         
   8  11   6          1.31         -5.37         5.73 o                         
   9  11   6          2.88          1.40         3.52 o                         
  10  11   6         34.25         34.15         8.20 o                         
   1  12   6        133.68        152.64        18.39 o                         
   2  12   6        138.30        140.84        13.54 o                         
   3  12   6          0.45          4.05         5.91 o                         
   4  12   6          9.27         14.02         5.44 o                         
   5  12   6          1.61          8.02         4.88 o                         
   6  12   6        289.50        292.53        10.15 o                         
   7  12   6          0.72         -2.86         5.82 o                         
   8  12   6          0.80          7.43         5.30 o                         
   9  12   6         14.26         22.16         5.21 o                         
   5  13   6         21.87         17.08         7.41 o                         
   6  13   6         12.02         18.25         7.46 o                         
   7  13   6         40.03         44.58        11.63 o                         
  -6 -11   7          2.79          5.51         7.61 o                         
  -5 -11   7          5.99          9.47         7.83 o                         
  -4 -11   7          6.35          5.57         6.21 o                         
  -3 -11   7          3.71          8.28         5.61 o                         
  -2 -11   7          3.30          7.03         5.84 o                         
  -1 -11   7         80.21         92.97         6.66 o                         
   0 -11   7         13.36         22.90         6.69 o                         
  -7 -10   7          6.45          4.76         8.52 o                         
  -6 -10   7          3.52          5.28         6.49 o                         
  -5 -10   7         30.66         25.95         5.27 o                         
  -4 -10   7          4.39          3.67         5.51 o                         
  -3 -10   7         74.97         74.08         6.03 o                         
  -2 -10   7          4.79          7.06         4.99 o                         
  -1 -10   7          4.10         12.06         4.87 o                         
   0 -10   7          7.21          5.10         5.77 o                         
   1 -10   7        231.55        256.70        11.00 o                         
   2 -10   7         34.73         45.26         9.69 o                         
  -8  -9   7          0.01         -5.92         5.92 o                         
  -7  -9   7         12.80          4.69         4.92 o                         
  -6  -9   7         58.45         61.68         7.33 o                         
  -5  -9   7         58.66         56.46         5.20 o                         
  -4  -9   7         21.33         16.85         5.69 o                         
  -3  -9   7         84.59         79.87         6.33 o                         
  -2  -9   7          0.70          2.88         4.97 o                         
  -1  -9   7          4.90          6.15         3.92 o                         
   0  -9   7          0.13          0.49         4.48 o                         
   1  -9   7          2.00          2.67         7.10 o                         
   2  -9   7          1.89         -6.07         6.93 o                         
   3  -9   7         54.72         55.70         6.75 o                         
   4  -9   7          9.78         11.83         6.23 o                         
  -9  -8   7         18.83         24.62         8.14 o                         
  -8  -8   7        396.36        412.30        11.25 o                         
  -7  -8   7          2.29          0.57         4.23 o                         
  -6  -8   7        116.74        116.35         6.54 o                         
  -5  -8   7         20.86         16.68         4.38 o                         
  -4  -8   7        101.90         82.93         4.62 o                         
  -3  -8   7         40.45         44.31         4.29 o                         
  -2  -8   7          6.86          3.91         4.04 o                         
  -1  -8   7          0.54          0.82         3.77 o                         
   0  -8   7         33.76         42.69         5.20 o                         
   1  -8   7          0.84         -3.70         3.70 o                         
   2  -8   7        130.52        148.45         7.44 o                         
   3  -8   7         92.10         91.75         6.61 o                         
   4  -8   7          1.90          0.39         4.43 o                         
   5  -8   7         26.79         20.07        12.51 o                         
  -9  -7   7         32.23         27.46         6.17 o                         
  -8  -7   7         14.14         19.75         4.63 o                         
  -7  -7   7        285.29        270.80         8.13 o                         
  -6  -7   7        373.54        354.81        11.75 o                         
  -5  -7   7         37.49         41.29         4.19 o                         
  -4  -7   7         74.58         59.04         4.45 o                         
  -3  -7   7        722.28        705.78        14.60 o                         
  -2  -7   7        117.43        104.78         6.51 o                         
  -1  -7   7          8.37          7.19         3.12 o                         
   0  -7   7          1.99          5.17         3.40 o                         
   1  -7   7          0.23          0.29         2.92 o                         
   2  -7   7         57.31         48.38         3.74 o                         
   3  -7   7         64.05         77.20         4.77 o                         
   4  -7   7        157.23        154.93         9.37 o                         
   5  -7   7         54.38         57.37         5.95 o                         
   6  -7   7          0.15         -1.73         7.09 o                         
  -9  -6   7         62.27         67.25         6.39 o                         
  -8  -6   7         18.60         20.40         4.45 o                         
  -7  -6   7         25.82         19.45         4.03 o                         
  -6  -6   7        118.32        117.15         5.41 o                         
  -5  -6   7        161.58        168.84         6.42 o                         
  -4  -6   7         78.87         65.67         3.71 o                         
  -3  -6   7         44.45         36.82         3.73 o                         
  -2  -6   7         39.28         37.94         3.16 o                         
  -1  -6   7        207.05        212.41         5.81 o                         
   0  -6   7        124.97        116.92         4.26 o                         
   1  -6   7       1186.88       1127.87        17.57 o                         
   2  -6   7          6.10          6.14         2.42 o                         
   3  -6   7        197.06        192.80         5.68 o                         
   4  -6   7          1.96          4.46         2.53 o                         
   5  -6   7         35.88         29.60         3.20 o                         
   6  -6   7         85.63         92.04         6.40 o                         
   7  -6   7         19.30         27.70         4.83 o                         
 -10  -5   7         70.17         57.98        10.45 o                         
  -9  -5   7         34.24         34.27         7.23 o                         
  -8  -5   7         54.87         49.94         4.67 o                         
  -7  -5   7          2.40          2.55         3.66 o                         
  -6  -5   7         14.86         15.87         3.33 o                         
  -5  -5   7          3.47          1.07         3.07 o                         
  -4  -5   7          0.12         -2.88         2.88 o                         
  -3  -5   7         20.02         12.19         2.70 o                         
  -2  -5   7        607.53        584.90         9.37 o                         
  -1  -5   7          0.64         -0.37         2.03 o                         
   0  -5   7         31.12         32.58         2.29 o                         
   1  -5   7        644.78        603.23         9.64 o                         
   2  -5   7        113.24        106.22         3.77 o                         
   3  -5   7        222.84        214.61         4.76 o                         
   4  -5   7        301.69        302.03         6.25 o                         
   5  -5   7          0.18         -2.53         3.45 o                         
   6  -5   7         13.43          2.78         3.88 o                         
   7  -5   7          2.46         -4.25         4.25 o                         
   8  -5   7         24.96         19.61         6.83 o                         
 -10  -4   7          5.34          9.46         9.77 o                         
  -9  -4   7         23.59         21.92         5.47 o                         
  -8  -4   7          5.47         12.67         4.85 o                         
  -7  -4   7        119.48        126.79         5.21 o                         
  -6  -4   7         29.32         37.30         3.95 o                         
  -5  -4   7        807.16        802.31        16.24 o                         
  -4  -4   7         68.45         72.69         3.91 o                         
  -3  -4   7         34.40         32.59         2.32 o                         
  -2  -4   7        202.36        212.27         4.86 o                         
  -1  -4   7         71.87         68.37         2.69 o                         
   0  -4   7         41.94         42.15         2.12 o                         
   1  -4   7          0.34          3.05         1.72 o                         
   2  -4   7         47.64         47.51         2.03 o                         
   3  -4   7        708.81        697.00        12.26 o                         
   4  -4   7         58.13         59.62         3.22 o                         
   5  -4   7          0.80         -3.41         3.41 o                         
   6  -4   7        165.99        190.97         6.31 o                         
   7  -4   7         28.11         16.35         4.74 o                         
   8  -4   7         32.51         36.45         5.95 o                         
   9  -4   7         95.18        123.91         8.96 o                         
  -9  -3   7          0.56          3.15         4.88 o                         
  -8  -3   7          3.12          3.51         4.01 o                         
  -7  -3   7         67.32         77.22         5.15 o                         
  -6  -3   7          4.29          7.10         3.52 o                         
  -5  -3   7         82.25         80.52         4.52 o                         
  -4  -3   7          0.04         -1.07         2.21 o                         
  -3  -3   7         49.97         50.77         2.79 o                         
  -2  -3   7         84.40         94.69         3.42 o                         
  -1  -3   7         26.40         29.44         2.08 o                         
   0  -3   7        719.58        737.04        11.01 o                         
   1  -3   7          7.65          5.05         1.56 o                         
   2  -3   7         54.84         59.07         2.76 o                         
   3  -3   7         53.34         47.39         4.36 o                         
   4  -3   7        315.31        292.96         5.82 o                         
   5  -3   7          0.82          3.14         2.74 o                         
   6  -3   7          0.00          1.19         2.89 o                         
   7  -3   7         81.30         74.00         4.06 o                         
   8  -3   7        198.38        202.29         9.49 o                         
   9  -3   7         49.99         55.34         4.30 o                         
  -9  -2   7        151.10        143.61         7.36 o                         
  -8  -2   7          8.08          9.85         4.03 o                         
  -7  -2   7         35.95         33.48         4.50 o                         
  -6  -2   7        149.06        151.67         5.37 o                         
  -5  -2   7         71.44         75.93         3.44 o                         
  -4  -2   7         46.45         49.74         2.66 o                         
  -3  -2   7          0.92          1.49         1.97 o                         
  -2  -2   7         17.87         17.06         1.80 o                         
  -1  -2   7         43.32         41.08         1.92 o                         
   0  -2   7         22.29         25.20         1.72 o                         
   1  -2   7         41.86         45.44         2.22 o                         
   2  -2   7         25.14         20.34         2.02 o                         
   3  -2   7         63.50         66.48         2.68 o                         
   4  -2   7         76.84         74.55         2.64 o                         
   5  -2   7         18.05         22.56         3.13 o                         
   6  -2   7         43.04         41.96         3.06 o                         
   7  -2   7        411.31        421.23         9.70 o                         
   8  -2   7         79.58         75.55         3.81 o                         
   9  -2   7        137.42        126.22         6.62 o                         
  10  -2   7         49.15         40.82         6.87 o                         
  -9  -1   7          1.67          1.04         5.50 o                         
  -8  -1   7         12.75         12.17         3.96 o                         
  -7  -1   7         51.48         47.12         3.76 o                         
  -6  -1   7          7.17          8.36         3.58 o                         
  -5  -1   7        104.18        111.71         4.37 o                         
  -4  -1   7         85.50         95.65         3.35 o                         
  -3  -1   7         41.48         47.61         2.47 o                         
  -2  -1   7        141.96        148.15         3.43 o                         
  -1  -1   7         57.73         47.57         2.04 o                         
   0  -1   7          1.05          0.95         1.45 o                         
   1  -1   7        310.89        307.55         4.85 o                         
   2  -1   7         24.87         32.21         1.41 o                         
   3  -1   7        599.99        591.47         9.51 o                         
   4  -1   7        184.57        175.45         5.51 o                         
   5  -1   7         81.86         85.36         2.86 o                         
   6  -1   7          2.56          5.76         2.06 o                         
   7  -1   7        103.60        113.35         4.00 o                         
   8  -1   7        178.29        160.50         4.62 o                         
   9  -1   7          7.80          2.13         2.89 o                         
  10  -1   7          3.67          2.41         3.14 o                         
  11  -1   7         28.82         43.02         5.44 o                         
  -9   0   7          8.43          3.65        10.59 o                         
  -8   0   7         25.91         24.98         4.19 o                         
  -7   0   7          0.04         -2.50         3.27 o                         
  -6   0   7        250.56        259.35         7.08 o                         
  -5   0   7          5.70          4.10         2.54 o                         
  -4   0   7        142.05        146.37         4.68 o                         
  -3   0   7        259.23        238.06         6.02 o                         
  -2   0   7         23.32         28.74         1.93 o                         
  -1   0   7          4.11          2.94         1.65 o                         
   0   0   7        291.28        301.10         5.03 o                         
   1   0   7        523.51        517.45         7.87 o                         
   2   0   7         23.21         26.76         1.47 o                         
   3   0   7        212.89        240.91         4.41 o                         
   4   0   7         59.72         49.64         2.72 o                         
   5   0   7         43.40         36.68         2.54 o                         
   6   0   7          0.01          0.30         1.77 o                         
   7   0   7        256.01        251.93         4.89 o                         
   8   0   7         38.06         41.24         2.26 o                         
   9   0   7          5.50         10.19         4.52 o                         
  10   0   7        169.71        187.31        10.35 o                         
  11   0   7          5.47         -0.21         6.06 o                         
  -8   1   7         11.95          5.36         4.78 o                         
  -7   1   7          0.01          1.50         3.77 o                         
  -6   1   7         11.17         12.15         3.18 o                         
  -5   1   7         36.93         40.10         3.13 o                         
  -4   1   7         11.32         16.57         2.47 o                         
  -3   1   7        277.40        278.56         5.90 o                         
  -2   1   7        133.29        136.63         3.82 o                         
  -1   1   7          8.81          8.35         1.56 o                         
   0   1   7        176.16        172.20         3.65 o                         
   1   1   7        393.66        411.52         6.39 o                         
   2   1   7        220.60        216.17         4.34 o                         
   3   1   7       1198.01       1243.81        19.84 o                         
   4   1   7         18.57         14.70         1.46 o                         
   5   1   7         17.46         18.95         1.30 o                         
   6   1   7        233.11        231.01         4.62 o                         
   7   1   7       1010.13        969.56        19.02 o                         
   8   1   7         28.54         27.51         2.02 o                         
   9   1   7        126.08        135.86         3.57 o                         
  10   1   7          7.42          5.36         2.83 o                         
  11   1   7          6.04         -8.21         9.04 o                         
  -8   2   7          2.15         -4.40         8.91 o                         
  -7   2   7          0.30         -1.34         4.11 o                         
  -6   2   7         67.14         65.64         4.31 o                         
  -5   2   7          5.48          8.28         3.48 o                         
  -4   2   7          1.45          0.73         2.53 o                         
  -3   2   7          9.23         11.15         2.10 o                         
  -2   2   7        170.12        158.93         3.66 o                         
  -1   2   7         17.85         14.97         2.23 o                         
   0   2   7        724.84        714.80        13.10 o                         
   1   2   7        148.46        173.77         3.64 o                         
   2   2   7        937.97        959.22        15.50 o                         
   3   2   7         40.03         36.22         2.30 o                         
   4   2   7          1.23          2.24         1.34 o                         
   5   2   7        433.11        446.67         7.72 o                         
   6   2   7         79.70         83.53         2.71 o                         
   7   2   7         16.23         12.60         1.43 o                         
   8   2   7          2.05          2.80         1.39 o                         
   9   2   7        131.44        121.36         3.05 o                         
  10   2   7          1.20          5.97         5.07 o                         
  11   2   7        104.01        130.74        10.19 o                         
  12   2   7         40.32         52.91         7.95 o                         
  -7   3   7         59.61         54.88         5.23 o                         
  -6   3   7         18.01         16.10         4.05 o                         
  -5   3   7          5.34          6.95         3.45 o                         
  -4   3   7          0.02         -2.98         2.98 o                         
  -3   3   7        123.12        129.93         4.35 o                         
  -2   3   7        322.58        321.36         7.25 o                         
  -1   3   7          2.20          4.16         2.03 o                         
   0   3   7        162.65        168.31         4.29 o                         
   1   3   7         60.79         58.89         2.16 o                         
   2   3   7         24.97         23.91         2.12 o                         
   3   3   7         64.99         63.33         2.20 o                         
   4   3   7          0.11          0.09         1.35 o                         
   5   3   7         79.82         77.27         2.56 o                         
   6   3   7         25.66         21.59         2.10 o                         
   7   3   7        390.89        395.03         7.68 o                         
   8   3   7        841.23        872.99        16.77 o                         
   9   3   7         21.72         24.70         6.48 o                         
  10   3   7          9.54          5.13         4.97 o                         
  11   3   7        114.59        124.71        16.16 o                         
  12   3   7          3.07         -4.08         7.31 o                         
  -7   4   7         11.61          1.99         7.16 o                         
  -6   4   7          6.42          2.77         5.48 o                         
  -5   4   7         16.17         11.88         4.06 o                         
  -4   4   7          0.07          1.53         3.47 o                         
  -3   4   7          9.74          9.20         3.10 o                         
  -2   4   7         29.08         26.71         2.75 o                         
  -1   4   7          2.13          4.37         2.12 o                         
   0   4   7        559.82        588.43        10.32 o                         
   1   4   7         33.60         38.08         1.97 o                         
   2   4   7          1.10          0.14         1.90 o                         
   3   4   7        174.12        173.96         4.01 o                         
   4   4   7         36.05         37.48         2.23 o                         
   5   4   7          0.79          2.13         1.48 o                         
   6   4   7        660.50        662.29        12.97 o                         
   7   4   7         24.76         22.93         1.85 o                         
   8   4   7       2340.28       2327.17        43.18 o                         
   9   4   7          8.84          7.93         4.46 o                         
  10   4   7         66.90         68.63         6.16 o                         
  11   4   7         42.49         44.68         8.44 o                         
  12   4   7          5.45          0.14         7.04 o                         
  -6   5   7         16.73         14.74         4.57 o                         
  -5   5   7         10.43          7.95         4.44 o                         
  -4   5   7         11.50          8.56         4.35 o                         
  -3   5   7          3.44          6.58         3.68 o                         
  -2   5   7         13.68         11.06         3.70 o                         
  -1   5   7          0.98          5.21         2.39 o                         
   0   5   7         19.18         20.44         2.37 o                         
   1   5   7         76.65         73.50         2.71 o                         
   2   5   7        272.89        289.95         6.49 o                         
   3   5   7          0.06         -0.16         2.10 o                         
   4   5   7         19.30         21.32         2.24 o                         
   5   5   7        134.76        139.47         4.54 o                         
   6   5   7         68.29         63.43         2.37 o                         
   7   5   7        457.72        446.32         8.37 o                         
   8   5   7        687.03        678.79        12.12 o                         
   9   5   7        117.71        119.42         5.99 o                         
  10   5   7         20.37         18.80         5.69 o                         
  11   5   7         73.27         76.85         9.08 o                         
  12   5   7         31.14         30.85         7.74 o                         
  -5   6   7         75.13         69.13         4.70 o                         
  -4   6   7          3.36         -3.02         4.77 o                         
  -3   6   7         49.31         46.54         6.15 o                         
  -2   6   7        119.63        138.78         6.11 o                         
  -1   6   7        187.41        183.04         7.10 o                         
   0   6   7        169.75        173.52         5.03 o                         
   1   6   7         12.96         13.50         2.65 o                         
   2   6   7         20.55         18.68         3.10 o                         
   3   6   7        306.77        302.34         7.37 o                         
   4   6   7         24.80         28.37         2.62 o                         
   5   6   7        196.96        205.05         5.73 o                         
   6   6   7        109.40        113.68         3.82 o                         
   7   6   7         13.55         10.90         1.80 o                         
   8   6   7        130.01        131.58         3.33 o                         
   9   6   7         29.49         20.18         6.05 o                         
  10   6   7         26.80         35.35         6.09 o                         
  11   6   7         22.31         20.65         6.77 o                         
  12   6   7          7.40          7.24         7.68 o                         
  -5   7   7         11.95          2.54        10.06 o                         
  -4   7   7          6.44          6.36         4.02 o                         
  -3   7   7         40.36         50.83         4.04 o                         
  -2   7   7         12.96         17.11         4.15 o                         
  -1   7   7         52.79         68.76         5.19 o                         
   0   7   7        213.68        225.56        10.27 o                         
   1   7   7       1213.95       1231.15        21.98 o                         
   2   7   7        134.95        145.10         5.53 o                         
   3   7   7        220.64        211.61         6.90 o                         
   4   7   7        407.62        386.55         9.89 o                         
   5   7   7          3.77          8.69         3.56 o                         
   6   7   7        234.00        213.82         5.74 o                         
   7   7   7        104.30        101.42         3.13 o                         
   8   7   7         17.61         20.68         2.03 o                         
   9   7   7         86.55         78.70         2.95 o                         
  10   7   7          8.41          7.19         5.97 o                         
  11   7   7          0.15         -1.07         6.88 o                         
  12   7   7          0.21          2.61         8.00 o                         
  -4   8   7          2.45         -2.85         8.01 o                         
  -3   8   7          8.54          7.48         5.12 o                         
  -2   8   7          9.50         10.52         3.99 o                         
  -1   8   7         93.55        100.62         6.08 o                         
   0   8   7        101.50        105.46         4.57 o                         
   1   8   7        464.24        473.37        11.11 o                         
   2   8   7        137.44        146.20        12.28 o                         
   3   8   7        268.43        257.13        10.68 o                         
   4   8   7         37.80         36.83         5.22 o                         
   5   8   7         38.85         31.12         3.48 o                         
   6   8   7        211.24        222.11         6.88 o                         
   7   8   7         10.49          4.92         5.17 o                         
   8   8   7         96.37        101.85         4.87 o                         
   9   8   7          0.00          3.17         2.17 o                         
  10   8   7         14.04         29.24        15.20 o                         
  11   8   7         18.15         22.59         7.41 o                         
  12   8   7          2.60          6.99         8.36 o                         
  -3   9   7         69.06         73.93        14.27 o                         
  -2   9   7         18.19         22.08         6.29 o                         
  -1   9   7          0.99          2.92         6.44 o                         
   0   9   7          0.37          1.35         4.74 o                         
   1   9   7        116.93        112.39         5.26 o                         
   2   9   7          0.22          5.13         3.51 o                         
   3   9   7        204.17        239.70         9.16 o                         
   4   9   7         54.18         59.24         5.08 o                         
   5   9   7        117.74        116.15         5.07 o                         
   6   9   7          9.28         15.08         4.38 o                         
   7   9   7         13.54         10.82         3.34 o                         
   8   9   7         14.76         10.36         2.77 o                         
   9   9   7          0.33          1.16         3.27 o                         
  10   9   7         91.64         91.26         9.21 o                         
  11   9   7          3.49          7.12         7.64 o                         
  -1  10   7         14.37         15.10         8.44 o                         
   0  10   7        139.81        145.63         6.79 o                         
   1  10   7        301.37        344.67        11.32 o                         
   2  10   7         14.87         17.98         4.40 o                         
   3  10   7         10.77         10.70         8.43 o                         
   4  10   7        157.47        171.52        13.76 o                         
   5  10   7         17.81         23.02         4.98 o                         
   6  10   7         34.76         32.08         4.33 o                         
   7  10   7        110.63        111.27         6.75 o                         
   8  10   7         39.40         40.02         4.91 o                         
   9  10   7          0.48         -2.97         2.97 o                         
  10  10   7         23.64         25.01         5.05 o                         
  11  10   7         12.24         19.72         8.27 o                         
   0  11   7          6.14         19.89         6.05 o                         
   1  11   7          1.40          5.02         5.99 o                         
   2  11   7          3.13          7.53         6.52 o                         
   3  11   7          0.59          0.14         5.60 o                         
   4  11   7          0.61         -2.95         5.50 o                         
   5  11   7         99.53         87.68        10.46 o                         
   6  11   7          4.09          5.64         5.17 o                         
   7  11   7         55.06         44.70         5.01 o                         
   8  11   7         21.24         22.77         4.63 o                         
   9  11   7          2.53         -0.36         3.45 o                         
  10  11   7          0.01          0.02         5.44 o                         
   2  12   7          4.38         15.62        14.63 o                         
   3  12   7         49.21         47.77        10.32 o                         
   4  12   7          2.92         -1.83         9.79 o                         
   5  12   7        157.14        150.12        10.59 o                         
   6  12   7          6.55          4.79         6.17 o                         
   7  12   7         27.17         35.49         6.46 o                         
   8  12   7         43.09         39.24         6.57 o                         
   9  12   7          5.35         -0.80         6.83 o                         
  -4 -11   8          3.01         12.21         6.65 o                         
  -3 -11   8         97.81        108.89         9.09 o                         
  -2 -11   8         39.04         49.88         6.54 o                         
  -1 -11   8          3.19         11.83         9.86 o                         
  -6 -10   8          5.36         15.02         7.59 o                         
  -5 -10   8          5.40          6.10         5.80 o                         
  -4 -10   8          2.60         -0.23         5.68 o                         
  -3 -10   8         33.20         31.92         5.73 o                         
  -2 -10   8          7.26          7.52         5.56 o                         
  -1 -10   8         14.02         16.08         5.43 o                         
   0 -10   8         30.08         45.98         5.42 o                         
   1 -10   8         79.92         96.72         6.64 o                         
   2 -10   8         37.22         46.96         9.72 o                         
  -7  -9   8          0.66          9.24         9.11 o                         
  -6  -9   8         35.88         38.92         5.89 o                         
  -5  -9   8          0.40          2.29         5.15 o                         
  -4  -9   8          1.25          3.59         5.18 o                         
  -3  -9   8          0.22          0.31         4.74 o                         
  -2  -9   8         58.54         50.38         5.16 o                         
  -1  -9   8         17.07         23.04         5.55 o                         
   0  -9   8         30.72         38.89         4.82 o                         
   1  -9   8          1.53          0.53         4.23 o                         
   2  -9   8          4.41          5.20         4.87 o                         
   3  -9   8          8.07         17.56         7.47 o                         
  -8  -8   8         79.69         93.97        10.64 o                         
  -7  -8   8         23.15         25.18         5.35 o                         
  -6  -8   8         10.58         13.52         4.81 o                         
  -5  -8   8        184.20        169.11         8.25 o                         
  -4  -8   8          5.08          5.78         4.19 o                         
  -3  -8   8        144.53        115.40         9.00 o                         
  -2  -8   8         29.82         31.72         4.30 o                         
  -1  -8   8         17.42         23.96         3.83 o                         
   0  -8   8          3.15          9.23         3.68 o                         
   1  -8   8         31.65         30.39         5.32 o                         
   2  -8   8          8.28         -0.05         3.64 o                         
   3  -8   8         18.28         17.41         4.13 o                         
   4  -8   8         26.26         32.90         4.29 o                         
   5  -8   8         20.31          2.90         7.72 o                         
  -8  -7   8        117.51        124.72         7.23 o                         
  -7  -7   8         16.08          3.41         4.45 o                         
  -6  -7   8         13.53          9.44         4.17 o                         
  -5  -7   8          3.97          5.53         4.11 o                         
  -4  -7   8        191.50        169.86         5.99 o                         
  -3  -7   8        164.99        134.62         5.89 o                         
  -2  -7   8         45.86         53.24         4.35 o                         
  -1  -7   8          3.66          6.71         3.67 o                         
   0  -7   8          1.65          5.44         3.85 o                         
   1  -7   8         21.86         28.56         3.37 o                         
   2  -7   8         21.38         15.43         3.43 o                         
   3  -7   8         71.31         64.29         5.34 o                         
   4  -7   8        104.17         93.80         3.85 o                         
   5  -7   8         73.73         89.29         9.86 o                         
   6  -7   8         20.93         20.63         7.86 o                         
  -9  -6   8          0.02          0.33         7.55 o                         
  -8  -6   8        128.10        143.44        11.90 o                         
  -7  -6   8         61.09         68.64         5.86 o                         
  -6  -6   8         35.71         35.81         4.44 o                         
  -5  -6   8         83.89         84.40         4.56 o                         
  -4  -6   8        317.86        309.10         8.23 o                         
  -3  -6   8         79.57         73.39         4.11 o                         
  -2  -6   8         75.39         69.92         4.65 o                         
  -1  -6   8        639.24        590.63        12.96 o                         
   0  -6   8          1.44          0.11         2.89 o                         
   1  -6   8        119.49        125.72         4.91 o                         
   2  -6   8        819.39        748.88        14.02 o                         
   3  -6   8         25.83         25.66         1.97 o                         
   4  -6   8         65.83         58.93         4.32 o                         
   5  -6   8         74.80         82.81         7.48 o                         
   6  -6   8         28.48         24.25         5.31 o                         
   7  -6   8         21.66         14.40        27.97 o                         
  -9  -5   8          6.83          9.30         7.73 o                         
  -8  -5   8          2.68          6.01         4.84 o                         
  -7  -5   8          4.65          1.75         4.27 o                         
  -6  -5   8         16.63         21.25         3.87 o                         
  -5  -5   8         36.47         26.34         4.22 o                         
  -4  -5   8        103.80        104.07         6.10 o                         
  -3  -5   8         26.82         23.80         3.05 o                         
  -2  -5   8        117.01        106.06         6.17 o                         
  -1  -5   8        105.56         99.55         3.86 o                         
   0  -5   8         50.39         47.57         3.04 o                         
   1  -5   8          0.01         -0.38         2.11 o                         
   2  -5   8       2790.05       2747.07        40.62 o                         
   3  -5   8        186.04        179.68         5.46 o                         
   4  -5   8          2.53         -2.45         3.55 o                         
   5  -5   8         16.99         11.12         5.59 o                         
   6  -5   8         10.83          6.45         4.38 o                         
   7  -5   8          0.83         -1.43         4.94 o                         
   8  -5   8         35.39         48.21        24.06 o                         
  -9  -4   8         41.04         47.85         6.85 o                         
  -8  -4   8          1.69          4.87         5.72 o                         
  -7  -4   8          1.75          1.69         4.03 o                         
  -6  -4   8          1.74         -0.89         3.88 o                         
  -5  -4   8         49.02         48.14         5.29 o                         
  -4  -4   8        539.10        515.01        11.33 o                         
  -3  -4   8          5.02          2.76         4.09 o                         
  -2  -4   8          0.59          2.89         2.32 o                         
  -1  -4   8          0.04         -0.57         2.06 o                         
   0  -4   8         69.85         61.01         2.55 o                         
   1  -4   8         69.37         73.73         2.78 o                         
   2  -4   8       1331.28       1305.86        20.09 o                         
   3  -4   8         11.78         18.36         2.94 o                         
   4  -4   8         84.50         87.29         3.92 o                         
   5  -4   8         46.40         40.46         3.87 o                         
   6  -4   8         15.22         19.85         3.97 o                         
   7  -4   8        161.16        167.87         8.48 o                         
   8  -4   8         20.17          5.97         6.39 o                         
  -9  -3   8          0.43          6.19         5.82 o                         
  -8  -3   8         38.57         43.27         6.12 o                         
  -7  -3   8        504.40        542.49        25.06 o                         
  -6  -3   8         89.36         85.74         4.69 o                         
  -5  -3   8         36.79         40.31         4.58 o                         
  -4  -3   8         11.32          8.53         2.90 o                         
  -3  -3   8        308.65        298.64         7.64 o                         
  -2  -3   8         96.51        106.15         3.70 o                         
  -1  -3   8        489.52        510.82        10.71 o                         
   0  -3   8          0.53          0.05         1.85 o                         
   1  -3   8         63.12         69.10         2.73 o                         
   2  -3   8        104.25        103.45         3.49 o                         
   3  -3   8          0.43         -1.23         2.33 o                         
   4  -3   8          4.24          2.53         2.70 o                         
   5  -3   8        184.68        182.44         6.31 o                         
   6  -3   8        365.65        348.36        10.23 o                         
   7  -3   8          1.55          0.28         3.69 o                         
   8  -3   8         11.11         10.19         4.22 o                         
   9  -3   8         62.34         50.47         6.64 o                         
  -9  -2   8         44.04         47.18        10.93 o                         
  -8  -2   8          8.07          7.27         4.73 o                         
  -7  -2   8        184.04        189.20         7.59 o                         
  -6  -2   8         58.23         63.15         5.35 o                         
  -5  -2   8        929.67        910.16        20.61 o                         
  -4  -2   8        241.55        265.63         6.47 o                         
  -3  -2   8          1.25          0.86         2.24 o                         
  -2  -2   8        322.00        333.82         5.96 o                         
  -1  -2   8         80.53         85.10         2.92 o                         
   0  -2   8        154.12        163.03         3.74 o                         
   1  -2   8          5.55          4.23         1.79 o                         
   2  -2   8        628.28        631.09        11.00 o                         
   3  -2   8        132.37        140.37         4.01 o                         
   4  -2   8        143.58        143.81         4.00 o                         
   5  -2   8       1022.66       1027.83        18.70 o                         
   6  -2   8          5.81          3.64         2.93 o                         
   7  -2   8        133.73        109.11         4.74 o                         
   8  -2   8          7.97          8.58         3.84 o                         
   9  -2   8         56.01         66.04        10.21 o                         
  10  -2   8          2.10         -2.90        27.28 o                         
  -8  -1   8         17.96         13.59         4.90 o                         
  -7  -1   8         58.06         67.47         6.49 o                         
  -6  -1   8          0.36          1.56         3.89 o                         
  -5  -1   8        447.60        448.38        10.43 o                         
  -4  -1   8          0.00         -0.28         2.57 o                         
  -3  -1   8          0.00          0.55         1.96 o                         
  -2  -1   8        297.93        293.90         5.49 o                         
  -1  -1   8         20.09         25.08         1.90 o                         
   0  -1   8         77.76         86.21         2.70 o                         
   1  -1   8         26.16         23.40         1.75 o                         
   2  -1   8         58.56         59.55         2.39 o                         
   3  -1   8         20.95         32.15         4.54 o                         
   4  -1   8         16.66         16.45         2.32 o                         
   5  -1   8         88.08         89.70         3.49 o                         
   6  -1   8        961.93        907.92        16.69 o                         
   7  -1   8       1366.53       1262.19        24.48 o                         
   8  -1   8         14.03         14.47         3.12 o                         
   9  -1   8         13.16          9.36         5.73 o                         
  10  -1   8          0.96         -3.17         4.50 o                         
  -8   0   8          2.99          6.35         5.35 o                         
  -7   0   8          1.19          1.18         4.12 o                         
  -6   0   8          0.58          1.64         3.44 o                         
  -5   0   8          0.11          1.13         3.27 o                         
  -4   0   8         88.97         96.10         4.45 o                         
  -3   0   8        162.52        161.95         4.42 o                         
  -2   0   8         48.19         46.23         2.49 o                         
  -1   0   8         22.35         27.81         1.94 o                         
   0   0   8         58.32         56.73         2.25 o                         
   1   0   8         25.70         27.28         1.98 o                         
   2   0   8        701.46        698.96        11.01 o                         
   3   0   8        149.07        153.67         3.73 o                         
   4   0   8       1466.97       1422.51        27.15 o                         
   5   0   8        595.34        604.82        10.52 o                         
   6   0   8         45.64         41.46         2.50 o                         
   7   0   8         24.28         27.66         3.15 o                         
   8   0   8        260.60        268.29         7.57 o                         
   9   0   8          1.12          2.78         3.51 o                         
  10   0   8        138.17        137.22        10.05 o                         
  11   0   8         45.99         51.69         9.71 o                         
  -8   1   8         17.36          3.95         6.57 o                         
  -7   1   8          3.99          8.72         4.24 o                         
  -6   1   8         27.59         22.88         3.70 o                         
  -5   1   8         43.60         46.09         3.50 o                         
  -4   1   8          3.03          0.63         2.74 o                         
  -3   1   8          1.97         -2.51         3.41 o                         
  -2   1   8       1340.83       1344.64        20.75 o                         
  -1   1   8         60.75         58.72         2.39 o                         
   0   1   8          2.74          0.01         1.68 o                         
   1   1   8        286.92        294.46         6.42 o                         
   2   1   8          2.99          7.89         1.81 o                         
   3   1   8         46.52         47.46         1.99 o                         
   4   1   8         66.06         66.26         2.47 o                         
   5   1   8          0.02         -0.58         1.33 o                         
   6   1   8        615.04        603.56         9.09 o                         
   7   1   8        214.75        212.23         4.09 o                         
   8   1   8        148.39        156.15         3.80 o                         
   9   1   8         44.27         47.28         2.64 o                         
  10   1   8         11.25         14.00         2.23 o                         
  11   1   8          0.14         -7.47         7.47 o                         
  -7   2   8         13.69          5.40         6.31 o                         
  -6   2   8         72.40         72.24         6.34 o                         
  -5   2   8        216.35        208.95         8.40 o                         
  -4   2   8         57.15         57.36         4.51 o                         
  -3   2   8        177.82        177.85         5.22 o                         
  -2   2   8         32.60         36.75         2.59 o                         
  -1   2   8        286.39        298.88         7.85 o                         
   0   2   8       1543.15       1608.86        28.00 o                         
   1   2   8        355.55        383.24         7.67 o                         
   2   2   8        202.83        207.41         5.91 o                         
   3   2   8         98.75        108.59         3.53 o                         
   4   2   8        191.07        185.08         4.14 o                         
   5   2   8        208.77        203.40         4.39 o                         
   6   2   8         42.36         47.25         2.18 o                         
   7   2   8        100.78        101.69         2.90 o                         
   8   2   8         42.50         38.30         2.53 o                         
   9   2   8        156.33        150.46         3.92 o                         
  10   2   8         38.71         43.11         8.78 o                         
  11   2   8        172.81        207.42        13.06 o                         
  -7   3   8          1.13         -4.69         8.04 o                         
  -6   3   8         16.61          5.91         4.75 o                         
  -5   3   8          4.01          4.65         4.26 o                         
  -4   3   8          0.10         -1.08         3.67 o                         
  -3   3   8        334.72        326.72         7.92 o                         
  -2   3   8        570.50        572.42        11.28 o                         
  -1   3   8        257.01        276.17         5.64 o                         
   0   3   8        226.76        222.94         4.83 o                         
   1   3   8         10.69          8.88         2.35 o                         
   2   3   8        113.63        117.60         3.92 o                         
   3   3   8         69.93         69.06         2.57 o                         
   4   3   8         48.94         48.30         3.07 o                         
   5   3   8        153.71        161.14         3.60 o                         
   6   3   8          7.00          5.27         1.78 o                         
   7   3   8        342.67        336.37         6.81 o                         
   8   3   8          2.17          2.50         1.79 o                         
   9   3   8          0.32          2.13         2.91 o                         
  10   3   8         18.53         32.57         6.87 o                         
  11   3   8          7.31         11.55         6.27 o                         
  12   3   8         16.27         10.17         7.48 o                         
  -6   4   8         10.90          5.82         5.70 o                         
  -5   4   8          0.70         -4.51         4.51 o                         
  -4   4   8         45.92         37.58         4.49 o                         
  -3   4   8        237.36        227.01         8.78 o                         
  -2   4   8         67.51         76.38         4.05 o                         
  -1   4   8          9.51         11.34         2.79 o                         
   0   4   8       1144.88       1140.44        18.83 o                         
   1   4   8         83.04         78.11         2.69 o                         
   2   4   8         32.63         33.16         2.71 o                         
   3   4   8         99.43         97.04         3.40 o                         
   4   4   8        178.84        187.68         6.37 o                         
   5   4   8        186.43        188.67         4.57 o                         
   6   4   8          0.93          0.48         1.78 o                         
   7   4   8        517.86        481.21         9.03 o                         
   8   4   8        785.45        734.01        13.44 o                         
   9   4   8          0.04          1.16         2.46 o                         
  10   4   8         92.61         95.71         7.69 o                         
  11   4   8         22.13         22.70        11.36 o                         
  12   4   8          0.09         -5.66         7.46 o                         
  -6   5   8         25.25         26.87        10.31 o                         
  -5   5   8         48.50         43.63         5.61 o                         
  -4   5   8         60.78         57.06         6.74 o                         
  -3   5   8          3.44          2.17         4.19 o                         
  -2   5   8         52.65         60.00         4.74 o                         
  -1   5   8         74.04         79.94         5.37 o                         
   0   5   8        215.47        208.25         5.68 o                         
   1   5   8          1.13         -0.33         1.89 o                         
   2   5   8        189.12        197.73         5.26 o                         
   3   5   8        352.30        358.64         7.86 o                         
   4   5   8        100.01         99.94         3.57 o                         
   5   5   8         99.30         84.46         3.31 o                         
   6   5   8        376.53        370.86         8.10 o                         
   7   5   8        510.07        498.01         9.46 o                         
   8   5   8          4.01         -0.17         1.71 o                         
   9   5   8         16.55         21.96         3.25 o                         
  10   5   8        153.14        137.63         6.98 o                         
  11   5   8          8.35          3.00         6.37 o                         
  12   5   8         31.57         26.33         8.00 o                         
  -5   6   8          6.52          3.12         6.49 o                         
  -4   6   8          8.40         14.19         5.67 o                         
  -3   6   8         21.96         34.35         4.81 o                         
  -2   6   8         37.73         35.52         4.77 o                         
  -1   6   8          3.09          0.20         3.86 o                         
   0   6   8         15.53         10.91         3.65 o                         
   1   6   8         46.51         46.58         3.38 o                         
   2   6   8         35.08         34.03         3.30 o                         
   3   6   8        418.82        421.16         9.80 o                         
   4   6   8          0.06         -0.90         2.88 o                         
   5   6   8          0.00          0.86         2.79 o                         
   6   6   8        158.63        140.56         4.48 o                         
   7   6   8          2.55          2.63         1.87 o                         
   8   6   8          6.70          6.24         2.64 o                         
   9   6   8         11.99          7.62         2.69 o                         
  10   6   8         12.84          8.55         5.86 o                         
  11   6   8         64.83         65.16         7.37 o                         
  12   6   8         11.02          3.58         9.89 o                         
  -4   7   8          0.66         -1.64         7.09 o                         
  -3   7   8        189.36        191.71         8.18 o                         
  -2   7   8         30.66         30.90         4.85 o                         
  -1   7   8        128.05        129.11         7.93 o                         
   0   7   8        155.27        161.86         5.94 o                         
   1   7   8          2.47         -0.81         3.46 o                         
   2   7   8         34.85         34.85         4.19 o                         
   3   7   8        764.36        768.77        17.75 o                         
   4   7   8          0.64         -2.33         3.43 o                         
   5   7   8          1.31         -0.53         3.23 o                         
   6   7   8         92.32         99.75         4.65 o                         
   7   7   8          6.04          1.11         2.83 o                         
   8   7   8          0.00          1.16         2.21 o                         
   9   7   8         14.78          8.94         1.78 o                         
  10   7   8          2.65          3.05         6.47 o                         
  11   7   8          5.02         -1.39         7.24 o                         
  12   7   8          1.09         -2.17         8.11 o                         
  -3   8   8         39.10         36.31         6.85 o                         
  -2   8   8          0.02          2.56         4.37 o                         
  -1   8   8        470.97        469.52        13.59 o                         
   0   8   8         35.02         34.40         5.55 o                         
   1   8   8        134.18        135.90         6.21 o                         
   2   8   8         18.63          8.93         4.34 o                         
   3   8   8         31.82         19.69         4.71 o                         
   4   8   8          0.99         -0.69         4.03 o                         
   5   8   8          7.55         12.89         4.83 o                         
   6   8   8        175.21        175.59         7.36 o                         
   7   8   8        533.69        524.48        12.39 o                         
   8   8   8          8.32          7.33         3.34 o                         
   9   8   8          1.22          7.10         3.83 o                         
  10   8   8         18.44         38.26        13.39 o                         
  11   8   8          0.55         -2.99         7.39 o                         
  -2   9   8         46.30         39.83         6.31 o                         
  -1   9   8        109.56         93.55         6.02 o                         
   0   9   8          0.35         -4.65         4.65 o                         
   1   9   8         40.40         41.87         4.36 o                         
   2   9   8        126.94        129.32         6.40 o                         
   3   9   8         13.47         12.68         5.19 o                         
   4   9   8         94.03         98.99         5.28 o                         
   5   9   8         14.82         19.83         4.71 o                         
   6   9   8          6.51          8.92         3.63 o                         
   7   9   8         13.60         13.04         3.67 o                         
   8   9   8        104.88        110.76         4.95 o                         
   9   9   8        107.88         95.92         7.36 o                         
  10   9   8         22.25         20.57         5.79 o                         
   0  10   8          0.39         -1.31         5.84 o                         
   1  10   8         20.58         29.86         5.22 o                         
   2  10   8          4.66         11.82         4.02 o                         
   3  10   8          0.93          3.51         5.97 o                         
   4  10   8        122.55        138.77         6.62 o                         
   5  10   8         23.01         24.94         4.79 o                         
   6  10   8        108.56        103.14         7.66 o                         
   7  10   8        134.93        123.63         7.28 o                         
   8  10   8          1.65          1.48         3.96 o                         
   9  10   8          6.31          3.89         4.54 o                         
  10  10   8          0.30          6.94         5.65 o                         
   1  11   8         79.09         75.43         7.45 o                         
   2  11   8          9.91         28.65        10.40 o                         
   3  11   8          0.24          0.59         6.36 o                         
   4  11   8        114.66        109.51         7.63 o                         
   5  11   8        271.12        265.31         9.56 o                         
   6  11   8         50.34         52.89         6.18 o                         
   7  11   8         46.74         44.19         5.66 o                         
   8  11   8         21.23         24.92         5.67 o                         
   9  11   8         15.76          6.21         5.08 o                         
   4  12   8          1.45          2.85         8.29 o                         
   5  12   8         10.45         22.26         7.18 o                         
   6  12   8        143.94        149.86        17.17 o                         
   7  12   8         50.28         45.09         8.57 o                         
   8  12   8          5.39         15.27         8.67 o                         
  -5 -10   9          4.69          6.49         6.29 o                         
  -4 -10   9         14.43         13.43         6.51 o                         
  -3 -10   9          8.18         14.47         7.73 o                         
  -2 -10   9         11.54         13.64         6.46 o                         
  -1 -10   9          6.44         13.39         5.82 o                         
   0 -10   9          9.98         17.46         8.69 o                         
  -6  -9   9         50.50         54.38         6.51 o                         
  -5  -9   9         33.09         29.82         6.98 o                         
  -4  -9   9          1.31          1.95         5.66 o                         
  -3  -9   9         28.80         23.41         5.65 o                         
  -2  -9   9         96.85         95.02         6.08 o                         
  -1  -9   9          3.23         10.95         6.81 o                         
   0  -9   9         85.81         89.25         5.84 o                         
   1  -9   9          4.60          5.57         4.94 o                         
   2  -9   9          7.04          9.71         5.94 o                         
   3  -9   9          0.11         10.63         8.96 o                         
  -7  -8   9         36.64         36.81         7.01 o                         
  -6  -8   9         20.91         24.77         6.00 o                         
  -5  -8   9          0.01         -2.06         5.25 o                         
  -4  -8   9         50.72         36.40         6.80 o                         
  -3  -8   9          2.43         -4.59         4.59 o                         
  -2  -8   9         24.10         29.89         4.69 o                         
  -1  -8   9         52.79         46.57         4.91 o                         
   0  -8   9         30.05         36.16         4.41 o                         
   1  -8   9          1.67          6.42         4.04 o                         
   2  -8   9         38.35         40.64         5.92 o                         
   3  -8   9          5.60          2.89         2.98 o                         
   4  -8   9          2.84          7.85         6.38 o                         
  -7  -7   9          4.57         11.72         6.01 o                         
  -6  -7   9          0.52         -0.56         5.17 o                         
  -5  -7   9        203.84        192.45         9.09 o                         
  -4  -7   9        139.30        130.31         6.42 o                         
  -3  -7   9         56.38         55.62         5.18 o                         
  -2  -7   9          9.21          9.10         4.26 o                         
  -1  -7   9         58.60         60.80         4.61 o                         
   0  -7   9        177.87        174.55         9.80 o                         
   1  -7   9          2.47          2.74         4.49 o                         
   2  -7   9          7.64          5.79         3.43 o                         
   3  -7   9         23.58         26.68         7.70 o                         
   4  -7   9         63.80         65.66         7.48 o                         
   5  -7   9         24.17         28.23        21.29 o                         
  -8  -6   9         20.68         31.76         7.73 o                         
  -7  -6   9         94.63         89.20         6.05 o                         
  -6  -6   9         12.57         16.26         4.71 o                         
  -5  -6   9         79.66         86.29         8.17 o                         
  -4  -6   9          0.34          0.88         4.26 o                         
  -3  -6   9         52.29         57.42         5.47 o                         
  -2  -6   9        130.84        131.94         5.66 o                         
  -1  -6   9        127.43        144.95         6.12 o                         
   0  -6   9         57.75         61.47         7.30 o                         
   1  -6   9         90.48         88.69         6.10 o                         
   2  -6   9        121.94        102.60         3.78 o                         
   3  -6   9          0.59          1.91         4.30 o                         
   4  -6   9         89.77         95.62         7.41 o                         
   5  -6   9         18.01         34.69         6.59 o                         
   6  -6   9         26.84         33.05         7.71 o                         
  -8  -5   9          5.00         -0.83         7.65 o                         
  -7  -5   9        188.97        199.66        10.03 o                         
  -6  -5   9        185.59        180.80         6.71 o                         
  -5  -5   9          1.74         -2.06         4.01 o                         
  -4  -5   9         50.74         56.27         4.70 o                         
  -3  -5   9         22.31         28.22         5.76 o                         
  -2  -5   9        101.13         95.14         4.85 o                         
  -1  -5   9        104.98        107.22         7.58 o                         
   0  -5   9        347.75        326.96         8.54 o                         
   1  -5   9         71.23         79.89         7.49 o                         
   2  -5   9         79.82         83.41         3.86 o                         
   3  -5   9          1.39          1.80         3.82 o                         
   4  -5   9          0.27          0.64         4.60 o                         
   5  -5   9          1.19          4.89         4.85 o                         
   6  -5   9        113.82        137.03         7.27 o                         
   7  -5   9          6.18         -4.66         7.93 o                         
  -8  -4   9          3.66          3.75         7.82 o                         
  -7  -4   9          5.38          6.18         4.85 o                         
  -6  -4   9        236.31        263.12         8.23 o                         
  -5  -4   9         15.01         15.83         4.35 o                         
  -4  -4   9         10.78          6.17         3.78 o                         
  -3  -4   9         46.44         40.54         3.77 o                         
  -2  -4   9          7.44          2.88         2.84 o                         
  -1  -4   9         71.16         74.96         4.23 o                         
   0  -4   9        148.92        138.02         4.65 o                         
   1  -4   9        714.65        682.47        13.03 o                         
   2  -4   9        203.64        195.90         5.08 o                         
   3  -4   9       1177.35       1147.06        25.68 o                         
   4  -4   9         72.89         62.09         4.27 o                         
   5  -4   9         25.01         20.72         4.38 o                         
   6  -4   9          6.42          9.05         4.64 o                         
   7  -4   9         13.81         11.56         5.23 o                         
   8  -4   9         15.03          2.65         7.14 o                         
  -8  -3   9        237.86        260.10        10.40 o                         
  -7  -3   9         12.84         21.14         6.97 o                         
  -6  -3   9         21.75         17.37         5.65 o                         
  -5  -3   9         64.69         63.01         7.46 o                         
  -4  -3   9          0.34         -3.55         3.55 o                         
  -3  -3   9        533.29        512.18        10.46 o                         
  -2  -3   9         47.08         48.39         3.12 o                         
  -1  -3   9         32.10         26.51         2.60 o                         
   0  -3   9        231.95        220.22         5.16 o                         
   1  -3   9        715.90        662.74        11.91 o                         
   2  -3   9         14.07         23.03         3.05 o                         
   3  -3   9        268.20        276.94         7.09 o                         
   4  -3   9         24.84         20.43         3.82 o                         
   5  -3   9          1.50          3.68         3.96 o                         
   6  -3   9          7.57          5.95         5.20 o                         
   7  -3   9         52.75         64.39         6.95 o                         
   8  -3   9          9.07         10.50         8.04 o                         
   9  -3   9          2.71         -9.86        14.41 o                         
  -8  -2   9          1.18         -0.46         7.36 o                         
  -7  -2   9         11.95         18.29         4.97 o                         
  -6  -2   9          5.80          7.31         5.38 o                         
  -5  -2   9        126.52        114.25         5.24 o                         
  -4  -2   9        106.78        110.96         5.47 o                         
  -3  -2   9        524.17        528.27        12.10 o                         
  -2  -2   9         15.06         14.23         2.45 o                         
  -1  -2   9        192.95        180.58         4.61 o                         
   0  -2   9         62.91         62.06         2.75 o                         
   1  -2   9        201.07        194.88         4.37 o                         
   2  -2   9         48.25         51.45         2.27 o                         
   3  -2   9         25.47         24.41         3.37 o                         
   4  -2   9          8.00          4.44         2.63 o                         
   5  -2   9         11.89         16.73         3.34 o                         
   6  -2   9          2.49         -0.48         4.37 o                         
   7  -2   9         13.94         11.44         4.17 o                         
   8  -2   9          9.86          7.16         5.69 o                         
   9  -2   9          0.53         -3.17         5.87 o                         
  -8  -1   9          7.35          2.23         6.44 o                         
  -7  -1   9        186.15        176.87         7.66 o                         
  -6  -1   9         46.75         45.74         4.81 o                         
  -5  -1   9         17.70         19.03         5.56 o                         
  -4  -1   9        365.02        355.95         9.14 o                         
  -3  -1   9          3.70          6.07         2.96 o                         
  -2  -1   9         96.72        100.94         3.93 o                         
  -1  -1   9        228.56        227.14         4.77 o                         
   0  -1   9         86.23         83.17         3.21 o                         
   1  -1   9          0.34         -0.72         1.76 o                         
   2  -1   9          1.79          0.75         1.62 o                         
   3  -1   9        540.85        492.84        10.42 o                         
   4  -1   9        289.91        276.94         6.70 o                         
   5  -1   9         23.22         27.02         2.90 o                         
   6  -1   9        346.01        328.33         8.51 o                         
   7  -1   9          0.40         -3.82         4.83 o                         
   8  -1   9        122.92        110.41         6.34 o                         
   9  -1   9          0.24         -2.91         6.96 o                         
  10  -1   9          4.73         -5.68        18.20 o                         
  -7   0   9        160.86        170.42         7.85 o                         
  -6   0   9        131.02        140.35         7.16 o                         
  -5   0   9        145.28        155.95         6.46 o                         
  -4   0   9        137.65        142.29         6.20 o                         
  -3   0   9         15.97         18.29         3.06 o                         
  -2   0   9         65.49         66.51         3.07 o                         
  -1   0   9         19.39         21.22         2.25 o                         
   0   0   9        110.95        120.53         4.21 o                         
   1   0   9          0.00          0.33         2.05 o                         
   2   0   9          0.13         -1.80         1.80 o                         
   3   0   9          3.77          4.49         1.89 o                         
   4   0   9         22.37         24.25         2.53 o                         
   5   0   9        517.82        484.95         9.79 o                         
   6   0   9         88.54        103.24         4.50 o                         
   7   0   9         14.38          9.86         3.80 o                         
   8   0   9         13.51         12.94         3.33 o                         
   9   0   9          2.86         -0.98         5.57 o                         
  10   0   9         13.80          8.82         4.03 o                         
  -7   1   9         33.37         25.66        10.32 o                         
  -6   1   9          7.22         11.27         4.76 o                         
  -5   1   9          0.01          2.57         4.26 o                         
  -4   1   9         35.40         44.25         3.96 o                         
  -3   1   9         38.66         42.79         3.86 o                         
  -2   1   9        351.43        348.36         7.52 o                         
  -1   1   9         58.89         62.25         2.95 o                         
   0   1   9         66.02         66.83         2.91 o                         
   1   1   9         54.65         54.76         2.37 o                         
   2   1   9        131.45        115.48         3.65 o                         
   3   1   9         24.48         25.77         2.07 o                         
   4   1   9          0.23          0.61         1.76 o                         
   5   1   9         10.63         13.50         1.71 o                         
   6   1   9        215.98        207.82         5.94 o                         
   7   1   9          3.75          4.58         2.76 o                         
   8   1   9         74.05         70.65         3.63 o                         
   9   1   9          3.19         -4.42         4.42 o                         
  10   1   9         15.88         19.61         4.07 o                         
  11   1   9         17.35         20.62         9.89 o                         
  -7   2   9         15.79          1.33         7.16 o                         
  -6   2   9         97.64         98.52         6.57 o                         
  -5   2   9          8.37          9.95         4.76 o                         
  -4   2   9        109.03        124.41         5.72 o                         
  -3   2   9         81.59         83.50         5.30 o                         
  -2   2   9        104.67        115.77         4.28 o                         
  -1   2   9        295.56        280.41         6.50 o                         
   0   2   9          4.72          9.65         2.67 o                         
   1   2   9          5.15          6.77         2.17 o                         
   2   2   9         11.09          9.38         2.29 o                         
   3   2   9          2.63          2.50         2.07 o                         
   4   2   9        558.41        546.59         9.48 o                         
   5   2   9         36.49         36.93         2.26 o                         
   6   2   9        633.16        618.69        10.61 o                         
   7   2   9         30.31         31.19         2.11 o                         
   8   2   9          0.13          1.58         1.95 o                         
   9   2   9         26.09         29.13         3.65 o                         
  10   2   9         27.65         26.42         5.22 o                         
  11   2   9          6.92          9.28         7.76 o                         
  -6   3   9          1.00         -3.45         7.92 o                         
  -5   3   9         74.46         64.20         6.39 o                         
  -4   3   9         35.99         25.03         4.66 o                         
  -3   3   9         17.68         22.18         3.97 o                         
  -2   3   9         22.84         18.13         3.66 o                         
  -1   3   9        801.75        778.14        14.74 o                         
   0   3   9        182.51        189.46         4.66 o                         
   1   3   9         35.55         38.40         2.69 o                         
   2   3   9         40.70         44.25         2.82 o                         
   3   3   9          3.84          7.07         2.22 o                         
   4   3   9         55.83         64.41         2.68 o                         
   5   3   9         50.72         57.32         2.43 o                         
   6   3   9         14.49          9.27         2.18 o                         
   7   3   9        159.42        168.21         4.29 o                         
   8   3   9         56.16         52.24         2.72 o                         
   9   3   9         39.42         38.88         2.50 o                         
  10   3   9          1.03          1.63         3.96 o                         
  11   3   9          7.68          6.79        16.06 o                         
  -6   4   9          1.71         -4.81        11.29 o                         
  -5   4   9          1.96         -3.78         5.35 o                         
  -4   4   9         16.93         11.41         4.95 o                         
  -3   4   9          5.34          1.96         4.16 o                         
  -2   4   9         78.22         73.46         6.97 o                         
  -1   4   9        236.31        229.24         6.91 o                         
   0   4   9        957.81        930.79        16.11 o                         
   1   4   9         67.53         73.44         3.16 o                         
   2   4   9         12.12          6.90         1.74 o                         
   3   4   9         23.27         30.67         3.69 o                         
   4   4   9        111.79        124.24         4.68 o                         
   5   4   9         10.82          6.38         2.67 o                         
   6   4   9        343.85        333.53         7.29 o                         
   7   4   9         42.42         44.47         2.57 o                         
   8   4   9        158.73        143.22         4.07 o                         
   9   4   9         89.34         83.26         2.68 o                         
  10   4   9          1.35          0.25         8.11 o                         
  11   4   9         73.83         82.21         7.58 o                         
  -5   5   9         36.73         31.01         7.21 o                         
  -4   5   9         55.04         52.09         5.85 o                         
  -3   5   9          1.55          2.96         4.51 o                         
  -2   5   9          8.00         11.57         4.13 o                         
  -1   5   9          8.52          9.55         4.69 o                         
   0   5   9         36.14         43.62         3.73 o                         
   1   5   9         62.55         61.92         3.06 o                         
   2   5   9         82.49         82.84         4.34 o                         
   3   5   9          6.25          7.81         4.34 o                         
   4   5   9         97.37         97.30         4.52 o                         
   5   5   9        748.85        749.67        17.65 o                         
   6   5   9        522.27        504.27        11.86 o                         
   7   5   9        521.52        509.41        10.57 o                         
   8   5   9          2.29         -1.82         3.00 o                         
   9   5   9         83.23         78.69         3.93 o                         
  10   5   9          2.61          0.35         9.45 o                         
  11   5   9          4.35         10.95        11.95 o                         
  -4   6   9          1.18          7.52         9.69 o                         
  -3   6   9        156.96        156.19         7.12 o                         
  -2   6   9         25.31         22.48         4.62 o                         
  -1   6   9         45.23         45.34         4.93 o                         
   0   6   9         11.85          9.24         3.78 o                         
   1   6   9          7.49          7.55         2.76 o                         
   2   6   9         56.82         65.01         5.33 o                         
   3   6   9         84.10         91.37        10.59 o                         
   4   6   9        111.30        121.23         5.18 o                         
   5   6   9        180.90        185.25         6.62 o                         
   6   6   9          2.06          1.04         3.09 o                         
   7   6   9         28.14         35.04         3.26 o                         
   8   6   9         20.85         11.38         2.91 o                         
   9   6   9        117.88        113.57         6.11 o                         
  10   6   9          5.78          0.06         9.03 o                         
  11   6   9          7.50         11.92        11.61 o                         
  -3   7   9        138.71        104.55         8.49 o                         
  -2   7   9         25.08         26.69         5.83 o                         
  -1   7   9         92.46        106.74         7.48 o                         
   0   7   9          0.07         -4.32         4.32 o                         
   1   7   9         94.58         98.72         9.79 o                         
   2   7   9        469.80        483.76        15.02 o                         
   3   7   9         94.78         98.91         5.34 o                         
   4   7   9        294.76        278.45        11.21 o                         
   5   7   9         56.69         63.46         4.77 o                         
   6   7   9         76.27         72.48         8.51 o                         
   7   7   9         61.24         71.72         4.33 o                         
   8   7   9          4.61          1.67         4.20 o                         
   9   7   9          7.73         16.80         3.67 o                         
  10   7   9         63.85         55.92         7.38 o                         
  11   7   9         16.03         23.43        19.61 o                         
  -2   8   9        136.53        127.19         8.63 o                         
  -1   8   9        181.75        174.04         8.16 o                         
   0   8   9        200.83        187.41        11.32 o                         
   1   8   9          0.75          3.18         4.08 o                         
   2   8   9          1.32          2.48         5.18 o                         
   3   8   9          1.95         -3.18         4.40 o                         
   4   8   9          0.55         -0.67         5.01 o                         
   5   8   9         38.39         31.32         4.71 o                         
   6   8   9        103.38         89.25        10.80 o                         
   7   8   9         46.86         63.67         5.57 o                         
   8   8   9         11.46         15.95         6.37 o                         
   9   8   9        250.39        264.63         9.27 o                         
  10   8   9          2.96          2.58         6.24 o                         
  11   8   9         62.28         81.56        14.80 o                         
  -1   9   9          6.41         10.47         6.49 o                         
   0   9   9        162.90        141.68         9.07 o                         
   1   9   9         33.22         37.51         4.95 o                         
   2   9   9          7.87         12.98         6.53 o                         
   3   9   9         14.59         22.73         5.79 o                         
   4   9   9         10.95          7.81         5.29 o                         
   5   9   9         34.32         31.12         4.54 o                         
   6   9   9          1.63          2.80         4.28 o                         
   7   9   9         31.33         41.24         4.57 o                         
   8   9   9          0.71          4.66         3.90 o                         
   9   9   9          0.22          2.60         3.56 o                         
  10   9   9         36.57         41.83         3.72 o                         
   0  10   9         47.17         65.77        14.50 o                         
   1  10   9         10.27         29.72         8.48 o                         
   2  10   9         11.90         19.44         5.98 o                         
   3  10   9          4.68          8.88         6.11 o                         
   4  10   9          1.15         -0.49         5.75 o                         
   5  10   9         24.78         25.30         5.40 o                         
   6  10   9          0.70         -4.40         4.80 o                         
   7  10   9          3.60          6.33         6.66 o                         
   8  10   9         16.58         15.27         4.64 o                         
   9  10   9         85.03         86.69         6.58 o                         
  10  10   9         18.28         20.72         7.06 o                         
   3  11   9          0.24          4.39         6.99 o                         
   4  11   9         18.72         25.20         9.03 o                         
   5  11   9        279.60        324.17        12.90 o                         
   6  11   9          6.89         13.40         5.99 o                         
   7  11   9         18.81         27.71         6.61 o                         
   8  11   9         21.71         22.70         5.85 o                         
  -5  -9  10         34.35         28.84         7.89 o                         
  -4  -9  10          0.20          6.49        10.61 o                         
  -3  -9  10          3.80          8.19         8.57 o                         
  -2  -9  10          0.58          0.60         5.56 o                         
  -1  -9  10         59.90         72.19         6.38 o                         
   0  -9  10        125.37        146.64        11.62 o                         
   1  -9  10          5.66         13.47         7.35 o                         
  -6  -8  10          8.98         15.44         6.85 o                         
  -5  -8  10         31.33         32.98         9.27 o                         
  -4  -8  10         91.78         90.16         6.65 o                         
  -3  -8  10         26.14         26.22         5.71 o                         
  -2  -8  10          2.45          7.33         5.86 o                         
  -1  -8  10          9.19         12.92         7.02 o                         
   0  -8  10         77.87         95.86         5.37 o                         
   1  -8  10          1.38          1.66         4.93 o                         
   2  -8  10         42.01         34.77         5.96 o                         
   3  -8  10          5.22         12.92         8.90 o                         
  -6  -7  10         40.51         34.79         8.53 o                         
  -5  -7  10         77.77         80.51         9.87 o                         
  -4  -7  10         30.00         31.53         5.82 o                         
  -3  -7  10          2.65          0.86         5.07 o                         
  -2  -7  10        349.38        355.11        14.97 o                         
  -1  -7  10          0.88          1.23         4.79 o                         
   0  -7  10        118.63        128.07         6.25 o                         
   1  -7  10          0.52          5.88         3.81 o                         
   2  -7  10         16.14          9.05         3.74 o                         
   3  -7  10          2.68          1.17         5.73 o                         
   4  -7  10          6.75         12.58         7.87 o                         
   5  -7  10          0.08         -4.65        11.37 o                         
  -7  -6  10         10.06          4.53         6.63 o                         
  -6  -6  10          9.22          8.90         5.78 o                         
  -5  -6  10          1.50          4.21         5.18 o                         
  -4  -6  10         85.18         85.09         6.06 o                         
  -3  -6  10          0.03         -4.64         4.64 o                         
  -2  -6  10         18.06         12.22         4.28 o                         
  -1  -6  10         42.74         51.71         4.49 o                         
   0  -6  10          0.69         -0.44         5.60 o                         
   1  -6  10         51.40         44.49         4.62 o                         
   2  -6  10         29.08         33.42         6.47 o                         
   3  -6  10         45.70         44.91         5.68 o                         
   4  -6  10         11.30         17.88         5.85 o                         
   5  -6  10         49.24         48.90        10.71 o                         
   6  -6  10         56.66         70.08         8.89 o                         
  -7  -5  10          0.63         12.52         9.53 o                         
  -6  -5  10         65.52         60.36         6.18 o                         
  -5  -5  10         25.08         36.79        11.60 o                         
  -4  -5  10          3.79         -1.23         4.66 o                         
  -3  -5  10         14.63         13.88         4.22 o                         
  -2  -5  10        472.91        464.28        12.07 o                         
  -1  -5  10         26.95         29.51         4.40 o                         
   0  -5  10         39.75         46.11         4.43 o                         
   1  -5  10         95.46         88.33         7.07 o                         
   2  -5  10         16.81         23.09         4.92 o                         
   3  -5  10         45.14         44.28         6.16 o                         
   4  -5  10         39.50         29.07         6.83 o                         
   5  -5  10         49.56         55.88         6.14 o                         
   6  -5  10        140.38        154.57         8.07 o                         
   7  -5  10         16.50         18.03         8.08 o                         
  -7  -4  10         36.73         53.92         8.04 o                         
  -6  -4  10         41.46         47.36         5.76 o                         
  -5  -4  10        103.38        111.45         6.37 o                         
  -4  -4  10         31.23         36.23         4.52 o                         
  -3  -4  10         11.89         13.01         4.47 o                         
  -2  -4  10         11.55          2.68         4.26 o                         
  -1  -4  10          0.93         -1.76         3.68 o                         
   0  -4  10         70.79         79.60         4.80 o                         
   1  -4  10        540.31        540.77        15.50 o                         
   2  -4  10        302.37        274.20         8.01 o                         
   3  -4  10         37.10         38.59         4.22 o                         
   4  -4  10          0.00          0.44         4.12 o                         
   5  -4  10         42.25         46.35         6.55 o                         
   6  -4  10         12.12         10.72         5.39 o                         
   7  -4  10          0.28          2.96         5.76 o                         
  -7  -3  10         12.23         10.63         7.53 o                         
  -6  -3  10         53.97         57.60         5.98 o                         
  -5  -3  10         62.63         87.12         6.00 o                         
  -4  -3  10          0.47         -1.67         4.18 o                         
  -3  -3  10         14.63         14.01         4.03 o                         
  -2  -3  10         27.53         29.06         3.88 o                         
  -1  -3  10        136.66        144.23         5.88 o                         
   0  -3  10         27.32         21.89         3.22 o                         
   1  -3  10        569.29        518.73         9.96 o                         
   2  -3  10         32.36         22.29         3.61 o                         
   3  -3  10        207.72        205.64         7.92 o                         
   4  -3  10         21.94         19.92         3.74 o                         
   5  -3  10          0.73          0.29         4.39 o                         
   6  -3  10          0.10          4.05         4.56 o                         
   7  -3  10         10.13          6.83         5.12 o                         
   8  -3  10         25.63          8.49         8.33 o                         
  -7  -2  10         19.91         14.46         7.55 o                         
  -6  -2  10         75.55         87.44        14.28 o                         
  -5  -2  10          2.66         -1.65         4.57 o                         
  -4  -2  10         92.23         99.88         7.36 o                         
  -3  -2  10        332.48        359.19        10.14 o                         
  -2  -2  10        332.38        344.34         8.75 o                         
  -1  -2  10          8.58          5.75         3.01 o                         
   0  -2  10        192.68        179.15         4.95 o                         
   1  -2  10        189.62        180.91         4.97 o                         
   2  -2  10          0.01          0.27         2.34 o                         
   3  -2  10          2.31         -0.88         2.95 o                         
   4  -2  10         48.04         48.97         4.05 o                         
   5  -2  10        273.25        268.56         8.71 o                         
   6  -2  10          6.80          3.70         4.25 o                         
   7  -2  10         29.79         25.60         4.61 o                         
   8  -2  10          2.13         -6.23         6.23 o                         
   9  -2  10          5.62         -6.09        13.68 o                         
  -7  -1  10         10.45          8.75         6.81 o                         
  -6  -1  10         60.02         65.16         8.50 o                         
  -5  -1  10         38.17         38.86         6.33 o                         
  -4  -1  10         84.59         90.69         5.61 o                         
  -3  -1  10          1.42         -3.99         3.99 o                         
  -2  -1  10        393.83        403.27         9.24 o                         
  -1  -1  10        515.17        526.42        10.77 o                         
   0  -1  10         51.60         46.28         3.05 o                         
   1  -1  10        178.59        189.12         4.89 o                         
   2  -1  10         25.54         22.62         2.23 o                         
   3  -1  10        731.45        707.47        13.64 o                         
   4  -1  10        108.06        108.23         4.98 o                         
   5  -1  10        267.29        240.63         7.34 o                         
   6  -1  10         43.34         45.27         4.16 o                         
   7  -1  10         64.88         76.50         5.09 o                         
   8  -1  10          0.29         -3.91         5.08 o                         
   9  -1  10          4.43         -2.53         4.60 o                         
  -7   0  10          0.44          3.19         7.08 o                         
  -6   0  10        532.05        508.46        17.40 o                         
  -5   0  10        104.12        100.61         5.78 o                         
  -4   0  10          2.70          0.34         5.48 o                         
  -3   0  10         20.07         20.75         4.28 o                         
  -2   0  10          0.28         -1.37         3.93 o                         
  -1   0  10         20.18         22.62         3.22 o                         
   0   0  10         10.82          9.61         2.79 o                         
   1   0  10        374.83        376.21         7.63 o                         
   2   0  10        577.28        573.98        10.20 o                         
   3   0  10        362.83        352.01         6.92 o                         
   4   0  10         19.13         22.11         3.27 o                         
   5   0  10        361.01        363.60         8.97 o                         
   6   0  10        547.79        519.16        11.80 o                         
   7   0  10         47.93         38.94         4.88 o                         
   8   0  10          3.46         -0.72         4.66 o                         
   9   0  10          5.83          6.80         5.10 o                         
  10   0  10          1.57        -16.69        16.75 o                         
  -6   1  10        261.19        277.41        32.05 o                         
  -5   1  10          2.17          2.69         4.73 o                         
  -4   1  10         28.59         27.49         4.63 o                         
  -3   1  10         35.52         35.49         8.24 o                         
  -2   1  10          0.00          3.96         4.52 o                         
  -1   1  10          6.54          6.44         3.25 o                         
   0   1  10         32.94         32.94         2.95 o                         
   1   1  10         11.04         11.02         2.83 o                         
   2   1  10         54.95         54.79         3.21 o                         
   3   1  10        590.01        586.73        10.35 o                         
   4   1  10        284.50        280.34         6.36 o                         
   5   1  10         91.06         88.04         3.22 o                         
   6   1  10        105.22        100.97         4.99 o                         
   7   1  10        549.49        522.71        11.63 o                         
   8   1  10         26.24         25.23         3.85 o                         
   9   1  10          0.02         -4.54         6.14 o                         
  10   1  10         50.37         58.95         8.42 o                         
  -6   2  10         51.38         40.92         8.78 o                         
  -5   2  10         14.64          8.95         6.37 o                         
  -4   2  10          4.18         -2.73         6.29 o                         
  -3   2  10          4.39          5.56         5.18 o                         
  -2   2  10         31.11         33.79         4.71 o                         
  -1   2  10        285.54        287.57        13.06 o                         
   0   2  10          2.37          3.25         3.58 o                         
   1   2  10        135.67        136.91         4.48 o                         
   2   2  10        299.30        293.24         7.44 o                         
   3   2  10        146.15        152.28         4.90 o                         
   4   2  10        214.11        216.45         5.97 o                         
   5   2  10        468.20        459.55         9.25 o                         
   6   2  10         22.47         24.04         2.49 o                         
   7   2  10          1.86          2.01         1.79 o                         
   8   2  10          0.62          2.88         2.67 o                         
   9   2  10          0.18         -5.09         5.68 o                         
  10   2  10          2.03         -2.16         7.61 o                         
  11   2  10         19.74        -15.57        19.46 o                         
  -5   3  10         20.52         24.15         6.78 o                         
  -4   3  10         15.32          5.38         5.84 o                         
  -3   3  10         15.59         16.38         5.15 o                         
  -2   3  10          1.00          2.71         4.74 o                         
  -1   3  10       1422.97       1399.99        27.58 o                         
   0   3  10         27.65         26.56         3.34 o                         
   1   3  10         47.47         43.03         4.29 o                         
   2   3  10         21.11         21.62         3.12 o                         
   3   3  10         41.18         36.88         2.98 o                         
   4   3  10        440.16        448.94         9.61 o                         
   5   3  10        466.81        454.01         8.89 o                         
   6   3  10        160.84        157.53         5.20 o                         
   7   3  10        353.62        357.26         7.63 o                         
   8   3  10          0.35         -2.81         2.81 o                         
   9   3  10          1.33         -0.55         6.87 o                         
  10   3  10         51.76         48.12         5.19 o                         
  11   3  10         59.13         48.93        20.83 o                         
  -5   4  10          0.14          0.78         8.43 o                         
  -4   4  10         17.01          7.46         6.67 o                         
  -3   4  10         19.29          9.07         5.66 o                         
  -2   4  10         26.83         27.08         4.64 o                         
  -1   4  10         33.22         39.65         5.20 o                         
   0   4  10          0.21          6.29         3.50 o                         
   1   4  10          0.52          1.12         2.53 o                         
   2   4  10        128.49        123.91         4.62 o                         
   3   4  10         46.73         44.34         4.78 o                         
   4   4  10          0.14          4.10         3.20 o                         
   5   4  10         34.39         27.70         4.12 o                         
   6   4  10         15.96         12.05         3.13 o                         
   7   4  10          9.09         16.75         4.72 o                         
   8   4  10         55.68         60.25         3.61 o                         
   9   4  10         11.23          3.88         3.60 o                         
  10   4  10          4.27          1.33         7.35 o                         
  11   4  10          4.78         -7.06        14.72 o                         
  -4   5  10         77.38         57.71        13.62 o                         
  -3   5  10         80.34         76.60         6.93 o                         
  -2   5  10         38.42         35.66         5.56 o                         
  -1   5  10         34.56         26.45         5.11 o                         
   0   5  10         99.56         96.74         5.50 o                         
   1   5  10        159.32        167.55         5.30 o                         
   2   5  10          0.39         -0.33         4.63 o                         
   3   5  10        391.08        381.57         9.56 o                         
   4   5  10        276.66        284.13        19.03 o                         
   5   5  10        318.58        322.09        10.04 o                         
   6   5  10        192.87        164.05        11.23 o                         
   7   5  10        269.31        283.11         8.09 o                         
   8   5  10         97.44        103.60         3.98 o                         
   9   5  10         46.32         42.61         2.88 o                         
  10   5  10         20.09         14.17         3.94 o                         
  11   5  10         71.01         85.28        10.97 o                         
  -3   6  10         70.19         63.67         9.17 o                         
  -2   6  10         86.15         74.93         6.85 o                         
  -1   6  10          1.13          2.89         5.16 o                         
   0   6  10          0.00          3.11         4.31 o                         
   1   6  10          5.34         14.95         3.53 o                         
   2   6  10         94.48         99.33         5.60 o                         
   3   6  10         66.24         68.09         6.37 o                         
   4   6  10         69.69         72.92         5.28 o                         
   5   6  10         74.69         70.54         4.88 o                         
   6   6  10        268.25        267.68        13.08 o                         
   7   6  10        249.10        246.29        11.85 o                         
   8   6  10         13.81          5.21         3.53 o                         
   9   6  10        107.91        104.02         4.05 o                         
  10   6  10          7.21         -1.07        12.12 o                         
  11   6  10         44.78         41.00        13.86 o                         
  -2   7  10         66.69         67.71        10.94 o                         
  -1   7  10        105.78         94.75         6.73 o                         
   0   7  10          6.40          2.29         5.86 o                         
   1   7  10         65.77         91.27        11.50 o                         
   2   7  10         37.23         42.41         5.76 o                         
   3   7  10          5.11          4.76         4.67 o                         
   4   7  10         14.06         16.63         4.74 o                         
   5   7  10         11.35         12.80         4.36 o                         
   6   7  10          0.25         -4.08         4.08 o                         
   7   7  10         33.36         35.91         8.30 o                         
   8   7  10         31.83         31.32         4.02 o                         
   9   7  10        108.70        102.89         5.72 o                         
  10   7  10          6.20          7.85         5.53 o                         
  11   7  10          0.21         15.64        14.88 o                         
  -1   8  10         90.29         71.82         8.07 o                         
   0   8  10         21.81         10.21         7.63 o                         
   1   8  10         22.78         15.39         6.42 o                         
   2   8  10        148.58        142.73         8.86 o                         
   3   8  10         21.13         18.92         5.74 o                         
   4   8  10          2.57         -1.88         5.05 o                         
   5   8  10         16.07         10.44         4.89 o                         
   6   8  10          4.31          0.00         4.52 o                         
   7   8  10         79.62         84.59         6.42 o                         
   8   8  10          7.03         16.48         4.28 o                         
   9   8  10         54.39         54.85         4.54 o                         
  10   8  10         59.96         61.55         4.34 o                         
   0   9  10         80.50         69.17         8.30 o                         
   1   9  10         37.49         44.69         8.54 o                         
   2   9  10         25.38         31.29         7.18 o                         
   3   9  10         13.14         14.49         7.30 o                         
   4   9  10          0.62          1.62         9.88 o                         
   5   9  10         45.66         65.44         9.77 o                         
   6   9  10         54.80         47.42         5.82 o                         
   7   9  10         78.14         86.34         9.87 o                         
   8   9  10          0.01          1.02         4.49 o                         
   9   9  10         40.97         46.16         8.76 o                         
  10   9  10          2.40         11.06        10.49 o                         
   2  10  10          1.46          5.31         7.68 o                         
   3  10  10         32.99         39.21        13.31 o                         
   4  10  10         84.98         84.20         7.49 o                         
   5  10  10          0.04          8.15         5.85 o                         
   6  10  10         12.74          5.02         5.58 o                         
   7  10  10        142.11        127.71         9.86 o                         
   8  10  10         92.00         93.99        15.19 o                         
   9  10  10          1.83         -3.51         6.49 o                         
   5  11  10          3.17          6.40         7.55 o                         
   6  11  10         22.39         28.48         7.49 o                         
   7  11  10         20.85         25.15         9.30 o                         
  -4  -8  11          1.44          5.96         6.30 o                         
  -3  -8  11         33.09         33.04        16.75 o                         
  -2  -8  11          2.02          5.15         5.76 o                         
  -1  -8  11          0.36          6.63         5.67 o                         
   0  -8  11         32.40         42.92         5.66 o                         
   1  -8  11         17.03         16.03         5.54 o                         
   2  -8  11          3.31         15.67         7.22 o                         
  -5  -7  11          2.35          6.76         6.64 o                         
  -4  -7  11         24.73         19.78         7.67 o                         
  -3  -7  11          1.47         -1.13         5.62 o                         
  -2  -7  11         20.00         12.89         5.30 o                         
  -1  -7  11         89.11        105.03         6.02 o                         
   0  -7  11          2.19         15.17         7.05 o                         
   1  -7  11         90.53        104.37         6.51 o                         
   2  -7  11          6.66         14.98         6.44 o                         
   3  -7  11          2.77         10.23         7.01 o                         
   4  -7  11        125.02        157.99        11.79 o                         
  -6  -6  11         11.76         13.36         6.81 o                         
  -5  -6  11         94.74         99.54        14.05 o                         
  -4  -6  11          4.05          5.59         5.58 o                         
  -3  -6  11         21.63         23.37         5.34 o                         
  -2  -6  11         46.35         54.75         5.50 o                         
  -1  -6  11          0.05          5.27         4.64 o                         
   0  -6  11         27.06         24.68         5.07 o                         
   1  -6  11         99.01        104.31         5.18 o                         
   2  -6  11         23.98         30.70         8.02 o                         
   3  -6  11         12.71         24.50         5.91 o                         
   4  -6  11          8.16         16.95         6.42 o                         
   5  -6  11         31.88         32.09         8.08 o                         
  -6  -5  11         90.12         91.28         7.44 o                         
  -5  -5  11         39.74         37.11         6.23 o                         
  -4  -5  11         14.19         18.84         5.37 o                         
  -3  -5  11          9.85          8.76         4.60 o                         
  -2  -5  11        106.31        108.36         7.68 o                         
  -1  -5  11         79.29         82.69         6.65 o                         
   0  -5  11          2.91          2.29         3.80 o                         
   1  -5  11        219.92        227.81        10.74 o                         
   2  -5  11        346.17        307.98        16.89 o                         
   3  -5  11         13.22         17.66         6.21 o                         
   4  -5  11          0.70          3.61         5.42 o                         
   5  -5  11         15.98         27.24         7.13 o                         
   6  -5  11         30.37         54.87         8.21 o                         
  -6  -4  11         10.34         15.44         6.57 o                         
  -5  -4  11         18.32         16.57         5.77 o                         
  -4  -4  11          3.54          2.51         5.14 o                         
  -3  -4  11         12.97         13.71         4.89 o                         
  -2  -4  11          3.04          6.17         4.30 o                         
  -1  -4  11         53.41         43.66         4.77 o                         
   0  -4  11          5.99         15.25         4.37 o                         
   1  -4  11        187.89        201.74         6.56 o                         
   2  -4  11         91.61        113.25         6.93 o                         
   3  -4  11         32.71         40.67         5.22 o                         
   4  -4  11         53.20         51.86         8.73 o                         
   5  -4  11          0.00         -1.47         5.43 o                         
   6  -4  11          7.74          9.60         6.02 o                         
   7  -4  11          4.69         11.59        10.49 o                         
  -6  -3  11          6.90          6.54         7.88 o                         
  -5  -3  11          3.98          6.21         5.66 o                         
  -4  -3  11         27.57         22.51         6.05 o                         
  -3  -3  11         24.58         27.62         5.66 o                         
  -2  -3  11         27.90         31.94         4.77 o                         
  -1  -3  11          1.17         -3.73         5.68 o                         
   0  -3  11        320.12        323.22        10.91 o                         
   1  -3  11        223.74        236.85         7.33 o                         
   2  -3  11        251.17        256.34         8.85 o                         
   3  -3  11         64.00         68.84         4.78 o                         
   4  -3  11         12.13         18.98         4.39 o                         
   5  -3  11         35.53         37.29         5.38 o                         
   6  -3  11          7.90         12.23         5.26 o                         
   7  -3  11         58.16         61.98         6.42 o                         
   8  -3  11         43.12         48.48        11.77 o                         
  -6  -2  11         36.12         33.00         7.68 o                         
  -5  -2  11         38.52         41.55         6.00 o                         
  -4  -2  11          6.85          9.28         6.02 o                         
  -3  -2  11          1.18         -4.80         4.80 o                         
  -2  -2  11         15.42         15.56         4.19 o                         
  -1  -2  11         20.46         20.65         4.03 o                         
   0  -2  11        781.93        775.26        14.94 o                         
   1  -2  11        137.15        129.44         8.29 o                         
   2  -2  11         89.01         79.75         4.19 o                         
   3  -2  11        155.35        147.31         6.05 o                         
   4  -2  11         26.86         28.23         4.81 o                         
   5  -2  11          0.97          3.41         4.36 o                         
   6  -2  11         20.66         24.47         5.06 o                         
   7  -2  11          4.98          3.11         4.94 o                         
   8  -2  11         30.06         20.81         6.45 o                         
  -6  -1  11         34.87         38.86         6.78 o                         
  -5  -1  11          0.17         -4.44         6.84 o                         
  -4  -1  11        258.31        250.90        18.52 o                         
  -3  -1  11        152.95        169.38        10.62 o                         
  -2  -1  11         80.08         87.08         5.41 o                         
  -1  -1  11         14.96         16.70         3.77 o                         
   0  -1  11         82.49         84.63         4.46 o                         
   1  -1  11         41.15         38.35         3.46 o                         
   2  -1  11        638.67        620.55        12.79 o                         
   3  -1  11         68.35         68.88         5.31 o                         
   4  -1  11         50.08         45.40         4.23 o                         
   5  -1  11         91.11         85.33         4.89 o                         
   6  -1  11        169.23        152.59        10.27 o                         
   7  -1  11         63.61         73.25         5.36 o                         
   8  -1  11         11.86         12.94         4.91 o                         
   9  -1  11         40.92         34.19         6.65 o                         
  -6   0  11          0.07          1.53         6.47 o                         
  -5   0  11         66.09         70.74         6.47 o                         
  -4   0  11         19.00         20.57         6.14 o                         
  -3   0  11          4.19          9.80         6.04 o                         
  -2   0  11          0.34          4.94         4.57 o                         
  -1   0  11         23.63         28.48         3.76 o                         
   0   0  11        107.76        112.94         4.74 o                         
   1   0  11        267.10        269.85         6.35 o                         
   2   0  11         55.46         52.83         3.61 o                         
   3   0  11         20.64         18.90         2.55 o                         
   4   0  11         39.03         47.76         8.17 o                         
   5   0  11         17.83         15.91         4.26 o                         
   6   0  11        704.09        684.25        14.90 o                         
   7   0  11         10.07          9.46         4.07 o                         
   8   0  11          6.52          4.56         4.41 o                         
   9   0  11          0.55         -2.63         5.32 o                         
  -5   1  11        207.03        205.54        12.02 o                         
  -4   1  11          8.35          6.77         6.24 o                         
  -3   1  11          0.82         -5.95         5.95 o                         
  -2   1  11         13.44         11.01         8.01 o                         
  -1   1  11         32.19         40.01         5.08 o                         
   0   1  11         46.61         57.86         5.62 o                         
   1   1  11          1.01          0.66         3.03 o                         
   2   1  11          6.06          1.72         3.06 o                         
   3   1  11         59.40         69.58         4.95 o                         
   4   1  11         78.13         74.21         3.84 o                         
   5   1  11         54.31         62.08         3.30 o                         
   6   1  11         12.93         12.37         3.60 o                         
   7   1  11          1.12          2.76         4.10 o                         
   8   1  11         39.70         37.35         4.29 o                         
   9   1  11          9.30         11.05         4.50 o                         
  10   1  11          0.07        -10.99        10.99 o                         
  -5   2  11          0.35          7.68         7.78 o                         
  -4   2  11         14.79          9.98         7.52 o                         
  -3   2  11         76.23         69.44         6.13 o                         
  -2   2  11        208.47        216.90        12.41 o                         
  -1   2  11         94.25         92.40        14.01 o                         
   0   2  11        134.28        132.68         7.99 o                         
   1   2  11         58.08         56.24         3.89 o                         
   2   2  11        435.34        420.52         9.03 o                         
   3   2  11         26.93         26.92         3.14 o                         
   4   2  11         19.03         23.49         3.24 o                         
   5   2  11         35.71         29.95         3.93 o                         
   6   2  11          0.28         -2.58         2.58 o                         
   7   2  11         60.52         67.83         4.15 o                         
   8   2  11          2.63         -2.96         3.46 o                         
   9   2  11         66.10         83.90         6.20 o                         
  10   2  11         10.81          9.12        13.59 o                         
  -5   3  11          2.92          9.77        11.52 o                         
  -4   3  11          1.51         -3.57         7.50 o                         
  -3   3  11         66.17         61.77         6.45 o                         
  -2   3  11         18.49         18.75         6.96 o                         
  -1   3  11        362.65        343.00        13.42 o                         
   0   3  11         20.84         25.95         4.52 o                         
   1   3  11        108.86        113.88         5.70 o                         
   2   3  11          6.66          3.34         5.15 o                         
   3   3  11         69.64         64.90         4.27 o                         
   4   3  11         20.45         28.98         5.13 o                         
   5   3  11        129.02        142.67         5.54 o                         
   6   3  11         64.05         63.71         3.78 o                         
   7   3  11          3.46         10.15         3.23 o                         
   8   3  11         10.11         12.59         3.01 o                         
   9   3  11          2.73          0.24         2.58 o                         
  10   3  11        111.15        120.22        27.89 o                         
  -4   4  11         59.05         47.84         7.78 o                         
  -3   4  11         12.15          2.86         6.22 o                         
  -2   4  11          1.17          6.21         7.91 o                         
  -1   4  11          9.18         18.23         6.09 o                         
   0   4  11        401.97        407.19        11.68 o                         
   1   4  11         11.70          5.51         4.10 o                         
   2   4  11         59.47         58.07         2.95 o                         
   3   4  11        418.51        409.50        10.55 o                         
   4   4  11          5.81          3.77         3.79 o                         
   5   4  11        126.21        145.66        14.10 o                         
   6   4  11         90.47         89.78         5.56 o                         
   7   4  11         55.38         47.31         5.13 o                         
   8   4  11        253.41        269.26        10.64 o                         
   9   4  11          3.44         -0.30         3.22 o                         
  10   4  11          0.15         -2.62         3.76 o                         
  -3   5  11         10.17         12.61         7.23 o                         
  -2   5  11         85.83         91.47         7.85 o                         
  -1   5  11        175.99        179.18        13.71 o                         
   0   5  11        105.31         96.20         6.45 o                         
   1   5  11          1.58          2.39         2.99 o                         
   2   5  11          0.18          0.77         4.75 o                         
   3   5  11          8.04          6.34         4.21 o                         
   4   5  11         12.77          9.84         4.15 o                         
   5   5  11         49.75         45.07         6.77 o                         
   6   5  11         19.44         19.67         4.12 o                         
   7   5  11          6.98          2.03         4.95 o                         
   8   5  11        377.71        383.74         9.79 o                         
   9   5  11          3.13          1.03         3.52 o                         
  10   5  11          0.29         -0.92         3.85 o                         
  -2   6  11          1.47         -0.99         6.44 o                         
  -1   6  11         47.38         41.17         5.93 o                         
   0   6  11          6.83          0.34         4.59 o                         
   1   6  11         47.52         52.06         8.34 o                         
   2   6  11        174.76        198.80        11.40 o                         
   3   6  11         31.20         39.23         4.95 o                         
   4   6  11        139.76        129.36        13.19 o                         
   5   6  11        133.97        144.12         6.81 o                         
   6   6  11         13.33         11.84         4.94 o                         
   7   6  11         18.12         18.05         5.91 o                         
   8   6  11         24.71         13.35         5.36 o                         
   9   6  11          3.86         -3.70         4.89 o                         
  10   6  11          8.20          4.99         3.37 o                         
  -1   7  11         38.53         38.62         8.10 o                         
   0   7  11          3.80         -5.62         6.28 o                         
   1   7  11        131.72        126.90        10.58 o                         
   2   7  11         16.63         16.74         6.12 o                         
   3   7  11         32.86         42.67         6.36 o                         
   4   7  11          7.82          8.20         6.59 o                         
   5   7  11        145.51        153.47         7.78 o                         
   6   7  11          3.41         -1.38         5.04 o                         
   7   7  11          1.95         -0.40         4.71 o                         
   8   7  11          0.47          1.46         4.37 o                         
   9   7  11          3.74          2.11         4.65 o                         
  10   7  11         14.00         22.66         5.66 o                         
   0   8  11         10.00         -8.50         8.50 o                         
   1   8  11        285.30        281.30        15.34 o                         
   2   8  11        185.80        178.22         9.43 o                         
   3   8  11         58.68         64.65         9.36 o                         
   4   8  11         48.83         58.52         6.80 o                         
   5   8  11         47.38         46.76         6.93 o                         
   6   8  11          1.37         -1.89         5.31 o                         
   7   8  11         90.41         92.39         6.29 o                         
   8   8  11         23.97         25.17         5.09 o                         
   9   8  11         19.24         26.17         5.79 o                         
   1   9  11         30.91         25.33        12.74 o                         
   2   9  11          0.26          6.30         7.69 o                         
   3   9  11          7.97         23.56        11.71 o                         
   4   9  11         45.47         47.47         8.25 o                         
   5   9  11          6.09         12.91         6.49 o                         
   6   9  11        225.24        246.10        12.47 o                         
   7   9  11        298.26        296.64        19.61 o                         
   8   9  11        126.15        146.52        15.46 o                         
   9   9  11         16.92         20.93         7.59 o                         
   4  10  11         42.60         58.59        19.49 o                         
   5  10  11          1.19          0.96         7.31 o                         
   6  10  11          0.01         -5.19         7.45 o                         
   7  10  11         23.55         21.70        10.30 o                         
  -3  -7  12          0.05          0.33         5.97 o                         
  -2  -7  12         45.20         49.26         8.45 o                         
  -1  -7  12         17.76         13.05         6.38 o                         
   0  -7  12         38.16         50.72         7.05 o                         
   1  -7  12          0.22         10.00         8.72 o                         
   2  -7  12          0.66          5.14         7.77 o                         
  -4  -6  12          6.97          5.59         6.77 o                         
  -3  -6  12        161.30        157.70        20.84 o                         
  -2  -6  12         13.04         19.62         5.75 o                         
  -1  -6  12         40.10         42.79         8.63 o                         
   0  -6  12        205.77        212.74        12.57 o                         
   1  -6  12          0.28          2.71         4.44 o                         
   2  -6  12          6.13         20.73         6.74 o                         
   3  -6  12         12.39         17.34         7.24 o                         
   4  -6  12         17.09         25.80         7.72 o                         
  -5  -5  12         20.20         28.27         7.05 o                         
  -4  -5  12          0.01         -6.49         6.49 o                         
  -3  -5  12         16.14         19.50         6.69 o                         
  -2  -5  12        255.48        270.03         9.70 o                         
  -1  -5  12          5.74          5.54         4.87 o                         
   0  -5  12         10.78          9.90         5.94 o                         
   1  -5  12          7.86         10.89         4.00 o                         
   2  -5  12         54.37         62.56         6.45 o                         
   3  -5  12          0.00          7.05         5.94 o                         
   4  -5  12          0.18         -0.30         6.51 o                         
   5  -5  12         17.09         33.03        10.68 o                         
  -5  -4  12          8.49         12.27         6.60 o                         
  -4  -4  12         29.20         29.38         6.30 o                         
  -3  -4  12          4.42          1.98         5.87 o                         
  -2  -4  12         43.07         27.48         5.45 o                         
  -1  -4  12          0.13          0.69         4.54 o                         
   0  -4  12        290.94        276.93        17.34 o                         
   1  -4  12          7.35          9.44         3.96 o                         
   2  -4  12        251.73        271.15        11.71 o                         
   3  -4  12          1.86          7.57         5.35 o                         
   4  -4  12         13.85         20.95         8.14 o                         
   5  -4  12         33.80         36.49         7.31 o                         
   6  -4  12        114.59        127.05         9.39 o                         
  -5  -3  12         11.51          8.74         6.50 o                         
  -4  -3  12         59.60         55.16         6.21 o                         
  -3  -3  12         11.04          9.20         5.43 o                         
  -2  -3  12          4.42         -1.62         4.34 o                         
  -1  -3  12         16.68         18.40         4.95 o                         
   0  -3  12          1.20          7.47         4.53 o                         
   1  -3  12         28.66         26.99         4.35 o                         
   2  -3  12          9.16         10.48         4.87 o                         
   3  -3  12         69.67         83.39         6.15 o                         
   4  -3  12          5.32         13.96         6.94 o                         
   5  -3  12         20.44         24.44         5.79 o                         
   6  -3  12         91.28        111.51         7.41 o                         
   7  -3  12         11.34         26.98        13.35 o                         
  -5  -2  12          9.01         13.17         7.51 o                         
  -4  -2  12         35.17         30.60         5.87 o                         
  -3  -2  12          0.34         10.35         7.08 o                         
  -2  -2  12         20.93         17.46         5.26 o                         
  -1  -2  12         92.19        102.93         5.48 o                         
   0  -2  12         11.82          6.46         3.64 o                         
   1  -2  12          4.63         -0.17         4.06 o                         
   2  -2  12         45.96         53.54         4.01 o                         
   3  -2  12          0.58         -1.63         4.61 o                         
   4  -2  12          4.81         11.94         5.04 o                         
   5  -2  12          4.69         15.31         8.34 o                         
   6  -2  12          3.93         -0.47         6.24 o                         
   7  -2  12          7.07          7.95         7.13 o                         
  -5  -1  12         54.42         44.80         8.54 o                         
  -4  -1  12        212.38        198.25        10.14 o                         
  -3  -1  12        129.93        128.72         6.92 o                         
  -2  -1  12        195.45        202.32         9.84 o                         
  -1  -1  12         20.96         21.48         4.33 o                         
   0  -1  12        245.10        244.18         9.05 o                         
   1  -1  12        122.67        125.26         4.95 o                         
   2  -1  12          1.28         -1.39         3.94 o                         
   3  -1  12         46.49         50.61         5.25 o                         
   4  -1  12          0.12         -4.22         4.22 o                         
   5  -1  12        104.93        112.13         6.26 o                         
   6  -1  12          7.43         12.60         5.03 o                         
   7  -1  12          0.90          7.17         5.29 o                         
   8  -1  12         63.00         79.21         7.35 o                         
  -5   0  12         94.55        104.10         7.66 o                         
  -4   0  12         60.31         51.14         8.22 o                         
  -3   0  12         20.78         21.58         7.09 o                         
  -2   0  12        235.08        237.63         9.80 o                         
  -1   0  12          2.76          2.54         4.71 o                         
   0   0  12        230.16        229.77         7.85 o                         
   1   0  12         37.55         44.73         4.14 o                         
   2   0  12        265.25        252.19         7.50 o                         
   3   0  12          4.44          3.46         4.56 o                         
   4   0  12          0.05          7.20         4.73 o                         
   5   0  12          1.92          0.52         4.11 o                         
   6   0  12        132.77        143.43         6.20 o                         
   7   0  12         25.09         31.10         5.15 o                         
   8   0  12          0.14         -2.82         5.49 o                         
   9   0  12          0.34         -4.64        10.76 o                         
  -4   1  12          2.18         10.28         6.57 o                         
  -3   1  12         66.06         63.37         7.41 o                         
  -2   1  12          2.45          6.72         8.06 o                         
  -1   1  12        166.58        177.41         8.13 o                         
   0   1  12         63.97         69.76         6.79 o                         
   1   1  12          1.43         -3.74         3.74 o                         
   2   1  12         38.72         36.70         4.30 o                         
   3   1  12         37.34         28.37         4.99 o                         
   4   1  12          3.46          0.34         3.77 o                         
   5   1  12         40.54         52.77         4.43 o                         
   6   1  12         86.58         80.61         6.30 o                         
   7   1  12         11.00         17.07         4.33 o                         
   8   1  12          5.70         11.46         4.94 o                         
   9   1  12         11.71          8.91         6.19 o                         
  -4   2  12         32.22         24.60         7.71 o                         
  -3   2  12         13.16         10.21         5.82 o                         
  -2   2  12        152.16        117.40         9.09 o                         
  -1   2  12          3.45          8.69        15.80 o                         
   0   2  12         48.10         51.43        10.72 o                         
   1   2  12         97.98        105.40         8.21 o                         
   2   2  12          2.23          0.64         5.12 o                         
   3   2  12        310.22        296.55         8.79 o                         
   4   2  12          0.36         -1.91         3.42 o                         
   5   2  12          2.89          4.02         3.65 o                         
   6   2  12         20.85         20.57         2.98 o                         
   7   2  12        147.57        157.24         5.95 o                         
   8   2  12          0.87          1.35         4.13 o                         
   9   2  12         42.83         60.29         6.02 o                         
  -3   3  12         43.37         31.83        10.52 o                         
  -2   3  12         26.17         31.22         7.15 o                         
  -1   3  12         46.38         49.39         7.00 o                         
   0   3  12         77.89         69.24         5.14 o                         
   1   3  12        295.19        306.11        24.10 o                         
   2   3  12         15.19         22.34         7.78 o                         
   3   3  12        109.63        104.65         8.46 o                         
   4   3  12         81.94         71.81         5.52 o                         
   5   3  12         17.05         20.58         5.67 o                         
   6   3  12         16.61         22.77         3.62 o                         
   7   3  12          1.56          7.09         4.38 o                         
   8   3  12          5.35          7.05         2.53 o                         
   9   3  12         33.45         62.21         7.35 o                         
  -3   4  12        125.68        122.83         9.51 o                         
  -2   4  12        192.24        166.69         8.56 o                         
  -1   4  12        212.16        221.98        12.02 o                         
   0   4  12         31.38         30.95         4.64 o                         
   1   4  12        169.99        167.60         7.21 o                         
   2   4  12          7.43          6.68         2.86 o                         
   3   4  12        140.46        121.84         5.55 o                         
   4   4  12        695.65        674.62        18.74 o                         
   5   4  12        125.51        134.85        10.31 o                         
   6   4  12         75.73         69.96         5.83 o                         
   7   4  12          1.50         -4.66         4.66 o                         
   8   4  12          0.00          1.73         4.58 o                         
   9   4  12          0.12          1.33         3.69 o                         
  10   4  12          5.71         19.38         6.08 o                         
  -2   5  12         27.24         21.93         7.15 o                         
  -1   5  12         14.27         20.70        10.81 o                         
   0   5  12        383.41        354.56        13.15 o                         
   1   5  12        195.06        181.89        10.77 o                         
   2   5  12          8.59          9.66         5.94 o                         
   3   5  12         26.58         20.00         5.60 o                         
   4   5  12         10.68         15.74         5.28 o                         
   5   5  12         57.62         48.74         5.08 o                         
   6   5  12         86.33         96.05         8.11 o                         
   7   5  12         66.18         72.59         5.63 o                         
   8   5  12         49.30         47.64         9.39 o                         
   9   5  12         13.47         23.44         5.22 o                         
  -1   6  12          0.71         -5.81         6.51 o                         
   0   6  12          5.17          6.30         5.34 o                         
   1   6  12         13.52         14.84         6.49 o                         
   2   6  12          6.87         12.79         9.08 o                         
   3   6  12        256.21        251.55        13.05 o                         
   4   6  12         44.47         49.29         6.11 o                         
   5   6  12          7.47          2.17         5.30 o                         
   6   6  12          0.06         -4.20         5.08 o                         
   7   6  12         15.39         16.36         5.06 o                         
   8   6  12          1.03         -2.91         7.12 o                         
   9   6  12         13.69          9.54         5.60 o                         
   0   7  12         13.56          6.70         8.31 o                         
   1   7  12         10.04         11.40         7.43 o                         
   2   7  12          2.25          4.85         6.68 o                         
   3   7  12        105.81        101.48         7.84 o                         
   4   7  12          1.23         -2.02         6.79 o                         
   5   7  12         53.92         69.62         6.69 o                         
   6   7  12         24.80         18.59         5.78 o                         
   7   7  12          1.85         -0.31         5.45 o                         
   8   7  12         56.69         55.67         6.74 o                         
   9   7  12          5.53          3.28         7.86 o                         
   1   8  12          4.90         -4.88        12.13 o                         
   2   8  12         22.42         30.12         7.93 o                         
   3   8  12         19.86         37.03         9.64 o                         
   4   8  12          7.23         12.84         7.77 o                         
   5   8  12         11.56         19.04         6.79 o                         
   6   8  12          9.07         19.64         6.25 o                         
   7   8  12         54.88         47.07        16.90 o                         
   8   8  12         94.12         83.85         7.84 o                         
   3   9  12         24.79         26.02        13.51 o                         
   4   9  12         26.46         21.52         8.91 o                         
   5   9  12         27.24         14.10         8.34 o                         
   6   9  12        110.32        134.16        17.81 o                         
   7   9  12          9.93         14.96        11.75 o                         
  -2  -6  13          0.18          0.16         6.77 o                         
  -1  -6  13         24.20         24.78         7.79 o                         
   0  -6  13         24.17         15.61        11.83 o                         
   1  -6  13         10.55         26.03        10.57 o                         
   2  -6  13          0.11        -11.29        12.59 o                         
  -3  -5  13          2.56          0.12         6.58 o                         
  -2  -5  13        113.54        122.56         7.69 o                         
  -1  -5  13          3.66          8.89         6.16 o                         
   0  -5  13         73.13         65.99         6.45 o                         
   1  -5  13         22.37         25.90         9.99 o                         
   2  -5  13          1.30         10.18         8.86 o                         
   3  -5  13          0.53          7.50         6.83 o                         
  -3  -4  13         70.42         61.93         9.90 o                         
  -2  -4  13        291.14        277.84        14.86 o                         
  -1  -4  13          8.17          3.86         5.77 o                         
   0  -4  13        227.69        230.22         8.84 o                         
   1  -4  13         15.39         19.53         6.73 o
[truncated: 18,552 more chars]
