# Supplementary material for: The influence of the axial group on the crystal structures of boron sub­phthalo­cy­an­ines
Source: Acta Crystallogr C Struct Chem. 2024 Sep 4;80(Pt 10):658–80. doi: 10.1107/S2053229624006934 (PMC11451016; doi:10.1107/S2053229624006934)
Supplement: Supplementary file 12 [file c-80-00658-d23108a_asup12.hkl]

data_d23108a_a                                                                  
_shelx_title ' d23108a_a.res in Pnma'                                           
_shelx_refln_list_code          4                                               
_shelx_F_calc_maximum      215.62                                               
_exptl_crystal_F_000      1112.00                                               
_reflns_d_resolution_high  0.7695                                               
                                                                                
loop_                                                                           
 _space_group_symop_operation_xyz                                               
 'x, y, z'                                                                      
 '-x+1/2, -y, z+1/2'                                                            
 '-x, y+1/2, -z'                                                                
 'x+1/2, -y+1/2, -z+1/2'                                                        
 '-x, -y, -z'                                                                   
 'x-1/2, y, -z-1/2'                                                             
 'x, -y-1/2, z'                                                                 
 '-x-1/2, y-1/2, z-1/2'                                                         
                                                                                
_cell_length_a    17.1325                                                       
_cell_length_b    13.9293                                                       
_cell_length_c    10.3669                                                       
_cell_angle_alpha  90.000                                                       
_cell_angle_beta   90.000                                                       
_cell_angle_gamma  90.000                                                       
                                                                                
_shelx_F_squared_multiplier     1.000                                           
                                                                                
loop_                                                                           
 _refln_index_h                                                                 
 _refln_index_k                                                                 
 _refln_index_l                                                                 
 _refln_F_squared_calc                                                          
 _refln_F_squared_meas                                                          
 _refln_F_squared_sigma                                                         
 _refln_observed_status                                                         
   2   0   0       7193.36       6034.21       284.53 o                         
   4   0   0       3261.53       3186.73       131.05 o                         
   6   0   0       2109.52       1995.25        95.62 o                         
   8   0   0        506.13        489.24        24.60 o                         
  10   0   0        286.09        277.07        18.69 o                         
  12   0   0        978.44       1042.96        48.78 o                         
  14   0   0         16.51          2.65        17.61 o                         
  16   0   0        501.59        484.00        44.34 o                         
  18   0   0         18.62         44.49        47.30 o                         
  20   0   0        158.23        293.61        69.32 o                         
  22   0   0         63.60        135.82        74.00 o                         
   2   1   0       2457.68       2461.64       100.87 o                         
   4   1   0          0.07          0.57         8.20 o                         
   6   1   0       1305.26       1253.40        43.53 o                         
   8   1   0         21.21         14.91         6.41 o                         
  10   1   0       3596.68       3714.86       116.80 o                         
  12   1   0        940.31        872.36        33.04 o                         
  14   1   0        388.69        320.37        21.68 o                         
  16   1   0          0.43         21.98        22.67 o                         
  18   1   0        174.29        182.93        30.56 o                         
  20   1   0          9.07         81.09        38.90 o                         
  22   1   0         48.72        134.53        53.42 o                         
   2   2   0      18441.69      17489.17       594.23 o                         
   4   2   0       4150.24       3808.47       140.06 o                         
   6   2   0         57.84        104.49        11.14 o                         
   8   2   0       2218.48       2072.24        71.22 o                         
  10   2   0        205.62        223.15        18.75 o                         
  12   2   0        333.77        348.36        19.79 o                         
  14   2   0        134.91        171.97        20.12 o                         
  16   2   0        422.82        387.30        32.24 o                         
  18   2   0          5.46         49.16        27.23 o                         
  20   2   0          0.19         28.30        35.26 o                         
  22   2   0          3.57        115.11        51.92 o                         
   2   3   0       1897.08       1669.29        62.08 o                         
   4   3   0       1433.65       1325.41        50.14 o                         
   6   3   0       1610.13       1671.46        70.84 o                         
   8   3   0        398.71        447.02        17.65 o                         
  10   3   0       1537.39       1472.98        52.72 o                         
  12   3   0         27.03         13.89        11.65 o                         
  14   3   0        679.02        714.39        45.55 o                         
  16   3   0       1291.57       1153.52        81.37 o                         
  18   3   0        162.45        183.69        29.97 o                         
  20   3   0         29.29         43.03        33.51 o                         
   0   4   0       2153.94       1974.86       163.92 o                         
   2   4   0        224.10        199.82        11.35 o                         
   4   4   0       1132.26       1234.38        53.01 o                         
   6   4   0       2923.57       2873.81       119.64 o                         
   8   4   0       2521.74       2700.66        85.55 o                         
  10   4   0         33.38         21.83         9.45 o                         
  12   4   0        818.80        865.17        38.68 o                         
  14   4   0       1642.19       1501.55        68.35 o                         
  16   4   0         26.83         34.74        47.77 o                         
  18   4   0          0.01         20.54        27.35 o                         
  20   4   0         48.79         69.19        33.81 o                         
   2   5   0       2580.83       2597.51       152.34 o                         
   4   5   0       5099.53       5174.07       190.33 o                         
   6   5   0        379.71        402.93        32.38 o                         
   8   5   0        275.34        303.44        20.51 o                         
  10   5   0       1431.36       1420.24        56.36 o                         
  12   5   0         46.07         44.81        12.37 o                         
  14   5   0       4148.17       3816.20       186.01 o                         
  16   5   0         22.91         -8.40        24.84 o                         
  18   5   0         50.12         62.74        29.74 o                         
  20   5   0         29.13         23.61        32.88 o                         
   0   6   0       1493.78       1408.67       119.43 o                         
   2   6   0        187.87        187.97        14.69 o                         
   4   6   0       7300.19       7604.58       312.19 o                         
   6   6   0        416.76        429.55        20.40 o                         
   8   6   0         19.77         45.95        14.06 o                         
  10   6   0       3538.66       3484.71       119.35 o                         
  12   6   0         62.71         61.16        17.40 o                         
  14   6   0        154.00        201.42        25.00 o                         
  16   6   0        903.41       1024.59        61.84 o                         
  18   6   0         76.57         68.62        29.82 o                         
  20   6   0         62.22        129.85        45.74 o                         
   2   7   0       3236.33       3110.13       129.12 o                         
   4   7   0        523.70        549.50        24.33 o                         
   6   7   0        948.22       1039.05        42.35 o                         
   8   7   0          2.48         34.91        13.60 o                         
  10   7   0         77.87         85.85        15.82 o                         
  12   7   0        347.78        313.74        21.53 o                         
  14   7   0        616.09        707.21        58.07 o                         
  16   7   0         35.62         36.70        32.94 o                         
  18   7   0         45.98          8.23        32.01 o                         
  20   7   0        345.18        465.07        58.28 o                         
   0   8   0       4090.59       4370.52       255.80 o                         
   2   8   0        328.72        351.59        19.60 o                         
   4   8   0        112.09        145.31        17.37 o                         
   6   8   0        170.26        141.20        13.45 o                         
   8   8   0        378.17        366.33        23.86 o                         
  10   8   0       1407.66       1412.87        66.17 o                         
  12   8   0         32.64         47.30        20.07 o                         
  14   8   0         37.10         29.89        26.29 o                         
  16   8   0        452.19        352.31        45.28 o                         
  18   8   0        186.61        228.02        46.68 o                         
   2   9   0         62.39         99.80        14.13 o                         
   4   9   0        289.05        297.79        21.76 o                         
   6   9   0        356.57        333.86        19.81 o                         
   8   9   0       1923.36       2042.49        89.56 o                         
  10   9   0        212.05        208.19        24.57 o                         
  12   9   0       1862.70       1811.48       118.38 o                         
  14   9   0        248.98        194.72        32.86 o                         
  16   9   0         33.51         57.12        37.74 o                         
  18   9   0         15.93         29.89        43.72 o                         
   0  10   0       1493.60       1681.97       103.49 o                         
   2  10   0        553.33        613.89        35.77 o                         
   4  10   0        153.46        201.66        27.70 o                         
   6  10   0        391.56        386.56        26.57 o                         
   8  10   0        484.08        532.43        31.44 o                         
  10  10   0          0.09          0.81        21.41 o                         
  12  10   0        139.07        166.31        33.10 o                         
  14  10   0         46.32         57.08        30.79 o                         
  16  10   0         74.60        139.09        41.67 o                         
  18  10   0        311.45        360.53        63.70 o                         
   2  11   0       2176.44       2170.32       107.80 o                         
   4  11   0       2079.45       2144.34        83.00 o                         
   6  11   0       1702.10       1727.69        89.32 o                         
   8  11   0        208.68        181.42        25.01 o                         
  10  11   0       1564.72       1527.73        84.05 o                         
  12  11   0         47.87          8.97        45.90 o                         
  14  11   0        512.89        503.90        73.06 o                         
  16  11   0         11.82        -41.81        41.81 o                         
   0  12   0       3781.37       3873.75       229.64 o                         
   2  12   0       1247.08       1217.53        77.79 o                         
   4  12   0         13.55         16.91        16.28 o                         
   6  12   0        147.55        168.27        23.04 o                         
   8  12   0       1093.52       1004.52       106.32 o                         
  10  12   0          7.72        -25.95        28.63 o                         
  12  12   0        239.84        184.51        39.78 o                         
  14  12   0        108.11         70.68        41.00 o                         
  16  12   0         96.28         22.33        46.73 o                         
   2  13   0       1970.37       1950.36        86.35 o                         
   4  13   0         13.16         18.66        34.76 o                         
   6  13   0        361.75        516.75        55.27 o                         
   8  13   0          4.73         -2.04        21.11 o                         
  10  13   0        445.98        368.49        50.35 o                         
  12  13   0          4.92        -34.73        34.73 o                         
  14  13   0        157.69         83.56        70.49 o                         
   0  14   0        394.24        362.88        38.45 o                         
   2  14   0        125.31        118.56        21.06 o                         
   4  14   0        193.62        151.07        25.40 o                         
   6  14   0        113.87         82.07        25.72 o                         
   8  14   0        103.88        101.40        28.92 o                         
  10  14   0         41.65         51.01        39.16 o                         
  12  14   0         18.06        -12.74        39.88 o                         
  14  14   0         35.91        -44.81        44.81 o                         
   2  15   0         15.60         20.43        21.58 o                         
   4  15   0        102.44         97.48        23.81 o                         
   6  15   0          0.02         -2.68        27.03 o                         
   8  15   0         14.82        -11.19        29.59 o                         
  10  15   0        123.77         97.77        41.67 o                         
  12  15   0         74.27         66.66        46.36 o                         
   0  16   0         48.82         21.54        34.54 o                         
   2  16   0         84.00        108.09        25.95 o                         
   4  16   0         31.38         18.89        25.10 o                         
   6  16   0        134.03        120.35        32.83 o                         
   8  16   0         27.97         27.11        40.19 o                         
  10  16   0          6.27        -36.32        36.32 o                         
   2  17   0         49.36         69.50        31.57 o                         
   4  17   0        171.75        208.21        36.50 o                         
   6  17   0        394.40        515.44        41.10 o                         
   0  18   0        275.91        470.59        58.90 o                         
   2  18   0        176.25        283.95        36.72 o                         
   1   0   1         47.03         83.96         7.37 o                         
   2   0   1       5569.97       5252.82       190.75 o                         
   3   0   1       8581.61       7295.24       265.78 o                         
   4   0   1      12879.86      11810.84       392.89 o                         
   5   0   1       1099.40        985.05        34.60 o                         
   6   0   1       2766.07       2561.55        94.88 o                         
   7   0   1       2419.10       2411.97        82.06 o                         
   8   0   1         32.16         34.35         7.36 o                         
   9   0   1        206.25        235.59        14.88 o                         
  10   0   1       3814.71       3853.04       121.33 o                         
  11   0   1        886.01        853.24        28.87 o                         
  12   0   1         80.08         44.66        10.80 o                         
  13   0   1        474.07        459.52        20.56 o                         
  14   0   1       1947.65       1874.42        73.76 o                         
  15   0   1          4.00         -9.13        16.83 o                         
  16   0   1        299.95        274.11        28.77 o                         
  17   0   1         11.02         25.32        24.46 o                         
  18   0   1         52.82         24.87        26.45 o                         
  19   0   1         14.95         75.66        38.59 o                         
  20   0   1         46.38         70.14        42.15 o                         
  21   0   1          0.27          8.13        46.86 o                         
  22   0   1        110.16        292.04        57.96 o                         
   0   1   1      21632.03      18673.84       627.85 o                         
   1   1   1       1365.80       1200.11        34.86 o                         
   2   1   1       1699.04       1474.49        46.23 o                         
   3   1   1        280.95        213.10         9.93 o                         
   4   1   1        277.59        282.10        10.20 o                         
   5   1   1         22.91         53.24         5.86 o                         
   6   1   1          1.67         10.01         3.99 o                         
   7   1   1        485.32        456.38        13.26 o                         
   8   1   1        214.60        219.77         7.80 o                         
   9   1   1        494.11        523.27        14.01 o                         
  10   1   1        548.35        565.31        15.31 o                         
  11   1   1         95.95         94.39         7.78 o                         
  12   1   1        192.69        186.93         9.46 o                         
  13   1   1        142.04        133.13         9.25 o                         
  14   1   1          7.28         19.42        10.96 o                         
  15   1   1         23.18          9.58        14.07 o                         
  16   1   1          0.03         28.72        20.01 o                         
  17   1   1        101.32         81.49        19.59 o                         
  18   1   1         35.13         64.46        19.18 o                         
  19   1   1        191.42        164.75        25.33 o                         
  20   1   1         37.46         77.10        24.79 o                         
  21   1   1         22.30         22.06        29.45 o                         
  22   1   1         73.14        178.42        37.73 o                         
   1   2   1        519.52        450.86        13.60 o                         
   2   2   1      14247.55      12634.16       364.47 o                         
   3   2   1       2808.08       2540.76        66.28 o                         
   4   2   1       4527.99       4199.83        99.57 o                         
   5   2   1       2227.64       2115.63        55.66 o                         
   6   2   1       1111.21       1061.62        27.71 o                         
   7   2   1        490.00        499.36        14.22 o                         
   8   2   1        573.34        594.05        16.31 o                         
   9   2   1        329.80        367.60        11.14 o                         
  10   2   1        343.62        341.54        11.68 o                         
  11   2   1          0.63          2.27         6.58 o                         
  12   2   1         23.55         15.54         8.35 o                         
  13   2   1        113.58        127.84        10.15 o                         
  14   2   1       1894.32       1890.12        59.42 o                         
  15   2   1        228.65        219.06        18.30 o                         
  16   2   1        837.23        803.50        35.23 o                         
  17   2   1        180.72        150.23        21.62 o                         
  18   2   1        292.60        316.94        24.18 o                         
  19   2   1         10.17         68.59        20.24 o                         
  20   2   1         53.93         73.77        26.98 o                         
  21   2   1         26.92         83.73        29.91 o                         
  22   2   1        149.33        307.81        47.82 o                         
   0   3   1          4.35          3.70         6.45 o                         
   1   3   1        335.91        255.72         8.97 o                         
   2   3   1         43.51         48.08         8.47 o                         
   3   3   1       3935.80       3682.61        91.03 o                         
   4   3   1        513.54        473.13        14.11 o                         
   5   3   1         43.37         40.26         6.64 o                         
   6   3   1          0.06         -1.23         6.80 o                         
   7   3   1        464.27        471.69        14.36 o                         
   8   3   1         83.57        119.54        13.53 o                         
   9   3   1       2219.53       2126.60        54.60 o                         
  10   3   1         15.10         11.32         6.28 o                         
  11   3   1         34.00         50.33         8.10 o                         
  12   3   1          0.53         -2.31         7.83 o                         
  13   3   1        203.23        182.22        11.99 o                         
  14   3   1        276.91        263.04        16.10 o                         
  15   3   1        127.99         89.99        16.33 o                         
  16   3   1       1083.21       1063.27        54.28 o                         
  17   3   1         45.16         51.86        18.57 o                         
  18   3   1        434.16        416.17        26.97 o                         
  19   3   1         96.90        128.41        21.82 o                         
  20   3   1        122.14        134.58        24.72 o                         
  21   3   1         12.70         59.60        31.47 o                         
   1   4   1        310.84        279.06        10.66 o                         
   2   4   1        718.53        702.40        21.81 o                         
   3   4   1       2119.20       2012.10        55.87 o                         
   4   4   1        208.60        221.22         8.62 o                         
   5   4   1       3184.03       3272.94        85.50 o                         
   6   4   1        428.88        493.86        14.93 o                         
   7   4   1        228.66        252.82         9.42 o                         
   8   4   1       1090.43       1200.61        30.78 o                         
   9   4   1         96.24        110.94         8.41 o                         
  10   4   1         11.02         16.55         6.62 o                         
  11   4   1        109.68        104.51         9.21 o                         
  12   4   1        405.18        423.03        14.84 o                         
  13   4   1        202.51        196.50        13.03 o                         
  14   4   1        142.29        173.08        14.85 o                         
  15   4   1        164.20        191.74        18.29 o                         
  16   4   1          0.94         -0.29        15.60 o                         
  17   4   1        196.16        187.60        22.74 o                         
  18   4   1        210.82        229.58        22.83 o                         
  19   4   1          0.02         48.77        21.72 o                         
  20   4   1         31.95         97.62        24.40 o                         
  21   4   1          4.89         28.91        29.46 o                         
   0   5   1       1480.36       1577.62        76.34 o                         
   1   5   1       1855.47       1831.77        62.20 o                         
   2   5   1        288.24        291.39        15.00 o                         
   3   5   1         77.15         61.62         7.89 o                         
   4   5   1       1068.12       1070.36        32.78 o                         
   5   5   1        164.39        182.45         8.90 o                         
   6   5   1         14.81         13.95         6.71 o                         
   7   5   1         84.95         88.23         7.55 o                         
   8   5   1         14.02         15.50         6.38 o                         
   9   5   1         15.04         13.72         6.34 o                         
  10   5   1        847.30        870.24        24.57 o                         
  11   5   1         55.83         55.70         8.34 o                         
  12   5   1        191.55        168.19        11.40 o                         
  13   5   1         35.39         12.07        12.10 o                         
  14   5   1        993.25        939.25        35.24 o                         
  15   5   1          1.25          4.39        15.67 o                         
  16   5   1       1217.67       1052.68        48.13 o                         
  17   5   1         88.54        106.20        22.03 o                         
  18   5   1        165.44        193.33        21.86 o                         
  19   5   1          3.88         29.71        22.63 o                         
  20   5   1          6.48         35.43        23.57 o                         
  21   5   1        110.51        180.02        31.01 o                         
   1   6   1        591.56        666.42        24.88 o                         
   2   6   1         79.51         93.07         6.90 o                         
   3   6   1       3070.60       3356.45        92.75 o                         
   4   6   1       2393.87       2531.19        70.44 o                         
   5   6   1        314.45        338.52        17.37 o                         
   6   6   1       5852.73       6403.89       199.38 o                         
   7   6   1        231.81        240.95        10.16 o                         
   8   6   1          3.73          6.42         7.01 o                         
   9   6   1         56.84         74.18         9.89 o                         
  10   6   1         20.64         22.64         8.83 o                         
  11   6   1          1.57         14.62         8.51 o                         
  12   6   1        164.02        150.89        13.64 o                         
  13   6   1          0.32         -2.59        12.84 o                         
  14   6   1       1938.62       1819.96        62.16 o                         
  15   6   1         16.93         11.88        18.83 o                         
  16   6   1         14.53         27.53        18.06 o                         
  17   6   1         53.53         42.06        18.57 o                         
  18   6   1         88.65         90.98        22.43 o                         
  19   6   1         62.75        111.41        24.44 o                         
  20   6   1        104.27        184.82        39.77 o                         
   0   7   1         92.01         97.49        21.65 o                         
   1   7   1        126.93        125.18         8.21 o                         
   2   7   1       2226.16       2393.26        70.75 o                         
   3   7   1         38.66         35.69         6.75 o                         
   4   7   1       1676.59       1841.13        52.31 o                         
   5   7   1         39.72         28.78         7.85 o                         
   6   7   1        491.51        500.01        17.51 o                         
   7   7   1        470.62        466.21        17.98 o                         
   8   7   1         36.51         29.82         9.23 o                         
   9   7   1         80.60         65.23        10.24 o                         
  10   7   1        312.09        294.24        13.32 o                         
  11   7   1        176.04        186.67        13.47 o                         
  12   7   1         16.00         17.15        12.54 o                         
  13   7   1         25.21          0.33        13.75 o                         
  14   7   1         67.02         81.17        26.43 o                         
  15   7   1          3.77         11.06        19.21 o                         
  16   7   1        260.59        282.02        24.93 o                         
  17   7   1         34.97         38.11        22.18 o                         
  18   7   1         18.56          8.64        22.47 o                         
  19   7   1          0.14         41.20        27.81 o                         
  20   7   1         52.80        135.30        30.76 o                         
   1   8   1       1412.88       1556.07        54.46 o                         
   2   8   1         13.34          0.75         6.70 o                         
   3   8   1        615.72        701.64        23.46 o                         
   4   8   1         32.08         24.85         8.25 o                         
   5   8   1         28.81         16.39         7.16 o                         
   6   8   1        597.67        610.67        20.78 o                         
   7   8   1          0.90          4.63         8.50 o                         
   8   8   1        197.46        233.28        12.86 o                         
   9   8   1        162.99        145.93        13.67 o                         
  10   8   1        997.90        955.87        36.28 o                         
  11   8   1        843.65        838.98        32.95 o                         
  12   8   1         40.28         47.20        17.31 o                         
  13   8   1        339.22        314.98        21.04 o                         
  14   8   1          1.81         20.58        18.34 o                         
  15   8   1          9.45         10.06        20.90 o                         
  16   8   1        112.04         64.62        22.07 o                         
  17   8   1        175.81        201.00        26.85 o                         
  18   8   1          6.20         12.33        26.31 o                         
  19   8   1         20.90         19.73        35.96 o                         
   0   9   1        554.04        623.87        30.55 o                         
   1   9   1         49.42         32.08         8.84 o                         
   2   9   1        122.25        137.00         9.18 o                         
   3   9   1       1484.09       1483.32        43.10 o                         
   4   9   1         28.61         49.18        11.66 o                         
   5   9   1          7.62         11.18         9.99 o                         
   6   9   1        287.24        298.62        13.91 o                         
   7   9   1          0.48          8.38         9.14 o                         
   8   9   1          0.85         -6.65        11.17 o                         
   9   9   1        436.05        457.66        21.43 o                         
  10   9   1        269.70        278.61        19.04 o                         
  11   9   1        610.16        660.39        32.90 o                         
  12   9   1         26.21         20.22        17.48 o                         
  13   9   1        150.84        152.73        32.10 o                         
  14   9   1        240.70        200.17        25.28 o                         
  15   9   1        160.64        191.34        25.83 o                         
  16   9   1        771.32        841.38        55.78 o                         
  17   9   1         25.18         15.88        28.34 o                         
  18   9   1        118.49         31.02        32.21 o                         
  19   9   1        122.77        128.35        34.49 o                         
   1  10   1         57.95         65.09         9.37 o                         
   2  10   1        104.26        101.58        10.32 o                         
   3  10   1        103.85        108.25        14.84 o                         
   4  10   1          1.02         12.18         8.86 o                         
   5  10   1          0.57          6.08         9.28 o                         
   6  10   1        362.94        384.53        18.65 o                         
   7  10   1        176.17        150.60        14.27 o                         
   8  10   1         25.08         -3.52        12.66 o                         
   9  10   1        182.73        195.95        17.24 o                         
  10  10   1        254.18        234.84        22.93 o                         
  11  10   1        745.31        750.56        41.36 o                         
  12  10   1        138.16        165.55        21.24 o                         
  13  10   1        177.86        185.32        25.90 o                         
  14  10   1          4.50        -11.02        23.59 o                         
  15  10   1         51.63         56.66        26.04 o                         
  16  10   1          0.41        -26.89        26.89 o                         
  17  10   1         99.95         55.80        31.68 o                         
  18  10   1         68.65         48.89        32.82 o                         
   0  11   1       1551.69       1576.46        69.42 o                         
   1  11   1        241.52        244.27        13.35 o                         
   2  11   1          0.20          4.73        10.30 o                         
   3  11   1          8.68          6.81         9.72 o                         
   4  11   1        185.43        208.63        12.73 o                         
   5  11   1         29.49         50.19        12.89 o                         
   6  11   1          0.90        -10.91        12.54 o                         
   7  11   1          0.01          9.32        15.18 o                         
   8  11   1       2372.88       2377.96        84.25 o                         
   9  11   1        292.13        292.06        24.83 o                         
  10  11   1        331.68        386.74        29.00 o                         
  11  11   1        369.02        316.10        24.52 o                         
  12  11   1         20.51         40.93        22.28 o                         
  13  11   1        366.48        332.95        34.90 o                         
  14  11   1          1.44        -25.27        25.27 o                         
  15  11   1         67.57         28.26        32.50 o                         
  16  11   1        127.62        117.84        29.70 o                         
  17  11   1         89.18         59.70        34.51 o                         
   1  12   1         70.16         81.97        11.73 o                         
   2  12   1       1787.22       1867.11        58.10 o                         
   3  12   1         23.43         12.85        11.94 o                         
   4  12   1        160.53        159.90        14.36 o                         
   5  12   1        161.33        136.96        14.06 o                         
   6  12   1        707.83        690.96        30.27 o                         
   7  12   1        280.91        257.73        20.54 o                         
   8  12   1        161.08        160.46        22.19 o                         
   9  12   1          0.44        -19.26        19.26 o                         
  10  12   1        192.88        119.18        18.99 o                         
  11  12   1         36.96         28.87        22.88 o                         
  12  12   1         86.85         71.95        28.65 o                         
  13  12   1         13.90          4.25        25.49 o                         
  14  12   1          1.80        -24.44        28.09 o                         
  15  12   1         57.34         10.43        29.70 o                         
  16  12   1          2.98        -33.38        33.38 o                         
   0  13   1       4254.48       4448.69       185.79 o                         
   1  13   1          4.46         17.08        12.24 o                         
   2  13   1        216.43        207.86        14.05 o                         
   3  13   1          0.16         -5.61        12.88 o                         
   4  13   1          3.68          7.06        13.42 o                         
   5  13   1        417.06        360.00        22.01 o                         
   6  13   1        457.69        538.71        26.54 o                         
   7  13   1         87.85         59.18        16.86 o                         
   8  13   1         36.84         52.23        18.76 o                         
   9  13   1         28.40          4.98        17.62 o                         
  10  13   1        237.37        278.44        28.56 o                         
  11  13   1        169.97        160.11        33.80 o                         
  12  13   1         53.95         46.00        26.82 o                         
  13  13   1        136.48         69.20        29.34 o                         
  14  13   1          0.82        -49.50        49.50 o                         
  15  13   1          3.27        -32.97        32.97 o                         
   1  14   1         81.93         60.01        13.95 o                         
   2  14   1          2.04          5.12        12.79 o                         
   3  14   1         12.92          9.01        13.89 o                         
   4  14   1         24.46         10.83        19.73 o                         
   5  14   1          0.07          5.99        16.94 o                         
   6  14   1         47.46         58.26        17.68 o                         
   7  14   1          0.32        -13.24        17.99 o                         
   8  14   1         52.65         28.85        18.64 o                         
   9  14   1          4.47        -20.58        20.58 o                         
  10  14   1         11.51        -25.61        25.61 o                         
  11  14   1         16.15        -27.20        27.20 o                         
  12  14   1         56.35          9.73        29.74 o                         
  13  14   1          2.03        -15.21        46.79 o                         
  14  14   1         11.15        -54.80        54.80 o                         
   0  15   1        235.46        261.79        30.48 o                         
   1  15   1         52.37         57.46        15.78 o                         
   2  15   1        249.22        230.57        18.07 o                         
   3  15   1         12.46         -9.15        15.39 o                         
   4  15   1          4.32         11.61        17.01 o                         
   5  15   1         64.27         55.14        19.39 o                         
   6  15   1          4.36        -12.42        20.53 o                         
   7  15   1        171.65        208.20        23.24 o                         
   8  15   1         38.62         30.27        21.34 o                         
   9  15   1         35.92         37.68        22.07 o                         
  10  15   1          3.63        -22.80        22.80 o                         
  11  15   1          0.56        -11.78        29.49 o                         
  12  15   1         16.61         -0.49        31.91 o                         
   1  16   1         76.30         93.47        19.03 o                         
   2  16   1         21.04         26.59        18.73 o                         
   3  16   1         30.40         49.75        19.18 o                         
   4  16   1         67.25        101.04        19.75 o                         
   5  16   1        112.52        106.54        21.00 o                         
   6  16   1         99.86         67.27        22.41 o                         
   7  16   1         11.89          1.31        22.65 o                         
   8  16   1          4.01         -1.49        23.16 o                         
   9  16   1          4.75        -13.34        26.70 o                         
  10  16   1          0.01        -27.26        27.26 o                         
   0  17   1        100.38        113.85        29.35 o                         
   1  17   1          3.04         -8.95        19.60 o                         
   2  17   1         10.31        -19.71        19.71 o                         
   3  17   1          0.46         -0.09        21.67 o                         
   4  17   1         11.82         11.30        20.20 o                         
   5  17   1         17.69         10.27        21.09 o                         
   6  17   1          0.05         -6.10        23.00 o                         
   7  17   1         74.58         28.14        26.68 o                         
   1  18   1         26.55         40.25        25.23 o                         
   0   0   2       7616.88       8172.91       667.83 o                         
   1   0   2        158.20        141.18        12.65 o                         
   2   0   2      37478.59      39806.09      1171.25 o                         
   3   0   2      18535.42      17935.30       652.76 o                         
   4   0   2      11248.49      10932.65       336.86 o                         
   5   0   2       6684.93       6278.75       230.08 o                         
   6   0   2       2308.55       2282.77        77.40 o                         
   7   0   2        931.53        900.94        35.99 o                         
   8   0   2       2804.85       2861.73        90.06 o                         
   9   0   2          0.42         -6.81         6.81 o                         
  10   0   2        679.90        698.43        27.92 o                         
  11   0   2        598.05        577.69        22.85 o                         
  12   0   2        209.40        180.42        13.27 o                         
  13   0   2        239.42        174.89        16.41 o                         
  14   0   2         16.03          7.88        16.50 o                         
  15   0   2         23.14         -6.24        20.02 o                         
  16   0   2        511.33        538.81        48.85 o                         
  17   0   2         12.25         27.54        26.23 o                         
  18   0   2          0.01         19.85        35.73 o                         
  19   0   2        197.79        194.89        43.53 o                         
  20   0   2         49.60        124.61        45.10 o                         
  21   0   2        234.57        299.26        57.23 o                         
  22   0   2          0.36        194.09        59.22 o                         
   1   1   2         35.74         31.83         4.40 o                         
   2   1   2      11927.53      11180.60       273.54 o                         
   3   1   2       2549.67       2389.02        59.09 o                         
   4   1   2        595.96        559.87        13.81 o                         
   5   1   2          4.26          2.79         3.38 o                         
   6   1   2        551.06        526.75        14.46 o                         
   7   1   2        721.06        741.35        19.51 o                         
   8   1   2       1828.27       1918.49        46.75 o                         
   9   1   2         28.85         49.54         8.45 o                         
  10   1   2        477.30        521.47        15.08 o                         
  11   1   2         17.89          6.76         7.40 o                         
  12   1   2        141.62        160.02        10.85 o                         
  13   1   2         59.67         61.86         9.80 o                         
  14   1   2        193.06        159.23        13.97 o                         
  15   1   2         37.90         40.24        12.31 o                         
  16   1   2        139.08        186.41        20.18 o                         
  17   1   2         13.08         28.62        22.08 o                         
  18   1   2          0.08         36.33        21.65 o                         
  19   1   2        154.07        203.48        26.01 o                         
  20   1   2        133.85        195.57        27.40 o                         
  21   1   2         72.47        143.16        35.17 o                         
   0   2   2      46493.25      40936.67      1256.45 o                         
   1   2   2      10468.63       9779.39       301.15 o                         
   2   2   2        633.94        644.19        19.54 o                         
   3   2   2       7482.78       7057.00       191.70 o                         
   4   2   2        289.72        335.78        10.89 o                         
   5   2   2        136.87        118.75         7.02 o                         
   6   2   2        222.40        221.95        10.60 o                         
   7   2   2       2271.99       2249.22        54.45 o                         
   8   2   2       8083.13       8116.90       184.76 o                         
   9   2   2          3.78         10.30         6.45 o                         
  10   2   2         80.65         87.28         7.33 o                         
  11   2   2        198.19        175.57        10.18 o                         
  12   2   2        143.73        134.10        10.00 o                         
  13   2   2       1212.59       1103.58        32.12 o                         
  14   2   2         47.83         55.40        11.88 o                         
  15   2   2         45.15         38.35        14.31 o                         
  16   2   2        215.24        207.59        26.32 o                         
  17   2   2         17.99         31.46        17.71 o                         
  18   2   2        120.01        113.72        20.46 o                         
  19   2   2        179.46        188.05        24.77 o                         
  20   2   2          7.12         45.51        26.07 o                         
  21   2   2         65.75        157.23        35.11 o                         
   1   3   2       5172.30       4831.03       149.24 o                         
   2   3   2       4560.47       4304.68       117.35 o                         
   3   3   2       4266.46       4083.45       111.69 o                         
   4   3   2         18.76         17.00         4.60 o                         
   5   3   2       2677.45       2589.11        64.81 o                         
   6   3   2        276.73        305.74         9.59 o                         
   7   3   2        106.99        124.90         6.94 o                         
   8   3   2        101.29        125.49         6.73 o                         
   9   3   2         29.12         20.89         8.08 o                         
  10   3   2        215.88        238.86         9.33 o                         
  11   3   2        207.83        227.52        10.22 o                         
  12   3   2        606.51        592.06        17.84 o                         
  13   3   2          1.73         11.99        10.61 o                         
  14   3   2       1654.21       1571.00        50.70 o                         
  15   3   2         79.58        100.73        15.60 o                         
  16   3   2        124.27        138.39        21.52 o                         
  17   3   2          1.40          4.93        18.18 o                         
  18   3   2         65.63         95.53        20.63 o                         
  19   3   2         29.43         43.23        21.08 o                         
  20   3   2        101.48        141.84        24.95 o                         
  21   3   2         10.95         68.06        37.19 o                         
   0   4   2        612.54        611.40        26.74 o                         
   1   4   2       1724.93       1588.05        49.84 o                         
   2   4   2        175.23        163.95         6.47 o                         
   3   4   2       2549.68       2457.74        67.60 o                         
   4   4   2        204.01        229.63         9.45 o                         
   5   4   2        199.52        246.77         9.14 o                         
   6   4   2        434.85        438.80        13.43 o                         
   7   4   2        510.85        554.70        17.53 o                         
   8   4   2        266.39        282.51        11.56 o                         
   9   4   2         44.54         32.15         6.59 o                         
  10   4   2        230.92        274.97        11.73 o                         
  11   4   2        781.82        749.31        21.83 o                         
  12   4   2        182.89        209.94        11.55 o                         
  13   4   2         41.40         21.86        11.20 o                         
  14   4   2        193.13        185.67        14.93 o                         
  15   4   2         57.57         56.24        14.96 o                         
  16   4   2         14.44         50.13        18.05 o                         
  17   4   2          0.65         16.80        19.41 o                         
  18   4   2        111.42        154.82        22.08 o                         
  19   4   2         54.92         84.41        22.68 o                         
  20   4   2        198.23        226.99        27.49 o                         
  21   4   2          0.84         59.29        27.83 o                         
   1   5   2        671.53        675.45        22.52 o                         
   2   5   2        769.74        695.99        21.96 o                         
   3   5   2        496.19        496.99        15.69 o                         
   4   5   2       1115.70       1205.24        34.57 o                         
   5   5   2        227.68        259.31         9.37 o                         
   6   5   2       3349.06       3472.48        91.04 o                         
   7   5   2        159.79        149.49         8.98 o                         
   8   5   2        275.14        274.04        10.63 o                         
   9   5   2          9.74          9.69         7.06 o                         
  10   5   2          0.17         -7.16         7.45 o                         
  11   5   2        618.46        595.04        19.36 o                         
  12   5   2        738.98        708.57        22.55 o                         
  13   5   2        495.12        540.70        23.93 o                         
  14   5   2          5.53         -9.17        12.81 o                         
  15   5   2         10.15         13.46        17.08 o                         
  16   5   2        300.45        310.08        23.43 o                         
  17   5   2        494.60        507.31        29.51 o                         
  18   5   2         23.88         25.43        20.81 o                         
  19   5   2         13.56         54.70        23.31 o                         
  20   5   2          6.78         30.59        24.31 o                         
  21   5   2         77.35        155.08        34.79 o                         
   0   6   2       3109.04       3240.02       134.21 o                         
   1   6   2       1735.87       1769.64        60.41 o                         
   2   6   2          6.13          0.26         6.67 o                         
   3   6   2       1290.79       1334.61        37.96 o                         
   4   6   2        141.98        131.40         7.38 o                         
   5   6   2        562.31        582.97        17.11 o                         
   6   6   2        578.90        622.92        18.46 o                         
   7   6   2       1263.39       1246.11        34.90 o                         
   8   6   2         11.40         12.35         6.80 o                         
   9   6   2         24.77         34.71         7.63 o                         
  10   6   2         11.61         16.29         8.37 o                         
  11   6   2        595.04        596.26        18.80 o                         
  12   6   2         29.72         25.54        12.48 o                         
  13   6   2       1758.72       1725.46        64.10 o                         
  14   6   2         99.73         98.08        15.59 o                         
  15   6   2        214.30        192.93        34.04 o                         
  16   6   2         91.63        131.88        22.66 o                         
  17   6   2          2.38         15.87        20.72 o                         
  18   6   2         28.46         30.18        28.69 o                         
  19   6   2        142.00        141.52        29.22 o                         
  20   6   2         21.62         47.59        31.81 o                         
   1   7   2          5.68         -0.34         5.33 o                         
   2   7   2         23.38          2.97         6.49 o                         
   3   7   2        557.65        593.44        22.92 o                         
   4   7   2        514.45        551.02        20.75 o                         
   5   7   2        283.68        287.53        11.78 o                         
   6   7   2        802.02        796.56        25.51 o                         
   7   7   2        231.93        233.83        11.82 o                         
   8   7   2        169.63        172.38         9.98 o                         
   9   7   2        574.87        544.44        18.34 o                         
  10   7   2        432.02        486.03        17.24 o                         
  11   7   2       1437.06       1386.66        42.53 o                         
  12   7   2         91.55        114.57        14.08 o                         
  13   7   2        335.82        323.02        18.94 o                         
  14   7   2         58.14         53.77        16.49 o                         
  15   7   2          9.90         24.87        19.26 o                         
  16   7   2        180.20        167.26        23.52 o                         
  17   7   2        103.72        134.04        39.41 o                         
  18   7   2         42.23         41.05        25.34 o                         
  19   7   2          2.78         -6.90        26.82 o                         
  20   7   2          1.56         56.44        35.51 o                         
   0   8   2       2019.45       2118.86        89.65 o                         
   1   8   2        472.23        533.08        19.98 o                         
   2   8   2        249.13        281.41        13.35 o                         
   3   8   2        705.49        680.29        24.81 o                         
   4   8   2         49.59         38.74         8.53 o                         
   5   8   2        314.05        338.42        14.67 o                         
   6   8   2        127.28        152.44        13.01 o                         
   7   8   2         90.97         84.43         9.61 o                         
   8   8   2         23.77         44.89         9.39 o                         
   9   8   2          6.21          7.19        10.91 o                         
  10   8   2        128.83        120.30        12.41 o                         
  11   8   2         28.55         27.08        12.55 o                         
  12   8   2         35.99         27.48        14.98 o                         
  13   8   2         23.56         16.92        18.03 o                         
  14   8   2         90.79         89.48        18.71 o                         
  15   8   2         43.78         52.18        21.65 o                         
  16   8   2          5.69        -16.24        21.82 o                         
  17   8   2          0.01         -2.76        25.67 o                         
  18   8   2         25.94         14.36        27.18 o                         
  19   8   2          2.01         16.29        57.93 o                         
   1   9   2        614.59        625.98        21.84 o                         
   2   9   2        332.92        306.27        14.56 o                         
   3   9   2          0.89         -3.66         7.94 o                         
   4   9   2         63.53         83.64         9.41 o                         
   5   9   2          1.47          1.71         8.53 o                         
   6   9   2       1450.46       1479.83        49.85 o                         
   7   9   2        278.64        263.32        13.67 o                         
   8   9   2        413.79        400.28        18.40 o                         
   9   9   2        300.97        326.26        22.31 o                         
  10   9   2        159.44        139.51        16.36 o                         
  11   9   2        463.02        495.20        42.90 o                         
  12   9   2         19.83         15.86        17.12 o                         
  13   9   2          5.47         11.23        17.31 o                         
  14   9   2         40.70         -3.02        20.68 o                         
  15   9   2        304.86        320.47        28.20 o                         
  16   9   2         31.66         18.71        23.79 o                         
  17   9   2         99.59        111.83        27.27 o                         
  18   9   2        425.68        502.59        85.04 o                         
  19   9   2          8.96         27.41        63.97 o                         
   0  10   2        408.65        407.84        23.22 o                         
   1  10   2       1111.36       1131.37        38.99 o                         
   2  10   2          0.63          4.43         8.42 o                         
   3  10   2         12.83         25.48         8.76 o                         
   4  10   2        159.65        144.27        11.51 o                         
   5  10   2        187.49        193.89        13.69 o                         
   6  10   2         50.60         56.50        10.56 o                         
   7  10   2         48.73         60.71        22.88 o                         
   8  10   2        504.04        486.81        22.49 o                         
   9  10   2        494.54        524.06        27.97 o                         
  10  10   2          0.32         -7.63        16.55 o                         
  11  10   2         24.30         29.51        20.63 o                         
  12  10   2        201.21        211.73        19.02 o                         
  13  10   2          0.91         -7.86        20.35 o                         
  14  10   2         57.19         61.31        41.30 o                         
  15  10   2          9.81          5.37        27.11 o                         
  16  10   2        502.96        534.39        45.63 o                         
  17  10   2          1.97          7.42        45.63 o                         
  18  10   2         74.12         46.40        48.33 o                         
   1  11   2         28.33         29.30         9.15 o                         
   2  11   2         89.85        117.09        10.78 o                         
   3  11   2         16.91         17.30         9.66 o                         
   4  11   2         72.94         80.50        11.16 o                         
   5  11   2        313.85        340.65        17.69 o                         
   6  11   2        190.77        204.68        16.82 o                         
   7  11   2        864.84        787.24        33.45 o                         
   8  11   2       1137.50       1058.75        54.18 o                         
   9  11   2        150.86        175.06        33.97 o                         
  10  11   2        228.88        183.55        22.95 o                         
  11  11   2         35.21         11.38        19.09 o                         
  12  11   2        106.43         96.31        22.34 o                         
  13  11   2         26.01         -8.58        24.70 o                         
  14  11   2         85.89         86.85        27.10 o                         
  15  11   2        110.48         84.41        27.30 o                         
  16  11   2        136.64         48.53        33.22 o                         
  17  11   2          0.74        -33.25        33.25 o                         
   0  12   2       1577.31       1579.10        62.88 o                         
   1  12   2        191.74        154.94        12.02 o                         
   2  12   2         17.04         15.88        11.10 o                         
   3  12   2        960.34        980.08        36.06 o                         
   4  12   2          2.93          8.75        12.07 o                         
   5  12   2         29.07         12.00        12.44 o                         
   6  12   2        309.01        311.17        19.58 o                         
   7  12   2          1.60          4.10        17.78 o                         
   8  12   2        287.52        275.88        21.30 o                         
   9  12   2         25.97         -3.42        20.18 o                         
  10  12   2        129.90        104.83        23.18 o                         
  11  12   2         94.02         83.60        21.51 o                         
  12  12   2        361.53        333.41        30.54 o                         
  13  12   2          1.21        -13.51        23.51 o                         
  14  12   2         10.41        -17.10        28.34 o                         
  15  12   2         11.43          2.33        36.65 o                         
  16  12   2          0.00        -16.05        32.94 o                         
   1  13   2        348.09        335.55        17.60 o                         
   2  13   2        105.96        110.58        12.66 o                         
   3  13   2          2.90        -12.83        12.83 o                         
   4  13   2        154.60        179.02        16.55 o                         
   5  13   2         24.50         10.15        17.31 o                         
   6  13   2        257.58        257.47        19.89 o                         
   7  13   2        509.12        489.82        31.37 o                         
   8  13   2          5.21          5.68        18.28 o                         
   9  13   2         29.11         39.70        21.21 o                         
  10  13   2        206.30        203.56        22.83 o                         
  11  13   2         26.76          5.22        24.90 o                         
  12  13   2         97.06        108.63        30.89 o                         
  13  13   2         86.14         44.26        30.00 o                         
  14  13   2         46.91         28.29        32.10 o                         
  15  13   2         18.73         10.78        39.85 o                         
   0  14   2        307.95        321.43        26.72 o                         
   1  14   2        153.03        181.18        15.84 o                         
   2  14   2         15.28          0.66        12.95 o                         
   3  14   2          5.56         -0.43        13.02 o                         
   4  14   2          8.11          6.88        15.22 o                         
   5  14   2          2.59         -2.01        16.85 o                         
   6  14   2        128.65        113.33        17.37 o                         
   7  14   2        112.78        183.67        26.50 o                         
   8  14   2         57.58         44.42        18.97 o                         
   9  14   2        224.83        237.17        24.70 o                         
  10  14   2          1.04          7.10        28.81 o                         
  11  14   2         27.20         20.37        23.94 o                         
  12  14   2          1.04        -14.43        27.05 o                         
  13  14   2         90.10         -7.14        41.65 o                         
   1  15   2          2.94         41.59        15.37 o                         
   2  15   2          8.19          5.82        16.35 o                         
   3  15   2         86.37         87.87        16.16 o                         
   4  15   2        106.25        109.50        18.10 o                         
   5  15   2        102.56         99.00        19.98 o                         
   6  15   2         37.13         21.48        19.36 o                         
   7  15   2          2.49        -12.09        19.82 o                         
   8  15   2         29.37          6.35        20.79 o                         
   9  15   2         24.16         -1.30        24.43 o                         
  10  15   2          1.79        -26.01        26.01 o                         
  11  15   2          5.40        -26.11        26.11 o                         
  12  15   2         16.79        -56.44        56.44 o                         
   0  16   2        224.16        301.63        26.62 o                         
   1  16   2         10.14         28.79        16.49 o                         
   2  16   2          7.49         12.25        16.58 o                         
   3  16   2         78.00         44.88        17.71 o                         
   4  16   2         12.67         -8.60        17.95 o                         
   5  16   2         49.94         63.09        20.44 o                         
   6  16   2        103.79        121.81        23.19 o                         
   7  16   2         69.17         35.10        22.55 o                         
   8  16   2          6.75        -11.64        26.22 o                         
   9  16   2         97.40         85.95        32.54 o                         
   1  17   2         16.22         18.64        19.90 o                         
   2  17   2          5.14         18.41        20.15 o                         
   3  17   2          8.46          3.37        20.23 o                         
   4  17   2         89.02         96.69        21.67 o                         
   5  17   2         23.99         16.60        24.66 o                         
   6  17   2         71.36         72.09        22.58 o                         
   1   0   3      28074.72      26238.76      2142.01 o                         
   2   0   3       2384.08       2339.23       111.67 o                         
   3   0   3        593.47        567.84        22.39 o                         
   4   0   3       6461.83       6779.57       276.30 o                         
   5   0   3       4941.42       4843.09       177.22 o                         
   6   0   3        202.86        241.51        12.52 o                         
   7   0   3       9335.93       9617.77       297.46 o                         
   8   0   3          0.29         -6.63         6.63 o                         
   9   0   3        559.12        619.80        23.47 o                         
  10   0   3       2846.62       2724.29        87.42 o                         
  11   0   3       1364.79       1326.24        48.84 o                         
  12   0   3        491.64        442.45        32.85 o                         
  13   0   3       1884.74       1868.89        73.61 o                         
  14   0   3        173.68        180.07        19.49 o                         
  15   0   3         55.79         79.67        19.74 o                         
  16   0   3        700.11        720.34        52.62 o                         
  17   0   3         33.13        154.02        59.07 o                         
  18   0   3          1.51         13.66        26.82 o                         
  19   0   3        146.83        123.86        31.49 o                         
  20   0   3         58.48        149.78        50.35 o                         
  21   0   3         84.43        127.68        45.65 o                         
   0   1   3       2716.18       2886.53       136.98 o                         
   1   1   3      33621.90      34984.23       780.04 o                         
   2   1   3      11942.92      11782.38       363.34 o                         
   3   1   3       6411.33       6554.81       169.17 o                         
   4   1   3        471.57        462.96        12.56 o                         
   5   1   3          4.29          1.30         4.99 o                         
   6   1   3        360.52        384.53        10.53 o                         
   7   1   3        340.78        376.08        11.01 o                         
   8   1   3        207.73        246.38         8.35 o                         
   9   1   3        586.06        640.82        17.03 o                         
  10   1   3        543.45        581.32        16.17 o                         
  11   1   3         62.06         60.97         7.97 o                         
  12   1   3         15.79          0.48         8.21 o                         
  13   1   3         22.31         52.08        12.35 o                         
  14   1   3         67.94        126.18        27.63 o                         
  15   1   3        600.61        558.34        25.24 o                         
  16   1   3         76.16        134.10        32.38 o                         
  17   1   3        664.72        652.10        40.30 o                         
  18   1   3         82.78         83.96        25.72 o                         
  19   1   3        104.42        131.92        25.67 o                         
  20   1   3        330.69        406.74        34.18 o                         
  21   1   3          2.42        135.52        30.94 o                         
   1   2   3       1607.38       1488.14        46.85 o                         
   2   2   3       1482.82       1506.37        44.24 o                         
   3   2   3        675.21        720.32        21.11 o                         
   4   2   3        480.81        497.26        15.57 o                         
   5   2   3        848.16        934.00        25.85 o                         
   6   2   3        668.19        705.91        19.51 o                         
   7   2   3       1266.64       1171.53        29.54 o                         
   8   2   3         59.46         36.76         5.62 o                         
   9   2   3       1257.07       1236.56        30.22 o                         
  10   2   3         11.50         12.99         5.98 o                         
  11   2   3          2.38         -7.00         7.88 o                         
  12   2   3          0.35         -8.48         8.48 o                         
  13   2   3        112.00        115.41        12.35 o                         
  14   2   3       1286.78       1251.29        42.56 o                         
  15   2   3        231.95        256.35        29.69 o                         
  16   2   3         52.08         50.67        16.85 o                         
  17   2   3         17.98         37.78        16.70 o                         
  18   2   3          4.26          9.92        22.54 o                         
  19   2   3         22.55         46.76        25.08 o                         
  20   2   3         62.69        116.65        27.74 o                         
  21   2   3         69.35        107.80        31.48 o                         
   0   3   3       6259.98       6107.36       223.42 o                         
   1   3   3        715.87        737.21        21.05 o                         
   2   3   3        558.22        556.85        17.60 o                         
   3   3   3       1611.70       1611.08        44.67 o                         
   4   3   3       1124.64       1141.47        34.46 o                         
   5   3   3         54.09         68.69         4.95 o                         
   6   3   3       1434.23       1481.61        38.04 o                         
   7   3   3          1.74         -7.65         7.65 o                         
   8   3   3         28.44         18.13         6.51 o                         
   9   3   3         97.40        111.60         7.41 o                         
  10   3   3         15.94          7.27         7.00 o                         
  11   3   3        169.28        197.74        10.26 o                         
  12   3   3         38.05         42.70         9.24 o                         
  13   3   3        144.03        135.41        12.60 o                         
  14   3   3          2.47          4.20        12.47 o                         
  15   3   3         14.98          3.65        14.65 o                         
  16   3   3        263.72        250.28        20.44 o                         
  17   3   3        254.31        274.76        25.22 o                         
  18   3   3          0.05          1.44        20.10 o                         
  19   3   3          7.90         38.74        21.96 o                         
  20   3   3         57.82        112.69        28.49 o                         
  21   3   3         75.25        168.62        32.72 o                         
   1   4   3          4.18         -0.51         4.36 o                         
   2   4   3        206.54        165.50         7.51 o                         
   3   4   3        586.44        606.80        16.91 o                         
   4   4   3         56.42         43.11         5.08 o                         
   5   4   3        406.53        383.66        11.72 o                         
   6   4   3       2655.64       2809.37        67.45 o                         
   7   4   3         79.99         76.26         6.13 o                         
   8   4   3        389.75        440.14        14.32 o                         
   9   4   3        306.68        307.32        11.85 o                         
  10   4   3        527.47        532.07        16.56 o                         
  11   4   3         86.62         71.60         9.40 o                         
  12   4   3        336.14        308.33        15.34 o                         
  13   4   3        340.16        357.97        18.54 o                         
  14   4   3          9.82         18.75        18.91 o                         
  15   4   3        127.24         94.31        25.76 o                         
  16   4   3         14.28          6.74        18.01 o                         
  17   4   3         28.85         33.66        19.86 o                         
  18   4   3          4.26         17.70        22.26 o                         
  19   4   3        189.60        208.48        27.07 o                         
  20   4   3          6.28         23.18        25.24 o                         
  21   4   3          5.37         67.64        30.17 o                         
   0   5   3        131.15        113.67        10.64 o                         
   1   5   3        180.31        180.98         8.85 o                         
   2   5   3        466.03        480.50        16.02 o                         
   3   5   3         11.00         25.21         8.17 o                         
   4   5   3         36.87         32.95         5.58 o                         
   5   5   3         85.64        105.46         6.62 o                         
   6   5   3        201.44        222.06         8.85 o                         
   7   5   3         51.62         51.34         6.19 o                         
   8   5   3         39.25         39.20         7.05 o                         
   9   5   3        584.08        565.19        18.01 o                         
  10   5   3        397.90        387.85        14.93 o                         
  11   5   3        279.74        283.36        11.97 o                         
  12   5   3         17.12         13.23        15.40 o                         
  13   5   3       2472.00       2376.91        83.92 o                         
  14   5   3       1164.73       1147.36        46.60 o                         
  15   5   3        105.32        103.07        19.78 o                         
  16   5   3          0.13         -7.81        18.80 o                         
  17   5   3         21.63         34.12        21.24 o                         
  18   5   3        197.46        180.16        25.71 o                         
  19   5   3          1.99         30.07        26.12 o                         
  20   5   3         11.31         22.50        34.36 o                         
   1   6   3        454.55        487.92        17.54 o                         
   2   6   3         38.99         36.90         5.00 o                         
   3   6   3        167.49        182.34         9.49 o                         
   4   6   3        150.08        208.89         7.98 o                         
   5   6   3         31.01         23.03         5.63 o                         
   6   6   3          0.16         -4.79         6.19 o                         
   7   6   3        106.98        101.48         7.95 o                         
   8   6   3       1230.26       1235.64        35.40 o                         
   9   6   3        313.90        325.53        12.75 o                         
  10   6   3          2.91         -8.36         8.36 o                         
  11   6   3       3447.04       3391.05        95.43 o                         
  12   6   3        481.80        476.70        21.89 o                         
  13   6   3         49.82         50.60        17.49 o                         
  14   6   3         41.77          9.06        16.13 o                         
  15   6   3         86.46         61.38        17.64 o                         
  16   6   3          0.00        -20.68        23.57 o                         
  17   6   3        867.93        865.60        43.73 o                         
  18   6   3          3.76         25.58        22.76 o                         
  19   6   3         32.55         73.67        25.68 o                         
  20   6   3         87.65        121.49        30.30 o                         
   0   7   3        368.60        383.99        25.84 o                         
   1   7   3       1229.50       1226.16        39.86 o                         
   2   7   3        739.97        796.80        27.15 o                         
   3   7   3        438.32        430.59        16.48 o                         
   4   7   3        181.63        221.86         9.91 o                         
   5   7   3        135.03        133.31         7.51 o                         
   6   7   3         72.82         63.30         7.19 o                         
   7   7   3        712.63        768.57        23.72 o                         
   8   7   3        174.35        168.19        11.83 o                         
   9   7   3        803.57        799.05        24.16 o                         
  10   7   3         44.08         41.19        10.15 o                         
  11   7   3        173.71        169.80        14.55 o                         
  12   7   3         13.34         18.45        13.75 o                         
  13   7   3        625.69        616.33        26.80 o                         
  14   7   3         53.10         48.33        16.74 o                         
  15   7   3         23.10         16.71        17.81 o                         
  16   7   3         14.37         -5.24        21.42 o                         
  17   7   3         74.57         58.77        23.72 o                         
  18   7   3        192.25        190.79        27.06 o                         
  19   7   3         20.88         47.78        32.77 o                         
   1   8   3         18.99          6.37         6.26 o                         
   2   8   3        274.07        299.69        13.10 o                         
   3   8   3        272.19        272.16        12.37 o                         
   4   8   3         18.10          9.58         7.12 o                         
   5   8   3        231.83        225.70        11.47 o                         
   6   8   3         24.02         21.24         7.85 o                         
   7   8   3        358.76        314.37        14.60 o                         
   8   8   3        464.27        459.18        18.02 o                         
   9   8   3         63.50         66.41        10.32 o                         
  10   8   3        438.53        422.96        18.43 o                         
  11   8   3       2270.49       2158.31        76.34 o                         
  12   8   3        307.95        323.29        29.25 o                         
  13   8   3          0.20        -11.26        17.11 o                         
  14   8   3        102.45         92.28        17.63 o                         
  15   8   3         36.69         57.91        19.65 o                         
  16   8   3         63.01          8.40        20.74 o                         
  17   8   3         30.22         73.72        24.84 o                         
  18   8   3         62.80        129.91        28.52 o                         
  19   8   3          5.18         75.80        77.04 o                         
   0   9   3        243.09        256.45        14.60 o                         
   1   9   3         22.65          7.45         6.05 o                         
   2   9   3        177.22        171.61         9.85 o                         
   3   9   3         22.60         22.97         8.08 o                         
   4   9   3        229.47        238.08        14.42 o                         
   5   9   3       1525.96       1500.94        49.52 o                         
   6   9   3        122.02        140.21        11.51 o                         
   7   9   3        184.91        167.45        13.40 o                         
   8   9   3        225.83        197.30        15.64 o                         
   9   9   3        105.73         90.28        13.95 o                         
  10   9   3         82.41         85.79        13.32 o                         
  11   9   3         85.35        105.25        14.33 o                         
  12   9   3         71.26         75.04        16.48 o                         
  13   9   3         11.81          7.36        15.41 o                         
  14   9   3          1.65         17.91        17.54 o                         
  15   9   3         19.83         68.38        22.99 o                         
  16   9   3          9.15        -12.93        33.69 o                         
  17   9   3        122.51         98.42        28.04 o                         
  18   9   3         49.48        164.59        42.64 o                         
   1  10   3          1.90          6.21         7.51 o                         
   2  10   3        356.15        372.34        14.87 o                         
   3  10   3         40.23         47.99         8.75 o                         
   4  10   3         55.36         70.85        10.63 o                         
   5  10   3       1332.93       1312.89        44.71 o                         
   6  10   3         48.83         46.66        10.88 o                         
   7  10   3          8.45         -1.19        11.51 o                         
   8  10   3        177.00        158.28        15.30 o                         
   9  10   3        130.21        106.66        15.31 o                         
  10  10   3        216.33        228.97        23.17 o                         
  11  10   3        339.02        328.52        23.22 o                         
  12  10   3          0.04         10.81        16.63 o                         
  13  10   3        161.19        136.60        19.68 o                         
  14  10   3          1.73         -1.14        22.41 o                         
  15  10   3         26.94         -1.09        26.58 o                         
  16  10   3         35.14         74.62        39.95 o                         
  17  10   3         46.67         -9.63        52.28 o                         
   0  11   3        161.86        205.15        15.49 o                         
   1  11   3        648.15        654.37        21.16 o                         
   2  11   3          7.65         14.81         9.47 o                         
   3  11   3       5301.02       5457.00       159.94 o                         
   4  11   3        324.79        374.54        17.82 o                         
   5  11   3          1.08         -2.04        12.84 o                         
   6  11   3        247.83        233.63        16.54 o                         
   7  11   3        263.29        278.18        18.15 o                         
   8  11   3         79.75         73.42        15.82 o                         
   9  11   3        140.20        146.35        29.58 o                         
  10  11   3         40.03         42.58        25.21 o                         
  11  11   3          7.11         11.96        16.86 o                         
  12  11   3         16.65         13.11        19.80 o                         
  13  11   3          3.98        -16.63        21.20 o                         
  14  11   3         39.41         -1.69        25.89 o                         
  15  11   3        169.25        195.65        31.57 o                         
  16  11   3          8.39          1.24        43.24 o                         
   1  12   3        133.63        119.01        10.06 o                         
   2  12   3        197.10        182.27        13.39 o                         
   3  12   3        116.17        127.03        11.93 o                         
   4  12   3        327.76        328.62        17.66 o                         
   5  12   3          3.46          2.66        13.09 o                         
   6  12   3        294.37        340.12        23.81 o                         
   7  12   3        415.68        415.39        22.25 o                         
   8  12   3        265.36        236.41        19.32 o                         
   9  12   3        285.02        280.75        24.12 o                         
  10  12   3         53.73         14.79        17.87 o                         
  11  12   3         19.17         11.15        22.67 o                         
  12  12   3         12.05         17.09        21.15 o                         
  13  12   3        187.60        176.11        26.69 o                         
  14  12   3          0.77         -7.88        28.92 o                         
  15  12   3         29.69         65.84        36.08 o                         
   0  13   3        497.00        470.12        28.48 o                         
   1  13   3          4.28          5.16        11.20 o                         
   2  13   3        341.46        330.63        17.20 o                         
   3  13   3        812.16        849.96        31.07 o                         
   4  13   3          3.07          3.95        13.32 o                         
   5  13   3        408.70        424.33        21.49 o                         
   6  13   3         55.72         73.86        20.83 o                         
   7  13   3        225.60        217.19        22.86 o                         
   8  13   3         95.50         87.07        19.35 o                         
   9  13   3          4.55        -16.93        20.47 o                         
  10  13   3         10.89        -14.47        20.74 o                         
  11  13   3         71.23         26.23        21.60 o                         
  12  13   3         17.60         -0.21        23.22 o                         
  13  13   3          6.92        -29.28        29.28 o                         
  14  13   3         14.58         -1.92        45.36 o                         
   1  14   3          7.47         39.07        13.22 o                         
   2  14   3          5.96         15.32        12.13 o                         
   3  14   3        229.31        235.14        16.09 o                         
   4  14   3         38.14         45.23        14.58 o                         
   5  14   3         46.63         50.24        24.15 o                         
   6  14   3        295.89        324.63        21.50 o                         
   7  14   3         18.51         13.16        18.05 o                         
   8  14   3         30.66         25.00        23.69 o                         
   9  14   3          8.95        -20.87        20.87 o                         
  10  14   3         24.86         14.77        24.43 o                         
  11  14   3        132.93        107.96        27.75 o                         
  12  14   3         14.53         -3.65        26.59 o                         
  13  14   3         92.64        145.30        32.85 o                         
   0  15   3        521.91        570.13        31.70 o                         
   1  15   3        267.91        291.07        18.10 o                         
   2  15   3         30.15         17.80        15.38 o                         
   3  15   3         17.30         38.07        15.00 o                         
   4  15   3         23.09         33.02        15.71 o                         
   5  15   3          3.06        -17.70        17.70 o                         
   6  15   3         68.49         70.65        22.70 o                         
   7  15   3         78.56         59.73        21.81 o                         
   8  15   3          0.34        -20.92        20.92 o                         
   9  15   3         40.18         26.04        22.20 o                         
  10  15   3          8.56        -25.17        25.17 o                         
  11  15   3         13.29        -26.48        26.48 o                         
   1  16   3          1.97         27.62        21.01 o                         
   2  16   3          7.52         40.47        15.84 o                         
   3  16   3          3.60         26.31        19.14 o                         
   4  16   3        207.88        251.64        19.37 o                         
   5  16   3        150.20        172.30        20.50 o                         
   6  16   3          0.19         -8.20        20.11 o                         
   7  16   3        121.07        112.10        30.66 o                         
   8  16   3          2.40        -25.32        25.32 o                         
   9  16   3        111.90         75.34        27.44 o                         
   0  17   3          0.71         27.47        28.62 o                         
   1  17   3         60.01         43.41        20.86 o                         
   2  17   3          7.81          9.40        21.23 o                         
   3  17   3         30.50          7.93        22.02 o                         
   4  17   3          2.94         -0.59        22.06 o                         
   5  17   3         34.36         26.24        23.65 o                         
   0   0   4      17004.87      17894.01      1461.59 o                         
   1   0   4       2065.63       2162.97       103.65 o                         
   2   0   4        292.62        288.63        17.61 o                         
   3   0   4       1581.08       1570.32        76.22 o                         
   4   0   4        237.38        194.47        10.25 o                         
   5   0   4       1514.48       1667.01        62.94 o                         
   6   0   4       3572.95       3712.75       136.83 o                         
   7   0   4       4642.86       4717.30       158.42 o                         
   8   0   4       3764.54       3850.20       129.99 o                         
   9   0   4       1617.47       1560.47        55.29 o                         
  10   0   4        158.82        167.07        11.98 o                         
  11   0   4       3279.30       3338.75       105.98 o                         
  12   0   4         13.47          4.00        12.48 o                         
  13   0   4         98.51         98.72        20.50 o                         
  14   0   4        390.98        420.34        31.23 o                         
  15   0   4          2.19         75.31        33.19 o                         
  16   0   4         96.88        164.01        26.52 o                         
  17   0   4        592.78        670.26        85.34 o                         
  18   0   4         47.72         81.41        30.48 o                         
  19   0   4         71.67        124.33        39.13 o                         
  20   0   4        412.97        555.65        64.04 o                         
  21   0   4         26.58        138.10        55.63 o                         
   1   1   4       4195.31       4520.72       159.31 o                         
   2   1   4       1274.22       1258.94        43.55 o                         
   3   1   4         44.31         39.28         8.13 o                         
   4   1   4        351.79        364.20        12.97 o                         
   5   1   4          3.37          6.07         4.48 o                         
   6   1   4        443.18        462.15        13.94 o                         
   7   1   4        979.00       1130.41        29.88 o                         
   8   1   4          7.75         13.82         5.52 o                         
   9   1   4       1016.49       1054.63        26.56 o                         
  10   1   4          3.37          6.79         6.89 o                         
  11   1   4          0.01          5.42         9.32 o                         
  12   1   4         20.43         13.28         8.73 o                         
  13   1   4         69.20         61.12        11.44 o                         
  14   1   4        306.40        339.47        17.12 o                         
  15   1   4        746.47        722.22        29.65 o                         
  16   1   4        112.88         92.73        17.94 o                         
  17   1   4        572.75        558.55        36.67 o                         
  18   1   4        194.46        179.46        28.21 o                         
  19   1   4         50.48        109.59        26.06 o                         
  20   1   4         13.32         84.90        28.49 o                         
  21   1   4          2.36         84.14        32.33 o                         
   0   2   4          8.39          0.94         6.62 o                         
   1   2   4        584.91        540.97        18.77 o                         
   2   2   4       1036.54       1069.79        34.85 o                         
   3   2   4       3296.95       3322.31       103.76 o                         
   4   2   4        370.53        381.18        16.09 o                         
   5   2   4        233.29        221.45         8.27 o                         
   6   2   4         86.92         84.49         6.00 o                         
   7   2   4        105.69         97.10         5.81 o                         
   8   2   4        496.99        528.65        14.33 o                         
   9   2   4        721.73        738.41        19.10 o                         
  10   2   4        380.50        403.54        13.69 o                         
  11   2   4        214.57        204.89        10.44 o                         
  12   2   4        761.94        770.37        25.22 o                         
  13   2   4        640.33        599.05        24.54 o                         
  14   2   4        235.69        245.08        17.29 o                         
  15   2   4        549.12        492.36        28.84 o                         
  16   2   4         19.26          8.88        18.16 o                         
  17   2   4          4.98         37.61        27.72 o                         
  18   2   4         53.30         63.10        24.66 o                         
  19   2   4          0.26         33.50        28.20 o                         
  20   2   4         22.08         46.57        34.21 o                         
  21   2   4          0.83         71.05        34.76 o                         
   1   3   4       2794.57       2777.91        81.11 o                         
   2   3   4        521.25        592.13        17.70 o                         
   3   3   4       1090.33       1066.03        32.80 o                         
   4   3   4        169.03        167.91         8.42 o                         
   5   3   4         66.98         93.63         5.64 o                         
   6   3   4       1190.41       1276.22        33.44 o                         
   7   3   4        892.69        835.50        22.23 o                         
   8   3   4       1143.02       1127.22        29.35 o                         
   9   3   4          0.80         -7.47         7.47 o                         
  10   3   4        393.93        394.47        14.73 o                         
  11   3   4         46.94         45.11         9.36 o                         
  12   3   4        677.98        614.88        22.59 o                         
  13   3   4        140.32        128.02        19.03 o                         
  14   3   4         33.02         12.31        13.81 o                         
  15   3   4        124.16        116.63        19.12 o                         
  16   3   4        528.96        565.57        29.47 o                         
  17   3   4         10.14         24.07        27.09 o                         
  18   3   4         11.11         31.42        24.85 o                         
  19   3   4         37.05        110.43        29.73 o                         
  20   3   4          0.08         48.83        35.95 o                         
   0   4   4        544.37        529.84        20.64 o                         
   1   4   4        121.92        120.37         5.38 o                         
   2   4   4        237.58        233.67         9.10 o                         
   3   4   4         62.86         75.81         7.50 o                         
   4   4   4          3.46          1.27         5.37 o                         
   5   4   4       3744.16       3886.42       113.22 o                         
   6   4   4        656.90        659.41        18.74 o                         
   7   4   4         15.55         17.05         5.64 o                         
   8   4   4        533.45        586.15        19.80 o                         
   9   4   4          0.16         -6.02         7.21 o                         
  10   4   4          4.61          2.30         7.87 o                         
  11   4   4          9.91         -3.42         8.89 o                         
  12   4   4         81.62        106.85        16.65 o                         
  13   4   4        455.75        402.73        21.69 o                         
  14   4   4          0.30        -14.23        14.23 o                         
  15   4   4        292.67        337.16        24.82 o                         
  16   4   4          7.93        -13.93        18.96 o                         
  17   4   4          0.11         24.75        21.93 o                         
  18   4   4         12.61         37.95        21.58 o                         
  19   4   4         74.84        120.50        27.32 o                         
  20   4   4         30.77         94.48        38.56 o                         
   1   5   4       1737.71       1761.77        55.58 o                         
   2   5   4       1187.08       1179.87        37.67 o                         
   3   5   4       5729.70       5853.91       215.25 o                         
   4   5   4         39.94         46.53         7.75 o                         
   5   5   4         30.52         16.78         4.92 o                         
   6   5   4        685.86        661.94        19.91 o                         
   7   5   4        791.99        781.53        22.23 o                         
   8   5   4          9.35         -2.83         7.27 o                         
   9   5   4         85.77         74.67         9.54 o                         
  10   5   4          0.22          2.68        10.33 o                         
  11   5   4        762.56        749.09        25.57 o                         
  12   5   4        279.59        276.23        18.64 o                         
  13   5   4          0.13         11.77        13.44 o                         
  14   5   4         51.12         43.98        14.92 o                         
  15   5   4         68.77         76.05        17.48 o                         
  16   5   4         35.67          6.69        18.43 o                         
  17   5   4         44.99         61.87        28.94 o                         
  18   5   4        102.20        128.59        25.63 o                         
  19   5   4         33.95         20.46        26.86 o                         
  20   5   4         68.32        103.05        30.79 o                         
   0   6   4        275.84        259.52        11.21 o                         
   1   6   4       2581.11       2646.05        83.18 o                         
   2   6   4       1056.19       1078.72        46.87 o                         
   3   6   4        733.15        742.98        25.34 o                         
   4   6   4        126.56        130.80         8.02 o                         
   5   6   4         26.42         35.07         4.64 o                         
   6   6   4          0.26          0.28         5.22 o                         
   7   6   4         37.49         45.79         6.57 o                         
   8   6   4        291.63        336.77        13.96 o                         
   9   6   4          1.37          0.37         8.15 o                         
  10   6   4        580.85        605.90        20.44 o                         
  11   6   4         67.92         55.27        11.23 o                         
  12   6   4         35.76         31.96        12.30 o                         
  13   6   4       3386.26       3204.94       103.19 o                         
  14   6   4        340.50        349.90        20.58 o                         
  15   6   4          2.10         -8.73        15.67 o                         
  16   6   4          0.27        -12.75        20.54 o                         
  17   6   4         48.81         55.76        22.19 o                         
  18   6   4        151.33        169.61        32.08 o                         
  19   6   4          7.26         26.70        47.36 o                         
   1   7   4       1342.60       1383.58        48.34 o                         
   2   7   4         57.35         62.94         7.37 o                         
   3   7   4        195.68        196.81        11.05 o                         
   4   7   4         24.48         16.73         7.72 o                         
   5   7   4        580.33        596.12        19.75 o                         
   6   7   4          6.50         -2.10         5.55 o                         
   7   7   4        790.16        838.38        24.24 o                         
   8   7   4        573.25        558.94        19.10 o                         
   9   7   4        159.31        142.14        10.91 o                         
  10   7   4          6.90          9.03         9.99 o                         
  11   7   4       3183.80       3146.41        94.41 o                         
  12   7   4        410.96        398.99        20.29 o                         
  13   7   4         13.29         16.59        15.65 o                         
  14   7   4        175.19        152.75        17.84 o                         
  15   7   4          1.55        -11.53        17.26 o                         
  16   7   4        102.82        114.38        21.54 o                         
  17   7   4         57.48        100.89        25.12 o                         
  18   7   4        186.90        237.96        30.18 o                         
  19   7   4         50.14         51.97        36.97 o                         
   0   8   4         22.23         20.53         6.37 o                         
   1   8   4         53.07         56.70         6.85 o                         
   2   8   4        182.47        206.63        11.56 o                         
   3   8   4         83.25         88.31         9.73 o                         
   4   8   4        156.81        166.13         9.15 o                         
   5   8   4         35.97         43.97         8.81 o                         
   6   8   4       1547.77       1545.81        45.12 o                         
   7   8   4         88.60         95.18         8.38 o                         
   8   8   4         95.19        101.15         9.68 o                         
   9   8   4        412.03        402.06        19.02 o                         
  10   8   4         77.51         92.49        11.93 o                         
  11   8   4         76.59         93.26        13.24 o                         
  12   8   4        690.18        704.56        30.64 o                         
  13   8   4        120.15        163.21        33.08 o                         
  14   8   4         19.97         -2.32        15.87 o                         
  15   8   4        195.61        188.79        20.10 o                         
  16   8   4          0.79        -10.46        35.40 o                         
  17   8   4          8.86         42.85        30.37 o                         
  18   8   4         27.50         11.67        40.43 o                         
   1   9   4        849.63        800.70        23.51 o                         
   2   9   4        127.43        118.57         8.53 o                         
   3   9   4       1021.48       1101.06        37.14 o                         
   4   9   4          0.86         -7.85         9.79 o                         
   5   9   4         58.27         60.56         8.39 o                         
   6   9   4        155.25        158.04        11.16 o                         
   7   9   4          4.33          3.68         9.40 o                         
   8   9   4       1000.74        954.81        33.02 o                         
   9   9   4        292.92        244.02        16.48 o                         
  10   9   4        156.00        134.38        12.86 o                         
  11   9   4         27.88         46.13        14.61 o                         
  12   9   4         26.19         52.81        14.87 o                         
  13   9   4        316.33        326.56        20.92 o                         
  14   9   4         14.69         -2.23        18.59 o                         
  15   9   4         93.50         91.91        20.03 o                         
  16   9   4         10.01         29.01        38.13 o                         
  17   9   4          5.52         -7.90        26.92 o                         
  18   9   4        179.24        249.51        37.37 o                         
   0  10   4          0.02          7.33         8.82 o                         
   1  10   4        367.35        388.61        13.84 o                         
   2  10   4         16.33         33.43         8.11 o                         
   3  10   4          0.38         12.33         6.39 o                         
   4  10   4        274.58        260.46        13.61 o                         
   5  10   4        318.22        328.69        15.56 o                         
   6  10   4         41.22         34.99         9.83 o                         
   7  10   4        668.29        644.14        26.12 o                         
   8  10   4         46.44         35.89        11.82 o                         
   9  10   4          1.43        -14.24        14.24 o                         
  10  10   4        212.20        228.12        17.92 o                         
  11  10   4         12.54          8.43        14.57 o                         
  12  10   4          4.29          8.39        16.25 o                         
  13  10   4          8.56         31.62        20.79 o                         
  14  10   4         18.66         18.61        20.15 o                         
  15  10   4         92.43         83.45        24.29 o                         
  16  10   4         23.95         61.75        46.92 o                         
  17  10   4         15.97         86.86        56.59 o                         
   1  11   4        710.72        729.19        25.59 o                         
   2  11   4        104.74        109.54         8.78 o                         
   3  11   4        740.10        705.76        22.63 o                         
   4  11   4         87.32         88.65        12.29 o                         
   5  11   4         18.70         26.17        10.38 o                         
   6  11   4        276.70        290.19        20.26 o                         
   7  11   4        167.29        119.06        14.81 o                         
   8  11   4         86.70         75.82        13.94 o                         
   9  11   4         70.11         64.62        16.18 o                         
  10  11   4          4.20         28.38        14.40 o                         
  11  11   4         44.25         56.40        16.56 o                         
  12  11   4        109.39        126.83        22.80 o                         
  13  11   4        172.35        201.44        21.92 o                         
  14  11   4         10.68          7.14        21.51 o                         
  15  11   4         12.09         25.96        29.36 o                         
  16  11   4          9.04         40.63        46.78 o                         
   0  12   4        621.43        659.63        34.76 o                         
   1  12   4         72.70         64.73         8.89 o                         
   2  12   4        367.28        350.09        14.40 o                         
   3  12   4        765.57        804.83        26.95 o                         
   4  12   4         50.91         52.54         9.73 o                         
   5  12   4          0.03          1.67        11.96 o                         
   6  12   4        136.78        126.03        14.66 o                         
   7  12   4         68.76         42.41        20.77 o                         
   8  12   4        176.25        162.23        16.60 o                         
   9  12   4          1.63          2.43        15.48 o                         
  10  12   4         62.23         34.38        17.20 o                         
  11  12   4         27.36          8.42        19.16 o                         
  12  12   4         38.47         48.01        19.03 o                         
  13  12   4         96.45        105.93        23.02 o                         
  14  12   4         14.12         43.27        38.68 o                         
  15  12   4        407.70        513.29        50.42 o                         
   1  13   4        171.59        157.38        13.05 o                         
   2  13   4          4.14         -0.39        11.05 o                         
   3  13   4         20.10         32.50        11.75 o                         
   4  13   4        384.09        401.31        17.24 o                         
   5  13   4          0.24        -13.42        13.42 o                         
   6  13   4         20.26         18.68        14.98 o                         
   7  13   4        454.80        380.37        22.97 o                         
   8  13   4          7.91        -21.05        21.17 o                         
   9  13   4          2.60        -17.72        17.72 o                         
  10  13   4          1.22          1.04        18.74 o                         
  11  13   4          1.49         16.02        30.52 o                         
  12  13   4         11.73         28.09        20.80 o                         
  13  13   4        441.21        504.91        40.05 o                         
  14  13   4        135.79        214.04        56.20 o                         
   0  14   4          2.72          4.00        15.44 o                         
   1  14   4         15.67         32.00        11.27 o                         
   2  14   4          1.14         19.69        11.15 o                         
   3  14   4         15.33          2.13        13.04 o                         
   4  14   4          9.91         -2.11        13.78 o                         
   5  14   4        172.27        174.53        17.17 o                         
   6  14   4        241.83        218.05        18.27 o                         
   7  14   4         90.76         85.95        17.42 o                         
   8  14   4        134.96        122.04        20.44 o                         
   9  14   4         83.24        123.57        23.52 o                         
  10  14   4         39.71         14.16        21.59 o                         
  11  14   4        123.82        116.11        43.59 o                         
  12  14   4         29.41         11.11        25.80 o                         
   1  15   4         38.54         51.71        12.91 o                         
   2  15   4         11.12         18.50        16.37 o                         
   3  15   4          1.98         -0.60        13.84 o                         
   4  15   4          2.73         12.17        14.69 o                         
   5  15   4         46.45         23.70        16.10 o                         
   6  15   4         16.19         15.24        17.46 o                         
   7  15   4         62.56         34.00        24.39 o                         
   8  15   4        169.22        174.26        21.65 o                         
   9  15   4         15.76         -3.01        23.00 o                         
  10  15   4          1.98         -3.24        25.03 o                         
   0  16   4          0.94         27.71        21.99 o                         
   1  16   4          0.02         10.68        17.41 o                         
   2  16   4        313.88        362.35        19.91 o                         
   3  16   4          2.72        -16.99        16.99 o                         
   4  16   4         16.28         14.82        17.44 o                         
   5  16   4         28.06         -2.00        18.90 o                         
   6  16   4          0.15        -19.45        19.45 o                         
   7  16   4         17.57         21.78        25.94 o                         
   8  16   4         35.96        -29.97        77.75 o                         
   1  17   4          1.21        -19.55        20.12 o                         
   2  17   4          6.96         -7.69        22.95 o                         
   3  17   4         16.07          7.95        23.14 o                         
   1   0   5        927.88        949.16        48.40 o                         
   2   0   5        187.07        175.69        11.74 o                         
   3   0   5         44.04         52.22         9.01 o                         
   4   0   5       5220.61       5086.54       241.71 o                         
   5   0   5          8.67         -1.60         7.72 o                         
   6   0   5       1140.12       1243.54        43.52 o                         
   7   0   5       1307.17       1469.21        51.36 o                         
   8   0   5        866.97        909.28        34.54 o                         
   9   0   5        671.63        722.48        31.56 o                         
  10   0   5          3.45          8.70        10.28 o                         
  11   0   5        460.62        476.37        27.98 o                         
  12   0   5       1362.34       1429.27        76.72 o                         
  13   0   5       2773.58       2531.70       108.74 o                         
  14   0   5       2024.77       1891.15        98.76 o                         
  15   0   5          1.05        147.71        31.64 o                         
  16   0   5        103.26         92.82        31.41 o                         
  17   0   5         63.10         43.93        71.19 o                         
  18   0   5          8.35         23.18        35.45 o                         
  19   0   5         96.43        114.75        42.42 o                         
  20   0   5         17.44          0.47        74.00 o                         
   0   1   5          5.24          6.47        10.79 o                         
   1   1   5        136.18        143.98         8.13 o                         
   2   1   5       2956.12       3131.76        91.11 o                         
   3   1   5       1712.41       1738.71        59.67 o                         
   4   1   5          0.73         -4.76         4.76 o                         
   5   1   5          6.55         16.04         5.21 o                         
   6   1   5       1425.72       1595.76        40.87 o                         
   7   1   5         48.84         45.60         5.52 o                         
   8   1   5         50.88         47.32         6.19 o                         
   9   1   5        216.96        210.24         9.79 o                         
  10   1   5        287.33        292.56        11.57 o                         
  11   1   5         39.70         51.98        10.33 o                         
  12   1   5        681.89        826.92        44.55 o                         
  13   1   5        305.11        283.46        23.47 o                         
  14   1   5        107.57         59.43        20.04 o                         
  15   1   5        844.24        810.94        32.61 o                         
  16   1   5         39.40         45.16        18.22 o                         
  17   1   5         67.40         66.62        25.24 o                         
  18   1   5         42.53         28.09        33.94 o                         
  19   1   5          0.02         86.75        34.92 o                         
  20   1   5         13.26         41.36        34.71 o                         
   1   2   5        220.21        198.63         8.76 o                         
   2   2   5        709.56        650.53        18.44 o                         
   3   2   5       2625.86       2843.55       105.79 o                         
   4   2   5          0.14          3.35         6.10 o                         
   5   2   5        639.54        703.45        25.39 o                         
   6   2   5        446.12        483.26        14.50 o                         
   7   2   5        364.67        399.63        12.75 o                         
   8   2   5        468.52        491.79        15.05 o                         
   9   2   5         31.02         54.74         6.93 o                         
  10   2   5        409.93        429.17        16.99 o                         
  11   2   5        888.31        879.59        27.42 o                         
  12   2   5       1608.52       1518.56        48.67 o                         
  13   2   5        110.60        117.46        14.43 o                         
  14   2   5        195.63        208.53        20.54 o                         
  15   2   5          4.29         45.12        24.32 o                         
  16   2   5        480.66        435.06        36.72 o                         
  17   2   5          3.45          2.41        25.06 o                         
  18   2   5         15.01          0.47        27.58 o                         
  19   2   5         14.83         83.34        29.16 o                         
  20   2   5         43.36         95.27        35.04 o                         
   0   3   5         13.10         13.62         7.83 o                         
   1   3   5        526.81        542.62        18.79 o                         
   2   3   5      12339.66      12113.49       404.17 o                         
   3   3   5         35.28         35.02         8.20 o                         
   4   3   5       1219.18       1179.39        36.64 o                         
   5   3   5          0.01         -6.20         6.20 o                         
   6   3   5       1037.98       1041.50        29.67 o                         
   7   3   5        373.32        420.74        14.66 o                         
   8   3   5        130.54        141.04         8.51 o                         
   9   3   5          8.29          2.65         7.20 o                         
  10   3   5        738.27        725.09        22.65 o                         
  11   3   5        296.63        288.00        14.51 o                         
  12   3   5         95.37         69.13        12.68 o                         
  13   3   5        222.19        204.17        15.16 o                         
  14   3   5         12.87          7.73        15.59 o                         
  15   3   5          4.90         24.56        18.32 o                         
  16   3   5         73.43        106.40        21.92 o                         
  17   3   5        109.17        106.17        28.61 o                         
  18   3   5          1.75         28.05        30.10 o                         
  19   3   5          4.08         64.49        30.96 o                         
  20   3   5          9.76         51.51        32.67 o                         
   1   4   5       1853.79       1888.66        52.38 o                         
   2   4   5          0.06         -3.64         6.23 o                         
   3   4   5          4.33          4.63         4.11 o                         
   4   4   5       1010.23        994.27        31.62 o                         
   5   4   5        356.44        421.78        15.74 o                         
   6   4   5          8.51          4.43         6.77 o                         
   7   4   5        523.56        548.98        16.91 o                         
   8   4   5       1178.56       1186.74        35.75 o                         
   9   4   5         81.04         80.70         8.40 o                         
  10   4   5         33.04         30.42         8.66 o                         
  11   4   5        291.24        319.73        14.97 o                         
  12   4   5         97.42         82.77        11.94 o                         
  13   4   5         82.87         83.75        14.53 o                         
  14   4   5         53.33         47.31        15.85 o                         
  15   4   5          1.87         -7.43        16.46 o                         
  16   4   5        155.36        200.84        21.66 o                         
  17   4   5          0.44         -2.65        22.56 o                         
  18   4   5        109.38        128.99        30.03 o                         
  19   4   5        215.79        353.49        70.95 o                         
  20   4   5         13.55         56.44        35.05 o                         
   0   5   5       3174.20       3374.90       161.47 o                         
   1   5   5         11.55         15.10         4.82 o                         
   2   5   5        202.82        196.85         9.72 o                         
   3   5   5        146.29        166.88        10.30 o                         
   4   5   5       2050.10       2191.95        75.82 o                         
   5   5   5        318.64        355.03        14.07 o                         
   6   5   5        708.50        735.69        24.96 o                         
   7   5   5          4.42          1.10         5.15 o                         
   8   5   5         80.04         85.02         7.76 o                         
   9   5   5        940.03        904.77        27.65 o                         
  10   5   5       1110.25       1098.26        32.83 o                         
  11   5   5        922.29        832.63        28.06 o                         
  12   5   5        449.04        510.00        22.42 o                         
  13   5   5        256.62        264.99        17.69 o                         
  14   5   5         66.69         67.18        15.57 o                         
  15   5   5         93.80         89.64        17.40 o                         
  16   5   5         11.74         13.04        20.04 o                         
  17   5   5         43.41         39.00        20.91 o                         
  18   5   5         21.33         16.06        29.40 o                         
  19   5   5          4.96         16.24        35.49 o                         
   1   6   5        803.49        808.05        27.64 o                         
   2   6   5         41.23         48.51         7.78 o                         
   3   6   5        424.26        400.44        15.30 o                         
   4   6   5         68.99         82.01         9.53 o                         
   5   6   5        463.40        432.40        19.23 o                         
   6   6   5         70.23         64.17         5.22 o                         
   7   6   5        357.43        358.80        13.48 o                         
   8   6   5       1218.89       1209.64        34.75 o                         
   9   6   5        658.75        677.64        22.83 o                         
  10   6   5       1924.52       1790.52        52.42 o                         
  11   6   5        428.23        431.16        18.74 o                         
  12   6   5          8.71         13.43        14.52 o                         
  13   6   5         44.48         53.18        14.39 o                         
  14   6   5        389.10        370.42        21.75 o                         
  15   6   5          1.65          4.28        17.05 o                         
  16   6   5         21.20         24.48        21.68 o                         
  17   6   5        159.22        160.78        23.60 o                         
  18   6   5          5.63         16.90        35.76 o                         
  19   6   5         50.80         83.05        33.38 o                         
   0   7   5        140.41        123.28        14.56 o                         
   1   7   5        607.81        659.70        25.32 o                         
   2   7   5          9.22         18.18         7.13 o                         
   3   7   5        654.77        689.39        26.36 o                         
   4   7   5         74.16         64.71         6.89 o                         
   5   7   5         17.77         14.06         7.74 o                         
   6   7   5          9.11          3.62         8.25 o                         
   7   7   5         48.57         48.68         5.92 o                         
   8   7   5         59.63         63.20         6.56 o                         
   9   7   5        329.13        272.33        14.22 o                         
  10   7   5         95.00         63.84        17.07 o                         
  11   7   5        376.12        386.13        22.96 o                         
  12   7   5        196.87        194.56        15.54 o                         
  13   7   5         21.34         11.13        14.50 o                         
  14   7   5        121.89        114.05        18.33 o                         
  15   7   5         83.04         86.86        18.39 o                         
  16   7   5         11.21          8.42        21.81 o                         
  17   7   5         41.10         69.75        30.55 o                         
  18   7   5          0.05         11.23        44.14 o                         
   1   8   5         10.20         -4.97         7.83 o                         
   2   8   5       1213.58       1182.78        39.71 o                         
   3   8   5         57.52         50.77         8.53 o                         
   4   8   5        305.70        303.48        15.33 o                         
   5   8   5        372.72        359.73        17.32 o                         
   6   8   5        324.97        339.02        15.85 o                         
   7   8   5         17.47         16.15         7.88 o                         
   8   8   5        219.61        201.71        12.65 o                         
   9   8   5        194.54        200.40        10.86 o                         
  10   8   5         34.74         16.57        11.82 o                         
  11   8   5         21.85         46.81        12.26 o                         
  12   8   5         13.03         36.23        15.55 o                         
  13   8   5         80.44         89.32        18.20 o                         
  14   8   5        161.59        146.09        27.34 o                         
  15   8   5          0.20         30.44        18.66 o                         
  16   8   5          6.29          6.50        23.74 o                         
  17   8   5          1.98         38.68        32.53 o                         
  18   8   5         11.57         39.20        30.90 o                         
   0   9   5        482.87        514.36        51.41 o                         
   1   9   5         25.39         23.20         5.94 o                         
   2   9   5         71.62         76.89         9.41 o                         
   3   9   5        263.70        235.25        13.12 o                         
   4   9   5        398.62        431.37        19.76 o                         
   5   9   5       1270.06       1337.55        49.54 o                         
   6   9   5       1038.71       1066.55        40.81 o                         
   7   9   5          0.38         -8.02        11.13 o                         
   8   9   5        367.88        352.85        16.92 o                         
   9   9   5        738.11        720.23        24.58 o                         
  10   9   5        171.39        169.01        12.66 o                         
  11   9   5          8.13         35.41        12.66 o                         
  12   9   5         78.10         84.17        14.74 o                         
  13   9   5         15.00         24.03        16.26 o                         
  14   9   5          0.01         14.06        17.51 o                         
  15   9   5         15.71         34.57        24.86 o                         
  16   9   5        111.42        106.39        27.50 o                         
  17   9   5         18.82         22.24        44.41 o                         
   1  10   5        131.75        121.72         9.16 o                         
   2  10   5          0.04          7.91         9.76 o                         
   3  10   5         36.69         47.18        11.44 o                         
   4  10   5        659.18        614.73        26.64 o                         
   5  10   5        338.44        328.97        18.71 o                         
   6  10   5        225.34        206.95        15.81 o                         
   7  10   5        233.14        202.66        17.30 o                         
   8  10   5        176.78        144.81        11.80 o                         
   9  10   5          0.92          2.01        10.63 o                         
  10  10   5         42.72         71.54        12.38 o                         
  11  10   5         72.26         80.01        13.32 o                         
  12  10   5         66.36         81.25        15.66 o                         
  13  10   5         23.33         22.45        19.16 o                         
  14  10   5         15.57          8.08        34.10 o                         
  15  10   5          0.30         23.09        25.48 o                         
  16  10   5         11.45         57.61        50.16 o                         
   0  11   5       2137.99       2176.27        92.43 o                         
   1  11   5        818.94        791.66        27.75 o                         
   2  11   5         60.00         48.19        13.75 o                         
   3  11   5        321.03        278.95        15.22 o                         
   4  11   5        101.32        107.33        12.98 o                         
   5  11   5         51.77         58.32        14.55 o                         
   6  11   5         29.16         20.29        15.65 o                         
   7  11   5         34.27         46.92        18.07 o                         
   8  11   5         13.07        -15.13        17.81 o                         
   9  11   5         17.01          3.55        15.45 o                         
  10  11   5         10.46         24.88        12.72 o                         
  11  11   5         82.63         86.87        18.05 o                         
  12  11   5        107.78         99.93        15.95 o                         
  13  11   5          0.17        -19.66        20.03 o                         
  14  11   5         39.00         44.66        42.64 o                         
  15  11   5         46.95         82.19        44.32 o                         
   1  12   5          0.59         -9.15        11.24 o                         
   2  12   5         56.74         72.51        14.48 o                         
   3  12   5         18.75         17.59        12.34 o                         
   4  12   5        197.61        172.79        14.63 o                         
   5  12   5        124.39        116.42        19.51 o                         
   6  12   5          0.57        -11.56        16.31 o                         
   7  12   5        121.11         76.81        18.55 o                         
   8  12   5         62.82         13.26        25.54 o                         
   9  12   5         94.12         96.76        18.01 o                         
  10  12   5          2.23         25.14        13.68 o                         
  11  12   5          6.23         50.56        17.98 o                         
  12  12   5          0.74         14.04        18.09 o                         
  13  12   5         72.97        129.53        42.27 o                         
  14  12   5          2.85         36.40        42.32 o                         
   0  13   5        215.62        186.06        13.97 o                         
   1  13   5          8.70          0.54        10.77 o                         
   2  13   5          0.62         -2.70        12.51 o                         
   3  13   5          0.46        -12.89        12.89 o                         
   4  13   5        366.72        382.45        21.76 o                         
   5  13   5         88.97         26.69        16.93 o                         
   6  13   5        570.98        522.67        54.22 o                         
   7  13   5        207.12        169.11        36.44 o                         
   8  13   5         38.72          8.27        39.80 o                         
   9  13   5          1.53        -18.82        42.30 o                         
  10  13   5         15.84         41.08        22.53 o                         
  11  13   5         64.07         88.06        19.40 o                         
  12  13   5          1.63         42.51        29.58 o                         
  13  13   5         56.88         89.36        30.68 o                         
   1  14   5          0.57         -9.47        14.08 o                         
   2  14   5         25.67         16.78        13.91 o                         
   3  14   5         31.34         14.33        14.49 o                         
   4  14   5        177.51        187.05        19.23 o                         
   5  14   5         52.53         23.48        17.37 o                         
   6  14   5         55.35         64.86        20.09 o                         
   7  14   5         43.51          7.70        26.29 o                         
   8  14   5        377.47        386.71        32.83 o                         
   9  14   5         25.75         23.16        40.83 o                         
  10  14   5          4.03        -14.98        30.86 o                         
  11  14   5          6.98          8.83        29.72 o                         
   0  15   5          2.89        -13.75        13.75 o                         
   1  15   5         67.30         67.63        17.11 o                         
   2  15   5        260.82        280.31        18.98 o                         
   3  15   5          8.61        -17.69        18.71 o                         
   4  15   5          5.18        -12.99        21.31 o                         
   5  15   5         51.79         36.93        29.49 o                         
   6  15   5        153.45        111.58        34.09 o                         
   7  15   5          1.88         20.78        26.24 o                         
   8  15   5          1.86        -23.63        28.36 o                         
   9  15   5        187.32        166.82        36.77 o                         
   1  16   5          0.01          9.86        20.10 o                         
   2  16   5         15.15          5.96        25.03 o                         
   3  16   5         24.46         16.03        22.24 o                         
   4  16   5        111.72        133.52        24.81 o                         
   5  16   5         51.25         -0.54        23.17 o                         
   6  16   5         60.54          3.14        25.05 o                         
   0   0   6      12493.74      13274.64      1086.49 o                         
   1   0   6       5230.61       5635.40       466.67 o                         
   2   0   6        285.90        290.26        16.60 o                         
   3   0   6        792.44        878.98        35.31 o                         
   4   0   6         40.08         70.99        10.34 o                         
   5   0   6          0.46         -5.05         7.73 o                         
   6   0   6       1089.15       1147.63        46.61 o                         
   7   0   6        167.86        143.79        12.21 o                         
   8   0   6        122.19        132.42        12.60 o                         
   9   0   6        536.29        578.74        25.16 o                         
  10   0   6          0.57          4.67        11.21 o                         
  11   0   6         49.47         99.41        15.33 o                         
  12   0   6        599.74        661.36        65.29 o                         
  13   0   6        172.84        203.62        23.23 o                         
  14   0   6         41.13         16.01        21.45 o                         
  15   0   6        329.13        299.35        29.52 o                         
  16   0   6       1325.83       1420.51        79.36 o                         
  17   0   6         11.63         33.15        43.56 o                         
  18   0   6          1.04         19.39        37.33 o                         
   1   1   6       1000.60       1037.08        40.61 o                         
   2   1   6        887.66        843.79        26.86 o                         
   3   1   6        110.98        109.39         7.15 o                         
   4   1   6         53.96         64.95         6.64 o                         
   5   1   6         15.83         30.35         6.12 o                         
   6   1   6          0.54         -5.87         5.87 o                         
   7   1   6        152.94        136.17         8.45 o                         
   8   1   6        343.41        358.98        12.35 o                         
   9   1   6        196.48        179.96         9.86 o                         
  10   1   6          0.16          0.30         8.41 o                         
  11   1   6        115.52        130.75        11.41 o                         
  12   1   6        837.59        858.97        30.64 o                         
  13   1   6        573.53        592.83        35.35 o                         
  14   1   6          0.73         29.62        15.69 o                         
  15   1   6         63.90        100.13        19.28 o                         
  16   1   6        119.62        304.25        89.38 o                         
  17   1   6          5.59         -0.29        29.06 o                         
  18   1   6          1.65         17.64        33.21 o                         
  19   1   6         22.17         54.23        42.34 o                         
   0   2   6       3868.12       3811.97       233.00 o                         
   1   2   6        943.82        977.47        34.68 o                         
   2   2   6         24.89         21.74         4.95 o                         
   3   2   6        330.06        328.70        11.99 o                         
   4   2   6          3.67          5.20         7.08 o                         
   5   2   6         40.64         42.52         9.81 o                         
   6   2   6        163.90        209.67        21.23 o                         
   7   2   6        142.46        159.72        11.29 o                         
   8   2   6         10.05         15.88         6.79 o                         
   9   2   6         19.04         17.43         7.73 o                         
  10   2   6        181.54        189.92        16.29 o                         
  11   2   6        184.91        168.10        14.77 o                         
  12   2   6        500.43        513.22        25.17 o                         
  13   2   6         64.10         79.61        15.38 o                         
  14   2   6        388.32        399.46        26.21 o                         
  15   2   6        127.74        101.32        22.51 o                         
  16   2   6        513.75        480.08        35.51 o                         
  17   2   6        160.37        122.60        27.86 o                         
  18   2   6        113.17        140.54        36.02 o                         
  19   2   6        144.52        233.06        42.04 o                         
   1   3   6        240.99        251.39        11.16 o                         
   2   3   6        576.97        627.98        29.11 o                         
   3   3   6       2961.58       3125.10        98.04 o                         
   4   3   6         84.28         87.35         8.56 o                         
   5   3   6        325.09        339.92        16.85 o                         
   6   3   6        307.78        350.14        16.33 o                         
   7   3   6         18.93         27.14        10.74 o                         
   8   3   6        306.04        311.42        14.25 o                         
   9   3   6        209.33        244.86        11.97 o                         
  10   3   6        137.26        128.08        10.84 o                         
  11   3   6        842.71        832.10        38.56 o                         
  12   3   6        540.71        525.47        25.19 o                         
  13   3   6          6.34          5.85        14.76 o                         
  14   3   6        155.55        144.11        21.30 o                         
  15   3   6          1.29         -4.27        21.43 o                         
  16   3   6         14.54        -13.68        28.53 o                         
  17   3   6          0.11          5.03        33.16 o                         
  18   3   6        158.98        146.11        35.86 o                         
  19   3   6         12.11         22.42        39.00 o                         
   0   4   6        439.62        423.52        23.82 o                         
   1   4   6        761.88        734.07        23.58 o                         
   2   4   6        437.58        455.88        17.02 o                         
   3   4   6        728.62        694.35        28.99 o                         
   4   4   6         12.77         15.52         6.04 o                         
   5   4   6        391.66        434.32        18.18 o                         
   6   4   6        568.61        614.39        23.86 o                         
   7   4   6          0.07          5.90         9.61 o                         
   8   4   6         20.77         10.84        11.83 o                         
   9   4   6        783.83        816.81        26.75 o                         
  10   4   6        110.98        102.91        10.51 o                         
  11   4   6        103.23         83.85        12.89 o                         
  12   4   6        502.19        483.14        24.17 o                         
  13   4   6         18.46          6.20        16.62 o                         
  14   4   6        108.13         93.95        21.14 o                         
  15   4   6        277.46        271.02        27.98 o                         
  16   4   6          1.45         -0.05        24.27 o                         
  17   4   6          0.12         13.20        35.96 o                         
  18   4   6         32.11         73.52        33.01 o                         
  19   4   6          8.59        -24.15        47.13 o                         
   1   5   6       1368.57       1372.52        44.72 o                         
   2   5   6        136.99        161.45        10.18 o                         
   3   5   6        285.99        282.29        18.39 o                         
   4   5   6          2.35         16.54        10.08 o                         
   5   5   6         81.15         74.26         5.34 o                         
   6   5   6        218.72        226.16        11.86 o                         
   7   5   6          0.14         -2.18         8.53 o                         
   8   5   6         12.30         -3.13         9.37 o                         
   9   5   6        252.79        235.29        21.70 o                         
  10   5   6         49.36         37.75         9.19 o                         
  11   5   6         59.53         58.40        12.07 o                         
  12   5   6         30.03         37.60        17.51 o                         
  13   5   6         47.63         17.86        16.53 o                         
  14   5   6          5.62          7.27        16.38 o                         
  15   5   6        208.75        187.18        21.47 o                         
  16   5   6          0.44        -11.88        24.26 o                         
  17   5   6         77.06        112.43        32.26 o                         
  18   5   6          2.11         33.48        56.20 o                         
   0   6   6          2.02         -5.92         7.25 o                         
   1   6   6        326.16        329.94        17.19 o                         
   2   6   6         12.63          9.19         9.60 o                         
   3   6   6          2.46          3.10         7.40 o                         
   4   6   6         24.19         15.22         8.47 o                         
   5   6   6        313.30        304.28        15.31 o                         
   6   6   6         57.96         79.02        11.75 o                         
   7   6   6        339.25        347.93        16.47 o                         
   8   6   6         11.41         -6.08        10.18 o                         
   9   6   6         42.57         25.29        11.76 o                         
  10   6   6        675.89        658.07        27.99 o                         
  11   6   6       1621.81       1655.87        65.43 o                         
  12   6   6         37.11         16.79        14.71 o                         
  13   6   6         45.39         28.15        14.89 o                         
  14   6   6        105.09         72.90        35.63 o                         
  15   6   6        609.37        555.93        29.89 o                         
  16   6   6         45.08         25.60        22.88 o                         
  17   6   6         90.24        105.91        37.92 o                         
  18   6   6        196.31        176.60        40.58 o                         
   1   7   6        143.32        139.69        12.26 o                         
   2   7   6        189.70        170.71        12.59 o                         
   3   7   6         30.83         31.42         8.04 o                         
   4   7   6         26.67         36.32         9.91 o                         
   5   7   6          2.20         -1.24        11.51 o                         
   6   7   6          3.71        -11.24        11.24 o                         
   7   7   6        242.45        221.44        16.81 o                         
   8   7   6         81.49         80.21        13.58 o                         
   9   7   6       3069.87       2975.57       103.07 o                         
  10   7   6        250.31        249.34        16.47 o                         
  11   7   6        271.73        227.97        15.72 o                         
  12   7   6        170.39        133.58        15.70 o                         
  13   7   6        175.37        131.53        17.11 o                         
  14   7   6          0.82         -6.27        22.48 o                         
  15   7   6          0.96         26.31        18.03 o                         
  16   7   6        145.52        109.46        24.88 o                         
  17   7   6          3.71         20.07        37.79 o                         
   0   8   6        593.61        540.21        38.25 o                         
   1   8   6        446.69        418.95        19.44 o                         
   2   8   6         28.44         31.59        10.91 o                         
   3   8   6        253.56        274.59        15.44 o                         
   4   8   6        517.22        510.41        25.55 o                         
   5   8   6        345.15        342.67        17.97 o                         
   6   8   6        745.78        697.33        29.30 o                         
   7   8   6          2.89          9.82        15.17 o                         
   8   8   6        144.15        152.47        16.57 o                         
   9   8   6        266.75        233.45        17.21 o                         
  10   8   6        473.59        471.32        20.84 o                         
  11   8   6         97.36         85.06        15.48 o                         
  12   8   6        185.38        173.03        16.56 o                         
  13   8   6         83.11         94.66        20.92 o                         
  14   8   6         35.06        -14.82        17.95 o                         
  15   8   6          4.33         29.63        19.48 o                         
  16   8   6          0.90         12.30        26.06 o                         
  17   8   6          8.66         -0.93        62.87 o                         
   1   9   6        184.54        203.90        14.92 o                         
   2   9   6          0.07          4.30         7.47 o                         
   3   9   6         60.29         48.99        12.26 o                         
   4   9   6        203.07        199.16        12.45 o                         
   5   9   6       1099.46       1124.58        46.79 o                         
   6   9   6         42.59         53.25        15.66 o                         
   7   9   6        228.06        216.87        23.07 o                         
   8   9   6        963.85        926.79        42.25 o                         
   9   9   6         92.24         95.31        11.48 o                         
  10   9   6         57.95         52.92         9.98 o                         
  11   9   6        186.27        173.47        14.41 o                         
  12   9   6        520.40        545.33        30.73 o                         
  13   9   6         32.05         10.47        23.09 o                         
  14   9   6         92.42         39.01        24.33 o                         
  15   9   6         55.86         79.81        25.10 o                         
  16   9   6         11.32         48.87        31.27 o                         
   0  10   6        402.42        449.42        31.58 o                         
   1  10   6        342.95        369.29        19.68 o                         
   2  10   6       1010.01       1035.78        34.43 o                         
   3  10   6         64.86         55.75        10.24 o                         
   4  10   6        152.21        142.66        12.24 o                         
   5  10   6          2.35         -7.56        17.24 o                         
   6  10   6          0.49         -7.02        14.66 o                         
   7  10   6         65.88         59.27         9.15 o                         
   8  10   6         14.55         16.40        16.23 o                         
   9  10   6        108.04        100.23        11.35 o                         
  10  10   6        108.62         75.02        11.80 o                         
  11  10   6         34.20          3.34        12.34 o                         
  12  10   6         49.30         17.74        18.17 o                         
  13  10   6         14.27         19.66        14.53 o                         
  14  10   6          1.10         -8.60        34.96 o                         
  15  10   6          0.23         20.39        33.17 o                         
   1  11   6        455.32        422.64        22.31 o                         
   2  11   6        169.67        175.97        11.50 o                         
   3  11   6          9.65          7.51        10.59 o                         
   4  11   6        694.16        608.65        25.99 o                         
   5  11   6         96.75         85.00        13.42 o                         
   6  11   6          0.40         -2.11        12.51 o                         
   7  11   6        104.92        120.00        18.06 o                         
   8  11   6          8.55        -12.69        12.69 o                         
   9  11   6         13.38         -8.79        12.20 o                         
  10  11   6          2.63         -1.77        13.79 o                         
  11  11   6         43.75         57.82        18.34 o                         
  12  11   6         19.30        -19.19        19.19 o                         
  13  11   6          0.79         10.94        23.53 o                         
  14  11   6         21.82          4.23        29.74 o                         
   0  12   6        112.89        110.62        50.58 o                         
   1  12   6        528.16        531.33        26.70 o                         
   2  12   6        289.18        278.02        16.19 o                         
   3  12   6         19.01          7.52        10.27 o                         
   4  12   6          0.70         -7.65        12.97 o                         
   5  12   6        472.91        491.03        25.38 o                         
   6  12   6        163.73        193.35        23.40 o                         
   7  12   6          0.02         -1.23        18.53 o                         
   8  12   6         26.99         63.82        21.35 o                         
   9  12   6         22.09          3.09        17.49 o                         
  10  12   6          5.07         17.51        19.37 o                         
  11  12   6        169.21        179.54        24.31 o                         
  12  12   6         10.42        -23.42        23.73 o                         
  13  12   6         28.54         27.91        47.25 o                         
   1  13   6         95.18         80.74        18.64 o                         
   2  13   6        247.19        245.41        24.09 o                         
   3  13   6         16.50          0.51        11.74 o                         
   4  13   6         64.81         45.86        14.77 o                         
   5  13   6          0.01        -15.50        15.50 o                         
   6  13   6         96.39         88.77        18.21 o                         
   7  13   6          1.43        -13.77        19.28 o                         
   8  13   6          0.16         17.06        16.16 o                         
   9  13   6         16.66         -9.81        21.54 o                         
  10  13   6         94.66        147.78        24.48 o                         
  11  13   6         89.46         75.60        37.92 o                         
   0  14   6         88.65         61.72        28.14 o                         
   1  14   6          2.42        -18.38        18.38 o                         
   2  14   6          3.56        -12.31        23.63 o                         
   3  14   6         93.42         75.33        14.59 o                         
   4  14   6          7.56         -7.63        16.33 o                         
   5  14   6         40.86        -15.12        19.81 o                         
   6  14   6         94.92         79.85        22.34 o                         
   7  14   6         49.43         38.72        30.28 o                         
   8  14   6        107.37        122.87        27.82 o                         
   9  14   6        213.73        217.37        31.46 o                         
  10  14   6          3.75          2.81        79.62 o                         
   1  15   6          7.47        -20.68        22.24 o                         
   2  15   6         42.31         -5.77        21.72 o                         
   3  15   6         94.70         64.24        17.29 o                         
   4  15   6        110.11         71.07        21.30 o                         
   5  15   6        148.62        126.63        22.56 o                         
   6  15   6         18.08        -12.05        23.89 o                         
   7  15   6         30.17         37.78        31.89 o                         
   0  16   6        121.94         54.76        37.87 o                         
   1  16   6          6.60        -25.50        25.50 o                         
   2  16   6          2.33        -25.46        25.46 o                         
   3  16   6         79.31         52.81        25.82 o                         
   1   0   7         67.77         78.86        24.59 o                         
   2   0   7        693.64        720.31        34.31 o                         
   3   0   7        671.14        831.02        38.06 o                         
   4   0   7        977.48       1090.87        63.13 o                         
   5   0   7       1396.35       1585.77        61.16 o                         
   6   0   7        335.22        395.75        34.84 o                         
   7   0   7        669.31        685.39        37.37 o                         
   8   0   7          0.14         -2.98        11.72 o                         
   9   0   7         70.46         87.11        15.22 o                         
  10   0   7          5.73         45.66        50.82 o                         
  11   0   7        916.25       1031.50        50.04 o                         
  12   0   7        276.82        266.71        23.78 o                         
  13   0   7        218.57        198.81        24.02 o                         
  14   0   7          4.35         16.96        26.69 o                         
  15   0   7        127.16        103.21        27.75 o                         
  16   0   7        420.81        312.17        36.90 o                         
  17   0   7        379.28        403.17        55.97 o                         
  18   0   7        145.95        226.97        45.04 o                         
  19   0   7        140.27        184.06        87.11 o                         
   0   1   7       1097.21       1151.55        57.75 o                         
   1   1   7        597.58        597.30        29.97 o                         
   2   1   7       1314.43       1405.66        43.06 o                         
   3   1   7       2038.43       2155.86        60.38 o                         
   4   1   7         38.66         40.69         6.43 o                         
   5   1   7         17.05         18.31         7.01 o                         
   6   1   7        286.04        313.06        13.03 o                         
   7   1   7         31.25         22.59         7.35 o                         
   8   1   7        697.93        682.39        22.19 o                         
   9   1   7         42.53         33.77         9.91 o                         
  10   1   7       1040.15       1009.27        33.72 o                         
  11   1   7        713.46        713.91        26.47 o                         
  12   1   7        115.48        115.03        13.04 o                         
  13   1   7         66.95         86.29        18.97 o                         
  14   1   7          4.73         -5.42        15.41 o                         
  15   1   7          9.24          6.07        17.41 o                         
  16   1   7         20.99         52.05        25.34 o                         
  17   1   7          0.05         47.51        27.68 o                         
  18   1   7        154.40        311.31        43.06 o                         
   1   2   7        115.30        126.01         9.35 o                         
   2   2   7        432.12        443.63        15.81 o                         
   3   2   7        396.05        406.54        14.44 o                         
   4   2   7         53.90         61.90         8.99 o                         
   5   2   7       1124.33       1161.70        46.71 o                         
   6   2   7          3.65          9.94         9.25 o                         
   7   2   7        336.86        350.96        16.05 o                         
   8   2   7        184.54        221.27        13.37 o                         
   9   2   7         74.10         53.59        12.55 o                         
  10   2   7        135.57        152.88        15.46 o                         
  11   2   7          3.96         10.00        15.55 o                         
  12   2   7         26.83         22.18        14.85 o                         
  13   2   7         63.18         74.60        16.35 o                         
  14   2   7         63.90         62.96        18.86 o                         
  15   2   7        135.46        136.50        42.10 o                         
  16   2   7        303.45        306.94        32.12 o                         
  17   2   7          6.62        -23.37        27.15 o                         
  18   2   7        104.57        107.83        40.61 o                         
   0   3   7       1191.95       1224.12        61.48 o                         
   1   3   7        153.54        149.50         8.54 o                         
   2   3   7        114.57        117.95         9.89 o                         
   3   3   7        744.08        791.92        25.02 o                         
   4   3   7        222.53        243.77        11.67 o                         
   5   3   7        130.54        155.42        10.06 o                         
   6   3   7        565.86        560.36        27.27 o                         
   7   3   7         37.13         34.34        11.75 o                         
   8   3   7         11.59         23.37        12.11 o                         
   9   3   7        611.78        618.92        27.24 o                         
  10   3   7          6.92         -2.23        14.20 o                         
  11   3   7        623.77        621.96        27.83 o                         
  12   3   7        167.15        183.93        20.61 o                         
  13   3   7        331.65        382.05        22.85 o                         
  14   3   7         40.09         12.82        21.81 o                         
  15   3   7        137.21        147.42        23.94 o                         
  16   3   7         19.42         10.12        24.93 o                         
  17   3   7         47.34          7.03        44.81 o                         
  18   3   7         38.77         68.07        35.79 o                         
   1   4   7        104.88        112.80         6.95 o                         
   2   4   7        238.93        238.04        11.05 o                         
   3   4   7         17.25         27.85         6.46 o                         
   4   4   7        391.14        435.06        16.58 o                         
   5   4   7        457.89        470.05        17.95 o                         
   6   4   7         50.89         43.67        10.21 o                         
   7   4   7         74.88         72.11        12.29 o                         
   8   4   7        106.44        108.67        15.06 o                         
   9   4   7         28.72          2.67        13.26 o                         
  10   4   7          4.81         -7.14        14.12 o                         
  11   4   7        356.56        382.53        26.20 o                         
  12   4   7         11.41          0.71        12.99 o                         
  13   4   7         88.22         18.68        21.65 o                         
  14   4   7         17.95         17.82        22.48 o                         
  15   4   7         27.22          8.79        22.32 o                         
  16   4   7         94.58        123.28        31.11 o                         
  17   4   7        221.92        293.56        62.35 o                         
  18   4   7        137.73        105.91        80.89 o                         
   0   5   7         42.47         36.12         8.03 o                         
   1   5   7        494.02        485.41        22.88 o                         
   2   5   7        566.85        546.17        25.20 o                         
   3   5   7        423.23        434.36        21.90 o                         
   4   5   7        887.67        869.50        31.97 o                         
   5   5   7       1041.61       1034.81        43.09 o                         
   6   5   7          0.40         -6.64         6.64 o                         
   7   5   7       1530.79       1493.43        54.28 o                         
   8   5   7         12.56          1.57        11.97 o                         
   9   5   7          8.75        -12.25        15.83 o                         
  10   5   7        151.68        156.05        19.69 o                         
  11   5   7        468.30        465.48        30.16 o                         
  12   5   7        197.12        184.71        15.33 o                         
  13   5   7        250.07        218.62        18.88 o                         
  14   5   7         74.86          3.01        29.00 o                         
  15   5   7          8.81        -11.21        24.87 o                         
  16   5   7          0.60        -24.45        24.55 o                         
  17   5   7         19.33         49.19       113.34 o                         
   1   6   7          0.64        -11.40        11.63 o                         
   2   6   7          0.90         -8.56        13.36 o                         
   3   6   7        194.85        213.12        14.24 o                         
   4   6   7       1474.69       1460.26        53.26 o                         
   5   6   7        458.91        499.74        22.71 o                         
   6   6   7        155.85        154.96        14.23 o                         
   7   6   7        197.76        194.28        15.94 o                         
   8   6   7        234.16        215.86        14.04 o                         
   9   6   7       1336.42       1301.31        49.98 o                         
  10   6   7        403.23        421.69        26.95 o                         
  11   6   7         57.74         55.53        17.65 o                         
  12   6   7         68.81         49.14        21.53 o                         
  13   6   7         10.01          8.66        16.41 o                         
  14   6   7         76.16         66.20        23.76 o                         
  15   6   7        309.17        309.09        33.29 o                         
  16   6   7          0.07        -27.57        33.43 o                         
  17   6   7        267.12        264.26        42.90 o                         
   0   7   7         16.22         34.20        11.65 o                         
   1   7   7        623.37        582.04        31.60 o                         
   2   7   7        143.71        160.26        12.28 o                         
   3   7   7        153.88        141.73        15.83 o                         
   4   7   7         29.74         25.19         9.99 o                         
   5   7   7        681.07        707.75        29.61 o                         
   6   7   7        747.73        728.39        30.87 o                         
   7   7   7       1170.93       1138.33        49.05 o                         
   8   7   7          3.34         -3.30        15.69 o                         
   9   7   7         18.74         12.49        10.61 o                         
  10   7   7          1.89          7.63        14.05 o                         
  11   7   7          5.32          7.16        21.12 o                         
  12   7   7         26.68         12.76        20.69 o                         
  13   7   7        253.10        284.66        28.31 o                         
  14   7   7        203.46        248.77        25.70 o                         
  15   7   7        125.04        140.08        21.75 o                         
  16   7   7          6.35         -8.04        38.22 o                         
   1   8   7        368.39        375.72        21.66 o                         
   2   8   7         17.65         16.25        12.08 o                         
   3   8   7        161.32        168.84        13.16 o                         
   4   8   7        103.17        104.23        15.42 o                         
   5   8   7         91.47         79.36        12.75 o                         
   6   8   7         81.44         91.14        15.24 o                         
   7   8   7        124.13        134.36        18.30 o                         
   8   8   7         40.03         60.84        17.60 o                         
   9   8   7         12.92         31.89        18.11 o                         
  10   8   7          7.94         15.80        21.55 o                         
  11   8   7         44.13         44.51        17.44 o                         
  12   8   7          2.95         23.55        24.93 o                         
  13   8   7         56.78         66.40        27.75 o                         
  14   8   7          5.72          0.90        26.93 o                         
  15   8   7         15.89         41.34        40.04 o                         
  16   8   7         31.41         29.23        36.90 o                         
   0   9   7        172.78        139.51        17.90 o                         
   1   9   7         52.58         54.74        10.34 o                         
   2   9   7          5.90          9.72        11.75 o                         
   3   9   7        153.32        148.48        12.50 o                         
   4   9   7        247.49        253.69        20.25 o                         
   5   9   7        320.84        306.08        19.58 o                         
   6   9   7         12.76         -0.85        16.19 o                         
   7   9   7        301.75        314.97        23.33 o                         
   8   9   7         71.01         90.03        18.77 o                         
   9   9   7        251.67        285.86        24.42 o                         
  10   9   7         62.04         23.92        21.07 o                         
  11   9   7        153.44        250.35        27.79 o                         
  12   9   7         16.83         37.03        18.14 o                         
  13   9   7        155.61        191.35        30.22 o                         
  14   9   7         20.86         -2.36        38.46 o                         
  15   9   7         70.10         76.13        38.87 o                         
   1  10   7          0.13          5.07        12.78 o                         
   2  10   7        202.94        200.27        18.98 o                         
   3  10   7        718.66        659.18        31.33 o                         
   4  10   7        176.04        181.91        16.47 o                         
   5  10   7         11.05         22.23        14.75 o                         
   6  10   7         44.27         39.83        17.93 o                         
   7  10   7          0.14        -20.70        20.70 o                         
   8  10   7         31.81          8.13        22.93 o                         
   9  10   7         32.34         55.84        24.65 o                         
  10  10   7         19.71         56.01        26.16 o                         
  11  10   7          1.17         -1.61        25.61 o                         
  12  10   7         33.71         44.37        28.37 o                         
  13  10   7         69.06         31.28        30.38 o                         
  14  10   7         15.72          9.53        41.44 o                         
   0  11   7        259.24        243.37        24.27 o                         
   1  11   7        163.77        143.80        14.26 o                         
   2  11   7         53.51         59.48        14.39 o                         
   3  11   7          2.30          8.26        10.77 o                         
   4  11   7        209.33        190.77        17.40 o                         
   5  11   7        134.61        112.27        17.76 o                         
   6  11   7         21.85         39.78        21.45 o                         
   7  11   7        222.28        237.57        26.76 o                         
   8  11   7         93.77         87.23        25.55 o                         
   9  11   7        139.06        146.64        65.68 o                         
  10  11   7          6.74         27.05        32.12 o                         
  11  11   7         70.33        105.55        35.95 o                         
  12  11   7          1.13        -11.29        43.32 o                         
  13  11   7          7.42        -15.81        61.41 o                         
   1  12   7        159.87        167.50        20.13 o                         
   2  12   7          3.50          8.70        14.46 o                         
   3  12   7         22.09         21.69        13.26 o                         
   4  12   7         15.04         -3.51        11.06 o                         
   5  12   7        138.12        127.92        20.80 o                         
   6  12   7         66.64         76.71        22.34 o                         
   7  12   7         36.29         29.87        26.19 o                         
   8  12   7         43.04         40.28        32.72 o                         
   9  12   7          6.88         -7.08        29.37 o                         
  10  12   7          1.39         29.06        35.33 o                         
  11  12   7         24.79         46.58        34.88 o                         
  12  12   7         80.85         67.91        81.49 o                         
   0  13   7         39.65         26.57        38.21 o                         
   1  13   7         74.89         56.48        18.36 o                         
   2  13   7         29.36          9.30        15.89 o                         
   3  13   7         67.75         25.35        16.90 o                         
   4  13   7          2.75        -12.05        12.05 o                         
   5  13   7         63.29         26.72        16.09 o                         
   6  13   7        223.03        235.79        17.79 o                         
   7  13   7          4.26         20.93        31.22 o                         
   8  13   7          2.53         31.38        34.54 o                         
   9  13   7         14.16        -15.15        43.54 o                         
  10  13   7          9.93         14.96        38.36 o                         
   1  14   7         17.20          2.96        20.28 o                         
   2  14   7          3.67        -19.65        19.65 o                         
   3  14   7          0.44        -18.90        18.90 o                         
   4  14   7         26.29          9.43        18.83 o                         
   5  14   7        191.94        199.04        25.93 o                         
   6  14   7        151.72        207.33       103.95 o                         
   7  14   7          5.72        -24.33        28.26 o                         
   8  14   7         12.31         27.10        33.95 o                         
   0  15   7        104.64        118.34        34.78 o                         
   1  15   7          1.01        -28.92        28.92 o                         
   2  15   7          0.59        -21.61        21.61 o                         
   3  15   7          0.32        -26.04        28.48 o                         
   4  15   7         18.71          4.64        29.18 o                         
   0   0   8        797.77        833.58        81.03 o                         
   1   0   8         17.59         36.40        19.58 o                         
   2   0   8        157.11        163.80        13.98 o                         
   3   0   8       1116.74       1179.64        47.32 o                         
   4   0   8        993.33       1073.43        55.96 o                         
   5   0   8         72.69         62.39        12.94 o                         
   6   0   8         77.77         90.81        12.82 o                         
   7   0   8        510.74        526.59        32.01 o                         
   8   0   8          8.44          6.43        13.41 o                         
   9   0   8        508.38        521.23        40.08 o                         
  10   0   8         22.59         39.98        17.95 o                         
  11   0   8         57.67        100.20        20.47 o                         
  12   0   8        109.23        123.36        29.51 o                         
  13   0   8          8.12         24.68        29.35 o                         
  14   0   8         99.64        104.76        24.05 o                         
  15   0   8        139.27        204.07       100.91 o                         
  16   0   8          3.79         41.63        33.90 o                         
  17   0   8        215.50        257.15        43.90 o                         
   1   1   8         30.88         30.97        11.66 o                         
   2   1   8        781.29        804.11        28.62 o                         
   3   1   8        203.98        204.65        10.91 o                         
   4   1   8        251.85        256.97        11.64 o                         
   5   1   8        508.59        509.46        16.44 o                         
   6   1   8        526.95        527.10        18.81 o                         
   7   1   8          3.69          6.37         7.77 o                         
   8   1   8        168.42        162.01        11.85 o                         
   9   1   8          8.44         26.80        10.52 o                         
  10   1   8        116.19        114.59        19.34 o                         
  11   1   8        468.74        531.08        27.91 o                         
  12   1   8        309.54        280.80        22.18 o                         
  13   1   8        161.31        167.06        18.62 o                         
  14   1   8          0.27         11.01        19.21 o                         
  15   1   8          6.32         22.19        21.49 o                         
  16   1   8         43.19         70.43        31.72 o                         
  17   1   8          2.83         34.97        34.22 o                         
   0   2   8        914.74        894.96        52.22 o                         
   1   2   8        607.16        601.44        24.65 o                         
   2   2   8         16.63         12.23         7.19 o                         
   3   2   8        301.26        302.64        13.13 o                         
   4   2   8         15.84         16.45         9.17 o                         
   5   2   8          0.32         -8.79         8.79 o                         
   6   2   8        229.39        251.54        13.23 o                         
   7   2   8        459.84        478.84        26.13 o                         
   8   2   8          0.53          0.17        12.22 o                         
   9   2   8         21.55         30.74        17.44 o                         
  10   2   8         41.64         31.81        20.35 o                         
  11   2   8         58.80         39.79        20.04 o                         
  12   2   8        171.33        170.19        23.68 o                         
  13   2   8         11.66         -5.33        21.15 o                         
  14   2   8          5.98          2.78        18.68 o                         
  15   2   8         77.84         64.40        46.51 o                         
  16   2   8         16.56          5.11        44.70 o                         
  17   2   8         60.26        159.40        41.67 o                         
   1   3   8         34.77         31.20         8.72 o                         
   2   3   8        928.12        931.57        44.33 o                         
   3   3   8        455.01        454.69        17.72 o                         
   4   3   8         15.81          5.69         8.38 o                         
   5   3   8        875.87        808.46        33.55 o                         
   6   3   8        127.72        131.50        14.76 o                         
   7   3   8        323.03        331.39        19.08 o                         
   8   3   8         20.60         31.60        13.75 o                         
   9   3   8        260.49        292.58        21.31 o                         
  10   3   8        389.85        370.84        27.18 o                         
  11   3   8        532.08        530.99        33.31 o                         
  12   3   8          6.49        -16.57        21.80 o                         
  13   3   8         27.41          5.63        25.43 o                         
  14   3   8         70.34         20.53        24.87 o                         
  15   3   8        134.87        138.33        24.14 o                         
  16   3   8         18.93         27.00        47.95 o                         
  17   3   8          0.54        -20.48        46.95 o                         
   0   4   8        192.51        183.60        17.55 o                         
   1   4   8        545.38        489.68        18.92 o                         
   2   4   8        172.97        172.34        13.17 o                         
   3   4   8          0.04         10.37         7.46 o                         
   4   4   8        585.87        625.15        22.50 o                         
   5   4   8        167.49        165.77        10.87 o                         
   6   4   8        217.88        205.03        13.63 o                         
   7   4   8          1.66          1.88        10.73 o                         
   8   4   8         96.67         83.91        19.57 o                         
   9   4   8        745.15        745.76        35.98 o                         
  10   4   8          2.76          2.53        18.75 o                         
  11   4   8        268.92        293.11        26.12 o                         
  12   4   8        113.30        108.45        23.85 o                         
  13   4   8         13.98         17.54        26.48 o                         
  14   4   8        264.99        239.42        30.67 o                         
  15   4   8         14.49         -0.80        40.48 o                         
  16   4   8          5.26         -2.46        37.95 o                         
  17   4   8          5.62        -29.12        37.36 o                         
   1   5   8        896.78        900.55        33.66 o                         
   2   5   8         21.01         16.61        13.15 o                         
   3   5   8        932.26        960.42        36.82 o                         
   4   5   8        997.99       1011.68        39.74 o                         
   5   5   8        160.60        111.30        13.87 o                         
   6   5   8         89.97         97.39        12.50 o                         
   7   5   8         80.72         76.23         9.93 o                         
   8   5   8         25.56         15.76        10.83 o                         
   9   5   8        120.77        134.53        21.30 o                         
  10   5   8        202.21        176.50        25.81 o                         
  11   5   8        575.64        574.45        35.02 o                         
  12   5   8         31.28         39.01        23.11 o                         
  13   5   8        112.95         28.88        24.26 o                         
  14   5   8         67.24         18.35        51.35 o                         
  15   5   8          3.54        -35.56        35.56 o                         
  16   5   8         13.02        -19.16        56.86 o                         
   0   6   8         19.49         24.54         9.85 o                         
   1   6   8        218.25        191.07        16.88 o                         
   2   6   8        251.35        257.21        19.61 o                         
   3   6   8       1238.18       1165.03        48.53 o                         
   4   6   8        150.52        144.33        13.77 o                         
   5   6   8        401.02        361.96        20.00 o                         
   6   6   8        166.18        177.48        17.58 o                         
   7   6   8       1346.95       1361.36        63.04 o                         
   8   6   8         62.24         78.93        20.38 o                         
   9   6   8          6.20         -3.31        13.36 o                         
  10   6   8         14.75         -1.62        17.94 o                         
  11   6   8          9.77          1.87        25.32 o                         
  12   6   8         47.94         41.90        22.54 o                         
  13   6   8        134.62        113.61        31.18 o                         
  14   6   8        336.27        341.81        33.28 o                         
  15   6   8          2.64        -10.09        35.91 o                         
  16   6   8          0.03        -38.19        38.19 o                         
   1   7   8         14.08         -2.04        15.80 o                         
   2   7   8        382.91        387.29        32.76 o                         
   3   7   8        316.19        292.76        16.20 o                         
   4   7   8        465.08        466.86        22.19 o                         
   5   7   8        146.90        126.88        15.66 o                         
   6   7   8         57.32         48.48        16.51 o                         
   7   7   8         58.62         45.83        17.71 o                         
   8   7   8        336.67        337.31        27.60 o                         
   9   7   8         31.75         38.94        22.12 o                         
  10   7   8         72.18         44.01        22.71 o                         
  11   7   8        140.95        121.72        26.15 o                         
  12   7   8        188.80        212.49        33.96 o                         
  13   7   8        282.81        291.86        29.61 o                         
  14   7   8         22.43          3.19        49.77 o                         
  15   7   8          0.58        -28.62        51.43 o                         
   0   8   8        272.45        306.26        53.60 o                         
   1   8   8        639.14        609.81        31.68 o                         
   2   8   8        284.23        259.42        36.64 o                         
   3   8   8          3.25          2.40        18.95 o                         
   4   8   8        206.72        213.44        19.88 o                         
   5   8   8        831.03        899.66        34.52 o                         
   6   8   8          1.71         -6.45        13.46 o                         
   7   8   8         73.93         51.49        16.73 o                         
   8   8   8         35.13         73.71        18.52 o                         
   9   8   8        106.28        111.46        21.26 o                         
  10   8   8          1.59         39.97        22.82 o                         
  11   8   8         30.91         71.24        25.42 o                         
  12   8   8         68.70         56.68        33.81 o                         
  13   8   8          1.02         -0.30        33.40 o                         
  14   8   8         39.84        -34.73        39.94 o                         
   1   9   8        303.83        290.55        35.36 o                         
   2   9   8        129.69        109.80        17.04 o                         
   3   9   8         99.85        123.20        16.23 o                         
   4   9   8          7.33         10.65        13.60 o                         
   5   9   8        127.33        181.62        18.80 o                         
   6   9   8          0.04         15.45        16.56 o                         
   7   9   8        210.11        205.06        35.72 o                         
   8   9   8        161.32        194.18        22.28 o                         
   9   9   8       1046.72       1109.77        56.96 o                         
  10   9   8        197.17        295.26        35.22 o                         
  11   9   8        119.81        102.60        27.47 o                         
  12   9   8         13.20         49.03        27.32 o                         
  13   9   8        199.83        226.52        36.47 o                         
  14   9   8          9.47         37.92        43.40 o                         
   0  10   8        772.40        780.43        61.10 o                         
   1  10   8        162.35        205.71        18.98 o                         
   2  10   8          1.88          8.26        14.07 o                         
   3  10   8        307.96        293.18        23.65 o                         
   4  10   8          0.27         11.85        13.43 o                         
   5  10   8        205.90        212.98        21.46 o                         
   6  10   8          1.43         18.29        17.32 o                         
   7  10   8         23.60         24.99        20.21 o                         
   8  10   8        159.19        195.24        26.76 o                         
   9  10   8        106.22        135.82        37.59 o                         
  10  10   8          0.01         33.80        26.76 o                         
  11  10   8        227.52        302.43        33.12 o                         
  12  10   8         18.65         53.23        33.33 o                         
  13  10   8         24.73         49.30        58.08 o                         
   1  11   8         11.47         21.80        18.24 o                         
   2  11   8          1.76         25.77        18.28 o                         
   3  11   8         25.10         48.00        16.83 o                         
   4  11   8         54.25         66.02        20.28 o                         
   5  11   8         53.21         44.99        18.22 o                         
   6  11   8         14.71          6.10        20.21 o                         
   7  11   8        300.20        317.00        27.30 o                         
   8  11   8          7.83         23.70        26.99 o                         
   9  11   8         94.46         89.99        30.21 o                         
  10  11   8         95.96        146.80        41.11 o                         
  11  11   8        113.43        117.89        38.15 o                         
   0  12   8        425.95        426.56        33.44 o                         
   1  12   8         29.28         42.33        13.94 o                         
   2  12   8        136.90        185.71        23.83 o                         
   3  12   8          1.83         11.49        21.07 o                         
   4  12   8          1.43         21.40        19.82 o                         
   5  12   8         34.36         41.42        15.31 o                         
   6  12   8         25.88         43.33        21.68 o                         
   7  12   8          3.97         21.86        28.19 o                         
   8  12   8        117.88        124.11        60.42 o                         
   9  12   8        355.38        432.36        45.31 o                         
  10  12   8        103.95        103.13        44.35 o                         
   1  13   8         47.53         62.43        19.01 o                         
   2  13   8         29.22         46.69        14.42 o                         
   3  13   8         58.06         38.59        24.69 o                         
   4  13   8          0.09        -15.83        24.49 o                         
   5  13   8          2.53         16.39        46.92 o                         
   6  13   8          0.41         16.16        27.48 o                         
   7  13   8        141.40        117.85        47.60 o                         
   8  13   8          0.40         41.45        33.98 o                         
   0  14   8         31.27         65.90        51.48 o                         
   1  14   8        140.70        170.77        24.58 o                         
   2  14   8         83.96        111.43        27.19 o                         
   3  14   8        119.01         87.67        27.75 o                         
   4  14   8        101.47        120.25        29.73 o                         
   1   0   9        329.35        350.83        21.17 o                         
   2   0   9         17.21         26.99        12.42 o                         
   3   0   9        198.03        220.35        17.46 o                         
   4   0   9         21.20         26.22        16.11 o                         
   5   0   9        302.06        337.53        32.49 o                         
   6   0   9          2.17          9.32        11.53 o                         
   7   0   9         57.39         79.02        13.78 o                         
   8   0   9         77.48        112.91        24.07 o                         
   9   0   9         25.94         39.77        17.30 o                         
  10   0   9         85.15        112.13        42.22 o                         
  11   0   9          6.23         54.10        22.47 o                         
  12   0   9        375.15        398.19        38.43 o                         
  13   0   9        106.78        100.69        83.13 o                         
  14   0   9        158.21        175.16        70.25 o                         
  15   0   9         17.05         42.23        55.27 o                         
  16   0   9          0.26        -71.66        71.66 o                         
   0   1   9          0.15         -2.00        18.10 o                         
   1   1   9        886.96        863.23        34.51 o                         
   2   1   9       3544.58       3509.34       110.68 o                         
   3   1   9        577.63        564.55        27.55 o                         
   4   1   9        335.88        325.67        14.33 o                         
   5   1   9        131.62        143.04         9.98 o                         
   6   1   9        341.92        338.21        13.28 o                         
   7   1   9         24.29         26.30         9.44 o                         
   8   1   9         18.25         24.45         8.97 o                         
   9   1   9         41.67         47.88        17.89 o                         
  10   1   9        115.31        108.21        28.73 o                         
  11   1   9        176.63        217.63        26.60 o                         
  12   1   9         15.08         -3.97        28.53 o                         
  13   1   9         44.36         46.96        31.27 o                         
  14   1   9         34.95         50.58        28.16 o                         
  15   1   9          4.69         27.68        30.38 o                         
  16   1   9         13.35         36.11        42.29 o                         
   1   2   9         46.08         21.73         8.76 o                         
   2   2   9        312.66        326.01        14.01 o                         
   3   2   9        627.31        684.32        25.63 o                         
   4   2   9         78.08         75.94        11.08 o                         
   5   2   9       1199.95       1299.59        42.24 o                         
   6   2   9          2.37          0.32        11.11 o                         
   7   2   9         93.91        114.43        22.54 o                         
   8   2   9         88.70         95.31        18.11 o                         
   9   2   9         19.41         39.53        31.17 o                         
  10   2   9         22.10         32.47        19.87 o                         
  11   2   9        544.25        492.32        33.26 o                         
  12   2   9          2.79          3.55        22.56 o                         
  13   2   9         24.32         18.03        29.09 o                         
  14   2   9         22.36         18.57        29.83 o                         
  15   2   9         27.34         10.34        32.16 o                         
  16   2   9          1.05          4.90        39.48 o                         
   0   3   9          5.68         -5.14        17.88 o                         
   1   3   9         47.81         38.95         8.34 o                         
   2   3   9         59.70         68.13        13.33 o                         
   3   3   9       1640.09       1653.39        59.45 o                         
   4   3   9        395.53        414.59        19.51 o                         
   5   3   9          7.12          4.91        11.65 o                         
   6   3   9        307.34        306.91        19.01 o                         
   7   3   9        397.05        432.13        21.26 o                         
   8   3   9         10.37         17.60        14.03 o                         
   9   3   9        214.79        240.44        40.33 o                         
  10   3   9          1.90        -19.83        19.83 o                         
  11   3   9        729.12        704.58        40.36 o                         
  12   3   9         68.03         49.84        27.34 o                         
  13   3   9        483.14        381.36        40.00 o                         
  14   3   9          1.45        -29.84        29.84 o                         
  15   3   9          8.76        -29.85        32.59 o                         
  16   3   9        117.62        141.26        43.88 o                         
   1   4   9        297.73        277.29        15.42 o                         
   2   4   9        139.03        129.93        13.59 o                         
   3   4   9        127.10        136.41        10.96 o                         
   4   4   9          0.70         15.19         9.31 o                         
   5   4   9        248.70        256.76        13.84 o                         
   6   4   9          2.12         -7.72        11.05 o                         
   7   4   9          2.69        -10.20        13.65 o                         
   8   4   9        445.56        433.01        25.52 o                         
   9   4   9        198.25        148.28        17.77 o                         
  10   4   9         50.24         21.59        31.57 o                         
  11   4   9          1.82        -21.74        21.74 o                         
  12   4   9        308.82        291.77        38.93 o                         
  13   4   9        108.08         93.96        30.83 o                         
  14   4   9         30.90         10.25        28.93 o                         
  15   4   9        141.30        149.69        40.74 o                         
   0   5   9         22.34         20.94         8.24 o                         
   1   5   9         13.08         10.78         6.67 o                         
   2   5   9        952.46        881.37        44.02 o                         
   3   5   9        100.81        130.21        15.45 o                         
   4   5   9         22.61          8.20        13.33 o                         
   5   5   9         28.24         27.38        14.70 o                         
   6   5   9         59.17         71.68         9.67 o                         
   7   5   9          1.52         -9.28        10.37 o                         
   8   5   9         28.42          5.06        11.58 o                         
   9   5   9         99.75         71.44        15.89 o                         
  10   5   9        111.14         84.20        25.38 o                         
  11   5   9        183.30        173.70        31.37 o                         
  12   5   9        123.80         46.61        28.69 o                         
  13   5   9        130.90         75.80        27.48 o                         
  14   5   9        236.69        217.10        72.13 o                         
  15   5   9          0.01        -23.41        55.20 o                         
   1   6   9        303.08        269.04        20.53 o                         
   2   6   9         11.28         16.66        22.78 o                         
   3   6   9        158.19        157.95        15.92 o                         
   4   6   9         64.44         30.93        14.04 o                         
   5   6   9        344.09        330.02        20.17 o                         
   6   6   9          0.19         -9.30        20.56 o                         
   7   6   9         55.68         66.60        18.11 o                         
   8   6   9        111.10        112.02        21.86 o                         
   9   6   9        365.13        335.35        28.56 o                         
  10   6   9          5.22         -4.88        14.45 o                         
  11   6   9         92.43         63.50        29.92 o                         
  12   6   9        817.10        752.08       103.04 o                         
  13   6   9          0.13         -3.07        32.96 o                         
  14   6   9         79.34         97.10        37.12 o                         
   0   7   9         93.14         67.16        50.11 o                         
   1   7   9         57.62         52.46        13.88 o                         
   2   7   9        826.40        807.59        52.52 o                         
   3   7   9        463.62        467.41        25.46 o                         
   4   7   9          5.28         10.53        12.74 o                         
   5   7   9       1047.15        925.26        38.25 o                         
   6   7   9         13.23         10.75        16.11 o                         
   7   7   9        174.85        162.75        20.22 o                         
   8   7   9         91.51        141.05        25.01 o                         
   9   7   9        185.89        205.60        27.18 o                         
  10   7   9          8.66         12.77        42.09 o                         
  11   7   9        145.30        186.57        33.25 o                         
  12   7   9         53.53         56.10        17.66 o                         
  13   7   9         24.96         10.51        95.78 o                         
  14   7   9         79.04         37.84        48.44 o                         
   1   8   9        293.23        292.69        30.62 o                         
   2   8   9        217.59        204.84        40.87 o                         
   3   8   9          0.07          6.64        19.01 o                         
   4   8   9         60.91         89.72        21.61 o                         
   5   8   9        349.64        362.57        21.69 o                         
   6   8   9         35.34         58.08        20.65 o                         
   7   8   9          2.97          7.32        18.98 o                         
   8   8   9        146.03        193.08        36.34 o                         
   9   8   9         26.57         54.43        26.73 o                         
  10   8   9         50.50         80.33        50.95 o                         
  11   8   9         22.78         29.60        40.87 o                         
  12   8   9         59.91         10.77        59.01 o                         
  13   8   9         39.58         37.40        38.18 o                         
   0   9   9        158.35        140.75        35.97 o                         
   1   9   9          7.87         -1.17        23.03 o                         
   2   9   9         80.77         83.28        26.00 o                         
   3   9   9         17.41         20.62        20.64 o                         
   4   9   9        192.09        246.24        34.17 o                         
   5   9   9        309.78        309.65        32.89 o                         
   6   9   9          8.09         38.23        20.79 o                         
   7   9   9         72.22         69.34        25.25 o                         
   8   9   9          1.42         30.83        23.11 o                         
   9   9   9        222.34        241.12        33.99 o                         
  10   9   9          1.18          8.70        51.29 o                         
  11   9   9        499.38        610.56        52.13 o                         
  12   9   9         42.89         43.94        48.70 o                         
   1  10   9         66.58         69.16        27.15 o                         
   2  10   9        127.88        125.60        25.69 o                         
   3  10   9        225.11        211.34        23.35 o                         
   4  10   9          0.24        -22.70        22.70 o                         
   5  10   9        828.27        876.39        52.52 o                         
   6  10   9          2.79        -19.81        22.09 o                         
   7  10   9         10.86         12.49        27.24 o                         
   8  10   9          7.38         -7.54        30.99 o                         
   9  10   9          9.73         31.38        55.73 o                         
  10  10   9          1.37         22.93        48.90 o                         
  11  10   9          1.64         32.63        36.54 o                         
   0  11   9        304.99        374.72        49.39 o                         
   1  11   9         54.48         57.21        27.46 o                         
   2  11   9        187.96        185.83        30.87 o                         
   3  11   9          0.26         13.30        22.96 o                         
   4  11   9         91.14        115.94        24.27 o                         
   5  11   9          1.63          9.43        28.82 o                         
   6  11   9          1.28         22.05        27.67 o                         
   7  11   9          3.89         35.40        34.84 o                         
   8  11   9         47.12        121.19        35.58 o                         
   9  11   9        211.02        288.06        36.46 o                         
   1  12   9        157.52        151.94        35.07 o                         
   2  12   9          1.20          6.69        30.64 o                         
   3  12   9          5.38         34.61        31.43 o                         
   4  12   9        150.15        194.78        29.45 o                         
   5  12   9         35.69         71.82        35.29 o                         
   6  12   9          8.17         45.28        30.10 o                         
   7  12   9         13.30         80.31        35.02 o                         
   0  13   9         73.05        157.37        81.96 o                         
   1  13   9        156.15        156.47        42.50 o                         
   2  13   9          6.13         -1.60        40.52 o                         
   3  13   9         31.37         42.37        26.66 o                         
   4  13   9         35.47         46.87        29.33 o                         
   0   0  10        476.84        468.66        38.94 o                         
   1   0  10         13.03          7.08        12.73 o                         
   2   0  10        197.65        219.58        20.76 o                         
   3   0  10         94.66         99.46        22.09 o                         
   4   0  10        853.44        921.68        54.23 o                         
   5   0  10          0.29         22.34        14.20 o                         
   6   0  10        477.74        474.34        28.01 o                         
   7   0  10        180.96        173.81        39.61 o                         
   8   0  10         12.77         16.36        25.62 o                         
   9   0  10        162.47        143.29        48.47 o                         
  10   0  10          2.04         -9.92        20.14 o                         
  11   0  10         80.33         77.37        31.85 o                         
  12   0  10        176.50        155.67        71.42 o                         
  13   0  10         24.28         95.52        27.57 o                         
  14   0  10         26.10         36.06        75.40 o                         
   1   1  10        750.70        796.10        30.09 o                         
   2   1  10        184.73        212.13        13.24 o                         
   3   1  10          4.01          8.25         8.27 o                         
   4   1  10         73.75         97.60         8.97 o                         
   5   1  10         13.52         14.34         7.43 o                         
   6   1  10        174.30        203.11        15.34 o                         
   7   1  10         13.84         24.59        14.11 o                         
   8   1  10         40.54         26.43        16.59 o                         
   9   1  10         46.69         28.72        20.84 o                         
  10   1  10        179.82        139.76        40.34 o                         
  11   1  10         59.86         13.11        23.39 o                         
  12   1  10          0.26        -29.32        43.44 o                         
  13   1  10         38.26          9.02        34.29 o                         
  14   1  10        113.38         75.57        46.18 o                         
   0   2  10         64.50         79.62        39.81 o                         
   1   2  10          2.25         -3.94         9.04 o                         
   2   2  10         37.60         37.36         8.15 o                         
   3   2  10         15.92         18.40        13.79 o                         
   4   2  10        330.66        332.90        23.32 o                         
   5   2  10          1.33          8.43        14.26 o                         
   6   2  10          1.17         14.93        18.02 o                         
   7   2  10          1.03          6.81        18.08 o                         
   8   2  10          7.34         27.24        19.45 o                         
   9   2  10          0.30        -19.12        19.12 o                         
  10   2  10         10.60        -11.90        26.72 o                         
  11   2  10         50.94         41.56        23.77 o                         
  12   2  10         49.30         11.52        25.31 o                         
  13   2  10          1.73        -28.84        28.84 o                         
  14   2  10        215.06        158.94        35.10 o                         
   1   3  10          0.00         -4.43         7.56 o                         
   2   3  10        476.89        470.38        23.39 o                         
   3   3  10        361.33        343.81        17.98 o                         
   4   3  10         20.10         20.71        12.68 o                         
   5   3  10        234.30        259.15        22.35 o                         
   6   3  10         12.84         12.83        13.02 o                         
   7   3  10          4.03         10.29        14.02 o                         
   8   3  10        117.94        130.91        18.64 o                         
   9   3  10         24.98          3.26        21.20 o                         
  10   3  10        336.27        349.99        26.39 o                         
  11   3  10        339.82        247.75        28.67 o                         
  12   3  10          2.51        -26.20        26.20 o                         
  13   3  10          1.81         -8.71        31.64 o                         
  14   3  10         72.65         61.55        38.21 o                         
   0   4  10          0.05        -10.96        10.96 o                         
   1   4  10        182.66        170.52        16.26 o                         
   2   4  10         88.76         60.14        12.06 o                         
   3   4  10         42.33         51.53        11.13 o                         
   4   4  10        104.22        117.02        14.17 o                         
   5   4  10          4.87         -4.45        11.44 o                         
   6   4  10         25.93         26.70        14.03 o                         
   7   4  10          0.11         -8.93        14.74 o                         
   8   4  10         86.87         84.03        19.06 o                         
   9   4  10         27.29         -0.60        18.03 o                         
  10   4  10        155.62        175.47        24.46 o                         
  11   4  10        294.52        258.61        30.25 o                         
  12   4  10          3.00        -33.73        33.73 o                         
  13   4  10         19.80        -17.05        32.86 o                         
  14   4  10          0.01        -38.19        38.19 o                         
   1   5  10         30.63         22.91         7.98 o                         
   2   5  10        118.63        147.92        18.21 o                         
   3   5  10        538.98        502.83        27.33 o                         
   4   5  10         62.30         55.90        18.61 o                         
   5   5  10         40.00         26.94        17.53 o                         
   6   5  10          6.30          2.15        17.77 o                         
   7   5  10          0.82         -9.73         9.73 o                         
   8   5  10          0.90        -10.95        10.95 o                         
   9   5  10        426.73        426.08        36.93 o                         
  10   5  10         91.76         99.22        21.88 o                         
  11   5  10        122.19        143.02        27.84 o                         
  12   5  10        234.46        240.09        28.41 o                         
  13   5  10         79.68        116.62        64.16 o                         
   0   6  10        517.04        482.56       104.44 o                         
   1   6  10         19.72         17.82        12.47 o                         
   2   6  10        356.74        411.76        27.30 o                         
   3   6  10        312.16        308.50        21.35 o                         
   4   6  10         70.62         79.73        17.49 o                         
   5   6  10        826.87        861.19        37.20 o                         
   6   6  10        127.67        139.34        19.53 o                         
   7   6  10         33.33         67.27        21.50 o                         
   8   6  10          0.02         21.68        22.52 o                         
   9   6  10          7.80         25.53        29.09 o                         
  10   6  10        203.07        248.55        52.95 o                         
  11   6  10          0.08         -2.79        42.28 o                         
  12   6  10        113.09         97.25        31.39 o                         
   1   7  10        351.70        310.02        57.29 o                         
   2   7  10         32.96         45.48        27.61 o                         
   3   7  10          9.64         25.92        13.89 o                         
   4   7  10         33.28         58.22        16.76 o                         
   5   7  10         54.91         57.94        16.67 o                         
   6   7  10         66.89         56.46        22.69 o                         
   7   7  10         11.64         37.99        21.74 o                         
   8   7  10         92.22        100.38        25.07 o                         
   9   7  10         91.72        102.34        28.59 o                         
  10   7  10        104.40        100.13        32.67 o                         
  11   7  10         12.46         49.94        59.72 o                         
  12   7  10        275.54        364.05        42.86 o                         
   0   8  10          1.32          3.79        33.19 o                         
   1   8  10         60.63         49.11        23.88 o                         
   2   8  10         97.49        121.75        25.84 o                         
   3   8  10         53.84         50.71        21.38 o                         
   4   8  10          0.98         10.53        23.16 o                         
   5   8  10          7.45         20.01        18.50 o                         
   6   8  10        433.19        438.61        26.46 o                         
   7   8  10        188.24        237.34        26.26 o                         
   8   8  10          4.10         36.38        27.18 o                         
   9   8  10        110.74        135.58        33.53 o                         
  10   8  10        151.26        220.22       113.79 o                         
  11   8  10         10.61         49.03        37.42 o                         
   1   9  10         13.88         -7.80        25.98 o                         
   2   9  10        148.16        154.12        28.83 o                         
   3   9  10         43.46         47.13        20.94 o                         
   4   9  10         11.39          8.63        25.02 o                         
   5   9  10        172.94        159.76        30.21 o                         
   6   9  10          6.62         11.48        22.57 o                         
   7   9  10         43.99         49.11        36.04 o                         
   8   9  10         15.32         73.16        32.37 o                         
   9   9  10         26.81         40.29        35.76 o                         
  10   9  10          0.31         46.18        55.97 o                         
   0  10  10          2.16         50.46        39.72 o                         
   1  10  10         10.07         15.24        28.27 o                         
   2  10  10          4.94         10.24        28.71 o                         
   3  10  10         57.47         83.10        23.08 o                         
   4  10  10        127.33        145.65        26.42 o                         
   5  10  10         13.94         31.58        35.91 o                         
   6  10  10         49.41         79.19        47.37 o                         
   7  10  10        156.20        188.87        50.24 o                         
   8  10  10        159.31         92.69        42.32 o                         
   1  11  10         13.16         -7.40        31.84 o                         
   2  11  10         63.44         36.87        37.64 o                         
   3  11  10         49.42          0.59        40.06 o                         
   4  11  10        135.62        184.47        35.09 o                         
   5  11  10         21.08          3.92        39.65 o                         
   6  11  10          6.34         22.27        41.98 o                         
   0  12  10         87.07         14.05        80.56 o                         
   1  12  10         50.92         81.64        50.52 o                         
   2  12  10         19.94         52.17        57.91 o                         
   1   0  11        345.96        339.86        21.69 o                         
   2   0  11         44.06         57.75        19.54 o                         
   3   0  11        825.83        868.15        49.75 o                         
   4   0  11       1489.87       1595.66       119.68 o                         
   5   0  11         48.31         69.13        28.00 o                         
   6   0  11         54.53         74.86        31.14 o                         
   7   0  11          1.01         -0.41        24.54 o                         
   8   0  11         47.22         36.86        14.64 o                         
   9   0  11         29.76         24.39        14.00 o                         
  10   0  11        249.32        211.70        68.85 o                         
  11   0  11         37.31         65.94        46.68 o                         
  12   0  11         77.48         49.18        71.19 o                         
   0   1  11        882.39        926.59        41.05 o                         
   1   1  11        239.90        231.06        16.38 o                         
   2   1  11        650.66        598.56        25.79 o                         
   3   1  11        201.75        171.68        11.95 o                         
   4   1  11        342.76        336.10        15.49 o                         
   5   1  11        482.42        461.77        24.82 o                         
   6   1  11        313.54        324.38        31.50 o                         
   7   1  11          6.99         10.62        16.68 o                         
   8   1  11         66.79         61.50        22.38 o                         
   9   1  11        124.35        126.55        33.98 o                         
  10   1  11          0.24        -16.47        20.11 o                         
  11   1  11        376.96        372.01        31.67 o                         
  12   1  11         12.12        -39.76        59.62 o                         
   1   2  11          0.00        -14.58        14.83 o                         
   2   2  11        145.74        152.09        10.73 o                         
   3   2  11          1.31         -6.51        16.02 o                         
   4   2  11        293.77        296.23        22.45 o                         
   5   2  11        106.65         94.79        17.39 o                         
   6   2  11          1.19          9.86        19.74 o                         
   7   2  11        175.23        243.74        26.47 o                         
   8   2  11         38.59         88.52        23.28 o                         
   9   2  11          2.24        -14.50        27.44 o                         
  10   2  11         40.67         20.08        24.01 o                         
  11   2  11         11.34        -11.89        26.43 o                         
  12   2  11         26.23        -10.87        28.57 o                         
   0   3  11        112.44         89.58        13.13 o                         
   1   3  11          2.11        -12.25        12.25 o                         
   2   3  11        851.26        776.91        32.86 o                         
   3   3  11          0.96         -1.65        14.66 o                         
   4   3  11         82.51         99.14        15.53 o                         
   5   3  11         21.95         -1.36        22.05 o                         
   6   3  11         44.90         21.72        18.32 o                         
   7   3  11         21.27          0.49        22.86 o                         
   8   3  11          8.23        -20.66        20.66 o                         
   9   3  11          0.75         -9.02        20.49 o                         
  10   3  11          3.96         -7.90        22.08 o                         
  11   3  11         61.80         50.40        33.39 o                         
  12   3  11        103.44         75.68        31.50 o                         
   1   4  11        106.08         75.13        15.71 o                         
   2   4  11          6.99        -14.54        14.54 o                         
   3   4  11         14.65         -6.81        14.61 o                         
   4   4  11        240.01        249.06        18.90 o                         
   5   4  11         53.23         37.77        16.94 o                         
   6   4  11         64.78         64.47        20.22 o                         
   7   4  11          2.13        -18.65        18.65 o                         
   8   4  11         10.54        -19.92        19.92 o                         
   9   4  11        413.59        454.12        55.72 o                         
  10   4  11        130.14        134.70        34.20 o                         
  11   4  11        450.13        377.65        49.61 o                         
   0   5  11          1.55        -20.47        25.58 o                         
   1   5  11        120.42        127.61        10.38 o                         
   2   5  11        395.38        362.33        48.67 o                         
   3   5  11         28.29         49.75        18.19 o                         
   4   5  11         20.07         13.82        23.25 o                         
   5   5  11        170.11        161.40        24.46 o                         
   6   5  11        224.50        242.15        23.62 o                         
   7   5  11         17.93         15.01        23.58 o                         
   8   5  11        180.73        152.05        29.07 o                         
   9   5  11         22.96         -5.13        19.39 o                         
  10   5  11        353.96        362.47        30.27 o                         
  11   5  11         22.57        -10.62        67.91 o                         
   1   6  11         18.95         42.23        24.62 o                         
   2   6  11         58.97         96.56        16.96 o                         
   3   6  11        289.42        295.29        22.37 o                         
   4   6  11        158.51        149.17        20.93 o                         
   5   6  11         66.88         65.34        34.61 o                         
   6   6  11         15.44         19.91        24.05 o                         
   7   6  11          1.09         25.11        24.22 o                         
   8   6  11        337.38        368.07        35.28 o                         
   9   6  11         48.43         66.96        40.51 o                         
  10   6  11          0.50          2.54        38.46 o                         
   0   7  11        281.13        261.86        43.10 o                         
   1   7  11         50.20         43.89        26.44 o                         
   2   7  11         32.88         38.86        16.32 o                         
   3   7  11         89.47         36.78        33.14 o                         
   4   7  11          7.70         31.68        17.83 o                         
   5   7  11       1340.81       1443.85        63.97 o                         
   6   7  11         20.05         11.28        29.88 o                         
   7   7  11          3.32         31.34        26.96 o                         
   8   7  11          4.42          2.87        32.13 o                         
   9   7  11         11.50         50.31        36.49 o                         
   1   8  11         48.19         67.12        28.82 o                         
   2   8  11         76.32         86.43        29.44 o                         
   3   8  11         49.30          7.12        28.08 o                         
   4   8  11          0.66         -3.79        30.30 o                         
   5   8  11         16.52          5.57        36.58 o                         
   6   8  11        126.72        178.33        28.18 o                         
   7   8  11         37.72         91.12        36.90 o                         
   8   8  11        142.13        167.67        48.53 o                         
   0   9  11         14.49         12.73        42.03 o                         
   1   9  11          1.11         20.87        29.86 o                         
   2   9  11         55.39         81.41        30.97 o                         
   3   9  11        249.88        240.89        34.71 o                         
   4   9  11         98.78         86.97        49.38 o                         
   5   9  11         24.83         -1.69        39.05 o                         
   6   9  11         28.84        -12.32        45.52 o                         
   1  10  11         82.64         63.72        33.41 o                         
   2  10  11         36.13         32.49        32.50 o                         
   3  10  11          2.99         17.79        33.17 o                         
   0   0  12         80.34        114.19        29.72 o                         
   1   0  12       1131.77       1149.31        54.70 o                         
   2   0  12          0.82        -17.30        17.30 o                         
   3   0  12         17.71          4.72        19.48 o                         
   4   0  12        262.06        179.14        23.58 o                         
   5   0  12          0.70          8.23        13.91 o                         
   6   0  12        179.71        173.58        16.56 o                         
   7   0  12         20.19          9.74        40.81 o                         
   8   0  12          2.49         -1.96        44.47 o                         
   9   0  12        256.78        309.16        52.21 o                         
  10   0  12         98.34         53.92        52.46 o                         
   1   1  12         15.35         15.81        14.75 o                         
   2   1  12        548.15        555.09        22.70 o                         
   3   1  12        129.86        111.93        12.90 o                         
   4   1  12        141.22        154.57        23.95 o                         
   5   1  12          8.67         13.81        23.91 o                         
   6   1  12        213.09        226.00        27.92 o                         
   7   1  12          0.81          7.25        25.66 o                         
   8   1  12          1.20        -19.84        19.84 o                         
   9   1  12        125.95        122.72        26.56 o                         
  10   1  12          8.34         -0.09        39.61 o                         
   0   2  12          3.00          2.17        18.53 o                         
   1   2  12         88.05         79.51        23.26 o                         
   2   2  12         72.69         65.27        19.36 o                         
   3   2  12          8.55        -18.87        18.87 o                         
   4   2  12        243.56        246.11        23.77 o                         
   5   2  12         23.60         45.61        29.55 o                         
   6   2  12          0.00        -20.78        23.69 o                         
   7   2  12         41.29          0.39        29.28 o                         
   8   2  12          5.37         27.65        30.66 o                         
   9   2  12         15.11        -31.49        31.49 o                         
   1   3  12        320.05        276.29        24.72 o                         
   2   3  12        512.59        497.52        29.86 o                         
   3   3  12        146.91        137.20        30.04 o                         
   4   3  12          1.41        -20.07        21.18 o                         
   5   3  12         49.51          7.93        20.47 o                         
   6   3  12        109.16         43.89        23.10 o                         
   7   3  12          1.85        -14.85        26.53 o                         
   8   3  12         67.27         46.10        31.92 o                         
   9   3  12         58.82         17.33        28.99 o                         
   0   4  12        154.20        167.90        27.42 o                         
   1   4  12        199.08        186.21        21.17 o                         
   2   4  12         27.02        -19.91        19.91 o                         
   3   4  12         59.48         66.16        17.63 o                         
   4   4  12          2.15        -16.87        16.87 o                         
   5   4  12          5.34        -17.71        17.71 o                         
   6   4  12         25.13          2.64        23.48 o                         
   7   4  12         93.58         88.95        22.48 o                         
   8   4  12         40.16         -3.45        29.74 o                         
   1   5  12         52.13         80.35        18.70 o                         
   2   5  12         78.28         70.47        21.21 o                         
   3   5  12        250.81        220.52        34.97 o                         
   4   5  12         34.53         28.22        25.65 o                         
   5   5  12         75.47         74.12        27.89 o                         
   6   5  12          0.26          1.01        28.21 o                         
   7   5  12         29.69         40.70        29.62 o                         
   8   5  12         75.70         99.56        88.75 o                         
   0   6  12         90.91         85.51        40.57 o                         
   1   6  12        149.64        181.16        31.14 o                         
   2   6  12         52.42         87.28        24.54 o                         
   3   6  12        150.52        163.69        25.42 o                         
   4   6  12         14.74         33.81        31.93 o                         
   5   6  12        455.52        453.67        49.48 o                         
   6   6  12          8.40         12.87        29.04 o                         
   1   7  12          0.09          7.14        30.32 o                         
   2   7  12         50.56         69.02        32.25 o                         
   3   7  12          8.88         -4.95        30.99 o                         
   4   7  12         28.65          6.50        38.24 o                         
   5   7  12         62.21         82.62        48.78 o                         
   0   8  12          4.44        -48.42        48.42 o                         
   1   8  12        166.29        165.06        45.20 o                         
   2   8  12         12.36         14.92        37.42 o                         
   1   0  13        179.46        139.14        48.36 o                         
   2   0  13          8.39        -26.07        26.07 o                         
   3   0  13          3.37        -12.66        23.09 o                         
   4   0  13        104.38         71.42        47.03 o                         
   5   0  13        231.91        217.75        51.63 o                         
   0   1  13        155.58        127.85        24.80 o                         
   1   1  13          0.08        -16.02        20.40 o                         
   2   1  13         15.41         -8.58        19.32 o                         
   3   1  13         76.79         11.37        33.93 o                         
   4   1  13        258.68        196.01        28.14 o                         
   5   1  13        461.88        400.58        45.03 o                         
   1   2  13          0.83        -18.59        18.59 o                         
   2   2  13         75.72         42.16        22.60 o                         
   3   2  13         20.32        -24.44        24.44 o                         
   4   2  13         12.00        -25.02        25.02 o                         
   5   2  13          7.93        -25.31        25.31 o                         
   0   3  13        122.81         58.44        53.41 o                         
   1   3  13         22.14        -19.84        26.46 o                         
   2   3  13        384.14        354.39        32.04 o                         
   3   3  13         23.48         -4.37        29.41 o                         
   4   3  13         55.43         -5.20        29.42 o                         
   1   4  13         46.97        -10.72        28.75 o                         
   2   4  13         35.75         -6.98        25.59 o                         
   3   4  13          4.92        -30.88        34.94 o                         
                                                                                
