# Supplementary material for: The influence of the axial group on the crystal structures of boron sub­phthalo­cy­an­ines
Source: Acta Crystallogr C Struct Chem. 2024 Sep 4;80(Pt 10):658–80. doi: 10.1107/S2053229624006934 (PMC11451016; doi:10.1107/S2053229624006934)
Supplement: Supplementary file 13 [file c-80-00658-d22121a_asup13.hkl]

data_d22121a_a                                                                  
_shelx_title ' d22121a_a.res in P-1'                                            
_shelx_refln_list_code          4                                               
_shelx_F_calc_maximum       67.60                                               
_exptl_crystal_F_000       468.00                                               
_reflns_d_resolution_high  0.7697                                               
                                                                                
loop_                                                                           
 _space_group_symop_operation_xyz                                               
 'x, y, z'                                                                      
 '-x, -y, -z'                                                                   
                                                                                
_cell_length_a     9.3432                                                       
_cell_length_b     9.3548                                                       
_cell_length_c    12.3322                                                       
_cell_angle_alpha 104.203                                                       
_cell_angle_beta  100.751                                                       
_cell_angle_gamma  90.701                                                       
                                                                                
_shelx_F_squared_multiplier     1.000                                           
                                                                                
loop_                                                                           
 _refln_index_h                                                                 
 _refln_index_k                                                                 
 _refln_index_l                                                                 
 _refln_F_squared_calc                                                          
 _refln_F_squared_meas                                                          
 _refln_F_squared_sigma                                                         
 _refln_observed_status                                                         
   2   0   0       1077.56       1038.43        14.01 o                         
   3   0   0         39.69         34.29         1.60 o                         
   4   0   0        346.84        347.18         4.86 o                         
   5   0   0       1174.40       1205.14        15.55 o                         
   6   0   0          5.49          5.21         1.23 o                         
   7   0   0          7.37         11.04         1.70 o                         
   8   0   0        140.36        143.22         3.73 o                         
   9   0   0          1.02          3.99         2.47 o                         
  10   0   0        468.73        471.79         9.92 o                         
  11   0   0         13.59         17.03         4.22 o                         
 -11   1   0          2.97          1.27         4.14 o                         
 -10   1   0        221.41        210.62         6.36 o                         
  -9   1   0         53.69         50.91         4.36 o                         
  -8   1   0         88.34         98.41         2.98 o                         
  -7   1   0          9.58         13.07         1.43 o                         
  -6   1   0        989.94       1056.28        13.06 o                         
  -5   1   0        324.96        313.19         4.32 o                         
  -4   1   0        943.25        924.21        12.79 o                         
  -3   1   0         21.08         27.94         0.88 o                         
  -2   1   0        214.26        210.66         2.93 o                         
  -1   1   0        229.37        214.10         2.80 o                         
   0   1   0        114.56         96.94         3.69 o                         
   3   1   0       1732.02       1701.78        24.76 o                         
   4   1   0        137.09        134.47         3.05 o                         
   5   1   0        443.18        482.49         8.25 o                         
   6   1   0          0.26          0.59         1.27 o                         
   7   1   0         91.99         95.53         2.63 o                         
   8   1   0         19.57         19.48         2.33 o                         
   9   1   0         14.93         14.62         2.69 o                         
  10   1   0          1.50          1.50         2.81 o                         
  11   1   0         13.50         17.75         4.16 o                         
 -11   2   0          0.55         -2.65         4.01 o                         
 -10   2   0          0.05          1.17         3.32 o                         
  -9   2   0        282.34        284.12         6.58 o                         
  -8   2   0        441.59        425.11         7.07 o                         
  -7   2   0         78.05         69.62         2.94 o                         
  -6   2   0         29.35         33.94         1.56 o                         
  -5   2   0        262.88        289.33         5.23 o                         
  -4   2   0         13.95         13.30         0.98 o                         
  -3   2   0         94.67        104.07         1.85 o                         
  -2   2   0       3337.64       3074.02        48.57 o                         
  -1   2   0       1178.70       1098.97        13.80 o                         
   0   2   0       1043.63        985.88        14.23 o                         
   1   2   0        124.53        111.48         2.57 o                         
   2   2   0        827.49        794.23        11.67 o                         
   3   2   0         77.78         73.62         1.61 o                         
   4   2   0         79.60         85.85         1.87 o                         
   5   2   0        223.67        236.18         3.92 o                         
   6   2   0         13.14         16.42         2.18 o                         
   7   2   0          0.19          0.11         1.56 o                         
   8   2   0        115.02        113.01         3.39 o                         
   9   2   0        255.64        268.82         6.74 o                         
  10   2   0        245.63        247.94         6.99 o                         
  11   2   0          1.56          4.27         3.76 o                         
 -11   3   0         31.38         37.28         4.58 o                         
 -10   3   0         14.75         13.33         4.00 o                         
  -9   3   0         12.68         12.44         2.96 o                         
  -8   3   0         35.09         47.41         3.44 o                         
  -7   3   0        127.62        133.56         3.15 o                         
  -6   3   0        410.62        387.80         5.71 o                         
  -5   3   0          8.22          5.11         1.08 o                         
  -4   3   0        360.21        377.75         4.96 o                         
  -3   3   0        270.50        316.38         4.66 o                         
  -2   3   0       2005.94       2048.74        29.68 o                         
  -1   3   0       3101.15       2970.49        39.64 o                         
   0   3   0       1258.68       1148.08        16.60 o                         
   1   3   0         41.72         41.91         1.02 o                         
   2   3   0         46.96         46.89         2.97 o                         
   3   3   0        471.95        452.02         6.95 o                         
   4   3   0        652.93        612.62         9.41 o                         
   5   3   0         15.71         20.17         1.12 o                         
   6   3   0        308.86        292.64         5.16 o                         
   7   3   0         17.52         14.97         1.66 o                         
   8   3   0         94.58         87.76         3.51 o                         
   9   3   0        277.15        287.48         6.91 o                         
  10   3   0         34.43         37.64         4.39 o                         
  11   3   0          0.72          3.60         6.65 o                         
 -11   4   0         11.32          6.21         4.93 o                         
 -10   4   0         64.27         67.65         4.29 o                         
  -9   4   0         10.59         13.58         2.66 o                         
  -8   4   0        414.09        407.52         8.50 o                         
  -7   4   0        365.33        358.48         6.06 o                         
  -6   4   0        275.10        276.81         4.52 o                         
  -5   4   0        704.24        657.35         8.89 o                         
  -4   4   0          0.05          2.08         1.04 o                         
  -3   4   0       2022.95       2129.55        26.83 o                         
  -2   4   0        290.80        343.81         4.98 o                         
  -1   4   0        562.47        608.01         8.97 o                         
   0   4   0        738.08        679.70         9.94 o                         
   1   4   0        134.11        137.10         2.44 o                         
   2   4   0        550.02        563.20         8.45 o                         
   3   4   0        634.16        666.28        11.00 o                         
   4   4   0        101.39        124.64         2.79 o                         
   5   4   0        134.81        149.00         3.45 o                         
   6   4   0         14.78         12.35         2.08 o                         
   7   4   0        818.64        801.93        15.19 o                         
   8   4   0        345.95        345.89        14.01 o                         
   9   4   0         15.50         14.14         2.59 o                         
  10   4   0         32.81         33.39         6.07 o                         
 -11   5   0         80.52         92.59         6.48 o                         
 -10   5   0          0.00         -2.86         3.61 o                         
  -9   5   0         10.36          8.29         3.44 o                         
  -8   5   0        194.91        191.71         5.42 o                         
  -7   5   0         29.32         27.03         2.40 o                         
  -6   5   0        154.39        161.43         3.50 o                         
  -5   5   0         86.08         77.53         2.29 o                         
  -4   5   0        266.01        289.31         4.14 o                         
  -3   5   0         92.80         98.30         1.92 o                         
  -2   5   0         14.05         19.89         0.96 o                         
  -1   5   0        391.87        427.91         6.51 o                         
   0   5   0       1097.25       1112.23        17.73 o                         
   1   5   0         31.47         34.22         1.12 o                         
   2   5   0        933.24        961.31        15.42 o                         
   3   5   0         21.49         22.52         1.08 o                         
   4   5   0         77.12         73.73         1.74 o                         
   5   5   0         66.92         68.90         2.13 o                         
   6   5   0          0.06         -0.65         2.79 o                         
   7   5   0        299.71        324.46        19.16 o                         
   8   5   0          5.59          4.65         5.03 o                         
   9   5   0         23.87         31.87         5.96 o                         
  10   5   0          5.12         12.07         9.92 o                         
 -10   6   0        100.48        110.86         6.05 o                         
  -9   6   0          2.39          0.11         3.65 o                         
  -8   6   0          0.00          2.35         2.84 o                         
  -7   6   0          1.08          1.46         2.30 o                         
  -6   6   0        350.14        343.20         6.22 o                         
  -5   6   0          3.66          8.37         1.52 o                         
  -4   6   0        260.98        291.08         4.16 o                         
  -3   6   0       1008.66        996.05        12.96 o                         
  -2   6   0        724.14        683.43         9.51 o                         
  -1   6   0          5.28          3.60         0.47 o                         
   0   6   0        351.37        370.69         8.25 o                         
   1   6   0         38.24         52.12         2.13 o                         
   2   6   0          6.13          6.71         1.05 o                         
   3   6   0          2.09          4.11         1.00 o                         
   4   6   0          2.80          2.01         1.06 o                         
   5   6   0        317.16        303.80         5.65 o                         
   6   6   0         41.12         41.31         7.81 o                         
   7   6   0        358.84        347.98         9.30 o                         
   8   6   0         50.88         47.44         4.62 o                         
   9   6   0         92.72        100.02         7.48 o                         
 -10   7   0         36.15         39.75        12.45 o                         
  -9   7   0          0.68          4.81         5.20 o                         
  -8   7   0        116.82        126.30         5.27 o                         
  -7   7   0         33.15         39.10         2.89 o                         
  -6   7   0        328.73        312.14         6.64 o                         
  -5   7   0        855.36        835.75        11.99 o                         
  -4   7   0        107.76         94.47         2.26 o                         
  -3   7   0         84.33         79.26         1.99 o                         
  -2   7   0          1.02          0.03         0.76 o                         
  -1   7   0          6.60          1.90         2.54 o                         
   0   7   0          0.46         -2.39         2.39 o                         
   1   7   0        120.55        117.71         2.72 o                         
   2   7   0         81.04         79.24         1.87 o                         
   3   7   0         64.45         70.28         2.01 o                         
   4   7   0          0.60          0.84         1.19 o                         
   5   7   0         42.54         50.32         3.27 o                         
   6   7   0          3.98          3.02         3.03 o                         
   7   7   0          6.34          5.33         3.63 o                         
   8   7   0         84.73         93.57         8.45 o                         
   9   7   0          0.03         -6.28         9.48 o                         
  -9   8   0         11.57         21.70         5.06 o                         
  -8   8   0         45.77         43.99         3.88 o                         
  -7   8   0         14.28         10.75         2.97 o                         
  -6   8   0         12.00          8.76         2.31 o                         
  -5   8   0          0.14          0.90         1.93 o                         
  -4   8   0       1444.95       1352.68        20.14 o                         
  -3   8   0        166.62        149.68         2.76 o                         
  -2   8   0         31.63         37.15         3.81 o                         
  -1   8   0        278.23        285.17         9.30 o                         
   0   8   0        396.11        390.76        15.98 o                         
   1   8   0        173.42        171.76         6.71 o                         
   2   8   0         21.21         23.39         2.70 o                         
   3   8   0        176.86        186.44         6.90 o                         
   4   8   0        520.22        516.47         8.92 o                         
   5   8   0          5.46          2.66         2.57 o                         
   6   8   0          1.37          4.09         3.14 o                         
   7   8   0          0.97         -0.50         3.93 o                         
   8   8   0         12.48         14.31         5.82 o                         
  -8   9   0          2.11         -0.93         5.14 o                         
  -7   9   0          4.02          6.80         3.25 o                         
  -6   9   0          0.03         -1.80         2.41 o                         
  -5   9   0          1.02         -1.31         2.32 o                         
  -4   9   0        167.93        186.64         3.89 o                         
  -3   9   0         71.77         73.81         3.96 o                         
  -2   9   0          0.01         -3.37         7.02 o                         
  -1   9   0        140.30        143.15         6.85 o                         
   0   9   0         52.56         55.52         5.68 o                         
   1   9   0         83.16        102.27         5.61 o                         
   2   9   0         50.07         44.59         4.37 o                         
   3   9   0         26.52         23.35         1.58 o                         
   4   9   0         66.34         60.82         2.57 o                         
   5   9   0          0.71         -3.05         3.05 o                         
   6   9   0         41.92         38.65         4.02 o                         
   7   9   0         17.13         15.14         6.47 o                         
  -6  10   0          1.08          0.74         2.88 o                         
  -5  10   0          5.38          0.59         2.00 o                         
  -4  10   0         54.15         44.99         4.67 o                         
  -3  10   0          2.90         -2.82         3.54 o                         
  -2  10   0          0.84         -1.94         4.95 o                         
  -1  10   0          0.05          2.92         4.54 o                         
   0  10   0          3.80          3.99         4.44 o                         
   1  10   0         18.86         15.57         4.70 o                         
   2  10   0          0.63         -0.48         4.34 o                         
   3  10   0          0.01          2.68         7.19 o                         
   4  10   0         15.46         16.38         4.65 o                         
   5  10   0         83.22         73.04         5.46 o                         
  -4  11   0          2.65         -4.15         6.38 o                         
  -3  11   0         69.73         78.02         7.35 o                         
  -2  11   0         26.05         28.80         4.35 o                         
  -1  11   0          4.69          1.82         5.62 o                         
   0  11   0          4.68          6.35         5.64 o                         
   1  11   0          5.43          0.53         5.44 o                         
   2  11   0          2.58         -4.69         7.28 o                         
   3  11   0         10.48          0.25         5.59 o                         
  -4 -11   1         27.41         28.69        10.20 o                         
  -2 -11   1         15.03          9.98         5.45 o                         
  -1 -11   1          0.32          2.64         5.22 o                         
   0 -11   1         28.88         40.99         9.02 o                         
   1 -11   1         38.70         37.17         5.86 o                         
   2 -11   1         59.41         54.02         6.18 o                         
   3 -11   1         28.84         29.06         7.87 o                         
   4 -11   1          0.49          2.26         5.99 o                         
   5 -11   1         16.13         18.56         2.63 o                         
  -6 -10   1         34.52         27.39         5.89 o                         
  -5 -10   1         32.58         28.60         3.99 o                         
  -4 -10   1         62.02         56.86         2.21 o                         
  -3 -10   1        106.01         91.92         5.50 o                         
  -2 -10   1         10.54         10.36         4.04 o                         
  -1 -10   1        115.68        118.97         5.46 o                         
   0 -10   1        223.25        238.09        11.95 o                         
   1 -10   1         19.70         25.66         8.81 o                         
   2 -10   1          9.96         11.51         5.16 o                         
   3 -10   1         91.97         89.94         4.91 o                         
   4 -10   1          4.96          1.84         1.72 o                         
   5 -10   1          6.02          4.98         2.83 o                         
   6 -10   1          0.01         -0.11         3.44 o                         
   7 -10   1         20.26         18.36         7.98 o                         
  -7  -9   1         58.75         53.15         6.01 o                         
  -6  -9   1         62.30         58.29         6.81 o                         
  -5  -9   1         33.66         35.88         3.07 o                         
  -4  -9   1         61.28         56.94         3.02 o                         
  -3  -9   1        183.83        184.08         3.81 o                         
  -2  -9   1         21.05         17.85         1.22 o                         
  -1  -9   1        309.15        298.11         8.37 o                         
   0  -9   1         20.70         21.87         3.67 o                         
   1  -9   1          2.30         -3.83         5.36 o                         
   2  -9   1        168.39        152.40         5.81 o                         
   3  -9   1         21.26         24.10         1.84 o                         
   4  -9   1         93.71         86.72         3.09 o                         
   5  -9   1         23.38         22.10         2.60 o                         
   6  -9   1         67.84         74.69         3.22 o                         
   7  -9   1          1.51         -0.23         3.16 o                         
   8  -9   1         31.84         36.81         5.46 o                         
  -8  -8   1        103.69        117.83         7.22 o                         
  -7  -8   1         59.61         64.78         5.47 o                         
  -6  -8   1        172.07        182.68         6.41 o                         
  -5  -8   1         46.72         48.69         3.28 o                         
  -4  -8   1         59.90         56.55         1.83 o                         
  -3  -8   1         54.87         55.70         2.62 o                         
  -2  -8   1        301.37        299.11         4.96 o                         
  -1  -8   1         30.90         31.60         1.06 o                         
   0  -8   1         84.99         89.95         5.80 o                         
   1  -8   1        171.55        173.97         3.01 o                         
   2  -8   1        146.05        137.20         2.62 o                         
   3  -8   1        147.30        141.09         3.49 o                         
   4  -8   1        133.97        153.12         3.41 o                         
   5  -8   1         24.98         26.90         2.02 o                         
   6  -8   1         76.82         69.82         4.50 o                         
   7  -8   1          5.77          7.63         2.82 o                         
   8  -8   1          9.88         10.28         3.88 o                         
   9  -8   1         86.12         87.99         7.22 o                         
  -9  -7   1         37.63         45.34         9.39 o                         
  -8  -7   1         41.64         38.27         5.06 o                         
  -7  -7   1        365.84        393.82        12.73 o                         
  -6  -7   1         72.31         73.12         4.53 o                         
  -5  -7   1          3.58          1.95         2.35 o                         
  -4  -7   1         12.27         12.75         1.05 o                         
  -3  -7   1         13.55         16.44         1.33 o                         
  -2  -7   1         95.76         93.47         2.40 o                         
  -1  -7   1         52.63         50.98         1.79 o                         
   0  -7   1         36.32         38.82         1.28 o                         
   1  -7   1        113.93        106.57         2.03 o                         
   2  -7   1        108.22        113.87         2.90 o                         
   3  -7   1       1025.85        988.06        12.83 o                         
   4  -7   1        948.60        901.89        11.86 o                         
   5  -7   1         35.04         40.58         2.45 o                         
   6  -7   1          0.66          1.83         2.11 o                         
   7  -7   1         39.08         45.21         2.90 o                         
   8  -7   1          6.39          8.41         3.33 o                         
   9  -7   1         47.32         50.11         5.37 o                         
 -10  -6   1          6.79         -3.10         6.61 o                         
  -9  -6   1        203.56        207.73         8.41 o                         
  -8  -6   1         36.17         30.28         4.25 o                         
  -7  -6   1          7.51          4.97         3.75 o                         
  -6  -6   1         34.87         35.12         3.02 o                         
  -5  -6   1        208.92        201.52         4.65 o                         
  -4  -6   1         46.57         49.66         1.78 o                         
  -3  -6   1        110.07        110.78         2.49 o                         
  -2  -6   1        326.32        350.12         5.54 o                         
  -1  -6   1         93.95        104.95         2.45 o                         
   0  -6   1          0.05          0.18         0.60 o                         
   1  -6   1        190.84        158.33         2.67 o                         
   2  -6   1        173.46        159.33         2.75 o                         
   3  -6   1          6.87          6.59         1.00 o                         
   4  -6   1         76.95         77.98         1.85 o                         
   5  -6   1         98.37        100.64         2.67 o                         
   6  -6   1          6.14          4.29         1.97 o                         
   7  -6   1        167.30        163.92         4.83 o                         
   8  -6   1          2.53         -1.79         2.97 o                         
   9  -6   1          0.06         -3.38         3.38 o                         
  10  -6   1          5.05          7.02         7.20 o                         
 -10  -5   1         17.84         17.02         6.23 o                         
  -9  -5   1          0.67         -4.09         4.58 o                         
  -8  -5   1         17.64         16.35         3.81 o                         
  -7  -5   1        802.04        795.04        49.95 o                         
  -6  -5   1        212.36        223.24         5.95 o                         
  -5  -5   1        141.42        136.71         3.58 o                         
  -4  -5   1        263.09        286.32         5.43 o                         
  -3  -5   1         15.45         18.59         1.33 o                         
  -2  -5   1         37.26         45.34         1.31 o                         
  -1  -5   1         81.20         84.91         2.07 o                         
   0  -5   1          2.51          2.90         0.77 o                         
   1  -5   1        806.22        826.68        11.31 o                         
   2  -5   1        993.33        978.77        12.54 o                         
   3  -5   1          1.17          2.78         0.96 o                         
   4  -5   1         44.20         55.88         1.59 o                         
   5  -5   1          5.29          6.75         1.34 o                         
   6  -5   1        249.57        228.09         4.71 o                         
   7  -5   1          0.04          2.82         2.20 o                         
   8  -5   1         34.25         38.49         4.00 o                         
   9  -5   1         68.38         68.71         4.11 o                         
  10  -5   1         45.14         39.32         4.94 o                         
 -11  -4   1        277.92        289.03        13.58 o                         
 -10  -4   1         12.36         13.53         5.65 o                         
  -9  -4   1        235.19        268.78        21.36 o                         
  -8  -4   1          2.30          3.12         3.81 o                         
  -7  -4   1         85.89         83.87         4.96 o                         
  -6  -4   1         40.00         35.46         2.59 o                         
  -5  -4   1          5.79          3.45         1.80 o                         
  -4  -4   1        501.77        542.65         9.29 o                         
  -3  -4   1        178.23        175.32         2.77 o                         
  -2  -4   1         14.38         17.16         0.87 o                         
  -1  -4   1        125.84        128.68         2.40 o                         
   0  -4   1        202.35        186.13         2.76 o                         
   1  -4   1          1.35          1.93         0.66 o                         
   2  -4   1         48.97         33.91         1.27 o                         
   3  -4   1        347.03        369.91         4.80 o                         
   4  -4   1         53.90         58.06         1.92 o                         
   5  -4   1        224.65        208.46         3.50 o                         
   6  -4   1         35.53         43.60         2.29 o                         
   7  -4   1        409.00        404.12         6.71 o                         
   8  -4   1         21.19         25.08         2.84 o                         
   9  -4   1         92.28        104.86         4.98 o                         
  10  -4   1        222.70        202.18         6.40 o                         
  11  -4   1        151.16        152.54         6.12 o                         
 -11  -3   1         30.52         40.15         4.88 o                         
 -10  -3   1          4.81          8.38         3.74 o                         
  -9  -3   1          1.40          4.53         2.64 o                         
  -8  -3   1          0.07          0.45         1.73 o                         
  -7  -3   1         74.28         66.60         2.23 o                         
  -6  -3   1        154.44        155.38         2.97 o                         
  -5  -3   1        835.63        856.54        11.19 o                         
  -4  -3   1         21.49         32.67         2.00 o                         
  -3  -3   1        100.96         90.56         2.53 o                         
  -2  -3   1       2691.61       2632.13        41.64 o                         
  -1  -3   1       1247.02       1185.82        15.94 o                         
   0  -3   1       2058.17       1908.12        27.55 o                         
   1  -3   1       1655.87       1533.23        19.25 o                         
   2  -3   1          9.75         10.34         0.98 o                         
   3  -3   1         31.93         31.48         1.18 o                         
   4  -3   1       1091.19       1163.78        13.39 o                         
   5  -3   1         15.64         23.90         1.68 o                         
   6  -3   1          0.08         -0.98         1.36 o                         
   7  -3   1        335.69        326.66         5.36 o                         
   8  -3   1         18.03         17.92         2.38 o                         
   9  -3   1         44.85         51.12         4.04 o                         
  10  -3   1         19.29         28.57         3.77 o                         
  11  -3   1         18.75         17.67         5.70 o                         
 -11  -2   1         20.48         27.60         4.30 o                         
 -10  -2   1          7.35          8.69         2.98 o                         
  -9  -2   1          1.69          2.51         2.28 o                         
  -8  -2   1        175.94        169.89         4.11 o                         
  -7  -2   1        112.04        111.39         3.44 o                         
  -6  -2   1         11.26         10.37         1.17 o                         
  -5  -2   1        138.34        138.75         3.53 o                         
  -4  -2   1        600.34        565.97         8.01 o                         
  -3  -2   1         64.08         64.15         1.49 o                         
   0  -2   1       2085.60       1940.33        30.63 o                         
   1  -2   1        201.73        184.52         2.53 o                         
   2  -2   1         48.48         43.39         1.53 o                         
   3  -2   1        314.85        334.75         4.60 o                         
   4  -2   1         78.27         71.66         1.91 o                         
   5  -2   1       1076.58       1137.85        14.75 o                         
   6  -2   1        243.87        251.38         4.19 o                         
   7  -2   1        104.60        102.42         2.69 o                         
   8  -2   1         67.50         71.15         2.80 o                         
   9  -2   1          0.03         -2.60         2.87 o                         
  10  -2   1        142.85        144.29         5.22 o                         
  11  -2   1         48.54         53.51         4.33 o                         
 -11  -1   1         67.91         66.41         4.14 o                         
 -10  -1   1        272.54        274.30         7.08 o                         
  -9  -1   1         74.68         75.69         5.21 o                         
  -8  -1   1         47.76         48.30         2.97 o                         
  -7  -1   1          0.16         -1.53         1.95 o                         
  -6  -1   1          2.82          0.92         1.19 o                         
  -5  -1   1        878.39        896.81        12.49 o                         
  -4  -1   1        226.78        213.00         3.36 o                         
  -3  -1   1        232.90        231.29         3.78 o                         
  -1  -1   1       1794.95       1689.93        42.29 o                         
   1  -1   1       1266.47       1131.58        15.19 o                         
   2  -1   1       1195.65       1078.83        12.21 o                         
   3  -1   1          4.37          2.56         0.68 o                         
   4  -1   1          3.27          4.43         1.03 o                         
   5  -1   1         36.48         31.38         2.01 o                         
   6  -1   1        303.90        315.98         4.63 o                         
   7  -1   1         40.52         43.03         1.91 o                         
   8  -1   1         99.33         97.92         3.32 o                         
   9  -1   1        463.68        463.20        14.82 o                         
  10  -1   1        209.95        208.82         6.20 o                         
  11  -1   1         38.16         41.20         4.91 o                         
 -12   0   1          4.74          0.07         6.00 o                         
 -11   0   1          0.16         -3.81         3.81 o                         
 -10   0   1         60.23         60.72         3.56 o                         
  -9   0   1         50.59         44.32         3.51 o                         
  -8   0   1         38.18         46.56         2.40 o                         
  -7   0   1         24.27         23.49         1.72 o                         
  -6   0   1        272.13        280.90         5.07 o                         
  -5   0   1        201.28        217.97         3.47 o                         
  -4   0   1        188.52        169.90         2.97 o                         
  -3   0   1         34.43         31.81         1.04 o                         
  -2   0   1       1576.21       1479.77        19.86 o                         
  -1   0   1        996.66        898.95        18.43 o                         
   1   0   1        892.77        794.28        10.70 o                         
   2   0   1       1700.01       1556.19        19.59 o                         
   3   0   1        360.74        343.41         5.00 o                         
   4   0   1         33.31         31.06         2.04 o                         
   5   0   1       1426.58       1406.58        18.12 o                         
   6   0   1          6.93          8.24         1.25 o                         
   7   0   1         30.38         35.56         1.98 o                         
   8   0   1         32.56         37.05         2.29 o                         
   9   0   1         73.28         72.08         3.29 o                         
  10   0   1          2.96          4.62         3.39 o                         
  11   0   1         66.49         70.72         5.84 o                         
 -12   1   1          0.02          3.53         5.48 o                         
 -11   1   1         13.06         11.59         4.45 o                         
 -10   1   1        130.41        137.49         4.91 o                         
  -9   1   1         76.91         77.94         3.31 o                         
  -8   1   1        372.45        368.40         6.80 o                         
  -7   1   1          0.57          1.00         1.42 o                         
  -6   1   1        540.97        574.38         7.95 o                         
  -5   1   1        701.45        705.19         9.37 o                         
  -4   1   1        139.30        147.25         2.44 o                         
  -3   1   1         32.06         29.29         1.87 o                         
  -2   1   1        431.80        394.92         5.53 o                         
   0   1   1         64.48         60.84         1.18 o                         
   2   1   1        811.36        783.29        11.54 o                         
   3   1   1          1.94          1.67         0.81 o                         
   4   1   1        169.93        172.66         3.37 o                         
   5   1   1         24.38         17.90         1.17 o                         
   6   1   1         33.82         38.72         1.84 o                         
   7   1   1        320.54        344.90         5.50 o                         
   8   1   1         17.01         13.59         2.20 o                         
   9   1   1         21.88         20.37         2.69 o                         
  10   1   1        445.71        440.72         9.22 o                         
  11   1   1         19.16         17.17         5.23 o                         
 -11   2   1         34.84         42.01         4.49 o                         
 -10   2   1         47.52         39.19         5.06 o                         
  -9   2   1         91.96        100.49         3.81 o                         
  -8   2   1        114.22        120.34         3.26 o                         
  -7   2   1         84.71         94.33         3.18 o                         
  -6   2   1        780.77        802.31        10.74 o                         
  -5   2   1        178.57        174.71         3.00 o                         
  -4   2   1       1802.16       1841.68        21.98 o                         
  -3   2   1          5.15          8.05         0.80 o                         
  -2   2   1       1765.09       1616.01        20.30 o                         
  -1   2   1        555.64        542.42         7.39 o                         
   1   2   1       1539.62       1430.64        25.29 o                         
   2   2   1        140.79        137.96         2.58 o                         
   3   2   1       1657.77       1692.14        22.84 o                         
   4   2   1        192.50        220.56         3.77 o                         
   5   2   1        167.43        172.38         3.62 o                         
   6   2   1        344.02        363.32         6.76 o                         
   7   2   1          0.20          0.96         1.76 o                         
   8   2   1        468.94        483.19         9.00 o                         
   9   2   1         33.19         39.60         3.20 o                         
  10   2   1          3.60          6.42         3.27 o                         
  11   2   1        251.52        262.91        15.32 o                         
 -11   3   1         92.82         89.72         5.17 o                         
 -10   3   1        184.42        187.26         5.93 o                         
  -9   3   1         31.76         30.99         2.96 o                         
  -8   3   1        584.49        588.62         9.88 o                         
  -7   3   1         38.09         34.73         1.95 o                         
  -6   3   1         68.91         73.01         2.06 o                         
  -5   3   1         47.89         58.25         1.59 o                         
  -4   3   1        131.43        133.84         2.22 o                         
  -3   3   1        363.48        388.43         6.03 o                         
  -2   3   1         98.17         97.33         1.54 o                         
  -1   3   1        472.74        441.90         7.26 o                         
   0   3   1        518.76        515.99        13.51 o                         
   1   3   1          2.98          5.96         0.64 o                         
   2   3   1        100.82        120.35         2.60 o                         
   3   3   1        640.58        681.95        10.26 o                         
   4   3   1        265.90        283.00         4.79 o                         
   5   3   1        739.28        762.79        11.71 o                         
   6   3   1         35.30         33.95         2.06 o                         
   7   3   1        175.10        165.10         4.07 o                         
   8   3   1        332.29        318.93         8.06 o                         
   9   3   1         12.77         12.44         2.82 o                         
  10   3   1          4.16          4.17         4.58 o                         
  11   3   1         50.26         45.22         4.90 o                         
 -11   4   1          8.68          8.09         5.04 o                         
 -10   4   1         12.38          7.53         3.59 o                         
  -9   4   1         70.86         68.27         3.65 o                         
  -8   4   1        390.44        376.09         7.11 o                         
  -7   4   1         12.82         13.57         1.91 o                         
  -6   4   1        292.00        301.08         4.51 o                         
  -5   4   1        155.76        173.50         3.65 o                         
  -4   4   1         47.87         49.20         1.67 o                         
  -3   4   1        122.69        135.75         2.30 o                         
  -2   4   1        211.03        243.77         3.62 o                         
  -1   4   1         32.14         22.97         1.82 o                         
   0   4   1         22.76         15.11         3.59 o                         
   1   4   1          1.79          1.17         0.66 o                         
   2   4   1        614.39        616.65        12.91 o                         
   3   4   1          6.62         11.54         0.99 o                         
   4   4   1         29.39         40.28         1.84 o                         
   5   4   1         99.36        104.44         2.71 o                         
   6   4   1        554.31        580.60        11.24 o                         
   7   4   1        144.12        142.44         4.75 o                         
   8   4   1         25.56         22.49         3.26 o                         
   9   4   1         11.58          7.36         3.11 o                         
  10   4   1          0.20          1.47         4.36 o                         
 -11   5   1          4.81          3.65         4.64 o                         
 -10   5   1         38.78         43.91         4.16 o                         
  -9   5   1         10.48          7.26         2.95 o                         
  -8   5   1          0.00          0.65         2.54 o                         
  -7   5   1         56.71         48.00         3.27 o                         
  -6   5   1          0.09          0.73         1.58 o                         
  -5   5   1        343.90        324.80         5.63 o                         
  -4   5   1          6.03          8.32         1.10 o                         
  -3   5   1        258.38        291.61         3.92 o                         
  -2   5   1          2.17          2.02         0.61 o                         
  -1   5   1        258.65        285.97        12.43 o                         
   0   5   1       1934.33       1968.59        49.89 o                         
   1   5   1        213.38        226.59         4.23 o                         
   2   5   1        182.23        193.28         3.45 o                         
   3   5   1         24.52         25.03         1.46 o                         
   4   5   1         20.70         24.52         2.25 o                         
   5   5   1        129.08        138.46         3.50 o                         
   6   5   1          2.50         -0.54         1.76 o                         
   7   5   1         99.89         91.55         6.91 o                         
   8   5   1         17.63         14.62         2.43 o                         
   9   5   1         41.95         41.92         2.72 o                         
  10   5   1         14.99         20.33         6.75 o                         
 -10   6   1         41.28         54.70         4.95 o                         
  -9   6   1          1.85         -2.06         3.50 o                         
  -8   6   1        127.28        146.49         4.87 o                         
  -7   6   1          0.77          2.74         2.22 o                         
  -6   6   1       1817.45       1727.33        25.77 o                         
  -5   6   1        539.99        548.42         8.16 o                         
  -4   6   1        133.32        152.08         2.84 o                         
  -3   6   1         77.69         81.66         1.82 o                         
  -2   6   1        463.83        462.78         7.73 o                         
  -1   6   1        302.93        312.50         9.33 o                         
   0   6   1         69.41         73.48        10.34 o                         
   1   6   1        228.84        251.41        10.78 o                         
   2   6   1        260.01        252.17         4.36 o                         
   3   6   1        442.52        449.01         6.93 o                         
   4   6   1        422.22        426.42         6.39 o                         
   5   6   1        217.18        213.20         4.31 o                         
   6   6   1        246.41        239.24         5.17 o                         
   7   6   1          6.92          6.07         3.97 o                         
   8   6   1          3.40         -3.92         4.57 o                         
   9   6   1          2.91          0.10         5.77 o                         
  -9   7   1          0.67         -3.85         3.85 o                         
  -8   7   1         49.66         42.55         3.44 o                         
  -7   7   1         57.98         59.74         3.28 o                         
  -6   7   1          3.56          1.69         2.01 o                         
  -5   7   1        192.24        191.00         3.78 o                         
  -4   7   1       1124.21       1064.47        13.84 o                         
  -3   7   1        131.91        146.78         3.14 o                         
  -2   7   1        455.26        453.04        13.26 o                         
  -1   7   1        926.04        877.07        23.40 o                         
   0   7   1         84.82         82.63         6.66 o                         
   1   7   1        186.83        185.82         9.99 o                         
   2   7   1         21.30         20.11         0.73 o                         
   3   7   1          0.01         -0.28         1.01 o                         
   4   7   1          2.60          0.73         1.29 o                         
   5   7   1        252.60        253.44         5.77 o                         
   6   7   1          6.35          6.29         1.57 o                         
   7   7   1          0.45          1.58         3.67 o                         
   8   7   1          2.82          4.95         5.04 o                         
  -9   8   1          1.43         -4.34         4.72 o                         
  -8   8   1          9.25         10.81         3.83 o                         
  -7   8   1         21.13         13.97         2.99 o                         
  -6   8   1        192.08        169.44         4.49 o                         
  -5   8   1          0.07          1.32         1.71 o                         
  -4   8   1         13.35         11.36         1.37 o                         
  -3   8   1         17.48         17.25         1.42 o                         
  -2   8   1        242.18        244.32         8.68 o                         
  -1   8   1        604.29        569.96        16.26 o                         
   0   8   1         13.84         10.09         3.40 o                         
   1   8   1        492.94        497.17        14.40 o                         
   2   8   1         57.66         60.64         5.70 o                         
   3   8   1          8.51          7.94         1.04 o                         
   4   8   1          0.75          0.83         1.40 o                         
   5   8   1        221.42        214.79         4.58 o                         
   6   8   1          2.40          1.63         3.07 o                         
   7   8   1          0.55          0.32         4.12 o                         
  -8   9   1          0.30         -5.05         5.05 o                         
  -7   9   1         50.99         51.46         4.85 o                         
  -6   9   1          6.17          5.05         2.91 o                         
  -5   9   1          3.10          2.30         1.82 o                         
  -4   9   1         18.13          8.91         5.12 o                         
  -3   9   1        121.81        118.69         5.70 o                         
  -2   9   1         65.97         59.34         5.22 o                         
  -1   9   1         25.86         19.01         4.23 o                         
   0   9   1         11.95          9.69         4.01 o                         
   1   9   1         45.03         47.05        10.71 o                         
   2   9   1          3.32          4.39         4.57 o                         
   3   9   1        366.04        386.75        12.95 o                         
   4   9   1         23.19         24.35         2.12 o                         
   5   9   1         52.35         38.43         2.14 o                         
   6   9   1        145.12        138.31         6.33 o                         
  -6  10   1          7.59         10.02         3.04 o                         
  -5  10   1         33.41         28.90         6.63 o                         
  -4  10   1        104.23        117.06         7.65 o                         
  -3  10   1         56.89         53.01         4.23 o                         
  -2  10   1         42.34         35.62         5.61 o                         
  -1  10   1          6.27          8.94         4.96 o                         
   0  10   1          1.75          7.89         5.53 o                         
   1  10   1         13.09         21.75         5.19 o                         
   2  10   1         34.93         44.22         8.55 o                         
   3  10   1         27.28         30.42         8.11 o                         
   4  10   1          2.71          3.11         5.56 o                         
   5  10   1         21.92         16.96         1.92 o                         
  -4  11   1         16.25         12.34         7.21 o                         
  -3  11   1         91.47         98.67         8.18 o                         
  -2  11   1         28.39         38.81        11.16 o                         
  -1  11   1          1.54          2.68         6.14 o                         
   0  11   1         17.02         16.54         7.73 o                         
   1  11   1          2.46         -1.87         5.72 o                         
   2  11   1         34.73         38.73        12.50 o                         
   0 -12   2         39.69         29.68         6.51 o                         
   1 -12   2         16.65         11.59         6.26 o                         
  -4 -11   2          2.76          1.82         2.62 o                         
  -3 -11   2          0.77         -0.95         2.82 o                         
  -2 -11   2          0.34          0.16         4.58 o                         
  -1 -11   2         36.34         40.37         4.80 o                         
   0 -11   2         10.26         14.81         5.77 o                         
   1 -11   2        178.90        219.70        14.85 o                         
   2 -11   2          6.57          2.06         8.67 o                         
   3 -11   2         11.52         14.31         6.79 o                         
   4 -11   2         34.96         25.13         2.68 o                         
   5 -11   2         43.43         48.08         5.13 o                         
  -6 -10   2         82.57         81.04         7.57 o                         
  -5 -10   2          0.79          1.14         3.64 o                         
  -4 -10   2        169.93        180.86         4.98 o                         
  -3 -10   2        171.32        177.20         7.44 o                         
  -2 -10   2         23.06         22.08         1.38 o                         
  -1 -10   2        268.89        264.10         7.37 o                         
   0 -10   2        173.01        179.89        11.01 o                         
   1 -10   2         10.13          6.37         3.24 o                         
   2 -10   2         10.35          8.45         1.36 o                         
   3 -10   2         44.54         38.40         2.01 o                         
   4 -10   2         89.07         92.97         3.18 o                         
   5 -10   2          0.50         -3.07         3.19 o                         
   6 -10   2         18.04         26.07         3.89 o                         
   7 -10   2          2.12         -8.96        12.17 o                         
  -7  -9   2          0.21          0.54         4.89 o                         
  -6  -9   2        312.42        325.62         9.14 o                         
  -5  -9   2         28.34         25.42         3.93 o                         
  -4  -9   2          0.91          2.50         1.23 o                         
  -3  -9   2        108.47        108.10         3.38 o                         
  -2  -9   2         47.63         49.76         1.82 o                         
  -1  -9   2        440.74        444.57         7.03 o                         
   0  -9   2        130.25        132.42         3.28 o                         
   1  -9   2        410.36        389.03         5.85 o                         
   2  -9   2        810.86        734.52        13.86 o                         
   3  -9   2         10.39          6.15         1.69 o                         
   4  -9   2          7.90          5.58         2.20 o                         
   5  -9   2          0.08         -2.22         3.01 o                         
   6  -9   2          1.59          1.90         2.66 o                         
   7  -9   2          2.14          4.90         3.25 o                         
   8  -9   2          2.33          4.39         4.71 o                         
  -8  -8   2         25.00         30.99         5.86 o                         
  -7  -8   2         43.51         43.79         4.27 o                         
  -6  -8   2         38.47         32.73         4.07 o                         
  -5  -8   2         40.30         46.98         4.20 o                         
  -4  -8   2        101.88         96.78         3.80 o                         
  -3  -8   2         75.85         78.44         2.50 o                         
  -2  -8   2         25.21         27.90         1.64 o                         
  -1  -8   2         90.81         88.18         2.24 o                         
   0  -8   2        340.68        367.48         5.46 o                         
   1  -8   2         11.88         18.20         1.19 o                         
   2  -8   2        298.83        266.35         4.35 o                         
   3  -8   2        520.91        515.59         8.25 o                         
   4  -8   2         31.81         26.59         2.02 o                         
   5  -8   2         99.15         89.32         3.62 o                         
   6  -8   2         38.67         33.68         2.87 o                         
   7  -8   2         16.48         15.51         2.87 o                         
   8  -8   2         23.66         28.77         4.00 o                         
   9  -8   2        124.47        142.91         6.78 o                         
  -9  -7   2          1.85          1.22         5.85 o                         
  -8  -7   2         62.91         79.30         9.00 o                         
  -7  -7   2         13.19         15.65         3.68 o                         
  -6  -7   2        256.68        264.97         7.78 o                         
  -5  -7   2         58.02         59.27         3.49 o                         
  -4  -7   2         32.38         36.10         2.24 o                         
  -3  -7   2        160.92        160.46         3.24 o                         
  -2  -7   2        195.49        207.81         3.71 o                         
  -1  -7   2          5.03          3.87         1.10 o                         
   0  -7   2        227.53        221.39         3.82 o                         
   1  -7   2         84.03         92.59         2.01 o                         
   2  -7   2         19.14         15.10         1.18 o                         
   3  -7   2         68.35         67.90         1.99 o                         
   4  -7   2        341.59        310.69         4.73 o                         
   5  -7   2          7.57          4.17         1.69 o                         
   6  -7   2          8.81          3.83         2.11 o                         
   7  -7   2          9.23         12.56         3.04 o                         
   8  -7   2          4.07          1.46         3.41 o                         
   9  -7   2          0.03          1.48         4.55 o                         
 -10  -6   2          4.36          1.20         6.44 o                         
  -9  -6   2        125.67        122.70         6.53 o                         
  -8  -6   2        137.83        147.81        10.14 o                         
  -7  -6   2          1.27          2.91         3.17 o                         
  -6  -6   2         89.09         88.69         3.98 o                         
  -5  -6   2         30.19         23.99         2.08 o                         
  -4  -6   2        138.89        136.35         3.45 o                         
  -3  -6   2        798.52        832.09        12.48 o                         
  -2  -6   2        105.98        120.42         3.05 o                         
  -1  -6   2          6.89          4.46         0.90 o                         
   0  -6   2        117.53        125.43         2.75 o                         
   1  -6   2        184.02        225.79         3.53 o                         
   2  -6   2        830.14        852.51        11.83 o                         
   3  -6   2         14.76         17.36         1.21 o                         
   4  -6   2         58.88         57.62         1.97 o                         
   5  -6   2         73.38         67.14         2.27 o                         
   6  -6   2          9.73         10.81         2.13 o                         
   7  -6   2        339.04        315.09         8.11 o                         
   8  -6   2         92.80        111.32         4.77 o                         
   9  -6   2          0.19         -1.48         4.01 o                         
  10  -6   2         50.96         38.17         5.69 o                         
 -10  -5   2         33.08         30.65        12.60 o                         
  -9  -5   2        453.77        488.22        13.03 o                         
  -8  -5   2         11.46         18.73         6.69 o                         
  -7  -5   2          0.17          1.99         2.92 o                         
  -6  -5   2         94.97         83.59         3.84 o                         
  -5  -5   2        463.56        470.48         9.53 o                         
  -4  -5   2         37.18         38.86         1.88 o                         
  -3  -5   2         35.50         31.75         1.50 o                         
  -2  -5   2        585.36        590.09         9.77 o                         
  -1  -5   2       1762.73       1855.12        24.96 o                         
   0  -5   2        817.27        838.70        12.36 o                         
   1  -5   2        499.33        537.47         7.57 o                         
   2  -5   2         38.55         34.86         1.43 o                         
   3  -5   2          4.33          3.73         0.85 o                         
   4  -5   2         43.45         39.93         1.57 o                         
   5  -5   2        183.42        167.54         3.15 o                         
   6  -5   2        889.95        860.81        13.40 o                         
   7  -5   2          2.96          0.08         2.39 o                         
   8  -5   2         92.23         81.47         3.94 o                         
   9  -5   2         64.81         75.30         4.63 o                         
  10  -5   2        213.07        249.09         8.38 o                         
 -11  -4   2          3.16         -4.07         6.55 o                         
 -10  -4   2         11.03         12.65         5.82 o                         
  -9  -4   2         19.56         25.56         4.04 o                         
  -8  -4   2         47.44         36.00         3.91 o                         
  -7  -4   2        224.57        231.18         6.56 o                         
  -6  -4   2       1354.95       1359.14        22.53 o                         
  -5  -4   2        563.98        549.83         8.80 o                         
  -4  -4   2        840.91        842.12        12.79 o                         
  -3  -4   2       2429.00       2364.61        37.66 o                         
  -2  -4   2        413.53        424.62         6.46 o                         
  -1  -4   2          7.16          5.02         0.71 o                         
   0  -4   2         13.97         10.97         0.79 o                         
   1  -4   2        216.78        253.94         4.04 o                         
   2  -4   2        897.81        851.48        10.94 o                         
   3  -4   2         91.39        109.74         1.94 o                         
   4  -4   2        213.17        236.75         3.91 o                         
   5  -4   2         43.47         36.90         2.13 o                         
   6  -4   2       1162.82       1123.17        17.15 o                         
   7  -4   2        288.79        279.42         5.74 o                         
   8  -4   2        152.53        156.19         4.37 o                         
   9  -4   2         90.73         71.52         3.89 o                         
  10  -4   2         47.04         48.08         4.43 o                         
  11  -4   2        136.50        118.89         7.68 o                         
 -11  -3   2         33.30         38.75         4.12 o                         
 -10  -3   2          8.87          8.89         3.44 o                         
  -9  -3   2          0.94          1.26         2.55 o                         
  -8  -3   2         24.71         22.63         2.30 o                         
  -7  -3   2          1.40          2.11         2.57 o                         
  -6  -3   2         55.90         53.00         2.13 o                         
  -5  -3   2          7.48          7.00         1.62 o                         
  -4  -3   2         63.62         63.01         2.70 o                         
  -3  -3   2       1889.98       1926.96        28.11 o                         
  -2  -3   2       1977.41       1885.87        25.29 o                         
  -1  -3   2        932.90        908.09        12.29 o                         
   0  -3   2       1281.47       1164.37        15.69 o                         
   1  -3   2         78.82         82.42         1.69 o                         
   2  -3   2        842.75        880.54        10.64 o                         
   3  -3   2        368.76        396.43         5.78 o                         
   4  -3   2          3.74          1.67         1.14 o                         
   5  -3   2         47.11         34.19         1.41 o                         
   6  -3   2         17.14         15.63         1.50 o                         
   7  -3   2         11.31         15.06         1.78 o                         
   8  -3   2         76.31         69.93         3.09 o                         
   9  -3   2          1.05          5.36         3.25 o                         
  10  -3   2        109.52        112.65         4.84 o                         
  11  -3   2          4.10          4.77         4.91 o                         
 -11  -2   2         78.29         70.26         5.16 o                         
 -10  -2   2         39.33         35.23         3.93 o                         
  -9  -2   2         46.32         36.46         7.06 o                         
  -8  -2   2        384.15        371.83         7.38 o                         
  -7  -2   2        605.06        585.43         8.86 o                         
  -6  -2   2        247.59        255.77         4.78 o                         
  -5  -2   2        806.94        864.54        14.31 o                         
  -4  -2   2        981.85       1016.90        15.31 o                         
   0  -2   2       3224.85       3108.17       109.78 o                         
   1  -2   2         12.84         13.06         0.96 o                         
   2  -2   2          3.69          2.10         0.71 o                         
   3  -2   2        265.35        296.19         3.72 o                         
   4  -2   2        536.26        552.82         7.30 o                         
   5  -2   2         14.10         24.51         1.30 o                         
   6  -2   2        374.43        350.92         5.36 o                         
   7  -2   2        586.42        594.95         8.03 o                         
   8  -2   2         94.02         93.86         3.56 o                         
   9  -2   2        262.74        260.35         8.64 o                         
  10  -2   2         88.18         85.08         4.48 o                         
  11  -2   2         93.89         94.87         5.28 o                         
 -12  -1   2         86.17         75.42         5.20 o                         
 -11  -1   2          2.17          3.98         4.37 o                         
 -10  -1   2          5.82          3.23         3.34 o                         
  -9  -1   2          0.01          0.27         2.32 o                         
  -8  -1   2         73.14         70.17         3.86 o                         
  -7  -1   2          0.93          3.12         1.48 o                         
  -6  -1   2        648.31        663.46         9.53 o                         
  -5  -1   2        641.09        650.53         8.67 o                         
  -4  -1   2       2266.60       2192.14        29.57 o                         
  -1  -1   2        803.81        730.29         9.25 o                         
   0  -1   2        944.34        860.40        11.60 o                         
   1  -1   2       1780.03       1614.48        25.62 o                         
   2  -1   2        842.98        754.38         9.13 o                         
   3  -1   2       2274.11       2403.15        30.28 o                         
   4  -1   2         25.80         26.24         1.18 o                         
   5  -1   2        128.40        133.48         3.07 o                         
   6  -1   2        184.89        188.09         3.26 o                         
   7  -1   2        128.82        136.97         3.01 o                         
   8  -1   2         58.90         60.33         2.95 o                         
   9  -1   2        134.55        140.46         4.95 o                         
  10  -1   2          0.24         -0.71         3.60 o                         
  11  -1   2         29.02         25.54         4.87 o                         
 -12   0   2          3.02         -1.59         6.54 o                         
 -11   0   2          3.63          7.73         3.58 o                         
 -10   0   2         39.19         42.15         3.54 o                         
  -9   0   2        268.41        266.45        12.60 o                         
  -8   0   2        171.93        180.98         3.97 o                         
  -7   0   2          0.09          1.70         1.39 o                         
  -6   0   2        520.98        552.71         7.64 o                         
  -5   0   2        243.04        249.95         4.07 o                         
  -4   0   2          6.96          8.01         1.21 o                         
  -3   0   2        863.96        868.05        14.06 o                         
  -1   0   2        835.57        787.23        12.60 o                         
   0   0   2        535.86        479.12         7.75 o                         
   1   0   2        240.35        232.03         3.37 o                         
   2   0   2        760.01        666.60         9.20 o                         
   3   0   2          1.99          4.74         0.99 o                         
   4   0   2        545.36        586.00         7.41 o                         
   5   0   2        134.67        153.23         2.63 o                         
   6   0   2        110.95        109.34         2.48 o                         
   7   0   2         72.46         67.64         2.17 o                         
   8   0   2        987.03        958.50        15.08 o                         
   9   0   2         67.54         58.30         3.35 o                         
  10   0   2         46.77         39.88         4.03 o                         
  11   0   2          4.11          6.06         6.84 o                         
 -12   1   2        114.47        110.33         6.55 o                         
 -11   1   2         40.90         38.36         5.80 o                         
 -10   1   2         60.57         64.88         3.88 o                         
  -9   1   2        280.67        281.29         7.79 o                         
  -8   1   2         20.56         22.64         2.18 o                         
  -7   1   2         66.94         64.22         2.16 o                         
  -6   1   2        199.58        206.07         3.53 o                         
  -5   1   2        265.27        284.28         4.27 o                         
  -4   1   2         65.46         74.70         1.82 o                         
  -3   1   2        420.13        403.81         6.86 o                         
  -2   1   2       3323.87       3003.95       106.81 o                         
  -1   1   2        573.53        548.76         8.85 o                         
   0   1   2       1651.94       1498.45        21.65 o                         
   1   1   2       1090.66        996.70        14.51 o                         
   2   1   2          0.94          2.87         1.04 o                         
   3   1   2        538.89        543.96         8.31 o                         
   4   1   2        411.85        412.11         6.62 o                         
   5   1   2         23.92         18.74         1.32 o                         
   6   1   2         52.00         49.75         1.89 o                         
   7   1   2        111.03        104.97         3.23 o                         
   8   1   2         44.19         48.55         3.28 o                         
   9   1   2          1.94          2.99         2.71 o                         
  10   1   2        107.40        109.72         5.27 o                         
  11   1   2         81.08         87.03         6.61 o                         
 -11   2   2          0.00         -1.52         4.03 o                         
 -10   2   2        255.28        255.38         8.33 o                         
  -9   2   2        304.32        290.75         6.23 o                         
  -8   2   2        108.92        122.16         3.31 o                         
  -7   2   2         88.03         92.01         2.51 o                         
  -6   2   2         82.03         82.68         2.11 o                         
  -5   2   2         46.70         54.67         1.75 o                         
  -4   2   2         10.12         17.47         1.67 o                         
  -3   2   2        331.95        372.19         5.37 o                         
  -2   2   2        105.06        105.05         1.79 o                         
  -1   2   2        110.49        100.16         1.96 o                         
   0   2   2       2086.83       1892.91        29.90 o                         
   1   2   2        427.66        397.60         7.24 o                         
   2   2   2         73.30         87.34         2.90 o                         
   3   2   2        942.53        991.96        14.63 o                         
   4   2   2        239.75        225.43         3.93 o                         
   5   2   2         81.46         79.56         2.60 o                         
   6   2   2          0.21          1.49         1.55 o                         
   7   2   2        429.34        436.08         8.10 o                         
   8   2   2          9.38         10.19         2.42 o                         
   9   2   2          0.14         -2.61         2.87 o                         
  10   2   2         62.26         59.69         4.06 o                         
  11   2   2         71.11         71.25         5.90 o                         
 -11   3   2          1.24          2.16         3.99 o                         
 -10   3   2         28.49         29.62         3.62 o                         
  -9   3   2         53.96         66.37         4.45 o                         
  -8   3   2        148.07        139.91         3.86 o                         
  -7   3   2         62.66         66.24         2.41 o                         
  -6   3   2         22.67         27.43         1.52 o                         
  -5   3   2        266.17        293.26         4.12 o                         
  -4   3   2        229.13        252.33         3.70 o                         
  -3   3   2         21.49         36.32         1.40 o                         
  -2   3   2        877.49        920.94        14.84 o                         
  -1   3   2        160.38        174.88         2.76 o                         
   0   3   2         27.44         27.83         0.65 o                         
   1   3   2         63.02         65.59         2.17 o                         
   2   3   2        950.38        922.45        14.86 o                         
   3   3   2        716.34        800.72        12.01 o                         
   4   3   2        101.42         85.00         2.26 o                         
   5   3   2        112.14        124.23         4.83 o                         
   6   3   2         15.98         16.25         1.70 o                         
   7   3   2         72.56         66.99         3.34 o                         
   8   3   2        206.22        197.09         6.34 o                         
   9   3   2          6.89          5.51         2.85 o                         
  10   3   2          5.57          8.45         3.54 o                         
 -11   4   2        104.95        104.22         8.51 o                         
 -10   4   2        197.01        206.46         8.19 o                         
  -9   4   2         48.28         56.41         3.81 o                         
  -8   4   2         15.96         13.69         2.37 o                         
  -7   4   2         27.21         30.32         2.06 o                         
  -6   4   2        112.13        106.63         2.62 o                         
  -5   4   2        125.73        118.87         2.44 o                         
  -4   4   2        273.45        259.72         4.50 o                         
  -3   4   2        824.60        888.38        13.27 o                         
  -2   4   2       1659.01       1772.11        25.78 o                         
  -1   4   2        128.80        155.49         5.27 o                         
   0   4   2        846.94        889.53        23.10 o                         
   1   4   2        100.68        116.75         3.25 o                         
   2   4   2         38.82         64.06         1.78 o                         
   3   4   2        104.80         88.71         2.50 o                         
   4   4   2        111.57        107.93         3.15 o                         
   5   4   2         42.65         39.28         1.91 o                         
   6   4   2        234.41        205.05         5.23 o                         
   7   4   2          0.78          1.83         2.82 o                         
   8   4   2        236.97        253.03         6.77 o                         
   9   4   2          4.96          2.19         3.49 o                         
  10   4   2          0.00          0.79         4.77 o                         
 -11   5   2         15.09         15.75         4.83 o                         
 -10   5   2         61.29         66.65         4.15 o                         
  -9   5   2         10.05         10.16         2.99 o                         
  -8   5   2        299.86        285.73         5.97 o                         
  -7   5   2         11.78         10.80         2.33 o                         
  -6   5   2       1004.10        949.46        13.54 o                         
  -5   5   2         11.31         13.79         1.57 o                         
  -4   5   2         55.18         68.83         1.86 o                         
  -3   5   2          6.00          4.31         0.90 o                         
  -2   5   2        403.13        395.78         5.64 o                         
  -1   5   2          0.01          3.02         2.15 o                         
   0   5   2         54.44         55.96         3.16 o                         
   1   5   2          4.18          4.38         0.85 o                         
   2   5   2        196.66        210.30         4.76 o                         
   3   5   2        103.13        104.70         2.47 o                         
   4   5   2        416.27        443.73         7.26 o                         
   5   5   2        444.67        469.54         8.33 o                         
   6   5   2         14.79         12.91         2.27 o                         
   7   5   2          0.15          1.94         2.51 o                         
   8   5   2         32.14         33.84         7.51 o                         
   9   5   2          0.42         -3.56         4.84 o                         
 -10   6   2         13.50         11.06         4.50 o                         
  -9   6   2         71.88         80.03         4.42 o                         
  -8   6   2         10.56         14.31         3.06 o                         
  -7   6   2        212.99        212.75         6.11 o                         
  -6   6   2          5.34          4.06         1.85 o                         
  -5   6   2        656.40        627.82         9.86 o                         
  -4   6   2          5.79          8.34         1.31 o                         
  -3   6   2          7.33          8.11         0.81 o                         
  -2   6   2          0.05          1.78         2.28 o                         
  -1   6   2         34.16         25.41         3.11 o                         
   0   6   2         20.80         22.15         2.78 o                         
   1   6   2        114.48        109.78         4.94 o                         
   2   6   2         63.92         68.72         1.62 o                         
   3   6   2        108.17        100.83         2.29 o                         
   4   6   2          1.33         -1.64         1.64 o                         
   5   6   2        128.52        122.79         4.36 o                         
   6   6   2        166.33        173.89         6.62 o                         
   7   6   2         40.68         47.66         4.66 o                         
   8   6   2          8.42          8.74         2.84 o                         
   9   6   2          1.70         -2.40         9.29 o                         
  -9   7   2          4.75         -0.58         3.99 o                         
  -8   7   2         38.12         38.42         4.04 o                         
  -7   7   2         97.09         83.29         5.33 o                         
  -6   7   2          6.41          8.21         2.19 o                         
  -5   7   2          2.09         -0.68         1.59 o                         
  -4   7   2        268.45        277.73         4.98 o                         
  -3   7   2         17.21         22.13         1.19 o                         
  -2   7   2         68.54         64.83         5.21 o                         
  -1   7   2         63.24         73.83         4.47 o                         
   0   7   2        296.81        296.43         9.43 o                         
   1   7   2        305.50        301.92         9.57 o                         
   2   7   2         25.36         20.84         1.44 o                         
   3   7   2        180.48        190.18         3.43 o                         
   4   7   2         33.06         32.57         1.66 o                         
   5   7   2          0.17          0.33         1.77 o                         
   6   7   2          2.52          4.04         2.20 o                         
   7   7   2         14.62         14.50         1.77 o                         
   8   7   2         14.02         12.71         6.30 o                         
  -9   8   2          0.70         -5.60         5.60 o                         
  -8   8   2          7.02          5.97         3.55 o                         
  -7   8   2         16.46         19.30         2.95 o                         
  -6   8   2          0.00          1.15         2.37 o                         
  -5   8   2          4.58          4.56         1.57 o                         
  -4   8   2          2.23          3.42         0.91 o                         
  -3   8   2        123.66        136.10        10.66 o                         
  -2   8   2        234.22        233.52         6.30 o                         
  -1   8   2         14.43         11.06         3.69 o                         
   0   8   2         33.80         22.59         3.75 o                         
   1   8   2         16.99         19.61         3.80 o                         
   2   8   2        405.84        408.29        12.56 o                         
   3   8   2        527.59        531.27        11.85 o                         
   4   8   2         15.49         15.26         1.51 o                         
   5   8   2        164.42        161.59         5.71 o                         
   6   8   2         93.80         98.08         3.40 o                         
   7   8   2          8.17          0.78         4.86 o                         
  -7   9   2         32.06         46.13         4.40 o                         
  -6   9   2         25.12         23.90         2.48 o                         
  -5   9   2         17.62         17.79         1.52 o                         
  -4   9   2          8.55         18.50        10.34 o                         
  -3   9   2          4.95          5.14         4.79 o                         
  -2   9   2          2.53          1.70         2.26 o                         
  -1   9   2         91.57         89.21         6.06 o                         
   0   9   2         25.25         27.90         4.68 o                         
   1   9   2          3.84          7.03         4.98 o                         
   2   9   2         19.36         20.07         4.50 o                         
   3   9   2          8.76         13.97         3.78 o                         
   4   9   2        167.84        176.00        12.43 o                         
   5   9   2          0.40         -0.72         1.99 o                         
   6   9   2         50.97         44.11         5.80 o                         
  -6  10   2         82.68         88.20         9.12 o                         
  -5  10   2         12.17          5.56         7.66 o                         
  -4  10   2         18.41         21.95         5.52 o                         
  -3  10   2         29.68         35.76         5.50 o                         
  -2  10   2          7.20         12.27         2.84 o                         
  -1  10   2        172.34        172.52         8.48 o                         
   0  10   2        140.49        144.75         7.98 o                         
   1  10   2         25.13         26.15         6.54 o                         
   2  10   2          0.37         -1.58         5.12 o                         
   3  10   2         74.85         78.67         6.90 o                         
   4  10   2         44.23         38.29         5.83 o                         
  -3  11   2         86.15         85.88         8.50 o                         
  -2  11   2          3.35          1.32         7.06 o                         
  -1  11   2         28.84         30.67         7.57 o                         
   0  11   2         56.43         59.60         7.46 o                         
   1  11   2        109.47        118.40        12.31 o                         
  -1 -12   3          5.07          2.31         9.46 o                         
   0 -12   3          5.01          6.61        10.06 o                         
   1 -12   3          4.24          9.48         9.77 o                         
   2 -12   3         19.38         14.66        11.40 o                         
  -4 -11   3          0.49          1.77         4.84 o                         
  -3 -11   3         27.96         25.50         2.62 o                         
  -2 -11   3        163.58        155.03         5.28 o                         
  -1 -11   3          2.44          7.46         4.06 o                         
   0 -11   3         54.48         44.21         2.81 o                         
   1 -11   3        109.16         96.33         4.73 o                         
   2 -11   3         16.83         11.89         2.57 o                         
   3 -11   3         38.96         40.83         2.39 o                         
   4 -11   3          1.39          2.88         2.55 o                         
   5 -11   3         18.61         16.80         5.96 o                         
  -6 -10   3          0.45         -2.86         4.70 o                         
  -5 -10   3         11.59          9.03         3.46 o                         
  -4 -10   3         12.62         14.92         4.50 o                         
  -3 -10   3         98.15         92.66         3.17 o                         
  -2 -10   3         87.53         86.01         2.70 o                         
  -1 -10   3         25.17         29.68         1.61 o                         
   0 -10   3          6.88          5.16         1.51 o                         
   1 -10   3         98.71        108.90         3.33 o                         
   2 -10   3         24.75         25.70         2.89 o                         
   3 -10   3         35.42         29.40         2.15 o                         
   4 -10   3        199.46        191.30         5.92 o                         
   5 -10   3        114.14        128.84         4.30 o                         
   6 -10   3         59.64         68.83         4.87 o                         
  -7  -9   3         55.75         51.11         5.87 o                         
  -6  -9   3          0.33          1.35         3.66 o                         
  -5  -9   3        165.97        182.25         6.31 o                         
  -4  -9   3        429.80        425.80         9.09 o                         
  -3  -9   3         13.94         14.31         1.88 o                         
  -2  -9   3         70.19         71.62         2.66 o                         
  -1  -9   3        172.92        172.84         4.05 o                         
   0  -9   3        318.06        308.18         5.30 o                         
   1  -9   3        133.11        133.38         2.94 o                         
   2  -9   3        161.47        164.82         4.04 o                         
   3  -9   3         20.76         29.29         2.08 o                         
   4  -9   3          6.38          3.90         2.04 o                         
   5  -9   3         37.38         44.22         2.96 o                         
   6  -9   3         40.86         46.65         3.39 o                         
   7  -9   3        222.24        250.00         6.86 o                         
   8  -9   3         45.61         49.84         6.45 o                         
  -8  -8   3          0.67         -2.52         4.72 o                         
  -7  -8   3          0.12          2.85         4.00 o                         
  -6  -8   3          5.95         -0.17         3.58 o                         
  -5  -8   3        295.65        307.72         7.91 o                         
  -4  -8   3         35.32         34.43         2.70 o                         
  -3  -8   3          0.46          1.26         1.42 o                         
  -2  -8   3         24.05         24.77         1.73 o                         
  -1  -8   3        204.89        196.63         3.25 o                         
   0  -8   3        274.02        278.88         4.16 o                         
   1  -8   3        279.77        276.52         5.20 o                         
   2  -8   3         55.94         49.04         1.72 o                         
   3  -8   3         21.35         17.14         1.56 o                         
   4  -8   3          0.02          0.56         1.74 o                         
   5  -8   3         75.72         69.15         2.70 o                         
   6  -8   3          1.80          4.43         2.76 o                         
   7  -8   3         27.48         30.06         3.17 o                         
   8  -8   3         17.95         19.06         3.81 o                         
  -9  -7   3         60.28         60.85         5.95 o                         
  -8  -7   3        132.39        131.14         6.15 o                         
  -7  -7   3         22.03         19.37         5.09 o                         
  -6  -7   3        109.53        120.66         4.89 o                         
  -5  -7   3        886.75        910.23        17.30 o                         
  -4  -7   3          0.79          0.36         1.73 o                         
  -3  -7   3        226.58        232.76         4.23 o                         
  -2  -7   3         82.59         87.47         2.56 o                         
  -1  -7   3        338.43        346.36         5.98 o                         
   0  -7   3         43.14         46.43         1.44 o                         
   1  -7   3         12.94         10.97         1.08 o                         
   2  -7   3         28.79         30.81         1.39 o                         
   3  -7   3        153.18        155.32         2.96 o                         
   4  -7   3        167.23        151.46         3.38 o                         
   5  -7   3         45.01         43.24         2.14 o                         
   6  -7   3         58.49         60.22         3.19 o                         
   7  -7   3          6.63          3.77         2.72 o                         
   8  -7   3          0.12         -1.94         3.23 o                         
   9  -7   3         50.31         57.46         5.03 o                         
 -10  -6   3          5.07         10.20         6.49 o                         
  -9  -6   3        546.78        563.59        14.93 o                         
  -8  -6   3          3.18          6.88         3.94 o                         
  -7  -6   3          9.51         12.18         3.35 o                         
  -6  -6   3         67.77         76.06         3.55 o                         
  -5  -6   3       1242.11       1265.24        23.29 o                         
  -4  -6   3        253.92        259.10         5.24 o                         
  -3  -6   3        192.60        183.90         3.42 o                         
  -2  -6   3         68.26         70.11         1.72 o                         
  -1  -6   3          2.89          1.64         0.97 o                         
   0  -6   3         51.92         63.94         1.58 o                         
   1  -6   3        305.55        342.98         5.09 o                         
   2  -6   3         47.55         47.63         1.60 o                         
   3  -6   3         41.41         39.94         1.59 o                         
   4  -6   3         62.71         59.92         1.88 o                         
   5  -6   3        973.15        945.91        13.44 o                         
   6  -6   3          5.91          1.54         3.98 o                         
   7  -6   3        737.36        686.78        11.39 o                         
   8  -6   3         97.91         95.01         4.02 o                         
   9  -6   3         23.26         31.78         4.53 o                         
  10  -6   3          0.05          0.29         5.63 o                         
 -10  -5   3         39.48         41.25         6.39 o                         
  -9  -5   3        285.26        286.66        16.31 o                         
  -8  -5   3        127.13        149.08         7.28 o                         
  -7  -5   3          1.64         -1.93         2.65 o                         
  -6  -5   3         45.72         48.91         3.02 o                         
  -5  -5   3         92.31         94.35         3.49 o                         
  -4  -5   3        313.68        304.62         5.75 o                         
  -3  -5   3       2144.22       2104.79        37.64 o                         
  -2  -5   3         52.02         54.52         1.74 o                         
  -1  -5   3         55.48         56.59         1.52 o                         
   0  -5   3        310.70        337.95         4.62 o                         
   1  -5   3         72.70         71.03         2.21 o                         
   2  -5   3          0.28          1.27         0.75 o                         
   3  -5   3        138.71        146.25         2.42 o                         
   4  -5   3          2.78          2.54         1.38 o                         
   5  -5   3          0.20         -0.86         1.39 o                         
   6  -5   3          0.17          1.89         1.85 o                         
   7  -5   3        307.84        327.19         6.74 o                         
   8  -5   3        194.98        180.74         5.25 o                         
   9  -5   3          3.39          0.56         3.92 o                         
  10  -5   3         35.38         43.81         7.55 o                         
 -11  -4   3         31.15         29.06         6.87 o                         
 -10  -4   3         10.11         15.82         6.61 o                         
  -9  -4   3         33.21         33.26         4.45 o                         
  -8  -4   3         27.85         30.30         3.24 o                         
  -7  -4   3         42.49         43.99         4.67 o                         
  -6  -4   3        346.19        349.57         6.92 o                         
  -5  -4   3          6.64          9.21         1.90 o                         
  -4  -4   3         15.73         14.46         2.32 o                         
  -3  -4   3       1198.85       1206.48        17.77 o                         
  -2  -4   3        634.87        642.57         8.33 o                         
  -1  -4   3         56.05         58.64         2.11 o                         
   0  -4   3       1506.63       1521.32        20.47 o                         
   1  -4   3        551.77        564.51         8.57 o                         
   2  -4   3       2133.71       2225.08        27.99 o                         
   3  -4   3        343.58        355.62         4.78 o                         
   4  -4   3        418.22        422.98         6.43 o                         
   5  -4   3        579.00        563.64         8.39 o                         
   6  -4   3         67.24         59.03         2.41 o                         
   7  -4   3         43.92         57.64         3.03 o                         
   8  -4   3         97.25        109.83         4.20 o                         
   9  -4   3         48.95         46.22         3.64 o                         
  10  -4   3         37.37         37.54         4.11 o                         
 -11  -3   3        215.25        208.13        11.10 o                         
 -10  -3   3         29.16         35.31         3.32 o                         
  -9  -3   3         17.02         14.89         2.57 o                         
  -8  -3   3         44.04         37.39         2.39 o                         
  -7  -3   3       1284.60       1299.54        18.26 o                         
  -6  -3   3        381.38        388.22         9.01 o                         
  -5  -3   3        129.26        133.31         3.36 o                         
  -4  -3   3         22.89         20.90         0.70 o                         
  -3  -3   3        178.33        184.88         3.60 o                         
  -2  -3   3        245.61        262.69         3.63 o                         
  -1  -3   3         35.02         32.92         1.47 o                         
   0  -3   3        241.96        262.48         4.60 o                         
   1  -3   3         36.12         35.27         1.34 o                         
   2  -3   3        720.98        719.91         9.32 o                         
   3  -3   3       1749.72       1840.25        25.01 o                         
   4  -3   3        351.85        406.79         7.29 o                         
   5  -3   3         64.23         64.05         2.25 o                         
   6  -3   3          4.77          3.99         1.46 o                         
   7  -3   3       1289.81       1215.36        17.25 o                         
   8  -3   3          2.49          7.94         3.19 o                         
   9  -3   3          0.09          0.16         3.74 o                         
  10  -3   3          4.41          6.03         3.65 o                         
  11  -3   3         22.45         27.46         6.33 o                         
 -11  -2   3         46.69         48.73         4.48 o                         
 -10  -2   3         26.34         22.01         7.40 o                         
  -9  -2   3        144.44        146.56         5.12 o                         
  -8  -2   3        557.90        541.95        11.19 o                         
  -7  -2   3        360.97        362.72         6.46 o                         
  -6  -2   3        108.19        106.61         3.45 o                         
  -5  -2   3        135.36        153.73         3.08 o                         
  -4  -2   3        151.00        169.67         2.90 o                         
  -3  -2   3        657.13        656.83        10.95 o                         
  -1  -2   3       1771.12       1728.57        23.19 o                         
   0  -2   3       2321.07       2160.17        34.27 o                         
   1  -2   3        417.79        377.39         6.35 o                         
   2  -2   3         62.01         67.82         1.71 o                         
   3  -2   3        593.25        598.53         7.10 o                         
   4  -2   3        421.92        428.37         5.33 o                         
   5  -2   3         66.05         72.35         1.90 o                         
   6  -2   3         28.12         34.04         1.68 o                         
   7  -2   3         25.40         24.92         2.12 o                         
   8  -2   3        241.97        238.76         5.94 o                         
   9  -2   3          6.97          9.36         3.36 o                         
  10  -2   3         62.77         61.80         4.74 o                         
  11  -2   3         86.37         90.88         6.94 o                         
 -12  -1   3         12.09          5.94         5.28 o                         
 -11  -1   3        144.32        157.01         6.37 o                         
 -10  -1   3         14.79         15.07         3.53 o                         
  -9  -1   3        416.67        401.68         9.49 o                         
  -8  -1   3        749.23        762.71        13.68 o                         
  -7  -1   3        472.43        512.31        12.13 o                         
  -6  -1   3         79.13         66.74         3.88 o                         
  -5  -1   3         99.14         87.52         2.35 o                         
  -4  -1   3        291.13        285.97         5.16 o                         
  -3  -1   3       3270.91       3116.60        49.50 o                         
   0  -1   3         30.90         26.32         0.89 o                         
   1  -1   3         17.72         13.26         1.14 o                         
   2  -1   3         12.57         12.92         0.86 o                         
   3  -1   3          2.05          3.85         0.92 o                         
   4  -1   3        586.53        656.44         8.77 o                         
   5  -1   3          0.72          1.10         1.10 o                         
   6  -1   3          0.07          1.79         1.54 o                         
   7  -1   3        286.09        293.97         5.07 o                         
   8  -1   3         57.47         45.27         3.16 o                         
   9  -1   3         84.13         70.76         4.07 o                         
  10  -1   3         11.63         10.25         4.20 o                         
  11  -1   3         14.96         15.14         5.05 o                         
 -12   0   3         45.56         51.44         7.16 o                         
 -11   0   3          0.44         -2.15         3.69 o                         
 -10   0   3        194.44        193.30         6.43 o                         
  -9   0   3          6.00          9.12         3.28 o                         
  -8   0   3          5.04          2.23         2.20 o                         
  -7   0   3          0.04         -0.04         1.83 o                         
  -6   0   3          3.57          3.10         1.44 o                         
  -5   0   3        522.20        548.96         9.68 o                         
  -4   0   3         26.15         25.61         1.65 o                         
  -3   0   3        365.78        351.13         6.62 o                         
  -2   0   3       1708.16       1666.87        27.97 o                         
  -1   0   3        768.34        700.49        11.33 o                         
   0   0   3          0.04         -0.72         0.90 o                         
   1   0   3          2.86          0.06         0.95 o                         
   2   0   3        106.49        125.91         2.19 o                         
   3   0   3        115.83        135.62         2.63 o                         
   4   0   3        653.86        706.27         9.36 o                         
   5   0   3        589.93        614.73         8.38 o                         
   6   0   3        100.16        105.83         2.55 o                         
   7   0   3          1.95         -1.92         1.92 o                         
   8   0   3        904.90        870.65        16.85 o                         
   9   0   3          6.09          7.99         3.77 o                         
  10   0   3         39.23         41.30         4.16 o                         
  11   0   3         28.07         28.00         5.45 o                         
 -12   1   3         12.72         16.26         5.62 o                         
 -11   1   3         34.58         36.26         4.54 o                         
 -10   1   3        150.87        153.71         5.77 o                         
  -9   1   3          6.56          3.68         4.24 o                         
  -8   1   3         71.84         74.19         3.16 o                         
  -7   1   3        360.75        356.05         5.93 o                         
  -6   1   3         82.92         75.10         2.41 o                         
  -5   1   3         11.33         15.27         1.35 o                         
  -4   1   3         10.46         14.37         1.44 o                         
  -3   1   3        901.84        847.39        12.61 o                         
  -2   1   3       1366.22       1335.73        23.86 o                         
  -1   1   3        866.31        778.20        12.52 o                         
   0   1   3         64.38         70.45         1.42 o                         
   1   1   3          4.27         11.76         0.79 o                         
   2   1   3       1316.95       1362.23        18.48 o                         
   3   1   3       1368.23       1412.96        18.02 o                         
   4   1   3          0.77          2.99         1.12 o                         
   5   1   3        125.90        141.26         3.92 o                         
   6   1   3        404.20        415.18         6.66 o                         
   7   1   3          1.80          0.97         2.03 o                         
   8   1   3         16.31         15.62         2.55 o                         
   9   1   3          0.01          2.59         2.67 o                         
  10   1   3          5.03          3.46         3.90 o                         
  11   1   3         12.29         15.15         5.42 o                         
 -11   2   3         22.13         19.68         3.87 o                         
 -10   2   3        145.89        145.30         5.10 o                         
  -9   2   3        519.62        499.78        11.34 o                         
  -8   2   3          8.15          9.01         2.07 o                         
  -7   2   3         36.47         40.70         2.21 o                         
  -6   2   3          4.11          3.43         1.45 o                         
  -5   2   3         79.17         93.56         2.66 o                         
  -4   2   3        574.28        596.65         9.20 o                         
  -3   2   3        672.36        656.21         9.16 o                         
  -2   2   3       2552.84       2525.01        44.78 o                         
  -1   2   3        305.60        313.11         5.23 o                         
   0   2   3       1220.59       1255.52        18.24 o                         
   1   2   3       1421.24       1417.19        26.18 o                         
   2   2   3          5.69          9.93         0.92 o                         
   3   2   3        872.98        988.86        14.68 o                         
   4   2   3        579.77        606.06         9.35 o                         
   5   2   3        455.07        466.84         7.54 o                         
   6   2   3        364.04        337.18         5.73 o                         
   7   2   3        146.64        140.80         3.76 o                         
   8   2   3          0.14          0.75         2.41 o                         
   9   2   3         74.37         76.99         3.77 o                         
  10   2   3          0.95         -1.33         4.00 o                         
 -11   3   3         23.36         23.85         4.22 o                         
 -10   3   3        304.41        324.36         7.81 o                         
  -9   3   3        113.02        102.76         4.16 o                         
  -8   3   3       1144.93       1110.06        17.13 o                         
  -7   3   3          7.51          5.49         1.63 o                         
  -6   3   3         10.46          9.42         1.42 o                         
  -5   3   3        449.02        499.72         7.36 o                         
  -4   3   3        106.70        117.55         2.33 o                         
  -3   3   3       1426.57       1468.29        19.95 o                         
  -2   3   3          0.01         -0.16         0.68 o                         
  -1   3   3        417.43        470.64         8.61 o                         
   0   3   3        432.14        453.12         7.41 o                         
   1   3   3         23.43         12.11         0.90 o                         
   2   3   3        221.41        217.05         3.94 o                         
   3   3   3         12.20         11.70         1.45 o                         
   4   3   3        274.37        261.35         4.96 o                         
   5   3   3         26.82         21.61         1.81 o                         
   6   3   3        298.41        291.20         6.05 o                         
   7   3   3        195.14        180.98         4.43 o                         
   8   3   3         43.27         48.42         3.70 o                         
   9   3   3        166.89        161.29         8.59 o                         
  10   3   3         76.41         64.71         7.36 o                         
 -11   4   3          0.03          2.49         5.06 o                         
 -10   4   3         10.92          5.73         3.57 o                         
  -9   4   3         53.39         48.73         3.38 o                         
  -8   4   3        144.07        133.12         4.33 o                         
  -7   4   3        594.69        541.66         9.91 o                         
  -6   4   3         37.79         45.15         2.08 o                         
  -5   4   3        134.75        132.64         2.78 o                         
  -4   4   3        314.48        295.78         4.61 o                         
  -3   4   3        299.45        321.80         4.85 o                         
  -2   4   3       1302.01       1404.52        25.23 o                         
  -1   4   3        326.82        339.27         4.75 o                         
   0   4   3        577.02        624.03        10.04 o                         
   1   4   3        555.52        574.29        12.05 o                         
   2   4   3        146.56        129.41         2.66 o                         
   3   4   3        137.84        149.46         3.15 o                         
   4   4   3          3.43          6.40         1.44 o                         
   5   4   3        326.21        315.51         6.08 o                         
   6   4   3        204.46        188.71         5.11 o                         
   7   4   3          2.26          4.07         2.72 o                         
   8   4   3        159.23        159.49         5.45 o                         
   9   4   3         58.45         67.28         7.92 o                         
  10   4   3         45.01         42.66         7.02 o                         
 -11   5   3         56.15         47.42        14.13 o                         
 -10   5   3        290.44        299.79         7.28 o                         
  -9   5   3        127.58        119.43         4.13 o                         
  -8   5   3        212.82        224.25         7.42 o                         
  -7   5   3        278.85        282.38         6.12 o                         
  -6   5   3         48.26         58.34         2.86 o                         
  -5   5   3          0.16          1.92         1.53 o                         
  -4   5   3        228.52        207.38         3.59 o                         
  -3   5   3        303.81        297.13         4.95 o                         
  -2   5   3          3.63          6.10         0.60 o                         
  -1   5   3          0.62          3.63         2.42 o                         
   0   5   3        356.32        330.93        18.61 o                         
   1   5   3        159.56        170.23         4.50 o                         
   2   5   3          2.10          0.08         0.95 o                         
   3   5   3        147.38        148.90         3.21 o                         
   4   5   3          9.79         12.23         1.69 o                         
   5   5   3        152.03        142.15         4.42 o                         
   6   5   3          4.93          6.62         2.48 o                         
   7   5   3        104.97        100.04         6.50 o                         
   8   5   3         67.54         69.47         5.23 o                         
   9   5   3          3.92          2.43         5.14 o                         
 -10   6   3          0.77          0.25         5.10 o                         
  -9   6   3          7.30          9.45         3.65 o                         
  -8   6   3        137.01        117.98         4.53 o                         
  -7   6   3         21.13         28.06         3.50 o                         
  -6   6   3        194.80        184.55         4.70 o                         
  -5   6   3         15.33         14.90         1.80 o                         
  -4   6   3        167.86        174.28         3.25 o                         
  -3   6   3        360.77        351.11         5.25 o                         
  -2   6   3        516.37        544.66        20.14 o                         
  -1   6   3        205.75        210.86        15.35 o                         
   0   6   3        192.41        175.86        13.94 o                         
   1   6   3        130.52        128.57         5.89 o                         
   2   6   3        286.20        288.09         5.39 o                         
   3   6   3        116.18         99.66         5.23 o                         
   4   6   3         65.03         53.59         2.82 o                         
   5   6   3          9.97         14.36         2.26 o                         
   6   6   3         29.10         28.62         4.77 o                         
   7   6   3          9.82         11.39         3.17 o                         
   8   6   3          7.87          9.53         4.68 o                         
  -9   7   3         34.25         27.34         4.59 o                         
  -8   7   3        182.52        183.79         8.41 o                         
  -7   7   3          0.14         -1.58         2.56 o                         
  -6   7   3         14.89         13.58         2.21 o                         
  -5   7   3        171.93        159.43         4.21 o                         
  -4   7   3         20.43         22.28         2.35 o                         
  -3   7   3        281.07        265.56        17.03 o                         
  -2   7   3         57.84         74.04         8.14 o                         
  -1   7   3         77.51         86.44        12.05 o                         
   0   7   3        390.89        387.63        14.71 o                         
   1   7   3        219.81        205.44         8.48 o                         
   2   7   3         11.45          3.78         4.26 o                         
   3   7   3        544.73        531.51         8.18 o                         
   4   7   3         12.26         13.58         1.84 o                         
   5   7   3         32.45         36.05         2.43 o                         
   6   7   3         16.17         12.52         2.62 o                         
   7   7   3         35.64         42.00         3.19 o                         
  -8   8   3          0.70         -0.74         3.96 o                         
  -7   8   3        135.59        149.96         4.69 o                         
  -6   8   3         25.75         31.29         3.47 o                         
  -5   8   3          0.37          0.86         1.40 o                         
  -4   8   3         26.58         26.50         4.51 o                         
  -3   8   3        417.07        406.95        20.88 o                         
  -2   8   3          4.06         10.99         8.48 o                         
  -1   8   3         55.44         62.91         5.00 o                         
   0   8   3         17.52          9.40         3.98 o                         
   1   8   3        118.57        127.31         6.51 o                         
   2   8   3         15.01         12.66         3.98 o                         
   3   8   3          0.30          3.42         1.31 o                         
   4   8   3          1.23          2.87         1.60 o                         
   5   8   3          4.10          0.34         2.37 o                         
   6   8   3         81.44         79.87         5.91 o                         
  -7   9   3          1.13          1.88         3.54 o                         
  -6   9   3         30.31         25.71         2.23 o                         
  -5   9   3          1.72          1.71         1.93 o                         
  -4   9   3          0.59          3.28         5.46 o                         
  -3   9   3         91.56         98.91         6.97 o                         
  -2   9   3         68.84         63.86         5.94 o                         
  -1   9   3         39.48         31.68         5.09 o                         
   0   9   3         80.31         74.01         6.97 o                         
   1   9   3         24.14         21.22         6.28 o                         
   2   9   3         42.96         42.50         5.48 o                         
   3   9   3         55.72         62.74         4.93 o                         
   4   9   3         13.02         11.30         6.13 o                         
   5   9   3          6.67         11.64         2.39 o                         
  -5  10   3         80.57         84.41         8.77 o                         
  -4  10   3         45.27         69.02         7.80 o                         
  -3  10   3          2.70          3.22         8.14 o                         
  -2  10   3          0.04          6.25         5.97 o                         
  -1  10   3         92.43        116.72         7.69 o                         
   0  10   3         69.56         82.84         9.24 o                         
   1  10   3        203.43        227.77        10.35 o                         
   2  10   3         13.78         15.71         6.08 o                         
   3  10   3          4.94          8.44         7.42 o                         
  -1  11   3         31.51         28.44         7.53 o                         
  -1 -12   4         13.02         10.25         2.80 o                         
   0 -12   4          0.04          0.10         1.30 o                         
   1 -12   4         46.80         42.18         5.86 o                         
   2 -12   4          5.95          0.48        10.68 o                         
  -4 -11   4          6.12          8.38         5.36 o                         
  -3 -11   4         15.73         17.10         2.69 o                         
  -2 -11   4          0.65         -0.53         2.24 o                         
  -1 -11   4         34.72         30.34         2.12 o                         
   0 -11   4          3.95          4.90         1.93 o                         
   1 -11   4         13.46         10.17         2.46 o                         
   2 -11   4        126.02        134.69         4.79 o                         
   3 -11   4         26.66         23.32         3.30 o                         
   4 -11   4         25.13         31.37         4.50 o                         
   5 -11   4          8.64          1.90         9.75 o                         
  -6 -10   4         20.76          8.93         5.13 o                         
  -5 -10   4         22.96         23.88         3.84 o                         
  -4 -10   4          1.98          2.04         2.93 o                         
  -3 -10   4        144.00        138.49         4.15 o                         
  -2 -10   4          2.75          2.68         1.94 o                         
  -1 -10   4         80.64         74.38         2.76 o                         
   0 -10   4        104.38        106.32         2.77 o                         
   1 -10   4         21.51         17.82         2.00 o                         
   2 -10   4         79.56         74.99         3.86 o                         
   3 -10   4          1.06          4.27         3.32 o                         
   4 -10   4         16.60         17.40         3.10 o                         
   5 -10   4         82.70         84.03         6.97 o                         
   6 -10   4         43.73         57.53         6.05 o                         
  -7  -9   4         62.54         54.38         8.89 o                         
  -6  -9   4        116.23        111.55         5.71 o                         
  -5  -9   4        221.59        211.06         6.94 o                         
  -4  -9   4        112.50        118.49         4.29 o                         
  -3  -9   4          0.93          2.36         1.89 o                         
  -2  -9   4          0.06         -2.04         2.04 o                         
  -1  -9   4         79.19         73.80         2.34 o                         
   0  -9   4        147.84        134.31         3.05 o                         
   1  -9   4        201.06        202.68         5.05 o                         
   2  -9   4          1.61         -0.72         2.08 o                         
   3  -9   4         31.82         24.56         2.48 o                         
   4  -9   4          0.64          1.60         2.33 o                         
   5  -9   4          0.48         -0.20         2.51 o                         
   6  -9   4          6.39          3.56         2.68 o                         
   7  -9   4         27.46         30.93         3.94 o                         
  -9  -8   4          0.01          4.45        10.11 o                         
  -8  -8   4         47.90         56.84         6.20 o                         
  -7  -8   4        221.72        220.72        15.21 o                         
  -6  -8   4        243.90        241.07         7.48 o                         
  -5  -8   4        257.59        262.93         6.87 o                         
  -4  -8   4         55.91         51.62         2.92 o                         
  -3  -8   4         98.72        102.62         2.99 o                         
  -2  -8   4         32.57         30.83         1.59 o                         
  -1  -8   4        288.95        279.20         4.27 o                         
   0  -8   4        380.84        383.14         5.39 o                         
   1  -8   4         29.42         29.38         1.81 o                         
   2  -8   4         50.58         50.05         2.16 o                         
   3  -8   4        259.04        250.12         6.07 o                         
   4  -8   4        227.42        240.86         4.88 o                         
   5  -8   4          1.26          1.16         2.32 o                         
   6  -8   4          2.60          2.99         2.46 o                         
   7  -8   4          0.70          0.43         3.00 o                         
   8  -8   4         79.24         83.63         4.54 o                         
  -9  -7   4         68.77         73.57         6.19 o                         
  -8  -7   4         44.11         39.21         4.78 o                         
  -7  -7   4         93.97         96.64         5.03 o                         
  -6  -7   4         55.55         47.17         4.61 o                         
  -5  -7   4         51.49         63.24         3.29 o                         
  -4  -7   4        718.23        735.27        12.64 o                         
  -3  -7   4          1.66          0.73         1.42 o                         
  -2  -7   4          5.19          2.76         1.39 o                         
  -1  -7   4         20.54         19.10         1.25 o                         
   0  -7   4         54.80         54.61         1.45 o                         
   1  -7   4        122.15        112.46         2.83 o                         
   2  -7   4         36.39         42.58         2.39 o                         
   3  -7   4          0.25         -1.29         1.29 o                         
   4  -7   4        509.09        493.82         7.42 o                         
   5  -7   4         67.28         61.06         2.87 o                         
   6  -7   4         47.66         56.73         3.53 o                         
   7  -7   4          2.41          1.94         2.69 o                         
   8  -7   4          5.62          1.18         3.49 o                         
   9  -7   4        119.41        112.64         8.38 o                         
 -10  -6   4         47.23         40.38         9.59 o                         
  -9  -6   4        117.06        110.85         7.31 o                         
  -8  -6   4         23.17         20.17         4.17 o                         
  -7  -6   4          0.24         -1.26         3.17 o                         
  -6  -6   4         15.67         15.71         2.73 o                         
  -5  -6   4        437.18        428.79        10.88 o                         
  -4  -6   4          9.02         12.48         1.96 o                         
  -3  -6   4        450.75        443.07         6.97 o                         
  -2  -6   4        372.64        394.29         5.80 o                         
  -1  -6   4          0.72         -0.91         0.91 o                         
   0  -6   4         71.82         75.25         2.11 o                         
   1  -6   4          0.84          3.78         1.22 o                         
   2  -6   4          1.56          3.27         1.57 o                         
   3  -6   4        319.40        311.36         4.36 o                         
   4  -6   4          0.19          0.56         1.26 o                         
   5  -6   4        487.62        465.62         7.27 o                         
   6  -6   4          4.76          2.88         2.16 o                         
   7  -6   4         14.07         16.63         2.79 o                         
   8  -6   4          1.17         -0.14         3.36 o                         
   9  -6   4          1.04          5.55         5.05 o                         
 -10  -5   4         81.90         72.87         8.39 o                         
  -9  -5   4        133.83        132.22         6.50 o                         
  -8  -5   4        215.63        211.63         6.58 o                         
  -7  -5   4         88.55         95.67         4.61 o                         
  -6  -5   4        139.19        137.22         5.81 o                         
  -5  -5   4          0.66         -0.35         1.63 o                         
  -4  -5   4        910.89        945.51        14.35 o                         
  -3  -5   4         27.32         23.91         1.15 o                         
  -2  -5   4        611.07        598.55         8.41 o                         
  -1  -5   4         16.82         16.35         1.59 o                         
   0  -5   4         14.03         17.93         1.88 o                         
   1  -5   4        305.17        326.19         5.39 o                         
   2  -5   4        108.53        117.45         2.67 o                         
   3  -5   4          0.37          0.98         1.03 o                         
   4  -5   4        168.36        155.66         3.42 o                         
   5  -5   4        203.97        199.98         4.30 o                         
   6  -5   4        495.44        475.09         8.22 o                         
   7  -5   4        648.53        600.57        10.43 o                         
   8  -5   4        158.93        176.95         5.68 o                         
   9  -5   4         18.86         13.05         4.21 o                         
  10  -5   4         36.52         30.76         5.65 o                         
 -11  -4   4          0.57          4.11         6.40 o                         
 -10  -4   4          2.94         -0.13         4.63 o                         
  -9  -4   4         73.95         69.14         5.05 o                         
  -8  -4   4         82.01         81.65         4.55 o                         
  -7  -4   4          0.79         -0.35         2.37 o                         
  -6  -4   4         10.28         12.38         2.13 o                         
  -5  -4   4         39.98         43.45         2.57 o                         
  -4  -4   4        388.74        393.62         5.77 o                         
  -3  -4   4        209.77        214.61         3.76 o                         
  -2  -4   4        490.31        505.31         6.68 o                         
  -1  -4   4        137.78        135.47         2.17 o                         
   0  -4   4          2.96          4.32         1.48 o                         
   1  -4   4        395.15        396.78         7.04 o                         
   2  -4   4       1089.25       1173.99        16.09 o                         
   3  -4   4        850.80        846.25        11.87 o                         
   4  -4   4        302.01        269.41         4.84 o                         
   5  -4   4         45.97         42.01         1.82 o                         
   6  -4   4        461.45        454.55         7.88 o                         
   7  -4   4         48.43         51.50         2.93 o                         
   8  -4   4         36.14         36.98         3.39 o                         
   9  -4   4         15.92         14.73         4.52 o                         
  10  -4   4         14.68         12.29         5.21 o                         
 -11  -3   4          9.43         13.99         3.63 o                         
 -10  -3   4         96.25        100.17         4.56 o                         
  -9  -3   4         23.02         23.53         3.98 o                         
  -8  -3   4          2.25          3.31         1.91 o                         
  -7  -3   4        117.41        113.30         2.95 o                         
  -6  -3   4         58.10         56.07         3.19 o                         
  -5  -3   4        986.12        980.63        12.77 o                         
  -4  -3   4          4.96          2.61         0.97 o                         
  -3  -3   4        434.77        432.43         7.46 o                         
  -2  -3   4        521.72        498.50         7.02 o                         
  -1  -3   4        409.81        386.31         5.51 o                         
   0  -3   4        513.77        512.52         9.60 o                         
   1  -3   4        153.32        155.60         3.19 o                         
   2  -3   4        528.67        538.28        10.83 o                         
   3  -3   4          9.36          8.99         1.22 o                         
   4  -3   4         97.55         83.19         2.05 o                         
   5  -3   4          0.22         -0.68         1.59 o                         
   6  -3   4          0.26         -1.02         1.60 o                         
   7  -3   4         44.74         40.49         2.57 o                         
   8  -3   4        249.12        232.95        10.56 o                         
   9  -3   4          5.36          6.83         3.77 o                         
  10  -3   4          0.61          2.14         3.67 o                         
 -11  -2   4          8.18          5.69         6.00 o                         
 -10  -2   4         34.11         28.52         4.19 o                         
  -9  -2   4         15.01         15.56         2.93 o                         
  -8  -2   4         74.45         76.01         3.05 o                         
  -7  -2   4          4.80          2.41         1.89 o                         
  -6  -2   4       2969.44       2957.91        40.04 o                         
  -5  -2   4       1019.43       1022.64        14.25 o                         
  -4  -2   4        180.50        191.05         3.64 o                         
  -3  -2   4        262.34        272.44         4.22 o                         
  -2  -2   4       2094.26       1993.32        26.84 o                         
  -1  -2   4       1606.18       1588.52        20.03 o                         
   0  -2   4        146.33        134.31         2.29 o                         
   1  -2   4        203.35        185.37         3.76 o                         
   2  -2   4         31.11         48.74         1.59 o                         
   3  -2   4         17.30         28.80         1.42 o                         
   4  -2   4         79.88        112.81         2.35 o                         
   5  -2   4        743.84        773.13        10.41 o                         
   6  -2   4        191.85        187.74         3.77 o                         
   7  -2   4          4.57          1.14         2.39 o                         
   8  -2   4         44.64         44.89         3.67 o                         
   9  -2   4          6.12          3.79         3.59 o                         
  10  -2   4          7.20          8.34         5.30 o                         
 -12  -1   4         44.70         47.82         9.71 o                         
 -11  -1   4        103.17        108.50         5.65 o                         
 -10  -1   4         19.48         15.96         3.52 o                         
  -9  -1   4        247.72        249.65         6.92 o                         
  -8  -1   4        360.79        356.23         7.62 o                         
  -7  -1   4        105.91        110.16         2.91 o                         
  -6  -1   4        111.38        115.65         2.67 o                         
  -5  -1   4        791.42        812.96        11.54 o                         
  -4  -1   4       1224.05       1259.58        17.26 o                         
  -3  -1   4       1720.16       1734.39        25.40 o                         
  -2  -1   4        485.89        487.88         6.89 o                         
  -1  -1   4         62.76         53.83         1.28 o                         
   0  -1   4        545.74        506.02         8.32 o                         
   1  -1   4        899.40        914.67        14.87 o                         
   2  -1   4       2192.17       2210.03        32.18 o                         
   3  -1   4          9.21          4.50         0.89 o                         
   4  -1   4        652.13        745.46         9.96 o                         
   5  -1   4         12.48         16.96         1.41 o                         
   6  -1   4        171.85        162.21         4.11 o                         
   7  -1   4        213.45        198.78         4.32 o                         
   8  -1   4        341.60        331.11         8.99 o                         
   9  -1   4         26.62         24.44         3.75 o                         
  10  -1   4         36.08         41.95         4.50 o                         
 -12   0   4          0.23         -0.91         5.28 o                         
 -11   0   4        145.03        150.44         6.26 o                         
 -10   0   4        151.45        148.73         5.56 o                         
  -9   0   4        138.94        138.47         5.22 o                         
  -8   0   4         91.29         88.12         3.37 o                         
  -7   0   4          2.28          5.53         1.84 o                         
  -6   0   4        362.95        373.26         6.35 o                         
  -5   0   4       1057.35       1076.71        14.98 o                         
  -4   0   4        363.91        368.71         5.54 o                         
  -3   0   4        435.00        414.91         7.14 o                         
  -2   0   4       1932.64       1831.28        29.21 o                         
  -1   0   4        933.90        865.58        14.02 o                         
   0   0   4        248.81        258.73         5.06 o                         
   1   0   4         43.44         39.96         1.28 o                         
   2   0   4        835.04        868.94        12.97 o                         
   3   0   4        198.35        201.42         3.42 o                         
   4   0   4         28.13         35.05         1.39 o                         
   5   0   4         69.47         71.38         2.60 o                         
   6   0   4         68.14         67.93         2.23 o                         
   7   0   4         69.28         63.18         3.88 o                         
   8   0   4        304.10        321.38         9.02 o                         
   9   0   4        143.62        153.20         5.71 o                         
  10   0   4          0.01         -2.76         4.26 o                         
 -12   1   4         37.58         37.38         5.01 o                         
 -11   1   4         49.70         51.68         4.93 o                         
 -10   1   4        266.75        271.75         8.09 o                         
  -9   1   4        301.76        298.93         7.62 o                         
  -8   1   4         52.51         61.08         3.09 o                         
  -7   1   4         75.58         72.16         3.58 o                         
  -6   1   4         28.62         27.09         2.76 o                         
  -5   1   4        510.59        532.87         9.21 o                         
  -4   1   4         16.04         25.17         1.61 o                         
  -3   1   4        133.44        149.85         4.47 o                         
  -2   1   4        250.75        252.53         5.05 o                         
  -1   1   4         84.30         64.93         1.75 o                         
   0   1   4        105.02        115.12         2.18 o                         
   1   1   4          0.69         -0.52         0.71 o                         
   2   1   4        106.23        110.82         2.22 o                         
   3   1   4       1578.87       1693.36        23.04 o                         
   4   1   4        242.22        237.55         4.05 o                         
   5   1   4        178.18        179.02         3.76 o                         
   6   1   4         72.34         82.18         2.61 o                         
   7   1   4          0.31          0.88         1.95 o                         
   8   1   4         58.03         62.02         3.57 o                         
   9   1   4          3.55         10.62         3.87 o                         
  10   1   4         20.89         21.08         4.15 o                         
 -11   2   4          0.03         -2.96         3.90 o                         
 -10   2   4         29.06         25.69         4.09 o                         
  -9   2   4         17.36         20.19         4.09 o                         
  -8   2   4          2.09          4.30         2.28 o                         
  -7   2   4        319.54        327.72         6.16 o                         
  -6   2   4          2.18          4.03         1.45 o                         
  -5   2   4          0.71         -1.16         1.16 o                         
  -4   2   4         84.10         68.28         1.95 o                         
  -3   2   4        520.41        560.58         7.96 o                         
  -2   2   4        269.31        281.83         5.08 o                         
  -1   2   4        299.90        359.67         6.92 o                         
   0   2   4        121.07        112.87         3.01 o                         
   1   2   4        128.91        127.24         2.38 o                         
   2   2   4        294.56        330.58         5.29 o                         
   3   2   4         56.35         45.05         1.58 o                         
   4   2   4         65.08         74.64         2.03 o                         
   5   2   4          7.24          5.48         1.63 o                         
   6   2   4        135.30        131.04         3.47 o                         
   7   2   4         46.69         36.49         2.75 o                         
   8   2   4         51.53         49.05         3.00 o                         
   9   2   4         53.69         59.25         4.32 o                         
  10   2   4          3.02          7.52         5.08 o                         
 -11   3   4          0.23          2.17         4.15 o                         
 -10   3   4        369.98        351.12         9.33 o                         
  -9   3   4        123.95        120.26         4.53 o                         
  -8   3   4        101.75         97.93         3.21 o                         
  -7   3   4          9.54          9.52         1.86 o                         
  -6   3   4        656.77        646.24         8.88 o                         
  -5   3   4        112.42        121.00         2.46 o                         
  -4   3   4         21.92         15.72         1.75 o                         
  -3   3   4       1124.68       1137.49        16.80 o                         
  -2   3   4       1230.57       1312.44        21.12 o                         
  -1   3   4        167.21        169.35         3.53 o                         
   0   3   4          6.59          6.86         1.34 o                         
   1   3   4       1599.90       1797.72        26.13 o                         
   2   3   4         29.47         36.53         1.37 o                         
   3   3   4         19.90         28.50         1.40 o                         
   4   3   4          9.23         12.52         1.55 o                         
   5   3   4        152.00        145.22         3.48 o                         
   6   3   4         11.42          8.93         2.20 o                         
   7   3   4         12.59         16.40         2.61 o                         
   8   3   4          0.33          0.70         3.03 o                         
   9   3   4         37.94         34.07         4.37 o                         
  10   3   4         69.49         73.76         7.99 o                         
 -11   4   4         24.49         21.19         4.90 o                         
 -10   4   4          2.53          2.51         3.30 o                         
  -9   4   4         71.90         74.29         3.58 o                         
  -8   4   4        659.75        679.08        12.21 o                         
  -7   4   4          1.65          4.37         1.91 o                         
  -6   4   4         24.55         18.38         1.50 o                         
  -5   4   4          5.22          3.84         1.10 o                         
  -4   4   4        136.80        117.45         2.80 o                         
  -3   4   4        202.27        180.29         3.09 o                         
  -2   4   4        189.78        193.99         3.12 o                         
  -1   4   4          3.85          9.81         1.62 o                         
   0   4   4         33.28         38.92         1.07 o                         
   1   4   4        137.57        125.58         2.43 o                         
   2   4   4        574.13        569.54        10.63 o                         
   3   4   4        467.47        507.50         8.68 o                         
   4   4   4         37.57         42.31         1.98 o                         
   5   4   4        167.81        171.32         4.35 o                         
   6   4   4         37.28         30.46         2.54 o                         
   7   4   4         19.50         19.42         3.21 o                         
   8   4   4          1.29          3.12         5.19 o                         
   9   4   4          0.24          5.85         4.43 o                         
 -10   5   4         17.19         14.39         3.64 o                         
  -9   5   4         44.30         51.68         3.38 o                         
  -8   5   4        128.22        123.31         4.32 o                         
  -7   5   4         52.28         73.51         3.25 o                         
  -6   5   4         23.43         20.87         2.19 o                         
  -5   5   4         18.20         18.30         1.55 o                         
  -4   5   4         41.25         38.27         1.50 o                         
  -3   5   4        129.23        112.32         2.51 o                         
  -2   5   4        128.19        122.17         2.70 o                         
  -1   5   4         84.77         82.95         4.40 o                         
   0   5   4        262.67        285.53        14.30 o                         
   1   5   4          0.01          0.64         0.92 o                         
   2   5   4         41.11         46.28         2.10 o                         
   3   5   4          3.44          6.82         1.39 o                         
   4   5   4          0.18          1.69         1.64 o                         
   5   5   4         45.22         38.41         2.61 o                         
   6   5   4         20.27         15.63         2.49 o                         
   7   5   4         69.65         71.07         3.63 o                         
   8   5   4        168.74        162.68         6.62 o                         
   9   5   4         45.81         53.36         6.64 o                         
 -10   6   4         81.48         75.29         8.80 o                         
  -9   6   4          1.76          0.51         3.69 o                         
  -8   6   4        100.25         96.54         4.13 o                         
  -7   6   4         34.66         33.71         2.91 o                         
  -6   6   4         45.92         39.85         2.63 o                         
  -5   6   4        199.31        177.52         3.77 o                         
  -4   6   4        757.60        725.70        10.39 o                         
  -3   6   4          0.85         -0.07         0.81 o                         
  -2   6   4       1318.36       1299.87        34.14 o                         
  -1   6   4        218.14        217.33        22.03 o                         
   0   6   4        298.35        281.18         9.27 o                         
   1   6   4         81.38         96.99         7.95 o                         
   2   6   4         14.91         13.45         2.00 o                         
   3   6   4        805.65        765.85        16.50 o                         
   4   6   4         35.07         34.47         2.36 o                         
   5   6   4          1.48          3.66         2.33 o                         
   6   6   4        139.05        140.00         4.98 o                         
   7   6   4         74.33         69.37         4.60 o                         
   8   6   4          1.44          3.36         4.74 o                         
  -9   7   4          3.36         10.16         4.55 o                         
  -8   7   4         37.03         29.36         3.53 o                         
  -7   7   4         11.70         22.88         2.82 o                         
  -6   7   4         48.79         42.26         2.94 o                         
  -5   7   4          5.04          6.97         1.53 o                         
  -4   7   4          8.08          6.05         0.95 o                         
  -3   7   4         96.05         84.12         5.80 o                         
  -2   7   4        980.62       1007.44        36.45 o                         
  -1   7   4         16.97          9.38         3.88 o                         
   0   7   4        678.85        653.39        18.51 o                         
   1   7   4        397.52        383.35        12.03 o                         
   2   7   4          1.48          4.30         3.14 o                         
   3   7   4        189.75        175.87         4.00 o                         
   4   7   4        177.02        202.04         5.94 o                         
   5   7   4         45.07         32.59         4.08 o                         
   6   7   4        178.93        181.23         6.59 o                         
   7   7   4          1.14          0.81         4.35 o                         
  -8   8   4         48.27         62.39         4.48 o                         
  -7   8   4          1.89          2.84         2.92 o                         
  -6   8   4        135.84        136.61         4.10 o                         
  -5   8   4          0.03          0.92         1.17 o                         
  -4   8   4         33.67         44.68         8.45 o                         
  -3   8   4        108.29        102.62         7.02 o                         
  -2   8   4        384.97        346.71        12.01 o                         
  -1   8   4        127.81        137.73         7.18 o                         
   0   8   4          1.39         -3.97         3.97 o                         
   1   8   4          4.22          3.18         4.41 o                         
   2   8   4          0.26          1.06         3.58 o                         
   3   8   4          0.02         -0.54         3.90 o                         
   4   8   4          0.64          4.04         1.61 o                         
   5   8   4          6.53          2.07         3.02 o                         
   6   8   4         32.32         37.01         4.49 o                         
  -7   9   4          5.06          9.12         3.93 o                         
  -6   9   4        191.42        194.54        18.76 o                         
  -5   9   4        105.55        129.34         8.84 o                         
  -4   9   4         12.14         16.68         5.34 o                         
  -3   9   4         28.22         35.30         6.06 o                         
  -2   9   4         38.51         47.55         6.11 o                         
  -1   9   4        153.43        136.35        20.95 o                         
   0   9   4         78.08         77.86         3.37 o                         
   1   9   4         17.91         24.16         6.54 o                         
   2   9   4          7.79          6.83         8.81 o                         
   3   9   4          6.22          5.53         5.32 o                         
   4   9   4         39.69         39.85         6.32 o                         
  -5  10   4        100.42        108.54        11.38 o                         
  -4  10   4          1.09         -5.48         6.93 o                         
  -3  10   4         27.61         22.47         7.01 o                         
  -2  10   4         11.92         13.10         6.57 o                         
  -1  10   4        182.44        189.44         9.83 o                         
   0  10   4         25.23         23.43         6.71 o                         
   1  10   4          4.69          2.39         3.15 o                         
   2  10   4         48.09         45.32         7.73 o                         
  -1 -12   5          0.11         -1.36         4.09 o                         
   0 -12   5          6.98          8.72         4.74 o                         
   1 -12   5         26.09         26.83         4.73 o                         
  -4 -11   5         41.85         44.25         6.99 o                         
  -3 -11   5         39.45         42.85         3.05 o                         
  -2 -11   5        158.24        150.06         4.01 o                         
  -1 -11   5        138.60        134.71         4.78 o                         
   0 -11   5        149.54        163.65         6.17 o                         
   1 -11   5          0.22         -0.39         3.13 o                         
   2 -11   5        111.10        106.44         5.21 o                         
   3 -11   5         87.23         94.25         4.69 o                         
   4 -11   5          3.98          5.82         4.50 o                         
  -6 -10   5         39.38         33.47         5.51 o                         
  -5 -10   5         40.84         50.52         4.78 o                         
  -4 -10   5        115.67        113.70         4.87 o                         
  -3 -10   5         11.04         10.76         2.38 o                         
  -2 -10   5        177.50        181.68         4.55 o                         
  -1 -10   5         63.47         59.86         2.66 o                         
   0 -10   5          1.35          1.84         2.23 o                         
   1 -10   5        124.06        114.52         8.70 o                         
   2 -10   5         89.08        101.78         4.50 o                         
   3 -10   5          0.00          2.99         3.01 o                         
   4 -10   5         22.97         25.62         3.65 o                         
   5 -10   5          0.80         -3.72         5.46 o                         
   6 -10   5         47.94         68.88         8.77 o                         
  -8  -9   5         70.20         63.84         8.55 o                         
  -7  -9   5          4.09         11.35         4.89 o                         
  -6  -9   5        238.37        229.61         8.18 o                         
  -5  -9   5        124.76        120.12         5.05 o                         
  -4  -9   5         39.94         38.89         3.31 o                         
  -3  -9   5         50.29         53.41         2.85 o                         
  -2  -9   5        285.34        287.56         4.87 o                         
  -1  -9   5         85.02         86.40         2.23 o                         
   0  -9   5         20.88         19.78         2.17 o                         
   1  -9   5        100.14        111.69         3.55 o                         
   2  -9   5        110.95        113.35         6.12 o                         
   3  -9   5        104.33        104.59         4.80 o                         
   4  -9   5        243.72        254.43         6.98 o                         
   5  -9   5         10.63          7.84         3.47 o                         
   6  -9   5         55.07         62.08         7.13 o                         
   7  -9   5         62.08         58.40         6.68 o                         
  -9  -8   5          0.16         -0.94         6.69 o                         
  -8  -8   5          3.38          9.49         5.63 o                         
  -7  -8   5         30.13         27.78         4.45 o                         
  -6  -8   5         39.64         33.71         3.94 o                         
  -5  -8   5        361.63        353.93        11.03 o                         
  -4  -8   5        119.29        117.91         4.19 o                         
  -3  -8   5         71.38         75.54         2.90 o                         
  -2  -8   5          0.19         -1.66         1.66 o                         
  -1  -8   5         25.66         26.95         1.30 o                         
   0  -8   5        332.66        348.18         6.05 o                         
   1  -8   5         14.20         12.07         1.83 o                         
   2  -8   5        481.05        477.18         8.91 o                         
   3  -8   5         25.43         23.01         2.72 o                         
   4  -8   5         71.35         78.27         6.45 o                         
   5  -8   5          5.10          6.66         2.75 o                         
   6  -8   5         16.55          7.38         3.22 o                         
   7  -8   5         15.54         17.66         3.53 o                         
   8  -8   5         35.25         31.43         8.41 o                         
  -9  -7   5          0.36         -3.44         5.87 o                         
  -8  -7   5         72.96         82.08         5.50 o                         
  -7  -7   5          4.08         -0.68         3.65 o                         
  -6  -7   5         17.07         14.59         3.46 o                         
  -5  -7   5         71.32         78.59         3.58 o                         
  -4  -7   5        138.36        139.49         5.28 o                         
  -3  -7   5        261.07        249.46         4.16 o                         
  -2  -7   5        222.23        202.90         3.57 o                         
  -1  -7   5        633.65        637.95         8.45 o                         
   0  -7   5         96.11        102.79         2.71 o                         
   1  -7   5        167.31        156.18         3.47 o                         
   2  -7   5        114.70        107.90         3.02 o                         
   3  -7   5          0.24         -1.85         1.85 o                         
   4  -7   5        165.40        150.90         3.53 o                         
   5  -7   5        344.53        317.70         9.38 o                         
   6  -7   5          3.23          5.06         2.71 o                         
   7  -7   5        145.58        146.13         5.00 o                         
   8  -7   5          0.06         -1.15         4.32 o                         
   9  -7   5        142.06        155.50        13.55 o                         
 -10  -6   5          0.54          6.38         6.58 o                         
  -9  -6   5         93.32         95.45         6.14 o                         
  -8  -6   5         57.73         61.68         4.62 o                         
  -7  -6   5         19.44         24.48         4.00 o                         
  -6  -6   5        272.80        277.02         6.31 o                         
  -5  -6   5         25.08         31.07         3.06 o                         
  -4  -6   5         17.54         17.74         1.89 o                         
  -3  -6   5        263.51        281.87         4.80 o                         
  -2  -6   5        182.83        183.78         3.48 o                         
  -1  -6   5         38.86         34.14         1.29 o                         
   0  -6   5          2.17          3.25         1.26 o                         
   1  -6   5        147.78        144.14         3.20 o                         
   2  -6   5         78.78         77.94         2.41 o                         
   3  -6   5       1230.56       1233.44        16.03 o                         
   4  -6   5         39.68         44.41         2.03 o                         
   5  -6   5        991.04        952.68        16.20 o                         
   6  -6   5        114.44         86.53         3.59 o                         
   7  -6   5          1.38          1.09         3.02 o                         
   8  -6   5          0.56         -0.60         3.69 o                         
   9  -6   5         13.09          8.71         5.31 o                         
 -10  -5   5         28.29         23.65         5.64 o                         
  -9  -5   5         69.74         68.12         5.15 o                         
  -8  -5   5         30.58         32.24         3.51 o                         
  -7  -5   5         27.95         23.33         3.13 o                         
  -6  -5   5         20.72         21.77         2.39 o                         
  -5  -5   5         18.38         18.77         2.04 o                         
  -4  -5   5         68.41         65.64         2.09 o                         
  -3  -5   5         60.25         58.50         1.56 o                         
  -2  -5   5       1307.86       1341.11        18.29 o                         
  -1  -5   5         57.82         49.78         1.43 o                         
   0  -5   5       1036.97       1100.32        16.39 o                         
   1  -5   5          8.45         13.22         1.37 o                         
   2  -5   5         29.97         43.83         1.82 o                         
   3  -5   5        184.32        166.96         3.41 o                         
   4  -5   5          0.07         -1.64         1.64 o                         
   5  -5   5        894.30        852.60        14.61 o                         
   6  -5   5          8.77          5.85         2.37 o                         
   7  -5   5        519.92        489.38        10.94 o                         
   8  -5   5         63.70         72.30         9.21 o                         
   9  -5   5          6.95         10.38         4.78 o                         
  10  -5   5          3.21          3.25         5.67 o                         
 -11  -4   5        110.10         95.86        12.72 o                         
 -10  -4   5        121.67        120.45         6.71 o                         
  -9  -4   5          4.88          3.67         3.83 o                         
  -8  -4   5        169.00        160.42         5.60 o                         
  -7  -4   5         24.82         28.57         3.43 o                         
  -6  -4   5          4.73          4.32         1.44 o                         
  -5  -4   5        199.93        198.06         3.45 o                         
  -4  -4   5         21.37         25.34         1.54 o                         
  -3  -4   5        394.89        383.87         6.18 o                         
  -2  -4   5        575.88        586.80         9.76 o                         
  -1  -4   5       1034.36       1040.31        15.35 o                         
   0  -4   5        321.22        350.28         6.24 o                         
   1  -4   5          1.98          3.05         1.74 o                         
   2  -4   5         26.04         20.04         1.27 o                         
   3  -4   5        145.25        142.43         3.69 o                         
   4  -4   5          3.17          2.34         1.60 o                         
   5  -4   5        406.75        375.84         5.81 o                         
   6  -4   5         12.85         13.63         2.52 o                         
   7  -4   5        157.38        158.85         5.75 o                         
   8  -4   5         37.83         30.35         4.17 o                         
   9  -4   5        140.27        163.47         7.46 o                         
  10  -4   5         32.36         45.01         8.30 o                         
 -11  -3   5        120.77        101.43         7.21 o                         
 -10  -3   5        176.75        155.06         8.26 o                         
  -9  -3   5        180.05        174.02         8.51 o                         
  -8  -3   5        375.86        377.37         7.77 o                         
  -7  -3   5          9.17          7.68         1.76 o                         
  -6  -3   5          0.90          0.14         2.24 o                         
  -5  -3   5        100.61         99.06         2.94 o                         
  -4  -3   5        595.65        610.48         8.77 o                         
  -3  -3   5       2288.66       2284.91        30.84 o                         
  -2  -3   5        225.46        226.15         3.34 o                         
  -1  -3   5         32.00         33.38         1.48 o                         
   0  -3   5        198.74        203.11         4.11 o                         
   1  -3   5        430.44        509.14         7.31 o                         
   2  -3   5        469.05        509.23         6.92 o                         
   3  -3   5          4.75          4.88         1.23 o                         
   4  -3   5         31.42         31.77         1.83 o                         
   5  -3   5          0.01          1.51         1.52 o                         
   6  -3   5        114.97        122.37         3.87 o                         
   7  -3   5          2.86          0.75         2.46 o                         
   8  -3   5          6.16          4.02         3.94 o                         
   9  -3   5         13.98          5.83         4.10 o                         
  10  -3   5         22.07         26.52         4.98 o                         
 -11  -2   5         63.85         64.41         4.80 o                         
 -10  -2   5        130.80        126.07         5.20 o                         
  -9  -2   5        563.95        506.38        13.79 o                         
  -8  -2   5        402.87        381.73         8.60 o                         
  -7  -2   5        451.27        446.56         7.07 o                         
  -6  -2   5         12.90         17.58         1.56 o                         
  -5  -2   5         59.44         53.24         1.78 o                         
  -4  -2   5          7.49         10.01         1.44 o                         
  -3  -2   5       1638.51       1689.60        22.93 o                         
  -2  -2   5        579.47        560.64         8.56 o                         
  -1  -2   5          0.80         -0.65         0.82 o                         
   0  -2   5        448.23        505.67         7.19 o                         
   1  -2   5          0.62          0.82         1.41 o                         
   2  -2   5       1544.21       1631.53        26.27 o                         
   3  -2   5          0.15          1.28         1.26 o                         
   4  -2   5          2.40          9.74         1.74 o                         
   5  -2   5        629.10        620.05         8.69 o                         
   6  -2   5        127.93        112.99         3.09 o                         
   7  -2   5        564.82        511.30        12.07 o                         
   8  -2   5         26.70         32.24         3.12 o                         
   9  -2   5        297.78        307.24        12.42 o                         
  10  -2   5         14.31         11.06         4.62 o                         
 -12  -1   5         34.39         25.83         6.83 o                         
 -11  -1   5          0.00          0.81         3.71 o                         
 -10  -1   5         29.25         33.71         3.66 o                         
  -9  -1   5         25.56         19.93         3.35 o                         
  -8  -1   5        211.09        194.56         6.13 o                         
  -7  -1   5         56.73         54.28         2.63 o                         
  -6  -1   5        202.86        207.71         3.97 o                         
  -5  -1   5       1321.17       1327.06        18.33 o                         
  -4  -1   5        926.33        936.47        15.49 o                         
  -3  -1   5         16.83         23.54         1.64 o                         
  -2  -1   5         36.54         39.11         2.12 o                         
  -1  -1   5        312.18        306.61         4.92 o                         
   0  -1   5        900.87        886.42        12.21 o                         
   1  -1   5         14.57         16.60         1.14 o                         
   2  -1   5        170.87        183.63         3.18 o                         
   3  -1   5          1.34          0.81         1.13 o                         
   4  -1   5        762.27        776.03        10.43 o                         
   5  -1   5         63.82         59.64         2.07 o                         
   6  -1   5        396.34        374.32         6.45 o                         
   7  -1   5        118.07        106.36         9.75 o                         
   8  -1   5        297.88        305.13         7.80 o                         
   9  -1   5         94.93         88.94         5.01 o                         
  10  -1   5        108.35        116.96         6.36 o                         
 -12   0   5          0.01          3.64         5.95 o                         
 -11   0   5         90.89         88.36         7.11 o                         
 -10   0   5         29.00         31.34         4.00 o                         
  -9   0   5        214.17        215.49         6.41 o                         
  -8   0   5        205.53        198.71         8.72 o                         
  -7   0   5          5.30          4.46         1.84 o                         
  -6   0   5          3.32         -1.14         1.59 o                         
  -5   0   5         23.22         25.81         1.78 o                         
  -4   0   5        149.87        147.41         3.32 o                         
  -3   0   5        251.40        255.98         4.80 o                         
  -2   0   5          3.07          5.17         1.52 o                         
  -1   0   5        756.19        776.14        11.63 o                         
   0   0   5         33.92         40.39         1.71 o                         
   1   0   5         31.65         40.27         1.57 o                         
   2   0   5       1656.06       1755.57        23.85 o                         
   3   0   5        196.88        220.84         4.05 o                         
   4   0   5          0.18          0.24         1.21 o                         
   5   0   5          4.04          4.24         1.60 o                         
   6   0   5          7.03          4.52         1.96 o                         
   7   0   5        104.98        119.87         3.62 o                         
   8   0   5        191.21        177.13         5.94 o                         
   9   0   5          0.35          2.68         4.43 o                         
  10   0   5          5.84          7.44         6.92 o                         
 -11   1   5         22.21         24.73         5.90 o                         
 -10   1   5          1.02         -3.53         3.80 o                         
  -9   1   5          6.67          7.34         3.08 o                         
  -8   1   5        356.64        353.04        10.52 o                         
  -7   1   5          1.39          0.04         1.81 o                         
  -6   1   5        456.77        486.95         8.79 o                         
  -5   1   5        228.59        228.62         4.68 o                         
  -4   1   5        492.20        506.41         7.94 o                         
  -3   1   5        238.70        260.94         4.44 o                         
  -2   1   5        142.06        152.89         2.86 o                         
  -1   1   5         63.83         62.97         1.65 o                         
   0   1   5        431.26        450.01         6.44 o                         
   1   1   5       1571.86       1584.41        23.18 o                         
   2   1   5        188.44        206.06         3.44 o                         
   3   1   5        381.12        376.68         6.23 o                         
   4   1   5          0.13          1.43         1.37 o                         
   5   1   5        321.12        307.07         6.10 o                         
   6   1   5        215.93        199.48         4.95 o                         
   7   1   5        148.43        132.70         4.26 o                         
   8   1   5         12.51         14.24         3.33 o                         
   9   1   5         33.33         36.75         4.23 o                         
  10   1   5        237.56        239.13        13.48 o                         
 -11   2   5         39.12         40.05         4.33 o                         
 -10   2   5        197.41        198.52         6.12 o                         
  -9   2   5         70.22         63.84         3.57 o                         
  -8   2   5         77.64         76.42         3.42 o                         
  -7   2   5        272.57        274.67         5.97 o                         
  -6   2   5         57.12         59.79         3.61 o                         
  -5   2   5        492.30        492.15         8.08 o                         
  -4   2   5         54.74         54.80         2.38 o                         
  -3   2   5        798.80        868.30        16.08 o                         
  -2   2   5        311.79        310.97         5.45 o                         
  -1   2   5       1595.02       1681.24        24.48 o                         
   0   2   5         33.80         40.25         1.34 o                         
   1   2   5        228.57        263.90         4.36 o                         
   2   2   5         91.86        111.11         2.44 o                         
   3   2   5         20.21         21.72         1.66 o                         
   4   2   5        257.62        244.71         4.04 o                         
   5   2   5         18.46         26.69         1.88 o                         
   6   2   5        419.40        423.89        14.08 o                         
   7   2   5        275.59        253.47         6.75 o                         
   8   2   5        286.80        262.35         9.17 o                         
   9   2   5        110.84        114.11         6.78 o                         
  10   2   5         34.72         28.50         5.60 o                         
 -11   3   5         34.70         40.15         5.19 o                         
 -10   3   5         91.51        100.74         4.58 o                         
  -9   3   5         15.52         18.89         2.95 o                         
  -8   3   5         93.47         99.66         3.78 o                         
  -7   3   5          0.99         -0.05         1.88 o                         
  -6   3   5        300.54        286.65         4.63 o                         
  -5   3   5        123.06        124.66         3.74 o                         
  -4   3   5          2.23          3.16         1.03 o                         
  -3   3   5          7.28          8.73         1.00 o                         
  -2   3   5        212.29        224.26         4.58 o                         
  -1   3   5         42.02         45.46         1.44 o                         
   0   3   5         15.44         14.55         1.01 o                         
   1   3   5        154.17        157.53         3.40 o                         
   2   3   5        127.17        132.19         2.72 o                         
   3   3   5        115.14         99.81         2.78 o                         
   4   3   5         63.89         63.10         2.28 o                         
   5   3   5         30.60         26.55         2.23 o                         
   6   3   5        148.12        149.63         5.66 o                         
   7   3   5         49.03         46.12         3.27 o                         
   8   3   5         30.26         30.30         5.41 o                         
   9   3   5        114.89        115.20         8.08 o                         
 -11   4   5         15.52         15.17         5.45 o                         
 -10   4   5          1.82         -3.39         3.39 o                         
  -9   4   5          4.87          1.68         2.87 o                         
  -8   4   5         32.42         31.56         2.64 o                         
  -7   4   5         67.43         66.49         2.68 o                         
  -6   4   5        406.94        380.89         7.31 o                         
  -5   4   5        318.53        339.48         5.45 o                         
  -4   4   5        175.76        184.02         3.37 o                         
  -3   4   5          3.06          1.87         0.97 o                         
  -2   4   5         42.20         31.32         1.66 o                         
  -1   4   5          0.94          1.02         0.90 o                         
   0   4   5        177.75        180.64         3.39 o                         
   1   4   5        113.58        106.06         2.13 o                         
   2   4   5          0.41          0.14         1.14 o                         
   3   4   5         37.97         46.75         2.16 o                         
   4   4   5         18.30         15.43         1.73 o                         
   5   4   5        103.34        118.86         4.19 o                         
   6   4   5         12.78         18.09         3.35 o                         
   7   4   5         29.98         25.41         3.29 o                         
   8   4   5        241.00        228.09         6.64 o                         
   9   4   5         44.49         55.52         6.37 o                         
 -10   5   5         26.94         24.34         3.78 o                         
  -9   5   5         23.11         25.44         3.70 o                         
  -8   5   5         12.51         18.90         3.07 o                         
  -7   5   5         36.83         34.16         3.07 o                         
  -6   5   5         32.45         29.28         2.25 o                         
  -5   5   5        163.68        165.03         3.59 o                         
  -4   5   5         18.03         14.64         1.47 o                         
  -3   5   5        299.65        326.33         5.54 o                         
  -2   5   5         53.12         53.86         1.66 o                         
  -1   5   5          5.96          6.34         0.68 o                         
   0   5   5         52.78         53.40         1.31 o                         
   1   5   5         95.46         87.12         2.03 o                         
   2   5   5        678.88        671.47        10.20 o                         
   3   5   5          0.39          1.45         1.55 o                         
   4   5   5          0.76          2.02         1.83 o                         
   5   5   5        345.93        337.29         7.48 o                         
   6   5   5         82.38         77.33         3.51 o                         
   7   5   5         37.02         36.13         4.05 o                         
   8   5   5          0.00         -4.60         4.60 o                         
 -10   6   5         52.74         49.38         9.02 o                         
  -9   6   5          5.18          0.57         3.95 o                         
  -8   6   5        161.00        175.01         5.29 o                         
  -7   6   5         13.40         13.52         2.73 o                         
  -6   6   5        131.72        145.34         4.19 o                         
  -5   6   5        432.48        430.10         7.77 o                         
  -4   6   5         40.24         35.94         2.18 o                         
  -3   6   5        198.95        200.06         3.52 o                         
  -2   6   5         44.61         45.12         9.29 o                         
  -1   6   5         41.12         46.08         4.30 o                         
   0   6   5         21.77         22.68         2.08 o                         
   1   6   5         31.40         30.60         1.32 o                         
   2   6   5         49.66         44.30         2.15 o                         
   3   6   5        477.46        499.54         8.86 o                         
   4   6   5         23.33         22.57         2.40 o                         
   5   6   5         40.74         33.68         3.14 o                         
   6   6   5         43.07         51.99         3.77 o                         
   7   6   5         70.35         64.88         4.56 o                         
  -9   7   5         49.65         61.02         5.28 o                         
  -8   7   5         75.47         83.62         4.23 o                         
  -7   7   5         33.40         43.51         3.14 o                         
  -6   7   5          0.98          1.14         2.08 o                         
  -5   7   5         21.93         17.88         1.64 o                         
  -4   7   5        149.48        149.43         3.27 o                         
  -3   7   5        399.31        358.45        11.92 o                         
  -2   7   5        106.78         86.16         5.94 o                         
  -1   7   5          3.48          6.32         5.87 o                         
   0   7   5         82.55         85.00         3.59 o                         
   1   7   5         39.85         38.20         3.21 o                         
   2   7   5         15.26         12.81         1.71 o                         
   3   7   5          3.76          5.44         1.52 o                         
   4   7   5         64.29         67.92         3.07 o                         
   5   7   5         30.54         35.95         4.38 o                         
   6   7   5          6.12          8.01         3.62 o                         
  -8   8   5          0.16         -4.54         4.77 o                         
  -7   8   5         10.24         12.93         3.33 o                         
  -6   8   5          0.01         -0.66         1.98 o                         
  -5   8   5          0.70          1.08         2.58 o                         
  -4   8   5          0.02          0.72         5.15 o                         
  -3   8   5          2.16          5.22         5.20 o                         
  -2   8   5         19.32         16.81         5.53 o                         
  -1   8   5        225.68        247.77        14.85 o                         
   0   8   5          0.81          1.27         4.74 o                         
   1   8   5         13.79         12.89         3.35 o                         
   2   8   5         70.17         82.10         5.36 o                         
   3   8   5         17.50         19.89         3.80 o                         
   4   8   5         36.16         35.03         4.20 o                         
   5   8   5        106.35        104.37         5.00 o                         
  -6   9   5         16.72         20.14         7.99 o                         
  -5   9   5         52.46         56.07         7.06 o                         
  -4   9   5          3.08         -0.19         6.52 o                         
  -3   9   5          1.62          4.15         6.06 o                         
  -2   9   5         30.52         33.67         6.09 o                         
  -1   9   5         41.64         40.74         6.29 o                         
   0   9   5          1.64          4.01         5.58 o                         
   1   9   5          2.36          1.53         3.15 o                         
   2   9   5          1.70          2.94         3.84 o                         
   3   9   5        103.91        118.18         9.74 o                         
  -3  10   5         39.56         35.43         7.72 o                         
  -2  10   5         10.12          3.96         6.75 o                         
  -1  10   5          0.20         -3.24         6.60 o                         
   0  10   5          1.55         -3.62         6.74 o                         
   1  10   5         29.06         26.00         7.52 o                         
  -1 -12   6         10.62         16.83         5.05 o                         
   0 -12   6         29.69         26.54         5.36 o                         
  -4 -11   6        204.94        228.96        10.07 o                         
  -3 -11   6          1.50          4.95         2.72 o                         
  -2 -11   6        146.05        147.78         6.96 o                         
  -1 -11   6         36.13         31.50         3.13 o                         
   0 -11   6         11.38         13.28         3.21 o                         
   1 -11   6          0.43         -1.77         3.24 o                         
   2 -11   6        190.83        214.18         9.45 o                         
   3 -11   6          0.56         -0.41         4.24 o                         
   4 -11   6          0.24         -4.74         4.74 o                         
  -6 -10   6         89.44         95.47         6.86 o                         
  -5 -10   6         59.41         57.93         4.44 o                         
  -4 -10   6         71.37         79.05         4.20 o                         
  -3 -10   6         11.85         12.97         2.80 o                         
  -2 -10   6        101.11        100.40         2.67 o                         
  -1 -10   6         26.22         25.78         2.71 o                         
   0 -10   6         56.80         52.22         3.24 o                         
   1 -10   6          0.17          3.49         3.53 o                         
   2 -10   6        148.33        146.82         5.13 o                         
   3 -10   6         73.96         87.72         5.03 o                         
   4 -10   6          0.27         -1.69         3.76 o                         
   5 -10   6          4.82          3.70         5.01 o                         
   6 -10   6         63.60         72.09         8.49 o                         
  -7  -9   6          1.39         -0.36         4.81 o                         
  -6  -9   6          5.17          8.62         4.44 o                         
  -5  -9   6        131.01        128.96         4.98 o                         
  -4  -9   6         13.76         18.80         3.13 o                         
  -3  -9   6          4.38          5.45         2.42 o                         
  -2  -9   6         74.63         69.90         2.32 o                         
  -1  -9   6         51.17         49.34         2.68 o                         
   0  -9   6        120.50        126.27         3.84 o                         
   1  -9   6         48.68         39.02         3.01 o                         
   2  -9   6        262.42        267.60        11.83 o                         
   3  -9   6         48.20         43.40         3.39 o                         
   4  -9   6         79.08         92.62         4.43 o                         
   5  -9   6          0.01          2.08         3.56 o                         
   6  -9   6         11.18         13.45         4.50 o                         
   7  -9   6         52.90         58.07         9.51 o                         
  -8  -8   6         25.77         24.76         5.37 o                         
  -7  -8   6         22.96         31.01         6.24 o                         
  -6  -8   6          2.18          2.65         3.74 o                         
  -5  -8   6          0.37          1.01         3.24 o                         
  -4  -8   6        107.75         98.76         4.53 o                         
  -3  -8   6         27.88         26.51         2.37 o                         
  -2  -8   6        166.23        176.55         4.28 o                         
  -1  -8   6         31.13         31.31         2.22 o                         
   0  -8   6        150.28        156.62         4.08 o                         
   1  -8   6         73.75         73.88         3.36 o                         
   2  -8   6         70.97         83.52         3.96 o                         
   3  -8   6          7.32         14.38         2.79 o                         
   4  -8   6         20.74         12.61         3.68 o                         
   5  -8   6          3.33          3.95         3.37 o                         
   6  -8   6          5.49          6.50         3.96 o                         
   7  -8   6         68.35         60.73         4.56 o                         
   8  -8   6         64.30         52.09         6.69 o                         
  -9  -7   6         45.47         48.30         6.77 o                         
  -8  -7   6         92.51         97.09         8.84 o                         
  -7  -7   6         91.25         93.49         5.43 o                         
  -6  -7   6        464.00        462.31        10.26 o                         
  -5  -7   6         69.72         71.32         3.58 o                         
  -4  -7   6        135.08        134.79         3.86 o                         
  -3  -7   6         88.28         92.17         2.85 o                         
  -2  -7   6          1.45          2.08         1.30 o                         
  -1  -7   6         51.13         46.38         2.09 o                         
   0  -7   6         24.51         25.52         1.86 o                         
   1  -7   6         41.44         40.17         3.62 o                         
   2  -7   6          7.58          6.14         2.08 o                         
   3  -7   6        235.81        214.33         5.07 o                         
   4  -7   6        920.63        908.74        15.35 o                         
   5  -7   6        173.22        140.09         4.23 o                         
   6  -7   6          3.68          0.72         2.83 o                         
   7  -7   6         40.67         46.24         4.23 o                         
   8  -7   6         24.26         26.33         5.79 o                         
 -10  -6   6        128.71        120.02         7.38 o                         
  -9  -6   6         10.78         22.33         5.01 o                         
  -8  -6   6         82.97         77.14         4.63 o                         
  -7  -6   6          0.61         -1.67         3.31 o                         
  -6  -6   6        377.43        369.57         7.68 o                         
  -5  -6   6          3.13          0.44         2.41 o                         
  -4  -6   6          1.98          3.09         1.30 o                         
  -3  -6   6        226.07        224.07         3.90 o                         
  -2  -6   6        269.44        268.32         4.34 o                         
  -1  -6   6         32.35         25.96         1.45 o                         
   0  -6   6       1393.40       1430.88        21.27 o                         
   1  -6   6         85.16         79.14         2.44 o                         
   2  -6   6        212.19        220.51         4.47 o                         
   3  -6   6        266.43        284.74         7.81 o                         
   4  -6   6        165.55        157.89         4.38 o                         
   5  -6   6        193.95        179.91         7.65 o                         
   6  -6   6         78.65         82.06         3.66 o                         
   7  -6   6          4.53          0.57         3.32 o                         
   8  -6   6        152.32        157.37         6.45 o                         
   9  -6   6          5.56         -3.47         8.60 o                         
 -10  -5   6          8.78          8.69         5.34 o                         
  -9  -5   6         33.86         31.13         4.70 o                         
  -8  -5   6         34.63         39.93         4.37 o                         
  -7  -5   6         21.25         20.37         3.81 o                         
  -6  -5   6        163.40        157.31         4.58 o                         
  -5  -5   6          0.01         -1.42         1.42 o                         
  -4  -5   6         39.33         38.44         2.44 o                         
  -3  -5   6        314.47        322.32         5.53 o                         
  -2  -5   6         60.11         66.83         1.72 o                         
  -1  -5   6          2.13          2.90         0.79 o                         
   0  -5   6         98.01         99.94         2.58 o                         
   1  -5   6        334.95        336.80         6.30 o                         
   2  -5   6         11.39         17.69         1.65 o                         
   3  -5   6         42.13         32.04         1.78 o                         
   4  -5   6        114.17        114.70         3.50 o                         
   5  -5   6        339.02        327.51         6.88 o                         
   6  -5   6          0.39          0.47         2.94 o                         
   7  -5   6          5.58          9.52         3.38 o                         
   8  -5   6          3.46          0.25         4.35 o                         
   9  -5   6         65.22         79.72         6.67 o                         
 -11  -4   6         40.77         49.90         7.12 o                         
 -10  -4   6          9.11          4.87         5.26 o                         
  -9  -4   6         64.88         70.59         6.73 o                         
  -8  -4   6        509.41        485.31         8.87 o                         
  -7  -4   6          0.14         -0.34         1.30 o                         
  -6  -4   6          0.85          1.38         1.31 o                         
  -5  -4   6        102.50         99.01         2.72 o                         
  -4  -4   6        229.82        221.29         4.15 o                         
  -3  -4   6         28.92         34.12         1.61 o                         
  -2  -4   6        542.94        548.51         8.40 o                         
  -1  -4   6         12.60         10.49         0.89 o                         
   0  -4   6        101.90        123.29         3.69 o                         
   1  -4   6        118.31        131.01         2.63 o                         
   2  -4   6        398.94        425.53         6.39 o                         
   3  -4   6         13.11         13.15         1.55 o                         
   4  -4   6         18.41          9.67         1.71 o                         
   5  -4   6          4.49          6.42         2.20 o                         
   6  -4   6         35.94         41.97         3.57 o                         
   7  -4   6        187.44        194.61         6.65 o                         
   8  -4   6          0.73          1.42         4.27 o                         
   9  -4   6          3.45         11.33         5.44 o                         
 -11  -3   6         30.51         23.86         5.43 o                         
 -10  -3   6         16.33         18.60         3.96 o                         
  -9  -3   6         13.73         12.89         2.76 o                         
  -8  -3   6        690.01        658.35        13.29 o                         
  -7  -3   6         64.13         56.66         2.57 o                         
  -6  -3   6         35.74         38.47         1.84 o                         
  -5  -3   6          5.10          5.50         1.95 o                         
  -4  -3   6        239.15        244.82         6.77 o                         
  -3  -3   6       4570.04       4493.89        64.95 o                         
  -2  -3   6          6.74          5.15         1.19 o                         
  -1  -3   6        606.05        621.76         8.20 o                         
   0  -3   6        410.13        406.56         5.99 o                         
   1  -3   6          2.51          0.38         0.94 o                         
   2  -3   6       1279.12       1360.00        18.73 o                         
   3  -3   6        360.57        397.43        12.26 o                         
   4  -3   6         14.14          9.41         1.66 o                         
   5  -3   6         84.33         84.56         2.82 o                         
   6  -3   6         37.86         34.71         4.87 o                         
   7  -3   6         10.79         13.96         5.12 o                         
   8  -3   6         28.78         21.54         4.09 o                         
   9  -3   6         12.95         21.14         5.39 o                         
  10  -3   6         14.80         19.22        13.63 o                         
 -11  -2   6         49.78         51.10         4.64 o                         
 -10  -2   6         73.73         73.92         4.51 o                         
  -9  -2   6         14.97         16.74         3.29 o                         
  -8  -2   6        101.82        103.93         4.25 o                         
  -7  -2   6          7.85          2.84         1.86 o                         
  -6  -2   6         80.55         83.04         3.47 o                         
  -5  -2   6          9.87          7.54         2.20 o                         
  -4  -2   6       1344.95       1374.37        18.99 o                         
  -3  -2   6        291.05        298.32         4.69 o                         
  -2  -2   6         48.21         51.47         1.75 o                         
  -1  -2   6        206.60        230.47         3.47 o                         
   0  -2   6       1167.67       1250.73        17.13 o                         
   1  -2   6          6.85          4.09         1.03 o                         
   2  -2   6          6.43         14.80         1.61 o                         
   3  -2   6         38.00         39.11         1.62 o                         
   4  -2   6         85.30         86.62         2.59 o                         
   5  -2   6        825.79        854.47        12.43 o                         
   6  -2   6       1332.69       1221.84        20.65 o                         
   7  -2   6        199.03        194.11         5.83 o                         
   8  -2   6         13.41         13.78         3.41 o                         
   9  -2   6          2.04          4.35         3.67 o                         
  10  -2   6          0.25         -0.73         4.90 o                         
 -11  -1   6        110.11        110.83         7.22 o                         
 -10  -1   6          6.05          6.18         3.60 o                         
  -9  -1   6        164.93        167.35         6.57 o                         
  -8  -1   6        328.98        320.23        10.16 o                         
  -7  -1   6         86.12         90.24         2.90 o                         
  -6  -1   6         62.36         69.57         2.24 o                         
  -5  -1   6        757.15        748.42        11.61 o                         
  -4  -1   6       1862.27       1853.11        27.50 o                         
  -3  -1   6        435.98        450.81         6.64 o                         
  -2  -1   6        333.85        369.08         5.52 o                         
  -1  -1   6         35.46         44.61         2.27 o                         
   0  -1   6        611.21        643.49         9.12 o                         
   1  -1   6         36.99         36.37         1.38 o                         
   2  -1   6        292.76        357.55         5.54 o                         
   3  -1   6          5.88          6.46         1.44 o                         
   4  -1   6          1.22          1.66         1.42 o                         
   5  -1   6        199.36        193.26         3.97 o                         
   6  -1   6        164.35        156.05         4.26 o                         
   7  -1   6         46.12         54.69         3.40 o                         
   8  -1   6        155.67        134.11         5.40 o                         
   9  -1   6         39.62         38.93         4.50 o                         
  10  -1   6          1.80          4.72         5.20 o                         
 -11   0   6        105.36        104.59         5.54 o                         
 -10   0   6         40.97         34.16         3.76 o                         
  -9   0   6        106.34        107.53         6.15 o                         
  -8   0   6          0.37         -2.06         2.25 o                         
  -7   0   6          2.63          3.84         2.07 o                         
  -6   0   6        213.71        206.18         3.91 o                         
  -5   0   6          2.74          3.43         1.33 o                         
  -4   0   6         35.94         34.74         1.80 o                         
  -3   0   6        242.35        272.14         5.20 o                         
  -2   0   6        690.16        738.43        11.21 o                         
  -1   0   6         13.95         12.50         1.20 o                         
   0   0   6          3.17          8.58         1.15 o                         
   1   0   6        498.68        562.47         8.13 o                         
   2   0   6          8.37          8.56         1.70 o                         
   3   0   6         15.91         14.82         1.52 o                         
   4   0   6         11.39          9.72         2.24 o                         
   5   0   6        233.97        232.44         4.39 o                         
   6   0   6         46.68         44.54         3.95 o                         
   7   0   6         96.36        106.82         8.63 o                         
   8   0   6          0.97          1.83         3.52 o                         
   9   0   6         10.62          8.19         4.26 o                         
  10   0   6         55.04         60.44         5.71 o                         
 -11   1   6         88.12         77.01         6.91 o                         
 -10   1   6        313.74        325.75         8.92 o                         
  -9   1   6        135.81        145.66         5.61 o                         
  -8   1   6        184.60        181.46         5.14 o                         
  -7   1   6         50.22         56.62         3.38 o                         
  -6   1   6          4.27          2.36         1.86 o                         
  -5   1   6       1104.02       1148.50        18.96 o                         
  -4   1   6          7.19          8.90         1.55 o                         
  -3   1   6        374.60        358.20         5.90 o                         
  -2   1   6          0.66          4.49         1.04 o                         
  -1   1   6        324.86        381.07         6.63 o                         
   0   1   6        378.04        433.43         6.85 o                         
   1   1   6        606.51        601.91        10.19 o                         
   2   1   6        690.86        712.49        10.95 o                         
   3   1   6         23.04         17.42         1.36 o                         
   4   1   6         93.42        103.88         2.78 o                         
   5   1   6        277.44        268.45         5.28 o                         
   6   1   6          5.15          6.50         2.22 o                         
   7   1   6         44.19         36.22         3.21 o                         
   8   1   6         62.36         68.30         4.81 o                         
   9   1   6         65.50         81.93         5.22 o                         
 -11   2   6        146.82        150.67         6.27 o                         
 -10   2   6          2.80          0.82         3.88 o                         
  -9   2   6         70.62         71.20         3.76 o                         
  -8   2   6        231.75        233.06         9.37 o                         
  -7   2   6        510.74        499.31         9.29 o                         
  -6   2   6         56.08         51.04         2.49 o                         
  -5   2   6         77.05         91.42         2.57 o                         
  -4   2   6        377.91        390.18         8.37 o                         
  -3   2   6          1.22          0.16         1.33 o                         
  -2   2   6        113.83        112.66         2.62 o                         
  -1   2   6        979.77       1001.03        14.84 o                         
   0   2   6        217.58        235.36         4.14 o                         
   1   2   6          9.03         14.02         1.26 o                         
   2   2   6          0.01          1.86         1.16 o                         
   3   2   6        117.04        112.85         2.89 o                         
   4   2   6       1694.74       1673.10        24.85 o                         
   5   2   6          5.24         12.49         2.08 o                         
   6   2   6        215.03        219.72         5.91 o                         
   7   2   6         60.98         68.29         3.65 o                         
   8   2   6         97.04        119.20         5.97 o                         
   9   2   6          0.16         -4.13         5.24 o                         
 -11   3   6         57.36         47.45         5.22 o                         
 -10   3   6        266.29        282.11         7.44 o                         
  -9   3   6         14.49         19.08         2.90 o                         
  -8   3   6          6.80          8.61         2.47 o                         
  -7   3   6         35.76         27.83         2.61 o                         
  -6   3   6         50.06         48.26         3.62 o                         
  -5   3   6        156.80        147.67         4.06 o                         
  -4   3   6        162.09        141.71         3.13 o                         
  -3   3   6         30.32         23.58         1.67 o                         
  -2   3   6        115.05        120.67         2.78 o                         
  -1   3   6        136.15        166.93         3.79 o                         
   0   3   6        355.13        381.70         6.18 o                         
   1   3   6         59.86         56.55         1.85 o                         
   2   3   6          0.31         -0.29         1.22 o                         
   3   3   6         52.59         52.06         2.03 o                         
   4   3   6         22.70         18.57         2.40 o                         
   5   3   6        684.27        666.07        11.77 o                         
   6   3   6         61.60         68.62         3.39 o                         
   7   3   6         63.44         58.15         5.40 o                         
   8   3   6          4.85          2.94         4.95 o                         
   9   3   6         11.52          4.41         6.98 o                         
 -10   4   6          0.98          2.84         3.45 o                         
  -9   4   6          0.16          2.57         2.93 o                         
  -8   4   6         53.80         47.12         3.03 o                         
  -7   4   6        229.68        228.06         5.47 o                         
  -6   4   6        179.92        186.45         4.92 o                         
  -5   4   6          0.34          2.77         1.83 o                         
  -4   4   6        875.49        884.37        13.59 o                         
  -3   4   6         26.70         29.15         1.58 o                         
  -2   4   6          0.00          0.60         1.19 o                         
  -1   4   6         13.13         13.05         1.18 o                         
   0   4   6        388.84        377.65         6.56 o                         
   1   4   6         18.11         20.43         1.27 o                         
   2   4   6        485.38        474.90         9.14 o                         
   3   4   6        376.24        385.73         6.50 o                         
   4   4   6         31.75         27.83         2.29 o                         
   5   4   6        100.83        100.35         3.61 o                         
   6   4   6        124.38        119.51         4.72 o                         
   7   4   6         11.81          9.96         3.67 o                         
   8   4   6          0.39          2.95         4.56 o                         
 -10   5   6        313.95        316.42        12.88 o                         
  -9   5   6          1.66          4.39         3.50 o                         
  -8   5   6          0.06         -0.35         2.98 o                         
  -7   5   6        445.46        435.92         8.87 o                         
  -6   5   6        100.84        103.30         4.48 o                         
  -5   5   6        384.66        346.31         6.12 o                         
  -4   5   6        800.06        806.79        12.36 o                         
  -3   5   6        256.01        236.23         4.74 o                         
  -2   5   6       1222.17       1181.94        17.56 o                         
  -1   5   6          6.18          4.18         1.07 o                         
   0   5   6        229.87        219.77         4.23 o                         
   1   5   6        495.40        435.72         7.07 o                         
   2   5   6        160.52        151.89         3.12 o                         
   3   5   6          0.51         -1.54         1.54 o                         
   4   5   6          0.76          2.67         2.03 o                         
   5   5   6        256.08        257.11         6.01 o                         
   6   5   6          0.05          0.57         3.26 o                         
   7   5   6         22.92         21.67         4.15 o                         
  -9   6   6        110.83        146.96        10.62 o                         
  -8   6   6         47.13         42.49         4.15 o                         
  -7   6   6         20.69         25.85         2.92 o                         
  -6   6   6         25.28         27.48         2.43 o                         
  -5   6   6         32.99         29.11         2.13 o                         
  -4   6   6        454.42        418.34         7.39 o                         
  -3   6   6        327.92        291.31         4.90 o                         
  -2   6   6          1.35          2.72         3.41 o                         
  -1   6   6          0.12         -0.56         7.90 o                         
   0   6   6          0.73          0.60         2.37 o                         
   1   6   6        631.69        593.95         9.08 o                         
   2   6   6        122.77        120.80         3.00 o                         
   3   6   6          1.56         -1.58         1.86 o                         
   4   6   6         83.83         82.21         3.73 o                         
   5   6   6         89.42        105.25         4.21 o                         
   6   6   6        219.04        228.45         7.01 o                         
   7   6   6         27.75         25.86         5.17 o                         
  -8   7   6         17.93         11.46         4.71 o                         
  -7   7   6          1.04         -0.84         2.85 o                         
  -6   7   6          5.88          7.36         2.71 o                         
  -5   7   6          5.79          3.01         1.71 o                         
  -4   7   6         21.69         24.05         2.99 o                         
  -3   7   6         20.96         31.49         5.54 o                         
  -2   7   6        474.89        447.74        20.74 o                         
  -1   7   6         61.52         62.44         5.98 o                         
   0   7   6          7.69          6.12         4.53 o                         
   1   7   6         30.72         32.20         3.21 o                         
   2   7   6         21.61         20.69         2.30 o                         
   3   7   6        141.18        123.63         3.93 o                         
   4   7   6        106.18        102.22         7.27 o                         
   5   7   6        166.79        169.61         5.54 o                         
   6   7   6         17.36          9.54         5.15 o                         
  -7   8   6         62.77         72.30         6.21 o                         
  -6   8   6         30.27         28.55         2.23 o                         
  -5   8   6          0.32          0.09         3.29 o                         
  -4   8   6         26.51         30.84         8.86 o                         
  -3   8   6          8.69         22.06         5.71 o                         
  -2   8   6          6.41          6.47         4.82 o                         
  -1   8   6         22.12         16.03         5.10 o                         
   0   8   6         14.93         21.90         5.40 o                         
   1   8   6         89.70         91.58         7.58 o                         
   2   8   6          0.79         -1.32         3.66 o                         
   3   8   6         48.93         48.75         4.71 o                         
   4   8   6          0.01          2.86         2.16 o                         
  -5   9   6         27.74         35.16        11.64 o                         
  -4   9   6         21.45         11.82         7.16 o                         
  -3   9   6          6.35         12.93         6.55 o                         
  -2   9   6         75.34         82.36        10.68 o                         
  -1   9   6          7.90          3.96         6.11 o                         
   0   9   6         99.91        119.64        11.47 o                         
   1   9   6         70.69         66.70         8.69 o                         
   2   9   6         63.68         79.02         7.46 o                         
  -4 -11   7         21.67         18.48         5.57 o                         
  -3 -11   7         27.98         25.75         3.13 o                         
  -2 -11   7         13.17         11.24         3.61 o                         
  -1 -11   7          0.50         -3.71         3.71 o                         
   0 -11   7         56.34         53.31         4.04 o                         
   1 -11   7        224.52        232.19         7.22 o                         
   2 -11   7         54.54         67.03         5.26 o                         
   3 -11   7          6.01          0.73         5.62 o                         
  -6 -10   7         67.90         65.57         6.88 o                         
  -5 -10   7          4.94          4.43         4.22 o                         
  -4 -10   7          5.43          3.18         3.54 o                         
  -3 -10   7         22.95         22.95         3.57 o                         
  -2 -10   7          0.18          1.23         2.94 o                         
  -1 -10   7          3.17          5.27         3.09 o                         
   0 -10   7         43.93         53.63         5.74 o                         
   1 -10   7         83.80         77.02         4.15 o                         
   2 -10   7         21.37         27.89         3.71 o                         
   3 -10   7          5.86          6.11         4.34 o                         
   4 -10   7         14.07         19.43         4.35 o                         
   5 -10   7          6.29          8.17         5.10 o                         
  -7  -9   7          0.47          0.09         5.30 o                         
  -6  -9   7          0.65         -0.27         4.39 o                         
  -5  -9   7          1.45          0.24         3.95 o                         
  -4  -9   7         32.57         28.02         3.91 o                         
  -3  -9   7         35.71         35.08         2.54 o                         
  -2  -9   7        342.57        351.05         7.08 o                         
  -1  -9   7          0.66          4.06         2.72 o                         
   0  -9   7         25.07         26.39         2.82 o                         
   1  -9   7         45.36         48.71         3.41 o                         
   2  -9   7          5.81          3.28         3.00 o                         
   3  -9   7        113.80        110.10         5.59 o                         
   4  -9   7         28.95         25.98         3.94 o                         
   5  -9   7          3.39          2.09         4.11 o                         
   6  -9   7         29.43         36.07         5.16 o                         
  -8  -8   7          0.00          2.65         5.98 o                         
  -7  -8   7         54.62         56.61         5.23 o                         
  -6  -8   7          2.20          0.93         3.60 o                         
  -5  -8   7          0.80          1.48         3.10 o                         
  -4  -8   7          3.16          3.98         2.21 o                         
  -3  -8   7         43.71         44.76         2.81 o                         
  -2  -8   7         14.77         16.58         1.63 o                         
  -1  -8   7        363.14        352.74         9.23 o                         
   0  -8   7        186.31        174.22         5.70 o                         
   1  -8   7         59.48         56.91         3.03 o                         
   2  -8   7         35.33         35.07         3.21 o                         
   3  -8   7        429.36        442.96         9.85 o                         
   4  -8   7         44.95         42.02         3.87 o                         
   5  -8   7         86.73         75.73         4.69 o                         
   6  -8   7          4.62          1.84         2.72 o                         
   7  -8   7          6.95          6.06         7.14 o                         
  -9  -7   7         26.70         25.35        18.25 o                         
  -8  -7   7          0.12          1.66         4.65 o                         
  -7  -7   7          3.66         10.27         3.72 o                         
  -6  -7   7          1.23          1.87         2.90 o                         
  -5  -7   7        105.29        109.94         5.04 o                         
  -4  -7   7         46.02         46.23         2.56 o                         
  -3  -7   7         71.92         72.70         2.36 o                         
  -2  -7   7        402.46        394.56         6.57 o                         
  -1  -7   7         17.54         16.29         2.07 o                         
   0  -7   7        382.63        378.24         7.24 o                         
   1  -7   7        312.05        300.67         6.24 o                         
   2  -7   7         52.58         42.90         3.02 o                         
   3  -7   7        175.90        155.55         5.06 o                         
   4  -7   7         24.21         15.24         3.42 o                         
   5  -7   7         10.92          7.41         2.36 o                         
   6  -7   7          0.02          1.72         3.28 o                         
   7  -7   7         49.29         49.73         4.38 o                         
   8  -7   7         10.53         13.14         7.29 o                         
 -10  -6   7         61.78         69.24         6.92 o                         
  -9  -6   7          8.35          6.06         6.10 o                         
  -8  -6   7         23.50         20.33         4.19 o                         
  -7  -6   7          3.85          2.91         3.27 o                         
  -6  -6   7          0.07          1.52         2.72 o                         
  -5  -6   7          5.16          5.41         1.74 o                         
  -4  -6   7        235.24        221.58         5.05 o                         
  -3  -6   7          2.32          0.75         1.32 o                         
  -2  -6   7        195.55        196.47         3.51 o                         
  -1  -6   7         11.19          6.74         1.85 o                         
   0  -6   7          0.13         -1.19         1.71 o                         
   1  -6   7         66.70         63.91         2.96 o                         
   2  -6   7        184.62        170.22         4.39 o                         
   3  -6   7        281.26        248.65         6.21 o                         
   4  -6   7          3.25          2.93         2.77 o                         
   5  -6   7         28.91         31.48         2.95 o                         
   6  -6   7         36.10         37.11         3.62 o                         
   7  -6   7        115.30        115.99         5.19 o                         
   8  -6   7         19.58         28.69         5.49 o                         
 -10  -5   7         17.79         24.74         5.68 o                         
  -9  -5   7          1.91         -2.98         4.99 o                         
  -8  -5   7         28.96         33.58         5.79 o                         
  -7  -5   7         43.65         46.98         2.35 o                         
  -6  -5   7         34.39         29.18         2.13 o                         
  -5  -5   7         24.40         24.41         2.00 o                         
  -4  -5   7         97.35        110.42         4.09 o                         
  -3  -5   7        341.76        349.71         5.92 o                         
  -2  -5   7         56.92         70.91         1.96 o                         
  -1  -5   7          0.78          1.70         1.19 o                         
   0  -5   7        180.21        194.05         4.27 o                         
   1  -5   7         58.33         59.43         3.30 o                         
   2  -5   7        308.25        315.46         5.03 o                         
   3  -5   7        301.19        318.90         5.09 o                         
   4  -5   7        128.20        106.48         4.04 o                         
   5  -5   7         40.99         38.16         2.76 o                         
   6  -5   7         65.30         55.98         3.84 o                         
   7  -5   7         23.70         22.42         4.85 o                         
   8  -5   7         14.29         10.85         4.71 o                         
   9  -5   7         98.71        112.57         8.96 o                         
 -11  -4   7          1.68          2.00         9.29 o                         
 -10  -4   7          0.01          2.97         2.02 o                         
  -9  -4   7          6.36         11.94         2.89 o                         
  -8  -4   7         18.69         16.93         2.17 o                         
  -7  -4   7         24.32         19.32         2.01 o                         
  -6  -4   7          2.76          0.22         1.57 o                         
  -5  -4   7         43.10         44.67         2.61 o                         
  -4  -4   7        142.09        156.15         3.55 o                         
  -3  -4   7         80.61         82.42         2.67 o                         
  -2  -4   7        501.28        513.38         7.03 o                         
  -1  -4   7         33.98         39.07         1.37 o                         
   0  -4   7        103.73        114.64         3.06 o                         
   1  -4   7        358.83        351.94         5.90 o                         
   2  -4   7         89.18         88.61         2.35 o                         
   3  -4   7          7.42         10.98         1.93 o                         
   4  -4   7        318.85        297.17         5.64 o                         
   5  -4   7         71.30         85.28         5.84 o                         
   6  -4   7         88.09         89.93         5.21 o                         
   7  -4   7         11.63          7.19         3.58 o                         
   8  -4   7         24.33         31.58         6.88 o                         
   9  -4   7         15.51         35.68         6.11 o                         
 -11  -3   7        446.11        426.27        17.33 o                         
 -10  -3   7        112.14         95.25         5.25 o                         
  -9  -3   7          7.92         12.36         3.09 o                         
  -8  -3   7         87.05         79.70         3.81 o                         
  -7  -3   7          3.95          4.13         1.88 o                         
  -6  -3   7         17.77         19.30         1.69 o                         
  -5  -3   7         27.26         32.13         2.88 o                         
  -4  -3   7        505.82        517.12         7.71 o                         
  -3  -3   7        397.52        413.71         6.24 o                         
  -2  -3   7          4.45          3.71         1.09 o                         
  -1  -3   7         97.79        106.53         2.20 o                         
   0  -3   7         12.54          9.69         1.62 o                         
   1  -3   7         28.69         31.32         1.43 o                         
   2  -3   7         14.59         17.00         1.52 o                         
   3  -3   7          0.00          0.88         1.57 o                         
   4  -3   7        192.90        181.96         3.96 o                         
   5  -3   7       2189.13       2061.99        33.67 o                         
   6  -3   7        826.55        782.42        15.67 o                         
   7  -3   7        160.16        164.36         6.56 o                         
   8  -3   7         26.00         28.43         4.93 o                         
   9  -3   7         18.53         23.14         5.40 o                         
 -11  -2   7         13.81          9.33         4.60 o                         
 -10  -2   7         46.81         39.13         3.75 o                         
  -9  -2   7         27.95         33.11         3.45 o                         
  -8  -2   7        149.43        150.33         4.98 o                         
  -7  -2   7         28.30         30.07         3.25 o                         
  -6  -2   7         22.57         24.88         1.75 o                         
  -5  -2   7        292.55        296.62         6.27 o                         
  -4  -2   7          8.89          7.36         1.31 o                         
  -3  -2   7          0.22          0.15         1.30 o                         
  -2  -2   7        354.80        392.47         6.77 o                         
  -1  -2   7        805.53        797.51        11.93 o                         
   0  -2   7        368.61        374.62         6.69 o                         
   1  -2   7        273.58        311.30         4.65 o                         
   2  -2   7        540.99        569.56         9.06 o                         
   3  -2   7         58.64         58.50         2.39 o                         
   4  -2   7         86.99         79.90         2.69 o                         
   5  -2   7        304.47        283.18         6.63 o                         
   6  -2   7        310.83        309.92         9.02 o                         
   7  -2   7         84.97         79.55         5.77 o                         
   8  -2   7         58.55         63.19         5.38 o                         
   9  -2   7         57.54         56.00         5.43 o                         
 -11  -1   7        104.69        101.10         5.49 o                         
 -10  -1   7          5.38          5.09         3.89 o                         
  -9  -1   7         14.75         10.42         3.46 o                         
  -8  -1   7         34.86         27.25         3.82 o                         
  -7  -1   7         11.88         13.73         2.76 o                         
  -6  -1   7        275.62        272.31         4.87 o                         
  -5  -1   7          0.28         -0.02         1.82 o                         
  -4  -1   7        169.80        182.92         3.76 o                         
  -3  -1   7         73.01         72.45         2.43 o                         
  -2  -1   7        823.12        842.51        11.83 o                         
  -1  -1   7        170.17        191.91         3.40 o                         
   0  -1   7       1071.27       1149.65        15.90 o                         
   1  -1   7         72.04         78.19         2.47 o                         
   2  -1   7        195.79        192.28         3.62 o                         
   3  -1   7         47.99         53.73         2.51 o                         
   4  -1   7         62.65         69.13         2.95 o                         
   5  -1   7        763.41        713.33        12.72 o                         
   6  -1   7          4.52          6.97         3.05 o                         
   7  -1   7          1.00         -3.19         3.19 o                         
   8  -1   7          8.02         15.27         3.95 o                         
   9  -1   7         38.23         38.49         5.12 o                         
 -11   0   7         10.85         16.03         7.18 o                         
 -10   0   7          7.80         10.44         4.31 o                         
  -9   0   7          1.92          3.85         2.90 o                         
  -8   0   7         43.56         43.60         3.17 o                         
  -7   0   7         25.69         28.25         2.64 o                         
  -6   0   7         78.20         82.56         2.53 o                         
  -5   0   7         54.53         51.88         2.64 o                         
  -4   0   7        200.33        220.56         4.62 o                         
  -3   0   7         89.51         94.13         2.74 o                         
  -2   0   7         36.22         33.22         2.01 o                         
  -1   0   7        532.95        563.93         8.95 o                         
   0   0   7        157.47        159.44         3.47 o                         
   1   0   7          1.05          7.96         1.60 o                         
   2   0   7         59.10         66.95         2.18 o                         
   3   0   7        153.44        145.64         3.76 o                         
   4   0   7        469.20        449.44         7.10 o                         
   5   0   7        965.99        937.75        16.01 o                         
   6   0   7         52.80         50.24         3.48 o                         
   7   0   7         34.43         24.84         3.50 o                         
   8   0   7        173.42        189.98         6.64 o                         
   9   0   7        121.03        116.17         8.84 o                         
 -11   1   7         70.17         70.60         6.25 o                         
 -10   1   7         48.66         49.97         5.60 o                         
  -9   1   7        114.52        121.98        10.61 o                         
  -8   1   7          7.31          5.95         2.67 o                         
  -7   1   7        875.11        854.28        14.79 o                         
  -6   1   7        177.18        181.84         4.68 o                         
  -5   1   7        559.19        572.67        11.28 o                         
  -4   1   7          1.57          2.50         1.37 o                         
  -3   1   7          9.09          9.70         1.37 o                         
  -2   1   7        251.01        268.44         4.69 o                         
  -1   1   7        289.43        289.82         5.39 o                         
   0   1   7        413.65        389.63         5.91 o                         
   1   1   7        246.19        223.49         3.78 o                         
   2   1   7         80.13         75.43         4.08 o                         
   3   1   7        857.83        794.34        11.46 o                         
   4   1   7         45.08         36.86         2.29 o                         
   5   1   7        132.61        131.04         3.79 o                         
   6   1   7         23.46         21.66         2.85 o                         
   7   1   7         37.58         41.81         3.88 o                         
   8   1   7          0.29          0.94         3.58 o                         
   9   1   7          0.18          0.96         4.85 o                         
 -11   2   7        240.74        237.64         7.43 o                         
 -10   2   7          8.35          6.98         4.16 o                         
  -9   2   7          3.20          3.94         3.26 o                         
  -8   2   7        169.94        166.28         5.02 o                         
  -7   2   7         69.99         62.64         3.01 o                         
  -6   2   7        328.31        329.23         6.63 o                         
  -5   2   7         78.63         81.69         2.58 o                         
  -4   2   7         33.38         28.15         2.27 o                         
  -3   2   7        187.20        192.20         4.10 o                         
  -2   2   7        192.80        215.88         3.91 o                         
  -1   2   7          0.01         -0.53         1.04 o                         
   0   2   7        168.61        178.60         3.50 o                         
   1   2   7          4.97         12.51         1.42 o                         
   2   2   7         17.04         15.06         1.85 o                         
   3   2   7        138.69        129.75         3.28 o                         
   4   2   7        167.73        161.55         4.29 o                         
   5   2   7        299.04        267.54         6.64 o                         
   6   2   7        119.10        110.48         4.44 o                         
   7   2   7          0.56          0.03         3.18 o                         
   8   2   7         14.08         18.27         4.21 o                         
 -11   3   7         30.68         37.35         6.11 o                         
 -10   3   7         18.14         20.59         4.03 o                         
  -9   3   7         40.98         36.57         3.29 o                         
  -8   3   7         20.69         21.10         2.99 o                         
  -7   3   7          0.13          2.11         2.70 o                         
  -6   3   7        130.93        127.84         3.91 o                         
  -5   3   7        171.30        165.84         3.80 o                         
  -4   3   7        633.39        638.10        10.94 o                         
  -3   3   7         32.68         34.53         2.08 o                         
  -2   3   7        136.52        132.31         3.87 o                         
  -1   3   7         18.02         13.73         1.38 o                         
   0   3   7         84.95         84.09         2.74 o                         
   1   3   7        101.04        100.84         2.91 o                         
   2   3   7          3.43          3.07         1.47 o                         
   3   3   7       1032.40        985.68        16.51 o                         
   4   3   7          5.63          3.60         2.16 o                         
   5   3   7        373.93        361.75         8.25 o                         
   6   3   7        430.30        398.05         9.25 o                         
   7   3   7          2.48          2.61         3.72 o                         
   8   3   7         20.52         31.77         6.87 o                         
 -10   4   7          1.50          0.97         3.82 o                         
  -9   4   7        239.65        260.18         8.77 o                         
  -8   4   7         26.57         21.71         3.16 o                         
  -7   4   7         82.07         70.77         2.83 o                         
  -6   4   7          0.60         -0.17         1.48 o                         
  -5   4   7        162.08        154.12         4.09 o                         
  -4   4   7         18.12         12.98         1.62 o                         
  -3   4   7          1.28          3.05         1.57 o                         
  -2   4   7        346.02        332.89         6.08 o                         
  -1   4   7        567.33        543.45         9.28 o                         
   0   4   7       1022.90       1034.08        15.58 o                         
   1   4   7          0.58          0.50         1.39 o                         
   2   4   7        652.16        622.79         9.16 o                         
   3   4   7          0.00          0.05         1.87 o                         
   4   4   7         88.95         75.94         3.24 o                         
   5   4   7         13.16         10.68         2.91 o                         
   6   4   7         26.96         29.09         4.20 o                         
   7   4   7         78.28         88.85         5.06 o                         
  -9   5   7          0.64         -2.17         3.68 o                         
  -8   5   7        147.61        172.66         6.20 o                         
  -7   5   7        136.49        142.54         4.54 o                         
  -6   5   7          1.39          2.71         2.39 o                         
  -5   5   7        622.26        647.28        12.52 o                         
  -4   5   7        404.95        374.52         6.48 o                         
  -3   5   7        140.41        135.78         3.67 o                         
  -2   5   7         33.28         26.17         1.59 o                         
  -1   5   7         25.03         26.43         1.41 o                         
   0   5   7         41.39         42.26         1.81 o                         
   1   5   7       1279.23       1243.90        20.29 o                         
   2   5   7         34.98         47.38         2.02 o                         
   3   5   7          0.43          0.84         2.01 o                         
   4   5   7          0.57          1.49         3.03 o                         
   5   5   7          7.88         11.23         3.04 o                         
   6   5   7        129.51        128.23         5.22 o                         
   7   5   7         17.09         13.25         5.12 o                         
  -9   6   7          5.11          6.70         4.89 o                         
  -8   6   7          7.93          8.43         3.45 o                         
  -7   6   7         75.43         79.95         3.74 o                         
  -6   6   7          4.14          1.53         2.40 o                         
  -5   6   7        126.60        102.57         3.37 o                         
  -4   6   7          1.71          1.45         1.45 o                         
  -3   6   7        178.98        193.03         6.08 o                         
  -2   6   7         17.92         17.28         1.40 o                         
  -1   6   7         27.07         24.37         1.16 o                         
   0   6   7          0.09         -0.24         1.04 o                         
   1   6   7         13.58         17.30         1.40 o                         
   2   6   7         12.66          9.87         1.58 o                         
   3   6   7         60.79         64.24         2.87 o                         
   4   6   7          0.26         -0.62         2.60 o                         
   5   6   7          5.51         12.17         3.68 o                         
   6   6   7         73.11         72.84         5.30 o                         
  -8   7   7          2.63          2.70         4.65 o                         
  -7   7   7        108.17        113.98         4.71 o                         
  -6   7   7          0.00          1.75         2.56 o                         
  -5   7   7          1.51         -0.29         1.80 o                         
  -4   7   7         29.68         26.97         6.08 o                         
  -3   7   7         25.79         32.01         5.89 o                         
  -2   7   7         29.34         27.01         6.61 o                         
  -1   7   7         42.74         57.32         6.04 o                         
   0   7   7          9.02          8.06         6.04 o                         
   1   7   7         58.49         72.03         9.82 o                         
   2   7   7         73.32         66.19         8.66 o                         
   3   7   7         21.15         26.71         2.56 o                         
   4   7   7          2.75          4.95         2.54 o                         
   5   7   7         97.28        107.25        17.24 o                         
  -6   8   7         85.42         87.68         6.77 o                         
  -5   8   7         27.76         17.55         6.22 o                         
  -4   8   7         25.44         30.00         6.96 o                         
  -3   8   7          0.24         11.55         6.16 o                         
  -2   8   7         14.83         14.93         6.08 o                         
  -1   8   7         43.98         50.35        10.80 o                         
   0   8   7          3.47          1.98         5.97 o                         
   1   8   7         21.57         22.15         6.13 o                         
   2   8   7         70.54         66.59         8.09 o                         
   3   8   7          0.06          0.74         5.46 o                         
  -4   9   7         88.69         83.70         8.98 o                         
  -3   9   7          0.28         -1.51         7.01 o                         
  -2   9   7          8.84          3.78         8.60 o                         
  -1   9   7         31.44         41.50         7.80 o                         
   0   9   7          0.00          2.61         7.05 o                         
  -4 -11   8          0.99          1.64         5.84 o                         
  -3 -11   8        110.93        131.61        10.83 o                         
  -2 -11   8         24.19         32.50         4.12 o                         
  -1 -11   8         13.30         12.98         4.42 o                         
   0 -11   8         30.72         30.43         5.30 o                         
   1 -11   8          3.20          2.82         4.64 o                         
   2 -11   8         91.38         94.46         6.30 o                         
   3 -11   8         61.26         62.48         6.07 o                         
  -6 -10   8         13.87         12.65         9.68 o                         
  -5 -10   8          4.51          6.78         4.75 o                         
  -4 -10   8        262.28        257.55         8.64 o                         
  -3 -10   8        119.80        119.61         4.77 o                         
  -2 -10   8         49.00         56.82         3.91 o                         
  -1 -10   8         21.88         29.17         3.28 o                         
   0 -10   8         78.70         86.82         4.45 o                         
   1 -10   8         15.01         19.62         3.76 o                         
   2 -10   8          5.94          6.26         3.92 o                         
   3 -10   8         88.21         84.43         5.13 o                         
   4 -10   8          2.61          5.45         5.10 o                         
   5 -10   8          2.17          5.43         5.66 o                         
  -7  -9   8         32.57         43.59        10.01 o                         
  -6  -9   8          5.72          6.47         4.72 o                         
  -5  -9   8         59.97         59.19         5.12 o                         
  -4  -9   8         16.75         11.45         3.31 o                         
  -3  -9   8          0.09         -0.29         2.18 o                         
  -2  -9   8        115.66        109.78         4.21 o                         
  -1  -9   8         35.61         38.96         3.06 o                         
   0  -9   8        198.73        207.24         6.19 o                         
   1  -9   8        132.82        138.08         5.11 o                         
   2  -9   8         68.37         67.90         4.53 o                         
   3  -9   8        140.36        121.50         5.17 o                         
   4  -9   8         19.92         26.08         4.34 o                         
   5  -9   8         12.28         12.48         4.73 o                         
   6  -9   8          1.57          4.25         5.77 o                         
  -8  -8   8        127.36        130.81        12.17 o                         
  -7  -8   8        111.53        103.69         6.31 o                         
  -6  -8   8        101.65         98.25         5.02 o                         
  -5  -8   8         37.55         35.29         2.35 o                         
  -4  -8   8          7.08         10.61         2.92 o                         
  -3  -8   8        176.13        189.30         4.44 o                         
  -2  -8   8        450.10        456.61        17.24 o                         
  -1  -8   8          9.28          3.10         3.49 o                         
   0  -8   8         74.22         71.85         3.69 o                         
   1  -8   8         41.13         50.67         3.45 o                         
   2  -8   8        236.18        241.09         6.81 o                         
   3  -8   8        214.26        197.95         6.68 o                         
   4  -8   8          0.14         -1.16         3.52 o                         
   5  -8   8          1.39          0.65         3.99 o                         
   6  -8   8         48.14         55.16         3.24 o                         
   7  -8   8         91.16        107.24         9.21 o                         
  -9  -7   8          1.94          6.19         5.78 o                         
  -8  -7   8          8.70         13.28         4.89 o                         
  -7  -7   8          0.41          1.76         4.11 o                         
  -6  -7   8          0.39         -2.49         2.99 o                         
  -5  -7   8          2.19         -1.05         2.01 o                         
  -4  -7   8         41.75         46.63         2.59 o                         
  -3  -7   8         10.33          7.88         1.93 o                         
  -2  -7   8        722.80        735.17        11.47 o                         
  -1  -7   8        265.46        269.00         5.86 o                         
   0  -7   8         56.14         54.53         2.88 o                         
   1  -7   8          3.83          5.23         2.33 o                         
   2  -7   8        328.86        346.77        10.05 o                         
   3  -7   8         42.35         37.56         3.61 o                         
   4  -7   8         65.28         73.68         4.25 o                         
   5  -7   8        215.09        205.10         9.69 o                         
   6  -7   8          0.17         -0.53         3.28 o                         
   7  -7   8          1.06          1.98         4.34 o                         
 -10  -6   8          3.06          6.16         5.65 o                         
  -9  -6   8          0.19         -0.23         5.02 o                         
  -8  -6   8          0.00          1.48         5.52 o                         
  -7  -6   8         30.65         24.27         4.33 o                         
  -6  -6   8         74.10         74.21         2.34 o                         
  -5  -6   8         11.40         12.73         2.47 o                         
  -4  -6   8        136.73        132.44         3.47 o                         
  -3  -6   8          0.60          0.01         1.49 o                         
  -2  -6   8          6.07         10.97         2.01 o                         
  -1  -6   8        311.01        297.71         6.10 o                         
   0  -6   8         92.64         89.91         3.52 o                         
   1  -6   8         83.13         80.34         3.21 o                         
   2  -6   8         94.99        100.02         4.57 o                         
   3  -6   8        440.79        399.62         7.89 o                         
   4  -6   8         79.04         75.13         3.43 o                         
   5  -6   8         32.66         32.52         3.06 o                         
   6  -6   8          2.18          2.28         3.43 o                         
   7  -6   8        209.48        237.15         9.31 o                         
   8  -6   8          1.43          2.99         6.56 o                         
 -10  -5   8        151.57        166.92        10.31 o                         
  -9  -5   8          8.33          8.20         4.54 o                         
  -8  -5   8          3.74          3.35         2.34 o                         
  -7  -5   8         19.78         20.89         1.94 o                         
  -6  -5   8        284.96        282.13         7.43 o                         
  -5  -5   8        147.43        147.19         4.09 o                         
  -4  -5   8        211.84        215.05         4.42 o                         
  -3  -5   8        363.26        375.77         5.97 o                         
  -2  -5   8         70.54         73.73         2.18 o                         
  -1  -5   8         49.88         53.62         2.02 o                         
   0  -5   8          8.20          5.26         1.24 o                         
   1  -5   8        201.04        206.75         3.52 o                         
   2  -5   8          7.31          2.52         1.17 o                         
   3  -5   8         25.10         21.55         1.79 o                         
   4  -5   8         64.82         62.50         3.49 o                         
   5  -5   8        150.09        134.31         4.95 o                         
   6  -5   8          0.58         -0.05         4.71 o                         
   7  -5   8          4.70          2.75         4.31 o                         
   8  -5   8          4.03          5.84         5.59 o                         
 -10  -4   8         32.98         25.97         3.61 o                         
  -9  -4   8         28.73         26.96         5.24 o                         
  -8  -4   8          2.28          4.23         2.49 o                         
  -7  -4   8          0.13          0.92         2.02 o                         
  -6  -4   8        168.38        164.24         4.74 o                         
  -5  -4   8        830.68        861.92        13.52 o                         
  -4  -4   8          4.09          6.62         1.77 o                         
  -3  -4   8        340.13        335.10         5.38 o                         
  -2  -4   8        174.98        169.75         3.26 o                         
  -1  -4   8         67.13         78.78         2.26 o                         
   0  -4   8         78.44         91.76         2.34 o                         
   1  -4   8        204.52        194.85         3.75 o                         
   2  -4   8         13.45         11.43         1.66 o                         
   3  -4   8         16.49         16.44         2.16 o                         
   4  -4   8        125.67        149.13         4.48 o                         
   5  -4   8        126.61        113.67         5.28 o                         
   6  -4   8         83.40         77.24         5.24 o                         
   7  -4   8         25.02         30.76         4.73 o                         
   8  -4   8          0.93          5.69         5.46 o                         
   9  -4   8         20.11         29.69        12.74 o                         
 -11  -3   8          3.59         -0.97         4.99 o                         
 -10  -3   8        113.45        114.07         5.36 o                         
  -9  -3   8          2.38          4.52         2.82 o                         
  -8  -3   8        162.53        165.85         5.76 o                         
  -7  -3   8        179.75        176.52         4.59 o                         
  -6  -3   8          2.59          2.52         2.27 o                         
  -5  -3   8        584.09        599.67         9.04 o                         
  -4  -3   8        158.17        146.60         3.34 o                         
  -3  -3   8        398.94        428.52         6.60 o                         
  -2  -3   8         12.56         19.05         1.53 o                         
  -1  -3   8          8.82          8.59         1.30 o                         
   0  -3   8         19.78         19.65         1.51 o                         
   1  -3   8          2.89          1.18         1.33 o                         
   2  -3   8        299.87        324.67         5.95 o                         
   3  -3   8        332.99        351.44         5.86 o                         
   4  -3   8         68.84         80.46         3.12 o                         
   5  -3   8        832.15        811.00        16.12 o                         
   6  -3   8         35.39         49.64         4.90 o                         
   7  -3   8         74.81         68.66         5.47 o                         
   8  -3   8          8.01          2.46         5.16 o                         
   9  -3   8         50.06         50.63        19.30 o                         
 -11  -2   8         53.88         42.42         5.11 o                         
 -10  -2   8         11.23         12.33         4.08 o                         
  -9  -2   8         16.15         19.30         3.16 o                         
  -8  -2   8         77.43         72.96         7.18 o                         
  -7  -2   8        128.88        126.82         4.41 o                         
  -6  -2   8         19.55         19.98         2.26 o                         
  -5  -2   8        246.51        237.30         5.37 o                         
  -4  -2   8         67.86         80.74         3.15 o                         
  -3  -2   8          8.79         11.71         1.82 o                         
  -2  -2   8          1.93          0.60         1.27 o                         
  -1  -2   8        342.88        367.13         6.22 o                         
   0  -2   8       1178.72       1214.51        16.84 o                         
   1  -2   8         80.98         76.80         2.24 o                         
   2  -2   8        118.09        125.09         3.10 o                         
   3  -2   8          6.77          6.33         1.63 o                         
   4  -2   8        614.10        584.05        10.70 o                         
   5  -2   8        155.53        166.08         5.29 o                         
   6  -2   8         57.99         62.18         4.74 o                         
   7  -2   8        150.48        147.67         6.64 o                         
   8  -2   8          4.13         -0.52         4.83 o                         
   9  -2   8         13.81         23.46         5.63 o                         
 -11  -1   8          0.03         -2.89         5.19 o                         
 -10  -1   8         51.30         54.84         4.54 o                         
  -9  -1   8         80.54         86.40         5.19 o                         
  -8  -1   8        499.40        494.12        11.04 o                         
  -7  -1   8        261.84        253.09         6.60 o                         
  -6  -1   8         52.88         55.48         3.29 o                         
  -5  -1   8         19.23         22.42         2.00 o                         
  -4  -1   8        123.01        110.31         2.81 o                         
  -3  -1   8          8.82          9.68         1.38 o                         
  -2  -1   8        183.09        172.92         3.37 o                         
  -1  -1   8        828.14        894.16        13.62 o                         
   0  -1   8         20.51         18.97         1.56 o                         
   1  -1   8          2.49          2.03         1.42 o                         
   2  -1   8        175.81        157.76         5.96 o                         
   3  -1   8        294.80        281.01         5.10 o                         
   4  -1   8         39.44         44.45         2.90 o                         
   5  -1   8          1.52          1.71         2.76 o                         
   6  -1   8         32.43         21.27         5.24 o                         
   7  -1   8         59.14         48.02         6.35 o                         
   8  -1   8        192.71        194.93         7.85 o                         
   9  -1   8         99.61        115.12         7.56 o                         
 -11   0   8         89.56         94.55        11.97 o                         
 -10   0   8         36.30         36.91         6.82 o                         
  -9   0   8        237.66        237.03         7.27 o                         
  -8   0   8        166.70        165.26         5.05 o                         
  -7   0   8        348.72        378.69         7.74 o                         
  -6   0   8        318.34        315.87         6.58 o                         
  -5   0   8        107.42        111.59         3.98 o                         
  -4   0   8        225.61        230.90         5.47 o                         
  -3   0   8        119.62        130.69         3.18 o                         
  -2   0   8         50.89         57.62         2.77 o                         
  -1   0   8        281.35        268.19         4.89 o                         
   0   0   8        126.83        113.83         3.37 o                         
   1   0   8         27.52         27.11         3.54 o                         
   2   0   8        810.40        781.20        12.13 o                         
   3   0   8        239.24        226.92         4.74 o                         
   4   0   8         34.46         36.03         3.07 o                         
   5   0   8          0.01         -2.95         2.95 o                         
   6   0   8         24.33         27.60         3.09 o                         
   7   0   8          8.11         14.90         3.79 o                         
   8   0   8         58.23         72.14         5.51 o                         
 -11   1   8          5.05          5.37         5.24 o                         
 -10   1   8         52.50         64.06         4.58 o                         
  -9   1   8          4.73          3.39         4.36 o                         
  -8   1   8         44.21         39.31         3.17 o                         
  -7   1   8          4.29          9.10         3.87 o                         
  -6   1   8        222.90        199.87         4.96 o                         
  -5   1   8         64.77         66.35         3.48 o                         
  -4   1   8         16.14         18.60         1.69 o                         
  -3   1   8        320.13        325.91         5.77 o                         
  -2   1   8         25.64         33.78         1.94 o                         
  -1   1   8        128.00        127.74         3.20 o                         
   0   1   8         91.57         90.72         2.81 o                         
   1   1   8        239.41        220.51         3.96 o                         
   2   1   8         72.22         74.21         2.54 o                         
   3   1   8          0.62         -0.09         2.16 o                         
   4   1   8        265.59        249.88         6.39 o                         
   5   1   8        545.87        557.36        10.42 o                         
   6   1   8        225.05        236.31         6.24 o                         
   7   1   8          0.00          2.19         3.71 o                         
   8   1   8         17.14         12.88         4.47 o                         
 -11   2   8          7.55          5.51         5.75 o                         
 -10   2   8        117.54        129.24         7.28 o                         
  -9   2   8          1.53         -0.51         3.22 o                         
  -8   2   8         53.09         53.89         3.64 o                         
  -7   2   8          3.56          4.24         2.72 o                         
  -6   2   8        129.04        118.69         3.71 o                         
  -5   2   8        165.03        161.52         4.73 o                         
  -4   2   8         58.67         53.78         2.63 o                         
  -3   2   8         56.12         64.62         3.02 o                         
  -2   2   8          7.30          9.79         1.96 o                         
  -1   2   8         96.44        104.80         2.79 o                         
   0   2   8        166.97        163.42         3.63 o                         
   1   2   8         49.04         48.95         3.17 o                         
   2   2   8        269.48        267.41         5.41 o                         
   3   2   8         73.32         71.06         3.59 o                         
   4   2   8          0.00          2.91         2.48 o                         
   5   2   8        354.35        302.89         8.73 o                         
   6   2   8        112.40        104.51         4.87 o                         
   7   2   8          2.52          6.94         4.42 o                         
   8   2   8        221.84        261.80        16.74 o                         
 -10   3   8         27.79         20.32         4.37 o                         
  -9   3   8        158.89        156.09         5.73 o                         
  -8   3   8          6.45          4.21         2.86 o                         
  -7   3   8        255.92        264.28         9.38 o                         
  -6   3   8         22.10         21.34         2.65 o                         
  -5   3   8          0.23         -2.02         2.02 o                         
  -4   3   8        189.40        177.24         4.10 o                         
  -3   3   8         15.72         13.43         1.74 o                         
  -2   3   8         20.14         19.03         2.05 o                         
  -1   3   8        688.04        690.84        10.78 o                         
   0   3   8        595.55        590.75         9.40 o                         
   1   3   8         12.18         12.58         1.79 o                         
   2   3   8          5.39          2.58         2.80 o                         
   3   3   8         21.96         15.06         3.18 o                         
   4   3   8        418.30        425.63        12.27 o                         
   5   3   8        112.92        105.01         5.27 o                         
   6   3   8          0.06         -2.27         3.52 o                         
   7   3   8         13.42         20.16         4.51 o                         
 -10   4   8        101.95        104.65         6.17 o                         
  -9   4   8         73.34         74.04         4.21 o                         
  -8   4   8         53.62         46.29         3.74 o                         
  -7   4   8        116.95        118.99         3.56 o                         
  -6   4   8        217.12        212.65         5.38 o                         
  -5   4   8          8.31          5.23         2.26 o                         
  -4   4   8         10.09         10.33         1.96 o                         
  -3   4   8         24.01         21.49         2.15 o                         
  -2   4   8         73.89         66.47         2.33 o                         
  -1   4   8        127.13        107.32         3.01 o                         
   0   4   8        971.36        949.26        15.76 o                         
   1   4   8        212.97        216.21         4.72 o                         
   2   4   8         78.25         69.98         3.98 o                         
   3   4   8         93.51         99.84         5.33 o                         
   4   4   8        508.43        537.67        12.74 o                         
   5   4   8         36.68         36.64         3.59 o                         
   6   4   8          0.37          1.88         3.69 o                         
   7   4   8          9.87         12.46         6.98 o                         
  -9   5   8         20.64         18.28         5.03 o                         
  -8   5   8         30.08         34.08         3.75 o                         
  -7   5   8         11.25          6.38         2.99 o                         
  -6   5   8        382.42        384.64         7.87 o                         
  -5   5   8        118.40         99.22         3.37 o                         
  -4   5   8        120.69        121.02         4.22 o                         
  -3   5   8         25.61         26.63         1.79 o                         
  -2   5   8        140.34        119.22         5.07 o                         
  -1   5   8        157.27        154.21         4.43 o                         
   0   5   8        323.87        289.73         5.64 o                         
   1   5   8         26.21         31.19         2.20 o                         
   2   5   8         58.39         54.67         3.02 o                         
   3   5   8          9.70          7.07         2.28 o                         
   4   5   8         13.19         12.03         2.87 o                         
   5   5   8          1.72          1.49         3.50 o                         
   6   5   8        151.97        178.96        11.12 o                         
  -8   6   8          0.50         -2.90         4.35 o                         
  -7   6   8          2.56          3.75         3.11 o                         
  -6   6   8          5.92          4.26         3.39 o                         
  -5   6   8         85.77         77.68         4.67 o                         
  -4   6   8         35.61         27.56         2.12 o                         
  -3   6   8          0.47          1.57         1.40 o                         
  -2   6   8         21.36         17.06         1.33 o                         
  -1   6   8          6.83          4.44         1.22 o                         
   0   6   8         21.40         23.48         2.51 o                         
   1   6   8        109.00         97.55         5.31 o                         
   2   6   8        308.06        317.72        10.96 o                         
   3   6   8        281.25        306.41         8.99 o                         
   4   6   8          2.79          1.87         2.79 o                         
   5   6   8         59.57         58.58         4.72 o                         
  -7   7   8          0.16          5.44         7.63 o                         
  -6   7   8          9.36          9.45         3.22 o                         
  -5   7   8          0.00          0.19         2.03 o                         
  -4   7   8         18.40         25.03         3.28 o                         
  -3   7   8         25.08         35.11         6.47 o                         
  -2   7   8         39.23         42.21         5.73 o                         
  -1   7   8          0.06         -2.66         5.54 o                         
   0   7   8          3.24          3.09         5.22 o                         
   1   7   8          1.61          2.12         2.98 o                         
   2   7   8        164.88        164.37         6.14 o                         
   3   7   8         26.31         26.63         2.89 o                         
   4   7   8         16.24         16.48         4.49 o                         
  -5   8   8          3.56          2.62         5.89 o                         
  -4   8   8          2.07         -4.68         6.89 o                         
  -3   8   8          5.62         14.62         6.96 o                         
  -2   8   8         16.54         25.74         8.12 o                         
  -1   8   8         38.09         53.50         7.26 o                         
   0   8   8         26.35         34.04         7.02 o                         
   1   8   8         16.82         11.47         6.49 o                         
   2   8   8         48.14         48.09         7.77 o                         
  -3 -11   9         63.63         57.99         5.16 o                         
  -2 -11   9          1.10          1.90         4.61 o                         
  -1 -11   9          8.55          5.55         4.82 o                         
   0 -11   9         64.06         60.28         5.36 o                         
   1 -11   9         56.36         59.27         5.68 o                         
   2 -11   9          0.83          1.59         8.62 o                         
  -5 -10   9          0.15          4.55         8.72 o                         
  -4 -10   9        159.76        166.12        11.81 o                         
  -3 -10   9         46.78         44.95         3.59 o                         
  -2 -10   9         53.31         51.79         3.83 o                         
  -1 -10   9          0.22         -2.08         3.65 o                         
   0 -10   9          6.92          6.65         3.80 o                         
   1 -10   9          2.49          4.23         4.04 o                         
   2 -10   9         18.93         15.30         4.33 o                         
   3 -10   9         23.91         23.99         4.83 o                         
   4 -10   9         38.49         34.55         5.98 o                         
  -7  -9   9         30.12         27.11         6.89 o                         
  -6  -9   9         11.78         10.76         4.69 o                         
  -5  -9   9        141.88        133.28         5.93 o                         
  -4  -9   9         31.61         32.11         2.99 o                         
  -3  -9   9          0.29          0.59         1.69 o                         
  -2  -9   9         21.75         20.21         3.06 o                         
  -1  -9   9         60.31         57.32         3.92 o                         
   0  -9   9         88.27         91.11         4.44 o                         
   1  -9   9         46.05         46.27         4.49 o                         
   2  -9   9         38.46         40.33         7.21 o                         
   3  -9   9        136.14        132.28         5.73 o                         
   4  -9   9         86.18         81.11         5.28 o                         
   5  -9   9          4.34         -1.45         5.83 o                         
  -8  -8   9         17.19         18.04         6.94 o                         
  -7  -8   9         38.57         35.23         6.33 o                         
  -6  -8   9         51.50         57.08         4.81 o                         
  -5  -8   9          0.00         -1.98         4.19 o                         
  -4  -8   9        114.49        105.50         4.01 o                         
  -3  -8   9        377.75        374.40         6.76 o                         
  -2  -8   9          0.49          0.04         2.78 o                         
  -1  -8   9          5.01          5.83         2.64 o                         
   0  -8   9         30.75         27.43         3.23 o                         
   1  -8   9         45.02         46.17         4.69 o                         
   2  -8   9         57.31         59.32         3.90 o                         
   3  -8   9          0.55          5.04         3.69 o                         
   4  -8   9         21.58         17.56         4.48 o                         
   5  -8   9          1.91         -3.77         4.89 o                         
   6  -8   9         17.46         17.43         6.41 o                         
  -9  -7   9         34.29         42.54         6.61 o                         
  -8  -7   9          3.18         -2.76         5.05 o                         
  -7  -7   9         72.35         73.86         5.31 o                         
  -6  -7   9        112.99         98.39         4.61 o                         
  -5  -7   9          0.24          2.45         2.63 o                         
  -4  -7   9          2.53          1.52         2.16 o                         
  -3  -7   9        145.91        144.36         3.87 o                         
  -2  -7   9         26.51         25.96         2.59 o                         
  -1  -7   9        873.81        895.15        15.43 o                         
   0  -7   9        482.65        472.63         9.74 o                         
   1  -7   9         89.77         81.09         4.74 o                         
   2  -7   9         44.50         40.12         3.44 o                         
   3  -7   9        485.14        451.62        10.28 o                         
   4  -7   9         47.83         61.62         4.93 o                         
   5  -7   9          4.44          6.77         1.97 o                         
   6  -7   9         22.00         19.18         5.33 o                         
   7  -7   9         77.89         90.03         6.95 o                         
  -9  -6   9         14.44          9.03         5.51 o                         
  -8  -6   9          6.39          6.63         4.69 o                         
  -7  -6   9          0.10         -0.70         1.79 o                         
  -6  -6   9          3.44          0.95         3.63 o                         
  -5  -6   9         62.97         68.20         3.48 o                         
  -4  -6   9         88.36         83.17         2.94 o                         
  -3  -6   9         12.21         12.56         1.91 o                         
  -2  -6   9          0.08         -0.59         1.44 o                         
  -1  -6   9        164.34        164.46         3.80 o                         
   0  -6   9        399.29        388.09         7.73 o                         
   1  -6   9         20.25         18.48         2.91 o                         
   2  -6   9        141.18        138.75         4.95 o                         
   3  -6   9          9.01          5.25         1.44 o                         
   4  -6   9          1.81          1.94         2.30 o                         
   5  -6   9         61.41         77.72         4.32 o                         
   6  -6   9        113.26        116.07         5.63 o                         
   7  -6   9        181.73        204.90         7.31 o                         
 -10  -5   9         45.66         46.04         6.47 o                         
  -9  -5   9         16.64         13.56         2.22 o                         
  -8  -5   9          6.82          7.00         2.69 o                         
  -7  -5   9          0.10         -0.78         2.29 o                         
  -6  -5   9         60.76         55.72         3.55 o                         
  -5  -5   9        398.31        399.19         7.24 o                         
  -4  -5   9        383.84        374.44         6.71 o                         
  -3  -5   9        177.63        167.01         6.21 o                         
  -2  -5   9        307.24        296.26         4.75 o                         
  -1  -5   9        606.20        606.13         9.08 o                         
   0  -5   9        401.04        382.62         6.24 o                         
   1  -5   9          1.99         -1.50         1.50 o                         
   2  -5   9         76.30         79.30         2.58 o                         
   3  -5   9         25.18         19.11         2.18 o                         
   4  -5   9          0.49          0.68         2.73 o                         
   5  -5   9          8.54         10.66         3.33 o                         
   6  -5   9          6.89          5.46         4.38 o                         
   7  -5   9          4.25         -1.89         4.64 o                         
   8  -5   9         14.70         11.50         5.49 o                         
 -10  -4   9        162.80        158.55         6.72 o                         
  -9  -4   9         86.71         91.23         3.89 o                         
  -8  -4   9         37.59         36.14         3.07 o                         
  -7  -4   9         20.01         16.65         2.85 o                         
  -6  -4   9        384.84        361.57         8.42 o                         
  -5  -4   9          2.03          0.28         2.15 o                         
  -4  -4   9        432.41        435.22         7.61 o                         
  -3  -4   9         33.41         35.95         1.99 o                         
  -2  -4   9         19.79         16.60         1.61 o                         
  -1  -4   9        692.20        720.04        10.51 o                         
   0  -4   9          7.82          6.54         2.14 o                         
   1  -4   9         63.10         54.71         2.51 o                         
   2  -4   9       1043.74        933.20        13.39 o                         
   3  -4   9       1538.80       1399.28        21.23 o                         
   4  -4   9         36.67         30.76         3.14 o                         
   5  -4   9          0.27         -0.84         4.13 o                         
   6  -4   9          0.40          1.44         3.75 o                         
   7  -4   9         49.05         49.65         5.40 o                         
   8  -4   9          5.12         -1.19         7.77 o                         
 -10  -3   9          1.96          3.82         3.48 o                         
  -9  -3   9         17.67         16.94         3.32 o                         
  -8  -3   9         12.81          4.57         3.46 o                         
  -7  -3   9         45.10         57.26         3.35 o                         
  -6  -3   9          1.42          0.15         2.83 o                         
  -5  -3   9        542.83        542.49         8.40 o                         
  -4  -3   9        692.84        686.28        10.13 o                         
  -3  -3   9        760.24        750.80        11.80 o                         
  -2  -3   9        174.16        163.33         3.90 o                         
  -1  -3   9          6.46          6.49         1.54 o                         
   0  -3   9        145.22        138.76         3.18 o                         
   1  -3   9        253.49        268.29         5.27 o                         
   2  -3   9         23.72         28.69         1.83 o                         
   3  -3   9         65.41         52.92         3.02 o                         
   4  -3   9        945.05        851.05        16.74 o                         
   5  -3   9         88.27         83.63         4.68 o                         
   6  -3   9         61.31         43.45         6.65 o                         
   7  -3   9         10.00          9.01         8.65 o                         
   8  -3   9          2.45          1.13         5.88 o                         
 -11  -2   9          0.38          3.66         5.19 o                         
 -10  -2   9         86.23         90.24         5.34 o                         
  -9  -2   9         27.10         30.50         3.80 o                         
  -8  -2   9         32.40         27.15         3.32 o                         
  -7  -2   9         31.20         39.98         2.94 o                         
  -6  -2   9         43.33         41.20         3.37 o                         
  -5  -2   9        216.83        214.48         4.48 o                         
  -4  -2   9         34.21         34.07         3.75 o                         
  -3  -2   9         93.16         95.00         2.60 o                         
  -2  -2   9          5.67         10.01         1.56 o                         
  -1  -2   9         11.98          6.71         1.91 o                         
   0  -2   9          0.37          0.48         1.60 o                         
   1  -2   9         36.07         35.10         2.24 o                         
   2  -2   9         74.31         71.89         2.59 o                         
   3  -2   9          4.07          1.99         2.39 o                         
   4  -2   9         60.61         54.61         3.66 o                         
   5  -2   9         91.09         89.17         5.30 o                         
   6  -2   9         77.42         59.72         5.28 o                         
   7  -2   9         41.88         52.52         7.05 o                         
   8  -2   9          7.14         11.08         5.47 o                         
 -11  -1   9         13.73          2.68         5.63 o                         
 -10  -1   9        226.34        241.35         8.52 o                         
  -9  -1   9          0.53          0.18         3.69 o                         
  -8  -1   9        108.45        116.52         4.85 o                         
  -7  -1   9       1055.70       1079.22        18.57 o                         
  -6  -1   9          0.12          0.07         2.87 o                         
  -5  -1   9         71.83         81.59         3.00 o                         
  -4  -1   9         72.83         71.12         2.67 o                         
  -3  -1   9        304.19        294.67         8.60 o                         
  -2  -1   9         55.14         54.23         2.42 o                         
  -1  -1   9        367.13        375.86         7.30 o                         
   0  -1   9        479.06        417.81         8.56 o                         
   1  -1   9        118.87        101.25         2.90 o                         
   2  -1   9          9.38         10.77         1.90 o                         
   3  -1   9        670.55        654.07        11.71 o                         
   4  -1   9          6.79          7.82         2.62 o                         
   5  -1   9        124.36        112.25         6.34 o                         
   6  -1   9        115.25        110.39         5.92 o                         
   7  -1   9          8.59          3.81         4.86 o                         
   8  -1   9        127.62        148.24        14.18 o                         
 -11   0   9        233.10        240.93         9.88 o                         
 -10   0   9         10.09         10.19         4.36 o                         
  -9   0   9         83.71         89.30         4.75 o                         
  -8   0   9          1.08          1.64         3.26 o                         
  -7   0   9        103.54         91.37         3.97 o                         
  -6   0   9        314.16        306.36        14.42 o                         
  -5   0   9         26.13         20.14         2.47 o                         
  -4   0   9        110.39        102.54         3.23 o                         
  -3   0   9        557.87        577.20         9.39 o                         
  -2   0   9          1.15         -0.74         1.76 o                         
  -1   0   9          0.93         -0.93         1.63 o                         
   0   0   9         30.20         34.60         2.10 o                         
   1   0   9        604.43        601.17         9.67 o                         
   2   0   9        115.94        107.55         3.43 o                         
   3   0   9          2.02         -1.84         2.35 o                         
   4   0   9        122.55        106.53         6.30 o                         
   5   0   9          0.03         -3.14         3.20 o                         
   6   0   9         47.77         54.90         5.80 o                         
   7   0   9         46.69         48.49         5.95 o                         
   8   0   9          6.90          9.23         5.37 o                         
 -10   1   9         15.39         14.10         4.49 o                         
  -9   1   9         24.62         28.54         4.20 o                         
  -8   1   9         22.59         20.55         3.71 o                         
  -7   1   9         67.77         64.52         3.43 o                         
  -6   1   9          0.47         -1.33         2.37 o                         
  -5   1   9        956.25        939.67        25.48 o                         
  -4   1   9        688.05        694.97        21.36 o                         
  -3   1   9         52.39         46.35         2.55 o                         
  -2   1   9         44.45         54.45         2.37 o                         
  -1   1   9        398.30        433.57         7.27 o                         
   0   1   9         59.80         50.42         2.07 o                         
   1   1   9        742.65        690.82        11.91 o                         
   2   1   9         36.85         39.12         2.76 o                         
   3   1   9       2897.40       2793.61        57.98 o                         
   4   1   9          0.01         -3.07         3.07 o                         
   5   1   9          0.04          1.29         2.99 o                         
   6   1   9         12.72         12.24         4.72 o                         
   7   1   9         13.33         12.50         4.68 o                         
   8   1   9         19.61         36.84         6.69 o                         
 -10   2   9         12.87         15.13         7.41 o                         
  -9   2   9         72.23         75.78         5.15 o                         
  -8   2   9         54.42         55.25         3.66 o                         
  -7   2   9        111.35        119.58         4.19 o                         
  -6   2   9          1.83          6.81         2.93 o                         
  -5   2   9         41.92         37.53         3.53 o                         
  -4   2   9         15.73         16.59         2.29 o                         
  -3   2   9        102.10         98.04         3.96 o                         
  -2   2   9        327.03        278.85         6.16 o                         
  -1   2   9        139.63        135.48         4.22 o                         
   0   2   9          6.65          6.43         1.95 o                         
   1   2   9         62.11         57.64         3.70 o                         
   2   2   9        131.98        131.85         4.39 o                         
   3   2   9        158.11        152.91         5.58 o                         
   4   2   9          0.00         -2.56         3.23 o                         
   5   2   9          3.30          5.15         3.76 o                         
   6   2   9          0.15         -0.38         3.81 o                         
   7   2   9          0.01         -0.52         7.88 o                         
 -10   3   9         22.41         27.12         4.55 o                         
  -9   3   9          0.62          1.50         3.45 o                         
  -8   3   9         11.62         19.09         3.43 o                         
  -7   3   9          4.60          2.57         2.65 o                         
  -6   3   9        424.12        465.65        10.17 o                         
  -5   3   9         50.40         56.79         3.29 o                         
  -4   3   9        452.49        441.11         8.96 o                         
  -3   3   9          0.01         -0.79         2.04 o                         
  -2   3   9        431.91        404.42         8.39 o                         
  -1   3   9        121.42        110.37         3.47 o                         
   0   3   9       1093.00       1015.05        18.99 o                         
   1   3   9          0.37         -1.80         2.13 o                         
   2   3   9         27.14         30.17         4.11 o                         
   3   3   9          7.42          4.69         2.88 o                         
   4   3   9         45.41         43.56         3.92 o                         
   5   3   9          0.69         -2.53         3.39 o                         
   6   3   9         20.52         17.21         4.59 o                         
   7   3   9          3.25         -0.62         5.26 o                         
  -9   4   9         44.66         38.29         5.30 o                         
  -8   4   9         72.97         69.92         4.78 o                         
  -7   4   9         14.22          5.73         2.95 o                         
  -6   4   9        132.98        121.11         4.65 o                         
  -5   4   9        240.51        243.79         5.71 o                         
  -4   4   9        225.14        226.74         6.52 o                         
  -3   4   9          2.62          0.90         2.59 o                         
  -2   4   9         27.74         34.29         2.57 o                         
  -1   4   9        284.51        297.63         7.39 o                         
   0   4   9         57.95         49.44         2.70 o                         
   1   4   9         99.85        100.49         3.63 o                         
   2   4   9        127.49        120.30         4.36 o                         
   3   4   9        101.71         97.87         4.10 o                         
   4   4   9          5.05          7.32         3.68 o                         
   5   4   9         18.08         24.54         3.85 o                         
   6   4   9         16.71         18.82         6.23 o                         
  -8   5   9         53.72         59.09         4.97 o                         
  -7   5   9         30.15         26.86         3.66 o                         
  -6   5   9         31.76         40.36         3.11 o                         
  -5   5   9         33.56         33.81         3.30 o                         
  -4   5   9        283.57        300.88         7.46 o                         
  -3   5   9         25.89         30.73         2.42 o                         
  -2   5   9        108.80        103.05         6.61 o                         
  -1   5   9         18.06         14.27         2.20 o                         
   0   5   9        215.96        190.32         8.36 o                         
   1   5   9          4.98          1.93         2.64 o                         
   2   5   9          8.15         10.47         2.77 o                         
   3   5   9        204.22        223.79         6.39 o                         
   4   5   9         11.60         14.56         3.57 o                         
   5   5   9         22.48         18.56         4.45 o                         
  -7   6   9          0.14          2.71         4.06 o                         
  -6   6   9          0.08          0.71         2.93 o                         
  -5   6   9          0.27         -1.86         3.20 o                         
  -4   6   9         14.36         13.06         2.27 o                         
  -3   6   9          5.07          6.43         1.93 o                         
  -2   6   9         12.35         10.17         1.76 o                         
  -1   6   9         18.31         12.15         2.31 o                         
   0   6   9          0.20          1.28         1.94 o                         
   1   6   9          0.09         -1.82         2.14 o                         
   2   6   9          0.22         -2.40         3.42 o                         
   3   6   9         70.97         77.24         5.16 o                         
   4   6   9          1.09          0.80         4.93 o                         
  -6   7   9         32.78         24.83         4.99 o                         
  -5   7   9          3.88         -0.36         2.57 o                         
  -4   7   9          3.98          3.53         2.29 o                         
  -3   7   9         24.94         32.14         2.71 o                         
  -2   7   9         53.97         57.91         6.79 o                         
  -1   7   9         18.69         12.75         6.90 o                         
   0   7   9         17.49         15.86         8.00 o                         
   1   7   9         29.11         34.05        11.30 o                         
   2   7   9         10.83          6.92         4.84 o                         
  -3   8   9         19.24          3.40        11.83 o                         
  -2   8   9         12.99         16.24        11.88 o                         
  -1   8   9         24.43         21.65         9.03 o                         
  -1 -11  10          0.42          1.27         5.55 o                         
   0 -11  10         20.75         26.75         5.79 o                         
  -5 -10  10         92.57         68.78        10.16 o                         
  -4 -10  10          0.23          1.53         6.23 o                         
  -3 -10  10         29.62         31.16         3.90 o                         
  -2 -10  10         15.09         18.16         4.33 o                         
  -1 -10  10          0.01          1.20         4.15 o                         
   0 -10  10        257.25        281.23         8.68 o                         
   1 -10  10        151.11        150.26         6.36 o                         
   2 -10  10        113.43        130.23         6.55 o                         
   3 -10  10         26.33         26.23         5.88 o                         
  -6  -9  10         31.67         34.39         9.82 o                         
  -5  -9  10        242.36        237.24        13.13 o                         
  -4  -9  10        259.87        259.74         6.64 o                         
  -3  -9  10          0.03          2.67         3.57 o                         
  -2  -9  10         15.97         21.30         3.50 o                         
  -1  -9  10         51.95         55.19         4.26 o                         
   0  -9  10         11.13         10.39         3.81 o                         
   1  -9  10         16.71         12.95         4.01 o                         
   2  -9  10          3.67          3.84         4.18 o                         
   3  -9  10          1.09          2.44         4.91 o                         
   4  -9  10          0.43          1.48         5.77 o                         
  -7  -8  10        122.53        127.21        12.41 o                         
  -6  -8  10         10.81          9.70         2.91 o                         
  -5  -8  10          4.85          4.96         3.30 o                         
  -4  -8  10        358.62        336.23         8.48 o                         
  -3  -8  10         91.06         88.25         3.43 o                         
  -2  -8  10          5.96          4.87         2.88 o                         
  -1  -8  10         69.42         75.24         4.17 o                         
   0  -8  10        137.23        142.64         5.32 o                         
   1  -8  10        131.51        121.06         5.34 o                         
   2  -8  10         22.63         17.97         4.00 o                         
   3  -8  10         40.38         48.10         7.09 o                         
   4  -8  10         17.84         16.31         4.53 o                         
   5  -8  10         92.42        105.88        16.09 o                         
  -8  -7  10         16.74         17.50         6.87 o                         
  -7  -7  10         59.93         56.75         4.40 o                         
  -6  -7  10        160.38        158.89         6.84 o                         
  -5  -7  10         69.36         64.33         3.73 o                         
  -4  -7  10          3.25          0.00         2.37 o                         
  -3  -7  10          9.74          8.42         2.16 o                         
  -2  -7  10          0.00          0.53         2.59 o                         
  -1  -7  10        241.93        244.16         6.19 o                         
   0  -7  10        168.60        172.38         5.95 o                         
   1  -7  10         93.31         80.66         4.21 o                         
   2  -7  10          2.31          6.46         3.78 o                         
   3  -7  10          0.18          0.31         5.91 o                         
   4  -7  10         12.11          8.73         5.82 o                         
   5  -7  10         21.88         17.28         3.54 o                         
   6  -7  10         15.58         17.30         4.20 o                         
  -9  -6  10          4.08         12.69         6.26 o                         
  -8  -6  10         21.61         22.23         2.59 o                         
  -7  -6  10         72.26         67.60         5.27 o                         
  -6  -6  10         71.74         63.89         4.01 o                         
  -5  -6  10          0.36         -2.78         2.78 o                         
  -4  -6  10          2.42          0.42         2.27 o                         
  -3  -6  10          9.29         12.68         2.25 o                         
  -2  -6  10         12.79         13.25         2.11 o                         
  -1  -6  10        495.45        505.54         8.52 o                         
   0  -6  10         60.55         59.64         2.71 o                         
   1  -6  10         50.74         55.80         2.37 o                         
   2  -6  10         29.62         24.12         1.53 o                         
   3  -6  10        122.83        119.74         3.64 o                         
   4  -6  10          0.97         -2.64         2.64 o                         
   5  -6  10         12.43         15.83         3.07 o                         
   6  -6  10          0.03         -4.59         4.59 o                         
   7  -6  10         11.17         11.51         6.44 o                         
  -9  -5  10         68.29         66.20         4.15 o                         
  -8  -5  10         43.79         42.41         3.22 o                         
  -7  -5  10         93.89         88.86         4.65 o                         
  -6  -5  10        127.34        129.51         5.08 o                         
  -5  -5  10        140.86        128.98         4.62 o                         
  -4  -5  10          5.23          2.37         2.27 o                         
  -3  -5  10        306.43        303.44         5.88 o                         
  -2  -5  10        285.98        282.26         7.24 o                         
  -1  -5  10          0.79         -1.31         1.92 o                         
   0  -5  10         15.76         13.28         2.04 o                         
   1  -5  10          0.15         -0.04         2.13 o                         
   2  -5  10        600.40        639.50        15.11 o                         
   3  -5  10         73.40         86.59         3.63 o                         
   4  -5  10          1.65          9.87         4.14 o                         
   5  -5  10        115.01        122.06         5.38 o                         
   6  -5  10         14.17         18.53         4.49 o                         
   7  -5  10         25.93         17.71         7.88 o                         
 -10  -4  10          0.15          3.29         4.46 o                         
  -9  -4  10        109.34        115.98         4.49 o                         
  -8  -4  10        139.13        141.18         6.57 o                         
  -7  -4  10        152.16        144.60         5.33 o                         
  -6  -4  10        151.11        155.31         5.49 o                         
  -5  -4  10          9.57         10.57         2.63 o                         
  -4  -4  10        305.60        311.14         6.43 o                         
  -3  -4  10        145.72        145.00         4.24 o                         
  -2  -4  10        147.10        154.18         3.54 o                         
  -1  -4  10          4.81          6.06         1.87 o                         
   0  -4  10        141.85        146.48         3.67 o                         
   1  -4  10         26.64         29.37         3.26 o                         
   2  -4  10          0.01         -2.35         2.35 o                         
   3  -4  10        410.13        395.86         8.95 o                         
   4  -4  10         37.03         33.49         4.70 o                         
   5  -4  10        116.90         95.64         4.65 o                         
   6  -4  10          3.31          0.90         4.98 o                         
   7  -4  10          0.00          2.98         5.75 o                         
 -10  -3  10        273.65        293.67        11.56 o                         
  -9  -3  10        161.22        168.50         5.64 o                         
  -8  -3  10          1.40          2.09         3.10 o                         
  -7  -3  10         27.78         36.81         5.58 o                         
  -6  -3  10          1.84          1.60         4.19 o                         
  -5  -3  10         54.76         53.63         3.52 o                         
  -4  -3  10         52.46         50.50         3.48 o                         
  -3  -3  10        348.06        344.00         5.82 o                         
  -2  -3  10          1.38          2.06         1.69 o                         
  -1  -3  10          4.58          7.78         2.32 o                         
   0  -3  10         72.22         85.65         3.11 o                         
   1  -3  10          5.23         -2.36         3.16 o                         
   2  -3  10        145.77        137.75         4.24 o                         
   3  -3  10         16.34         12.66         2.31 o                         
   4  -3  10          5.83          9.01         3.05 o                         
   5  -3  10          7.91         12.30         3.79 o                         
   6  -3  10         44.02         34.18         4.86 o                         
   7  -3  10          0.98          0.34         4.79 o                         
 -10  -2  10         24.44         24.43         4.76 o                         
  -9  -2  10        494.76        473.14        11.23 o                         
  -8  -2  10          0.00          5.84         3.46 o                         
  -7  -2  10        200.80        196.36         5.99 o                         
  -6  -2  10        155.44        153.13         6.09 o                         
  -5  -2  10         15.71         17.30         2.29 o                         
  -4  -2  10        536.74        515.61         8.73 o                         
  -3  -2  10        303.78        304.27         6.31 o                         
  -2  -2  10         45.67         49.78         2.65 o                         
  -1  -2  10        122.35        125.53         3.45 o                         
   0  -2  10         15.08         12.95         1.92 o                         
   1  -2  10        833.44        805.67        12.70 o                         
   2  -2  10        163.10        149.44         4.94 o                         
   3  -2  10        237.49        222.09         5.54 o                         
   4  -2  10        119.56        133.44         5.16 o                         
   5  -2  10          6.73          4.45         3.61 o                         
   6  -2  10         48.67         48.07         5.32 o                         
   7  -2  10          2.40         -0.78         5.34 o                         
 -10  -1  10         11.71         10.29         4.46 o                         
  -9  -1  10         25.68         28.28         4.32 o                         
  -8  -1  10         78.25         82.20         5.05 o                         
  -7  -1  10         92.09         99.58         4.52 o                         
  -6  -1  10         62.82         60.08         4.32 o                         
  -5  -1  10          0.28         -0.60         2.43 o                         
  -4  -1  10         12.63         10.76         2.19 o                         
  -3  -1  10         50.38         48.72         2.43 o                         
  -2  -1  10          0.12         -1.96         2.06 o                         
  -1  -1  10         62.08         59.96         2.78 o                         
   0  -1  10         92.22        102.06         3.35 o                         
   1  -1  10         75.72         71.64         3.46 o                         
   2  -1  10        528.96        508.57         8.73 o                         
   3  -1  10        343.56        314.81         7.09 o                         
   4  -1  10         15.48         15.32         3.86 o                         
   5  -1  10          1.56          5.52         3.89 o                         
   6  -1  10         26.77         28.97         5.06 o                         
   7  -1  10          7.87          4.71         5.33 o                         
 -10   0  10         30.23         23.45         6.73 o                         
  -9   0  10          6.64          6.40         3.97 o                         
  -8   0  10        329.25        323.56         9.38 o                         
  -7   0  10          7.83          4.31         2.93 o                         
  -6   0  10        228.75        231.28         7.49 o                         
  -5   0  10        115.08        118.09         4.37 o                         
  -4   0  10        300.61        285.77         6.89 o                         
  -3   0  10        197.51        205.31         5.04 o                         
  -2   0  10        179.49        186.39         5.19 o                         
  -1   0  10         99.66         97.34         3.64 o                         
   0   0  10        400.90        400.12         7.60 o                         
   1   0  10         40.39         38.22         2.58 o                         
   2   0  10          1.81          1.15         2.35 o                         
   3   0  10         13.29          7.77         2.59 o                         
   4   0  10        133.57        121.42         4.88 o                         
   5   0  10         26.30         26.40         4.33 o                         
   6   0  10          4.05          0.19         4.14 o                         
   7   0  10          1.86          7.77         8.22 o                         
 -10   1  10          0.00         -0.08         4.72 o                         
  -9   1  10          0.58         -1.29         4.12 o                         
  -8   1  10         98.71        102.18         4.68 o                         
  -7   1  10          0.07         -2.93         2.93 o                         
  -6   1  10         10.65         14.03         3.16 o                         
  -5   1  10        117.18        125.16         9.12 o                         
  -4   1  10         36.81         40.28         3.89 o                         
  -3   1  10         10.24         10.49         2.42 o                         
  -2   1  10        329.24        306.19         6.25 o                         
  -1   1  10          1.71         -1.79         1.94 o                         
   0   1  10         52.75         49.91         2.62 o                         
   1   1  10        486.27        467.62         8.73 o                         
   2   1  10        234.46        226.21         6.13 o                         
   3   1  10        136.25        123.76         8.12 o                         
   4   1  10         96.04         75.89         5.60 o                         
   5   1  10          0.58         -5.51         5.51 o                         
   6   1  10         17.98         15.59         5.84 o                         
   7   1  10          1.85          1.50         6.51 o                         
 -10   2  10          9.77          0.98         5.10 o                         
  -9   2  10         10.88         12.47         4.26 o                         
  -8   2  10         26.06         34.15         5.38 o                         
  -7   2  10          2.61          4.53         3.13 o                         
  -6   2  10         13.15         13.22         2.88 o                         
  -5   2  10         17.93         16.04         3.38 o                         
  -4   2  10        187.23        194.77         7.20 o                         
  -3   2  10        849.54        850.58        16.34 o                         
  -2   2  10        378.48        364.18         7.14 o                         
  -1   2  10        283.28        262.85         6.33 o                         
   0   2  10          1.42          3.63         2.40 o                         
   1   2  10          0.00          1.64         2.49 o                         
   2   2  10        113.50        108.84         5.25 o                         
   3   2  10          0.05          1.80         3.00 o                         
   4   2  10          2.06          0.10         3.77 o                         
   5   2  10          0.00         -0.74         4.34 o                         
   6   2  10         16.42         18.94         6.08 o                         
  -9   3  10         84.78         79.65         4.85 o                         
  -8   3  10        115.71        111.84         4.97 o                         
  -7   3  10         13.82         12.96         3.16 o                         
  -6   3  10         51.67         60.89         3.55 o                         
  -5   3  10        283.96        275.33         7.06 o                         
  -4   3  10          3.02         -0.78         1.86 o                         
  -3   3  10         54.94         55.39         3.08 o                         
  -2   3  10        120.71        133.09         4.64 o                         
  -1   3  10        520.07        491.10        10.17 o                         
   0   3  10          3.69          3.37         3.41 o                         
   1   3  10        104.95        103.22         4.16 o                         
   2   3  10          4.01          5.87         2.91 o                         
   3   3  10         20.45         25.03         3.39 o                         
   4   3  10          0.00          2.60         3.75 o                         
   5   3  10          0.00         -4.52         4.52 o                         
   6   3  10          0.32          3.33         6.48 o                         
  -8   4  10        116.53        121.14         8.55 o                         
  -7   4  10        151.27        141.21         5.04 o                         
  -6   4  10          4.54          3.18         3.10 o                         
  -5   4  10        191.86        169.83         5.06 o                         
  -4   4  10          0.20          0.66         3.35 o                         
  -3   4  10          8.45          7.95         3.58 o                         
  -2   4  10         11.05         10.81         2.96 o                         
  -1   4  10          0.82          1.82         2.35 o                         
   0   4  10        106.01        105.67         3.88 o                         
   1   4  10          2.35          1.70         2.77 o                         
   2   4  10          2.55          2.02         2.81 o                         
   3   4  10          0.51          1.82         3.57 o                         
   4   4  10          2.52          6.98         3.77 o                         
   5   4  10          0.93          3.75         4.67 o                         
  -8   5  10         10.93          1.19         5.45 o                         
  -7   5  10         39.99         44.95         7.80 o                         
  -6   5  10         60.79         59.15         3.99 o                         
  -5   5  10          0.06         -2.36         2.66 o                         
  -4   5  10          1.94          1.46         2.48 o                         
  -3   5  10          0.72          3.13         2.88 o                         
  -2   5  10          0.57          1.10         3.30 o                         
  -1   5  10          7.85          9.00         3.37 o                         
   0   5  10          0.41         -2.72         2.83 o                         
   1   5  10         18.77         22.88         2.85 o                         
   2   5  10         55.09         61.68         4.06 o                         
   3   5  10        104.20        123.80         5.18 o                         
   4   5  10         14.30         20.81         4.77 o                         
  -6   6  10          0.00         -3.00         4.33 o                         
  -5   6  10          4.51          3.49         2.86 o                         
  -4   6  10          0.01         -1.32         3.00 o                         
  -3   6  10         45.83         50.89         2.78 o                         
  -2   6  10         16.47         18.58         2.34 o                         
  -1   6  10         67.56         70.66         5.71 o                         
   0   6  10          1.04          6.80         2.39 o                         
   1   6  10         13.25          8.64         3.46 o                         
   2   6  10          0.13          3.12         4.52 o                         
  -4   7  10          0.06          0.80         1.97 o                         
  -3   7  10        145.71        170.98        11.23 o                         
  -2   7  10          4.34          5.33         7.62 o                         
  -1   7  10         65.26         71.28         8.72 o                         
   0   7  10          5.50          3.64        11.11 o                         
  -4 -10  11         35.87         42.27         8.24 o                         
  -3 -10  11          4.71         10.09         6.89 o                         
  -2 -10  11          0.64          0.59         6.18 o                         
  -1 -10  11         19.99         15.00         6.44 o                         
   0 -10  11         44.28         45.57         7.20 o                         
   1 -10  11        126.73        137.47        10.76 o                         
   2 -10  11          4.57          4.54         5.79 o                         
  -6  -9  11        209.67        185.22        14.08 o                         
  -5  -9  11        105.15         87.51        10.78 o                         
  -4  -9  11         34.13         28.79         8.28 o                         
  -3  -9  11          9.02          5.65         3.90 o                         
  -2  -9  11         16.28         18.84         4.46 o                         
  -1  -9  11         12.29         18.90         4.59 o                         
   0  -9  11         46.22         59.22         5.79 o                         
   1  -9  11         56.09         44.36         5.27 o                         
   2  -9  11         97.00         96.36         6.35 o                         
   3  -9  11        104.03        107.71         7.44 o                         
  -7  -8  11          3.03          5.65         5.56 o                         
  -6  -8  11         23.06         16.04         3.98 o                         
  -5  -8  11        229.25        242.25         6.59 o                         
  -4  -8  11         51.47         66.99         6.92 o                         
  -3  -8  11        663.61        648.81        19.29 o                         
  -2  -8  11         62.89         71.83         6.31 o                         
  -1  -8  11          0.00          0.47         3.91 o                         
   0  -8  11         19.55         22.06         4.47 o                         
   1  -8  11        233.39        231.41         8.78 o                         
   2  -8  11        174.46        201.86         9.42 o                         
   3  -8  11         39.43         52.05         6.07 o                         
   4  -8  11         87.63         94.29        10.06 o                         
   5  -8  11         65.98         75.94        21.17 o                         
  -8  -7  11         53.77         60.41         6.52 o                         
  -7  -7  11          3.26          7.52         3.18 o                         
  -6  -7  11          5.29          3.03         9.78 o                         
  -5  -7  11         24.79         24.11         3.76 o                         
  -4  -7  11          1.32         -1.37         3.08 o                         
  -3  -7  11          2.22          1.31         2.35 o                         
  -2  -7  11         80.46         85.41         3.74 o                         
  -1  -7  11          2.27          4.87         3.71 o                         
   0  -7  11         22.45         19.79         4.01 o                         
   1  -7  11         57.18         59.27         4.80 o                         
   2  -7  11        108.50        118.53         7.71 o                         
   3  -7  11         23.81         35.41         5.12 o                         
   4  -7  11         42.05         52.56         5.36 o                         
   5  -7  11         11.37         13.37         3.30 o                         
  -8  -6  11         16.97         13.38         3.25 o                         
  -7  -6  11         52.28         45.30         4.71 o                         
  -6  -6  11         27.40         17.41         3.72 o                         
  -5  -6  11        180.94        174.04         5.28 o                         
  -4  -6  11         11.94         14.03         2.91 o                         
  -3  -6  11         45.87         48.25         3.12 o                         
  -2  -6  11        130.14        136.71         4.65 o                         
  -1  -6  11         18.62         25.93         3.09 o                         
   0  -6  11         17.58         11.33         2.52 o                         
   1  -6  11          0.00          3.96         2.85 o                         
   2  -6  11         22.75         21.95         2.10 o                         
   3  -6  11         86.91         82.15         4.72 o                         
   4  -6  11        125.51        117.89         4.38 o                         
   5  -6  11        204.34        227.20        14.55 o                         
   6  -6  11         12.29         19.88         4.68 o                         
  -9  -5  11         28.21         24.61         5.37 o                         
  -8  -5  11          6.19          6.98         3.37 o                         
  -7  -5  11         54.49         47.41         5.16 o                         
  -6  -5  11        181.00        191.40         6.36 o                         
  -5  -5  11        200.55        178.22         5.42 o                         
  -4  -5  11          4.22          5.79         2.78 o                         
  -3  -5  11         12.73         12.22         2.63 o                         
  -2  -5  11         23.32         16.86         3.66 o                         
  -1  -5  11          0.28         -2.50         2.50 o                         
   0  -5  11       1141.97       1137.26        21.44 o                         
   1  -5  11        401.92        374.56         9.65 o                         
   2  -5  11         32.06         39.47         2.90 o                         
   3  -5  11        407.49        423.15         8.73 o                         
   4  -5  11         64.29         60.93         3.73 o                         
   5  -5  11         40.90         34.73         5.34 o                         
   6  -5  11         24.95         33.98         4.75 o                         
  -9  -4  11         33.61         31.76         3.99 o                         
  -8  -4  11          1.00          5.13         3.39 o                         
  -7  -4  11         72.47         78.41         7.71 o                         
  -6  -4  11        428.45        409.50         9.71 o                         
  -5  -4  11          6.21          8.86         2.71 o                         
  -4  -4  11         61.58         59.19         3.40 o                         
  -3  -4  11        289.97        272.41         6.02 o                         
  -2  -4  11         94.17         92.76         4.46 o                         
  -1  -4  11        210.73        211.95         8.54 o                         
   0  -4  11         30.06         27.11         2.73 o                         
   1  -4  11         16.58          8.82         2.76 o                         
   2  -4  11        480.44        471.24        11.27 o                         
   3  -4  11          7.55          6.12         2.55 o                         
   4  -4  11         88.60         82.25         5.30 o                         
   5  -4  11          0.57         -1.55         5.14 o                         
   6  -4  11          0.23         -5.47         5.47 o                         
 -10  -3  11        189.66        201.18        18.79 o                         
  -9  -3  11        217.70        195.16         9.62 o                         
  -8  -3  11         41.12         42.11         4.46 o                         
  -7  -3  11         51.38         58.02         5.37 o                         
  -6  -3  11          1.19          6.69         3.40 o                         
  -5  -3  11         78.84         82.06         3.94 o                         
  -4  -3  11         48.75         51.24         3.22 o                         
  -3  -3  11          3.50          1.91         2.40 o                         
  -2  -3  11        168.60        161.43         5.20 o                         
  -1  -3  11        356.46        368.72         8.17 o                         
   0  -3  11        597.83        589.07        10.88 o                         
   1  -3  11        392.55        384.86         8.75 o                         
   2  -3  11          1.24          0.99         2.88 o                         
   3  -3  11         73.21         79.46         3.85 o                         
   4  -3  11          5.65         11.52         3.37 o                         
   5  -3  11          0.03         -1.03         3.77 o                         
   6  -3  11          9.66          3.66         5.31 o                         
   7  -3  11         12.74          7.90         6.03 o                         
 -10  -2  11          6.75         17.97         7.53 o                         
  -9  -2  11         46.64         51.27         7.36 o                         
  -8  -2  11         26.76         32.27         3.96 o                         
  -7  -2  11         52.62         70.64        15.11 o                         
  -6  -2  11          8.13         12.28         3.80 o                         
  -5  -2  11         23.70         22.74         4.72 o                         
  -4  -2  11         14.95         12.64         2.64 o                         
  -3  -2  11          4.71          4.43         2.34 o                         
  -2  -2  11        143.04        147.69         4.90 o                         
  -1  -2  11        514.08        510.14        10.59 o                         
   0  -2  11          0.65          1.43         2.49 o                         
   1  -2  11          5.11          8.91         2.54 o                         
   2  -2  11          0.28          3.65         2.79 o                         
   3  -2  11          1.01         -1.53         3.05 o                         
   4  -2  11          8.51          8.95         3.59 o                         
   5  -2  11         18.91         15.40         4.32 o                         
   6  -2  11         36.98         47.76         5.96 o                         
   7  -2  11         40.84         57.21         7.28 o                         
 -10  -1  11         75.51         66.22         5.75 o                         
  -9  -1  11          9.47          4.92         4.41 o                         
  -8  -1  11         60.15         52.20         5.84 o                         
  -7  -1  11          0.00          7.40         5.54 o                         
  -6  -1  11         86.43        101.69         9.10 o                         
  -5  -1  11        186.06        172.42         5.66 o                         
  -4  -1  11         13.33         12.16         2.94 o                         
  -3  -1  11        221.66        206.57         6.04 o                         
  -2  -1  11        649.97        647.38        12.94 o                         
  -1  -1  11         11.31         15.39         2.27 o                         
   0  -1  11         27.50         22.02         2.58 o                         
   1  -1  11        481.68        529.88        11.13 o                         
   2  -1  11        183.09        179.90         5.66 o                         
   3  -1  11        171.16        180.47         5.50 o                         
   4  -1  11          2.64          6.05         4.04 o                         
   5  -1  11         43.56         59.13         8.84 o                         
   6  -1  11        174.71        219.77        11.52 o                         
 -10   0  11         10.46         12.37         5.21 o                         
  -9   0  11          0.01         -4.12         4.12 o                         
  -8   0  11         26.96         28.55         4.20 o                         
  -7   0  11         48.82         55.08         4.22 o                         
  -6   0  11         51.86         54.12         5.35 o                         
  -5   0  11         21.29         24.07         3.68 o                         
  -4   0  11          0.79          0.98         3.39 o                         
  -3   0  11        903.78        877.61        17.01 o                         
  -2   0  11        107.93        104.40         4.02 o                         
  -1   0  11        679.78        654.14        11.74 o                         
   0   0  11        204.41        183.85         4.88 o                         
   1   0  11        197.11        203.63         5.41 o                         
   2   0  11        390.99        351.06         8.37 o                         
   3   0  11         51.12         34.55         4.02 o                         
   4   0  11         26.70         27.37         4.33 o                         
   5   0  11          6.84         13.75         4.30 o                         
   6   0  11         47.64         71.08         8.28 o                         
  -9   1  11          0.01         -4.93         5.60 o                         
  -8   1  11         17.25         17.27         4.11 o                         
  -7   1  11          6.18          6.29         3.19 o                         
  -6   1  11          3.00          4.81         5.02 o                         
  -5   1  11          4.94          0.98         2.82 o                         
  -4   1  11          9.86          9.48         4.51 o                         
  -3   1  11        774.08        744.91        14.83 o                         
  -2   1  11         32.78         34.62         3.06 o                         
  -1   1  11          5.75          6.91         3.02 o                         
   0   1  11          9.80          9.30         2.96 o                         
   1   1  11         88.51         85.33         3.56 o                         
   2   1  11          0.17          1.31         2.95 o                         
   3   1  11          0.32          6.45         3.36 o                         
   4   1  11         40.32         37.29         4.99 o                         
   5   1  11          0.01         -0.04         5.48 o                         
   6   1  11         19.54         21.75         8.96 o                         
  -9   2  11         62.94         51.89         5.35 o                         
  -8   2  11         15.71         13.35         4.08 o                         
  -7   2  11         34.70         30.36         4.00 o                         
  -6   2  11         50.36         44.25         3.31 o                         
  -5   2  11         78.83         74.05         4.84 o                         
  -4   2  11         37.08         29.31         2.79 o                         
  -3   2  11         54.59         62.84         3.69 o                         
  -2   2  11        308.82        311.86         7.45 o                         
  -1   2  11          0.70         -0.53         2.65 o                         
   0   2  11         23.32         22.38         2.98 o                         
   1   2  11        116.23        123.78         4.59 o                         
   2   2  11          5.06          6.12         3.22 o                         
   3   2  11         24.85         20.61         3.70 o                         
   4   2  11          2.90          4.33         4.13 o                         
   5   2  11         12.81          6.13         4.30 o                         
  -8   3  11        126.58        116.55        11.37 o                         
  -7   3  11          5.46          8.43         3.72 o                         
  -6   3  11         86.27        104.33         4.95 o                         
  -5   3  11         24.39         15.08         3.23 o                         
  -4   3  11        111.66        111.15         5.59 o                         
  -3   3  11          2.12          1.29         2.76 o                         
  -2   3  11        347.91        314.86         9.76 o                         
  -1   3  11          7.97          8.66         3.28 o                         
   0   3  11          0.07         -0.30         2.90 o                         
   1   3  11         21.13         23.16         3.31 o                         
   2   3  11         44.32         46.19         3.89 o                         
   3   3  11         72.11         69.96         5.18 o                         
   4   3  11         29.36         32.35         4.51 o                         
   5   3  11         69.65         90.16         6.87 o                         
  -8   4  11         75.49         81.42         6.97 o                         
  -7   4  11        151.82        154.06         7.64 o                         
  -6   4  11        102.39        108.72         6.09 o                         
  -5   4  11         81.14         91.58         4.29 o                         
  -4   4  11          0.00          2.03         3.93 o                         
  -3   4  11        174.56        195.63         7.13 o                         
  -2   4  11         58.39         62.90         3.47 o                         
  -1   4  11          8.37          2.65         2.88 o                         
   0   4  11         18.85         15.42         3.09 o                         
   1   4  11         74.21         74.16         5.47 o                         
   2   4  11         77.20         95.68         4.72 o                         
   3   4  11         52.41         73.54         5.49 o                         
   4   4  11          0.63         -2.25         5.44 o                         
  -6   5  11         14.53         20.39         4.21 o                         
  -5   5  11          8.88          6.49         3.30 o                         
  -4   5  11         45.61         46.38         3.41 o                         
  -3   5  11        153.96        169.51         6.85 o                         
  -2   5  11         27.33         25.28         4.06 o                         
  -1   5  11         17.40         15.11         3.16 o                         
   0   5  11         15.31         10.16         3.06 o                         
   1   5  11          3.97          4.77         3.17 o                         
   2   5  11          9.53         13.61         4.58 o                         
  -5   6  11         28.38         29.17        12.84 o                         
  -4   6  11          0.19         -0.25         4.21 o                         
  -3   6  11         51.75         51.56         5.98 o                         
  -2   6  11          4.76          4.80         3.37 o                         
  -1   6  11         45.14         51.56         5.15 o                         
   0   6  11         90.96        126.45        13.65 o                         
  -1 -10  12          7.94          9.14         5.92 o                         
  -5  -9  12         11.77         11.23         6.86 o                         
  -4  -9  12          8.33          9.99         6.96 o                         
  -2  -9  12         11.24         10.86         5.40 o                         
  -1  -9  12         49.53         44.03         5.48 o                         
   0  -9  12         81.07         75.92         7.83 o                         
   1  -9  12          1.78          3.54         5.53 o                         
   2  -9  12          0.25          7.64         5.69 o                         
  -6  -8  12          0.84          1.91         6.69 o                         
  -5  -8  12        106.64        110.53         5.57 o                         
  -4  -8  12         86.70         81.93         3.98 o                         
  -3  -8  12         15.53         13.36         7.95 o                         
  -2  -8  12         79.23         85.03         5.54 o                         
  -1  -8  12          1.23         -1.43         4.35 o                         
   0  -8  12         55.71         61.60         6.61 o                         
   1  -8  12        122.84        113.41         6.50 o                         
   2  -8  12        114.86        112.81        10.51 o                         
   3  -8  12         59.04         65.09         6.29 o                         
  -7  -7  12          1.27         -0.81        12.36 o                         
  -6  -7  12          0.57         -0.47         4.48 o                         
  -5  -7  12        106.06        119.75         4.85 o                         
  -4  -7  12         36.53         42.14         3.67 o                         
  -3  -7  12         18.00         16.91         4.04 o                         
  -2  -7  12        185.05        188.72         5.80 o                         
  -1  -7  12         21.45         26.16         5.50 o                         
   0  -7  12          5.87          5.85         4.55 o                         
   1  -7  12         27.83         29.59         4.68 o                         
   2  -7  12         82.68         75.45         5.49 o                         
   3  -7  12         43.81         39.06         8.55 o                         
   4  -7  12          0.74         13.18        11.78 o                         
  -8  -6  12        151.85        143.66         6.27 o                         
  -7  -6  12        104.28        100.13         8.88 o                         
  -6  -6  12         11.57          9.54         3.88 o                         
  -5  -6  12        178.42        165.30         5.25 o                         
  -4  -6  12          2.73          2.70         3.21 o                         
  -3  -6  12          0.12          3.06         4.86 o                         
  -2  -6  12         76.58         68.24         4.30 o                         
  -1  -6  12         33.08         37.39         4.46 o                         
   0  -6  12        196.70        196.26         6.48 o                         
   1  -6  12         65.15         67.17         6.61 o                         
   2  -6  12         59.83         48.45         3.28 o                         
   3  -6  12         33.07         38.29         3.52 o                         
   4  -6  12          0.01          0.99         3.10 o                         
   5  -6  12          1.98          3.99         4.61 o                         
  -8  -5  12         28.25         28.86         4.13 o                         
  -7  -5  12          0.75          2.15         5.30 o                         
  -6  -5  12        362.08        361.43         9.56 o                         
  -5  -5  12         94.01         87.00         4.37 o                         
  -4  -5  12        167.30        179.51         6.09 o                         
  -3  -5  12         60.21         53.54         4.26 o                         
  -2  -5  12        226.65        210.28         6.89 o                         
  -1  -5  12         27.19         27.29         3.16 o                         
   0  -5  12          0.82          2.27         3.30 o                         
   1  -5  12          3.06          6.83         2.94 o                         
   2  -5  12         54.60         52.59         4.69 o                         
   3  -5  12        121.71        106.47         4.17 o                         
   4  -5  12         66.69         83.68         4.38 o                         
   5  -5  12          4.03          0.36         4.56 o                         
  -9  -4  12         72.00         69.02         5.48 o                         
  -8  -4  12         20.33         22.80         4.49 o                         
  -7  -4  12        175.54        176.88        28.26 o                         
  -6  -4  12        165.32        148.40         6.78 o                         
  -5  -4  12         26.92         21.64         4.32 o                         
  -4  -4  12          2.58          4.13         3.36 o                         
  -3  -4  12        182.67        172.64         7.52 o                         
  -2  -4  12         14.08          8.81         4.33 o                         
  -1  -4  12         48.76         60.46         4.40 o                         
   0  -4  12        569.71        562.61        17.41 o                         
   1  -4  12          5.58          5.71         2.87 o                         
   2  -4  12         71.88         72.06         4.23 o                         
   3  -4  12        124.52        126.35         4.76 o                         
   4  -4  12          5.99          4.29         3.70 o                         
   5  -4  12          0.04         -1.18         3.83 o                         
   6  -4  12          2.97          3.81         5.32 o                         
  -9  -3  12        119.48        113.47         6.26 o                         
  -8  -3  12         15.14         10.84         4.31 o                         
  -7  -3  12          4.30          4.91         6.21 o                         
  -6  -3  12          4.95          7.48         5.03 o                         
  -5  -3  12          5.68         -0.05         3.86 o                         
  -4  -3  12        175.99        178.76         6.99 o                         
  -3  -3  12        605.92        599.26        12.58 o                         
  -2  -3  12        155.79        151.18         7.53 o                         
  -1  -3  12          0.19         -0.18         4.09 o                         
   0  -3  12          0.04          1.04         3.34 o                         
   1  -3  12        341.23        316.24         7.98 o                         
   2  -3  12          2.50          4.36         3.12 o                         
   3  -3  12         72.02         58.57         4.81 o                         
   4  -3  12         55.50         61.02         6.49 o                         
   5  -3  12          0.18          0.10         5.31 o                         
   6  -3  12          3.04          8.94         8.48 o                         
  -9  -2  12         14.95         11.57         5.63 o                         
  -8  -2  12        180.83        161.09         6.16 o                         
  -7  -2  12          1.92          4.59         5.11 o                         
  -6  -2  12        100.69         98.69         5.42 o                         
  -5  -2  12         51.82         58.58         7.06 o                         
  -4  -2  12        146.88        161.21         6.46 o                         
  -3  -2  12         31.80         29.54         3.39 o                         
  -2  -2  12          0.64          0.86         2.97 o                         
  -1  -2  12        187.63        157.93         9.19 o                         
   0  -2  12        277.48        274.15         8.35 o                         
   1  -2  12          9.12          6.54         3.52 o                         
   2  -2  12         17.16         14.55         4.00 o                         
   3  -2  12          5.00          1.62         3.24 o                         
   4  -2  12          2.51          7.85         6.05 o                         
   5  -2  12          5.02         11.75         4.59 o                         
   6  -2  12         15.47         22.81         6.35 o                         
  -9  -1  12          4.06          8.68         4.96 o                         
  -8  -1  12         96.85         97.52         5.44 o                         
  -7  -1  12        119.04        123.45        12.04 o                         
  -6  -1  12        163.32        175.33         6.90 o                         
  -5  -1  12        365.69        368.75        10.39 o                         
  -4  -1  12        254.65        267.23         8.60 o                         
  -3  -1  12          1.98          4.92         3.01 o                         
  -2  -1  12        272.03        271.23         7.07 o                         
  -1  -1  12         14.42          9.47         3.10 o                         
   0  -1  12         59.35         65.30         3.79 o                         
   1  -1  12        178.91        187.09         6.90 o                         
   2  -1  12        110.89        100.15         5.95 o                         
   3  -1  12         23.68         28.39         4.27 o                         
   4  -1  12          0.14         -0.56         4.54 o                         
   5  -1  12         72.23         80.78         8.10 o                         
   6  -1  12         34.14         55.61        12.89 o                         
  -9   0  12          0.66          0.62         5.17 o                         
  -8   0  12          1.96          7.10         4.96 o                         
  -7   0  12          0.05         -1.16         4.01 o                         
  -6   0  12          1.16         -1.07         4.60 o                         
  -5   0  12        128.19        135.67        11.86 o                         
  -4   0  12        193.32        186.11         6.59 o                         
  -3   0  12          0.28          0.64         3.04 o                         
  -2   0  12         36.12         37.15         3.06 o                         
  -1   0  12        524.74        517.10        10.69 o                         
   0   0  12         12.64         16.29         2.97 o                         
   1   0  12        200.92        177.72         6.92 o                         
   2   0  12        184.64        185.51         6.20 o                         
   3   0  12          0.40         -4.02         4.02 o                         
   4   0  12          4.36          8.80         4.70 o                         
   5   0  12         11.55         18.46         5.64 o                         
  -9   1  12          3.57         -3.70         5.05 o                         
  -8   1  12         21.35         22.48         4.31 o                         
  -7   1  12         47.43         54.98         4.15 o                         
  -6   1  12        197.11        213.62        14.81 o                         
  -5   1  12         25.92         33.14         3.81 o                         
  -4   1  12          0.04          1.41         3.16 o                         
  -3   1  12         86.30         92.47         4.29 o                         
  -2   1  12         79.06         66.67         4.48 o                         
  -1   1  12         48.25         50.69         7.58 o                         
   0   1  12         21.51         22.23         3.90 o                         
   1   1  12         63.45         77.75         4.98 o                         
   2   1  12          9.66         11.10         4.00 o                         
   3   1  12         34.90         36.10         4.32 o                         
   4   1  12         63.63         67.69         5.70 o                         
   5   1  12          3.86          5.77         5.47 o                         
  -8   2  12         11.57          3.98         5.71 o                         
  -7   2  12        202.00        198.38         6.46 o                         
  -6   2  12         14.91          6.49         3.99 o                         
  -5   2  12        125.21        134.49         6.41 o                         
  -4   2  12        141.48        127.63         4.62 o                         
  -3   2  12         26.52         32.97         3.26 o                         
  -2   2  12         28.41         33.44         2.90 o                         
  -1   2  12         97.82        108.15         4.57 o                         
   0   2  12         55.21         47.76         4.44 o                         
   1   2  12          0.74         -1.89         3.35 o                         
   2   2  12          0.82          1.50         3.68 o                         
   3   2  12          3.20          5.64         4.09 o                         
   4   2  12          1.96          2.24         5.38 o                         
  -7   3  12         90.42         91.52         6.22 o                         
  -6   3  12        230.71        261.29         7.14 o                         
  -5   3  12         53.71         67.74         5.49 o                         
  -4   3  12         17.80         17.13         4.62 o                         
  -3   3  12          4.23          6.29         3.36 o                         
  -2   3  12        167.02        176.15         6.29 o                         
  -1   3  12          4.87          1.76         3.10 o                         
   0   3  12        107.46        108.58         4.79 o                         
   1   3  12         53.71         59.54         4.29 o                         
   2   3  12          6.38          2.95         4.49 o                         
   3   3  12         48.79         54.68         9.03 o                         
  -6   4  12         25.37         30.32         4.81 o                         
  -5   4  12        104.22        100.18         5.28 o                         
  -4   4  12         57.08         67.19         5.12 o                         
  -3   4  12         19.80         22.62         3.61 o                         
  -2   4  12         24.74         22.57         3.49 o                         
  -1   4  12         21.15         16.28         3.45 o                         
   0   4  12          8.18         10.84         3.57 o                         
   1   4  12          0.15         -2.07         4.32 o                         
   2   4  12         85.38         94.08        10.15 o                         
  -5   5  12         10.14         12.34         5.19 o                         
  -4   5  12          2.60         -1.77         4.29 o                         
  -3   5  12         88.48         95.57         9.82 o                         
  -2   5  12          1.86         -6.06         6.06 o                         
  -1   5  12          0.14          0.03         4.24 o                         
   0   5  12          1.81         -1.47         5.00 o                         
  -3  -9  13         83.17         69.80        12.00 o                         
  -2  -9  13          5.82          5.66         5.29 o                         
  -1  -9  13         72.98         81.34         7.19 o                         
   0  -9  13        166.18        180.45         8.35 o                         
  -5  -8  13          8.07          9.51         5.32 o                         
  -4  -8  13          0.16         -1.67         9.10 o                         
  -3  -8  13         88.34         83.06         7.67 o                         
  -2  -8  13         60.33         68.46         5.90 o                         
  -1  -8  13         20.74         31.98         5.27 o                         
   0  -8  13         13.12         18.42         5.49 o                         
   1  -8  13         63.34         78.78         7.74 o                         
   2  -8  13        128.10        134.49        11.26 o                         
  -6  -7  13         49.35         59.75         7.27 o                         
  -5  -7  13          0.04         -0.70         4.32 o                         
  -4  -7  13          1.59         -0.88         3.95 o                         
  -3  -7  13         11.92         15.44         4.36 o                         
  -2  -7  13        233.35        250.30        18.20 o                         
  -1  -7  13         24.57         22.49         2.67 o                         
   0  -7  13        164.66        189.91         7.85 o                         
   1  -7  13          1.39          9.37         4.52 o                         
   2  -7  13         89.52         95.41         6.73 o                         
   3  -7  13        107.44         98.28         8.85 o                         
  -7  -6  13         54.62         44.69        11.35 o                         
  -6  -6  13          9.95         12.74         5.59 o                         
  -5  -6  13         12.83          3.44         4.92 o                         
  -4  -6  13         97.07         99.47         4.97 o                         
  -3  -6  13        274.96        293.68        10.19 o                         
  -2  -6  13         17.87         14.83         4.79 o                         
  -1  -6  13        246.21        239.01         6.92 o                         
   0  -6  13          0.26         -2.54         3.10 o                         
   1  -6  13         15.52         16.15         3.55 o                         
   2  -6  13         46.40         50.83         3.92 o                         
   3  -6  13          0.00          3.57         3.34 o                         
   4  -6  13         58.90         62.49         5.31 o                         
  -8  -5  13         27.95         25.35         4.68 o                         
  -7  -5  13          1.21          1.87         7.05 o                         
  -6  -5  13        269.65        265.34         9.84 o                         
  -5  -5  13         50.05         43.31         5.15 o                         
  -4  -5  13         24.15         22.49         4.53 o                         
  -3  -5  13         31.51         42.01         5.70 o                         
  -2  -5  13        273.73        277.94         8.84 o                         
  -1  -5  13         26.77         26.29         4.16 o                         
   0  -5  13          0.55         -1.44         3.28 o                         
   1  -5  13         26.78         36.43         3.95 o                         
   2  -5  13         42.41         46.79         4.07 o                         
   3  -5  13         19.27         24.68         4.12 o                         
   4  -5  13          3.08          4.87         5.04 o                         
  -8  -4  13          5.23          7.70         4.66 o                         
  -7  -4  13         12.23          8.35         6.67 o                         
  -6  -4  13          7.52         12.81         4.78 o                         
  -5  -4  13         54.22         54.83        10.16 o                         
  -4  -4  13        168.53        166.99         6.74 o                         
  -3  -4  13        103.77        102.27         5.97 o                         
  -2  -4  13         43.00         44.45         5.17 o                         
  -1  -4  13         82.10         80.87         4.94 o                         
   0  -4  13         17.50         19.65         4.12 o                         
   1  -4  13        104.72        105.70         4.69 o                         
   2  -4  13         67.78         75.48         4.68 o                         
   3  -4  13         15.72         24.07         4.41 o                         
   4  -4  13          2.80          3.51         3.96 o                         
   5  -4  13          2.46          3.22         7.63 o                         
  -8  -3  13         43.13         40.40         4.96 o                         
  -7  -3  13         18.56          4.53        13.15 o                         
  -6  -3  13        117.69        123.37         6.61 o                         
  -5  -3  13        280.57        285.41        12.85 o                         
  -4  -3  13         59.36         60.46         8.33 o                         
  -3  -3  13         83.65         86.28         4.91 o                         
  -2  -3  13        103.95         97.39         5.03 o                         
  -1  -3  13         75.64         77.87         4.61 o                         
   0  -3  13          8.64         10.40         4.39 o                         
   1  -3  13         13.06         18.04         4.11 o                         
   2  -3  13         21.14         21.59         3.77 o                         
   3  -3  13        110.46        124.07         7.65 o                         
   4  -3  13          0.07          2.14         4.38 o                         
   5  -3  13        101.68        123.61         8.21 o                         
  -8  -2  13        121.35        102.95         6.91 o                         
  -7  -2  13          9.66          9.53         7.03 o                         
  -6  -2  13         65.60         66.89         5.53 o                         
  -5  -2  13          2.78          6.78         4.44 o                         
  -4  -2  13        260.87        264.94         8.76 o                         
  -3  -2  13         28.14         30.66         6.04 o                         
  -2  -2  13          8.29          7.96         3.76 o                         
  -1  -2  13          0.02          0.55         3.61 o                         
   0  -2  13          1.74         -0.20         3.93 o                         
   1  -2  13         34.39         39.62         4.47 o                         
   2  -2  13          4.68          6.93         5.17 o                         
   3  -2  13          1.70          8.03         3.93 o                         
   4  -2  13         99.33        118.48         6.03 o                         
   5  -2  13          6.62          8.25         5.12 o                         
  -8  -1  13          0.28         -1.43         4.77 o                         
  -7  -1  13         50.12         52.61         7.81 o                         
  -6  -1  13          0.12         -0.61         4.63 o                         
  -5  -1  13         36.20         36.59         4.76 o                         
  -4  -1  13         15.47         20.89         3.91 o                         
  -3  -1  13        437.15        432.12        11.89 o                         
  -2  -1  13          2.97          0.66         3.35 o                         
  -1  -1  13         27.26         32.22         3.83 o                         
   0  -1  13        101.87         92.79         6.28 o                         
   1  -1  13        137.47        122.60         5.88 o                         
   2  -1  13          0.78         -0.53         4.23 o                         
   3  -1  13         93.30        102.91         7.37 o                         
   4  -1  13          0.53         -9.17         9.48 o                         
  -8   0  13          3.14         -0.45         5.15 o                         
  -7   0  13          8.50         12.97         5.52 o                         
  -6   0  13        109.19        123.58         8.30 o                         
  -5   0  13        242.85        270.13        11.09 o                         
  -4   0  13         48.65         43.58         4.22 o                         
  -3   0  13         82.01         83.46         5.75 o                         
  -2   0  13         48.24         51.45         4.11 o                         
  -1   0  13          0.85          3.02         3.48 o                         
   0   0  13          7.32          9.66         3.63 o                         
   1   0  13          0.65          3.40         3.66 o                         
   2   0  13         56.40         58.96         5.29 o                         
   3   0  13         19.07          9.87         6.34 o                         
   4   0  13          9.33         12.09         5.56 o                         
  -8   1  13          0.15          0.82         5.71 o                         
  -7   1  13          7.07          7.93         5.06 o                         
  -6   1  13          1.94          9.49         5.67 o                         
  -5   1  13          5.14          5.55         3.90 o                         
  -4   1  13         17.89         15.42         3.63 o                         
  -3   1  13         67.05         68.66         5.56 o                         
  -2   1  13         17.34         15.18         3.72 o                         
  -1   1  13         17.78         15.53         3.69 o                         
   0   1  13         24.72         27.41         3.58 o                         
   1   1  13         10.41          5.64         3.93 o                         
   2   1  13        111.63        114.19         5.66 o                         
   3   1  13         26.38         18.17         7.14 o                         
  -7   2  13         79.27         80.96         7.47 o                         
  -6   2  13        297.30        326.25        11.55 o                         
  -5   2  13         55.49         49.14         4.79 o                         
  -4   2  13         58.52         56.32         3.81 o                         
  -3   2  13          8.91          7.23         3.19 o                         
  -2   2  13        169.35        159.50         5.81 o                         
  -1   2  13         25.72         35.52         3.98 o                         
   0   2  13         56.70         58.53         4.48 o                         
   1   2  13        135.21        162.69         6.29 o                         
   2   2  13          0.74          3.49         4.90 o                         
   3   2  13         20.38         29.56         6.51 o                         
  -6   3  13         56.53         59.44         5.52 o                         
  -5   3  13        150.77        150.06        12.26 o                         
  -4   3  13        169.22        159.09         9.84 o                         
  -3   3  13          8.84          7.09         3.68 o                         
  -2   3  13         37.95         35.19         4.25 o                         
  -1   3  13         13.59         17.45         5.08 o                         
   0   3  13         12.51         10.81         4.67 o                         
   1   3  13          0.19          2.02         5.53 o                         
   2   3  13         80.10        102.28        13.36 o                         
  -4   4  13          1.06         -0.49         6.87 o                         
  -3   4  13         12.00          9.91         4.73 o                         
  -2   4  13          4.02          7.05         4.66 o                         
  -1   4  13          1.00          5.83         4.44 o                         
   0   4  13          0.89          3.86         5.04 o                         
  -3  -8  14          2.31          5.22         7.09 o                         
  -2  -8  14          0.02         -0.98         8.62 o                         
  -1  -8  14          0.46          2.32         5.56 o                         
   0  -8  14         27.63         39.71         6.23 o                         
  -5  -7  14         60.26         63.70         6.22 o                         
  -4  -7  14        172.66        189.91        13.84 o                         
  -3  -7  14         27.61          9.74         6.94 o                         
  -2  -7  14         60.72         56.98         4.73 o                         
  -1  -7  14          9.86         13.46         3.48 o                         
   0  -7  14         24.24         28.19         3.09 o                         
   1  -7  14         35.78         36.19         7.06 o                         
  -6  -6  14        164.48        180.84        13.08 o                         
  -5  -6  14         92.06        106.25         7.01 o                         
  -4  -6  14          0.98         -3.01         5.05 o                         
  -3  -6  14          3.71          7.22         4.34 o                         
  -2  -6  14         48.49         46.88         4.95 o                         
  -1  -6  14         19.79          8.89         6.40 o                         
   0  -6  14          0.43          3.96         5.00 o                         
   1  -6  14         34.54         34.41         3.77 o                         
   2  -6  14        190.21        201.63         8.93 o                         
  -7  -5  14         13.20          8.14        12.55 o                         
  -6  -5  14         22.76         19.27         5.23 o                         
  -5  -5  14         10.45         10.80         5.02 o                         
  -4  -5  14         24.67         18.06         5.16 o                         
  -3  -5  14          0.28         -4.64         4.66 o                         
  -2  -5  14        159.31        160.48         6.85 o                         
  -1  -5  14         10.94          5.91         4.24 o                         
   0  -5  14         39.44         47.65         4.32 o                         
   1  -5  14         92.16         94.57         5.27 o                         
   2  -5  14          0.55          5.83         4.18 o                         
   3  -5  14         11.34         16.12         5.11 o                         
  -7  -4  14        107.26        109.21         9.81 o                         
  -6  -4  14          0.19          7.41         5.07 o                         
  -5  -4  14         42.87         46.77         5.84 o                         
  -4  -4  14         22.40         19.32         4.74 o                         
  -3  -4  14          6.18          4.94         4.51 o                         
  -2  -4  14         98.20         96.40         6.25 o                         
  -1  -4  14         71.60         72.41         5.30 o                         
   0  -4  14          9.05         10.85         4.58 o                         
   1  -4  14        145.42        154.98         5.72 o                         
   2  -4  14          5.30          9.27         4.10 o                         
   3  -4  14          5.19          7.31         5.22 o                         
  -7  -3  14         31.82         38.60         7.88 o                         
  -6  -3  14          0.86          0.93         4.75 o                         
  -5  -3  14          7.60          9.99         5.00 o                         
  -4  -3  14          5.29          5.22         4.91 o                         
  -3  -3  14        110.12        110.68         6.14 o                         
  -2  -3  14          8.55         11.29         4.58 o                         
  -1  -3  14         88.58        100.79         7.42 o                         
   0  -3  14          9.26          9.07         4.53 o                         
   1  -3  14         47.42         41.25         4.76 o                         
   2  -3  14         37.69         40.89         5.60 o                         
   3  -3  14          0.37          7.62         5.80 o                         
  -7  -2  14         10.85         10.40         9.08 o                         
  -6  -2  14         62.31         51.71         6.00 o                         
  -5  -2  14         41.35         40.28         5.43 o                         
  -4  -2  14         89.70         87.02         9.13 o                         
  -3  -2  14          8.57         13.72         6.01 o                         
  -2  -2  14        132.83        135.59         6.81 o                         
  -1  -2  14         81.50         87.65         9.05 o                         
   0  -2  14        103.51         79.34         5.98 o                         
   1  -2  14         36.15         41.08         5.06 o                         
   2  -2  14         29.86         28.94         5.08 o                         
   3  -2  14         23.83         20.76         6.80 o                         
  -7  -1  14         14.74         10.93         7.13 o                         
  -6  -1  14        300.34        326.30        10.98 o                         
  -5  -1  14         71.38         73.74         7.37 o                         
  -4  -1  14        139.26        129.32         7.37 o                         
  -3  -1  14         69.63         77.75         5.54 o                         
  -2  -1  14          9.84          6.71         4.34 o                         
  -1  -1  14         74.87         82.63         5.61 o                         
   0  -1  14        178.36        190.59         7.59 o                         
   1  -1  14         84.78         99.89         7.73 o                         
   2  -1  14         14.56         18.26         5.18 o                         
   3  -1  14          0.16         -1.14         5.33 o                         
  -7   0  14          3.38         10.08         6.58 o                         
  -6   0  14         13.64         16.18         7.53 o                         
  -5   0  14         77.71         71.85         5.75 o                         
  -4   0  14          6.93         10.21         4.63 o                         
  -3   0  14          2.52          4.35         4.54 o                         
  -2   0  14         79.42         88.51         6.83 o                         
  -1   0  14          4.98          3.28         4.42 o                         
   0   0  14         15.17         21.12         4.87 o                         
   1   0  14         40.71         46.13         5.44 o                         
   2   0  14          1.38         -1.92         7.05 o                         
  -6   1  14         15.28          6.37        10.11 o                         
  -5   1  14          0.67         -1.64         4.54 o                         
  -4   1  14          0.76         -3.17         3.92 o                         
  -3   1  14        129.47        139.40         5.33 o                         
  -2   1  14          6.70          9.31         3.83 o                         
  -1   1  14          8.79          5.24         3.90 o                         
   0   1  14         21.73         24.11         4.41 o                         
   1   1  14          4.69          1.19         5.03 o                         
   2   1  14          4.35         10.58         5.54 o                         
  -5   2  14         97.48         93.19        12.45 o                         
  -4   2  14         56.96         60.35         5.93 o                         
  -3   2  14          7.66          2.46         4.92 o                         
  -2   2  14         30.80         37.17         7.59 o                         
  -1   2  14         12.66         16.95         4.72 o                         
   0   2  14          4.58          1.32         5.06 o                         
   1   2  14          2.50          0.51         5.49 o                         
  -3   3  14         32.07         40.83         5.95 o                         
  -2   3  14         30.90         35.81         6.00 o                         
  -4  -6  15         22.18         20.59         7.31 o                         
  -3  -6  15          7.52          8.68         5.83 o                         
  -2  -6  15         92.59        101.24         6.62 o                         
  -1  -6  15          2.79          1.45         5.15 o                         
   0  -6  15         16.57         15.20         5.87 o                         
  -5  -5  15        158.10        159.24        10.20 o                         
  -4  -5  15          3.42          2.86         5.72 o                         
  -3  -5  15         23.51         16.16         5.48 o                         
  -2  -5  15         30.48         28.06         5.49 o                         
  -1  -5  15          0.79         -5.05         5.05 o                         
   0  -5  15         34.08         35.16         5.68 o                         
   1  -5  15         22.43         17.68         6.82 o                         
  -6  -4  15          0.22          3.85         7.56 o                         
  -5  -4  15          8.84          7.78         6.88 o                         
  -4  -4  15          8.83          8.99         5.72 o                         
  -3  -4  15          1.12         -1.89         5.32 o                         
  -2  -4  15          0.99          4.56         4.50 o                         
  -1  -4  15          5.07          8.59         5.26 o                         
   0  -4  15          0.06         -5.05         5.05 o                         
   1  -4  15         22.92         23.70         7.06 o                         
  -6  -3  15         16.02         13.97         5.75 o                         
  -5  -3  15         37.04         43.41         9.82 o                         
  -4  -3  15         11.41          0.26         5.44 o                         
  -3  -3  15          0.00         -2.31         4.89 o                         
  -2  -3  15          0.00          2.87         4.82 o                         
  -1  -3  15         94.55         92.14         6.39 o                         
   0  -3  15         39.21         36.45         5.62 o                         
   1  -3  15          0.01          1.52         5.20 o                         
   2  -3  15         10.19          9.48         5.52 o                         
  -6  -2  15         29.10         36.47         6.47 o                         
  -5  -2  15        175.20        195.96        21.41 o                         
  -4  -2  15         85.52         89.15         6.51 o                         
  -3  -2  15          0.02         -1.90         4.96 o                         
  -2  -2  15         58.42         52.63         5.75 o                         
  -1  -2  15         16.49         11.24         4.64 o                         
   0  -2  15        337.36        342.39        17.17 o                         
   1  -2  15         31.62         40.74         5.77 o                         
  -6  -1  15         12.86         25.00         9.58 o                         
  -5  -1  15          5.70          0.46         5.66 o                         
  -4  -1  15          3.63          1.87         7.07 o                         
  -3  -1  15         71.62         72.44         8.38 o                         
  -2  -1  15          1.99          2.90         5.28 o                         
  -1  -1  15         27.18         22.92         5.62 o                         
   0  -1  15        105.73        113.58         6.85 o                         
   1  -1  15        107.59        113.51         7.08 o                         
  -5   0  15         11.11         16.31         7.06 o                         
  -4   0  15         14.90         14.40         5.66 o                         
  -3   0  15          0.09         -5.34         6.96 o                         
  -2   0  15         86.56         92.72         8.71 o                         
  -1   0  15         67.52         65.49         6.40 o                         
   0   0  15         17.18         23.09         5.75 o                         
  -4   1  15        162.30        154.15        17.15 o                         
  -3   1  15         14.58          7.95         6.32 o                         
  -2   1  15         55.22         62.95         6.39 o                         
  -1   1  15         14.58         11.94         8.81 o                         
  -2  -3  16         11.45          7.69         6.84 o                         
                                                                                
