# Supplementary material for: The influence of the axial group on the crystal structures of boron sub­phthalo­cy­an­ines
Source: Acta Crystallogr C Struct Chem. 2024 Sep 4;80(Pt 10):658–80. doi: 10.1107/S2053229624006934 (PMC11451016; doi:10.1107/S2053229624006934)
Supplement: Supplementary file 14 [file c-80-00658-d22123a_asup14.hkl]

data_d22123a_a                                                                  
_shelx_title ' d22123a_a.res in P2(1)/c'                                        
_shelx_refln_list_code          4                                               
_shelx_F_calc_maximum      156.10                                               
_exptl_crystal_F_000      1064.00                                               
_reflns_d_resolution_high  0.7697                                               
                                                                                
loop_                                                                           
 _space_group_symop_operation_xyz                                               
 'x, y, z'                                                                      
 '-x, y+1/2, -z+1/2'                                                            
 '-x, -y, -z'                                                                   
 'x, -y-1/2, z-1/2'                                                             
                                                                                
_cell_length_a    15.6713                                                       
_cell_length_b    11.1920                                                       
_cell_length_c    15.2363                                                       
_cell_angle_alpha  90.000                                                       
_cell_angle_beta  115.386                                                       
_cell_angle_gamma  90.000                                                       
                                                                                
_shelx_F_squared_multiplier     1.000                                           
                                                                                
loop_                                                                           
 _refln_index_h                                                                 
 _refln_index_k                                                                 
 _refln_index_l                                                                 
 _refln_F_squared_calc                                                          
 _refln_F_squared_meas                                                          
 _refln_F_squared_sigma                                                         
 _refln_observed_status                                                         
   2   0   0      11481.77      10052.25       548.87 o                         
   3   0   0        555.43        497.97        10.65 o                         
   4   0   0         90.95         93.00         4.56 o                         
   5   0   0          3.13          5.46         4.39 o                         
   6   0   0        521.50        572.08        19.10 o                         
   7   0   0        317.92        311.99         9.01 o                         
   8   0   0      13770.22      14525.48       300.57 o                         
   9   0   0         34.45         53.09         6.03 o                         
  10   0   0          5.77          6.34         8.12 o                         
  11   0   0        718.06        714.61        20.38 o                         
  12   0   0       3204.05       3066.28        71.96 o                         
  13   0   0        964.99        950.77        29.37 o                         
  14   0   0       1337.73       1364.14        49.93 o                         
  15   0   0        227.72        221.78        20.42 o                         
  16   0   0        182.54        193.75        22.71 o                         
  17   0   0         39.82         67.73        22.14 o                         
  18   0   0         40.59         56.46        30.68 o                         
   2   1   0       7526.66       6802.37       102.99 o                         
   3   1   0        821.01        750.91        12.18 o                         
   4   1   0       1570.72       1471.07        22.26 o                         
   5   1   0        909.35        886.93        14.71 o                         
   6   1   0          3.03         -3.37         3.37 o                         
   7   1   0        315.82        315.94         8.44 o                         
   8   1   0        599.78        639.34        12.72 o                         
   9   1   0        394.45        366.55         9.53 o                         
  10   1   0        825.03        836.82        15.01 o                         
  11   1   0        228.19        221.84         7.91 o                         
  12   1   0        418.45        370.55        10.51 o                         
  13   1   0       2988.92       2689.73        45.88 o                         
  14   1   0        290.83        265.16        12.59 o                         
  15   1   0          0.69          8.66        11.23 o                         
  16   1   0         71.37         69.44        14.99 o                         
  17   1   0         19.41         27.48        18.21 o                         
  18   1   0         15.62         30.67        22.22 o                         
   0   2   0       5362.37       5031.26       103.94 o                         
   1   2   0       6780.84       6264.02        88.47 o                         
   2   2   0        138.39        136.15         3.28 o                         
   3   2   0          0.31          6.01         3.63 o                         
   4   2   0       1974.55       2002.10        31.10 o                         
   5   2   0          0.18         -3.59         3.59 o                         
   6   2   0        648.88        741.92        12.50 o                         
   7   2   0       1084.92       1141.07        19.05 o                         
   8   2   0        296.51        342.13         7.53 o                         
   9   2   0         34.22         40.63         5.43 o                         
  10   2   0        222.34        227.11         7.59 o                         
  11   2   0        585.27        543.95        12.08 o                         
  12   2   0        293.35        265.16         9.51 o                         
  13   2   0         43.27         38.88         9.14 o                         
  14   2   0         31.68         16.17         9.68 o                         
  15   2   0         12.05         29.02        12.32 o                         
  16   2   0         10.04         10.46        15.11 o                         
  17   2   0         20.74         21.80        17.78 o                         
  18   2   0         53.43         41.72        24.92 o                         
   1   3   0       4484.41       4265.32        55.20 o                         
   2   3   0       4754.10       4448.41        67.85 o                         
   3   3   0        646.51        589.07         9.74 o                         
   4   3   0       2083.78       1989.66        33.66 o                         
   5   3   0        223.28        219.24         5.45 o                         
   6   3   0         69.46         62.92         3.90 o                         
   7   3   0        521.04        521.01        10.24 o                         
   8   3   0         65.92         77.68         4.68 o                         
   9   3   0        353.79        342.30         9.67 o                         
  10   3   0         45.70         61.87         6.32 o                         
  11   3   0          0.15         -6.01         6.01 o                         
  12   3   0        161.73        176.13        10.64 o                         
  13   3   0       1187.07       1043.79        22.17 o                         
  14   3   0          1.79          9.82         9.94 o                         
  15   3   0         16.42         24.54        14.21 o                         
  16   3   0         23.80         33.47        16.75 o                         
  17   3   0        231.30        264.42        27.51 o                         
   0   4   0      24366.10      21998.59       693.06 o                         
   1   4   0       4536.62       4415.71        62.76 o                         
   2   4   0         12.12          6.90         2.34 o                         
   3   4   0       1765.39       1721.42        28.14 o                         
   4   4   0       1975.60       2089.60        32.86 o                         
   5   4   0       1300.89       1352.50        20.38 o                         
   6   4   0       2137.26       2224.43        33.79 o                         
   7   4   0        448.87        479.37         9.60 o                         
   8   4   0        386.00        416.57         9.36 o                         
   9   4   0        337.07        323.39         8.25 o                         
  10   4   0        381.17        377.44         9.21 o                         
  11   4   0         48.43         58.75         7.75 o                         
  12   4   0       1022.32       1033.30        21.61 o                         
  13   4   0          2.86          8.46         9.32 o                         
  14   4   0        114.88        130.11        13.83 o                         
  15   4   0         25.24         25.30        13.02 o                         
  16   4   0         78.94         79.70        15.57 o                         
  17   4   0         34.43         46.79        18.67 o                         
   1   5   0       2925.19       2895.68        39.02 o                         
   2   5   0        275.74        264.22         5.02 o                         
   3   5   0       3238.03       3338.47        47.92 o                         
   4   5   0       1986.61       2136.15        32.35 o                         
   5   5   0       2313.81       2181.12        33.23 o                         
   6   5   0        422.91        441.19         8.68 o                         
   7   5   0        300.32        332.40         7.66 o                         
   8   5   0        642.15        645.73        13.78 o                         
   9   5   0         12.81         19.11         5.80 o                         
  10   5   0        334.49        328.12        10.15 o                         
  11   5   0        194.55        194.37         9.55 o                         
  12   5   0        266.25        301.87        12.32 o                         
  13   5   0         18.34         10.21        10.02 o                         
  14   5   0       1075.77        968.61        24.20 o                         
  15   5   0         78.33         87.07        14.09 o                         
  16   5   0          0.13          6.22        17.72 o                         
  17   5   0         29.97         34.01        27.35 o                         
   0   6   0        675.04        715.57        15.82 o                         
   1   6   0       2135.45       2156.84        30.46 o                         
   2   6   0       1216.41       1244.25        18.90 o                         
   3   6   0        390.39        411.09         7.83 o                         
   4   6   0        883.66        872.08        13.88 o                         
   5   6   0        432.39        466.65         9.17 o                         
   6   6   0       1103.60       1144.56        18.81 o                         
   7   6   0       1513.67       1524.93        24.52 o                         
   8   6   0        467.87        432.24        10.04 o                         
   9   6   0        345.22        343.25        11.45 o                         
  10   6   0        475.64        460.71        11.78 o                         
  11   6   0        417.22        400.65        13.47 o                         
  12   6   0          9.33          9.73         9.06 o                         
  13   6   0         49.84         41.55        11.54 o                         
  14   6   0        674.76        685.18        21.10 o                         
  15   6   0          8.43          7.15        15.59 o                         
  16   6   0          2.05         14.02        19.21 o                         
   1   7   0        113.41        128.41         4.24 o                         
   2   7   0       1035.68       1011.49        16.03 o                         
   3   7   0        567.06        598.25        11.03 o                         
   4   7   0         41.66         46.34         4.01 o                         
   5   7   0        101.92         96.58         4.57 o                         
   6   7   0        544.15        557.30        11.23 o                         
   7   7   0        686.65        686.68        16.08 o                         
   8   7   0         33.51         26.81         6.28 o                         
   9   7   0         47.49         34.96         7.21 o                         
  10   7   0         34.88         20.58         8.28 o                         
  11   7   0        157.68        169.54        13.82 o                         
  12   7   0        134.90        137.92        12.37 o                         
  13   7   0        221.23        206.15        13.53 o                         
  14   7   0          0.88         20.28        13.69 o                         
  15   7   0         20.57         30.25        16.38 o                         
  16   7   0         39.28         81.71        20.01 o                         
   0   8   0         46.56         43.37         8.23 o                         
   1   8   0        242.40        247.64         6.15 o                         
   2   8   0        303.71        304.83         6.87 o                         
   3   8   0          0.00         -3.88         3.88 o                         
   4   8   0        657.60        645.57        11.45 o                         
   5   8   0        556.79        547.71        10.34 o                         
   6   8   0        177.63        179.11         6.13 o                         
   7   8   0        975.58        944.54        17.80 o                         
   8   8   0         18.65         17.95         5.83 o                         
   9   8   0          0.03         -8.04         8.04 o                         
  10   8   0        350.89        372.40        12.66 o                         
  11   8   0        430.93        460.90        16.58 o                         
  12   8   0        292.02        307.42        18.05 o                         
  13   8   0         67.14         97.66        19.83 o                         
  14   8   0         22.01         24.99        15.57 o                         
  15   8   0         19.37         31.70        18.57 o                         
   1   9   0        821.27        842.84        16.12 o                         
   2   9   0        926.97        894.70        15.60 o                         
   3   9   0        479.75        473.50        11.48 o                         
   4   9   0          4.14          3.19         5.02 o                         
   5   9   0        930.07        924.53        21.56 o                         
   6   9   0         17.01         31.74         7.33 o                         
   7   9   0        155.93        144.38         8.73 o                         
   8   9   0          3.07         12.42         8.67 o                         
   9   9   0        461.78        430.39        14.57 o                         
  10   9   0        170.66        159.64        12.33 o                         
  11   9   0          5.15          9.67        12.34 o                         
  12   9   0         56.93         88.70        14.53 o                         
  13   9   0        191.67        204.38        17.51 o                         
  14   9   0         62.65         44.07        20.88 o                         
   0  10   0       1931.50       1943.29        58.63 o                         
   1  10   0         26.52         21.25         5.38 o                         
   2  10   0        294.74        269.38        14.31 o                         
   3  10   0        102.78        112.88        13.57 o                         
   4  10   0        574.59        571.26        17.39 o                         
   5  10   0        180.23        178.15        10.29 o                         
   6  10   0         62.86         65.72        11.03 o                         
   7  10   0        498.71        480.70        16.03 o                         
   8  10   0         29.96         15.61        11.01 o                         
   9  10   0         71.68         73.80        12.40 o                         
  10  10   0        127.95        132.87        14.22 o                         
  11  10   0          0.01        -12.04        13.74 o                         
  12  10   0          4.04         19.16        22.23 o                         
  13  10   0         21.87         31.56        18.70 o                         
   1  11   0        326.13        277.18        15.34 o                         
   2  11   0        681.59        669.60        24.55 o                         
   3  11   0         21.50         24.25        12.50 o                         
   4  11   0         12.48         -9.46        11.28 o                         
   5  11   0         41.11         36.85        10.84 o                         
   6  11   0         23.70         35.65        11.48 o                         
   7  11   0         16.48         -6.97        11.20 o                         
   8  11   0        129.04        131.13        13.80 o                         
   9  11   0         15.78         11.08        12.88 o                         
  10  11   0        166.69        161.76        15.71 o                         
  11  11   0         60.64         59.64        19.76 o                         
  12  11   0          2.94          4.29        23.44 o                         
   0  12   0         59.22         36.20        25.19 o                         
   1  12   0          7.03          3.80         6.81 o                         
   2  12   0          8.48         -8.19        10.85 o                         
   3  12   0        212.82        176.14        14.14 o                         
   4  12   0        143.79        152.47        16.58 o                         
   5  12   0         23.61          4.51        13.02 o                         
   6  12   0         56.44         57.70        14.26 o                         
   7  12   0          8.67         16.95        14.15 o                         
   8  12   0         43.86         37.21        15.18 o                         
   9  12   0         31.10         23.99        18.09 o                         
  10  12   0        127.86        139.88        25.18 o                         
   1  13   0          7.16        -18.45        18.97 o                         
   2  13   0        109.35         80.40        26.40 o                         
   3  13   0         74.45         55.29        14.35 o                         
   4  13   0          6.71        -15.11        15.11 o                         
   5  13   0         55.29         69.86        15.93 o                         
   6  13   0          0.15        -16.08        20.03 o                         
   7  13   0         77.47         60.87        23.03 o                         
   8  13   0         34.58         -9.98        24.28 o                         
   0  14   0          2.13         10.25        42.38 o                         
   1  14   0          7.04         23.05        32.05 o                         
   2  14   0        211.08        241.22        38.41 o                         
   3  14   0        119.46        102.96        30.09 o                         
   4  14   0         60.04         11.83        25.65 o                         
 -18   1   1          5.63         -8.93        20.03 o                         
 -17   1   1        192.52        237.49        17.66 o                         
 -16   1   1        156.42        132.39        14.17 o                         
 -15   1   1        387.58        319.84        16.11 o                         
 -14   1   1        468.58        476.45        15.71 o                         
 -13   1   1          1.37         19.18         7.72 o                         
 -12   1   1        786.46        820.10        16.48 o                         
 -11   1   1        196.19        211.48         9.75 o                         
 -10   1   1         16.87         26.61         5.65 o                         
  -9   1   1         34.30         41.46         4.62 o                         
  -8   1   1        453.25        498.92        10.81 o                         
  -7   1   1        347.79        425.73         8.99 o                         
  -6   1   1       3365.78       3386.03        50.30 o                         
  -5   1   1       1006.20        871.33        13.93 o                         
  -4   1   1       5672.73       5232.89        74.21 o                         
  -3   1   1       4614.20       4368.53        66.52 o                         
  -2   1   1       1844.59       1656.70        26.48 o                         
  -1   1   1         68.16         62.09         2.66 o                         
   0   1   1       4858.38       4429.56        98.98 o                         
   1   1   1        285.56        246.90         4.28 o                         
   3   1   1        220.90        201.51         5.21 o                         
   4   1   1        659.89        598.93         9.52 o                         
   5   1   1        543.44        599.66         9.81 o                         
   6   1   1       1673.77       1691.61        24.99 o                         
   7   1   1        202.17        209.03         5.46 o                         
   8   1   1         86.12        113.50         5.35 o                         
   9   1   1          1.95          9.32         5.06 o                         
  10   1   1          4.35          4.95         5.66 o                         
  11   1   1        525.00        560.34        12.81 o                         
  12   1   1         18.00         11.59         7.44 o                         
  13   1   1         18.92          4.11         8.63 o                         
  14   1   1         91.92        101.97        11.22 o                         
  15   1   1        991.86        950.70        27.30 o                         
  16   1   1          0.75        -14.54        14.91 o                         
  17   1   1         65.97         40.19        18.97 o                         
 -18   2   1         47.75         54.49        20.66 o                         
 -17   2   1         17.75         19.74        18.30 o                         
 -16   2   1        395.98        345.37        17.93 o                         
 -15   2   1        281.22        320.53        15.88 o                         
 -14   2   1        290.87        307.84        13.40 o                         
 -13   2   1       2499.68       2323.34        40.23 o                         
 -12   2   1         22.45          3.17         7.05 o                         
 -11   2   1          0.05         -5.77         5.77 o                         
 -10   2   1        308.10        305.00         8.45 o                         
  -9   2   1        297.34        277.40         7.16 o                         
  -8   2   1        209.51        271.54         6.68 o                         
  -7   2   1         13.78         16.26         4.12 o                         
  -6   2   1       3291.69       3380.69        52.17 o                         
  -5   2   1        532.57        515.20        11.79 o                         
  -4   2   1       4226.32       3930.04        60.14 o                         
  -3   2   1       5609.30       5269.01        80.20 o                         
  -2   2   1       1176.93       1090.70        17.11 o                         
  -1   2   1       5868.77       5392.74        78.84 o                         
   0   2   1       4025.20       3618.24        53.06 o                         
   2   2   1      18867.29      17195.54       468.84 o                         
   3   2   1       2822.43       2617.11        41.85 o                         
   4   2   1        293.01        327.19         6.81 o                         
   5   2   1       1222.79       1297.77        21.69 o                         
   6   2   1       2696.19       2804.65        41.97 o                         
   7   2   1       2537.18       2488.24        40.63 o                         
   8   2   1        294.93        343.53         8.42 o                         
   9   2   1        252.26        271.84         7.66 o                         
  10   2   1        186.93        170.85         8.13 o                         
  11   2   1        887.10        877.74        17.54 o                         
  12   2   1        116.71        128.53        10.23 o                         
  13   2   1        649.28        580.53        15.28 o                         
  14   2   1          8.89         26.36        12.62 o                         
  15   2   1          0.42          8.20        13.32 o                         
  16   2   1        142.86        168.63        16.15 o                         
  17   2   1         69.31         68.50        21.99 o                         
 -18   3   1         98.27         77.14        26.54 o                         
 -17   3   1          4.87         12.19        16.07 o                         
 -16   3   1          9.98         39.79        15.70 o                         
 -15   3   1          0.43         17.90        11.35 o                         
 -14   3   1        610.28        668.56        16.93 o                         
 -13   3   1        113.77        115.26         9.55 o                         
 -12   3   1       1349.39       1279.04        26.41 o                         
 -11   3   1        508.53        500.26        11.60 o                         
 -10   3   1         65.05         66.30         5.44 o                         
  -9   3   1        186.54        218.06         6.56 o                         
  -8   3   1        325.63        332.85         7.44 o                         
  -7   3   1        331.13        394.03         8.54 o                         
  -6   3   1         88.82         89.74         4.83 o                         
  -5   3   1        114.42         88.09         4.21 o                         
  -4   3   1         39.35         53.65         3.76 o                         
  -3   3   1       4632.43       4390.62        69.74 o                         
  -2   3   1       2105.83       2058.89        29.58 o                         
   1   3   1      15918.14      15218.50       222.05 o                         
   2   3   1       1094.41       1061.17        15.21 o                         
   3   3   1       4503.95       4386.79        64.55 o                         
   4   3   1        509.83        476.13         8.15 o                         
   5   3   1        635.24        680.11        11.91 o                         
   6   3   1       2582.56       2594.87        40.60 o                         
   7   3   1         70.79        100.09         4.75 o                         
   8   3   1        164.72        197.15         8.31 o                         
   9   3   1        485.04        506.98        10.43 o                         
  10   3   1         79.69         86.43         6.63 o                         
  11   3   1         47.31         39.95         6.80 o                         
  12   3   1       1108.30       1056.95        24.05 o                         
  13   3   1         30.76         38.37        11.12 o                         
  14   3   1          4.52          8.21        10.62 o                         
  15   3   1         86.17         98.00        12.83 o                         
  16   3   1        111.27        137.75        16.80 o                         
  17   3   1          3.65        -22.33        23.69 o                         
 -18   4   1         28.09         27.17        23.28 o                         
 -17   4   1        121.25        167.48        18.81 o                         
 -16   4   1         95.44         63.55        16.05 o                         
 -15   4   1        104.05         76.24        13.94 o                         
 -14   4   1        333.30        341.03        14.06 o                         
 -13   4   1       1977.85       1825.73        34.85 o                         
 -12   4   1       4952.65       4867.21        79.45 o                         
 -11   4   1        984.54        950.57        18.71 o                         
 -10   4   1       1635.49       1684.23        26.37 o                         
  -9   4   1          2.47         -4.87         4.87 o                         
  -8   4   1        154.28        135.78         6.05 o                         
  -7   4   1        357.47        361.49         7.96 o                         
  -6   4   1        142.00        133.74         4.80 o                         
  -5   4   1       1392.01       1469.75        23.76 o                         
  -4   4   1       2438.30       2527.27        37.83 o                         
  -3   4   1        794.24        802.85        12.66 o                         
  -2   4   1       9573.88       9451.56       138.23 o                         
  -1   4   1       2285.37       2109.13        31.38 o                         
   0   4   1        351.12        322.24         6.05 o                         
   1   4   1        782.85        775.83        13.92 o                         
   2   4   1       9793.41       9509.66       134.35 o                         
   3   4   1        461.35        464.65         9.51 o                         
   4   4   1          0.90          1.88         3.07 o                         
   5   4   1          6.75          3.09         3.15 o                         
   6   4   1        105.02         99.42         4.48 o                         
   7   4   1        617.54        639.17        11.82 o                         
   8   4   1        641.12        659.63        13.20 o                         
   9   4   1        689.86        668.80        12.76 o                         
  10   4   1        496.94        493.64        11.28 o                         
  11   4   1        171.37        201.06         9.45 o                         
  12   4   1        654.43        616.46        15.34 o                         
  13   4   1          2.80          5.65         9.71 o                         
  14   4   1         18.21         25.97        11.18 o                         
  15   4   1          0.02         22.90        12.97 o                         
  16   4   1          2.56         22.66        16.81 o                         
  17   4   1          0.75         37.59        30.29 o                         
 -17   5   1          8.47         15.57        24.02 o                         
 -16   5   1         59.68         76.73        15.94 o                         
 -15   5   1        358.75        363.27        20.60 o                         
 -14   5   1         49.86         50.50        11.79 o                         
 -13   5   1         16.42         14.46        10.64 o                         
 -12   5   1        337.19        367.23        12.46 o                         
 -11   5   1       2262.47       2081.53        36.28 o                         
 -10   5   1        119.04        129.29         9.95 o                         
  -9   5   1        225.88        230.18         8.29 o                         
  -8   5   1         12.22          3.34         5.25 o                         
  -7   5   1        326.07        359.21         8.88 o                         
  -6   5   1          1.22         -3.91         3.91 o                         
  -5   5   1          6.23          6.81         3.47 o                         
  -4   5   1          9.40          0.58         3.33 o                         
  -3   5   1        277.31        267.29         5.66 o                         
  -2   5   1        132.32        140.51         3.78 o                         
  -1   5   1        717.66        728.59        10.71 o                         
   0   5   1        160.61        171.83         4.09 o                         
   1   5   1       2972.18       2882.54        40.05 o                         
   2   5   1        675.72        679.21        11.55 o                         
   3   5   1       1897.21       1868.34        28.39 o                         
   4   5   1        183.19        174.40         4.89 o                         
   5   5   1       1518.68       1634.12        24.41 o                         
   6   5   1        147.17        170.37         5.41 o                         
   7   5   1        602.95        632.79        12.37 o                         
   8   5   1        530.46        529.82        10.66 o                         
   9   5   1        208.26        184.42         7.14 o                         
  10   5   1        179.24        182.89         8.18 o                         
  11   5   1        857.08        844.67        18.13 o                         
  12   5   1        265.76        275.11        11.92 o                         
  13   5   1        132.82        128.03        10.81 o                         
  14   5   1          0.11          7.58        10.93 o                         
  15   5   1        102.85        114.19        14.60 o                         
  16   5   1          5.38          3.25        17.72 o                         
 -17   6   1         21.68         33.70        22.35 o                         
 -16   6   1         11.74         18.52        17.08 o                         
 -15   6   1        114.28        139.65        14.97 o                         
 -14   6   1          0.91         14.26        13.04 o                         
 -13   6   1        480.31        510.86        18.01 o                         
 -12   6   1        340.00        355.76        13.22 o                         
 -11   6   1        526.58        495.00        14.21 o                         
 -10   6   1         34.58         26.46         7.45 o                         
  -9   6   1        517.26        544.15        11.76 o                         
  -8   6   1          2.64         12.73         5.77 o                         
  -7   6   1        927.71        939.15        17.11 o                         
  -6   6   1        483.37        501.32        12.82 o                         
  -5   6   1         42.16         64.93         6.68 o                         
  -4   6   1        334.86        360.96         7.82 o                         
  -3   6   1       4204.79       4174.62        59.88 o                         
  -2   6   1        804.01        763.49        12.79 o                         
  -1   6   1       4812.62       4852.15        67.01 o                         
   0   6   1          9.82          7.12         2.57 o                         
   1   6   1        413.90        418.87         8.17 o                         
   2   6   1        760.01        718.11        12.92 o                         
   3   6   1         48.10         60.55         3.92 o                         
   4   6   1        727.51        740.81        12.26 o                         
   5   6   1        700.65        705.17        12.85 o                         
   6   6   1         48.28         45.44         4.45 o                         
   7   6   1       1096.39       1061.24        17.46 o                         
   8   6   1        415.52        421.57        10.13 o                         
   9   6   1        847.77        804.61        16.87 o                         
  10   6   1          5.41          4.16         7.22 o                         
  11   6   1         55.96         47.94         8.35 o                         
  12   6   1          0.45          6.75         9.43 o                         
  13   6   1         15.13         32.37        11.73 o                         
  14   6   1         72.51         91.39        12.96 o                         
  15   6   1         30.49         35.01        14.52 o                         
  16   6   1         11.58         30.83        19.29 o                         
 -16   7   1         32.24         53.35        20.60 o                         
 -15   7   1         50.37         44.11        14.71 o                         
 -14   7   1        127.81        128.45        15.15 o                         
 -13   7   1        295.06        312.91        14.66 o                         
 -12   7   1        599.70        604.12        16.98 o                         
 -11   7   1         21.79         24.16         9.74 o                         
 -10   7   1       1750.65       1654.17        32.72 o                         
  -9   7   1         21.49         13.51         6.96 o                         
  -8   7   1        397.58        415.74        10.60 o                         
  -7   7   1        798.74        809.82        15.18 o                         
  -6   7   1       1101.86       1171.43        18.26 o                         
  -5   7   1         20.67         16.80         4.39 o                         
  -4   7   1         90.73        105.86         4.94 o                         
  -3   7   1         69.50         61.50         4.82 o                         
  -2   7   1         10.24         12.57         3.82 o                         
  -1   7   1       2948.73       2966.42        43.07 o                         
   0   7   1        727.03        688.70        11.17 o                         
   1   7   1        355.86        347.06         7.76 o                         
   2   7   1         47.76         46.12         5.35 o                         
   3   7   1         46.84         54.76         5.27 o                         
   4   7   1        138.91        154.82         6.08 o                         
   5   7   1          2.27          7.66         4.81 o                         
   6   7   1        245.36        248.85         7.69 o                         
   7   7   1        221.37        235.42         7.96 o                         
   8   7   1        117.00         97.93         6.48 o                         
   9   7   1        732.33        676.98        14.65 o                         
  10   7   1         60.22         69.69         8.95 o                         
  11   7   1          5.14          8.95         9.31 o                         
  12   7   1          0.08          1.79        10.04 o                         
  13   7   1         93.73         99.37        13.08 o                         
  14   7   1        206.57        240.72        17.23 o                         
  15   7   1         23.61         37.39        17.71 o                         
 -15   8   1         31.88          8.31        19.28 o                         
 -14   8   1        122.20        125.97        14.95 o                         
 -13   8   1          4.68          2.76        12.51 o                         
 -12   8   1         58.10         71.03        13.42 o                         
 -11   8   1        111.03        127.58        11.15 o                         
 -10   8   1        396.80        373.53        13.64 o                         
  -9   8   1        273.68        259.48        11.78 o                         
  -8   8   1         18.62         18.02         6.84 o                         
  -7   8   1          4.79          2.74         6.17 o                         
  -6   8   1          3.24          4.08         5.46 o                         
  -5   8   1          0.14         -0.71         4.85 o                         
  -4   8   1        319.56        327.19         7.88 o                         
  -3   8   1        218.80        219.12         6.88 o                         
  -2   8   1        644.90        642.01        12.35 o                         
  -1   8   1        514.54        492.79         9.41 o                         
   0   8   1          9.56         18.63         3.84 o                         
   1   8   1        136.27        157.60         6.51 o                         
   2   8   1          3.39         11.03         4.88 o                         
   3   8   1        301.16        326.75         8.24 o                         
   4   8   1          2.17          1.68         5.11 o                         
   5   8   1          2.56          0.32         5.36 o                         
   6   8   1         25.94         21.03         6.06 o                         
   7   8   1         99.43         98.33         7.28 o                         
   8   8   1         63.96         55.80         8.16 o                         
   9   8   1        651.29        629.62        16.56 o                         
  10   8   1         95.39        121.67        11.14 o                         
  11   8   1        581.91        574.40        18.48 o                         
  12   8   1         79.03         92.48        13.83 o                         
  13   8   1          8.80         30.68        19.34 o                         
  14   8   1          3.44         -5.93        21.15 o                         
 -14   9   1         95.65         43.80        17.83 o                         
 -13   9   1         17.50         17.40        13.25 o                         
 -12   9   1         44.37         21.66        13.18 o                         
 -11   9   1        103.81        129.03        14.32 o                         
 -10   9   1         88.44         78.84         9.82 o                         
  -9   9   1        151.35        151.90         9.84 o                         
  -8   9   1         28.47         30.85         7.91 o                         
  -7   9   1        174.47        182.69         8.90 o                         
  -6   9   1          3.61         10.25         7.40 o                         
  -5   9   1        145.32        137.51         7.70 o                         
  -4   9   1        287.38        297.03         8.77 o                         
  -3   9   1         51.22         45.19         6.19 o                         
  -2   9   1        405.18        422.88        10.26 o                         
  -1   9   1          6.76         -2.60         4.34 o                         
   0   9   1        198.05        200.49         7.52 o                         
   1   9   1        274.17        269.90         8.48 o                         
   2   9   1       1071.42       1063.60        20.85 o                         
   3   9   1         39.37         45.52         7.67 o                         
   4   9   1          1.80         -7.98         7.98 o                         
   5   9   1         90.91         96.09         9.19 o                         
   6   9   1       1116.01       1110.74        23.80 o                         
   7   9   1         48.28         44.63         9.36 o                         
   8   9   1        138.99        149.82        11.87 o                         
   9   9   1         74.16         67.18        10.81 o                         
  10   9   1         86.61         85.69        13.52 o                         
  11   9   1         38.16         55.93        13.30 o                         
  12   9   1        345.10        368.08        18.07 o                         
  13   9   1        111.37         96.61        22.85 o                         
 -13  10   1         69.57         68.40        20.03 o                         
 -12  10   1          2.93          2.38        14.45 o                         
 -11  10   1        175.19        209.42        15.06 o                         
 -10  10   1          8.99         15.38         7.07 o                         
  -9  10   1        362.98        380.07        14.62 o                         
  -8  10   1          0.65         -1.99         7.12 o                         
  -7  10   1         80.17         54.29         6.92 o                         
  -6  10   1        238.89        183.80         8.55 o                         
  -5  10   1        130.90        130.90         6.94 o                         
  -4  10   1        344.42        338.97        10.36 o                         
  -3  10   1       1284.72       1317.35        30.15 o                         
  -2  10   1         18.52         19.73         5.94 o                         
  -1  10   1        206.90        196.49        10.40 o                         
   0  10   1        275.58        264.75        11.79 o                         
   1  10   1         71.62         74.10         8.74 o                         
   2  10   1         52.01         34.07         9.56 o                         
   3  10   1         48.65         52.72        10.20 o                         
   4  10   1         67.37         64.38         9.37 o                         
   5  10   1        701.32        672.29        16.13 o                         
   6  10   1        225.97        245.71        21.43 o                         
   7  10   1        162.59        165.29        12.14 o                         
   8  10   1          0.18         11.20        11.10 o                         
   9  10   1          1.62          8.20        11.41 o                         
  10  10   1        167.45        167.21        13.90 o                         
  11  10   1        193.67        219.28        16.85 o                         
  12  10   1         41.92         45.84        20.14 o                         
 -12  11   1          7.11         34.98        19.82 o                         
 -11  11   1         21.31         38.54        18.97 o                         
 -10  11   1        163.82        165.36        15.72 o                         
  -9  11   1        199.79        197.25        14.44 o                         
  -8  11   1        114.82        111.86        18.63 o                         
  -7  11   1          8.30         -4.32        12.39 o                         
  -6  11   1        293.98        293.32        15.88 o                         
  -5  11   1         52.32         72.03        10.12 o                         
  -4  11   1        149.05        125.73         8.98 o                         
  -3  11   1        503.09        530.05        17.59 o                         
  -2  11   1          1.60         -7.02         9.33 o                         
  -1  11   1        178.43        154.25        12.27 o                         
   0  11   1        173.33        163.91        10.89 o                         
   1  11   1        460.15        452.85        16.43 o                         
   2  11   1         97.96        103.52        10.85 o                         
   3  11   1         22.29         20.66         9.79 o                         
   4  11   1        188.78        180.18        12.36 o                         
   5  11   1        148.05        160.55        14.73 o                         
   6  11   1          2.36          6.42        11.27 o                         
   7  11   1        167.05        178.57        13.49 o                         
   8  11   1         22.00         21.17        15.71 o                         
   9  11   1         38.76         48.12        12.77 o                         
  10  11   1        135.80        132.33        16.54 o                         
  11  11   1        180.22        253.73        20.62 o                         
 -10  12   1         45.82         28.76        18.63 o                         
  -9  12   1         13.60         23.65        19.40 o                         
  -8  12   1         45.26         39.59        14.23 o                         
  -7  12   1         47.33         22.68        13.32 o                         
  -6  12   1          5.25          3.98        13.21 o                         
  -5  12   1        286.38        285.06        19.81 o                         
  -4  12   1         12.21         12.99        10.45 o                         
  -3  12   1        186.43        198.08        18.49 o                         
  -2  12   1         14.87         14.90         7.12 o                         
  -1  12   1         28.73         40.68        16.98 o                         
   0  12   1         46.46         28.85        11.32 o                         
   1  12   1          0.58         -8.77        10.44 o                         
   2  12   1          0.02        -13.20        13.20 o                         
   3  12   1         20.97         29.59        12.19 o                         
   4  12   1         30.69          4.28        13.94 o                         
   5  12   1         54.00         56.09        14.15 o                         
   6  12   1        217.27        204.83        16.60 o                         
   7  12   1          4.66          1.74        15.45 o                         
   8  12   1        565.43        582.19        31.30 o                         
   9  12   1         16.72         10.25        20.18 o                         
  -8  13   1          2.07         -8.66        19.94 o                         
  -7  13   1         68.38         58.47        22.81 o                         
  -6  13   1          9.31         -1.83        15.81 o                         
  -5  13   1        129.97        101.47        20.15 o                         
  -4  13   1         38.53         -2.13        20.08 o                         
  -3  13   1         58.88         31.41        21.83 o                         
  -2  13   1        295.23        342.38        24.09 o                         
  -1  13   1         30.59         28.65        19.10 o                         
   0  13   1         17.16         21.90        11.72 o                         
   1  13   1          0.00         -8.87        12.97 o                         
   2  13   1         31.78         15.30        13.18 o                         
   3  13   1          5.20          1.21        15.94 o                         
   4  13   1         53.53         45.83        15.18 o                         
   5  13   1         19.33         21.13        17.69 o                         
   6  13   1         12.79         18.28        20.93 o                         
   7  13   1        290.89        317.78        33.91 o                         
  -5  14   1         18.85        -21.88        29.82 o                         
  -4  14   1         37.22          7.28        31.10 o                         
  -3  14   1         62.07         39.33        25.50 o                         
  -2  14   1         22.27        -21.24        28.97 o                         
  -1  14   1        224.69        201.96        52.50 o                         
   0  14   1          0.13        -25.94        31.71 o                         
   1  14   1         33.54         17.67        26.67 o                         
   2  14   1          5.61         11.72        27.20 o                         
   3  14   1         33.54         34.41        36.30 o                         
   4  14   1          1.98         16.57        35.49 o                         
 -19   0   2         19.70         34.61        29.70 o                         
 -18   0   2          2.87        -11.16        25.83 o                         
 -17   0   2        226.70        221.43        25.11 o                         
 -16   0   2        491.32        400.35        28.74 o                         
 -15   0   2          2.26         -2.62        25.92 o                         
 -14   0   2       1422.17       1438.53        42.84 o                         
 -13   0   2         44.31         31.23        11.12 o                         
 -12   0   2        230.01        258.18        13.45 o                         
 -11   0   2        557.26        579.35        17.36 o                         
 -10   0   2       1642.75       1658.35        37.14 o                         
  -9   0   2       1157.91       1238.28        28.86 o                         
  -8   0   2       1184.06       1284.19        29.06 o                         
  -7   0   2       1074.73       1167.32        28.55 o                         
  -6   0   2          9.03         22.14         4.58 o                         
  -5   0   2         42.03         48.87         7.20 o                         
  -4   0   2       3916.16       3725.06        72.73 o                         
  -2   0   2      10009.45       9090.64       221.94 o                         
  -1   0   2        478.56        405.81        11.79 o                         
   1   0   2       9481.61       8350.08       203.91 o                         
   2   0   2       1626.12       1425.41        27.98 o                         
   3   0   2        846.80        887.32        17.98 o                         
   4   0   2       3842.66       3680.26        71.87 o                         
   5   0   2       1289.80       1346.41        27.35 o                         
   6   0   2        624.74        666.48        17.74 o                         
   7   0   2         17.83          7.72         5.84 o                         
   8   0   2          0.41          9.58         6.59 o                         
   9   0   2       1723.27       1796.98        43.28 o                         
  10   0   2        268.59        274.52        19.30 o                         
  11   0   2        183.04        133.00        11.03 o                         
  12   0   2         58.62         34.17        11.44 o                         
  13   0   2        127.17        119.99        14.06 o                         
  14   0   2         36.44         25.26        15.93 o                         
  15   0   2        243.21        326.02        21.12 o                         
  16   0   2         26.75          8.89        24.38 o                         
  17   0   2        301.05        334.99        36.59 o                         
 -19   1   2         77.37         91.67        25.44 o                         
 -18   1   2         19.58         24.05        18.69 o                         
 -17   1   2          0.02          8.37        16.60 o                         
 -16   1   2         57.94         78.11        14.46 o                         
 -15   1   2          6.15          7.61        11.72 o                         
 -14   1   2        360.39        334.27        12.22 o                         
 -13   1   2       1844.67       1709.55        30.71 o                         
 -12   1   2        394.10        366.39        11.28 o                         
 -11   1   2        645.46        627.78        13.41 o                         
 -10   1   2         89.69         89.46         5.44 o                         
  -9   1   2        100.33         95.95         4.97 o                         
  -8   1   2          0.05         -3.72         4.41 o                         
  -7   1   2        179.59        158.63         4.87 o                         
  -6   1   2        127.68        135.08         5.18 o                         
  -5   1   2        815.26        799.62        12.92 o                         
  -4   1   2        194.45        167.88         4.26 o                         
  -3   1   2      15593.23      14364.86       392.06 o                         
  -2   1   2       1986.86       1832.74        30.56 o                         
  -1   1   2       4091.82       3756.21        65.04 o                         
   0   1   2        817.70        740.99        13.92 o                         
   1   1   2        472.95        480.21         7.63 o                         
   2   1   2        984.77        927.07        13.65 o                         
   3   1   2        157.83        150.88         4.22 o                         
   4   1   2        429.20        422.62         7.32 o                         
   5   1   2        275.39        252.27         5.52 o                         
   6   1   2         40.15         41.77         3.72 o                         
   7   1   2        300.38        353.27         7.61 o                         
   8   1   2         60.32         60.91         4.65 o                         
   9   1   2          5.09         14.18         5.00 o                         
  10   1   2         20.32         19.30         5.77 o                         
  11   1   2          7.18         -0.14         7.23 o                         
  12   1   2          5.61          4.74         7.81 o                         
  13   1   2         35.31         35.18        10.17 o                         
  14   1   2         15.99         13.34        10.92 o                         
  15   1   2         24.99         33.08        15.05 o                         
  16   1   2          0.89         -2.41        16.14 o                         
  17   1   2         12.76         28.34        22.65 o                         
 -19   2   2         35.51        -37.52        41.20 o                         
 -18   2   2        144.82        164.05        19.09 o                         
 -17   2   2         20.20         17.65        14.03 o                         
 -16   2   2        132.27        134.57        13.90 o                         
 -15   2   2         89.14         82.98        13.44 o                         
 -14   2   2        131.55        113.10        10.01 o                         
 -13   2   2        203.72        201.34         9.68 o                         
 -12   2   2        166.49        160.38        11.58 o                         
 -11   2   2        489.28        475.90        11.15 o                         
 -10   2   2        330.10        342.13         8.76 o                         
  -9   2   2          0.00          8.78         4.36 o                         
  -8   2   2       1341.12       1465.70        22.38 o                         
  -7   2   2        328.51        308.94         6.60 o                         
  -6   2   2       4034.23       4096.77        65.50 o                         
  -5   2   2        348.43        352.86         7.47 o                         
  -4   2   2        272.78        243.70         5.26 o                         
  -3   2   2       1923.22       1888.58        29.15 o                         
  -2   2   2          8.84          7.71         2.07 o                         
  -1   2   2       1236.98       1084.30        18.45 o                         
   0   2   2      13816.01      12833.26       286.10 o                         
   1   2   2       2388.95       2290.65        35.15 o                         
   2   2   2        275.62        289.07         5.90 o                         
   3   2   2        408.22        383.23         6.78 o                         
   4   2   2        132.10        118.50         4.43 o                         
   5   2   2       1543.73       1554.21        24.61 o                         
   6   2   2        319.58        363.86         7.25 o                         
   7   2   2        429.50        384.83         8.15 o                         
   8   2   2         89.01        102.38         5.51 o                         
   9   2   2        565.83        571.63        11.97 o                         
  10   2   2        111.35        106.24         6.71 o                         
  11   2   2        550.22        537.59        13.25 o                         
  12   2   2          0.04          5.54         8.32 o                         
  13   2   2        172.75        166.66        10.42 o                         
  14   2   2         50.45         24.03        12.13 o                         
  15   2   2        105.21        108.35        15.00 o                         
  16   2   2         45.34         32.36        17.05 o                         
  17   2   2          1.41         22.38        22.35 o                         
 -18   3   2          0.13          5.73        18.41 o                         
 -17   3   2         25.09         39.03        16.62 o                         
 -16   3   2          6.80          0.69        12.52 o                         
 -15   3   2         53.98         65.66        15.82 o                         
 -14   3   2         17.29         17.68         9.60 o                         
 -13   3   2        379.91        392.14        12.77 o                         
 -12   3   2        343.41        312.58        10.60 o                         
 -11   3   2          5.95         11.61         5.89 o                         
 -10   3   2       1325.16       1291.60        21.74 o                         
  -9   3   2         33.47         43.43         5.24 o                         
  -8   3   2        587.35        609.79        11.12 o                         
  -7   3   2        367.93        404.76         8.21 o                         
  -6   3   2       1630.51       1681.90        26.89 o                         
  -5   3   2        971.04       1005.23        16.60 o                         
  -4   3   2        152.10        152.50         6.12 o                         
  -3   3   2       2914.21       2740.29        42.09 o                         
  -2   3   2      20294.97      18573.41       337.55 o                         
  -1   3   2       2946.89       2858.39        40.77 o                         
   0   3   2        454.30        414.62         6.94 o                         
   1   3   2        721.45        750.32        11.08 o                         
   2   3   2       2091.93       2168.90        32.32 o                         
   3   3   2       2273.56       2272.45        35.17 o                         
   4   3   2        396.05        428.82         7.66 o                         
   5   3   2        596.08        606.26        10.53 o                         
   6   3   2         89.24         88.88         4.65 o                         
   7   3   2        232.94        260.39         7.37 o                         
   8   3   2        803.08        784.34        14.48 o                         
   9   3   2        225.91        221.38         7.41 o                         
  10   3   2        276.07        267.16         9.00 o                         
  11   3   2         75.81         69.95         8.05 o                         
  12   3   2        477.46        470.17        14.93 o                         
  13   3   2        802.87        754.09        17.97 o                         
  14   3   2         36.10         48.94        12.95 o                         
  15   3   2         50.93         49.00        13.91 o                         
  16   3   2          4.05        -17.51        17.51 o                         
  17   3   2         42.66         63.96        31.62 o                         
 -18   4   2         12.78         28.05        20.00 o                         
 -17   4   2         81.53        112.53        20.64 o                         
 -16   4   2         14.12          6.89        16.13 o                         
 -15   4   2          9.92          9.23        12.40 o                         
 -14   4   2         13.34         12.68        10.50 o                         
 -13   4   2        215.64        200.87        15.81 o                         
 -12   4   2         78.40         83.21         7.80 o                         
 -11   4   2        336.94        361.13        10.84 o                         
 -10   4   2         71.22         75.30         5.76 o                         
  -9   4   2        423.90        408.29        12.87 o                         
  -8   4   2        474.70        482.31         9.94 o                         
  -7   4   2       1681.22       1746.83        28.15 o                         
  -6   4   2        490.79        518.59         9.69 o                         
  -5   4   2         24.24         40.41         3.59 o                         
  -4   4   2        108.72        122.38         3.99 o                         
  -3   4   2         42.71         50.90         3.62 o                         
  -2   4   2       5515.60       5197.39        76.43 o                         
  -1   4   2         31.63         33.02         4.21 o                         
   0   4   2       1159.42       1179.31        18.76 o                         
   1   4   2         17.10          9.54         2.21 o                         
   2   4   2         11.06         17.81         3.32 o                         
   3   4   2       9082.01       9158.57       139.48 o                         
   4   4   2        917.33        923.14        14.98 o                         
   5   4   2        330.01        336.84         6.99 o                         
   6   4   2        801.05        788.57        13.07 o                         
   7   4   2         50.11         47.05         4.50 o                         
   8   4   2        133.86        131.90         5.91 o                         
   9   4   2        643.39        626.45        12.26 o                         
  10   4   2          8.31         -2.52         6.50 o                         
  11   4   2        574.67        585.85        16.03 o                         
  12   4   2        328.75        323.46        12.76 o                         
  13   4   2          2.23         14.45        10.26 o                         
  14   4   2        339.34        346.79        15.05 o                         
  15   4   2          0.00         15.64        12.45 o                         
  16   4   2         15.84         51.02        18.47 o                         
 -18   5   2          0.70         13.99        21.72 o                         
 -17   5   2         46.85         49.88        18.79 o                         
 -16   5   2         83.23        110.18        15.71 o                         
 -15   5   2         21.01         36.36        14.26 o                         
 -14   5   2        191.84        200.61        12.51 o                         
 -13   5   2        570.81        539.19        17.50 o                         
 -12   5   2        435.35        430.51        15.50 o                         
 -11   5   2        141.83        156.52         8.72 o                         
 -10   5   2       2153.13       2144.18        35.15 o                         
  -9   5   2        250.18        253.22        12.26 o                         
  -8   5   2        114.21        106.66         5.74 o                         
  -7   5   2         36.75         48.10         4.58 o                         
  -6   5   2       1649.15       1660.97        27.85 o                         
  -5   5   2        363.14        362.84         7.62 o                         
  -4   5   2        121.83        123.41         3.97 o                         
  -3   5   2          3.74          0.90         3.11 o                         
  -2   5   2          0.00         -3.48         3.48 o                         
  -1   5   2         18.69         27.27         3.17 o                         
   0   5   2        426.41        394.63         7.39 o                         
   1   5   2        172.14        210.11         5.37 o                         
   2   5   2       1333.39       1377.97        20.55 o                         
   3   5   2       4638.14       4686.39        66.96 o                         
   4   5   2       3560.08       3613.53        53.79 o                         
   5   5   2        203.15        242.06         6.37 o                         
   6   5   2        356.95        364.14         8.61 o                         
   7   5   2        113.62        108.29         5.25 o                         
   8   5   2          1.70         -0.86         5.03 o                         
   9   5   2        869.63        852.64        18.07 o                         
  10   5   2         26.40         28.77         6.63 o                         
  11   5   2       1075.60       1058.53        21.78 o                         
  12   5   2         17.66         10.84        10.03 o                         
  13   5   2         23.26         35.68        10.87 o                         
  14   5   2        221.15        239.73        13.29 o                         
  15   5   2        335.35        368.02        16.77 o                         
  16   5   2         29.70         49.87        18.82 o                         
 -17   6   2          0.28          3.53        23.19 o                         
 -16   6   2         79.48         94.01        17.45 o                         
 -15   6   2        261.37        295.80        17.10 o                         
 -14   6   2        125.16        123.39        12.35 o                         
 -13   6   2        110.24        103.59        12.19 o                         
 -12   6   2         70.78         83.62        13.44 o                         
 -11   6   2        377.30        368.92        13.15 o                         
 -10   6   2        547.18        537.29        12.48 o                         
  -9   6   2          9.55          6.31         6.87 o                         
  -8   6   2         84.42         81.30         6.09 o                         
  -7   6   2        191.91        199.84         7.72 o                         
  -6   6   2       2410.58       2426.15        37.04 o                         
  -5   6   2        602.96        597.95        10.80 o                         
  -4   6   2       1377.69       1440.59        21.13 o                         
  -3   6   2        144.64        161.13         4.57 o                         
  -2   6   2        397.10        374.40         8.40 o                         
  -1   6   2       5505.38       5539.14        76.50 o                         
   0   6   2         35.73         54.52         3.24 o                         
   1   6   2        282.96        286.20        10.87 o                         
   2   6   2        152.12        175.95         5.07 o                         
   3   6   2        606.50        647.70        12.00 o                         
   4   6   2        303.60        305.87         6.85 o                         
   5   6   2          0.00         -3.67         4.29 o                         
   6   6   2        779.82        802.61        15.22 o                         
   7   6   2       3530.75       3503.25        52.98 o                         
   8   6   2        120.75        112.34         7.72 o                         
   9   6   2        277.15        259.48         8.83 o                         
  10   6   2         13.85          9.75         7.25 o                         
  11   6   2        221.50        255.32        10.64 o                         
  12   6   2         54.28         42.12         9.71 o                         
  13   6   2         89.01        109.90        12.02 o                         
  14   6   2         86.33        145.14        14.98 o                         
  15   6   2          0.26          5.40        18.68 o                         
 -16   7   2         13.24          9.08        19.04 o                         
 -15   7   2         39.59         69.72        14.91 o                         
 -14   7   2        290.27        291.87        17.05 o                         
 -13   7   2        212.89        232.86        13.67 o                         
 -12   7   2        603.97        562.71        16.14 o                         
 -11   7   2         47.41         40.27        10.36 o                         
 -10   7   2        537.69        522.28        13.72 o                         
  -9   7   2        368.11        388.06        11.74 o                         
  -8   7   2         48.46         45.09         6.35 o                         
  -7   7   2        408.89        406.80         9.10 o                         
  -6   7   2         69.28         65.22         5.10 o                         
  -5   7   2         51.88         57.32         5.17 o                         
  -4   7   2        376.11        391.46         7.98 o                         
  -3   7   2         68.55         76.35         4.27 o                         
  -2   7   2        596.48        591.93        11.18 o                         
  -1   7   2       1069.72       1092.16        17.20 o                         
   0   7   2       1326.21       1322.68        19.65 o                         
   1   7   2        215.54        213.87         5.96 o                         
   2   7   2        363.33        394.77         9.60 o                         
   3   7   2          0.95          3.51         4.73 o                         
   4   7   2        489.81        502.54        10.68 o                         
   5   7   2        415.48        427.19        14.40 o                         
   6   7   2        800.02        777.15        15.30 o                         
   7   7   2        942.92        955.44        19.79 o                         
   8   7   2        256.00        240.44        13.77 o                         
   9   7   2        826.83        776.02        17.21 o                         
  10   7   2        142.11        166.93        10.92 o                         
  11   7   2         83.04         76.13        12.05 o                         
  12   7   2          6.25          0.73        12.45 o                         
  13   7   2          1.55        -11.57        14.06 o                         
  14   7   2         28.59         40.01        17.26 o                         
  15   7   2         97.78        136.50        23.54 o                         
 -16   8   2         57.64         48.55        22.87 o                         
 -15   8   2        415.33        448.14        20.35 o                         
 -14   8   2         46.82         45.50        14.63 o                         
 -13   8   2          2.02         -5.81        12.27 o                         
 -12   8   2         20.15         10.88        12.05 o                         
 -11   8   2         21.85         13.98        10.28 o                         
 -10   8   2        271.20        258.12        11.27 o                         
  -9   8   2         32.90         19.16         8.27 o                         
  -8   8   2          5.71          7.82         6.60 o                         
  -7   8   2         38.82         25.04         6.57 o                         
  -6   8   2          6.23         -0.56         4.99 o                         
  -5   8   2         37.88         32.72         5.22 o                         
  -4   8   2          5.23          8.06         4.87 o                         
  -3   8   2        281.92        284.87         7.32 o                         
  -2   8   2         12.91         17.65         4.66 o                         
  -1   8   2        509.85        527.97        10.24 o                         
   0   8   2        689.22        704.66        13.97 o                         
   1   8   2         23.69         27.15         5.38 o                         
   2   8   2        127.42        126.92         7.51 o                         
   3   8   2          4.96          2.87         5.98 o                         
   4   8   2         12.28          0.27         6.34 o                         
   5   8   2        101.99        112.63         6.75 o                         
   6   8   2        413.40        438.97        11.08 o                         
   7   8   2         10.49          2.75         7.38 o                         
   8   8   2        198.07        216.78        11.21 o                         
   9   8   2        172.47        150.34        11.04 o                         
  10   8   2        286.87        282.40        13.69 o                         
  11   8   2         23.47         36.02        13.38 o                         
  12   8   2        119.18        117.58        18.07 o                         
  13   8   2        384.65        430.72        21.31 o                         
  14   8   2         23.09         54.41        21.09 o                         
 -15   9   2        160.08        186.15        20.77 o                         
 -14   9   2        313.83        341.72        17.88 o                         
 -13   9   2        115.56        143.89        14.74 o                         
 -12   9   2         20.53          5.73        12.13 o                         
 -11   9   2         60.75         49.65        11.71 o                         
 -10   9   2          9.92         11.90        10.25 o                         
  -9   9   2         12.76          9.44         8.66 o                         
  -8   9   2        498.63        504.42        12.21 o                         
  -7   9   2          7.73         16.50         7.27 o                         
  -6   9   2         21.91         38.99         6.34 o                         
  -5   9   2          4.16         -3.46         7.46 o                         
  -4   9   2        458.55        462.91        10.42 o                         
  -3   9   2       1435.35       1415.14        24.78 o                         
  -2   9   2          2.49         -5.10         6.01 o                         
  -1   9   2         13.40          6.65         6.14 o                         
   0   9   2       2928.92       2980.71        53.72 o                         
   1   9   2         45.12         51.24         7.58 o                         
   2   9   2        284.97        293.38        10.11 o                         
   3   9   2         40.55         37.17         9.60 o                         
   4   9   2        463.16        480.49        14.18 o                         
   5   9   2       1492.01       1502.88        29.47 o                         
   6   9   2         77.00         89.48         8.72 o                         
   7   9   2        216.96        199.45         9.75 o                         
   8   9   2        114.50        112.78         9.85 o                         
   9   9   2        219.20        211.12        11.90 o                         
  10   9   2         49.42         46.57        12.12 o                         
  11   9   2        162.31        184.21        14.38 o                         
  12   9   2         94.60        104.77        18.76 o                         
  13   9   2        164.54        148.33        21.54 o                         
 -14  10   2         71.29         59.96        20.61 o                         
 -13  10   2        149.36        196.40        19.63 o                         
 -12  10   2          0.01         -2.07        11.96 o                         
 -11  10   2        549.65        585.37        17.08 o                         
 -10  10   2         39.67         23.88        10.21 o                         
  -9  10   2         76.12         75.15         9.15 o                         
  -8  10   2         10.44         -1.56         7.89 o                         
  -7  10   2        683.29        670.74        19.45 o                         
  -6  10   2         75.55         69.85         8.13 o                         
  -5  10   2          5.56          9.71         6.86 o                         
  -4  10   2        836.04        827.68        20.07 o                         
  -3  10   2        722.20        734.99        18.23 o                         
  -2  10   2         14.34          5.98         8.81 o                         
  -1  10   2          1.88          7.99         9.65 o                         
   0  10   2        188.34        179.61         9.70 o                         
   1  10   2         91.83         84.46         8.04 o                         
   2  10   2       1015.95       1003.58        23.06 o                         
   3  10   2          5.37         -2.20         9.88 o                         
   4  10   2         83.61         83.99        10.28 o                         
   5  10   2        158.24        180.46        11.72 o                         
   6  10   2         10.28          0.23        10.46 o                         
   7  10   2         18.86         15.50        10.02 o                         
   8  10   2         18.46         10.64        11.21 o                         
   9  10   2          9.84         20.21        11.52 o                         
  10  10   2          4.13        -12.78        12.78 o                         
  11  10   2          4.30         12.97        16.54 o                         
  12  10   2         35.29         64.70        18.34 o                         
 -12  11   2          0.72         -0.01        19.44 o                         
 -11  11   2         35.85         41.23        12.42 o                         
 -10  11   2         47.34         53.06        10.89 o                         
  -9  11   2         67.40         66.64        10.83 o                         
  -8  11   2         18.56         10.59         9.63 o                         
  -7  11   2          9.39         -3.13         9.98 o                         
  -6  11   2          1.47          2.26         8.94 o                         
  -5  11   2        180.23        165.54         8.56 o                         
  -4  11   2          1.55         -4.29         8.91 o                         
  -3  11   2        748.29        769.50        22.40 o                         
  -2  11   2         60.96         68.43        10.60 o                         
  -1  11   2          2.78        -10.66        10.66 o                         
   0  11   2        704.88        692.18        18.38 o                         
   1  11   2          0.01         -4.55         9.62 o                         
   2  11   2         69.98         69.82        10.53 o                         
   3  11   2          7.11         26.21        10.63 o                         
   4  11   2         29.22         31.00        11.28 o                         
   5  11   2         94.81        112.25        13.02 o                         
   6  11   2          6.82         -4.44        13.18 o                         
   7  11   2        198.38        239.35        16.45 o                         
   8  11   2         47.78         39.35        13.72 o                         
   9  11   2        521.84        477.47        21.86 o                         
  10  11   2        777.02        809.80        28.15 o                         
 -11  12   2          6.96          0.24        20.92 o                         
 -10  12   2        105.56         81.84        19.16 o                         
  -9  12   2         46.31         33.19        18.88 o                         
  -8  12   2         48.22         54.27        14.61 o                         
  -7  12   2        522.04        486.86        22.27 o                         
  -6  12   2          0.18         -0.24         7.44 o                         
  -5  12   2        492.37        469.17        22.00 o                         
  -4  12   2          2.52         10.53        12.23 o                         
  -3  12   2        353.23        315.78        15.62 o                         
  -2  12   2          6.77         -5.26        11.22 o                         
  -1  12   2        834.16        881.65        27.32 o                         
   0  12   2        235.52        241.41        14.08 o                         
   1  12   2         66.25         54.62        12.11 o                         
   2  12   2        242.00        264.54        17.16 o                         
   3  12   2        510.74        494.89        18.37 o                         
   4  12   2         10.27          2.77        15.53 o                         
   5  12   2         72.20         75.69        20.63 o                         
   6  12   2        182.86        204.75        18.89 o                         
   7  12   2        342.49        335.37        21.88 o                         
   8  12   2         76.89         69.65        22.66 o                         
   9  12   2         23.14         16.46        24.92 o                         
  -8  13   2        105.30         78.16        29.93 o                         
  -7  13   2          2.24         26.09        25.14 o                         
  -6  13   2          4.01         -3.73        21.43 o                         
  -5  13   2         57.93         35.90        19.59 o                         
  -4  13   2        291.71        271.91        21.63 o                         
  -3  13   2          0.62        -11.89        11.89 o                         
  -2  13   2         42.83         27.96        13.34 o                         
  -1  13   2        368.70        319.24        20.03 o                         
   0  13   2         11.35         -1.66        13.54 o                         
   1  13   2        225.06        241.84        18.12 o                         
   2  13   2          1.49        -11.47        15.57 o                         
   3  13   2        210.93        195.86        17.58 o                         
   4  13   2        297.03        259.46        21.67 o                         
   5  13   2          0.02         12.10        20.29 o                         
   6  13   2         21.87          0.52        29.04 o                         
   7  13   2          1.50        -25.78        37.24 o                         
  -5  14   2         99.43         98.02        31.11 o                         
  -4  14   2         18.18         17.05        27.55 o                         
  -3  14   2          0.23         10.09        24.67 o                         
  -2  14   2         33.55         33.64        23.51 o                         
  -1  14   2          0.79        -18.11        23.68 o                         
   0  14   2         41.47         77.85        20.67 o                         
   1  14   2         67.28         12.55        32.14 o                         
   2  14   2          2.80         17.52        28.87 o                         
   3  14   2        121.03        141.86        27.53 o                         
 -19   1   3          0.57        -13.29        22.17 o                         
 -18   1   3         43.40         19.88        17.19 o                         
 -17   1   3        310.61        354.09        20.76 o                         
 -16   1   3          2.44         -1.38        11.96 o                         
 -15   1   3        168.80        158.02        19.05 o                         
 -14   1   3        109.20        102.36         9.99 o                         
 -13   1   3         14.28         22.74         7.47 o                         
 -12   1   3        386.49        386.52        10.08 o                         
 -11   1   3         18.53         18.29         6.04 o                         
 -10   1   3        363.04        426.51        10.12 o                         
  -9   1   3       1597.11       1740.33        27.33 o                         
  -8   1   3         95.13         97.10         4.57 o                         
  -7   1   3        114.03        140.82         4.89 o                         
  -6   1   3        743.07        792.27        14.75 o                         
  -5   1   3         93.52         97.22         5.50 o                         
  -4   1   3       6309.38       5985.69        99.03 o                         
  -3   1   3      10434.98       9718.23       141.98 o                         
  -2   1   3       3666.73       3528.50        55.93 o                         
  -1   1   3      14835.88      13430.64       733.42 o                         
   0   1   3        646.25        621.12        11.35 o                         
   1   1   3         65.48         52.71         2.98 o                         
   2   1   3        294.09        287.85         5.56 o                         
   3   1   3        332.35        333.24         5.85 o                         
   4   1   3       1491.30       1533.20        22.58 o                         
   5   1   3        332.36        383.18         7.14 o                         
   6   1   3       2644.81       2698.21        39.11 o                         
   7   1   3          3.98          2.46         3.86 o                         
   8   1   3        832.28        820.23        14.47 o                         
   9   1   3        282.39        246.89         7.55 o                         
  10   1   3       1108.20       1105.97        22.46 o                         
  11   1   3          7.55          2.67         7.77 o                         
  12   1   3         49.29         41.70         8.83 o                         
  13   1   3        369.02        329.43        13.21 o                         
  14   1   3         46.69         44.09        12.04 o                         
  15   1   3         17.50         41.99        14.57 o                         
  16   1   3          4.19          8.26        21.78 o                         
 -19   2   3         35.35         72.88        23.06 o                         
 -18   2   3        896.85        977.15        39.06 o                         
 -17   2   3         75.56         65.60        16.83 o                         
 -16   2   3        103.59        101.77        12.47 o                         
 -15   2   3          4.89          5.48        10.95 o                         
 -14   2   3         14.98          2.40         9.08 o                         
 -13   2   3        169.07        165.42         9.75 o                         
 -12   2   3         99.44        110.03         7.65 o                         
 -11   2   3         12.27         12.15         5.36 o                         
 -10   2   3        617.64        684.41        12.74 o                         
  -9   2   3         75.30         65.04         5.53 o                         
  -8   2   3        677.71        667.29        11.67 o                         
  -7   2   3       1154.40       1206.60        19.12 o                         
  -6   2   3        896.65        883.26        14.96 o                         
  -5   2   3       2139.64       2024.02        36.01 o                         
  -4   2   3       6432.56       6125.14        97.06 o                         
  -3   2   3      16291.91      15172.31       239.08 o                         
  -2   2   3       8153.51       7746.20       127.79 o                         
  -1   2   3       9124.98       8612.25       141.96 o                         
   0   2   3       8148.18       7499.40       145.23 o                         
   1   2   3       6015.74       5633.45        89.09 o                         
   2   2   3        277.47        251.80         5.97 o                         
   3   2   3       1828.04       1901.65        28.50 o                         
   4   2   3          0.73          7.36         3.04 o                         
   5   2   3       7869.42       8000.04       113.38 o                         
   6   2   3         67.52         86.62         4.02 o                         
   7   2   3        257.65        322.87         7.29 o                         
   8   2   3         65.60         83.79         5.22 o                         
   9   2   3        123.96        116.44         6.48 o                         
  10   2   3         31.18         28.45         6.49 o                         
  11   2   3       1512.19       1392.15        27.55 o                         
  12   2   3        202.83        188.11        10.20 o                         
  13   2   3         62.91         44.66        10.18 o                         
  14   2   3          0.63        -10.87        11.87 o                         
  15   2   3         43.79         39.63        14.67 o                         
  16   2   3         13.91         17.66        22.91 o                         
 -19   3   3          0.64         36.69        23.23 o                         
 -18   3   3          0.00         -7.23        16.96 o                         
 -17   3   3        119.97        142.63        16.12 o                         
 -16   3   3        177.75        152.07        13.64 o                         
 -15   3   3        255.44        230.35        14.64 o                         
 -14   3   3        698.83        683.44        18.88 o                         
 -13   3   3        242.25        239.67        10.27 o                         
 -12   3   3          2.38         -3.77         6.76 o                         
 -11   3   3        375.81        379.58         9.57 o                         
 -10   3   3          6.55         -1.37         5.23 o                         
  -9   3   3        373.50        390.43         9.81 o                         
  -8   3   3        233.09        289.64         7.12 o                         
  -7   3   3         84.39         94.82         5.56 o                         
  -6   3   3        272.77        251.37         6.91 o                         
  -5   3   3       2267.62       2248.31        33.83 o                         
  -4   3   3          0.55          8.52         3.11 o                         
  -3   3   3       1271.99       1285.46        20.30 o                         
  -2   3   3       1504.52       1453.97        24.87 o                         
  -1   3   3        428.43        423.38         8.83 o                         
   0   3   3       2064.75       1933.23        34.29 o                         
   1   3   3       2066.17       1974.21        30.61 o                         
   2   3   3         10.92         13.61         2.66 o                         
   3   3   3       4232.00       4298.49        65.80 o                         
   4   3   3       1442.31       1491.62        23.79 o                         
   5   3   3       1362.70       1517.19        23.42 o                         
   6   3   3       2952.55       3114.32        48.38 o                         
   7   3   3          9.77         22.16         4.29 o                         
   8   3   3         17.47         17.08         4.96 o                         
   9   3   3          7.23          0.86         5.97 o                         
  10   3   3        392.52        378.58        10.17 o                         
  11   3   3        730.79        720.10        16.08 o                         
  12   3   3        132.89        137.89         9.69 o                         
  13   3   3        197.55        228.35        11.66 o                         
  14   3   3         11.94          7.45        12.38 o                         
  15   3   3        125.30        123.35        15.36 o                         
  16   3   3         63.65         38.64        20.16 o                         
 -18   4   3         66.95         85.15        24.62 o                         
 -17   4   3         38.07         40.48        17.14 o                         
 -16   4   3          3.30          1.95        14.53 o                         
 -15   4   3         18.42         22.68        11.88 o                         
 -14   4   3        188.94        188.96        12.33 o                         
 -13   4   3          3.04          7.25         9.35 o                         
 -12   4   3       1570.78       1614.70        29.49 o                         
 -11   4   3         87.16         79.51         6.64 o                         
 -10   4   3        788.31        783.95        15.49 o                         
  -9   4   3          5.05          1.82         5.00 o                         
  -8   4   3        185.20        203.05         8.44 o                         
  -7   4   3       1707.91       1790.24        28.81 o                         
  -6   4   3        581.26        571.19        10.86 o                         
  -5   4   3        850.08        891.79        14.72 o                         
  -4   4   3       4907.62       4897.07        75.01 o                         
  -3   4   3       4514.49       4526.21        69.19 o                         
  -2   4   3        456.04        415.27         7.58 o                         
  -1   4   3       1662.46       1698.33        25.56 o                         
   0   4   3       2257.98       2172.10        36.66 o                         
   1   4   3       3119.24       3144.03        46.42 o                         
   2   4   3         63.20         51.19         3.03 o                         
   3   4   3        874.00        951.83        15.77 o                         
   4   4   3       1178.35       1260.22        20.67 o                         
   5   4   3       1067.68       1143.41        18.99 o                         
   6   4   3        166.18        163.40         5.05 o                         
   7   4   3         78.47         87.51         4.87 o                         
   8   4   3        152.94        162.61         7.05 o                         
   9   4   3       2962.67       2854.55        44.20 o                         
  10   4   3        196.07        193.93         8.17 o                         
  11   4   3        493.13        508.69        12.55 o                         
  12   4   3         42.22         47.96         9.27 o                         
  13   4   3          0.99         -0.13         9.99 o                         
  14   4   3        111.17        125.68        12.40 o                         
  15   4   3         69.77         75.71        14.30 o                         
  16   4   3         31.86         60.82        23.07 o                         
 -18   5   3         86.22         86.39        21.11 o                         
 -17   5   3         19.88         17.23        21.26 o                         
 -16   5   3         54.70         58.75        15.47 o                         
 -15   5   3        112.48        102.35        15.83 o                         
 -14   5   3        149.31        166.24        12.19 o                         
 -13   5   3        535.26        511.83        16.02 o                         
 -12   5   3        893.57        865.07        19.75 o                         
 -11   5   3        126.10        131.50         8.28 o                         
 -10   5   3          2.39          7.52         5.76 o                         
  -9   5   3          5.54          4.23         5.66 o                         
  -8   5   3        601.59        606.61        13.52 o                         
  -7   5   3        102.12        108.78         5.13 o                         
  -6   5   3       1068.81       1054.51        18.09 o                         
  -5   5   3         26.00         32.80         3.89 o                         
  -4   5   3       3753.33       3820.84        54.79 o                         
  -3   5   3         15.97         14.82         3.29 o                         
  -2   5   3       1765.69       1735.57        30.04 o                         
  -1   5   3         33.12         46.90         2.79 o                         
   0   5   3         83.66         98.69         3.75 o                         
   1   5   3        955.49        959.30        15.97 o                         
   2   5   3          0.39          1.44         2.90 o                         
   3   5   3        711.44        711.52        12.20 o                         
   4   5   3        436.61        451.30         8.82 o                         
   5   5   3       1184.89       1241.50        20.00 o                         
   6   5   3        270.45        286.57         7.61 o                         
   7   5   3        175.07        196.09         6.78 o                         
   8   5   3         75.40         69.13         6.42 o                         
   9   5   3          0.88         -1.55         6.16 o                         
  10   5   3        354.73        353.76        13.43 o                         
  11   5   3        201.05        229.86         9.82 o                         
  12   5   3        141.30        120.25         9.93 o                         
  13   5   3        130.21        144.46        11.77 o                         
  14   5   3         31.46         47.73        13.49 o                         
  15   5   3          0.77         12.59        16.56 o                         
 -17   6   3          1.04         -8.01        19.31 o                         
 -16   6   3        187.80        175.81        19.98 o                         
 -15   6   3        149.63        188.61        16.03 o                         
 -14   6   3         37.59         33.20        11.64 o                         
 -13   6   3        207.92        200.94        12.63 o                         
 -12   6   3        343.00        345.83        13.18 o                         
 -11   6   3         68.15         54.48        10.83 o                         
 -10   6   3        210.69        187.98         9.71 o                         
  -9   6   3         30.59         28.07         5.98 o                         
  -8   6   3          6.71          8.70         6.23 o                         
  -7   6   3          6.95          2.00         4.91 o                         
  -6   6   3         68.98         83.12         5.04 o                         
  -5   6   3        221.06        251.19         8.08 o                         
  -4   6   3        943.96       1036.65        16.14 o                         
  -3   6   3         71.69         63.96         4.16 o                         
  -2   6   3       2695.39       2689.12        40.47 o                         
  -1   6   3       2108.57       2087.87        32.77 o                         
   0   6   3        393.24        424.30         7.93 o                         
   1   6   3       2378.31       2372.26        37.26 o                         
   2   6   3         42.13         54.41         4.10 o                         
   3   6   3       1209.94       1241.45        20.58 o                         
   4   6   3        442.09        452.20        12.01 o                         
   5   6   3        979.83        985.33        17.37 o                         
   6   6   3       1224.70       1240.02        22.30 o                         
   7   6   3         51.66         42.18         6.90 o                         
   8   6   3        111.82        109.47         7.54 o                         
   9   6   3       1001.66        992.01        20.19 o                         
  10   6   3         11.08          4.74         8.65 o                         
  11   6   3        146.40        167.73        11.12 o                         
  12   6   3        197.88        179.84        13.06 o                         
  13   6   3        132.24        161.51        19.29 o                         
  14   6   3         34.71         30.65        15.58 o                         
  15   6   3        243.24        240.44        27.09 o                         
 -17   7   3         39.80         78.42        23.95 o                         
 -16   7   3        508.73        521.82        24.62 o                         
 -15   7   3        164.84        175.91        15.92 o                         
 -14   7   3        142.13        147.40        14.38 o                         
 -13   7   3        185.39        183.31        13.39 o                         
 -12   7   3        340.26        360.22        13.58 o                         
 -11   7   3         28.13         21.30         8.32 o                         
 -10   7   3          0.04         -8.14         8.14 o                         
  -9   7   3        102.10        106.02         7.55 o                         
  -8   7   3         35.28         32.17         6.55 o                         
  -7   7   3          5.82         -0.50         5.21 o                         
  -6   7   3        249.65        242.23         6.91 o                         
  -5   7   3          4.05          8.50         4.06 o                         
  -4   7   3       1330.61       1367.40        20.86 o                         
  -3   7   3         82.72         90.46         5.50 o                         
  -2   7   3         17.29         21.11         4.97 o                         
  -1   7   3        241.80        253.38         7.07 o                         
   0   7   3       2006.88       1981.88        30.48 o                         
   1   7   3        743.52        693.99        12.87 o                         
   2   7   3        927.37        902.20        16.92 o                         
   3   7   3         25.99         27.25         4.21 o                         
   4   7   3        167.49        186.88         6.09 o                         
   5   7   3        134.67        146.11         6.04 o                         
   6   7   3        260.85        268.93         8.89 o                         
   7   7   3        857.77        881.11        25.12 o                         
   8   7   3        440.82        449.59        13.25 o                         
   9   7   3         48.68         52.62         9.82 o                         
  10   7   3         46.01         35.81        10.67 o                         
  11   7   3          3.11         14.03        13.29 o                         
  12   7   3         27.74         44.64        13.84 o                         
  13   7   3         35.93         57.88        15.73 o                         
  14   7   3         21.13         27.99        19.01 o                         
 -16   8   3        130.73        161.15        20.32 o                         
 -15   8   3         30.23         47.83        15.96 o                         
 -14   8   3         98.65        115.62        14.22 o                         
 -13   8   3         51.35         28.23        12.37 o                         
 -12   8   3        187.39        180.99        11.80 o                         
 -11   8   3          9.47         -1.91        10.12 o                         
 -10   8   3       1121.68       1080.85        23.24 o                         
  -9   8   3         35.45         39.67         7.78 o                         
  -8   8   3        739.24        732.01        16.63 o                         
  -7   8   3         85.35        104.28         6.93 o                         
  -6   8   3         56.69         67.64         6.66 o                         
  -5   8   3        201.48        194.62         6.48 o                         
  -4   8   3          0.09          6.65         5.90 o                         
  -3   8   3        940.56        955.73        17.74 o                         
  -2   8   3        549.52        544.48        12.94 o                         
  -1   8   3        895.49        926.92        18.32 o                         
   0   8   3         30.18         25.82         4.98 o                         
   1   8   3       2452.40       2555.53        40.46 o                         
   2   8   3         67.08         75.19         5.54 o                         
   3   8   3          3.13          3.52         5.69 o                         
   4   8   3        420.38        434.37        10.24 o                         
   5   8   3        187.54        190.32         7.18 o                         
   6   8   3        319.37        317.73         9.66 o                         
   7   8   3        688.80        649.74        16.32 o                         
   8   8   3        102.90         99.51         8.98 o                         
   9   8   3       1406.63       1356.72        28.65 o                         
  10   8   3        235.36        211.62        13.02 o                         
  11   8   3        393.74        421.59        17.26 o                         
  12   8   3          4.61         -2.08        14.10 o                         
  13   8   3         57.49         58.40        22.17 o                         
 -15   9   3          0.02         37.38        19.68 o                         
 -14   9   3        230.81        255.69        17.48 o                         
 -13   9   3         90.39        118.48        22.22 o                         
 -12   9   3         31.93         33.62        12.25 o                         
 -11   9   3        596.51        617.32        16.88 o                         
 -10   9   3       1054.98       1058.92        23.57 o                         
  -9   9   3         73.88         69.41        10.19 o                         
  -8   9   3        434.71        420.06        11.72 o                         
  -7   9   3        103.26         99.57         7.37 o                         
  -6   9   3         96.47        116.10         8.09 o                         
  -5   9   3         81.35         77.83         8.17 o                         
  -4   9   3        317.97        338.82        10.28 o                         
  -3   9   3        684.74        735.55        17.80 o                         
  -2   9   3        726.77        734.55        15.89 o                         
  -1   9   3        322.78        339.44         8.92 o                         
   0   9   3        999.45        966.80        20.45 o                         
   1   9   3          4.37          1.04         6.14 o                         
   2   9   3          8.37          8.80         6.85 o                         
   3   9   3        465.99        487.08        13.17 o                         
   4   9   3         75.94         81.10         8.02 o                         
   5   9   3         87.35         62.08         8.22 o                         
   6   9   3        264.41        258.41        10.94 o                         
   7   9   3        195.79        201.77        11.16 o                         
   8   9   3        575.97        521.50        14.64 o                         
   9   9   3         46.80         35.81        11.06 o                         
  10   9   3         77.31         69.81        12.22 o                         
  11   9   3         43.92         51.22        13.70 o                         
  12   9   3         16.77         29.59        19.89 o                         
 -14  10   3        201.18        216.52        19.97 o                         
 -13  10   3         15.84          8.32        14.45 o                         
 -12  10   3        206.52        198.52        14.72 o                         
 -11  10   3        100.86        111.16        11.86 o                         
 -10  10   3          2.50         -6.51        10.14 o                         
  -9  10   3         62.97         45.15         9.35 o                         
  -8  10   3         37.95         22.10         8.51 o                         
  -7  10   3        528.54        507.85        14.09 o                         
  -6  10   3         15.16         14.97         6.71 o                         
  -5  10   3        166.34        189.77         9.99 o                         
  -4  10   3          0.46          7.94         8.97 o                         
  -3  10   3        315.60        328.46        13.54 o                         
  -2  10   3          1.29         -1.20         7.28 o                         
  -1  10   3        364.64        348.53        12.18 o                         
   0  10   3          0.20          0.89         7.01 o                         
   1  10   3       1230.85       1249.87        25.46 o                         
   2  10   3       2996.50       3058.76        56.33 o                         
   3  10   3          6.86          1.93         8.01 o                         
   4  10   3         83.79         79.60        13.10 o                         
   5  10   3        227.28        209.11        12.70 o                         
   6  10   3        183.89        183.59        10.48 o                         
   7  10   3          0.95        -10.87        10.87 o                         
   8  10   3         81.78         63.34        12.12 o                         
   9  10   3          1.18         11.70        13.22 o                         
  10  10   3       1085.13       1039.17        33.88 o                         
  11  10   3         38.09         59.11        17.32 o                         
 -13  11   3         65.95         61.90        29.75 o                         
 -12  11   3          9.42         22.79        19.15 o                         
 -11  11   3        116.82        145.03        13.49 o                         
 -10  11   3          7.72          7.10        11.48 o                         
  -9  11   3        220.71        245.03        13.03 o                         
  -8  11   3        623.29        573.62        18.85 o                         
  -7  11   3          2.11         13.34         9.47 o                         
  -6  11   3          6.78        -12.33        12.33 o                         
  -5  11   3        811.74        861.60        27.28 o                         
  -4  11   3          0.15          7.88         9.98 o                         
  -3  11   3        729.28        773.50        29.99 o                         
  -2  11   3          1.45         -5.59         9.79 o                         
  -1  11   3         50.13         65.45        10.51 o                         
   0  11   3          0.01        -10.55        10.55 o                         
   1  11   3         21.21         27.34         9.33 o                         
   2  11   3          0.03          4.67         9.93 o                         
   3  11   3         40.84         40.45        10.61 o                         
   4  11   3         41.26         40.43        12.23 o                         
   5  11   3        259.76        259.73        15.28 o                         
   6  11   3        145.86        165.55        15.50 o                         
   7  11   3        120.33        139.46        16.14 o                         
   8  11   3        188.26        231.51        15.95 o                         
   9  11   3         15.62         23.42        20.04 o                         
  10  11   3         36.26         49.02        21.88 o                         
 -11  12   3         34.87         18.87        18.48 o                         
 -10  12   3          7.11         14.55        14.57 o                         
  -9  12   3         65.24         63.46        13.46 o                         
  -8  12   3        388.90        379.59        17.94 o                         
  -7  12   3        331.12        329.26        16.07 o                         
  -6  12   3         71.00         70.22        13.54 o                         
  -5  12   3        168.54        151.44        14.15 o                         
  -4  12   3        380.06        333.15        15.41 o                         
  -3  12   3          5.16          3.76        11.82 o                         
  -2  12   3         27.96         23.34        11.80 o                         
  -1  12   3         45.79         35.14        12.68 o                         
   0  12   3          7.84         14.55        12.34 o                         
   1  12   3          0.27         -5.85        12.13 o                         
   2  12   3        564.39        584.10        18.74 o                         
   3  12   3        500.07        467.80        18.08 o                         
   4  12   3        722.16        695.22        23.26 o                         
   5  12   3         30.73         32.64        16.49 o                         
   6  12   3          4.48          2.58        17.08 o                         
   7  12   3          5.81         -3.27        20.56 o                         
   8  12   3         83.43         84.86        26.52 o                         
  -9  13   3          0.70          6.57        25.68 o                         
  -8  13   3        158.66        159.41        26.88 o                         
  -7  13   3          0.29         -6.47        16.69 o                         
  -6  13   3          5.39         -9.33        14.46 o                         
  -5  13   3        134.75        111.62        14.81 o                         
  -4  13   3        241.56        195.61        16.90 o                         
  -3  13   3        959.47        871.45        32.74 o                         
  -2  13   3         36.71         24.68        14.77 o                         
  -1  13   3        208.66        229.98        17.36 o                         
   0  13   3          0.10          1.22        15.43 o                         
   1  13   3        561.56        580.91        20.24 o                         
   2  13   3        502.81        505.22        23.36 o                         
   3  13   3         36.38         41.08        18.34 o                         
   4  13   3         32.99         14.15        20.70 o                         
   5  13   3         33.37         -6.97        32.49 o                         
   6  13   3         27.96        -17.95        27.76 o                         
  -5  14   3          2.40         -6.12        35.88 o                         
  -4  14   3         36.10         -8.96        31.73 o                         
  -3  14   3        300.75        250.13        26.27 o                         
  -2  14   3          9.49         -8.78        22.12 o                         
  -1  14   3         10.00          5.82        33.34 o                         
   0  14   3         74.88         75.26        25.17 o                         
   1  14   3         79.07         59.57        25.81 o                         
   2  14   3          2.92         -1.18        28.18 o                         
 -19   0   4        229.74        283.44        32.98 o                         
 -18   0   4         43.50         23.55        23.19 o                         
 -17   0   4         41.37         23.02        20.70 o                         
 -16   0   4        188.73        137.62        21.74 o                         
 -15   0   4        276.57        243.85        25.81 o                         
 -14   0   4          4.06         -1.48        13.21 o                         
 -13   0   4       2145.48       2076.05        50.95 o                         
 -12   0   4        301.71        302.12        12.98 o                         
 -11   0   4        850.88        840.50        20.54 o                         
 -10   0   4       1044.10       1071.70        23.82 o                         
  -9   0   4          0.70          7.28         7.19 o                         
  -8   0   4       9963.96      10635.65       206.60 o                         
  -7   0   4        332.29        373.20        12.69 o                         
  -6   0   4       1890.28       1948.51        45.13 o                         
  -5   0   4        237.19        261.15        11.44 o                         
  -4   0   4       1356.17       1188.33        25.92 o                         
  -3   0   4      11862.20      11096.43       214.52 o                         
  -2   0   4        613.27        613.50        13.01 o                         
  -1   0   4      16597.89      15292.86       417.48 o                         
   0   0   4       2576.49       2283.03        56.46 o                         
   1   0   4       5006.06       4675.05       114.77 o                         
   2   0   4       1581.95       1698.04        42.72 o                         
   3   0   4        758.62        784.14        21.09 o                         
   4   0   4       1435.29       1628.74        37.94 o                         
   5   0   4        376.97        404.97        12.11 o                         
   6   0   4       3395.40       3592.02        75.45 o                         
   7   0   4         20.92         25.45         5.44 o                         
   8   0   4         42.57         36.50         9.08 o                         
   9   0   4       1535.90       1445.55        33.47 o                         
  10   0   4       4599.63       4296.86        98.96 o                         
  11   0   4        282.63        262.40        13.63 o                         
  12   0   4        717.66        654.87        25.57 o                         
  13   0   4          1.93         -3.86        18.16 o                         
  14   0   4        219.79        159.40        24.55 o                         
  15   0   4         78.58        119.24        28.19 o                         
  16   0   4         94.43         91.70        36.61 o                         
 -19   1   4        256.30        267.99        25.09 o                         
 -18   1   4         31.14         42.06        18.42 o                         
 -17   1   4        146.71        134.52        15.42 o                         
 -16   1   4         81.26         78.32        13.34 o                         
 -15   1   4        211.68        199.80        17.03 o                         
 -14   1   4         62.19         46.05        11.51 o                         
 -13   1   4        502.34        505.59        13.73 o                         
 -12   1   4         26.93         45.93         8.26 o                         
 -11   1   4         71.03         89.88         6.30 o                         
 -10   1   4         70.38         83.80         5.32 o                         
  -9   1   4       1995.52       2074.25        32.09 o                         
  -8   1   4       2005.84       2103.61        31.18 o                         
  -7   1   4       3746.91       3876.64        55.64 o                         
  -6   1   4       2147.83       2192.13        34.42 o                         
  -5   1   4       3376.14       3337.54        55.80 o                         
  -4   1   4        780.36        682.83        10.76 o                         
  -3   1   4       5636.99       5444.96        82.89 o                         
  -2   1   4          6.53         -1.62         3.43 o                         
  -1   1   4        265.01        267.26         6.28 o                         
   0   1   4        135.29        124.97         3.51 o                         
   1   1   4        190.81        217.80         4.73 o                         
   2   1   4        331.30        336.47         7.28 o                         
   3   1   4         64.62         61.93         3.54 o                         
   4   1   4       1181.42       1226.68        17.75 o                         
   5   1   4        513.03        533.97         8.86 o                         
   6   1   4        100.13        102.44         3.94 o                         
   7   1   4         55.51         58.02         5.43 o                         
   8   1   4        259.13        262.87         7.19 o                         
   9   1   4         49.30         50.93         7.34 o                         
  10   1   4        131.79        127.00         7.29 o                         
  11   1   4        214.86        198.56        10.59 o                         
  12   1   4          1.66         -1.81        11.36 o                         
  13   1   4          2.47         -9.97        11.61 o                         
  14   1   4         52.33         76.38        14.11 o                         
  15   1   4        132.41        173.98        20.54 o                         
  16   1   4          1.60        -16.27        23.76 o                         
 -19   2   4          4.90        -13.78        23.47 o                         
 -18   2   4        100.24        120.18        16.52 o                         
 -17   2   4        333.55        334.96        17.94 o                         
 -16   2   4         84.98         88.27        14.61 o                         
 -15   2   4          1.07         -5.06        10.77 o                         
 -14   2   4          2.07         -0.61        10.03 o                         
 -13   2   4          7.72          8.97         7.08 o                         
 -12   2   4        317.24        298.16        10.35 o                         
 -11   2   4         64.93         68.47         6.32 o                         
 -10   2   4        470.28        486.24        10.91 o                         
  -9   2   4        769.71        778.90        14.37 o                         
  -8   2   4        246.60        264.68         9.95 o                         
  -7   2   4        427.33        474.37         9.53 o                         
  -6   2   4        942.22        945.51        15.53 o                         
  -5   2   4        236.13        227.95         8.49 o                         
  -4   2   4          1.40         -2.12         3.14 o                         
  -3   2   4       4164.11       3932.26        62.49 o                         
  -2   2   4       4969.00       4690.64        71.43 o                         
  -1   2   4       3512.66       3357.10        53.40 o                         
   0   2   4        325.99        350.29         6.57 o                         
   1   2   4        210.32        220.81         5.25 o                         
   2   2   4        210.87        236.04         5.08 o                         
   3   2   4       1160.10       1195.78        18.46 o                         
   4   2   4        786.86        852.56        14.25 o                         
   5   2   4        416.43        404.87         7.31 o                         
   6   2   4         52.47         59.69         3.69 o                         
   7   2   4        130.15        162.90         5.78 o                         
   8   2   4        184.58        177.34         6.45 o                         
   9   2   4          6.59         -1.79         5.31 o                         
  10   2   4        521.76        522.10        12.64 o                         
  11   2   4        260.08        255.83        16.33 o                         
  12   2   4         10.93          3.66        10.27 o                         
  13   2   4         42.06         46.70        10.59 o                         
  14   2   4         83.44         84.79        12.08 o                         
  15   2   4          0.00          8.30        14.37 o                         
  16   2   4          5.79         44.17        29.04 o                         
 -19   3   4          0.03          5.45        21.45 o                         
 -18   3   4        208.39        244.20        19.13 o                         
 -17   3   4        211.25        208.78        16.92 o                         
 -16   3   4        378.41        389.30        16.67 o                         
 -15   3   4          8.60         -5.06        11.62 o                         
 -14   3   4        410.35        392.97        14.91 o                         
 -13   3   4        422.81        389.23        13.22 o                         
 -12   3   4         65.16         71.28         7.92 o                         
 -11   3   4        477.80        475.27        10.61 o                         
 -10   3   4         17.92         12.18         5.23 o                         
  -9   3   4         62.96         81.10         5.24 o                         
  -8   3   4       2503.99       2598.52        39.54 o                         
  -7   3   4        140.95        134.57         5.49 o                         
  -6   3   4       3492.43       3713.74        57.29 o                         
  -5   3   4        909.62        861.12        14.49 o                         
  -4   3   4       3881.22       3856.71        64.33 o                         
  -3   3   4        439.10        408.12         8.65 o                         
  -2   3   4        101.96        122.10         3.92 o                         
  -1   3   4       1978.74       2023.34        40.33 o                         
   0   3   4       1531.84       1433.48        29.07 o                         
   1   3   4        255.52        223.45         5.03 o                         
   2   3   4         10.63          7.80         2.60 o                         
   3   3   4         31.62         43.85         3.00 o                         
   4   3   4        352.51        409.41         7.95 o                         
   5   3   4        119.80        121.94         4.49 o                         
   6   3   4         86.09         84.63         5.26 o                         
   7   3   4        253.99        269.79         6.97 o                         
   8   3   4        536.35        538.47        10.71 o                         
   9   3   4         19.17         18.73         5.79 o                         
  10   3   4         14.26         -3.24         6.54 o                         
  11   3   4         25.35         35.77         7.92 o                         
  12   3   4        236.70        227.84        10.71 o                         
  13   3   4         35.43         41.86        10.75 o                         
  14   3   4         48.93         58.27        12.29 o                         
  15   3   4        150.28        175.28        18.23 o                         
 -19   4   4         29.87         34.46        20.30 o                         
 -18   4   4        247.55        239.79        22.43 o                         
 -17   4   4        102.79         89.78        16.47 o                         
 -16   4   4         40.41         52.48        15.32 o                         
 -15   4   4         33.85         37.50        12.26 o                         
 -14   4   4        279.03        275.87        14.65 o                         
 -13   4   4        182.13        195.81        10.69 o                         
 -12   4   4       1249.47       1219.73        22.94 o                         
 -11   4   4        133.57        150.78         7.34 o                         
 -10   4   4        802.73        768.46        15.06 o                         
  -9   4   4         69.84         88.42         5.44 o                         
  -8   4   4         18.44         27.77         4.67 o                         
  -7   4   4        280.44        254.08         7.68 o                         
  -6   4   4         58.96         59.64         4.84 o                         
  -5   4   4        191.50        172.95         4.89 o                         
  -4   4   4         26.53         27.40         2.33 o                         
  -3   4   4        484.92        472.61         9.12 o                         
  -2   4   4        915.76        908.70        13.78 o                         
  -1   4   4         55.77         48.33         2.99 o                         
   0   4   4        615.22        576.95        13.00 o                         
   1   4   4       4054.49       4177.95        73.32 o                         
   2   4   4       1046.19       1122.64        19.81 o                         
   3   4   4        856.70        830.06        14.14 o                         
   4   4   4        861.35        996.78        17.39 o                         
   5   4   4         83.08         94.60         5.12 o                         
   6   4   4         46.38         64.14         4.95 o                         
   7   4   4        169.22        169.07         8.90 o                         
   8   4   4         54.22         58.80         7.19 o                         
   9   4   4       1966.24       1886.57        31.52 o                         
  10   4   4        162.06        163.77         8.05 o                         
  11   4   4          0.58         10.17         8.21 o                         
  12   4   4        475.41        470.11        13.71 o                         
  13   4   4         19.61         19.75        11.71 o                         
  14   4   4         32.31         40.52        12.05 o                         
  15   4   4         15.68         22.60        17.94 o                         
 -18   5   4        172.36        209.87        25.27 o                         
 -17   5   4         14.02         18.86        17.25 o                         
 -16   5   4          0.63         -0.78        15.68 o                         
 -15   5   4          0.00        -11.68        12.74 o                         
 -14   5   4         68.79         68.57        11.46 o                         
 -13   5   4        288.29        262.43        15.12 o                         
 -12   5   4        535.86        533.04        16.86 o                         
 -11   5   4        123.35        129.45         8.25 o                         
 -10   5   4        122.31        122.48         7.18 o                         
  -9   5   4        256.94        227.45        10.38 o                         
  -8   5   4        219.06        214.92         6.87 o                         
  -7   5   4        527.22        546.96        11.64 o                         
  -6   5   4        269.12        248.50         6.68 o                         
  -5   5   4        378.02        392.21         8.30 o                         
  -4   5   4       3951.08       4042.53        62.39 o                         
  -3   5   4        228.24        266.58         5.94 o                         
  -2   5   4       2602.93       2689.97        43.44 o                         
  -1   5   4       2224.94       2185.83        31.81 o                         
   0   5   4        268.85        263.86         6.89 o                         
   1   5   4        217.51        233.85         5.29 o                         
   2   5   4          1.87          2.03         2.83 o                         
   3   5   4       1411.80       1349.67        21.25 o                         
   4   5   4        493.95        538.55        12.25 o                         
   5   5   4         58.30         72.69         5.95 o                         
   6   5   4        267.50        272.66         8.80 o                         
   7   5   4         61.87         76.49         6.33 o                         
   8   5   4         37.92         47.27         6.95 o                         
   9   5   4        225.74        196.20         8.33 o                         
  10   5   4        192.74        191.60        10.82 o                         
  11   5   4        577.30        555.27        15.70 o                         
  12   5   4        104.44         95.57        12.14 o                         
  13   5   4        103.90         99.50        13.62 o                         
  14   5   4        129.29        186.05        17.55 o                         
  15   5   4        151.54        191.51        27.56 o                         
 -18   6   4         97.26        126.72        23.91 o                         
 -17   6   4        127.08        165.12        19.36 o                         
 -16   6   4          2.07          5.76        15.16 o                         
 -15   6   4        326.56        347.38        18.65 o                         
 -14   6   4        345.82        359.91        14.95 o                         
 -13   6   4         45.09         49.42        11.13 o                         
 -12   6   4        753.80        705.34        18.58 o                         
 -11   6   4       2217.17       2145.30        40.62 o                         
 -10   6   4        863.38        870.87        18.88 o                         
  -9   6   4        390.61        391.72         9.44 o                         
  -8   6   4        975.20        989.84        17.22 o                         
  -7   6   4       2149.78       2217.25        40.62 o                         
  -6   6   4        729.13        750.10        13.16 o                         
  -5   6   4       1611.98       1649.68        25.62 o                         
  -4   6   4       3660.85       3898.67        60.35 o                         
  -3   6   4       1766.48       1836.04        28.27 o                         
  -2   6   4        104.24        107.84         4.09 o                         
  -1   6   4        268.98        267.65         6.53 o                         
   0   6   4          3.31         17.85         5.01 o                         
   1   6   4       1768.18       1748.02        27.82 o                         
   2   6   4        344.69        347.85         8.29 o                         
   3   6   4        437.89        449.86         9.74 o                         
   4   6   4          0.02          5.29         4.94 o                         
   5   6   4        129.48        107.74         5.23 o                         
   6   6   4          0.53          5.85         5.28 o                         
   7   6   4        485.69        490.24        14.36 o                         
   8   6   4         14.75         15.38         7.84 o                         
   9   6   4        976.60        963.55        24.52 o                         
  10   6   4         50.84         73.01        10.25 o                         
  11   6   4          8.05         22.37        10.68 o                         
  12   6   4         26.87         45.68        12.18 o                         
  13   6   4         21.15         66.06        16.07 o                         
  14   6   4         60.03         64.28        19.40 o                         
 -17   7   4          0.10         -3.61        21.95 o                         
 -16   7   4          0.20         -6.34        16.70 o                         
 -15   7   4         88.78        101.38        14.27 o                         
 -14   7   4        237.31        254.95        15.21 o                         
 -13   7   4          2.01          3.73        11.39 o                         
 -12   7   4        268.11        262.27        12.57 o                         
 -11   7   4        156.52        158.13         9.91 o                         
 -10   7   4         19.88          4.68         7.85 o                         
  -9   7   4         30.04         27.97         7.04 o                         
  -8   7   4          0.11         -5.77         5.77 o                         
  -7   7   4        840.21        851.70        15.86 o                         
  -6   7   4       1655.11       1695.92        25.93 o                         
  -5   7   4         14.70          8.55         5.10 o                         
  -4   7   4       1265.86       1233.76        21.12 o                         
  -3   7   4         10.36          9.66         5.05 o                         
  -2   7   4        596.74        618.37        11.34 o                         
  -1   7   4        385.37        405.73         7.99 o                         
   0   7   4          1.31          1.61         3.12 o                         
   1   7   4         46.50         42.73         3.86 o                         
   2   7   4        166.38        166.65         6.08 o                         
   3   7   4       1574.71       1633.38        26.00 o                         
   4   7   4       1493.66       1420.50        23.10 o                         
   5   7   4        879.89        873.30        15.87 o                         
   6   7   4        509.86        544.84        12.23 o                         
   7   7   4        733.82        689.52        16.23 o                         
   8   7   4          7.29          6.43         8.17 o                         
   9   7   4         19.22         16.57         8.91 o                         
  10   7   4        406.64        435.38        14.47 o                         
  11   7   4        208.94        236.83        13.23 o                         
  12   7   4          5.72         21.01        14.02 o                         
  13   7   4         32.12         56.49        19.37 o                         
 -16   8   4         58.74         73.71        24.13 o                         
 -15   8   4         14.88         11.46        16.24 o                         
 -14   8   4        596.20        605.23        20.84 o                         
 -13   8   4         63.01         73.48        13.04 o                         
 -12   8   4         36.26         30.86        11.02 o                         
 -11   8   4         99.56        102.50        10.49 o                         
 -10   8   4        643.82        649.51        17.03 o                         
  -9   8   4        425.54        486.43        13.59 o                         
  -8   8   4        277.06        259.38         9.50 o                         
  -7   8   4          1.36          0.01         6.09 o                         
  -6   8   4        149.25        143.10         6.27 o                         
  -5   8   4         83.57         78.65         5.82 o                         
  -4   8   4          1.48         -5.73         5.73 o                         
  -3   8   4       1245.64       1264.50        24.82 o                         
  -2   8   4        127.97        142.14         6.01 o                         
  -1   8   4         43.93         42.01         4.25 o                         
   0   8   4         72.26         80.01         5.36 o                         
   1   8   4          2.59          3.74         4.65 o                         
   2   8   4         36.61         33.11         5.62 o                         
   3   8   4       1437.58       1472.05        27.44 o                         
   4   8   4        277.59        292.08         9.32 o                         
   5   8   4        221.11        200.40         7.75 o                         
   6   8   4         33.13         24.92         6.50 o                         
   7   8   4        353.98        366.75        11.25 o                         
   8   8   4         12.47         11.28         8.76 o                         
   9   8   4        206.19        179.06        12.13 o                         
  10   8   4         12.10         15.69        12.69 o                         
  11   8   4        158.31        192.98        14.97 o                         
  12   8   4          5.99         16.40        16.91 o                         
  13   8   4         10.68         31.93        20.74 o                         
 -15   9   4        134.43        144.35        20.54 o                         
 -14   9   4          0.81          7.41        15.17 o                         
 -13   9   4        328.12        373.17        16.70 o                         
 -12   9   4        221.31        246.60        12.91 o                         
 -11   9   4         51.18         58.29        10.61 o                         
 -10   9   4         65.46         68.36         8.99 o                         
  -9   9   4        109.73         87.78         8.93 o                         
  -8   9   4          5.89          0.74         7.84 o                         
  -7   9   4        103.91         91.41         6.64 o                         
  -6   9   4         98.50        102.13         7.87 o                         
  -5   9   4        475.12        496.36        13.65 o                         
  -4   9   4          1.14          2.78         7.10 o                         
  -3   9   4        657.98        640.13        14.45 o                         
  -2   9   4        101.54        112.10         8.72 o                         
  -1   9   4         18.40         12.99         5.52 o                         
   0   9   4          9.48          3.48         5.81 o                         
   1   9   4         92.97         90.33         6.31 o                         
   2   9   4         34.78         43.21         6.07 o                         
   3   9   4          0.52         -1.68         6.32 o                         
   4   9   4        314.23        314.89        12.11 o                         
   5   9   4          1.45         -5.59         9.98 o                         
   6   9   4         46.90         32.38         8.20 o                         
   7   9   4          2.37          3.76         8.31 o                         
   8   9   4        434.88        436.68        18.80 o                         
   9   9   4          4.54         -1.34        11.48 o                         
  10   9   4        102.63         86.19        14.42 o                         
  11   9   4         34.68         32.15        16.21 o                         
  12   9   4         67.42         49.53        21.60 o                         
 -14  10   4         31.98         29.93        19.73 o                         
 -13  10   4         23.01         13.14        14.72 o                         
 -12  10   4        141.35        159.61        13.68 o                         
 -11  10   4        348.85        343.25        14.47 o                         
 -10  10   4        370.24        371.53        14.82 o                         
  -9  10   4        146.99        140.19         9.66 o                         
  -8  10   4        452.55        427.93        14.59 o                         
  -7  10   4         22.13         13.86         9.49 o                         
  -6  10   4        925.20        871.59        21.91 o                         
  -5  10   4         64.71         70.32        11.80 o                         
  -4  10   4        812.50        801.45        20.05 o                         
  -3  10   4        802.14        766.45        26.22 o                         
  -2  10   4        277.62        300.19        11.12 o                         
  -1  10   4        174.83        158.99         8.61 o                         
   0  10   4         58.08         61.50         7.56 o                         
   1  10   4        163.34        182.43         8.87 o                         
   2  10   4        402.66        367.80        11.92 o                         
   3  10   4         23.72         14.37         9.33 o                         
   4  10   4        124.20        105.47         9.66 o                         
   5  10   4         57.53         59.48        11.10 o                         
   6  10   4         47.47         46.08        11.59 o                         
   7  10   4         28.60          3.18        11.22 o                         
   8  10   4        297.99        227.90        13.72 o                         
   9  10   4          0.21         -0.14        12.19 o                         
  10  10   4        254.99        290.90        26.30 o                         
  11  10   4         13.04         21.37        19.36 o                         
 -13  11   4          0.00        -15.86        17.69 o                         
 -12  11   4        119.08        111.36        16.22 o                         
 -11  11   4          6.34         17.08        12.08 o                         
 -10  11   4        171.76        157.88        12.06 o                         
  -9  11   4        133.96        143.13        10.98 o                         
  -8  11   4        210.18        205.53        15.21 o                         
  -7  11   4         82.60         78.88        14.24 o                         
  -6  11   4         47.15         44.43        11.11 o                         
  -5  11   4        663.35        660.40        20.52 o                         
  -4  11   4         20.87         25.01        10.54 o                         
  -3  11   4        896.90        854.90        23.24 o                         
  -2  11   4        721.40        732.36        21.66 o                         
  -1  11   4        146.36        167.78        11.07 o                         
   0  11   4        678.93        705.75        21.16 o                         
   1  11   4         33.57         47.58        11.61 o                         
   2  11   4        154.40        145.21        10.73 o                         
   3  11   4        234.21        240.42        12.77 o                         
   4  11   4          6.02         -0.39        12.37 o                         
   5  11   4         70.77         48.45        17.01 o                         
   6  11   4         14.67         12.07        13.57 o                         
   7  11   4          0.46          8.41        16.03 o                         
   8  11   4         97.57        120.92        15.45 o                         
   9  11   4        377.12        406.97        29.20 o                         
 -11  12   4        616.64        476.63        33.10 o                         
 -10  12   4        217.76        248.89        24.40 o                         
  -9  12   4        174.49        171.94        16.55 o                         
  -8  12   4        120.22        114.04        15.15 o                         
  -7  12   4         21.37         23.56        14.76 o                         
  -6  12   4         14.80         16.39        12.97 o                         
  -5  12   4        306.34        306.44        18.45 o                         
  -4  12   4        852.55        797.11        24.85 o                         
  -3  12   4        888.26        876.41        26.82 o                         
  -2  12   4         21.86          3.41        13.49 o                         
  -1  12   4        229.19        202.53        14.09 o                         
   0  12   4         35.26         19.53        11.51 o                         
   1  12   4         94.95         73.00        13.44 o                         
   2  12   4        139.42        115.63        13.87 o                         
   3  12   4        195.33        188.43        15.57 o                         
   4  12   4         40.08         29.89        16.22 o                         
   5  12   4          3.15         11.87        18.02 o                         
   6  12   4        110.06         95.42        24.86 o                         
   7  12   4         12.80        -25.16        25.16 o                         
  -9  13   4         35.09         49.35        25.47 o                         
  -8  13   4         41.01         52.20        19.67 o                         
  -7  13   4         81.15        102.51        22.34 o                         
  -6  13   4         95.89        101.57        17.18 o                         
  -5  13   4        194.22        230.12        18.13 o                         
  -4  13   4        509.03        531.96        24.80 o                         
  -3  13   4          3.95        -17.48        17.48 o                         
  -2  13   4          0.45        -14.81        14.81 o                         
  -1  13   4        548.03        552.60        22.59 o                         
   0  13   4         60.11         31.10        17.14 o                         
   1  13   4         97.81         68.87        17.60 o                         
   2  13   4         31.57         36.22        16.76 o                         
   3  13   4         34.29         27.22        26.55 o                         
   4  13   4          0.07         14.86        22.84 o                         
   5  13   4        122.38        101.60        29.94 o                         
  -4  14   4        223.45        226.97        28.46 o                         
  -3  14   4         21.58         -1.46        24.37 o                         
  -2  14   4        210.75        230.23        27.47 o                         
  -1  14   4        133.08         82.34        26.11 o                         
   0  14   4        311.29        300.83        29.63 o                         
   1  14   4          0.31         -2.14        28.43 o                         
 -19   1   5         40.51         38.71        17.94 o                         
 -18   1   5          0.35        -16.02        16.02 o                         
 -17   1   5         81.83         82.77        14.24 o                         
 -16   1   5        697.61        769.31        22.26 o                         
 -15   1   5       1419.20       1299.89        41.93 o                         
 -14   1   5        380.25        398.37        14.07 o                         
 -13   1   5        186.59        170.65         8.86 o                         
 -12   1   5          1.55          0.97         6.79 o                         
 -11   1   5        123.59        144.81         8.89 o                         
 -10   1   5        198.17        224.06         7.04 o                         
  -9   1   5         92.62        112.53         5.20 o                         
  -8   1   5       1506.36       1641.61        25.76 o                         
  -7   1   5        195.89        216.57         8.57 o                         
  -6   1   5       3488.46       3598.11        57.77 o                         
  -5   1   5       1333.68       1349.73        21.58 o                         
  -4   1   5        164.60        188.30         5.24 o                         
  -3   1   5       2740.30       2760.20        42.46 o                         
  -2   1   5        361.39        362.49         7.04 o                         
  -1   1   5        986.59        913.52        16.75 o                         
   0   1   5        303.80        286.23         6.38 o                         
   1   1   5       2237.98       2260.42        37.93 o                         
   2   1   5       1738.72       1870.62        31.73 o                         
   3   1   5        873.64        890.67        16.88 o                         
   4   1   5       1244.04       1290.32        22.65 o                         
   5   1   5         15.96         26.30         3.87 o                         
   6   1   5         18.83         16.06         3.81 o                         
   7   1   5        602.48        576.80        11.68 o                         
   8   1   5          1.27         10.03         3.91 o                         
   9   1   5       1051.54       1057.41        21.66 o                         
  10   1   5          2.67         -0.42         6.02 o                         
  11   1   5        111.53         97.87         6.33 o                         
  12   1   5        515.55        452.27        12.38 o                         
  13   1   5         79.77         95.62        12.56 o                         
  14   1   5          2.57         11.18        12.59 o                         
  15   1   5         18.38         14.11        26.83 o                         
 -19   2   5          4.95         10.42        21.95 o                         
 -18   2   5        315.16        349.20        20.56 o                         
 -17   2   5        113.43        166.23        15.18 o                         
 -16   2   5        108.94        112.55        11.99 o                         
 -15   2   5         42.68         36.72        11.52 o                         
 -14   2   5        118.50         99.30        10.35 o                         
 -13   2   5        181.37        183.97         9.73 o                         
 -12   2   5         18.92         20.10         6.37 o                         
 -11   2   5        707.21        678.89        13.64 o                         
 -10   2   5        882.90        891.80        16.02 o                         
  -9   2   5       2038.76       2074.63        34.71 o                         
  -8   2   5        294.16        326.16         8.80 o                         
  -7   2   5         11.52          8.43         4.12 o                         
  -6   2   5        182.17        175.74         5.09 o                         
  -5   2   5        995.32        923.37        14.82 o                         
  -4   2   5        431.61        438.80         9.01 o                         
  -3   2   5       4401.83       4157.32        69.17 o                         
  -2   2   5        224.32        240.95         5.76 o                         
  -1   2   5        114.15        109.25         3.19 o                         
   0   2   5        345.33        379.77         7.52 o                         
   1   2   5        286.61        297.54         6.56 o                         
   2   2   5          0.25         -2.41         2.41 o                         
   3   2   5       6818.94       6914.67       109.62 o                         
   4   2   5         43.19         41.95         3.74 o                         
   5   2   5       1631.04       1759.41        27.94 o                         
   6   2   5        103.35        119.97         5.79 o                         
   7   2   5       1070.46       1087.59        17.21 o                         
   8   2   5       2744.78       2602.54        39.50 o                         
   9   2   5         59.88         52.19         5.06 o                         
  10   2   5         37.54         19.90         6.20 o                         
  11   2   5        278.61        259.85        11.95 o                         
  12   2   5        139.49        131.92         8.60 o                         
  13   2   5          2.70         -3.91         9.33 o                         
  14   2   5         41.57         41.58         7.58 o                         
  15   2   5        142.44        193.39        25.07 o                         
 -19   3   5        303.25        372.00        25.79 o                         
 -18   3   5          4.92         17.48        18.10 o                         
 -17   3   5         92.59         89.29        14.76 o                         
 -16   3   5        239.45        224.17        16.16 o                         
 -15   3   5         24.67         22.60        11.47 o                         
 -14   3   5        173.45        140.27        11.40 o                         
 -13   3   5        281.91        251.24        13.33 o                         
 -12   3   5       1337.64       1251.31        22.71 o                         
 -11   3   5        218.88        223.64         8.65 o                         
 -10   3   5         65.70         77.18         6.81 o                         
  -9   3   5        931.33       1014.12        18.13 o                         
  -8   3   5       1416.21       1520.69        24.07 o                         
  -7   3   5        358.18        414.01         9.45 o                         
  -6   3   5          3.15         -3.78         3.78 o                         
  -5   3   5         45.92         57.48         4.10 o                         
  -4   3   5       1126.65       1207.39        22.25 o                         
  -3   3   5        434.58        430.75         7.99 o                         
  -2   3   5        233.08        225.52         6.40 o                         
  -1   3   5         15.86         11.17         6.50 o                         
   0   3   5       2647.35       2581.20        48.25 o                         
   1   3   5         50.99         60.78         3.72 o                         
   2   3   5        386.39        424.62         7.92 o                         
   3   3   5        975.86       1072.99        18.34 o                         
   4   3   5       1288.95       1292.43        21.03 o                         
   5   3   5        429.94        403.40         8.35 o                         
   6   3   5        746.79        745.01        13.22 o                         
   7   3   5          4.53         15.75         4.78 o                         
   8   3   5        951.19        967.73        17.72 o                         
   9   3   5        236.78        247.93         8.17 o                         
  10   3   5        408.10        364.55        11.40 o                         
  11   3   5        366.99        345.83        10.94 o                         
  12   3   5         26.30         27.90         8.03 o                         
  13   3   5          4.16          2.32         9.51 o                         
  14   3   5         11.54         10.81         9.93 o                         
  15   3   5         10.15          0.75        27.02 o                         
 -19   4   5        275.17        273.82        24.10 o                         
 -18   4   5        281.27        350.96        21.69 o                         
 -17   4   5         46.76         44.36        16.26 o                         
 -16   4   5          1.30         -7.80        12.69 o                         
 -15   4   5         44.85         21.09        12.66 o                         
 -14   4   5         85.56         80.32        12.28 o                         
 -13   4   5        855.11        816.06        20.78 o                         
 -12   4   5        262.24        258.92        10.11 o                         
 -11   4   5        236.81        272.41         8.43 o                         
 -10   4   5        170.40        165.28         7.67 o                         
  -9   4   5        434.55        412.97        10.97 o                         
  -8   4   5          1.90          1.60         4.26 o                         
  -7   4   5       2207.98       2331.10        42.03 o                         
  -6   4   5        569.51        619.04        11.37 o                         
  -5   4   5          9.15          3.54         3.65 o                         
  -4   4   5        884.10        906.76        16.61 o                         
  -3   4   5        486.97        498.27        10.00 o                         
  -2   4   5       2791.39       2945.12        54.99 o                         
  -1   4   5       2115.71       2163.27        43.56 o                         
   0   4   5       1487.93       1555.47        31.93 o                         
   1   4   5        958.63       1065.69        19.84 o                         
   2   4   5        442.60        476.94         9.98 o                         
   3   4   5        164.59        162.87         5.27 o                         
   4   4   5        566.11        546.50        11.89 o                         
   5   4   5          6.23         16.43         4.59 o                         
   6   4   5        822.39        830.08        15.22 o                         
   7   4   5        342.95        343.64         8.75 o                         
   8   4   5        215.26        230.74         8.07 o                         
   9   4   5        121.24        131.59         8.09 o                         
  10   4   5         48.07         74.01        10.96 o                         
  11   4   5        163.90        167.07        10.14 o                         
  12   4   5        142.53        134.32        11.05 o                         
  13   4   5          4.15        -11.87        11.87 o                         
  14   4   5         81.78         57.44        15.84 o                         
 -18   5   5         81.10         59.21        21.06 o                         
 -17   5   5         74.24         66.97        17.86 o                         
 -16   5   5         29.53         48.64        15.47 o                         
 -15   5   5          3.40         29.42        13.77 o                         
 -14   5   5         26.67         22.48        12.36 o                         
 -13   5   5         18.28          3.77         9.64 o                         
 -12   5   5        125.18        120.19         8.91 o                         
 -11   5   5       2624.59       2615.30        45.99 o                         
 -10   5   5        391.38        406.60         9.92 o                         
  -9   5   5        515.10        512.76        10.99 o                         
  -8   5   5         18.11         12.21         5.77 o                         
  -7   5   5        337.63        358.51         8.42 o                         
  -6   5   5         99.70         95.81         3.98 o                         
  -5   5   5       2639.57       2672.95        43.47 o                         
  -4   5   5        172.69        185.63         5.43 o                         
  -3   5   5        667.63        613.06        11.21 o                         
  -2   5   5       2406.34       2419.31        37.75 o                         
  -1   5   5        231.68        263.93        10.21 o                         
   0   5   5         18.29         11.92         5.52 o                         
   1   5   5         29.98         26.37         7.12 o                         
   2   5   5        228.09        260.25         5.59 o                         
   3   5   5         28.27         29.48         4.93 o                         
   4   5   5          0.35          6.01         3.93 o                         
   5   5   5        256.45        252.19         8.58 o                         
   6   5   5        314.61        322.19        10.23 o                         
   7   5   5          5.16          9.22         6.03 o                         
   8   5   5        334.08        325.44        10.24 o                         
   9   5   5          0.73          0.23         7.94 o                         
  10   5   5        112.68        117.70         9.82 o                         
  11   5   5          1.50         11.39        10.02 o                         
  12   5   5        117.61        147.63        12.49 o                         
  13   5   5         20.59         33.35        13.33 o                         
  14   5   5         14.68         22.53        17.72 o                         
 -18   6   5         12.70         -3.44        20.14 o                         
 -17   6   5          0.04         12.00        17.35 o                         
 -16   6   5         20.83         26.99        15.04 o                         
 -15   6   5         13.43         -3.90        15.52 o                         
 -14   6   5         13.65         15.05        12.01 o                         
 -13   6   5        799.21        819.48        22.16 o                         
 -12   6   5        270.62        295.79        13.69 o                         
 -11   6   5        211.92        221.41        10.05 o                         
 -10   6   5        104.73        110.67         8.24 o                         
  -9   6   5        470.96        447.74        10.30 o                         
  -8   6   5        405.22        405.84        10.44 o                         
  -7   6   5         99.33         99.52         5.07 o                         
  -6   6   5         56.60         61.77         6.50 o                         
  -5   6   5          1.80          0.34         4.16 o                         
  -4   6   5        498.26        583.66        10.89 o                         
  -3   6   5        425.97        413.73         9.55 o                         
  -2   6   5       2304.95       2280.51        34.48 o                         
  -1   6   5        561.02        571.84        10.27 o                         
   0   6   5         60.51         55.86         3.06 o                         
   1   6   5       1230.76       1276.80        22.04 o                         
   2   6   5         44.80         43.88         3.86 o                         
   3   6   5       1074.39       1128.05        17.67 o                         
   4   6   5         30.63         35.08         6.45 o                         
   5   6   5        840.85        827.42        15.24 o                         
   6   6   5        963.48        958.62        18.44 o                         
   7   6   5        113.60         96.52         7.89 o                         
   8   6   5        578.67        614.69        16.18 o                         
   9   6   5        194.45        226.89         9.97 o                         
  10   6   5         10.79         18.18        10.48 o                         
  11   6   5         96.98        123.97        12.87 o                         
  12   6   5         19.88         63.94        13.15 o                         
  13   6   5         11.99         12.38        19.59 o                         
 -17   7   5         26.32         38.22        20.06 o                         
 -16   7   5        329.18        365.22        19.93 o                         
 -15   7   5        424.69        477.00        20.98 o                         
 -14   7   5          0.78        -13.11        13.11 o                         
 -13   7   5         41.75         34.15        11.75 o                         
 -12   7   5         29.71         28.49         9.71 o                         
 -11   7   5         53.13         46.23         9.10 o                         
 -10   7   5        136.77        145.48        11.63 o                         
  -9   7   5        754.11        762.87        17.64 o                         
  -8   7   5        111.06        111.20         6.60 o                         
  -7   7   5        277.70        252.33         8.94 o                         
  -6   7   5          0.29          5.41         5.22 o                         
  -5   7   5        240.07        247.64        10.58 o                         
  -4   7   5        311.78        308.16         8.47 o                         
  -3   7   5       1778.91       1781.53        28.71 o                         
  -2   7   5       1544.60       1607.71        25.19 o                         
  -1   7   5         29.78         27.13         3.56 o                         
   0   7   5       1991.97       2009.41        30.81 o                         
   1   7   5         47.18         47.25         4.40 o                         
   2   7   5        186.67        188.81         6.16 o                         
   3   7   5        395.40        402.83         9.64 o                         
   4   7   5       1582.36       1602.80        29.82 o                         
   5   7   5        258.07        257.83         8.66 o                         
   6   7   5       1203.41       1159.20        21.05 o                         
   7   7   5        370.26        368.53        11.28 o                         
   8   7   5        594.71        580.73        15.92 o                         
   9   7   5        560.14        579.24        15.06 o                         
  10   7   5         96.83         83.58        11.15 o                         
  11   7   5          3.12         21.97        12.30 o                         
  12   7   5          2.42         27.12        15.88 o                         
  13   7   5          0.20         -2.55        22.39 o                         
 -16   8   5         93.90         95.74        22.95 o                         
 -15   8   5         48.10         51.52        17.32 o                         
 -14   8   5          0.83         -3.88        14.45 o                         
 -13   8   5          2.49         -4.40        12.03 o                         
 -12   8   5        493.25        440.64        14.98 o                         
 -11   8   5        695.00        683.56        18.51 o                         
 -10   8   5          3.57         -7.81         7.81 o                         
  -9   8   5         12.70          0.60         7.52 o                         
  -8   8   5        483.24        480.72        15.67 o                         
  -7   8   5        183.11        200.96         8.83 o                         
  -6   8   5         25.45         25.54         6.79 o                         
  -5   8   5        265.54        276.14         8.62 o                         
  -4   8   5         93.68        100.81         8.02 o                         
  -3   8   5         59.87         70.92         6.41 o                         
  -2   8   5        932.37        921.60        16.66 o                         
  -1   8   5       2148.94       2125.78        32.76 o                         
   0   8   5         53.73         53.55         4.20 o                         
   1   8   5          0.72         -1.85         3.63 o                         
   2   8   5        390.20        393.22        10.01 o                         
   3   8   5         57.99         47.62         6.32 o                         
   4   8   5         59.31         65.69         7.56 o                         
   5   8   5        540.19        491.82        13.74 o                         
   6   8   5        194.19        181.91         9.32 o                         
   7   8   5          0.80          6.34         7.70 o                         
   8   8   5          2.18          3.22         8.56 o                         
   9   8   5        106.26        110.32        13.04 o                         
  10   8   5        432.64        417.18        16.31 o                         
  11   8   5        203.72        202.10        15.94 o                         
  12   8   5        178.74        188.85        20.33 o                         
 -15   9   5         52.62         48.03        21.80 o                         
 -14   9   5        370.77        423.49        19.88 o                         
 -13   9   5        113.93        121.24        13.67 o                         
 -12   9   5        148.24        157.79        12.09 o                         
 -11   9   5       1558.11       1561.82        33.10 o                         
 -10   9   5        398.12        367.23        13.15 o                         
  -9   9   5          1.01          7.54         8.14 o                         
  -8   9   5        335.59        366.95        13.76 o                         
  -7   9   5          9.09         13.42         7.83 o                         
  -6   9   5         22.41         21.41         9.37 o                         
  -5   9   5        230.98        234.34         9.51 o                         
  -4   9   5        751.28        735.15        16.83 o                         
  -3   9   5         25.13         32.22         7.83 o                         
  -2   9   5       1038.51       1013.60        19.81 o                         
  -1   9   5        982.85        979.68        18.52 o                         
   0   9   5         16.28          2.88         6.11 o                         
   1   9   5       1321.77       1327.15        27.29 o                         
   2   9   5         40.04         41.16         5.77 o                         
   3   9   5        173.76        168.63         8.40 o                         
   4   9   5         15.17         24.54         7.84 o                         
   5   9   5        796.65        794.39        21.15 o                         
   6   9   5          5.98          3.40         7.56 o                         
   7   9   5          8.12         11.68         8.74 o                         
   8   9   5         16.64         15.87        10.92 o                         
   9   9   5         68.24         46.91        11.89 o                         
  10   9   5         13.55         -7.57        16.23 o                         
  11   9   5          1.65         10.61        19.02 o                         
 -14  10   5          3.98          2.92        17.77 o                         
 -13  10   5         10.56         22.97        13.17 o                         
 -12  10   5        134.35        111.33        13.07 o                         
 -11  10   5          2.23         -3.50        11.21 o                         
 -10  10   5        374.26        373.21        16.48 o                         
  -9  10   5         23.35         23.02         6.40 o                         
  -8  10   5        104.90         96.36        11.04 o                         
  -7  10   5         59.76         64.04         9.73 o                         
  -6  10   5        139.25        128.09        11.10 o                         
  -5  10   5        123.16        139.81        10.22 o                         
  -4  10   5         15.23         -1.14         8.89 o                         
  -3  10   5          8.89          2.31         8.11 o                         
  -2  10   5        280.11        293.06        10.02 o                         
  -1  10   5        108.05        138.40        13.16 o                         
   0  10   5        243.26        223.82        10.91 o                         
   1  10   5         83.31         84.69         7.12 o                         
   2  10   5         37.87         54.26         7.88 o                         
   3  10   5         18.65         14.17         9.47 o                         
   4  10   5        187.33        182.52        11.19 o                         
   5  10   5          2.23        -10.97        10.97 o                         
   6  10   5          0.01         -6.84        13.58 o                         
   7  10   5         47.89         32.28        12.13 o                         
   8  10   5          3.99         -7.13        11.74 o                         
   9  10   5         92.16         72.07        15.80 o                         
  10  10   5        166.14        146.43        27.83 o                         
 -13  11   5         23.45         46.23        18.52 o                         
 -12  11   5         91.18         83.52        17.08 o                         
 -11  11   5        267.44        286.19        16.78 o                         
 -10  11   5          6.11         -8.77        13.36 o                         
  -9  11   5         29.24         24.14        11.63 o                         
  -8  11   5        180.81        163.54        14.15 o                         
  -7  11   5        346.62        385.69        15.24 o                         
  -6  11   5        445.34        447.01        15.37 o                         
  -5  11   5         35.09         33.74        10.47 o                         
  -4  11   5         28.06         43.08        10.20 o                         
  -3  11   5         10.37         12.44         9.98 o                         
  -2  11   5          9.43         -1.41        10.88 o                         
  -1  11   5          5.10         -1.96         8.89 o                         
   0  11   5        443.62        440.00        20.64 o                         
   1  11   5         21.13          5.53         8.56 o                         
   2  11   5        716.59        699.94        19.15 o                         
   3  11   5        730.99        764.72        21.85 o                         
   4  11   5         22.51         12.67        13.66 o                         
   5  11   5        115.66         93.21        15.51 o                         
   6  11   5         91.76         91.17        15.22 o                         
   7  11   5         11.32        -18.19        18.19 o                         
   8  11   5         43.47         38.79        25.14 o                         
 -11  12   5        177.01        132.86        19.37 o                         
 -10  12   5        207.80        205.94        25.29 o                         
  -9  12   5         43.40         43.40        17.39 o                         
  -8  12   5         38.81         40.95        13.69 o                         
  -7  12   5         82.09         66.66        14.47 o                         
  -6  12   5         22.09         15.36        13.17 o                         
  -5  12   5          3.53          5.54        12.62 o                         
  -4  12   5         14.86          8.49        12.57 o                         
  -3  12   5          1.76         -5.21        12.56 o                         
  -2  12   5         19.83         42.08        13.42 o                         
  -1  12   5        154.13        158.95        15.45 o                         
   0  12   5         39.31         33.84        12.17 o                         
   1  12   5         54.25         91.93        14.01 o                         
   2  12   5        423.98        419.16        37.39 o                         
   3  12   5         26.71         36.34        18.07 o                         
   4  12   5         16.26          0.76        21.57 o                         
   5  12   5        106.20         89.05        22.93 o                         
   6  12   5         26.26         31.44        24.97 o                         
   7  12   5         29.92         15.32        26.94 o                         
  -8  13   5          5.60         13.07        20.18 o                         
  -7  13   5         75.79         82.34        23.46 o                         
  -6  13   5         16.41         25.47        17.36 o                         
  -5  13   5          8.08          9.17        15.72 o                         
  -4  13   5        180.75        141.62        17.88 o                         
  -3  13   5          0.28         11.17        17.28 o                         
  -2  13   5        101.64        111.55        17.08 o                         
  -1  13   5          0.08        -12.45        17.54 o                         
   0  13   5         10.75        -15.99        15.99 o                         
   1  13   5        110.91         58.95        28.74 o                         
   2  13   5         18.68         13.48        20.96 o                         
   3  13   5        137.17        145.36        26.07 o                         
   4  13   5          7.73        -26.99        26.99 o                         
  -3  14   5        128.04        155.12        29.50 o                         
  -2  14   5         87.42         56.33        28.43 o                         
  -1  14   5          0.00        -26.25        26.25 o                         
 -20   0   6         20.16         46.96        34.38 o                         
 -19   0   6         27.43         40.83        27.30 o                         
 -18   0   6         76.69         85.00        21.17 o                         
 -17   0   6         60.03         65.45        19.35 o                         
 -16   0   6        272.47        256.77        23.60 o                         
 -15   0   6          1.79         -9.50        17.85 o                         
 -14   0   6        792.48        718.22        27.73 o                         
 -13   0   6          3.45          8.79        10.57 o                         
 -12   0   6       1550.18       1542.02        33.96 o                         
 -11   0   6         36.61         46.33         7.86 o                         
 -10   0   6        181.38        208.66         8.96 o                         
  -9   0   6        128.28        190.41         8.16 o                         
  -8   0   6       2611.10       2827.30        60.47 o                         
  -7   0   6         14.18         -3.84         5.24 o                         
  -6   0   6         36.31         14.94         6.25 o                         
  -5   0   6       1334.61       1337.75        27.59 o                         
  -4   0   6       5027.55       5153.38       107.40 o                         
  -3   0   6        466.40        510.67        12.63 o                         
  -2   0   6        392.36        398.66        11.28 o                         
  -1   0   6          8.78         16.52         5.30 o                         
   0   0   6        615.91        547.09        17.11 o                         
   1   0   6        576.98        591.18        16.86 o                         
   2   0   6        713.17        725.54        20.30 o                         
   3   0   6        239.80        227.54         9.34 o                         
   4   0   6         65.65        105.73        12.49 o                         
   5   0   6       1766.14       1651.28        48.11 o                         
   6   0   6        149.38        146.24         9.78 o                         
   7   0   6          8.52         -9.55         9.55 o                         
   8   0   6        352.90        338.44        15.25 o                         
   9   0   6        581.01        671.41        23.74 o                         
  10   0   6         73.52         73.06        14.45 o                         
  11   0   6         87.88         47.01        15.64 o                         
  12   0   6        101.02         64.67        18.32 o                         
  13   0   6        710.09        691.50        34.07 o                         
  14   0   6          0.07          8.46        27.40 o                         
 -20   1   6         56.63         63.26        24.41 o                         
 -19   1   6         51.68         44.05        19.00 o                         
 -18   1   6        261.64        305.75        20.69 o                         
 -17   1   6          8.12          6.85        13.16 o                         
 -16   1   6         21.82         24.05        13.39 o                         
 -15   1   6        145.51        225.45        18.79 o                         
 -14   1   6         93.83         97.45        10.91 o                         
 -13   1   6        155.34        177.57         9.93 o                         
 -12   1   6       2032.12       2100.29        32.37 o                         
 -11   1   6         41.49         39.91         5.89 o                         
 -10   1   6        375.84        389.19         8.69 o                         
  -9   1   6        590.00        615.19        11.84 o                         
  -8   1   6         36.49         30.21         4.51 o                         
  -7   1   6       1690.61       1729.03        28.86 o                         
  -6   1   6        389.11        377.03         7.68 o                         
  -5   1   6        565.72        555.97        10.19 o                         
  -4   1   6       3551.54       3522.38        56.40 o                         
  -3   1   6          8.97         11.30         3.72 o                         
  -2   1   6        914.12        980.35        17.37 o                         
  -1   1   6       1714.80       1798.68        29.18 o                         
   0   1   6        122.80        129.71         4.09 o                         
   1   1   6        191.99        230.68         7.36 o                         
   2   1   6         93.00         78.70         4.28 o                         
   3   1   6        208.65        231.23         7.65 o                         
   4   1   6          2.08          9.39         4.51 o                         
   5   1   6         90.11         78.73         5.81 o                         
   6   1   6         48.11         34.52         6.59 o                         
   7   1   6       1172.18       1151.01        23.48 o                         
   8   1   6        344.12        326.08        13.91 o                         
   9   1   6         97.75        114.89         9.50 o                         
  10   1   6         47.62         35.58         9.83 o                         
  11   1   6          0.00         -2.01        11.33 o                         
  12   1   6          1.25        -13.85        13.85 o                         
  13   1   6         25.31         46.97        17.32 o                         
  14   1   6          0.00         -2.76        21.74 o                         
 -19   2   6         57.55        111.04        40.43 o                         
 -18   2   6         47.27         48.99        15.63 o                         
 -17   2   6        284.55        294.80        17.07 o                         
 -16   2   6         16.51         22.36        13.54 o                         
 -15   2   6        427.64        393.76        16.21 o                         
 -14   2   6        505.01        529.20        16.39 o                         
 -13   2   6        397.67        407.95        12.77 o                         
 -12   2   6          1.00          6.24         7.55 o                         
 -11   2   6          7.86          1.81         6.59 o                         
 -10   2   6        116.29        112.26         6.27 o                         
  -9   2   6        370.32        400.91         8.73 o                         
  -8   2   6       1773.08       1885.82        30.55 o                         
  -7   2   6       1416.47       1464.82        24.74 o                         
  -6   2   6        697.16        711.27        11.78 o                         
  -5   2   6       2197.93       2217.93        33.44 o                         
  -4   2   6         34.04         42.69         3.65 o                         
  -3   2   6        942.57        956.31        16.98 o                         
  -2   2   6       1991.49       2056.71        36.46 o                         
  -1   2   6       2831.30       3023.48        50.43 o                         
   0   2   6        347.26        322.46         7.00 o                         
   1   2   6         96.15        106.39         3.99 o                         
   2   2   6       1156.32       1252.51        20.86 o                         
   3   2   6        107.83        137.14         6.29 o                         
   4   2   6        745.80        729.57        14.13 o                         
   5   2   6        595.18        593.71        12.39 o                         
   6   2   6        893.73        859.15        17.08 o                         
   7   2   6        542.61        527.39        11.99 o                         
   8   2   6        495.76        475.95        13.91 o                         
   9   2   6        798.15        750.39        17.75 o                         
  10   2   6         77.51         94.45         8.42 o                         
  11   2   6         96.12         95.97        12.90 o                         
  12   2   6          5.36         11.53        14.04 o                         
  13   2   6        150.01        132.51        18.64 o                         
  14   2   6          3.88         10.76        21.65 o                         
 -19   3   6          0.82         35.41        20.89 o                         
 -18   3   6         14.21         -3.38        22.84 o                         
 -17   3   6          0.06        -13.95        13.95 o                         
 -16   3   6         31.84         28.42        13.39 o                         
 -15   3   6       1457.09       1459.77        37.46 o                         
 -14   3   6        472.46        451.65        15.17 o                         
 -13   3   6        860.71        834.51        19.10 o                         
 -12   3   6       1350.84       1264.03        22.98 o                         
 -11   3   6        172.59        205.06         8.08 o                         
 -10   3   6        124.48        125.18         6.46 o                         
  -9   3   6         36.86         39.78         5.11 o                         
  -8   3   6          0.86         -4.42         4.42 o                         
  -7   3   6       4207.27       4087.94        65.60 o                         
  -6   3   6         87.34        101.01         4.29 o                         
  -5   3   6       7160.11       7301.99       111.31 o                         
  -4   3   6       2288.88       2410.11        39.04 o                         
  -3   3   6        436.59        401.20         7.68 o                         
  -2   3   6          1.12         -2.89         2.89 o                         
  -1   3   6         34.78         34.47         2.47 o                         
   0   3   6        339.38        358.50         7.24 o                         
   1   3   6        619.76        721.47        12.83 o                         
   2   3   6          8.41          3.21         3.37 o                         
   3   3   6        254.61        244.46         8.38 o                         
   4   3   6        633.63        654.06        12.59 o                         
   5   3   6         26.05         26.79         4.33 o                         
   6   3   6         95.25         89.56         5.91 o                         
   7   3   6         76.52         92.55         5.75 o                         
   8   3   6        632.50        575.51        12.39 o                         
   9   3   6       1439.64       1371.49        25.33 o                         
  10   3   6        102.57         92.39        10.63 o                         
  11   3   6          0.01         12.11        13.31 o                         
  12   3   6          6.21         15.37        15.44 o                         
  13   3   6          0.48         -1.67        17.44 o                         
  14   3   6         20.78         36.38        26.87 o                         
 -19   4   6         48.74         88.16        19.76 o                         
 -18   4   6        107.88        105.96        19.32 o                         
 -17   4   6        134.21        153.64        16.43 o                         
 -16   4   6        100.13         78.64        14.46 o                         
 -15   4   6        438.49        427.08        20.52 o                         
 -14   4   6          0.50         12.48        10.49 o                         
 -13   4   6         34.15          6.35         7.77 o                         
 -12   4   6        202.49        199.57         9.43 o                         
 -11   4   6        527.79        508.92        12.80 o                         
 -10   4   6        228.08        215.83         7.69 o                         
  -9   4   6        518.24        533.83        11.53 o                         
  -8   4   6        121.78        115.11         7.25 o                         
  -7   4   6         10.55         -2.77         4.04 o                         
  -6   4   6        371.15        389.96        11.07 o                         
  -5   4   6        327.77        342.41         8.25 o                         
  -4   4   6        532.57        507.97        10.00 o                         
  -3   4   6       1655.20       1713.87        28.30 o                         
  -2   4   6        239.54        269.05         7.72 o                         
  -1   4   6        674.77        704.94        16.37 o                         
   0   4   6        134.76        116.69         7.00 o                         
   1   4   6       1606.20       1838.84        40.08 o                         
   2   4   6       1322.20       1371.99        22.85 o                         
   3   4   6          2.26         -0.65         3.23 o                         
   4   4   6        452.18        423.43        10.28 o                         
   5   4   6        265.37        262.92         7.98 o                         
   6   4   6        299.71        352.01        10.58 o                         
   7   4   6        246.11        251.91        11.06 o                         
   8   4   6         29.53         31.37         6.16 o                         
   9   4   6         26.32         37.81         6.96 o                         
  10   4   6        609.40        566.82        13.85 o                         
  11   4   6         34.18         38.65         7.55 o                         
  12   4   6          8.90         14.21        12.82 o                         
  13   4   6          0.10        -21.51        21.51 o                         
  14   4   6         20.83         47.49        28.55 o                         
 -18   5   6          0.06         -7.18        18.63 o                         
 -17   5   6         39.79         55.67        15.66 o                         
 -16   5   6         71.19         97.22        16.04 o                         
 -15   5   6         18.44         30.36        12.79 o                         
 -14   5   6        246.33        272.95        23.87 o                         
 -13   5   6          3.14         -9.39         9.39 o                         
 -12   5   6        631.87        629.98        16.71 o                         
 -11   5   6        408.84        416.86        11.99 o                         
 -10   5   6        870.98        909.44        16.44 o                         
  -9   5   6        181.89        200.82         7.30 o                         
  -8   5   6         89.40         90.60         6.44 o                         
  -7   5   6         34.83         33.30         4.51 o                         
  -6   5   6        132.39        145.09         5.71 o                         
  -5   5   6         95.01         82.44         4.88 o                         
  -4   5   6        984.24       1029.73        18.68 o                         
  -3   5   6       1218.63       1142.77        19.75 o                         
  -2   5   6       1638.80       1707.08        39.74 o                         
  -1   5   6        306.08        270.05         8.67 o                         
   0   5   6        580.75        614.27        14.61 o                         
   1   5   6         63.96         67.34         6.25 o                         
   2   5   6        115.29        127.18         6.90 o                         
   3   5   6        145.23        144.43         4.91 o                         
   4   5   6        253.90        246.26         9.51 o                         
   5   5   6          0.37         -0.63         4.98 o                         
   6   5   6        268.27        296.29         8.52 o                         
   7   5   6        377.34        426.38        11.51 o                         
   8   5   6       1660.19       1614.72        28.77 o                         
   9   5   6          1.85         -2.34         8.06 o                         
  10   5   6         24.03         28.61         9.97 o                         
  11   5   6          4.54          3.12        10.49 o                         
  12   5   6        268.13        289.29        14.27 o                         
  13   5   6          0.88          5.53        21.85 o                         
 -18   6   6         13.73         42.56        21.81 o                         
 -17   6   6         15.29         24.06        16.68 o                         
 -16   6   6          0.28         -2.29        16.04 o                         
 -15   6   6        258.61        278.25        16.69 o                         
 -14   6   6         99.16        100.59        14.38 o                         
 -13   6   6          5.40          1.23        10.69 o                         
 -12   6   6          9.99         -2.88        10.12 o                         
 -11   6   6        245.57        249.09        13.09 o                         
 -10   6   6          3.30         -4.37         7.21 o                         
  -9   6   6         27.12         15.50         6.65 o                         
  -8   6   6         34.07         27.87         5.25 o                         
  -7   6   6       1067.51       1093.68        19.61 o                         
  -6   6   6        545.17        552.48        11.74 o                         
  -5   6   6       1493.21       1511.53        27.21 o                         
  -4   6   6        252.71        253.23         6.41 o                         
  -3   6   6        566.17        558.88        11.84 o                         
  -2   6   6        108.42        105.47         4.23 o                         
  -1   6   6        302.75        315.38        10.61 o                         
   0   6   6          0.74          5.49         6.54 o                         
   1   6   6         31.36         35.49         5.11 o                         
   2   6   6         89.81         90.55         4.55 o                         
   3   6   6        866.41        830.48        14.88 o                         
   4   6   6         52.21         49.84         5.17 o                         
   5   6   6          3.32          3.97         6.08 o                         
   6   6   6       1121.60       1150.35        23.34 o                         
   7   6   6        135.49        141.02         9.00 o                         
   8   6   6        534.73        506.73        13.45 o                         
   9   6   6         29.04         34.01         9.36 o                         
  10   6   6         11.83         17.06        10.51 o                         
  11   6   6         46.27         63.92        11.99 o                         
  12   6   6          7.27         12.06        15.29 o                         
  13   6   6         13.17         -4.46        23.39 o                         
 -17   7   6        343.48        439.57        25.00 o                         
 -16   7   6         28.76         41.37        17.40 o                         
 -15   7   6          5.41         18.06        14.43 o                         
 -14   7   6         36.70         30.10        12.84 o                         
 -13   7   6         49.47         38.50        11.47 o                         
 -12   7   6         44.51         45.33        14.02 o                         
 -11   7   6        257.06        269.96        14.79 o                         
 -10   7   6       1113.74       1038.21        24.19 o                         
  -9   7   6        422.97        427.59        13.53 o                         
  -8   7   6        325.08        325.77        10.64 o                         
  -7   7   6          2.72          6.51         5.95 o                         
  -6   7   6        301.60        291.88         8.40 o                         
  -5   7   6         33.25         29.11         5.00 o                         
  -4   7   6          0.01         -3.84         5.13 o                         
  -3   7   6        242.25        250.54         6.40 o                         
  -2   7   6        782.22        722.41        13.27 o                         
  -1   7   6         87.79         86.71         6.20 o                         
   0   7   6         48.09         43.68         7.87 o                         
   1   7   6          1.49          9.57         4.91 o                         
   2   7   6        140.17        141.64         7.61 o                         
   3   7   6         75.76         75.68         7.62 o                         
   4   7   6         57.74         65.23         6.10 o                         
   5   7   6         86.82         88.33         8.84 o                         
   6   7   6        328.15        349.57        10.12 o                         
   7   7   6        188.62        171.98         9.88 o                         
   8   7   6          7.91         14.57         9.27 o                         
   9   7   6        151.01        147.45        14.98 o                         
  10   7   6         10.95         26.33        11.62 o                         
  11   7   6         59.34         90.94        12.70 o                         
  12   7   6          1.59         -4.60        24.65 o                         
 -16   8   6          0.45        -10.94        18.85 o                         
 -15   8   6         52.49         72.13        16.92 o                         
 -14   8   6         78.19         81.76        16.43 o                         
 -13   8   6        156.09        168.58        13.40 o                         
 -12   8   6         54.30         49.50        11.54 o                         
 -11   8   6        536.10        527.42        14.69 o                         
 -10   8   6        107.71        106.23        10.46 o                         
  -9   8   6         93.37         69.86         6.65 o                         
  -8   8   6        162.57        168.21        12.28 o                         
  -7   8   6          2.74          4.22         6.56 o                         
  -6   8   6          1.19         -1.57         6.38 o                         
  -5   8   6       1397.37       1415.96        29.69 o                         
  -4   8   6        380.38        361.43         9.87 o                         
  -3   8   6       1969.90       1911.51        31.34 o                         
  -2   8   6        504.76        511.36        11.68 o                         
  -1   8   6       1206.51       1248.21        25.07 o                         
   0   8   6         29.10         10.75         6.69 o                         
   1   8   6         17.66         14.47         7.33 o                         
   2   8   6       1519.77       1472.18        32.92 o                         
   3   8   6        157.58        145.04         9.38 o                         
   4   8   6        176.31        163.35         7.79 o                         
   5   8   6         31.09         41.54         6.01 o                         
   6   8   6        228.23        211.08         8.70 o                         
   7   8   6        199.08        175.79         9.22 o                         
   8   8   6         53.11         52.82        10.10 o                         
   9   8   6         16.75         10.86        11.09 o                         
  10   8   6          7.11          8.73        14.72 o                         
  11   8   6          4.48          6.81        21.11 o                         
 -15   9   6         37.97         71.21        31.42 o                         
 -14   9   6         14.50         19.46        16.07 o                         
 -13   9   6        126.93        148.44        13.82 o                         
 -12   9   6        109.48        105.56        11.86 o                         
 -11   9   6          5.62         -0.89         9.36 o                         
 -10   9   6         67.21         66.55         8.88 o                         
  -9   9   6        166.28        157.99        10.57 o                         
  -8   9   6         54.23         25.28         9.18 o                         
  -7   9   6         54.15         44.02         7.86 o                         
  -6   9   6         59.06         51.24        10.33 o                         
  -5   9   6          2.28         -1.99         7.97 o                         
  -4   9   6        221.05        222.88         9.14 o                         
  -3   9   6         86.66         73.87         6.03 o                         
  -2   9   6         37.87         27.85         6.33 o                         
  -1   9   6       2157.51       2116.46        41.42 o                         
   0   9   6         87.27         57.97        12.60 o                         
   1   9   6        641.72        630.60        22.21 o                         
   2   9   6         23.64         21.07        10.57 o                         
   3   9   6        404.28        407.59        15.86 o                         
   4   9   6          9.69          5.73         7.27 o                         
   5   9   6         69.66         75.56         9.95 o                         
   6   9   6         30.84          4.82        11.17 o                         
   7   9   6        998.01        993.80        24.79 o                         
   8   9   6        303.40        262.80        13.68 o                         
   9   9   6          0.88          1.43        12.46 o                         
  10   9   6          0.88        -22.66        22.66 o                         
 -14  10   6        137.03        150.17        22.14 o                         
 -13  10   6         13.61         14.64        13.77 o                         
 -12  10   6          5.16          3.67        11.70 o                         
 -11  10   6         96.95         75.62        11.02 o                         
 -10  10   6          1.34          4.96        10.90 o                         
  -9  10   6        109.15         91.98        11.14 o                         
  -8  10   6        147.09        148.90        10.72 o                         
  -7  10   6         18.86         23.22        11.78 o                         
  -6  10   6        163.21        159.57        13.50 o                         
  -5  10   6         44.06         46.41         9.67 o                         
  -4  10   6        135.31        150.06         9.77 o                         
  -3  10   6         23.91         13.55         7.97 o                         
  -2  10   6         48.73         52.00         7.62 o                         
  -1  10   6         39.46         29.88         7.38 o                         
   0  10   6        167.86        173.64        13.53 o                         
   1  10   6        488.78        521.51        29.59 o                         
   2  10   6         33.10         39.32        12.47 o                         
   3  10   6         72.94         81.18        14.82 o                         
   4  10   6          0.68         -2.69         5.81 o                         
   5  10   6          2.87        -15.15        15.15 o                         
   6  10   6        101.01         97.77        21.40 o                         
   7  10   6        422.13        410.32        30.31 o                         
   8  10   6          2.73         -3.37        14.24 o                         
   9  10   6          9.68          4.16        18.04 o                         
 -13  11   6         42.39         50.34        23.04 o                         
 -12  11   6         16.98         43.13        20.23 o                         
 -11  11   6          8.46         25.12        15.22 o                         
 -10  11   6         91.51         73.74        13.94 o                         
  -9  11   6        286.30        256.31        14.77 o                         
  -8  11   6        240.01        229.85        17.10 o                         
  -7  11   6         42.33         48.82        12.41 o                         
  -6  11   6         36.14         31.32        12.67 o                         
  -5  11   6         30.23         20.44        11.19 o                         
  -4  11   6          0.92         -2.05        10.23 o                         
  -3  11   6          0.45          5.52         8.84 o                         
  -2  11   6          0.46          1.65         9.01 o                         
  -1  11   6        334.77        344.92        21.48 o                         
   0  11   6         30.26         47.49        14.39 o                         
   1  11   6        136.89        143.18        15.31 o                         
   2  11   6         13.23         -9.86        15.09 o                         
   3  11   6         11.23          1.75        16.29 o                         
   4  11   6          5.30         -7.65        17.36 o                         
   5  11   6          6.40        -11.18        21.19 o                         
   6  11   6         10.43         21.69        12.16 o                         
   7  11   6         39.51         23.63        24.78 o                         
 -11  12   6        253.88        238.35        20.11 o                         
 -10  12   6         55.03         86.51        26.56 o                         
  -9  12   6          0.71        -16.46        18.98 o                         
  -8  12   6        107.93        127.11        17.80 o                         
  -7  12   6         10.87         -0.20        15.48 o                         
  -6  12   6        275.09        324.42        20.50 o                         
  -5  12   6         78.63         59.34        13.03 o                         
  -4  12   6        194.21        188.88        14.42 o                         
  -3  12   6         76.69         82.51        13.19 o                         
  -2  12   6        471.48        444.03        22.62 o                         
  -1  12   6          0.41         -2.54        11.75 o                         
   0  12   6        310.20        324.39        21.39 o                         
   1  12   6        392.04        432.77        23.39 o                         
   2  12   6        149.64        118.19        21.63 o                         
   3  12   6         80.12         58.49        20.42 o                         
   4  12   6         15.17          8.25        22.32 o                         
   5  12   6        143.39        134.47        26.76 o                         
   6  12   6          3.57        -29.57        29.57 o                         
  -8  13   6        236.18        176.42        25.47 o                         
  -7  13   6        577.86        643.26        30.92 o                         
  -6  13   6         51.92         71.34        25.18 o                         
  -5  13   6          0.46         17.34        19.04 o                         
  -4  13   6         44.46         54.91        21.00 o                         
  -3  13   6          0.14        -15.54        20.11 o                         
  -2  13   6         18.03         26.91        26.43 o                         
  -1  13   6         95.50         82.85        23.83 o                         
   0  13   6        222.48        203.44        26.87 o                         
   1  13   6         29.20          3.06        23.82 o                         
   2  13   6        274.61        295.05        26.76 o                         
   3  13   6          0.03        -11.15        26.67 o                         
 -20   1   7         25.49         11.70        25.28 o                         
 -19   1   7        146.74        175.33        24.05 o                         
 -18   1   7        359.73        396.95        25.09 o                         
 -17   1   7         77.19         99.22        14.60 o                         
 -16   1   7        106.08        104.48        13.80 o                         
 -15   1   7       1052.88       1001.04        27.94 o                         
 -14   1   7         78.16         54.92         9.49 o                         
 -13   1   7        136.77        144.60         9.50 o                         
 -12   1   7        922.92        919.74        16.80 o                         
 -11   1   7        478.98        489.53        10.76 o                         
 -10   1   7         17.98         31.76         5.27 o                         
  -9   1   7        214.99        193.60         7.30 o                         
  -8   1   7        325.30        348.18         7.81 o                         
  -7   1   7       2686.32       2983.21        44.90 o                         
  -6   1   7        192.67        217.38         6.52 o                         
  -5   1   7       1184.60       1114.15        17.66 o                         
  -4   1   7        910.96        958.34        16.64 o                         
  -3   1   7       2890.66       3029.47        48.74 o                         
  -2   1   7        265.51        286.77         6.46 o                         
  -1   1   7        131.71        147.69         4.77 o                         
   0   1   7        348.97        385.83         8.31 o                         
   1   1   7       3787.53       4064.26        64.79 o                         
   2   1   7         68.58         65.27         3.61 o                         
   3   1   7         95.66         81.21         5.54 o                         
   4   1   7       1228.29       1248.30        23.84 o                         
   5   1   7         30.25         26.72         5.56 o                         
   6   1   7         55.48         41.84         7.09 o                         
   7   1   7        890.87        872.56        21.59 o                         
   8   1   7         36.64         41.83        11.78 o                         
   9   1   7        353.35        358.67        15.56 o                         
  10   1   7        692.67        705.07        21.50 o                         
  11   1   7        436.31        443.63        22.58 o                         
  12   1   7         72.51        108.38        20.29 o                         
  13   1   7          1.93        -17.16        24.61 o                         
  14   1   7         18.42        -17.38        38.94 o                         
 -20   2   7         26.70         24.38        22.50 o                         
 -19   2   7          0.92         -8.08        18.34 o                         
 -18   2   7          0.83        -15.12        15.12 o                         
 -17   2   7        124.32         98.89        15.43 o                         
 -16   2   7         96.62         81.66        14.86 o                         
 -15   2   7         39.35         14.50        12.09 o                         
 -14   2   7        402.82        396.29        16.98 o                         
 -13   2   7        209.32        181.70         9.93 o                         
 -12   2   7       1204.69       1187.56        22.03 o                         
 -11   2   7        851.85        800.82        15.22 o                         
 -10   2   7        165.12        142.07         7.15 o                         
  -9   2   7       1740.35       1764.70        28.66 o                         
  -8   2   7        165.38        164.55         6.48 o                         
  -7   2   7        177.34        196.21         6.14 o                         
  -6   2   7       1460.63       1386.14        20.96 o                         
  -5   2   7       1872.10       1879.38        28.70 o                         
  -4   2   7       3092.55       3035.07        49.02 o                         
  -3   2   7         38.43         31.15         4.49 o                         
  -2   2   7       3874.23       3989.07        78.04 o                         
  -1   2   7       2073.76       2162.71        36.57 o                         
   0   2   7         99.20        102.01         4.04 o                         
   1   2   7       2156.90       2277.41        38.72 o                         
   2   2   7       1467.77       1544.02        25.50 o                         
   3   2   7        113.78        129.58         5.42 o                         
   4   2   7         13.27         14.39         4.68 o                         
   5   2   7          1.89          9.84         5.84 o                         
   6   2   7         20.00         10.88         6.97 o                         
   7   2   7        916.94        930.05        21.78 o                         
   8   2   7        842.62        780.62        19.84 o                         
   9   2   7       1521.67       1499.97        34.52 o                         
  10   2   7        609.08        538.99        22.87 o                         
  11   2   7        127.33        103.12        16.38 o                         
  12   2   7          1.13         36.74        18.45 o                         
  13   2   7         33.20         49.06        26.91 o                         
 -19   3   7         43.63         50.91        20.39 o                         
 -18   3   7         10.85         -3.02        17.67 o                         
 -17   3   7         68.27         66.94        15.49 o                         
 -16   3   7        101.77        117.19        14.69 o                         
 -15   3   7        454.70        448.96        24.06 o                         
 -14   3   7        985.09        928.30        23.71 o                         
 -13   3   7        873.80        857.14        19.77 o                         
 -12   3   7        161.93        139.49         8.57 o                         
 -11   3   7        473.98        481.32        11.64 o                         
 -10   3   7        200.73        195.34         7.67 o                         
  -9   3   7         52.16         43.42         5.91 o                         
  -8   3   7        426.64        389.06         9.00 o                         
  -7   3   7        184.79        188.10         5.73 o                         
  -6   3   7       5723.18       5885.33        93.89 o                         
  -5   3   7       1098.08       1201.95        20.55 o                         
  -4   3   7        888.36        946.95        15.89 o                         
  -3   3   7       1020.05       1081.12        18.45 o                         
  -2   3   7          2.95          1.59         2.23 o                         
  -1   3   7        741.37        741.76        13.55 o                         
   0   3   7       2234.36       2346.88        36.68 o                         
   1   3   7        148.00        146.49         5.58 o                         
   2   3   7        290.90        292.13         6.84 o                         
   3   3   7         22.22         21.08         3.83 o                         
   4   3   7         57.63         53.21         4.53 o                         
   5   3   7          0.54          4.31         4.85 o                         
   6   3   7        434.11        401.02        12.56 o                         
   7   3   7        862.22        824.65        19.52 o                         
   8   3   7          0.16         17.48         7.44 o                         
   9   3   7        725.57        619.62        20.11 o                         
  10   3   7         10.07          4.83        12.50 o                         
  11   3   7         38.72         42.31        15.02 o                         
  12   3   7          0.60          4.57        18.43 o                         
  13   3   7        375.39        375.21        31.66 o                         
 -19   4   7         63.89         81.04        19.55 o                         
 -18   4   7         32.35         32.94        18.33 o                         
 -17   4   7         26.01         33.00        16.10 o                         
 -16   4   7          5.10          4.34        13.98 o                         
 -15   4   7         48.67         72.51        11.85 o                         
 -14   4   7          8.26          8.31        12.08 o                         
 -13   4   7        259.61        260.21        12.28 o                         
 -12   4   7        699.96        676.04        16.91 o                         
 -11   4   7         34.84         30.78         7.21 o                         
 -10   4   7        251.73        236.23         8.07 o                         
  -9   4   7        666.02        675.14        13.93 o                         
  -8   4   7         55.33         61.36         7.65 o                         
  -7   4   7        404.95        432.75        10.15 o                         
  -6   4   7        100.56        107.78         6.43 o                         
  -5   4   7         33.06         30.10         3.87 o                         
  -4   4   7        217.69        283.28         6.87 o                         
  -3   4   7       2326.90       2277.76        37.22 o                         
  -2   4   7         99.73        106.20         9.17 o                         
  -1   4   7        775.76        863.58        19.56 o                         
   0   4   7        108.10         95.41         5.89 o                         
   1   4   7          7.07          2.35         5.21 o                         
   2   4   7        240.64        257.96         6.17 o                         
   3   4   7          0.21          0.18         3.79 o                         
   4   4   7         26.76         31.56         4.66 o                         
   5   4   7        192.58        190.40         7.25 o                         
   6   4   7        184.25        180.10         7.37 o                         
   7   4   7       1636.06       1527.37        27.78 o                         
   8   4   7        289.78        288.90        10.71 o                         
   9   4   7        377.20        371.56        15.91 o                         
  10   4   7         45.07         43.48        12.87 o                         
  11   4   7          0.00          5.45        13.15 o                         
  12   4   7         23.18         31.82        19.57 o                         
  13   4   7         12.62         11.72        28.82 o                         
 -19   5   7         18.89         41.69        21.72 o                         
 -18   5   7         20.60         23.62        19.18 o                         
 -17   5   7          6.83          8.04        16.17 o                         
 -16   5   7         27.07         25.95        13.45 o                         
 -15   5   7        153.22        151.94        15.10 o                         
 -14   5   7          0.23         -0.39        12.62 o                         
 -13   5   7        138.12        166.95        11.76 o                         
 -12   5   7        494.78        506.72        14.70 o                         
 -11   5   7        174.80        172.99        11.18 o                         
 -10   5   7          4.12          6.59         6.30 o                         
  -9   5   7        241.77        259.87         8.45 o                         
  -8   5   7        137.73        141.54         9.50 o                         
  -7   5   7         39.53         48.79         5.50 o                         
  -6   5   7          6.40         17.65         4.72 o                         
  -5   5   7         13.09          4.95         3.65 o                         
  -4   5   7        370.03        398.77         8.53 o                         
  -3   5   7        321.33        343.94         9.91 o                         
  -2   5   7        174.45        185.80         9.43 o                         
  -1   5   7        162.82        181.84         8.47 o                         
   0   5   7         22.38          7.83         6.38 o                         
   1   5   7         92.77         90.97         7.20 o                         
   2   5   7         37.42         39.53         5.40 o                         
   3   5   7          0.65          3.76         5.22 o                         
   4   5   7        621.44        629.48        13.91 o                         
   5   5   7        149.37        136.30         7.15 o                         
   6   5   7        460.55        435.62        12.81 o                         
   7   5   7          5.58          9.50         7.83 o                         
   8   5   7        297.69        276.14         9.96 o                         
   9   5   7        467.36        461.07        13.67 o                         
  10   5   7         47.07         53.74         8.99 o                         
  11   5   7          2.06          6.70        17.45 o                         
  12   5   7         17.18         83.41        22.99 o                         
 -18   6   7          0.46          3.17        22.74 o                         
 -17   6   7         83.46         58.05        17.76 o                         
 -16   6   7         27.18         24.80        14.23 o                         
 -15   6   7         93.14        108.59        14.64 o                         
 -14   6   7         33.71         35.40        12.84 o                         
 -13   6   7         49.33         17.28        10.87 o                         
 -12   6   7          0.39         -9.30         9.30 o                         
 -11   6   7        184.77        192.37        10.06 o                         
 -10   6   7        152.64        162.80        11.76 o                         
  -9   6   7         72.57         74.99         6.72 o                         
  -8   6   7         65.85         59.71         7.23 o                         
  -7   6   7        169.35        174.64         8.39 o                         
  -6   6   7        441.65        435.56        10.71 o                         
  -5   6   7       1223.04       1264.06        22.01 o                         
  -4   6   7         41.18         53.69         4.32 o                         
  -3   6   7         41.58         46.46         3.88 o                         
  -2   6   7         90.19         90.36        10.26 o                         
  -1   6   7         29.79         31.20         6.51 o                         
   0   6   7        328.21        357.39        11.64 o                         
   1   6   7          5.63         13.40         7.82 o                         
   2   6   7        135.58        143.35         7.30 o                         
   3   6   7          3.59          8.05         4.21 o                         
   4   6   7        934.00        896.29        17.55 o                         
   5   6   7          2.15         -4.65         5.08 o                         
   6   6   7          1.95         -0.67         8.07 o                         
   7   6   7        400.53        406.05        11.97 o                         
   8   6   7         36.03         20.58        10.21 o                         
   9   6   7        160.88        147.08        11.55 o                         
  10   6   7         11.06         32.91        11.37 o                         
  11   6   7          0.72         -0.38        12.07 o                         
  12   6   7          0.61         -5.80        22.09 o                         
 -17   7   7         79.71         88.21        21.88 o                         
 -16   7   7          3.17        -10.19        16.44 o                         
 -15   7   7        231.34        236.90        17.30 o                         
 -14   7   7        183.22        196.49        14.71 o                         
 -13   7   7         20.25         18.03        13.71 o                         
 -12   7   7        245.09        228.62        12.83 o                         
 -11   7   7        209.56        210.16        10.63 o                         
 -10   7   7        326.89        311.43        11.82 o                         
  -9   7   7         21.11         18.19         6.09 o                         
  -8   7   7        156.50        171.54         9.14 o                         
  -7   7   7          0.37         -4.17         6.70 o                         
  -6   7   7        176.15        182.55         7.33 o                         
  -5   7   7        848.86        910.26        16.96 o                         
  -4   7   7         53.96         57.48         5.50 o                         
  -3   7   7        115.26        108.97         5.97 o                         
  -2   7   7          0.22          0.41         3.88 o                         
  -1   7   7        110.28        111.69         8.75 o                         
   0   7   7          0.77         -2.48         8.64 o                         
   1   7   7        280.77        324.03        11.49 o                         
   2   7   7         38.49         33.28         7.23 o                         
   3   7   7        809.57        814.39        21.95 o                         
   4   7   7        191.57        171.78         7.76 o                         
   5   7   7        227.10        223.75         7.80 o                         
   6   7   7          0.40          4.33         6.64 o                         
   7   7   7         57.68         51.42         8.50 o                         
   8   7   7          4.01         10.12        10.44 o                         
   9   7   7          2.32         -8.91        10.94 o                         
  10   7   7         17.73         26.95        12.78 o                         
  11   7   7         82.40        116.40        18.50 o                         
 -17   8   7          3.18         32.13        39.42 o                         
 -16   8   7         46.30         46.08        18.72 o                         
 -15   8   7         28.68         22.47        16.27 o                         
 -14   8   7         13.89         22.18        13.26 o                         
 -13   8   7         86.39         65.82        12.54 o                         
 -12   8   7         13.18          7.40        10.10 o                         
 -11   8   7        156.24        121.04        11.72 o                         
 -10   8   7         31.80         25.05         7.28 o                         
  -9   8   7        317.15        329.68        12.01 o                         
  -8   8   7        108.10        116.71         9.17 o                         
  -7   8   7        958.86        952.78        19.91 o                         
  -6   8   7         56.09         39.87         7.00 o                         
  -5   8   7        882.86        895.95        20.60 o                         
  -4   8   7        873.21        865.68        17.66 o                         
  -3   8   7        948.86        946.59        17.63 o                         
  -2   8   7        247.03        257.37         9.39 o                         
  -1   8   7         67.46         70.37         8.78 o                         
   0   8   7        204.89        199.97         9.75 o                         
   1   8   7       2331.19       2349.57        49.18 o                         
   2   8   7         55.26         61.85         8.56 o                         
   3   8   7         55.33         41.46        13.07 o                         
   4   8   7        138.05        155.36        13.53 o                         
   5   8   7          0.87          0.38        12.57 o                         
   6   8   7         70.44         60.42         6.64 o                         
   7   8   7        130.08        112.31        10.61 o                         
   8   8   7        483.45        438.60        14.37 o                         
   9   8   7         35.85         27.76        12.90 o                         
  10   8   7        199.82        223.04        27.75 o                         
 -15   9   7          2.90         25.82        18.48 o                         
 -14   9   7          1.29         17.30        14.29 o                         
 -13   9   7         51.03         45.77        11.82 o                         
 -12   9   7        126.83        115.16        11.91 o                         
 -11   9   7        158.94        136.58        12.44 o                         
 -10   9   7        180.48        168.05        11.78 o                         
  -9   9   7         85.50        100.28        10.20 o                         
  -8   9   7         73.18         74.08         9.42 o                         
  -7   9   7         87.08        107.83        12.79 o                         
  -6   9   7        397.56        417.40        15.30 o                         
  -5   9   7         14.82          9.06         6.92 o                         
  -4   9   7         88.64         91.65         7.31 o                         
  -3   9   7        594.99        622.09        24.11 o                         
  -2   9   7         29.45         42.43        11.53 o                         
  -1   9   7        270.11        295.80        11.29 o                         
   0   9   7       1761.16       1744.35        41.37 o                         
   1   9   7         58.50         67.49        10.78 o                         
   2   9   7        334.37        318.26        21.82 o                         
   3   9   7        161.53        175.28        18.01 o                         
   4   9   7        209.12        233.58        15.32 o                         
   5   9   7         43.37         35.63        13.62 o                         
   6   9   7        205.51        202.54        16.92 o                         
   7   9   7        207.60        231.58        22.59 o                         
   8   9   7          9.32          3.25        10.10 o                         
   9   9   7        208.19        231.00        17.00 o                         
 -14  10   7          5.31         32.13        20.16 o                         
 -13  10   7         64.06         62.53        13.43 o                         
 -12  10   7         20.90         32.09        13.98 o                         
 -11  10   7         90.25        111.28        14.14 o                         
 -10  10   7        644.09        638.43        19.66 o                         
  -9  10   7         99.15        100.29        11.90 o                         
  -8  10   7        248.11        242.43        12.66 o                         
  -7  10   7         81.24         79.57        12.27 o                         
  -6  10   7        436.84        444.32        13.81 o                         
  -5  10   7        102.00        105.16        10.04 o                         
  -4  10   7          2.04          4.03         7.38 o                         
  -3  10   7        279.32        268.13        14.58 o                         
  -2  10   7         30.63         37.39        11.60 o                         
  -1  10   7        310.43        350.07        17.83 o                         
   0  10   7          5.52         11.03        12.86 o                         
   1  10   7        154.73        167.57        15.32 o                         
   2  10   7        313.23        312.58        17.74 o                         
   3  10   7          8.74          7.75        15.41 o                         
   4  10   7         78.46         73.24        17.12 o                         
   5  10   7          2.70         -7.08        16.61 o                         
   6  10   7          6.33        -14.22        21.49 o                         
   7  10   7          0.25          2.62        20.77 o                         
   8  10   7         20.10        -19.42        23.78 o                         
 -13  11   7        241.66        258.00        23.68 o                         
 -12  11   7         37.46         43.52        19.39 o                         
 -11  11   7        107.68        102.17        15.03 o                         
 -10  11   7          0.47          0.96        13.59 o                         
  -9  11   7         18.98         32.94        17.72 o                         
  -8  11   7         47.61         71.54        15.66 o                         
  -7  11   7         79.95         74.41        14.04 o                         
  -6  11   7         25.99         12.26        11.72 o                         
  -5  11   7         24.35         17.45        10.40 o                         
  -4  11   7        105.43         97.20         9.68 o                         
  -3  11   7          0.30         -6.90        15.33 o                         
  -2  11   7         41.85         28.85        16.06 o                         
  -1  11   7          1.45          1.29        18.53 o                         
   0  11   7          0.60         12.82        14.43 o                         
   1  11   7         34.97         46.49        14.71 o                         
   2  11   7         39.70         35.05        16.29 o                         
   3  11   7         36.41         57.33        16.18 o                         
   4  11   7         29.72         22.86        19.54 o                         
   5  11   7        104.87         77.76        22.62 o                         
   6  11   7         81.26         99.57        24.19 o                         
 -11  12   7         19.26         38.69        23.15 o                         
 -10  12   7          4.56          3.15        23.80 o                         
  -9  12   7          5.92         12.57        24.10 o                         
  -8  12   7        129.75        121.96        16.45 o                         
  -7  12   7         11.59          8.21        15.13 o                         
  -6  12   7        401.99        390.57        21.70 o                         
  -5  12   7         82.14         78.28        16.67 o                         
  -4  12   7        158.60        154.80        15.39 o                         
  -3  12   7         53.14         64.04        10.72 o                         
  -2  12   7         51.01         15.98        19.68 o                         
  -1  12   7         13.96         14.94        21.85 o                         
   0  12   7          0.01          3.72        23.86 o                         
   1  12   7         42.02         53.93        18.19 o                         
   2  12   7        130.84        124.75        22.34 o                         
   3  12   7          0.03        -24.47        24.47 o                         
   4  12   7         28.24         70.26        31.10 o                         
  -8  13   7         29.11         39.34        27.94 o                         
  -7  13   7        218.75        276.82        31.57 o                         
  -6  13   7         33.33         37.26        23.55 o                         
  -5  13   7        260.40        314.75        25.21 o                         
  -4  13   7         25.97         52.96        29.04 o                         
  -3  13   7        321.50        305.14        29.36 o                         
  -2  13   7         54.85         68.83        25.11 o                         
  -1  13   7         34.59         27.79        25.12 o                         
   0  13   7        266.66        313.72        27.64 o                         
   1  13   7        287.63        337.53        28.45 o                         
 -20   0   8          9.64          2.77        31.17 o                         
 -19   0   8          3.02         -2.51        23.65 o                         
 -18   0   8        122.00        137.84        28.25 o                         
 -17   0   8        172.04        168.04        23.09 o                         
 -16   0   8          2.72        -10.40        15.69 o                         
 -15   0   8       5900.26       5599.26       183.37 o                         
 -14   0   8        803.46        691.91        35.32 o                         
 -13   0   8         24.49         14.71        13.00 o                         
 -12   0   8         48.09         27.60         8.68 o                         
 -11   0   8         40.13         36.95         9.48 o                         
 -10   0   8          9.29         -4.36         6.93 o                         
  -9   0   8       1153.06       1175.06        28.29 o                         
  -8   0   8        282.28        281.61        11.96 o                         
  -7   0   8       8819.62       9185.03       178.74 o                         
  -6   0   8        510.70        533.18        14.26 o                         
  -5   0   8        905.34       1055.15        24.20 o                         
  -4   0   8        378.31        413.58        11.79 o                         
  -3   0   8       4194.02       4654.56       105.06 o                         
  -2   0   8       2384.22       2402.97        55.15 o                         
  -1   0   8       1628.51       1670.23        42.60 o                         
   0   0   8       1289.00       1277.86        33.39 o                         
   1   0   8        584.90        618.21        17.98 o                         
   2   0   8        414.13        440.81        14.77 o                         
   3   0   8       1519.29       1583.49        41.57 o                         
   4   0   8       1025.01       1058.95        33.29 o                         
   5   0   8        307.59        279.17        14.85 o                         
   6   0   8        628.96        652.63        24.81 o                         
   7   0   8        614.26        580.12        35.32 o                         
   8   0   8        941.99        873.71        46.21 o                         
   9   0   8        453.53        375.10        22.38 o                         
  10   0   8        239.67        245.22        22.84 o                         
  11   0   8        361.12        372.49        39.81 o                         
  12   0   8       1408.68       1401.16        86.02 o                         
  13   0   8          6.03         14.13        54.23 o                         
 -20   1   8          6.82          2.08        22.76 o                         
 -19   1   8          0.28         26.54        20.58 o                         
 -18   1   8         26.11         23.29        17.41 o                         
 -17   1   8        114.39        121.51        16.63 o                         
 -16   1   8         70.65         42.30        12.23 o                         
 -15   1   8          0.00          9.69        12.56 o                         
 -14   1   8        783.35        750.89        19.68 o                         
 -13   1   8         15.00          3.65         8.60 o                         
 -12   1   8         83.83         98.44         7.54 o                         
 -11   1   8        125.03        137.93         7.39 o                         
 -10   1   8        419.56        440.55        10.83 o                         
  -9   1   8        325.67        316.21         7.95 o                         
  -8   1   8          9.41         11.83         4.11 o                         
  -7   1   8         59.52         62.08         7.49 o                         
  -6   1   8        906.86        946.15        15.75 o                         
  -5   1   8        106.15        117.80         4.34 o                         
  -4   1   8       2730.36       2943.79        44.06 o                         
  -3   1   8          1.39         -3.25         3.25 o                         
  -2   1   8       2783.09       3026.65        48.74 o                         
  -1   1   8        265.79        299.63         7.63 o                         
   0   1   8         54.45         64.80         4.56 o                         
   1   1   8         15.64         12.82         3.34 o                         
   2   1   8        510.51        497.92        10.65 o                         
   3   1   8        273.48        269.65         8.11 o                         
   4   1   8          0.47         -5.69         5.69 o                         
   5   1   8          2.27         -2.02         6.07 o                         
   6   1   8       2034.09       2009.30        37.83 o                         
   7   1   8        829.52        761.60        19.36 o                         
   8   1   8        347.20        299.80        13.71 o                         
   9   1   8        142.73        142.70        13.43 o                         
  10   1   8         38.19         44.51        14.93 o                         
  11   1   8          2.41          3.44        17.20 o                         
  12   1   8         26.96         25.72        20.06 o                         
  13   1   8         32.84          7.29        52.41 o                         
 -20   2   8         11.73          2.92        22.48 o                         
 -19   2   8         14.26         10.45        17.26 o                         
 -18   2   8         43.09         43.24        16.40 o                         
 -17   2   8        275.09        277.51        17.02 o                         
 -16   2   8         68.32         61.90        13.76 o                         
 -15   2   8          3.86         13.72        10.70 o                         
 -14   2   8        180.56        151.89        10.67 o                         
 -13   2   8        382.04        361.78        13.38 o                         
 -12   2   8        743.51        750.19        18.95 o                         
 -11   2   8        134.25        139.16        10.76 o                         
 -10   2   8        127.05        131.94         7.82 o                         
  -9   2   8         18.80          4.97         4.99 o                         
  -8   2   8        256.87        289.35         7.96 o                         
  -7   2   8        146.41        175.41         6.23 o                         
  -6   2   8        290.70        280.38         7.99 o                         
  -5   2   8         25.07         24.18         4.65 o                         
  -4   2   8       1065.53       1098.61        19.08 o                         
  -3   2   8        395.00        428.50         8.84 o                         
  -2   2   8       1273.36       1325.22        23.50 o                         
  -1   2   8       1010.06       1080.39        19.34 o                         
   0   2   8         22.68         12.47         3.45 o                         
   1   2   8          5.67          1.81         3.36 o                         
   2   2   8        413.92        437.98         9.20 o                         
   3   2   8          8.42          6.51         5.23 o                         
   4   2   8         42.02         29.21         5.84 o                         
   5   2   8        583.78        616.67        15.34 o                         
   6   2   8          0.04         10.88         7.75 o                         
   7   2   8        171.58        171.42        10.28 o                         
   8   2   8        177.68        174.82        14.85 o                         
   9   2   8         21.55         14.67        11.65 o                         
  10   2   8          0.05         -4.41        14.27 o                         
  11   2   8         43.22         33.31        17.51 o                         
  12   2   8        234.46        264.38        26.26 o                         
  13   2   8        184.50        269.92        52.86 o                         
 -19   3   8        171.40        186.88        25.13 o                         
 -18   3   8         42.46         67.73        16.64 o                         
 -17   3   8         18.19         45.61        17.27 o                         
 -16   3   8        111.97         91.15        12.44 o                         
 -15   3   8        232.69        218.40        14.74 o                         
 -14   3   8       1785.11       1810.88        40.25 o                         
 -13   3   8         80.73         55.27        11.84 o                         
 -12   3   8         14.75         14.89         7.59 o                         
 -11   3   8        117.90        129.57         7.31 o                         
 -10   3   8        391.47        454.28        11.39 o                         
  -9   3   8         46.93         57.07         8.44 o                         
  -8   3   8       2881.87       2826.29        43.16 o                         
  -7   3   8        551.42        558.04        10.34 o                         
  -6   3   8       3416.58       3428.23        53.55 o                         
  -5   3   8       1538.83       1594.34        25.59 o                         
  -4   3   8         80.11         91.08         4.77 o                         
  -3   3   8         27.76         43.97         3.65 o                         
  -2   3   8       1558.46       1747.65        33.51 o                         
  -1   3   8       1037.63       1109.85        19.83 o                         
   0   3   8          4.09          3.17         3.17 o                         
   1   3   8          2.56          4.54         3.70 o                         
   2   3   8         18.70         21.80         3.66 o                         
   3   3   8         28.63         18.06         4.50 o                         
   4   3   8        568.63        564.20        15.44 o                         
   5   3   8        787.70        765.86        17.76 o                         
   6   3   8       3536.94       3465.35        65.20 o                         
   7   3   8         80.27         90.27         9.92 o                         
   8   3   8        392.38        375.64        18.41 o                         
   9   3   8        139.30        184.15        14.84 o                         
  10   3   8         27.99         37.89        16.60 o                         
  11   3   8          5.46          5.94        18.62 o                         
  12   3   8         49.39         56.96        31.47 o                         
 -19   4   8         15.45         25.70        20.98 o                         
 -18   4   8         49.92         77.73        17.66 o                         
 -17   4   8        206.37        250.21        18.69 o                         
 -16   4   8         51.50         34.29        13.59 o                         
 -15   4   8        903.78        895.00        25.02 o                         
 -14   4   8        923.89        966.85        34.84 o                         
 -13   4   8        106.14        105.98         9.94 o                         
 -12   4   8        596.55        584.05        22.75 o                         
 -11   4   8        678.80        635.86        15.02 o                         
 -10   4   8        706.00        695.43        15.01 o                         
  -9   4   8        105.92         97.64         8.02 o                         
  -8   4   8        109.10        106.31         6.08 o                         
  -7   4   8         11.30          4.15         5.16 o                         
  -6   4   8         16.12         19.32         4.24 o                         
  -5   4   8        574.58        613.29        11.60 o                         
  -4   4   8        101.23        119.04         4.32 o                         
  -3   4   8        538.58        529.32         9.82 o                         
  -2   4   8        118.15        136.08         8.45 o                         
  -1   4   8        421.72        415.64        12.23 o                         
   0   4   8         10.07          5.02         5.74 o                         
   1   4   8        939.92       1007.82        17.91 o                         
   2   4   8         71.23         93.07         5.41 o                         
   3   4   8        698.53        679.47        13.97 o                         
   4   4   8        102.26        104.69         5.65 o                         
   5   4   8          3.36         -4.56         5.31 o                         
   6   4   8        369.12        375.65        11.72 o                         
   7   4   8         37.91         46.13         8.54 o                         
   8   4   8        473.79        479.98        15.47 o                         
   9   4   8        234.37        273.52        13.58 o                         
  10   4   8         21.91         33.92        21.98 o                         
  11   4   8          1.05          3.17        17.65 o                         
  12   4   8         13.85         -7.56        29.90 o                         
 -19   5   8          0.17          4.95        23.12 o                         
 -18   5   8        332.13        360.11        30.04 o                         
 -17   5   8         45.52         21.82        16.42 o                         
 -16   5   8        108.43         87.63        15.41 o                         
 -15   5   8          8.85         16.98        12.26 o                         
 -14   5   8        556.13        547.93        18.66 o                         
 -13   5   8        162.13        169.65        11.10 o                         
 -12   5   8       1555.32       1474.13        31.45 o                         
 -11   5   8          6.26          4.92         7.94 o                         
 -10   5   8       3794.62       3965.48        71.04 o                         
  -9   5   8         50.89         61.16         5.93 o                         
  -8   5   8        832.41        837.83        18.36 o                         
  -7   5   8        527.08        509.79        12.23 o                         
  -6   5   8        143.20        134.18         6.13 o                         
  -5   5   8        276.65        302.93         8.20 o                         
  -4   5   8        111.74        109.53         3.96 o                         
  -3   5   8         53.13         41.09         7.25 o                         
  -2   5   8         28.33         44.78         7.13 o                         
  -1   5   8       1460.72       1483.84        31.82 o                         
   0   5   8          2.46          2.10         7.48 o                         
   1   5   8       1206.69       1214.62        27.37 o                         
   2   5   8       1157.38       1118.72        25.18 o                         
   3   5   8        484.43        504.61        10.24 o                         
   4   5   8          4.63         -4.72         4.80 o                         
   5   5   8        106.85        107.07        10.12 o                         
   6   5   8        205.52        190.98         8.56 o                         
   7   5   8        642.73        674.90        16.00 o                         
   8   5   8        522.96        480.52        12.95 o                         
   9   5   8          6.19         27.35        12.30 o                         
  10   5   8         61.97         37.67        13.32 o                         
  11   5   8          1.18          9.44        17.96 o                         
  12   5   8        107.10         67.33        28.35 o                         
 -18   6   8          1.22         12.32        19.97 o                         
 -17   6   8         36.13         50.55        17.96 o                         
 -16   6   8         33.42         50.88        14.55 o                         
 -15   6   8        201.12        181.98        16.44 o                         
 -14   6   8        112.80        106.72        12.42 o                         
 -13   6   8         37.38         43.13        10.44 o                         
 -12   6   8        826.64        846.45        21.49 o                         
 -11   6   8        578.72        551.50        18.99 o                         
 -10   6   8         65.77         63.31        10.06 o                         
  -9   6   8        356.06        342.53        10.67 o                         
  -8   6   8          5.64          1.42         6.31 o                         
  -7   6   8        629.48        632.18        14.08 o                         
  -6   6   8        179.34        190.45         6.35 o                         
  -5   6   8       1143.11       1148.33        20.67 o                         
  -4   6   8         41.72         37.17         4.19 o                         
  -3   6   8          8.93          3.65         7.75 o                         
  -2   6   8        525.23        569.98        19.76 o                         
  -1   6   8       2574.01       2678.17        54.86 o                         
   0   6   8        207.07        198.64        10.59 o                         
   1   6   8        613.23        598.32        16.34 o                         
   2   6   8         50.04         54.74         9.66 o                         
   3   6   8        118.27        139.80         9.69 o                         
   4   6   8        470.41        479.63        11.45 o                         
   5   6   8        490.83        432.97        12.81 o                         
   6   6   8        528.69        514.96        14.10 o                         
   7   6   8        437.21        379.50        14.01 o                         
   8   6   8          7.27         -7.30        10.06 o                         
   9   6   8        109.96        121.80        12.09 o                         
  10   6   8          0.00          7.04        16.93 o                         
  11   6   8        301.93        331.56        31.19 o                         
 -17   7   8          4.16         27.99        20.89 o                         
 -16   7   8        278.50        276.08        19.06 o                         
 -15   7   8         54.55         35.82        13.42 o                         
 -14   7   8         78.70         72.42        12.70 o                         
 -13   7   8         90.43         99.37        12.12 o                         
 -12   7   8         46.80         42.89        10.00 o                         
 -11   7   8        821.84        813.26        22.31 o                         
 -10   7   8         25.01         24.75         9.30 o                         
  -9   7   8        682.94        666.73        17.48 o                         
  -8   7   8        329.85        318.42        10.68 o                         
  -7   7   8        188.71        184.88         9.37 o                         
  -6   7   8        456.98        443.11        13.48 o                         
  -5   7   8        356.04        350.94        11.04 o                         
  -4   7   8        170.12        172.05         6.46 o                         
  -3   7   8         29.42         28.91         6.11 o                         
  -2   7   8          1.78          0.38         3.38 o                         
  -1   7   8        722.38        717.01        21.92 o                         
   0   7   8        152.01        143.33        11.37 o                         
   1   7   8         60.16         58.45         6.05 o                         
   2   7   8         34.26         56.38         7.98 o                         
   3   7   8       1304.08       1293.60        32.08 o                         
   4   7   8        270.91        265.90        13.48 o                         
   5   7   8        114.05        109.17         9.80 o                         
   6   7   8        105.00        100.64         7.97 o                         
   7   7   8        331.44        295.82        12.94 o                         
   8   7   8         68.96         95.05        10.92 o                         
   9   7   8          0.22          1.57        12.33 o                         
  10   7   8          0.26         13.94        16.88 o                         
 -16   8   8        108.38        115.01        20.24 o                         
 -15   8   8         20.43         12.37        14.84 o                         
 -14   8   8        210.73        257.48        18.22 o                         
 -13   8   8         28.25         16.76        12.46 o                         
 -12   8   8        135.66        132.14        11.06 o                         
 -11   8   8         20.15         41.47        12.71 o                         
 -10   8   8         82.40         76.72        10.33 o                         
  -9   8   8        236.48        210.19        11.55 o                         
  -8   8   8        182.16        153.80         9.74 o                         
  -7   8   8        116.26        119.02         7.85 o                         
  -6   8   8       1121.37       1101.38        23.01 o                         
  -5   8   8        198.18        200.50         9.98 o                         
  -4   8   8       2020.67       1958.42        38.30 o                         
  -3   8   8        616.90        610.17        18.45 o                         
  -2   8   8        189.44        190.33         9.06 o                         
  -1   8   8          4.55         -0.04        11.64 o                         
   0   8   8        511.63        527.97        19.15 o                         
   1   8   8        103.76        113.57         9.53 o                         
   2   8   8         14.03          5.59        11.14 o                         
   3   8   8          1.01         -2.59        12.63 o                         
   4   8   8        608.40        596.53        24.07 o                         
   5   8   8        307.12        312.31        16.57 o                         
   6   8   8         45.08         41.27        14.89 o                         
   7   8   8          0.92          3.22         8.38 o                         
   8   8   8         34.95         24.96        11.31 o                         
   9   8   8        151.09        148.26        34.40 o                         
 -15   9   8          1.48         11.13        15.31 o                         
 -14   9   8        280.89        273.36        16.63 o                         
 -13   9   8        336.36        357.85        24.10 o                         
 -12   9   8         50.04         37.98        12.91 o                         
 -11   9   8        383.57        349.72        15.32 o                         
 -10   9   8        469.78        462.43        17.75 o                         
  -9   9   8         41.73         46.43        10.37 o                         
  -8   9   8        164.82        177.42        12.90 o                         
  -7   9   8          4.55         10.80         8.56 o                         
  -6   9   8        567.59        520.09        19.05 o                         
  -5   9   8        614.74        604.15        15.57 o                         
  -4   9   8          4.09          4.87         8.39 o                         
  -3   9   8         12.03         17.96         9.82 o                         
  -2   9   8        803.02        839.73        24.21 o                         
  -1   9   8         63.78         61.58         9.53 o                         
   0   9   8        107.01        110.10         9.96 o                         
   1   9   8          0.01          2.70         9.11 o                         
   2   9   8        682.81        710.41        22.62 o                         
   3   9   8         38.17         31.03        11.32 o                         
   4   9   8         89.42        101.27        13.69 o                         
   5   9   8          0.00        -14.10        14.10 o                         
   6   9   8        241.71        252.10        19.21 o                         
   7   9   8          0.07         -6.16        11.28 o                         
   8   9   8         12.43         32.81        22.54 o                         
 -14  10   8         50.89         58.30        18.07 o                         
 -13  10   8        111.60         70.46        16.51 o                         
 -12  10   8         77.08         77.36        14.72 o                         
 -11  10   8         17.43         10.75        14.19 o                         
 -10  10   8          0.20         13.94        11.76 o                         
  -9  10   8         42.28         42.54        11.28 o                         
  -8  10   8        271.90        269.53        17.91 o                         
  -7  10   8        273.77        287.36        17.40 o                         
  -6  10   8        134.36        139.12        11.13 o                         
  -5  10   8        553.58        499.32        15.48 o                         
  -4  10   8         32.58         12.18        11.64 o                         
  -3  10   8        189.97        182.92        17.52 o                         
  -2  10   8         46.08         51.22        12.02 o                         
  -1  10   8         69.98         89.32        18.98 o                         
   0  10   8        465.98        490.97        23.74 o                         
   1  10   8        143.03        147.42        20.49 o                         
   2  10   8         34.21         32.55        14.32 o                         
   3  10   8        125.63        134.17        16.31 o                         
   4  10   8        647.20        662.53        24.82 o                         
   5  10   8         13.67         22.94        16.96 o                         
   6  10   8         75.56         69.04        20.15 o                         
   7  10   8        292.55        370.11        38.54 o                         
 -12  11   8          0.19          7.09        16.32 o                         
 -11  11   8        133.99        155.38        17.13 o                         
 -10  11   8         49.44         41.12        14.85 o                         
  -9  11   8         31.51          9.33        15.58 o                         
  -8  11   8         33.91         32.10        16.86 o                         
  -7  11   8          0.63          5.98        15.60 o                         
  -6  11   8        246.27        248.03        15.29 o                         
  -5  11   8        148.21        146.92        18.27 o                         
  -4  11   8         18.63         16.03        18.15 o                         
  -3  11   8         84.08         96.88        14.45 o                         
  -2  11   8        222.60        249.72        19.83 o                         
  -1  11   8         70.39        114.15        24.31 o                         
   0  11   8        303.97        324.65        18.43 o                         
   1  11   8        296.87        281.27        18.60 o                         
   2  11   8          0.47        -16.13        16.13 o                         
   3  11   8        236.69        245.79        20.81 o                         
   4  11   8         39.47          8.61        23.62 o                         
   5  11   8         11.80        -17.61        25.26 o                         
 -10  12   8          4.13          3.78        23.51 o                         
  -9  12   8         28.79         26.62        21.24 o                         
  -8  12   8         40.53         78.05        17.81 o                         
  -7  12   8          0.91          9.43        16.76 o                         
  -6  12   8         42.58         62.04        15.81 o                         
  -5  12   8         49.44         58.17        19.68 o                         
  -4  12   8         60.69         71.48        20.11 o                         
  -3  12   8        101.17         97.12        21.80 o                         
  -2  12   8        284.22        245.20        22.40 o                         
  -1  12   8        397.67        414.85        27.42 o                         
   0  12   8        110.84        124.55        21.02 o                         
   1  12   8         11.34         19.51        22.30 o                         
   2  12   8          8.84          4.78        23.05 o                         
   3  12   8          0.10         16.44        24.72 o                         
  -7  13   8        136.39        159.14        33.18 o                         
  -6  13   8         79.95        103.99        23.61 o                         
  -5  13   8          0.87         -4.80        22.70 o                         
  -4  13   8         63.10         49.64        27.98 o                         
  -3  13   8          1.41        -26.36        26.36 o                         
  -2  13   8         22.62         18.19        23.59 o                         
  -1  13   8        290.28        271.05        33.34 o                         
 -20   1   9         50.59         45.67        28.49 o                         
 -19   1   9         39.73         32.21        19.89 o                         
 -18   1   9         61.52         49.38        16.39 o                         
 -17   1   9        446.67        372.39        19.19 o                         
 -16   1   9        138.20        145.09        13.51 o                         
 -15   1   9        310.43        296.71        17.24 o                         
 -14   1   9        685.87        685.01        27.52 o                         
 -13   1   9       1403.73       1403.68        29.10 o                         
 -12   1   9        164.76        150.47         8.67 o                         
 -11   1   9         19.75         13.10         6.28 o                         
 -10   1   9        524.36        545.44        12.82 o                         
  -9   1   9        485.44        483.18        10.24 o                         
  -8   1   9        537.43        560.77        11.74 o                         
  -7   1   9        181.51        194.03         6.56 o                         
  -6   1   9        230.66        221.70         6.04 o                         
  -5   1   9        720.58        828.23        14.19 o                         
  -4   1   9        761.29        816.27        14.57 o                         
  -3   1   9        753.59        814.49        14.87 o                         
  -2   1   9         43.44         32.29         3.87 o                         
  -1   1   9          7.90         11.88         4.21 o                         
   0   1   9       1551.62       1589.77        29.09 o                         
   1   1   9        620.78        662.41        12.53 o                         
   2   1   9        240.41        234.63         6.98 o                         
   3   1   9        408.49        380.60        11.35 o                         
   4   1   9        561.61        560.54        13.75 o                         
   5   1   9         73.36         62.56         7.44 o                         
   6   1   9          9.98          3.04         8.56 o                         
   7   1   9         10.97        -10.09        10.09 o                         
   8   1   9        468.14        472.03        17.05 o                         
   9   1   9        163.26        176.67        16.82 o                         
  10   1   9        188.66        198.93        17.17 o                         
  11   1   9          2.33         23.99        19.64 o                         
  12   1   9        100.09        177.51        38.18 o                         
 -20   2   9         65.16         80.51        22.20 o                         
 -19   2   9        181.35        178.29        20.56 o                         
 -18   2   9          0.00        -16.38        16.38 o                         
 -17   2   9        568.21        613.89        22.09 o                         
 -16   2   9          3.93         14.60        12.26 o                         
 -15   2   9          8.42         -0.03        11.02 o                         
 -14   2   9         22.29         -9.50        10.29 o                         
 -13   2   9        323.48        303.85        15.54 o                         
 -12   2   9        190.46        206.90         9.46 o                         
 -11   2   9          5.97         -5.94         5.94 o                         
 -10   2   9        127.71        130.06         8.33 o                         
  -9   2   9       1169.55       1186.82        19.57 o                         
  -8   2   9        473.91        525.17        11.20 o                         
  -7   2   9        332.44        355.49         7.86 o                         
  -6   2   9        481.63        464.54        10.50 o                         
  -5   2   9          5.51          2.86         4.32 o                         
  -4   2   9       1161.49       1321.15        23.67 o                         
  -3   2   9         32.03         28.37         3.88 o                         
  -2   2   9         40.13         27.87         3.60 o                         
  -1   2   9        155.94        137.60         5.19 o                         
   0   2   9        160.92        184.53         6.36 o                         
   1   2   9        432.85        429.35         9.02 o                         
   2   2   9         29.47         31.71         3.74 o                         
   3   2   9         41.87         46.71         4.62 o                         
   4   2   9        836.79        830.47        19.29 o                         
   5   2   9         13.96         23.39         7.87 o                         
   6   2   9          9.53         11.21         8.89 o                         
   7   2   9          0.34          1.70        10.69 o                         
   8   2   9        446.37        404.63        16.25 o                         
   9   2   9         33.51         29.72        13.80 o                         
  10   2   9          4.30         -3.85        16.56 o                         
  11   2   9         70.20         76.08        21.98 o                         
  12   2   9        160.91        153.32        36.81 o                         
 -19   3   9         21.24         28.84        22.22 o                         
 -18   3   9         24.02         14.40        14.67 o                         
 -17   3   9        156.42        128.00        15.49 o                         
 -16   3   9        100.55        100.88        14.62 o                         
 -15   3   9        152.61        144.09        13.48 o                         
 -14   3   9        526.81        467.73        19.12 o                         
 -13   3   9         26.22          2.64         9.06 o                         
 -12   3   9        997.93        972.86        22.58 o                         
 -11   3   9        186.99        190.13         8.53 o                         
 -10   3   9          2.11         -2.65         5.48 o                         
  -9   3   9         90.19         84.26         5.82 o                         
  -8   3   9         15.08         14.15         4.76 o                         
  -7   3   9         18.08         31.57         5.26 o                         
  -6   3   9       3824.58       3875.29        60.28 o                         
  -5   3   9          1.04          1.45         3.63 o                         
  -4   3   9        344.66        368.89         7.80 o                         
  -3   3   9       2956.32       3008.98        48.51 o                         
  -2   3   9         84.53        101.00         5.01 o                         
  -1   3   9         52.19         69.51         5.93 o                         
   0   3   9        820.88        880.40        17.44 o                         
   1   3   9        833.33        847.23        14.78 o                         
   2   3   9         12.61         14.32         3.85 o                         
   3   3   9        116.72         98.84         6.88 o                         
   4   3   9        582.76        583.72        14.74 o                         
   5   3   9          0.30         -4.27         6.07 o                         
   6   3   9         35.70         37.87         5.57 o                         
   7   3   9          9.51         14.30         9.58 o                         
   8   3   9        202.60        184.40        14.18 o                         
   9   3   9         21.85         20.80        14.32 o                         
  10   3   9        102.18        113.38        17.58 o                         
  11   3   9         52.06         87.78        23.14 o                         
 -19   4   9        193.76        181.80        21.87 o                         
 -18   4   9         36.92         37.11        17.56 o                         
 -17   4   9        228.39        224.86        19.94 o                         
 -16   4   9        145.30        118.22        19.09 o                         
 -15   4   9         52.04         53.36        13.22 o                         
 -14   4   9          0.05          0.70        10.56 o                         
 -13   4   9         95.83         68.99         9.65 o                         
 -12   4   9        143.11        150.91        11.73 o                         
 -11   4   9         51.14         56.28         9.27 o                         
 -10   4   9          1.00         -6.59         7.43 o                         
  -9   4   9        304.44        308.87         8.68 o                         
  -8   4   9          2.49          2.04         5.42 o                         
  -7   4   9         54.73         55.02         5.26 o                         
  -6   4   9         55.08         54.57         5.22 o                         
  -5   4   9       1647.24       1739.43        30.58 o                         
  -4   4   9         62.06         59.37         3.95 o                         
  -3   4   9         23.56         15.11         3.81 o                         
  -2   4   9        131.52        134.67        12.95 o                         
  -1   4   9         21.03         26.38         6.37 o                         
   0   4   9         52.55         58.79         8.74 o                         
   1   4   9          9.05          5.51         4.83 o                         
   2   4   9         76.13         70.25         5.60 o                         
   3   4   9          0.77         -2.97         4.83 o                         
   4   4   9        873.17        831.81        18.47 o                         
   5   4   9       1600.82       1530.40        31.57 o                         
   6   4   9        155.87        176.11        10.84 o                         
   7   4   9        477.08        454.27        14.64 o                         
   8   4   9          3.66         -8.36        11.82 o                         
   9   4   9         14.92         27.04        14.27 o                         
  10   4   9         10.73         17.30        17.83 o                         
  11   4   9          0.21         18.73        25.24 o                         
 -19   5   9         40.07         63.73        32.98 o                         
 -18   5   9        175.82        242.64        29.10 o                         
 -17   5   9        183.30        174.76        17.56 o                         
 -16   5   9        155.88        197.76        19.30 o                         
 -15   5   9         18.67         31.78        13.14 o                         
 -14   5   9         41.49         33.13        11.63 o                         
 -13   5   9        119.12         91.59        12.58 o                         
 -12   5   9        100.64         92.30         9.89 o                         
 -11   5   9        109.11         92.60        10.07 o                         
 -10   5   9         68.79         71.66         7.95 o                         
  -9   5   9       1000.06       1013.76        21.55 o                         
  -8   5   9        129.60        135.04         6.97 o                         
  -7   5   9          8.72         -0.28         5.19 o                         
  -6   5   9        571.01        601.17        12.65 o                         
  -5   5   9        207.80        198.19         5.74 o                         
  -4   5   9        812.97        807.92        15.10 o                         
  -3   5   9         63.85         63.67         5.60 o                         
  -2   5   9        375.43        401.63        13.94 o                         
  -1   5   9        225.81        253.96        11.24 o                         
   0   5   9         16.91         13.29         7.90 o                         
   1   5   9          3.67         17.40         8.60 o                         
   2   5   9         30.72         33.83         7.16 o                         
   3   5   9        344.99        328.23         9.95 o                         
   4   5   9        215.19        197.75         7.16 o                         
   5   5   9        113.22        121.62         7.36 o                         
   6   5   9        111.31        104.14         8.49 o                         
   7   5   9        356.59        358.68        14.66 o                         
   8   5   9         34.11         35.98        11.64 o                         
   9   5   9         92.76        120.28        12.96 o                         
  10   5   9         37.47         66.26        23.75 o                         
  11   5   9         10.88         15.79        35.59 o                         
 -18   6   9         22.79         -3.53        22.92 o                         
 -17   6   9         76.00         83.09        18.33 o                         
 -16   6   9        185.25        221.52        18.33 o                         
 -15   6   9        160.65        146.78        14.25 o                         
 -14   6   9        171.51        141.62        15.37 o                         
 -13   6   9         16.34          6.00        10.16 o                         
 -12   6   9        458.87        427.79        14.52 o                         
 -11   6   9        580.65        558.31        16.14 o                         
 -10   6   9        241.08        212.24        11.36 o                         
  -9   6   9         16.89          3.22         7.87 o                         
  -8   6   9        138.12        164.73         9.54 o                         
  -7   6   9         85.55         72.35         8.29 o                         
  -6   6   9        192.28        191.19         7.96 o                         
  -5   6   9        145.61        136.32         6.70 o                         
  -4   6   9         83.63         91.81         7.91 o                         
  -3   6   9        397.48        395.22        13.85 o                         
  -2   6   9        554.77        540.07        15.80 o                         
  -1   6   9       1235.80       1147.80        27.62 o                         
   0   6   9          1.00         -3.24         8.09 o                         
   1   6   9       1660.46       1635.84        33.42 o                         
   2   6   9         39.69         62.57         8.94 o                         
   3   6   9         37.17         14.04        10.14 o                         
   4   6   9         17.57         18.17        10.33 o                         
   5   6   9          5.97          5.89         5.65 o                         
   6   6   9          4.13         -0.96         7.01 o                         
   7   6   9        127.42        111.34         9.81 o                         
   8   6   9        174.66        208.06        14.20 o                         
   9   6   9         63.86         76.17        16.80 o                         
  10   6   9         55.89         68.55        27.30 o                         
 -17   7   9         38.66         83.48        22.84 o                         
 -16   7   9        173.29        183.70        17.73 o                         
 -15   7   9         82.16        100.71        15.42 o                         
 -14   7   9        292.92        273.99        15.32 o                         
 -13   7   9        207.80        196.88        14.82 o                         
 -12   7   9        363.04        374.58        21.11 o                         
 -11   7   9        230.09        225.79        12.84 o                         
 -10   7   9         14.57         13.14        10.02 o                         
  -9   7   9        366.36        362.91        13.12 o                         
  -8   7   9         75.42         59.09         7.72 o                         
  -7   7   9        157.75        173.17         8.17 o                         
  -6   7   9       2986.12       2908.69        50.34 o                         
  -5   7   9         77.30         89.72        10.94 o                         
  -4   7   9       2442.21       2423.72        50.37 o                         
  -3   7   9          8.62         19.20         6.28 o                         
  -2   7   9       1288.21       1227.78        31.28 o                         
  -1   7   9        118.26        130.89        11.90 o                         
   0   7   9        878.53        827.68        23.62 o                         
   1   7   9        863.26        820.87        21.17 o                         
   2   7   9        745.59        716.57        20.36 o                         
   3   7   9        186.15        202.76        15.78 o                         
   4   7   9        167.31        122.14        13.63 o                         
   5   7   9         45.62         52.15        12.50 o                         
   6   7   9        246.71        195.51        10.61 o                         
   7   7   9         33.39         48.23        10.01 o                         
   8   7   9         40.33         42.06        12.40 o                         
   9   7   9          9.83         60.73        35.64 o                         
 -16   8   9         14.20         31.33        20.29 o                         
 -15   8   9         73.22         90.92        15.86 o                         
 -14   8   9         53.54         57.10        12.22 o                         
 -13   8   9        459.05        449.81        18.60 o                         
 -12   8   9        131.73        130.74        13.48 o                         
 -11   8   9          4.85          8.03        18.51 o                         
 -10   8   9        191.84        211.41        15.76 o                         
  -9   8   9        582.60        528.90        15.45 o                         
  -8   8   9        308.73        281.51        16.33 o                         
  -7   8   9        250.29        247.50        10.68 o                         
  -6   8   9        697.23        692.46        23.61 o                         
  -5   8   9        435.39        438.77        18.28 o                         
  -4   8   9         27.56         42.11         8.42 o                         
  -3   8   9       1960.81       1866.78        43.39 o                         
  -2   8   9        101.50        103.38        12.61 o                         
  -1   8   9         37.53         43.11        12.98 o                         
   0   8   9          3.92          8.20         6.15 o                         
   1   8   9         77.07         88.19         8.69 o                         
   2   8   9        316.45        301.48        13.64 o                         
   3   8   9        169.20        179.88        14.06 o                         
   4   8   9        125.23        160.49        15.06 o                         
   5   8   9        189.85        161.62        15.04 o                         
   6   8   9         52.32         37.85        15.13 o                         
   7   8   9         17.75         -2.14        16.56 o                         
   8   8   9         52.28         57.43        12.87 o                         
 -15   9   9        132.74        150.70        17.55 o                         
 -14   9   9         44.94         59.87        10.89 o                         
 -13   9   9        476.99        459.28        18.33 o                         
 -12   9   9         11.12         21.53        13.29 o                         
 -11   9   9        140.26        140.22        12.20 o                         
 -10   9   9         11.04          4.46        10.49 o                         
  -9   9   9        481.95        472.97        16.91 o                         
  -8   9   9        228.47        249.18        15.86 o                         
  -7   9   9         84.81         87.03        11.72 o                         
  -6   9   9        228.83        203.10        11.57 o                         
  -5   9   9        433.27        437.25        17.96 o                         
  -4   9   9         44.50         36.81        10.35 o                         
  -3   9   9        196.62        209.56        20.41 o                         
  -2   9   9        413.26        425.75        20.41 o                         
  -1   9   9        601.14        655.01        19.15 o                         
   0   9   9        334.37        322.66        14.30 o                         
   1   9   9        238.86        259.07        16.93 o                         
   2   9   9        269.08        268.25        14.37 o                         
   3   9   9         18.25         13.78        12.91 o                         
   4   9   9        193.64        173.78        16.90 o                         
   5   9   9         12.52         18.26        17.01 o                         
   6   9   9         18.94          7.70        19.31 o                         
   7   9   9        269.92        271.99        27.08 o                         
 -14  10   9        193.50        230.84        20.04 o                         
 -13  10   9         10.16         11.74        19.59 o                         
 -12  10   9         10.67         27.61        15.98 o                         
 -11  10   9          0.01          1.85        12.32 o                         
 -10  10   9         61.17         59.48        12.32 o                         
  -9  10   9        142.70        167.54        12.02 o                         
  -8  10   9         52.90         79.32        14.78 o                         
  -7  10   9        934.76        947.58        25.33 o                         
  -6  10   9        391.01        367.36        16.43 o                         
  -5  10   9          3.58          6.56        12.77 o                         
  -4  10   9        179.45        163.20        14.60 o                         
  -3  10   9        213.58        236.23        14.57 o                         
  -2  10   9        168.41        191.09        18.69 o                         
  -1  10   9          1.53         -2.29        19.32 o                         
   0  10   9          0.11         -5.74        11.45 o                         
   1  10   9          7.55         -8.74        12.40 o                         
   2  10   9        145.96        162.36        14.99 o                         
   3  10   9        664.55        719.55        26.71 o                         
   4  10   9        343.93        381.39        22.09 o                         
   5  10   9          3.14        -14.78        22.24 o                         
   6  10   9         15.65          5.86        23.55 o                         
 -12  11   9          0.06         -2.64        16.08 o                         
 -11  11   9         84.41         84.59        18.25 o                         
 -10  11   9        200.55        191.17        20.29 o                         
  -9  11   9         13.46         20.76        17.27 o                         
  -8  11   9        209.90        211.58        15.56 o                         
  -7  11   9         59.28         57.02        14.00 o                         
  -6  11   9        261.88        206.85        24.08 o                         
  -5  11   9         22.48         21.80        18.04 o                         
  -4  11   9         17.57          4.55        15.23 o                         
  -3  11   9          0.85          1.78        14.53 o                         
  -2  11   9        137.30        170.99        18.77 o                         
  -1  11   9         40.67         41.77        26.49 o                         
   0  11   9        112.16        124.84        15.80 o                         
   1  11   9         28.87         21.86        16.44 o                         
   2  11   9         21.79         20.98        22.06 o                         
   3  11   9        175.12        174.25        23.73 o                         
   4  11   9          2.39          1.32        24.06 o                         
 -10  12   9          9.90         25.34        24.02 o                         
  -9  12   9         70.87         90.15        26.95 o                         
  -8  12   9        722.13        773.10        34.66 o                         
  -7  12   9         20.17         50.20        21.60 o                         
  -6  12   9        129.08        132.33        20.10 o                         
  -5  12   9          5.74          6.12        17.46 o                         
  -4  12   9        133.21        148.11        19.33 o                         
  -3  12   9        117.18        150.63        23.76 o                         
  -2  12   9         25.08          3.32        22.04 o                         
  -1  12   9        450.20        446.07        33.07 o                         
   0  12   9         39.77         44.28        22.39 o                         
   1  12   9          9.97        -16.41        25.61 o                         
   2  12   9          1.21        -17.19        28.29 o                         
 -20   0  10         93.11        112.63        32.48 o                         
 -19   0  10        212.38        249.54        33.63 o                         
 -18   0  10         12.89        -22.78        22.78 o                         
 -17   0  10         74.71         52.92        20.00 o                         
 -16   0  10         69.21         39.78        19.71 o                         
 -15   0  10          1.13         -2.28        16.41 o                         
 -14   0  10       1162.21       1144.18        40.77 o                         
 -13   0  10       1250.23       1195.32        39.86 o                         
 -12   0  10       1451.93       1480.01        38.54 o                         
 -11   0  10        682.11        659.07        23.46 o                         
 -10   0  10        296.20        266.28        12.05 o                         
  -9   0  10        271.13        309.35        12.07 o                         
  -8   0  10       1573.83       1598.84        34.34 o                         
  -7   0  10       1158.87       1095.10        24.42 o                         
  -6   0  10         88.31         83.61         7.89 o                         
  -5   0  10         41.74         48.75         6.82 o                         
  -4   0  10        918.46        914.95        23.45 o                         
  -3   0  10         53.18         62.37         7.69 o                         
  -2   0  10        207.68        184.78         8.46 o                         
  -1   0  10         51.45         46.23         6.67 o                         
   0   0  10        172.22        220.11        11.51 o                         
   1   0  10        397.63        399.42        12.60 o                         
   2   0  10         65.99         66.05         8.81 o                         
   3   0  10       1863.44       1763.28        59.03 o                         
   4   0  10        959.78        978.25        29.74 o                         
   5   0  10         10.56          9.66        12.84 o                         
   6   0  10        435.66        430.17        21.40 o                         
   7   0  10         11.05        -15.62        15.62 o                         
   8   0  10         28.60         12.63        19.06 o                         
   9   0  10         50.19         45.27        21.80 o                         
  10   0  10         17.91          6.39        24.71 o                         
  11   0  10        110.21        100.49        52.86 o                         
 -20   1  10          1.54          1.54        24.33 o                         
 -19   1  10          0.64          8.83        19.43 o                         
 -18   1  10        243.24        285.75        19.36 o                         
 -17   1  10         20.24         14.99        15.65 o                         
 -16   1  10        152.81        153.75        18.82 o                         
 -15   1  10         52.07         60.30        11.89 o                         
 -14   1  10         14.93         -2.38        10.68 o                         
 -13   1  10         53.09         57.37        12.03 o                         
 -12   1  10         27.56         14.14         7.60 o                         
 -11   1  10         93.30         88.91         7.47 o                         
 -10   1  10        117.10        123.70         6.78 o                         
  -9   1  10        360.10        382.90         9.28 o                         
  -8   1  10         24.73         24.34         5.21 o                         
  -7   1  10        643.70        671.79        13.65 o                         
  -6   1  10         97.16         99.26         5.18 o                         
  -5   1  10         78.86         69.34         5.46 o                         
  -4   1  10        341.36        384.30         9.02 o                         
  -3   1  10       1235.38       1206.95        20.14 o                         
  -2   1  10          1.40         -2.33         4.17 o                         
  -1   1  10          3.32         -0.62         4.55 o                         
   0   1  10        471.42        460.65        10.94 o                         
   1   1  10        464.12        463.07         9.80 o                         
   2   1  10       1372.45       1409.86        25.74 o                         
   3   1  10        450.99        437.26        11.81 o                         
   4   1  10        289.14        272.54        10.76 o                         
   5   1  10          5.55          3.63         8.75 o                         
   6   1  10         33.47         20.41        10.35 o                         
   7   1  10        137.77        157.47        14.05 o                         
   8   1  10          3.26         11.73        13.31 o                         
   9   1  10         40.52         67.37        15.63 o                         
  10   1  10         51.76         31.88        17.97 o                         
  11   1  10         24.52         34.26        30.79 o                         
 -20   2  10        115.92         86.47        21.85 o                         
 -19   2  10         15.66         21.83        18.18 o                         
 -18   2  10         69.83         67.25        21.24 o                         
 -17   2  10         39.90         34.65        15.14 o                         
 -16   2  10          8.97         19.69        11.94 o                         
 -15   2  10        313.11        308.14        15.30 o                         
 -14   2  10        825.71        789.24        23.57 o                         
 -13   2  10         22.13         -2.58         8.78 o                         
 -12   2  10        302.05        305.38        12.32 o                         
 -11   2  10        306.33        290.33        11.29 o                         
 -10   2  10          1.62          6.13         5.79 o                         
  -9   2  10        111.52        106.63         6.19 o                         
  -8   2  10          5.26          5.28         7.37 o                         
  -7   2  10        104.79        117.64         6.61 o                         
  -6   2  10        217.98        224.30         7.80 o                         
  -5   2  10         60.33         50.41         4.75 o                         
  -4   2  10        301.62        309.44         9.18 o                         
  -3   2  10         44.35         42.15         4.28 o                         
  -2   2  10        312.01        359.14         8.09 o                         
  -1   2  10        109.34        103.54         5.21 o                         
   0   2  10        610.34        604.19        12.12 o                         
   1   2  10        325.86        324.88         8.02 o                         
   2   2  10        179.37        173.89         6.30 o                         
   3   2  10       1884.21       1805.42        33.36 o                         
   4   2  10         35.81         36.79         8.90 o                         
   5   2  10         99.47         78.09         9.94 o                         
   6   2  10         83.00         87.52        12.02 o                         
   7   2  10         42.05         31.20        15.97 o                         
   8   2  10          9.68          6.69        14.35 o                         
   9   2  10         43.00         48.06        18.12 o                         
  10   2  10          5.24          7.24        22.89 o                         
  11   2  10         85.87        100.58        37.37 o                         
 -19   3  10        226.84        244.71        31.88 o                         
 -18   3  10        124.70        154.06        17.17 o                         
 -17   3  10         28.54         28.35        14.74 o                         
 -16   3  10         94.49         95.31        13.74 o                         
 -15   3  10        401.09        374.46        24.40 o                         
 -14   3  10         48.19         39.39        10.17 o                         
 -13   3  10        118.37        139.43        10.89 o                         
 -12   3  10          7.17          6.79         8.48 o                         
 -11   3  10         45.96         53.85         8.43 o                         
 -10   3  10        573.12        544.73        13.67 o                         
  -9   3  10       1127.48       1075.22        18.95 o                         
  -8   3  10        566.34        561.32        12.09 o                         
  -7   3  10         29.90         21.53         5.25 o                         
  -6   3  10         38.97         45.43         5.17 o                         
  -5   3  10          2.13          2.18         5.06 o                         
  -4   3  10         22.79         26.57         4.22 o                         
  -3   3  10       1140.57       1045.70        18.56 o                         
  -2   3  10        279.94        284.74         7.80 o                         
  -1   3  10        521.88        563.40        11.56 o                         
   0   3  10        689.73        712.59        13.51 o                         
   1   3  10       1437.50       1443.78        23.79 o                         
   2   3  10        123.24        150.51         5.93 o                         
   3   3  10        330.58        299.79         9.15 o                         
   4   3  10         68.98         58.29         5.96 o                         
   5   3  10       1274.52       1178.96        29.56 o                         
   6   3  10        100.77         89.64        13.05 o                         
   7   3  10         10.74          7.02        12.06 o                         
   8   3  10         50.20         48.32        14.75 o                         
   9   3  10          0.01          9.70        17.65 o                         
  10   3  10         69.36         53.47        32.81 o                         
 -19   4  10         95.11        124.00        25.38 o                         
 -18   4  10         14.73          2.82        16.72 o                         
 -17   4  10        144.97        147.08        16.28 o                         
 -16   4  10          0.94         -2.82        13.00 o                         
 -15   4  10        131.80        119.84        14.11 o                         
 -14   4  10          8.19         -8.86        11.90 o                         
 -13   4  10          0.84        -10.35        10.35 o                         
 -12   4  10        333.27        326.65        12.25 o                         
 -11   4  10         99.31        108.53        12.21 o                         
 -10   4  10        649.41        657.90        18.30 o                         
  -9   4  10        237.60        231.56         8.90 o                         
  -8   4  10         10.32          7.05         5.55 o                         
  -7   4  10        124.83        133.62         6.21 o                         
  -6   4  10        260.44        260.40         7.80 o                         
  -5   4  10        316.01        291.58         7.40 o                         
  -4   4  10         20.15         12.19         3.49 o                         
  -3   4  10         91.39         80.20         3.47 o                         
  -2   4  10          0.01         -0.25         3.70 o                         
  -1   4  10        676.22        716.74        14.38 o                         
   0   4  10         64.01         54.90         4.07 o                         
   1   4  10        285.20        304.45        10.65 o                         
   2   4  10         23.33         11.28         4.13 o                         
   3   4  10        334.44        314.86         8.80 o                         
   4   4  10         47.72         50.29         6.38 o                         
   5   4  10         22.94         19.26         7.23 o                         
   6   4  10        318.94        366.65        18.01 o                         
   7   4  10         32.60         13.96        12.25 o                         
   8   4  10         22.19         14.62        13.89 o                         
   9   4  10         62.81         42.78        16.69 o                         
  10   4  10         63.29         45.59        23.59 o                         
 -18   5  10          0.56         -7.76        21.09 o                         
 -17   5  10        198.75        195.05        17.46 o                         
 -16   5  10          0.42         -2.97        15.66 o                         
 -15   5  10         19.16         13.79        13.42 o                         
 -14   5  10          9.65        -11.56        11.56 o                         
 -13   5  10         25.26         31.22        10.09 o                         
 -12   5  10        385.57        395.73        15.58 o                         
 -11   5  10        736.24        731.26        20.47 o                         
 -10   5  10        690.37        689.64        18.92 o                         
  -9   5  10        765.82        751.79        18.10 o                         
  -8   5  10        678.52        632.42        16.30 o                         
  -7   5  10         27.77         18.61         5.60 o                         
  -6   5  10        135.34        145.46         6.77 o                         
  -5   5  10          0.61         -3.69         3.69 o                         
  -4   5  10        349.70        340.07        11.46 o                         
  -3   5  10         74.64         68.42         7.10 o                         
  -2   5  10         95.75         84.10         8.68 o                         
  -1   5  10        455.18        380.20        17.01 o                         
   0   5  10         48.39         76.22        12.63 o                         
   1   5  10        199.05        201.20        10.04 o                         
   2   5  10         24.93         43.16         8.04 o                         
   3   5  10         74.23         75.11         4.48 o                         
   4   5  10         19.03         11.45         5.83 o                         
   5   5  10        304.68        251.84        10.31 o                         
   6   5  10         10.08         17.93        10.32 o                         
   7   5  10        333.33        329.50        14.58 o                         
   8   5  10         59.07         81.34        12.46 o                         
   9   5  10        139.20        126.03        20.47 o                         
  10   5  10         43.40         60.98        28.93 o                         
 -18   6  10         35.34         24.76        21.86 o                         
 -17   6  10         41.35         50.14        21.03 o                         
 -16   6  10        145.08        182.09        21.13 o                         
 -15   6  10        131.79        127.67        15.72 o                         
 -14   6  10         10.92         16.61        11.89 o                         
 -13   6  10          1.67          0.29        10.84 o                         
 -12   6  10          3.87        -10.43        10.43 o                         
 -11   6  10          4.69          9.77        12.12 o                         
 -10   6  10          2.29         -5.17         9.26 o                         
  -9   6  10        122.44        131.95         9.23 o                         
  -8   6  10       1823.76       1781.23        36.46 o                         
  -7   6  10        484.00        468.82        13.55 o                         
  -6   6  10         28.90         17.88         6.90 o                         
  -5   6  10        463.82        430.02        13.21 o                         
  -4   6  10        235.51        229.20        10.66 o                         
  -3   6  10         17.75         12.69         5.92 o                         
  -2   6  10        109.50         98.81        15.24 o                         
  -1   6  10         17.87          0.22         8.81 o                         
   0   6  10        436.56        397.98        14.51 o                         
   1   6  10        102.83        108.68         8.62 o                         
   2   6  10        272.15        270.80        12.45 o                         
   3   6  10        162.75        169.06        11.51 o                         
   4   6  10        483.86        467.74        17.10 o                         
   5   6  10        133.27        126.25         8.81 o                         
   6   6  10         32.42         42.86         9.80 o                         
   7   6  10          5.21         10.36        10.54 o                         
   8   6  10          2.39         17.58        13.60 o                         
   9   6  10        130.25        106.07        42.35 o                         
 -17   7  10         72.79         67.01        21.88 o                         
 -16   7  10        349.30        351.06        19.94 o                         
 -15   7  10        162.67        179.59        18.17 o                         
 -14   7  10         32.45         17.00        11.85 o                         
 -13   7  10          0.11         11.44        10.73 o                         
 -12   7  10         34.95         48.13        10.86 o                         
 -11   7  10        679.34        678.54        21.32 o                         
 -10   7  10          7.11          8.46        10.00 o                         
  -9   7  10        570.34        507.38        17.51 o                         
  -8   7  10          9.35          6.52         7.98 o                         
  -7   7  10        134.42        150.06         8.65 o                         
  -6   7  10         91.25        100.24         9.65 o                         
  -5   7  10        102.12        105.65        10.03 o                         
  -4   7  10          6.68         -6.57         7.73 o                         
  -3   7  10          0.99         -4.58         5.92 o                         
  -2   7  10          5.32         -2.28        10.84 o                         
  -1   7  10        508.45        450.92        17.10 o                         
   0   7  10         15.00          8.01        12.44 o                         
   1   7  10         91.33        112.04         9.29 o                         
   2   7  10        148.08        128.30        10.65 o                         
   3   7  10        158.08        153.58        20.79 o                         
   4   7  10        463.81        456.97        18.36 o                         
   5   7  10        243.63        292.32        24.21 o                         
   6   7  10        225.65        252.71        18.77 o                         
   7   7  10          6.97          8.77        10.65 o                         
   8   7  10         82.53         56.03        12.91 o                         
 -16   8  10         48.67         54.85        18.92 o                         
 -15   8  10          3.64          9.73        14.12 o                         
 -14   8  10         20.11         29.62         8.55 o                         
 -13   8  10          0.10        -10.29        13.70 o                         
 -12   8  10         17.56          4.94        17.78 o                         
 -11   8  10         43.33         50.76        14.33 o                         
 -10   8  10         91.53        129.74        11.67 o                         
  -9   8  10          3.45         -5.13         8.83 o                         
  -8   8  10         11.61          8.08         7.54 o                         
  -7   8  10        351.14        325.41        10.94 o                         
  -6   8  10        383.61        363.49        12.97 o                         
  -5   8  10        706.31        688.11        23.82 o                         
  -4   8  10         11.09         18.94         9.01 o                         
  -3   8  10         46.36         38.89         7.89 o                         
  -2   8  10         83.51         75.10        13.40 o                         
  -1   8  10          0.19          2.67        13.52 o                         
   0   8  10          0.02         -2.57        10.19 o                         
   1   8  10         88.94         83.52         9.29 o                         
   2   8  10        125.99        144.66        11.67 o                         
   3   8  10        130.06        145.39        13.99 o                         
   4   8  10         61.54         63.51        15.46 o                         
   5   8  10         84.23         88.84        16.57 o                         
   6   8  10        153.35        172.51        25.42 o                         
   7   8  10          4.37         29.04        20.55 o                         
 -15   9  10        292.21        285.55        23.23 o                         
 -14   9  10          0.30         37.81        18.28 o                         
 -13   9  10         57.71         47.64        14.46 o                         
 -12   9  10        222.91        213.09        15.03 o                         
 -11   9  10         87.77        114.43        12.80 o                         
 -10   9  10        413.29        443.95        16.58 o                         
  -9   9  10         52.39         40.45        10.59 o                         
  -8   9  10        488.07        463.30        15.09 o                         
  -7   9  10        801.26        820.65        28.63 o                         
  -6   9  10        468.77        473.96        19.67 o                         
  -5   9  10        150.99        139.19        17.19 o                         
  -4   9  10        368.12        368.18        16.23 o                         
  -3   9  10          8.11         10.21         9.51 o                         
  -2   9  10        484.98        485.45        17.71 o                         
  -1   9  10        113.73        111.45         8.25 o                         
   0   9  10          0.00          1.65         7.65 o                         
   1   9  10         38.48         44.78        10.06 o                         
   2   9  10        199.11        175.51        13.81 o                         
   3   9  10         90.24        138.66        15.58 o                         
   4   9  10         64.81         99.89        21.27 o                         
   5   9  10         23.45         36.75        22.44 o                         
   6   9  10         90.36         85.35        25.67 o                         
 -14  10  10         54.62         16.41        41.93 o                         
 -13  10  10          2.66          9.19        15.34 o                         
 -12  10  10        244.04        255.39        16.65 o                         
 -11  10  10          9.74         11.51        13.22 o                         
 -10  10  10         77.72         89.43        12.88 o                         
  -9  10  10         25.84         36.10        16.33 o                         
  -8  10  10         94.44         83.18        16.12 o                         
  -7  10  10         16.11         10.25        10.95 o                         
  -6  10  10         89.22         92.05        17.07 o                         
  -5  10  10        132.17        109.81        15.51 o                         
  -4  10  10        215.87        235.28        22.07 o                         
  -3  10  10         27.36         53.88        11.88 o                         
  -2  10  10         56.83         62.27        11.65 o                         
  -1  10  10        196.04        231.47        19.30 o                         
   0  10  10         64.65         68.89        12.61 o                         
   1  10  10          0.60          8.22        12.43 o                         
   2  10  10         17.04         24.54        20.36 o                         
   3  10  10         77.19         80.64        23.69 o                         
   4  10  10         14.97         16.11        26.07 o                         
   5  10  10        187.06        241.45        28.83 o                         
 -12  11  10          1.88        -21.65        21.65 o                         
 -11  11  10         33.82         23.31        15.18 o                         
 -10  11  10         49.04         81.10        23.44 o                         
  -9  11  10         12.14         28.52        20.33 o                         
  -8  11  10        112.20        107.96        16.29 o                         
  -7  11  10         33.29         32.39        14.31 o                         
  -6  11  10         36.14         33.47        16.14 o                         
  -5  11  10       1104.28       1104.13        34.77 o                         
  -4  11  10         22.82         31.11        16.26 o                         
  -3  11  10        221.09        220.49        17.71 o                         
  -2  11  10        206.29        245.83        30.69 o                         
  -1  11  10          1.73         25.92        22.94 o                         
   0  11  10         60.38         56.86        22.83 o                         
   1  11  10         74.70         69.69        23.27 o                         
   2  11  10          8.57         13.84        24.99 o                         
   3  11  10        195.60        154.69        28.84 o                         
  -9  12  10          8.58         30.53        45.12 o                         
  -8  12  10        297.58        332.67        24.24 o                         
  -7  12  10         11.27         -0.29        22.27 o                         
  -6  12  10         24.73         26.36        24.16 o                         
  -5  12  10        118.61        114.25        20.45 o                         
  -4  12  10        327.41        336.72        27.44 o                         
  -3  12  10         15.89         40.78        25.71 o                         
  -2  12  10        295.13        338.36        26.62 o                         
  -1  12  10          0.49         14.68        26.19 o                         
   0  12  10         40.60         12.96        26.91 o                         
 -20   1  11          7.46         20.57        22.32 o                         
 -19   1  11          3.68         16.74        19.27 o                         
 -18   1  11        325.16        306.20        21.99 o                         
 -17   1  11         95.45         78.86        16.28 o                         
 -16   1  11        198.23        221.40        15.78 o                         
 -15   1  11         57.23         83.05        12.61 o                         
 -14   1  11        258.00        233.84        15.84 o                         
 -13   1  11          7.38         -3.25         9.45 o                         
 -12   1  11       1612.27       1520.18        32.21 o                         
 -11   1  11       1150.15       1172.40        24.46 o                         
 -10   1  11         17.50         14.72         6.80 o                         
  -9   1  11        375.61        343.30         9.12 o                         
  -8   1  11        164.87        166.71         6.53 o                         
  -7   1  11        209.24        229.53         7.51 o                         
  -6   1  11        160.57        162.51         6.73 o                         
  -5   1  11        364.45        367.90         9.42 o                         
  -4   1  11        187.99        190.18         6.81 o                         
  -3   1  11         94.42        104.82         5.56 o                         
  -2   1  11         37.05         28.99         5.14 o                         
  -1   1  11        202.04        195.78         7.17 o                         
   0   1  11          2.22          5.30         5.05 o                         
   1   1  11       2070.95       2044.76        32.66 o                         
   2   1  11        223.04        209.82         8.60 o                         
   3   1  11       3773.39       3592.29        67.84 o                         
   4   1  11         39.41         39.14         8.93 o                         
   5   1  11        115.86        127.37        13.29 o                         
   6   1  11         81.97         77.96        12.14 o                         
   7   1  11          0.63         11.26        13.30 o                         
   8   1  11        117.36        183.49        19.06 o                         
   9   1  11         92.95         76.24        19.05 o                         
  10   1  11         39.13         67.35        30.32 o                         
 -19   2  11        101.21        106.34        27.72 o                         
 -18   2  11        128.96        147.56        23.69 o                         
 -17   2  11          0.75         -7.01        13.14 o                         
 -16   2  11        280.90        269.20        15.97 o                         
 -15   2  11        214.73        223.82        14.65 o                         
 -14   2  11         53.96         44.88        10.92 o                         
 -13   2  11        156.68        134.05        11.07 o                         
 -12   2  11       1185.91       1128.17        25.30 o                         
 -11   2  11        444.15        452.29        13.26 o                         
 -10   2  11       2925.87       2942.44        53.44 o                         
  -9   2  11        333.28        344.81         9.79 o                         
  -8   2  11        486.98        471.18        11.33 o                         
  -7   2  11        154.51        129.80         9.00 o                         
  -6   2  11          0.27          4.21         5.48 o                         
  -5   2  11         71.29         61.35         6.26 o                         
  -4   2  11        851.81        868.21        17.11 o                         
  -3   2  11       1334.96       1371.86        22.87 o                         
  -2   2  11        251.58        288.03         7.60 o                         
  -1   2  11        688.67        682.38        13.56 o                         
   0   2  11         63.46         47.96         5.14 o                         
   1   2  11         23.85         15.79         4.67 o                         
   2   2  11       3272.52       3175.69        54.07 o                         
   3   2  11        354.62        384.88        11.92 o                         
   4   2  11       1108.06       1031.20        25.19 o                         
   5   2  11        670.23        612.44        15.99 o                         
   6   2  11          5.86         -6.75        12.38 o                         
   7   2  11         44.82         44.19        14.62 o                         
   8   2  11        402.21        398.29        18.35 o                         
   9   2  11         10.48          9.33        21.74 o                         
  10   2  11         36.97         47.26        34.02 o                         
 -19   3  11          2.87          5.39        24.67 o                         
 -18   3  11         47.88         43.35        17.14 o                         
 -17   3  11         59.07         66.59        17.14 o                         
 -16   3  11        184.37        168.90        16.18 o                         
 -15   3  11        321.60        346.89        16.24 o                         
 -14   3  11         37.75         21.36        10.94 o                         
 -13   3  11        231.25        231.43        14.75 o                         
 -12   3  11        275.03        264.25        11.66 o                         
 -11   3  11       2705.84       2543.12        49.61 o                         
 -10   3  11         95.30        116.39        10.84 o                         
  -9   3  11       4187.22       4139.71        67.46 o                         
  -8   3  11         84.01         79.34         7.25 o                         
  -7   3  11          4.75          7.22         5.93 o                         
  -6   3  11         33.66         31.47         5.51 o                         
  -5   3  11          2.75         -4.25         5.28 o                         
  -4   3  11       1199.31       1197.17        22.97 o                         
  -3   3  11        420.52        400.18         9.59 o                         
  -2   3  11        268.35        280.31         7.68 o                         
  -1   3  11         13.44          5.14         5.82 o                         
   0   3  11        101.42        100.02         5.79 o                         
   1   3  11       1679.33       1618.28        26.70 o                         
   2   3  11         66.37         65.05         6.63 o                         
   3   3  11       1355.73       1338.57        25.67 o                         
   4   3  11        744.27        729.22        19.56 o                         
   5   3  11         38.59         30.59         9.23 o                         
   6   3  11         23.95         12.96        11.76 o                         
   7   3  11        191.96        216.41        14.75 o                         
   8   3  11          3.37          2.62        16.16 o                         
   9   3  11          0.18         20.60        21.64 o                         
 -19   4  11        173.01        189.14        23.16 o                         
 -18   4  11         36.71         20.40        18.09 o                         
 -17   4  11         14.26         17.28        14.48 o                         
 -16   4  11        168.05        167.75        16.27 o                         
 -15   4  11        120.68         99.17        12.79 o                         
 -14   4  11        106.79        111.29        12.17 o                         
 -13   4  11        118.97        141.21        13.99 o                         
 -12   4  11         13.20         22.53         9.16 o                         
 -11   4  11        179.17        164.50        10.93 o                         
 -10   4  11        311.11        284.41        10.19 o                         
  -9   4  11         56.53         42.91         7.58 o                         
  -8   4  11        611.12        613.71        14.60 o                         
  -7   4  11          0.00         -6.05         6.05 o                         
  -6   4  11       1148.98       1111.74        20.36 o                         
  -5   4  11        369.48        347.14         9.73 o                         
  -4   4  11        290.41        289.48         8.20 o                         
  -3   4  11        135.41        136.70         4.69 o                         
  -2   4  11         35.79         31.85         3.31 o                         
  -1   4  11        823.44        773.27        14.52 o                         
   0   4  11        381.83        365.30        10.42 o                         
   1   4  11        533.65        521.23        11.31 o                         
   2   4  11         41.03         44.68         4.85 o                         
   3   4  11        113.53        116.64         6.96 o                         
   4   4  11         10.74          6.15         6.93 o                         
   5   4  11         46.88         45.84         7.02 o                         
   6   4  11         60.23         47.84        13.72 o                         
   7   4  11         11.35         -5.87        14.49 o                         
   8   4  11         18.31         32.90        18.29 o                         
   9   4  11          1.33        -24.73        24.73 o                         
 -18   5  11         38.24         43.27        21.52 o                         
 -17   5  11         15.54          8.90        15.62 o                         
 -16   5  11          1.67         -6.52        14.15 o                         
 -15   5  11        136.12        153.71        15.31 o                         
 -14   5  11        195.71        205.99        20.38 o                         
 -13   5  11         70.40         61.44        10.84 o                         
 -12   5  11          2.55          0.99        10.25 o                         
 -11   5  11         31.37         26.48         9.87 o                         
 -10   5  11       1131.57        983.51        24.83 o                         
  -9   5  11        348.28        321.73        11.40 o                         
  -8   5  11        990.83        972.88        21.61 o                         
  -7   5  11          7.45          5.20         7.78 o                         
  -6   5  11       1101.19       1077.27        22.20 o                         
  -5   5  11        176.24        168.13         5.49 o                         
  -4   5  11        852.48        824.53        25.68 o                         
  -3   5  11         29.11         11.79         6.77 o                         
  -2   5  11        888.75        915.09        23.65 o                         
  -1   5  11          3.03          4.75         9.19 o                         
   0   5  11        842.96        776.20        21.20 o                         
   1   5  11        121.04        116.17         9.20 o                         
   2   5  11         26.27         30.91         9.20 o                         
   3   5  11        236.86        258.63         7.32 o                         
   4   5  11         38.16         45.29         6.14 o                         
   5   5  11        240.67        232.35        14.30 o                         
   6   5  11         36.69         46.60         8.78 o                         
   7   5  11         55.35         59.02        13.22 o                         
   8   5  11          4.12         21.82        21.64 o                         
   9   5  11          3.02          8.02        26.34 o                         
 -18   6  11         67.66         68.11        30.91 o                         
 -17   6  11          0.41          7.60        18.32 o                         
 -16   6  11          2.07         -1.89        15.56 o                         
 -15   6  11        130.85        136.85        15.13 o                         
 -14   6  11         20.70         18.35        12.25 o                         
 -13   6  11        148.55        139.59        13.80 o                         
 -12   6  11          7.34         14.62        12.86 o                         
 -11   6  11         28.15         26.96         9.95 o                         
 -10   6  11         69.26         95.96        11.08 o                         
  -9   6  11       1252.97       1214.80        28.21 o                         
  -8   6  11          5.17         -4.01        11.44 o                         
  -7   6  11         16.36         17.85         6.70 o                         
  -6   6  11         24.28         16.88         5.98 o                         
  -5   6  11        104.88         77.01         9.03 o                         
  -4   6  11         47.60         33.48         8.28 o                         
  -3   6  11         47.32         26.72         7.53 o                         
  -2   6  11        225.54        215.33        12.98 o                         
  -1   6  11        113.97        105.94        13.45 o                         
   0   6  11        755.02        772.96        24.75 o                         
   1   6  11        177.75        178.11        10.85 o                         
   2   6  11         87.83         76.79         9.65 o                         
   3   6  11        140.82        153.42        12.59 o                         
   4   6  11        124.21        150.66        14.03 o                         
   5   6  11        453.00        457.12        26.45 o                         
   6   6  11        178.14        155.54         9.04 o                         
   7   6  11          0.01        -11.21        11.21 o                         
   8   6  11         29.03         30.99        21.54 o                         
 -17   7  11         52.61         59.93        20.94 o                         
 -16   7  11         79.32         64.55        17.82 o                         
 -15   7  11         58.79         58.19        14.93 o                         
 -14   7  11          5.61          8.35         8.43 o                         
 -13   7  11        220.67        244.27        14.96 o                         
 -12   7  11        135.06        137.02        12.89 o                         
 -11   7  11         15.93         16.66        10.85 o                         
 -10   7  11        387.78        388.33        14.63 o                         
  -9   7  11        434.35        416.45        14.88 o                         
  -8   7  11         63.03         73.92        10.30 o                         
  -7   7  11        890.22        901.71        23.01 o                         
  -6   7  11        219.65        218.20        12.56 o                         
  -5   7  11         97.43         80.54         9.63 o                         
  -4   7  11        993.80        911.09        24.92 o                         
  -3   7  11         25.12         19.01         7.34 o                         
  -2   7  11        265.29        260.38        15.05 o                         
  -1   7  11        157.92        185.47        14.75 o                         
   0   7  11          2.66         -3.96        13.85 o                         
   1   7  11          0.58         -8.23         8.43 o                         
   2   7  11         61.97         57.43        11.07 o                         
   3   7  11        148.81        130.21        15.00 o                         
   4   7  11          0.63          2.18        13.06 o                         
   5   7  11         23.54         44.88        16.13 o                         
   6   7  11         21.73         43.70        14.54 o                         
   7   7  11        374.84        405.93        42.52 o                         
 -16   8  11         49.59         -3.04        22.01 o                         
 -15   8  11         25.33         76.40        34.01 o                         
 -14   8  11        346.89        388.83        19.56 o                         
 -13   8  11          0.57          8.55        14.56 o                         
 -12   8  11         29.84         17.28        11.81 o                         
 -11   8  11        144.06        138.37        14.09 o                         
 -10   8  11          0.00         -2.53        10.28 o                         
  -9   8  11         73.73         70.15        13.58 o                         
  -8   8  11        180.88        187.47         9.17 o                         
  -7   8  11        234.93        209.50        14.94 o                         
  -6   8  11        704.43        704.70        35.38 o                         
  -5   8  11          0.62         10.96        10.03 o                         
  -4   8  11        319.21        308.58        14.41 o                         
  -3   8  11         71.19         78.76        13.29 o                         
  -2   8  11         10.10         15.97         6.18 o                         
  -1   8  11          0.75          6.08        15.16 o                         
   0   8  11         13.08          2.46         6.94 o                         
   1   8  11         55.94         56.08         9.93 o                         
   2   8  11          7.55         12.71        16.80 o                         
   3   8  11        142.17        138.73        14.61 o                         
   4   8  11         45.36         43.08        15.49 o                         
   5   8  11        289.75        339.71        38.05 o                         
   6   8  11         10.56          4.80        24.45 o                         
 -15   9  11          7.58         -2.83        18.70 o                         
 -14   9  11        115.68         87.88        19.29 o                         
 -13   9  11        104.70        105.60        16.66 o                         
 -12   9  11         42.67         37.21        13.60 o                         
 -11   9  11         59.44         54.65        12.99 o                         
 -10   9  11         63.24         76.03        12.97 o                         
  -9   9  11         44.32         29.51         9.51 o                         
  -8   9  11          0.02         -1.85        13.68 o                         
  -7   9  11         16.94          9.00         7.96 o                         
  -6   9  11        236.17        232.13        15.05 o                         
  -5   9  11         35.40         51.42        11.59 o                         
  -4   9  11        130.56        116.78        16.27 o                         
  -3   9  11          8.52          1.33         8.97 o                         
  -2   9  11        101.12         87.57        16.71 o                         
  -1   9  11         52.07         59.08        19.38 o                         
   0   9  11          8.76         -4.04        13.69 o                         
   1   9  11        116.34        118.74        16.17 o                         
   2   9  11         86.65         73.74        14.47 o                         
   3   9  11         23.33         16.30        15.70 o                         
   4   9  11        203.07        240.80        24.47 o                         
   5   9  11          7.43        -11.26        24.12 o                         
 -13  10  11         90.94         59.08        16.84 o                         
 -12  10  11          3.91         -7.34        19.03 o                         
 -11  10  11        321.60        335.51        17.00 o                         
 -10  10  11        256.75        240.53        29.26 o                         
  -9  10  11         68.78         78.78        17.45 o                         
  -8  10  11        348.37        358.97        19.03 o                         
  -7  10  11        157.14        150.00        19.76 o                         
  -6  10  11        163.02        167.94        17.17 o                         
  -5  10  11        284.90        303.22        18.56 o                         
  -4  10  11          6.56          7.66        16.27 o                         
  -3  10  11         59.26         53.80        13.38 o                         
  -2  10  11         51.82         60.07        10.80 o                         
  -1  10  11        359.94        410.10        24.64 o                         
   0  10  11         24.62         48.59        22.86 o                         
   1  10  11         68.37         77.15        15.78 o                         
   2  10  11         14.16         26.27        21.65 o                         
   3  10  11         13.15         27.79        23.74 o                         
 -11  11  11         17.05         -0.81        23.02 o                         
 -10  11  11        164.94        148.47        23.05 o                         
  -9  11  11         24.96         45.65        20.75 o                         
  -8  11  11         36.30         23.34        19.88 o                         
  -7  11  11         74.87         50.79        20.08 o                         
  -6  11  11         14.02          8.93        18.55 o                         
  -5  11  11         16.05         24.28        16.58 o                         
  -4  11  11        168.30        185.23        20.40 o                         
  -3  11  11         19.83         16.32        14.56 o                         
  -2  11  11        298.53        359.46        36.14 o                         
  -1  11  11        323.97        360.14        26.77 o                         
   0  11  11         33.40         45.65        25.64 o                         
   1  11  11          0.39        -11.06        26.99 o                         
  -6  12  11         31.93         13.22        21.18 o                         
  -5  12  11         57.23         62.50        23.09 o                         
  -4  12  11          6.93          2.96        21.48 o                         
 -19   0  12         16.91         13.25        38.39 o                         
 -18   0  12          1.81          4.08        23.96 o                         
 -17   0  12        417.45        366.46        26.85 o                         
 -16   0  12         91.55         92.88        44.65 o                         
 -15   0  12          7.86         16.33        17.78 o                         
 -14   0  12          0.21          2.31        16.24 o                         
 -13   0  12          4.96         20.79        16.72 o                         
 -12   0  12        184.34        156.92        15.08 o                         
 -11   0  12       4745.58       4585.69       149.35 o                         
 -10   0  12        264.64        240.93        14.96 o                         
  -9   0  12        303.12        289.52        13.59 o                         
  -8   0  12        110.65        100.03         9.24 o                         
  -7   0  12        352.87        347.51        13.70 o                         
  -6   0  12        506.39        527.46        16.96 o                         
  -5   0  12       2876.52       2795.41        65.10 o                         
  -4   0  12        188.09        237.72        10.96 o                         
  -3   0  12        357.33        352.87        12.78 o                         
  -2   0  12         65.21         54.27         8.01 o                         
  -1   0  12        603.29        569.69        17.33 o                         
   0   0  12        606.83        575.51        18.89 o                         
   1   0  12       1457.98       1361.66        38.29 o                         
   2   0  12         60.51         58.91        11.47 o                         
   3   0  12       1048.39        961.15        33.50 o                         
   4   0  12          9.09         29.50        15.35 o                         
   5   0  12        160.79        175.27        17.37 o                         
   6   0  12        457.79        505.79        22.69 o                         
   7   0  12         36.89         62.00        27.08 o                         
   8   0  12          9.49         15.55        28.02 o                         
   9   0  12        312.39        292.55        56.28 o                         
 -19   1  12          0.07         33.63        40.15 o                         
 -18   1  12         23.88         37.54        16.55 o                         
 -17   1  12         41.70         55.53        17.32 o                         
 -16   1  12         36.83         58.70        14.68 o                         
 -15   1  12          3.07         12.33        13.81 o                         
 -14   1  12          2.63          9.57        16.12 o                         
 -13   1  12        149.99        153.99        12.79 o                         
 -12   1  12        739.81        723.16        18.87 o                         
 -11   1  12        175.68        160.45         9.72 o                         
 -10   1  12        871.34        850.18        18.97 o                         
  -9   1  12        561.91        573.64        13.27 o                         
  -8   1  12        373.04        376.27        10.38 o                         
  -7   1  12        666.07        650.61        14.88 o                         
  -6   1  12          0.09          2.29         5.70 o                         
  -5   1  12       1725.06       1718.44        29.71 o                         
  -4   1  12         64.18         54.84         6.35 o                         
  -3   1  12        159.39        147.82         6.96 o                         
  -2   1  12         39.22         28.29         5.55 o                         
  -1   1  12        624.27        599.01        13.91 o                         
   0   1  12        882.57        850.75        16.78 o                         
   1   1  12        170.42        202.46         6.69 o                         
   2   1  12       1863.68       1966.31        38.92 o                         
   3   1  12        383.02        353.98        13.58 o                         
   4   1  12         34.04         33.45         9.79 o                         
   5   1  12        195.80        216.47        12.94 o                         
   6   1  12         14.75         10.15        12.03 o                         
   7   1  12          0.34         -8.53        17.97 o                         
   8   1  12         81.26        113.56        23.92 o                         
   9   1  12         64.96         52.88        29.57 o                         
 -19   2  12          0.00          5.78        23.46 o                         
 -18   2  12         12.15         28.44        18.62 o                         
 -17   2  12        438.02        472.91        21.76 o                         
 -16   2  12          6.73         10.92        14.04 o                         
 -15   2  12          0.14         20.95        13.18 o                         
 -14   2  12        282.25        240.40        14.63 o                         
 -13   2  12          5.34          8.13        14.56 o                         
 -12   2  12        232.57        234.72        11.88 o                         
 -11   2  12       1382.44       1306.24        28.41 o                         
 -10   2  12        565.90        602.26        15.25 o                         
  -9   2  12         85.81        104.74         8.66 o                         
  -8   2  12       1092.26       1070.88        21.74 o                         
  -7   2  12        237.52        250.02         8.51 o                         
  -6   2  12        311.54        339.09        10.16 o                         
  -5   2  12        345.45        346.84         9.91 o                         
  -4   2  12        293.03        290.79         8.50 o                         
  -3   2  12         29.61         20.67         6.58 o                         
  -2   2  12         66.06         56.82         5.53 o                         
  -1   2  12         56.27         51.55         5.91 o                         
   0   2  12       1397.37       1377.23        24.23 o                         
   1   2  12         74.31         63.97         5.54 o                         
   2   2  12          4.65          2.54         6.32 o                         
   3   2  12         37.96         35.46         9.16 o                         
   4   2  12        343.50        328.46        12.62 o                         
   5   2  12         45.52         45.02        10.83 o                         
   6   2  12          0.08         -4.13        11.93 o                         
   7   2  12         29.00         30.73        14.80 o                         
   8   2  12          0.26        -18.92        23.02 o                         
   9   2  12          4.15        -19.89        32.40 o                         
 -19   3  12          4.80         13.24        21.76 o                         
 -18   3  12         10.34         17.66        17.66 o                         
 -17   3  12         38.04         48.03        16.53 o                         
 -16   3  12        378.16        450.18        19.69 o                         
 -15   3  12         18.24         10.14        11.57 o                         
 -14   3  12          6.51          9.35        12.49 o                         
 -13   3  12        164.64        166.44        12.50 o                         
 -12   3  12        170.55        168.94        18.04 o                         
 -11   3  12         68.41         72.54         9.99 o                         
 -10   3  12          8.88          0.45         6.94 o                         
  -9   3  12       1605.76       1554.08        32.02 o                         
  -8   3  12          1.10         -6.65         6.65 o                         
  -7   3  12       2408.15       2357.21        39.85 o                         
  -6   3  12         19.04         13.34         5.98 o                         
  -5   3  12         62.65         80.99         7.32 o                         
  -4   3  12        594.29        539.67        11.39 o                         
  -3   3  12         75.38         80.28         5.83 o                         
  -2   3  12         68.85         54.56         6.74 o                         
  -1   3  12         72.60         73.57         5.79 o                         
   0   3  12          0.00          2.01         5.79 o                         
   1   3  12        917.12        888.56        16.49 o                         
   2   3  12         31.64         26.80         6.81 o                         
   3   3  12        466.57        459.36        12.82 o                         
   4   3  12         16.86         19.90         8.75 o                         
   5   3  12        569.12        558.27        19.04 o                         
   6   3  12         10.28          5.53        11.90 o                         
   7   3  12        134.05        142.01        14.07 o                         
   8   3  12         28.64         38.07        31.37 o                         
 -19   4  12        211.66        267.92        29.37 o                         
 -18   4  12         40.82         32.74        18.93 o                         
 -17   4  12         32.89         52.82        16.92 o                         
 -16   4  12         83.39         72.29        15.94 o                         
 -15   4  12         16.09         20.65        13.02 o                         
 -14   4  12        383.60        352.81        18.39 o                         
 -13   4  12         83.98         82.04        10.19 o                         
 -12   4  12        210.45        200.66        12.65 o                         
 -11   4  12       1094.72        978.46        25.01 o                         
 -10   4  12        212.48        202.28        10.65 o                         
  -9   4  12        144.45        142.40        10.63 o                         
  -8   4  12         11.20          7.43         7.60 o                         
  -7   4  12        182.38        187.75         8.39 o                         
  -6   4  12          3.01         -6.23         6.23 o                         
  -5   4  12          6.60         -5.69         5.69 o                         
  -4   4  12       1146.31       1176.42        21.64 o                         
  -3   4  12        338.68        294.63         8.10 o                         
  -2   4  12          0.00         -3.96         4.08 o                         
  -1   4  12        286.53        298.45        13.28 o                         
   0   4  12        277.52        281.41        10.19 o                         
   1   4  12        175.41        184.71         6.47 o                         
   2   4  12         43.61         38.72         7.37 o                         
   3   4  12          8.17          5.39         6.51 o                         
   4   4  12         52.35         69.92         7.99 o                         
   5   4  12         70.00         79.60        11.34 o                         
   6   4  12        553.99        520.02        18.58 o                         
   7   4  12          0.06        -12.43        12.43 o                         
   8   4  12          2.56         -2.97        19.99 o                         
 -18   5  12         19.16         28.85        20.22 o                         
 -17   5  12         10.47          9.90        17.92 o                         
 -16   5  12        271.41        242.01        17.69 o                         
 -15   5  12          6.80         11.87        13.65 o                         
 -14   5  12        165.71        163.27        15.08 o                         
 -13   5  12          0.66         16.06        10.65 o                         
 -12   5  12        444.36        406.69        15.73 o                         
 -11   5  12         11.19          6.01        10.74 o                         
 -10   5  12       1340.46       1272.69        34.52 o                         
  -9   5  12       1614.33       1624.59        35.91 o                         
  -8   5  12        480.93        496.92        14.97 o                         
  -7   5  12         67.90         56.54         6.89 o                         
  -6   5  12       1003.59        971.04        20.13 o                         
  -5   5  12        729.38        739.95        14.45 o                         
  -4   5  12        682.34        716.19        19.01 o                         
  -3   5  12         29.13         25.34         7.76 o                         
  -2   5  12        534.41        527.88        15.14 o                         
  -1   5  12        635.09        585.40        19.28 o                         
   0   5  12        246.01        264.59        14.36 o                         
   1   5  12        200.00        203.51        11.84 o                         
   2   5  12         22.00         31.89        10.77 o                         
   3   5  12          3.07          1.57         5.91 o                         
   4   5  12        131.58         92.45         7.18 o                         
   5   5  12         67.72         59.44         7.98 o                         
   6   5  12          8.50         22.83         8.81 o                         
   7   5  12         50.44         83.09        45.72 o                         
 -17   6  12         25.07         45.82        23.56 o                         
 -16   6  12         12.49         20.59        16.11 o                         
 -15   6  12          0.53         -9.94        14.39 o                         
 -14   6  12          5.70          6.43        11.58 o                         
 -13   6  12         45.25         46.27        11.69 o                         
 -12   6  12       1286.01       1278.80        31.66 o                         
 -11   6  12          1.27         14.31        13.87 o                         
 -10   6  12        694.81        717.89        20.30 o                         
  -9   6  12         50.58         47.32         9.04 o                         
  -8   6  12        261.74        281.43        11.30 o                         
  -7   6  12         19.29         10.15         7.89 o                         
  -6   6  12        197.20        183.93         9.83 o                         
  -5   6  12        176.85        181.11        11.79 o                         
  -4   6  12         63.27         60.64        14.34 o                         
  -3   6  12        453.70        460.03        21.28 o                         
  -2   6  12         53.22         26.48         7.92 o                         
  -1   6  12         61.49         62.22        12.00 o                         
   0   6  12        763.77        806.98        24.47 o                         
   1   6  12        623.26        621.11        20.41 o                         
   2   6  12         76.94         69.94        12.06 o                         
   3   6  12         56.44         31.26        12.37 o                         
   4   6  12          1.06         -7.54        11.89 o                         
   5   6  12         17.02         38.64        15.86 o                         
   6   6  12          1.92          9.48        10.88 o                         
   7   6  12          8.93         16.04        10.04 o                         
 -16   7  12          0.67          1.92        20.55 o                         
 -15   7  12          3.51         14.96        16.11 o                         
 -14   7  12        513.87        546.05        26.35 o                         
 -13   7  12         75.23         91.88        14.47 o                         
 -12   7  12        387.24        352.54        19.34 o                         
 -11   7  12         41.73         50.46        11.51 o                         
 -10   7  12        284.75        287.36        14.03 o                         
  -9   7  12        147.24        156.82        10.48 o                         
  -8   7  12        105.71        106.92        11.75 o                         
  -7   7  12         53.54         46.81        12.75 o                         
  -6   7  12        117.12        113.71        13.40 o                         
  -5   7  12          5.69         -6.83        10.04 o                         
  -4   7  12        467.42        448.48        16.97 o                         
  -3   7  12        163.54        183.91        11.07 o                         
  -2   7  12       1414.21       1402.38        33.02 o                         
  -1   7  12        107.32        138.01        16.60 o                         
   0   7  12          1.02          1.55         9.27 o                         
   1   7  12         38.99         46.31        14.28 o                         
   2   7  12          6.97         -1.04        12.29 o                         
   3   7  12        226.81        248.44        27.56 o                         
   4   7  12        289.12        340.25        19.72 o                         
   5   7  12          4.07          4.71        19.52 o                         
   6   7  12         50.18         61.75        26.73 o                         
 -15   8  12        176.92        214.76        24.22 o                         
 -14   8  12         17.14         25.17        16.12 o                         
 -13   8  12         20.79         34.89        16.52 o                         
 -12   8  12          4.33          3.78        16.18 o                         
 -11   8  12         61.80         71.71        14.26 o                         
 -10   8  12          3.04          0.91        10.95 o                         
  -9   8  12        148.14        180.11        11.01 o                         
  -8   8  12         20.53          3.26         9.07 o                         
  -7   8  12          0.00         -1.25        12.65 o                         
  -6   8  12         30.66         27.89        14.53 o                         
  -5   8  12        153.80        156.05        12.80 o                         
  -4   8  12        231.08        208.44        14.84 o                         
  -3   8  12          1.27         16.01        13.96 o                         
  -2   8  12         93.95         97.96        16.24 o                         
  -1   8  12        238.82        244.99        17.50 o                         
   0   8  12         24.99         22.09         9.44 o                         
   1   8  12         75.37        106.80        13.01 o                         
   2   8  12        413.56        457.38        19.72 o                         
   3   8  12         79.68        103.49        16.39 o                         
   4   8  12         56.25         54.93        27.22 o                         
   5   8  12         59.08         53.68        46.27 o                         
 -14   9  12         14.59         24.99        18.86 o                         
 -13   9  12          6.02          1.27        21.03 o                         
 -12   9  12         17.07         26.64        13.89 o                         
 -11   9  12         10.73         14.03        13.37 o                         
 -10   9  12         14.40         14.52        10.80 o                         
  -9   9  12         27.20         51.28        16.59 o                         
  -8   9  12        453.44        501.94        25.99 o                         
  -7   9  12         26.05         20.38        15.19 o                         
  -6   9  12         19.52         25.23        13.64 o                         
  -5   9  12         96.70        115.20        13.05 o                         
  -4   9  12         36.73         39.16        11.48 o                         
  -3   9  12        123.33        106.38        12.94 o                         
  -2   9  12        189.85        198.12        16.61 o                         
  -1   9  12        537.98        614.76        26.62 o                         
   0   9  12        461.08        497.05        19.83 o                         
   1   9  12         71.17         89.24        15.50 o                         
   2   9  12         65.30         48.07        19.66 o                         
   3   9  12        161.61        137.66        24.22 o                         
 -12  10  12         63.52         80.17        15.39 o                         
 -11  10  12         26.20         25.61        13.01 o                         
 -10  10  12        134.05        140.14        20.03 o                         
  -9  10  12        107.82        132.71        19.42 o                         
  -8  10  12          0.71          5.23        17.31 o                         
  -7  10  12        327.05        300.88        19.86 o                         
  -6  10  12         43.32         63.83        15.46 o                         
  -5  10  12         15.47          8.61        14.25 o                         
  -4  10  12          4.95         14.06        13.34 o                         
  -3  10  12         17.36         14.58        16.15 o                         
  -2  10  12        338.94        367.18        25.38 o                         
  -1  10  12          2.93         49.48        23.60 o                         
   0  10  12         75.71        135.09        24.30 o                         
   1  10  12         89.01        116.18        24.23 o                         
   2  10  12        139.83        158.67        38.10 o                         
  -9  11  12         47.98         41.53        23.61 o                         
  -8  11  12        423.94        391.86        25.66 o                         
  -7  11  12          3.54         14.83        20.04 o                         
  -6  11  12          7.86        -25.21        25.52 o                         
  -5  11  12         87.46         90.19        17.68 o                         
  -4  11  12         29.14         22.31        16.65 o                         
  -3  11  12         37.51         27.12        21.17 o                         
  -2  11  12        127.94        170.00        32.49 o                         
  -1  11  12          3.25         -1.31        25.97 o                         
 -19   1  13          5.91          7.63        21.01 o                         
 -18   1  13         96.90         93.62        20.25 o                         
 -17   1  13        110.83         97.03        18.25 o                         
 -16   1  13          0.20          5.99        15.46 o                         
 -15   1  13        435.73        391.89        20.02 o                         
 -14   1  13          0.90        -11.27        11.27 o                         
 -13   1  13        120.97        166.69        12.79 o                         
 -12   1  13        138.09        127.28        11.87 o                         
 -11   1  13       2848.68       2701.42        52.68 o                         
 -10   1  13         79.05         83.64         8.82 o                         
  -9   1  13        248.75        273.13        14.51 o                         
  -8   1  13        117.43        135.17        14.27 o                         
  -7   1  13        858.41        846.32        20.43 o                         
  -6   1  13        454.83        484.96        16.27 o                         
  -5   1  13       1240.47       1242.87        26.24 o                         
  -4   1  13         43.13         44.53         6.49 o                         
  -3   1  13       3100.07       3030.76        49.85 o                         
  -2   1  13        623.99        607.45        13.33 o                         
  -1   1  13        124.10        142.37         8.08 o                         
   0   1  13         94.97         98.02         9.47 o                         
   1   1  13       1064.95       1025.46        20.23 o                         
   2   1  13        228.40        243.68        12.99 o                         
   3   1  13         28.19          5.96        12.23 o                         
   4   1  13         60.77         67.03        11.62 o                         
   5   1  13        373.17        377.08        15.90 o                         
   6   1  13          4.04         -2.59        13.49 o                         
   7   1  13          5.52         -7.48        18.17 o                         
   8   1  13          3.26        -19.67        19.67 o                         
 -19   2  13         57.98         48.72        20.34 o                         
 -18   2  13         22.30         19.97        17.89 o                         
 -17   2  13         11.63         31.60        15.72 o                         
 -16   2  13        241.92        291.46        18.53 o                         
 -15   2  13          0.00          5.22        12.74 o                         
 -14   2  13        249.10        201.34        13.29 o                         
 -13   2  13        115.68         80.68        13.90 o                         
 -12   2  13       1530.32       1507.50        40.38 o                         
 -11   2  13         14.91         23.59         9.51 o                         
 -10   2  13       1449.96       1376.65        33.72 o                         
  -9   2  13        140.41        149.94        10.28 o                         
  -8   2  13        527.85        550.13        15.32 o                         
  -7   2  13       1586.64       1574.35        31.20 o                         
  -6   2  13       1381.52       1377.17        27.35 o                         
  -5   2  13         42.43         36.96         6.75 o                         
  -4   2  13         37.24         47.67         7.98 o                         
  -3   2  13         18.76         17.27         6.22 o                         
  -2   2  13        332.51        332.18         9.37 o                         
  -1   2  13        134.67        131.91         9.71 o                         
   0   2  13        334.63        335.94         9.77 o                         
   1   2  13        331.95        327.56        10.06 o                         
   2   2  13         46.35         38.82         9.22 o                         
   3   2  13         21.24         13.67        10.99 o                         
   4   2  13          7.35          1.04        11.06 o                         
   5   2  13         33.75         26.03        12.61 o                         
   6   2  13         65.43         86.78        13.77 o                         
   7   2  13          4.18         31.68        21.24 o                         
 -19   3  13         18.82         22.54        20.30 o                         
 -18   3  13          4.85         15.20        19.13 o                         
 -17   3  13         96.18        140.64        19.11 o                         
 -16   3  13        171.98        169.09        17.74 o                         
 -15   3  13          5.53         11.91        12.84 o                         
 -14   3  13         25.50         22.09        15.46 o                         
 -13   3  13         67.67         76.65        10.85 o                         
 -12   3  13        635.28        635.43        23.00 o                         
 -11   3  13       1757.09       1708.38        52.88 o                         
 -10   3  13        404.62        386.47        14.94 o                         
  -9   3  13        134.17        113.87        14.09 o                         
  -8   3  13         12.89         10.80         8.29 o                         
  -7   3  13        370.87        373.67        11.60 o                         
  -6   3  13          0.27         -7.21         7.21 o                         
  -5   3  13        478.38        463.53        11.91 o                         
  -4   3  13        392.26        409.53        10.65 o                         
  -3   3  13         93.94         97.38         9.80 o                         
  -2   3  13         13.34         11.24         5.58 o                         
  -1   3  13          0.62         -4.35         6.22 o                         
   0   3  13        821.05        772.80        17.59 o                         
   1   3  13        145.24        149.28         7.14 o                         
   2   3  13         79.22         92.13         7.29 o                         
   3   3  13         58.55         52.89         9.18 o                         
   4   3  13          0.32         -0.59        10.52 o                         
   5   3  13          0.00        -13.07        13.07 o                         
   6   3  13          0.36          4.36        13.38 o                         
   7   3  13         13.70          6.76        17.78 o                         
 -18   4  13         10.86          7.24        19.50 o                         
 -17   4  13        177.38        181.02        19.68 o                         
 -16   4  13        444.88        490.89        20.54 o                         
 -15   4  13         54.13         56.25        13.18 o                         
 -14   4  13        115.93        138.01        13.07 o                         
 -13   4  13        231.82        272.54        21.83 o                         
 -12   4  13         39.28         28.60        13.28 o                         
 -11   4  13        198.96        170.06        15.46 o                         
 -10   4  13         48.78         50.71        11.07 o                         
  -9   4  13        501.27        535.93        16.61 o                         
  -8   4  13         62.61         58.84         8.82 o                         
  -7   4  13        126.59        130.27         9.68 o                         
  -6   4  13         85.18         93.05         7.44 o                         
  -5   4  13          3.14         -2.08         5.19 o                         
  -4   4  13       1103.04       1032.67        18.67 o                         
  -3   4  13       2362.93       2345.76        39.04 o                         
  -2   4  13          3.32          2.45         4.05 o                         
  -1   4  13        117.51         90.79         7.28 o                         
   0   4  13         41.04         43.38         5.68 o                         
   1   4  13         71.72         72.06         5.97 o                         
   2   4  13          4.09          8.62         6.11 o                         
   3   4  13         47.11         46.29         8.32 o                         
   4   4  13          4.45         -8.95         8.95 o                         
   5   4  13          8.43         -1.87        13.36 o                         
   6   4  13        165.14        180.85        15.58 o                         
   7   4  13        161.41        222.78        18.51 o                         
 -18   5  13          4.92         12.53        19.72 o                         
 -17   5  13        212.90        215.45        21.36 o                         
 -16   5  13          8.51         14.62        14.56 o                         
 -15   5  13         13.38         -6.08        12.93 o                         
 -14   5  13         73.29         67.74        13.60 o                         
 -13   5  13        452.59        420.66        18.41 o                         
 -12   5  13         87.36         70.75        19.29 o                         
 -11   5  13          7.06         -6.43        11.15 o                         
 -10   5  13        508.99        501.48        16.73 o                         
  -9   5  13        215.76        219.31        11.79 o                         
  -8   5  13        107.29        129.43        10.13 o                         
  -7   5  13          6.88          9.13         7.28 o                         
  -6   5  13        109.87         85.55         5.99 o                         
  -5   5  13        149.96        125.44        10.52 o                         
  -4   5  13         64.57         71.93        10.82 o                         
  -3   5  13        266.85        238.55        12.66 o                         
  -2   5  13         53.86         56.68         9.35 o                         
  -1   5  13         91.06         67.90        12.40 o                         
   0   5  13          0.60          3.58        11.07 o                         
   1   5  13        173.02        169.52        11.97 o                         
   2   5  13        100.01        103.50        18.32 o                         
   3   5  13         24.47         14.28        13.81 o                         
   4   5  13        185.29        186.22         9.32 o                         
   5   5  13        164.10        178.22        14.07 o                         
   6   5  13        210.51        210.72        18.55 o                         
 -17   6  13        246.42        261.63        24.31 o                         
 -16   6  13          1.35          8.42        17.13 o                         
 -15   6  13         92.11        106.41        16.23 o                         
 -14   6  13         61.01         39.91        14.52 o                         
 -13   6  13          7.28         20.41        14.23 o                         
 -12   6  13         77.44         89.02        13.89 o                         
 -11   6  13        205.60        225.83        14.39 o                         
 -10   6  13        270.19        240.73        14.03 o                         
  -9   6  13       1023.73       1004.33        26.31 o                         
  -8   6  13         49.90         42.42         9.41 o                         
  -7   6  13       1777.66       1712.59        35.09 o                         
  -6   6  13        485.99        488.74        25.52 o                         
  -5   6  13        309.99        324.25        23.61 o                         
  -4   6  13          9.90          4.49        10.18 o                         
  -3   6  13        249.41        259.55        14.24 o                         
  -2   6  13         33.83         38.60        10.63 o                         
  -1   6  13         78.46         76.32        13.41 o                         
   0   6  13         46.25         62.83        12.52 o                         
   1   6  13        143.47        152.36        13.48 o                         
   2   6  13        182.45        168.85        14.37 o                         
   3   6  13         46.13         45.59        12.93 o                         
   4   6  13         56.76         33.05        18.50 o                         
   5   6  13         84.03         90.03        22.72 o                         
 -16   7  13         66.23         56.27        19.52 o                         
 -15   7  13        227.79        261.16        27.48 o                         
 -14   7  13         28.00         40.18        16.52 o                         
 -13   7  13         53.60         53.97        14.66 o                         
 -12   7  13        129.16        112.19        12.78 o                         
 -11   7  13         15.18          6.21        11.31 o                         
 -10   7  13          3.05         -5.27        13.08 o                         
  -9   7  13        281.97        307.39        17.78 o                         
  -8   7  13        187.61        173.45        17.22 o                         
  -7   7  13        508.78        582.20        21.41 o                         
  -6   7  13        133.76        118.15        17.64 o                         
  -5   7  13         21.64         15.83        11.85 o                         
  -4   7  13        265.53        295.94        17.79 o                         
  -3   7  13          2.60        -10.14        10.14 o                         
  -2   7  13         13.74         18.47         9.93 o                         
  -1   7  13         47.44         58.69        15.62 o                         
   0   7  13         11.74         -6.41        14.94 o                         
   1   7  13          5.22         22.89        13.53 o                         
   2   7  13         16.42         -2.55        18.38 o                         
   3   7  13        204.48        227.40        21.04 o                         
   4   7  13         40.24         25.03        25.64 o                         
 -15   8  13         12.59         15.00        17.98 o                         
 -14   8  13          6.28        -10.71        18.07 o                         
 -13   8  13          7.42          9.39        15.59 o                         
 -12   8  13          4.45        -12.77        16.42 o                         
 -11   8  13        140.66        134.15        15.03 o                         
 -10   8  13          0.71          4.82        10.24 o                         
  -9   8  13          2.05          1.86         8.01 o                         
  -8   8  13          7.95         28.12        14.70 o                         
  -7   8  13        362.32        373.50        18.09 o                         
  -6   8  13        176.23        197.52        14.75 o                         
  -5   8  13         43.41         38.26        11.96 o                         
  -4   8  13        168.11        209.42        14.10 o                         
  -3   8  13        113.87        122.69        14.55 o                         
  -2   8  13         75.91         79.33        10.27 o                         
  -1   8  13          0.24        -15.71        15.71 o                         
   0   8  13          9.72          5.71        12.26 o                         
   1   8  13         49.49         60.83        14.10 o                         
   2   8  13        407.74        487.82        26.46 o                         
   3   8  13        145.31        111.25        21.75 o                         
 -13   9  13         36.36         38.78        17.55 o                         
 -12   9  13          7.91          8.94        17.73 o                         
 -11   9  13         46.41         46.43        15.09 o                         
 -10   9  13         21.68         14.04         9.78 o                         
  -9   9  13        107.06        119.61        16.48 o                         
  -8   9  13        103.46        110.87        18.54 o                         
  -7   9  13         11.96         17.78        16.21 o                         
  -6   9  13         93.33        110.08        14.94 o                         
  -5   9  13         99.64        101.23        14.63 o                         
  -4   9  13          0.76         17.62        12.01 o                         
  -3   9  13          1.52         -0.11        10.05 o                         
  -2   9  13         26.94         43.66        19.94 o                         
  -1   9  13          6.46         21.10        13.61 o                         
   0   9  13        161.29        196.18        25.69 o                         
   1   9  13         14.72         46.13        25.98 o                         
   2   9  13         15.22          1.00        26.15 o                         
 -11  10  13         17.03         68.51        24.97 o                         
 -10  10  13        138.68        218.94        37.66 o                         
  -9  10  13        117.82        130.02        19.89 o                         
  -8  10  13         41.77         78.35        20.08 o                         
  -7  10  13         67.24         69.06        38.05 o                         
  -6  10  13         86.35         80.58        17.29 o                         
  -5  10  13          0.11         16.15        16.06 o                         
  -4  10  13        219.37        222.87        17.44 o                         
  -3  10  13        140.12        147.87        26.70 o                         
  -2  10  13         26.86         26.76        28.34 o                         
  -1  10  13         65.13         78.52        23.26 o                         
 -19   0  14        213.66        259.53        62.14 o                         
 -18   0  14         44.23        102.80        30.47 o                         
 -17   0  14         65.87         50.17        26.70 o                         
 -16   0  14        535.64        615.32        34.19 o                         
 -15   0  14        788.40        782.71        42.33 o                         
 -14   0  14        600.36        549.21        30.49 o                         
 -13   0  14        115.73         89.11        15.77 o                         
 -12   0  14          1.30         -3.66        16.42 o                         
 -11   0  14        578.41        491.31        26.76 o                         
 -10   0  14        100.06        103.94        14.28 o                         
  -9   0  14          6.61          1.84        14.29 o                         
  -8   0  14         12.08         13.52        13.65 o                         
  -7   0  14          0.06          4.57        12.40 o                         
  -6   0  14       2286.72       2222.93        65.97 o                         
  -5   0  14         42.55         96.04        15.86 o                         
  -4   0  14        271.54        270.09        14.19 o                         
  -3   0  14         40.63         34.91        10.00 o                         
  -2   0  14         67.60         55.13        11.95 o                         
  -1   0  14        383.39        353.27        15.88 o                         
   0   0  14       1491.17       1473.55        34.24 o                         
   1   0  14        766.43        806.26        36.44 o                         
   2   0  14       1049.73       1089.27        38.22 o                         
   3   0  14        218.55        200.27        19.12 o                         
   4   0  14        318.28        354.08        26.80 o                         
   5   0  14         56.09         95.09        20.28 o                         
   6   0  14         12.00         32.89        25.42 o                         
 -19   1  14         29.67         44.23        21.40 o                         
 -18   1  14         52.82         86.69        27.88 o                         
 -17   1  14         69.61         72.83        18.34 o                         
 -16   1  14         30.56         21.03        16.52 o                         
 -15   1  14        182.64        209.99        16.32 o                         
 -14   1  14        131.93         98.06        13.90 o                         
 -13   1  14          6.08        -12.24        12.72 o                         
 -12   1  14         83.18         93.56        14.21 o                         
 -11   1  14         28.78         33.17        11.77 o                         
 -10   1  14          4.52         15.00        10.15 o                         
  -9   1  14         79.45         63.77        10.87 o                         
  -8   1  14        748.27        715.92        21.68 o                         
  -7   1  14          7.49         15.14         8.87 o                         
  -6   1  14         17.10         30.41         8.31 o                         
  -5   1  14        932.06        928.25        19.21 o                         
  -4   1  14       1222.50       1137.69        21.60 o                         
  -3   1  14         13.24          9.31         6.95 o                         
  -2   1  14        196.97        206.61         8.70 o                         
  -1   1  14        136.61        165.24         8.25 o                         
   0   1  14        217.85        184.90         7.57 o                         
   1   1  14          4.49          0.46         9.00 o                         
   2   1  14         59.42         48.17        10.97 o                         
   3   1  14        245.06        227.45        13.38 o                         
   4   1  14          5.02         21.74        12.98 o                         
   5   1  14         32.10         35.82        14.95 o                         
   6   1  14         36.87         55.15        19.86 o                         
 -18   2  14          3.67        -11.66        27.67 o                         
 -17   2  14         58.17         83.80        17.72 o                         
 -16   2  14          2.50          5.99        15.74 o                         
 -15   2  14         69.03         56.74        14.10 o                         
 -14   2  14        116.66        122.72        16.69 o                         
 -13   2  14          0.04        -10.42        11.39 o                         
 -12   2  14         44.10         23.12        10.14 o                         
 -11   2  14         45.59         34.91        11.51 o                         
 -10   2  14        289.32        279.03        12.67 o                         
  -9   2  14         86.47         96.47        10.82 o                         
  -8   2  14        304.81        287.47        12.84 o                         
  -7   2  14          1.28         -5.33         8.28 o                         
  -6   2  14         60.87         71.24         8.63 o                         
  -5   2  14       1838.71       1761.13        30.72 o                         
  -4   2  14        852.55        845.74        17.48 o                         
  -3   2  14        272.63        260.86         9.54 o                         
  -2   2  14         72.90         77.92         8.27 o                         
  -1   2  14          1.11          7.07         6.96 o                         
   0   2  14          2.01         -1.69         6.52 o                         
   1   2  14        211.25        223.98         8.73 o                         
   2   2  14        157.71        123.17        10.55 o                         
   3   2  14         26.50         22.34        10.69 o                         
   4   2  14          2.21          7.91        12.15 o                         
   5   2  14         13.30          8.35        14.52 o                         
   6   2  14          0.31         -4.56        20.76 o                         
 -18   3  14         60.74         97.18        22.04 o                         
 -17   3  14         54.65         57.26        17.33 o                         
 -16   3  14          2.58          4.56        16.52 o                         
 -15   3  14        111.38        110.26        17.12 o                         
 -14   3  14        114.41        100.93        13.10 o                         
 -13   3  14        324.84        316.43        14.33 o                         
 -12   3  14        219.75        252.00        14.32 o                         
 -11   3  14          1.43        -11.16        11.16 o                         
 -10   3  14         43.08         40.34        10.68 o                         
  -9   3  14        702.89        658.72        20.15 o                         
  -8   3  14        147.08        132.15        12.98 o                         
  -7   3  14          0.01         -7.52        10.46 o                         
  -6   3  14        398.13        406.55        13.43 o                         
  -5   3  14        592.75        562.20        13.82 o                         
  -4   3  14        182.30        188.22         8.20 o                         
  -3   3  14        202.66        178.69         8.70 o                         
  -2   3  14         81.69         78.80         7.28 o                         
  -1   3  14        743.75        737.34        17.39 o                         
   0   3  14         10.50          7.70         7.85 o                         
   1   3  14         41.01         52.16         7.62 o                         
   2   3  14        284.23        250.87        10.52 o                         
   3   3  14        146.76        148.72        15.06 o                         
   4   3  14          0.01         -4.78        11.56 o                         
   5   3  14         93.56        108.55        14.20 o                         
   6   3  14        134.30        158.66        20.04 o                         
 -18   4  14        177.67        204.06        24.14 o                         
 -17   4  14         16.15         29.90        20.28 o                         
 -16   4  14          1.18          1.69        14.77 o                         
 -15   4  14          0.58         20.67        14.04 o                         
 -14   4  14         38.95         35.70        14.05 o                         
 -13   4  14          8.49         16.90        12.94 o                         
 -12   4  14        328.17        308.58        15.60 o                         
 -11   4  14        293.75        262.25        14.10 o                         
 -10   4  14        685.98        730.34        26.04 o                         
  -9   4  14          0.47         -7.35         9.69 o                         
  -8   4  14        150.54        130.12        10.24 o                         
  -7   4  14         65.63         46.71         9.56 o                         
  -6   4  14          9.17         -8.80         9.49 o                         
  -5   4  14        353.23        355.12        13.86 o                         
  -4   4  14        187.62        201.71         8.42 o                         
  -3   4  14         40.21         39.75         5.25 o                         
  -2   4  14          1.46         -0.48         5.12 o                         
  -1   4  14        327.80        305.94        10.96 o                         
   0   4  14         54.25         74.03         5.97 o                         
   1   4  14         30.73         30.43         7.95 o                         
   2   4  14          2.95          8.55         9.10 o                         
   3   4  14         54.69         71.36         8.98 o                         
   4   4  14        460.83        456.59        20.90 o                         
   5   4  14         47.59         40.69        15.88 o                         
 -17   5  14        499.16        567.07        44.95 o                         
 -16   5  14         55.27         57.46        16.90 o                         
 -15   5  14         20.41         54.19        16.39 o                         
 -14   5  14         88.73        119.79        16.34 o                         
 -13   5  14        120.30        117.29        14.00 o                         
 -12   5  14        266.80        262.51        15.27 o                         
 -11   5  14        499.76        495.93        24.00 o                         
 -10   5  14        358.34        353.06        14.77 o
[truncated: 50,547 more chars]
