# Supplementary material for: The influence of the axial group on the crystal structures of boron sub­phthalo­cy­an­ines
Source: Acta Crystallogr C Struct Chem. 2024 Sep 4;80(Pt 10):658–80. doi: 10.1107/S2053229624006934 (PMC11451016; doi:10.1107/S2053229624006934)
Supplement: Supplementary file 15 [file c-80-00658-d23117_asup15.hkl]

data_d23117_a                                                                   
_shelx_title ' d23117_a.res in P2(1)/c'                                         
_shelx_refln_list_code          4                                               
_shelx_F_calc_maximum      276.34                                               
_exptl_crystal_F_000      1008.00                                               
_reflns_d_resolution_high  0.8227                                               
                                                                                
loop_                                                                           
 _space_group_symop_operation_xyz                                               
 'x, y, z'                                                                      
 '-x, y+1/2, -z+1/2'                                                            
 '-x, -y, -z'                                                                   
 'x, -y-1/2, z-1/2'                                                             
                                                                                
_cell_length_a    16.3429                                                       
_cell_length_b    11.9655                                                       
_cell_length_c    12.5059                                                       
_cell_angle_alpha  90.000                                                       
_cell_angle_beta   99.996                                                       
_cell_angle_gamma  90.000                                                       
                                                                                
_shelx_F_squared_multiplier     1.000                                           
                                                                                
loop_                                                                           
 _refln_index_h                                                                 
 _refln_index_k                                                                 
 _refln_index_l                                                                 
 _refln_F_squared_calc                                                          
 _refln_F_squared_meas                                                          
 _refln_F_squared_sigma                                                         
 _refln_observed_status                                                         
   1   0   0       8752.24       9618.47       737.01 o                         
   2   0   0      28116.74      33733.62      3164.35 o                         
   3   0   0       1052.73       1032.11        98.19 o                         
   4   0   0       9250.68       8932.36       681.97 o                         
   5   0   0       8199.86       8562.11       654.27 o                         
   6   0   0       3265.24       2952.45       228.20 o                         
   7   0   0       7830.85       7600.25       584.49 o                         
   8   0   0       5148.59       5290.92       267.00 o                         
   9   0   0         27.97         40.57         7.99 o                         
  10   0   0         99.76        120.11        10.43 o                         
  11   0   0         86.80         97.49        10.73 o                         
  12   0   0        420.27        414.75        24.93 o                         
  13   0   0        352.75        375.00        25.18 o                         
  14   0   0        349.55        339.71        25.02 o                         
  15   0   0        583.20        690.56        47.61 o                         
  16   0   0          0.18         -6.79        18.20 o                         
  17   0   0         35.03         54.35        16.98 o                         
  18   0   0         37.92          0.19        18.25 o                         
   1   1   0      13230.56      13384.87       794.00 o                         
   2   1   0        349.49        313.60        17.60 o                         
   3   1   0        286.50        289.28        15.96 o                         
   4   1   0        342.95        358.11        23.10 o                         
   5   1   0        154.26        176.57        13.97 o                         
   6   1   0       1153.74       1164.70        64.11 o                         
   7   1   0         52.00         42.27        17.85 o                         
   8   1   0        366.50        430.39        16.70 o                         
   9   1   0         59.82         58.05         6.16 o                         
  10   1   0        407.59        444.54        16.27 o                         
  11   1   0          0.14          2.35         6.45 o                         
  12   1   0        308.34        323.79        14.74 o                         
  13   1   0          7.93         -6.04        10.23 o                         
  14   1   0          3.28          0.61         9.66 o                         
  15   1   0          0.06         -2.37        10.48 o                         
  16   1   0        762.75        863.11        49.48 o                         
  17   1   0         37.52         35.60        11.86 o                         
  18   1   0          7.57          9.41        15.56 o                         
   0   2   0      41410.43      46477.62      3083.52 o                         
   1   2   0          9.26          8.69         4.14 o                         
   2   2   0         70.71         70.36         7.61 o                         
   3   2   0        190.16        202.58        12.75 o                         
   4   2   0       2700.61       2432.79       131.52 o                         
   5   2   0         44.22         49.68         9.58 o                         
   6   2   0          7.32          1.84         9.89 o                         
   7   2   0        792.23        797.86        42.33 o                         
   8   2   0       4462.52       4379.73       155.51 o                         
   9   2   0        358.25        371.83        13.29 o                         
  10   2   0          2.07          0.20         6.01 o                         
  11   2   0        113.77        113.68         8.60 o                         
  12   2   0        525.33        579.44        20.98 o                         
  13   2   0         41.41         55.62         9.83 o                         
  14   2   0          8.25          1.32        14.64 o                         
  15   2   0          7.02          7.17        11.66 o                         
  16   2   0        143.58        129.36        15.27 o                         
  17   2   0         51.23         51.37        12.04 o                         
  18   2   0          0.39          9.88        14.51 o                         
   1   3   0         23.75         38.13         6.86 o                         
   2   3   0       5558.00       4821.06       320.05 o                         
   3   3   0        846.52        671.92        37.54 o                         
   4   3   0        256.05        276.51        19.46 o                         
   5   3   0        131.00        114.06        12.22 o                         
   6   3   0          2.80          6.17        11.06 o                         
   7   3   0         38.84         50.89         7.37 o                         
   8   3   0        132.93        137.21         7.73 o                         
   9   3   0       1890.58       1896.48        60.96 o                         
  10   3   0       1232.16       1164.06        38.58 o                         
  11   3   0         58.72         47.81         7.32 o                         
  12   3   0          1.66         11.75         7.73 o                         
  13   3   0        151.78        157.59        13.08 o                         
  14   3   0        437.10        476.55        20.44 o                         
  15   3   0         59.48         72.19        15.49 o                         
  16   3   0         79.72         92.17        14.66 o                         
  17   3   0         38.85         31.40        12.61 o                         
  18   3   0         93.48        111.60        13.05 o                         
   0   4   0        594.03        555.02        38.11 o                         
   1   4   0        120.91        124.01         8.37 o                         
   2   4   0         37.13         35.47         7.92 o                         
   3   4   0        162.34        193.89        15.57 o                         
   4   4   0        142.78        153.71        14.10 o                         
   5   4   0        169.58        208.89        16.31 o                         
   6   4   0         74.41         77.31         6.74 o                         
   7   4   0         64.43         89.81         7.27 o                         
   8   4   0        139.55        123.89         8.22 o                         
   9   4   0          7.94         11.69         6.32 o                         
  10   4   0         28.47         29.84         6.90 o                         
  11   4   0          4.12         14.71         8.49 o                         
  12   4   0          1.57          9.26         8.88 o                         
  13   4   0         16.68         12.40        16.87 o                         
  14   4   0        140.56        134.22        13.41 o                         
  15   4   0        145.82        141.41        14.66 o                         
  16   4   0          0.50         -4.51        11.99 o                         
  17   4   0         47.17         32.97        11.27 o                         
  18   4   0         34.56         50.06        15.68 o                         
   1   5   0       5431.30       5409.65       254.40 o                         
   2   5   0        800.36        740.57        34.04 o                         
   3   5   0        180.17        172.70        16.95 o                         
   4   5   0         11.33         31.31         7.58 o                         
   5   5   0       1275.27       1287.17        47.63 o                         
   6   5   0        130.89        146.67         8.23 o                         
   7   5   0        147.94        164.61         9.37 o                         
   8   5   0        297.35        306.60        14.16 o                         
   9   5   0       1746.94       1762.13        61.94 o                         
  10   5   0          0.71         18.80         9.90 o                         
  11   5   0         75.16         78.12        11.75 o                         
  12   5   0        399.94        372.23        20.87 o                         
  13   5   0          1.63          6.51        10.89 o                         
  14   5   0        322.54        339.38        30.66 o                         
  15   5   0          0.17         -2.71        13.12 o                         
  16   5   0        115.14        108.06        13.53 o                         
  17   5   0         65.39         49.23        12.50 o                         
   0   6   0       7705.09       7965.94       354.23 o                         
   1   6   0        242.38        265.40        11.82 o                         
   2   6   0       1479.25       1528.07        51.21 o                         
   3   6   0        863.07        934.48        31.69 o                         
   4   6   0       1054.15       1011.85        43.95 o                         
   5   6   0        160.81        199.64         9.67 o                         
   6   6   0        970.73        991.28        32.49 o                         
   7   6   0        448.29        427.01        15.22 o                         
   8   6   0        174.37        227.11        26.11 o                         
   9   6   0        179.04        168.26        10.29 o                         
  10   6   0         64.95         63.12         9.33 o                         
  11   6   0          9.77         29.33        12.11 o                         
  12   6   0       1245.79       1308.24        49.83 o                         
  13   6   0          9.28          8.25        13.70 o                         
  14   6   0         12.82         18.44        15.92 o                         
  15   6   0          2.52          1.90        11.70 o                         
  16   6   0        129.66        114.00        15.34 o                         
  17   6   0          0.16          3.84        16.20 o                         
   1   7   0         51.21         56.10         5.88 o                         
   2   7   0          8.20          4.03         5.07 o                         
   3   7   0        231.54        254.11         9.45 o                         
   4   7   0         20.83         10.51         5.82 o                         
   5   7   0        231.70        254.17         9.86 o                         
   6   7   0        387.01        403.70        14.49 o                         
   7   7   0         91.29        128.36        14.01 o                         
   8   7   0        265.28        240.09        12.86 o                         
   9   7   0        708.13        687.49        29.63 o                         
  10   7   0         61.01         47.36        10.24 o                         
  11   7   0          0.20         43.47        18.96 o                         
  12   7   0         38.00         31.33         9.95 o                         
  13   7   0         83.07         58.86        20.00 o                         
  14   7   0        245.93        184.04        13.47 o                         
  15   7   0          1.84         -9.19        11.09 o                         
  16   7   0         16.06         30.09        16.18 o                         
   0   8   0       4639.18       4421.32       186.34 o                         
   1   8   0        306.78        321.94        12.46 o                         
   2   8   0        303.33        288.59        12.34 o                         
   3   8   0         28.26         20.75         7.38 o                         
   4   8   0         19.37         17.43         6.32 o                         
   5   8   0        165.41        167.77        11.93 o                         
   6   8   0        609.99        639.23        22.32 o                         
   7   8   0        594.47        630.03        24.30 o                         
   8   8   0         28.36         40.23        11.03 o                         
   9   8   0         12.90         16.54        10.48 o                         
  10   8   0        114.29        118.79        14.39 o                         
  11   8   0         22.90         53.99        19.22 o                         
  12   8   0        221.64        238.43        26.92 o                         
  13   8   0         27.34          9.70        23.19 o                         
  14   8   0          0.52        -10.18        14.46 o                         
  15   8   0         17.03         44.85        13.32 o                         
   1   9   0        581.47        614.29        20.91 o                         
   2   9   0        418.64        417.02        15.47 o                         
   3   9   0        274.05        279.05        12.59 o                         
   4   9   0         54.84         28.25         7.78 o                         
   5   9   0          5.75         31.62        10.55 o                         
   6   9   0         16.81        216.27        75.51 o                         
   7   9   0          8.80        -16.98        45.39 o                         
   8   9   0          6.02         13.12        11.15 o                         
   9   9   0         33.65         36.26        16.82 o                         
  10   9   0        169.80        177.19        20.61 o                         
  11   9   0        137.50        133.10        14.03 o                         
  12   9   0          7.29          0.69        11.84 o                         
  13   9   0          0.58        -15.84        29.96 o                         
  14   9   0          1.51          4.75        12.30 o                         
   0  10   0        240.90        251.13        29.85 o                         
   1  10   0          5.02        -14.43        14.43 o                         
   2  10   0          5.92        -10.17        10.17 o                         
   3  10   0        411.87        359.15        17.33 o                         
   4  10   0         76.81         68.45        12.12 o                         
   5  10   0        443.03        478.98        21.48 o                         
   6  10   0          0.21         -1.67        10.33 o                         
   7  10   0         53.05         62.09        16.61 o                         
   8  10   0         27.27        533.80       249.39 o                         
   9  10   0         24.48         12.14        10.66 o                         
  10  10   0        122.97        119.15        21.30 o                         
  11  10   0         16.16         13.92        14.62 o                         
  12  10   0        237.27        233.62        23.85 o                         
  13  10   0          5.37         12.23        15.16 o                         
   1  11   0       1416.30       1341.93        53.00 o                         
   2  11   0        184.31        213.47        17.07 o                         
   3  11   0        324.32        286.39        21.52 o                         
   4  11   0        308.20        296.16        21.55 o                         
   5  11   0         18.93         60.55        39.73 o                         
   6  11   0        501.17        545.59        26.14 o                         
   7  11   0         23.39         20.68        14.36 o                         
   8  11   0         57.37         66.51        14.22 o                         
   9  11   0         44.26         58.52        11.71 o                         
  10  11   0          1.07         -1.17        11.92 o                         
  11  11   0         88.51         93.84        19.04 o                         
  12  11   0         91.43         64.17        30.04 o                         
   0  12   0        185.43        178.01        20.02 o                         
   1  12   0        103.12        132.89        19.39 o                         
   2  12   0        191.69        186.99        21.10 o                         
   3  12   0        683.28        736.48        37.03 o                         
   4  12   0         57.60         92.32        16.36 o                         
   5  12   0        161.33        195.25        35.46 o                         
   6  12   0         79.74         98.55        55.08 o                         
   7  12   0         25.36         20.45        14.08 o                         
   8  12   0          4.08         14.15        15.96 o                         
   9  12   0         81.75         65.61        27.75 o                         
  10  12   0         82.19         64.60        48.46 o                         
   1  13   0         11.09        317.62        54.37 o                         
   2  13   0         10.97         91.54        46.61 o                         
   3  13   0          4.49         97.01        30.25 o                         
   4  13   0         46.23         47.80        16.19 o                         
   5  13   0        131.08        143.41        25.98 o                         
   6  13   0         55.17         86.28        21.26 o                         
   7  13   0         81.56         92.54        52.90 o                         
   0  14   0         20.56         13.11        22.62 o                         
   1  14   0         67.23         85.52        24.28 o                         
   2  14   0          2.61         -3.55        17.33 o                         
   3  14   0          5.42        -12.33        21.42 o                         
 -19   1   1          1.67         17.55        39.46 o                         
 -18   1   1        456.91        435.03        41.95 o                         
 -17   1   1         11.71          1.19        12.87 o                         
 -16   1   1         26.11         32.83        11.25 o                         
 -15   1   1         67.27         63.52        10.62 o                         
 -14   1   1         73.52         56.87        13.06 o                         
 -13   1   1        153.65        172.42        16.44 o                         
 -12   1   1        360.75        358.46        15.76 o                         
 -11   1   1        367.34        368.81        14.72 o                         
 -10   1   1         80.82         57.63         5.85 o                         
  -9   1   1       3668.25       3723.39       113.72 o                         
  -8   1   1       1123.70       1203.39        40.21 o                         
  -7   1   1        691.74        769.75        43.62 o                         
  -6   1   1        427.74        432.71        26.52 o                         
  -5   1   1         92.87         83.89         9.48 o                         
  -4   1   1       7027.11       6611.03       392.79 o                         
  -3   1   1      22140.84      23963.41      1298.08 o                         
  -2   1   1        196.54        188.41        16.13 o                         
  -1   1   1        149.62        164.64         9.02 o                         
   0   1   1      17328.21      17664.98      1048.81 o                         
   1   1   1         11.32         10.63         2.04 o                         
   2   1   1       1805.96       1632.25        82.26 o                         
   3   1   1       5511.83       4889.88       290.50 o                         
   4   1   1      49592.85      56573.41      3064.53 o                         
   5   1   1        111.29        139.86        14.60 o                         
   6   1   1       1328.91       1205.13        74.49 o                         
   7   1   1        961.01        891.71        56.23 o                         
   8   1   1          0.83          4.09         6.39 o                         
   9   1   1        552.46        577.30        19.93 o                         
  10   1   1       1848.22       1905.70        55.99 o                         
  11   1   1       1439.09       1542.92        53.57 o                         
  12   1   1          3.91         -2.10         8.24 o                         
  13   1   1        194.26        173.42        14.00 o                         
  14   1   1         31.68         12.91        12.29 o                         
  15   1   1          5.09         26.44        11.53 o                         
  16   1   1        576.05        610.55        35.40 o                         
  17   1   1         25.69         26.76        13.92 o                         
  18   1   1         20.70         22.78        11.94 o                         
 -18   2   1         18.57         16.50        11.85 o                         
 -17   2   1         28.38         35.27        14.96 o                         
 -16   2   1        605.88        621.13        28.39 o                         
 -15   2   1        155.74        141.99        12.50 o                         
 -14   2   1         35.95         42.37        12.73 o                         
 -13   2   1        870.26        930.74        34.81 o                         
 -12   2   1        347.02        344.18        14.69 o                         
 -11   2   1        487.25        490.34        18.65 o                         
 -10   2   1          0.47         -0.43         5.62 o                         
  -9   2   1       2065.03       2049.84        63.77 o                         
  -8   2   1          3.05          1.62         5.65 o                         
  -7   2   1       1742.92       1679.94       101.60 o                         
  -6   2   1        634.75        719.24        43.90 o                         
  -5   2   1         37.02         41.83         7.56 o                         
  -4   2   1       2749.06       2648.36       158.58 o                         
  -3   2   1         96.13         86.16        11.20 o                         
  -2   2   1          8.14          7.23         5.21 o                         
  -1   2   1       8309.78       7450.81       403.67 o                         
   0   2   1       7072.57       6422.27       380.24 o                         
   1   2   1       4138.16       3813.60       226.19 o                         
   2   2   1      10629.59      10195.92       511.44 o                         
   3   2   1          6.04         17.85         5.96 o                         
   4   2   1      13077.60      12664.69       682.57 o                         
   5   2   1          0.54         23.14         9.26 o                         
   6   2   1       7330.67       6889.02       409.75 o                         
   7   2   1        166.17        183.75        10.69 o                         
   8   2   1        558.13        536.38        19.31 o                         
   9   2   1        253.72        331.17        12.00 o                         
  10   2   1        193.63        219.41        10.02 o                         
  11   2   1          5.80         21.36         6.99 o                         
  12   2   1        201.37        187.33        10.84 o                         
  13   2   1        489.31        498.71        22.77 o                         
  14   2   1        313.85        317.95        19.34 o                         
  15   2   1         21.85         34.62        14.30 o                         
  16   2   1        176.93        158.52        14.04 o                         
  17   2   1          3.41          5.23        12.96 o                         
  18   2   1          0.53          0.87        11.73 o                         
 -18   3   1          1.72         13.80        13.11 o                         
 -17   3   1        149.91        139.58        18.62 o                         
 -16   3   1        132.86        140.08        15.99 o                         
 -15   3   1         55.73         46.87        11.66 o                         
 -14   3   1         29.57         35.00        10.27 o                         
 -13   3   1        127.04        131.19        11.39 o                         
 -12   3   1        602.14        674.86        24.83 o                         
 -11   3   1        212.59        215.64        10.92 o                         
 -10   3   1       1949.46       2032.36        62.37 o                         
  -9   3   1       2215.56       2213.46        63.88 o                         
  -8   3   1        782.30        729.87        24.61 o                         
  -7   3   1        395.17        441.41        17.62 o                         
  -6   3   1         60.43         95.11        11.84 o                         
  -5   3   1       2758.46       2687.87       159.69 o                         
  -4   3   1        774.71        691.29        47.56 o                         
  -3   3   1         60.05         58.12         9.01 o                         
  -2   3   1        746.81        621.42        37.88 o                         
  -1   3   1        226.75        215.86        12.38 o                         
   0   3   1       1407.29       1204.75        57.11 o                         
   1   3   1       1607.67       1435.81        85.30 o                         
   2   3   1        775.06        729.19        44.51 o                         
   3   3   1        120.85        123.79         9.02 o                         
   4   3   1       1723.46       1563.46        85.80 o                         
   5   3   1         22.12         27.25         9.84 o                         
   6   3   1          0.05          8.31        11.17 o                         
   7   3   1        536.15        514.33        18.79 o                         
   8   3   1       1808.65       1842.37        57.44 o                         
   9   3   1        614.79        656.16        22.10 o                         
  10   3   1          9.81         10.96         7.09 o                         
  11   3   1        794.99        854.03        30.77 o                         
  12   3   1         69.30         70.22         9.40 o                         
  13   3   1        662.35        760.50        32.08 o                         
  14   3   1        332.94        337.97        19.87 o                         
  15   3   1          8.19         10.55        15.26 o                         
  16   3   1         46.92         47.21        11.57 o                         
  17   3   1         27.06         11.18        10.81 o                         
  18   3   1          4.45         -1.88        15.42 o                         
 -18   4   1          1.37          5.25        11.69 o                         
 -17   4   1        115.65         98.05        13.51 o                         
 -16   4   1         10.85          5.29        16.37 o                         
 -15   4   1         23.20         38.19        14.76 o                         
 -14   4   1        163.15        179.73        13.60 o                         
 -13   4   1       1732.45       1792.74        63.68 o                         
 -12   4   1         12.94          0.06         8.23 o                         
 -11   4   1        338.51        329.26        14.55 o                         
 -10   4   1         14.02         43.15         7.37 o                         
  -9   4   1       1048.89       1048.42        34.83 o                         
  -8   4   1       4317.12       4186.93       139.76 o                         
  -7   4   1         99.43         99.64         7.12 o                         
  -6   4   1          8.27         19.96         5.84 o                         
  -5   4   1      10025.95      10298.86       684.63 o                         
  -4   4   1         13.08         12.50         8.94 o                         
  -3   4   1       1772.62       1865.77       102.58 o                         
  -2   4   1        612.74        561.31        31.01 o                         
  -1   4   1        280.10        270.10        14.29 o                         
   0   4   1        771.71        673.63        29.95 o                         
   1   4   1        119.18        101.12         8.03 o                         
   2   4   1         10.24         13.55         7.25 o                         
   3   4   1       1643.80       1487.24        80.85 o                         
   4   4   1        654.97        699.68        47.94 o                         
   5   4   1        628.21        608.24        28.14 o                         
   6   4   1          5.55         -2.64         5.96 o                         
   7   4   1       1726.27       1710.64        53.09 o                         
   8   4   1         72.69         94.01         8.64 o                         
   9   4   1          4.40         19.95         8.59 o                         
  10   4   1          1.25          6.70         7.40 o                         
  11   4   1       1494.98       1492.31        55.77 o                         
  12   4   1        514.67        535.60        29.79 o                         
  13   4   1         78.89         84.23        22.53 o                         
  14   4   1        236.27        261.02        16.70 o                         
  15   4   1        406.10        365.82        30.14 o                         
  16   4   1          2.52          1.26        10.93 o                         
  17   4   1         25.54         20.51        11.20 o                         
  18   4   1        166.53        124.55        64.09 o                         
 -17   5   1          3.67         14.70        11.21 o                         
 -16   5   1        233.04        185.58        29.01 o                         
 -15   5   1        139.39        158.13        15.02 o                         
 -14   5   1         11.86         18.67        11.93 o                         
 -13   5   1         13.63         29.37        10.63 o                         
 -12   5   1        519.07        551.44        24.75 o                         
 -11   5   1         72.88        100.36         9.19 o                         
 -10   5   1        341.00        355.48        16.28 o                         
  -9   5   1        532.09        539.32        21.64 o                         
  -8   5   1         54.14        110.97        44.51 o                         
  -7   5   1        273.83        292.56        10.67 o                         
  -6   5   1       1630.24       1678.33        53.81 o                         
  -5   5   1        244.68        325.80        13.34 o                         
  -4   5   1         15.65         12.26         8.26 o                         
  -3   5   1         25.98         34.08         9.18 o                         
  -2   5   1       2712.19       2630.56       117.58 o                         
  -1   5   1        595.62        648.01        33.79 o                         
   0   5   1         81.55         94.81         9.78 o                         
   1   5   1       2177.34       2029.34        91.48 o                         
   2   5   1         53.05         51.02         9.23 o                         
   3   5   1         31.34         21.92         8.99 o                         
   4   5   1        695.39        691.60        26.00 o                         
   5   5   1         11.49          0.87         6.48 o                         
   6   5   1         53.18         31.14         7.11 o                         
   7   5   1          0.69         -5.83         5.83 o                         
   8   5   1        449.09        459.16        20.89 o                         
   9   5   1        379.08        384.51        16.63 o                         
  10   5   1        202.39        201.47        11.80 o                         
  11   5   1        412.47        434.26        19.46 o                         
  12   5   1        162.30        162.92        14.36 o                         
  13   5   1        144.91        123.48        12.63 o                         
  14   5   1         43.21         23.15        10.56 o                         
  15   5   1         49.03         36.70         9.83 o                         
  16   5   1        118.38        108.52        13.34 o                         
  17   5   1         95.52        131.25        20.21 o                         
 -17   6   1         50.47         31.08        17.12 o                         
 -16   6   1         91.26         85.32        13.10 o                         
 -15   6   1         76.33         67.87        11.65 o                         
 -14   6   1         88.16        100.55        12.92 o                         
 -13   6   1         73.84         80.94        11.83 o                         
 -12   6   1         54.36         51.55         9.92 o                         
 -11   6   1        192.72        214.29        13.19 o                         
 -10   6   1         85.54        105.53        11.12 o                         
  -9   6   1        868.37        885.84        35.30 o                         
  -8   6   1         12.22        235.98        92.89 o                         
  -7   6   1        123.34        163.66         8.66 o                         
  -6   6   1        642.68        625.94        21.59 o                         
  -5   6   1       1371.65       1363.53        46.68 o                         
  -4   6   1        990.93        940.18        31.11 o                         
  -3   6   1         28.83         53.50         6.58 o                         
  -2   6   1          4.25          4.14         5.22 o                         
  -1   6   1       3651.44       3635.15       115.14 o                         
   0   6   1        323.65        323.62        13.53 o                         
   1   6   1       1398.25       1518.80        55.75 o                         
   2   6   1       1086.92       1101.67        35.24 o                         
   3   6   1        652.22        677.06        22.56 o                         
   4   6   1         32.96         40.26         5.91 o                         
   5   6   1        431.61        451.53        15.39 o                         
   6   6   1        205.20        205.36         9.66 o                         
   7   6   1        209.48        211.05        10.69 o                         
   8   6   1        105.59        116.04        10.27 o                         
   9   6   1        180.56        193.40        10.57 o                         
  10   6   1        111.40        113.83        10.76 o                         
  11   6   1          0.15         -3.86        12.68 o                         
  12   6   1         56.89         53.55         9.77 o                         
  13   6   1        220.40        216.68        14.72 o                         
  14   6   1         30.53         26.23        10.33 o                         
  15   6   1          1.00          0.09        11.54 o                         
  16   6   1         85.09         74.13        13.44 o                         
 -16   7   1        215.12        187.83        24.33 o                         
 -15   7   1         10.20         12.75        12.94 o                         
 -14   7   1        179.52        158.67        13.42 o                         
 -13   7   1        296.96        307.77        30.96 o                         
 -12   7   1        141.30        114.29        12.74 o                         
 -11   7   1        125.94        118.30        11.96 o                         
 -10   7   1        411.85        443.71        22.49 o                         
  -9   7   1         24.71        227.40       105.23 o                         
  -8   7   1         16.18        231.88        86.71 o                         
  -7   7   1         83.50         85.82        10.14 o                         
  -6   7   1       1895.02       1876.40        69.34 o                         
  -5   7   1         40.42         46.82         7.64 o                         
  -4   7   1        196.39        191.80         8.84 o                         
  -3   7   1        632.64        575.99        18.52 o                         
  -2   7   1        907.93        949.04        29.82 o                         
  -1   7   1        219.36        293.75        10.93 o                         
   0   7   1       3209.42       3287.08        86.88 o                         
   1   7   1        736.33        696.92        20.32 o                         
   2   7   1         94.97        145.95         7.43 o                         
   3   7   1       1614.81       1677.59        48.33 o                         
   4   7   1       1427.90       1355.13        41.33 o                         
   5   7   1         88.92        110.53         8.47 o                         
   6   7   1         93.90         98.28         7.64 o                         
   7   7   1         37.48         33.89         5.17 o                         
   8   7   1          0.30          1.68         7.19 o                         
   9   7   1        284.98        305.32        17.02 o                         
  10   7   1        571.15        585.66        25.17 o                         
  12   7   1          5.31          2.20         9.93 o                         
  13   7   1          1.44          2.69        16.87 o                         
  14   7   1         89.42        100.01        11.73 o                         
  15   7   1         42.15         27.42        10.92 o                         
  16   7   1          3.00          8.19        20.22 o                         
 -15   8   1          6.49         21.93        18.55 o                         
 -14   8   1        598.32        602.29        29.94 o                         
 -13   8   1         45.75         30.84        11.22 o                         
 -12   8   1         90.16         95.38        24.67 o                         
 -11   8   1        753.32        792.43        34.57 o                         
 -10   8   1        956.31        934.74        39.86 o                         
  -9   8   1        511.60        489.21        21.84 o                         
  -8   8   1        752.12        694.75        27.11 o                         
  -7   8   1        243.95        224.74        12.41 o                         
  -6   8   1         96.29        100.45         9.16 o                         
  -5   8   1        290.39        333.44        13.55 o                         
  -4   8   1        578.43        586.90        19.35 o                         
  -3   8   1          9.49         -7.49         7.77 o                         
  -2   8   1          0.74         -9.58         9.58 o                         
  -1   8   1        257.42        240.15        10.12 o                         
   0   8   1         81.40         91.22         6.53 o                         
   1   8   1          4.47          8.50         5.86 o                         
   2   8   1        163.60        161.41         8.03 o                         
   3   8   1         44.17         46.09         6.99 o                         
   4   8   1         18.40          9.49         7.27 o                         
   5   8   1        174.50        165.11        10.11 o                         
   6   8   1        135.36        124.10         8.16 o                         
   7   8   1         60.35         58.30         9.62 o                         
   8   8   1        203.08        212.07        21.92 o                         
   9   8   1        279.07        226.48        12.70 o                         
  10   8   1        762.53        751.70        30.98 o                         
  11   8   1        110.43        235.63       150.06 o                         
  12   8   1         15.60          4.69        10.12 o                         
  13   8   1         72.96         59.01        14.41 o                         
  14   8   1         52.49         27.31        18.96 o                         
  15   8   1         10.46         -5.52        17.05 o                         
 -14   9   1        122.30        109.62        13.12 o                         
 -13   9   1          7.52         -4.12        12.13 o                         
 -12   9   1        319.47        296.08        29.18 o                         
 -11   9   1          3.98         36.75        22.15 o                         
 -10   9   1        558.76        499.03        30.70 o                         
  -9   9   1        999.08       1033.48        39.94 o                         
  -8   9   1        178.62        179.96        10.94 o                         
  -7   9   1        564.83        513.48        21.27 o                         
  -6   9   1          4.04          3.79         9.95 o                         
  -5   9   1        289.02        264.85        12.80 o                         
  -4   9   1        434.69        427.93        16.35 o                         
  -3   9   1          7.42         -0.59        10.49 o                         
  -2   9   1         18.20         -2.63         9.44 o                         
  -1   9   1          5.44         -7.79         7.79 o                         
   0   9   1          0.45         -1.42         8.85 o                         
   1   9   1         54.11         56.24         8.32 o                         
   2   9   1        580.35        610.03        19.82 o                         
   3   9   1        305.83        317.36        13.11 o                         
   4   9   1       1459.71       1456.52        44.65 o                         
   5   9   1        865.58        826.06        28.40 o                         
   6   9   1        103.00        191.76        28.29 o                         
   7   9   1         94.43         67.96        10.12 o                         
   8   9   1        302.46        349.45        18.25 o                         
   9   9   1         16.88        -42.68       108.18 o                         
  10   9   1        616.29        665.38        33.25 o                         
  11   9   1         17.78         37.47        11.33 o                         
  12   9   1        259.89        282.27        31.32 o                         
  13   9   1         10.04          3.02        11.48 o                         
  14   9   1         53.09         60.57        27.70 o                         
 -13  10   1         54.00         52.39        15.47 o                         
 -12  10   1        137.13        116.47        22.48 o                         
 -11  10   1          2.07         18.98        17.86 o                         
 -10  10   1          6.80         22.11        14.23 o                         
  -9  10   1         68.09         65.02        20.63 o                         
  -8  10   1         19.74         19.05        11.15 o                         
  -7  10   1        155.53        134.50        12.85 o                         
  -6  10   1         22.49        116.39        41.53 o                         
  -5  10   1          7.24        235.70       135.90 o                         
  -4  10   1        245.83        220.72        13.21 o                         
  -3  10   1         84.95         75.17        12.50 o                         
  -2  10   1        793.74        835.78        32.43 o                         
  -1  10   1       2374.10       2245.92        82.50 o                         
   0  10   1        108.32         75.81        15.62 o                         
   1  10   1        708.17        707.41        29.73 o                         
   2  10   1        504.69        510.74        25.85 o                         
   3  10   1        114.37        109.51        10.45 o                         
   4  10   1        167.09        161.37        11.90 o                         
   5  10   1        667.28        683.78        27.12 o                         
   6  10   1         18.06        621.08       240.49 o                         
   7  10   1       1114.82       1164.14        47.58 o                         
   8  10   1        102.27         87.41        29.18 o                         
   9  10   1        112.07        143.97        12.46 o                         
  10  10   1        144.77        140.37        13.07 o                         
  11  10   1          1.14         26.46        17.71 o                         
  12  10   1        158.51        168.38        27.27 o                         
  13  10   1         10.18         18.24        18.03 o                         
 -12  11   1          3.50          8.54        24.00 o                         
 -11  11   1         22.32         15.17        19.71 o                         
 -10  11   1          2.18        -12.62        19.91 o                         
  -9  11   1         17.61         27.98        22.74 o                         
  -8  11   1         14.76         18.41        21.26 o                         
  -7  11   1         20.01        102.34        36.35 o                         
  -6  11   1          0.00          7.53        19.31 o                         
  -5  11   1        135.60        141.91        19.99 o                         
  -4  11   1         72.49         58.80        13.65 o                         
  -3  11   1         94.41         68.97        15.71 o                         
  -2  11   1          4.12         32.46        19.93 o                         
  -1  11   1          2.75        -13.24        13.24 o                         
   0  11   1        464.17        508.88        24.53 o                         
   1  11   1        452.91        464.22        24.52 o                         
   2  11   1          0.90         -8.30        10.22 o                         
   3  11   1        102.67        112.06        11.89 o                         
   4  11   1         78.09         89.28        11.67 o                         
   5  11   1          6.27        219.65       192.13 o                         
   6  11   1         12.06         38.95        30.82 o                         
   7  11   1         59.10         88.71        19.27 o                         
   8  11   1         77.59         78.98        12.11 o                         
   9  11   1          2.69          6.52        12.08 o                         
  10  11   1         26.95         69.00        18.45 o                         
  11  11   1         17.36         34.08        37.76 o                         
 -10  12   1          1.47         15.65        28.60 o                         
  -9  12   1        319.36        319.74        21.79 o                         
  -8  12   1          8.48         15.61        18.42 o                         
  -7  12   1         40.27         33.09        24.39 o                         
  -6  12   1         43.88         42.41        15.86 o                         
  -5  12   1         41.18         87.33        38.58 o                         
  -4  12   1         13.63         59.80        21.61 o                         
  -3  12   1          0.76        156.74        66.00 o                         
  -2  12   1         40.44        253.11        90.85 o                         
  -1  12   1        100.83        333.22        52.37 o                         
   0  12   1          0.19        123.02        41.00 o                         
   1  12   1        338.18        296.06        18.03 o                         
   2  12   1         12.97         11.29        16.87 o                         
   3  12   1        427.42        520.56        30.22 o                         
   4  12   1          0.10         -0.67        13.73 o                         
   5  12   1         18.57         10.77        12.11 o                         
   6  12   1          2.99         10.65        18.06 o                         
   7  12   1         62.53         48.89        15.19 o                         
   8  12   1        140.46        147.87        25.73 o                         
   9  12   1          9.74         26.75        46.47 o                         
  -7  13   1         55.54         47.10        28.64 o                         
  -6  13   1        102.88        121.09        16.18 o                         
  -5  13   1          1.39        175.63       178.67 o                         
  -4  13   1         18.22        221.08        78.42 o                         
  -3  13   1         13.68         52.29        21.72 o                         
  -2  13   1         11.61         17.85        16.39 o                         
  -1  13   1          0.70        250.93        54.65 o                         
   0  13   1          3.67         59.63        40.73 o                         
   1  13   1         37.48        384.76       101.79 o                         
   2  13   1        124.16        168.51        15.26 o                         
   3  13   1         66.86        109.63        21.71 o                         
   4  13   1         81.53         85.36        18.26 o                         
   5  13   1          6.13          3.57        17.35 o                         
   6  13   1         11.83          0.23        35.36 o                         
   7  13   1          7.05          4.06        36.35 o                         
  -3  14   1         17.63         20.88        34.25 o                         
  -2  14   1          0.06          2.26        24.27 o                         
  -1  14   1          6.67          8.17        20.75 o                         
   0  14   1          1.62        -18.17        19.92 o                         
   1  14   1         37.06         49.89        29.34 o                         
   2  14   1          1.03         -7.31        47.98 o                         
   3  14   1         20.24        -21.21        21.21 o                         
 -19   0   2         67.29         48.79        49.63 o                         
 -18   0   2          0.42        -18.23        18.23 o                         
 -17   0   2         22.52         16.24        15.24 o                         
 -16   0   2        339.84        332.37        35.57 o                         
 -15   0   2        390.83        436.46        29.47 o                         
 -14   0   2        731.65        773.76        43.89 o                         
 -13   0   2       2545.31       2644.49       146.16 o                         
 -12   0   2         17.60         28.91        10.40 o                         
 -11   0   2         44.46         38.19         9.69 o                         
 -10   0   2        467.73        471.21        23.66 o                         
  -9   0   2        650.37        640.31        31.15 o                         
  -8   0   2        932.83        828.80        44.36 o                         
  -7   0   2         44.07         52.62        23.11 o                         
  -6   0   2       1064.10       1052.36       102.35 o                         
  -5   0   2        838.91        785.52        76.70 o                         
  -4   0   2        340.93        324.96        33.45 o                         
  -3   0   2         10.38         25.35        11.90 o                         
  -2   0   2      11672.62      11344.54       869.67 o                         
  -1   0   2      20322.26      20834.95      1382.94 o                         
   0   0   2       1914.86       1648.11       109.69 o                         
   1   0   2       5756.93       5219.64       309.84 o                         
   2   0   2      17706.55      17781.79      1055.86 o                         
   3   0   2      76361.22      95821.60      7344.21 o                         
   4   0   2         70.67         42.31        27.25 o                         
   5   0   2       8357.22       8472.75       650.78 o                         
   6   0   2       1006.17        819.20        68.99 o                         
   7   0   2       4150.56       4251.83       232.06 o                         
   8   0   2       5002.59       5173.67       281.57 o                         
   9   0   2         52.75         59.30        11.27 o                         
  10   0   2       1494.18       1486.45        64.27 o                         
  11   0   2       2515.06       2617.43       132.42 o                         
  12   0   2         14.24         27.53        15.46 o                         
  13   0   2        555.67        503.61        30.26 o                         
  14   0   2         24.79         30.26        18.38 o                         
  15   0   2         35.68         14.11        17.82 o                         
  16   0   2         14.83         38.07        18.76 o                         
  17   0   2          4.87         11.34        19.66 o                         
 -19   1   2        167.02        157.05        26.49 o                         
 -18   1   2         79.71        101.85        21.63 o                         
 -17   1   2        334.68        312.19        27.58 o                         
 -16   1   2         11.69          9.29        11.57 o                         
 -15   1   2          2.23         22.64        12.63 o                         
 -14   1   2       1059.92       1166.24        46.07 o                         
 -13   1   2        290.65        300.43        15.06 o                         
 -12   1   2       1074.60       1082.54        42.67 o                         
 -11   1   2         83.78         98.90        10.00 o                         
 -10   1   2        124.07        105.32         6.48 o                         
  -9   1   2         15.73         19.75         5.14 o                         
  -8   1   2        537.16        547.15        21.39 o                         
  -7   1   2        826.66        890.85        53.85 o                         
  -6   1   2        432.74        441.64        31.91 o                         
  -5   1   2        266.21        250.22        20.56 o                         
  -4   1   2       2989.84       2667.41       177.76 o                         
  -3   1   2          4.68          8.26         6.56 o                         
  -2   1   2        192.97        198.31        12.20 o                         
  -1   1   2       5712.22       5040.23       252.50 o                         
   0   1   2         26.57         26.22         2.81 o                         
   1   1   2       3280.40       2862.85       120.31 o                         
   2   1   2        114.31        130.77         7.42 o                         
   3   1   2      36601.20      39808.30      2156.39 o                         
   4   1   2       4058.45       3719.82       202.29 o                         
   5   1   2        896.03        796.15        46.09 o                         
   6   1   2          0.04         -3.53        11.21 o                         
   7   1   2       1437.00       1358.98        53.57 o                         
   8   1   2       1914.97       1912.49        62.82 o                         
   9   1   2       2765.39       2779.73        85.27 o                         
  10   1   2        318.52        348.67        14.25 o                         
  11   1   2         38.68         27.85         7.63 o                         
  12   1   2        821.69        794.07        31.55 o                         
  13   1   2         70.25         41.91        11.54 o                         
  14   1   2        115.25        114.63        11.24 o                         
  15   1   2          2.62          2.95        13.40 o                         
  16   1   2         53.43         53.08        13.49 o                         
  17   1   2          8.86         35.88        11.43 o                         
  18   1   2         26.83         38.52        17.78 o                         
 -19   2   2         41.92         77.99        25.53 o                         
 -18   2   2          1.11          8.05        13.96 o                         
 -17   2   2         33.13         37.26        12.10 o                         
 -16   2   2          9.52         12.19        10.91 o                         
 -15   2   2         11.70         14.40        10.34 o                         
 -14   2   2        503.22        543.67        37.75 o                         
 -13   2   2         65.93         48.03         9.01 o                         
 -12   2   2        453.38        459.47        18.13 o                         
 -11   2   2          3.53          8.74         7.17 o                         
 -10   2   2         40.16         37.50         5.81 o                         
  -9   2   2       2446.01       2412.51        74.22 o                         
  -8   2   2       2565.98       2481.48        85.73 o                         
  -7   2   2        411.42        480.17        25.77 o                         
  -6   2   2         97.65        100.42        12.74 o                         
  -5   2   2       2587.75       2550.48       151.48 o                         
  -4   2   2        314.98        344.56        20.23 o                         
  -3   2   2        341.16        389.54        24.99 o                         
  -2   2   2       3874.11       3460.38       205.86 o                         
  -1   2   2        549.13        484.12        26.44 o                         
   0   2   2       1250.12       1068.98        63.58 o                         
   1   2   2       1910.05       1614.70        86.58 o                         
   2   2   2       1196.16       1066.77        71.70 o                         
   3   2   2       5229.82       4683.62       234.57 o                         
   4   2   2       2038.96       1835.40       109.88 o                         
   5   2   2        232.24        212.48        16.25 o                         
   6   2   2         49.63         24.14        14.75 o                         
   7   2   2        688.19        705.00        25.33 o                         
   8   2   2        659.01        683.19        22.76 o                         
   9   2   2        254.74        268.73        10.71 o                         
  10   2   2         28.28         15.65         7.25 o                         
  11   2   2       3055.69       3216.27       119.74 o                         
  12   2   2          8.92          8.51        10.96 o                         
  13   2   2         78.04         69.85        11.00 o                         
  14   2   2         33.72         36.01        11.21 o                         
  15   2   2        292.10        318.10        19.94 o                         
  16   2   2         26.07         33.93        10.45 o                         
  17   2   2         88.41         81.03        11.89 o                         
  18   2   2        185.13        201.55        44.64 o                         
 -18   3   2         31.05         42.91        13.33 o                         
 -17   3   2        323.83        347.94        28.11 o                         
 -16   3   2         17.73         23.20        11.93 o                         
 -15   3   2         29.09         26.96        11.08 o                         
 -14   3   2        338.62        343.17        17.01 o                         
 -13   3   2       1127.58       1119.48        43.77 o                         
 -12   3   2        205.68        212.19        11.53 o                         
 -11   3   2       1298.37       1234.56        38.66 o                         
 -10   3   2        648.42        643.64        21.03 o                         
  -9   3   2       1644.46       1586.32        47.87 o                         
  -8   3   2          6.93         16.77         5.10 o                         
  -7   3   2       1359.66       1411.68        48.08 o                         
  -6   3   2          6.38         18.53        11.84 o                         
  -5   3   2        925.29        913.80        51.51 o                         
  -4   3   2        786.73        709.96        43.08 o                         
  -3   3   2       4477.93       4580.40       305.01 o                         
  -2   3   2       2281.89       2286.65       115.65 o                         
  -1   3   2       7213.82       6846.94       343.94 o                         
   0   3   2        359.94        334.32        19.49 o                         
   1   3   2       2494.77       2165.27       128.26 o                         
   2   3   2        498.06        540.14        30.11 o                         
   3   3   2        194.25        257.07        15.44 o                         
   4   3   2        340.83        363.27        27.80 o                         
   5   3   2          4.32          0.53        10.65 o                         
   6   3   2         10.94          2.65         5.84 o                         
   7   3   2       1343.83       1272.65        40.37 o                         
   8   3   2        390.89        479.80        17.43 o                         
   9   3   2        123.75        135.45         9.30 o                         
  10   3   2        693.64        724.61        27.32 o                         
  11   3   2        357.76        375.27        16.94 o                         
  12   3   2       1060.73       1110.79        46.56 o                         
  13   3   2       1757.41       1709.06        72.30 o                         
  14   3   2        194.71        199.77        14.10 o                         
  15   3   2          0.30         -1.32        10.89 o                         
  16   3   2        283.76        262.39        19.42 o                         
  17   3   2        121.83        104.87        11.73 o                         
  18   3   2         63.21         72.37        23.09 o                         
 -18   4   2         32.95         28.65        15.53 o                         
 -17   4   2         94.03         92.12        17.34 o                         
 -16   4   2         88.76         85.69        14.94 o                         
 -15   4   2         33.11         32.39        13.35 o                         
 -14   4   2        118.73         98.27        11.06 o                         
 -13   4   2        168.36        175.83        12.23 o                         
 -12   4   2          3.18         -4.44         8.36 o                         
 -11   4   2         17.87         20.02         8.60 o                         
 -10   4   2        540.31        581.06        20.06 o                         
  -9   4   2          2.72          6.23         6.05 o                         
  -8   4   2        582.21        649.76        24.19 o                         
  -7   4   2        522.26        568.80        21.79 o                         
  -6   4   2        130.13        140.77         7.77 o                         
  -5   4   2        845.73        805.73        45.45 o                         
  -4   4   2        123.86        135.57        13.07 o                         
  -3   4   2        427.50        465.01        27.00 o                         
  -2   4   2        954.72        999.24        55.69 o                         
  -1   4   2        272.90        311.39        17.05 o                         
   0   4   2         64.15         79.53         6.89 o                         
   1   4   2          2.37         -0.49         4.13 o                         
   2   4   2        950.88        913.01        55.09 o                         
   3   4   2         36.91         33.66         8.91 o                         
   4   4   2        313.72        351.09        22.00 o                         
   5   4   2        284.17        352.49        13.74 o                         
   6   4   2       2597.08       2564.72        81.56 o                         
   7   4   2         14.22         15.89         7.21 o                         
   8   4   2        671.50        693.83        25.41 o                         
   9   4   2          8.90          9.84         8.05 o                         
  10   4   2          9.70          6.69         8.83 o                         
  11   4   2         57.59         63.78         9.20 o                         
  12   4   2        184.60        196.71        16.37 o                         
  13   4   2         15.46          6.05        14.16 o                         
  14   4   2          0.05         -2.67        19.60 o                         
  15   4   2         15.73         12.61        10.24 o                         
  16   4   2         78.68         48.25        11.89 o                         
  17   4   2        189.88        135.48        14.86 o                         
 -18   5   2          0.83         15.12        19.70 o                         
 -17   5   2        262.88        184.24        15.71 o                         
 -16   5   2        136.83        162.52        20.41 o                         
 -15   5   2         55.88         36.04        12.93 o                         
 -14   5   2        122.30        117.01        12.40 o                         
 -13   5   2       1140.98       1208.54        50.94 o                         
 -12   5   2         24.77         20.36        21.20 o                         
 -11   5   2        836.90        882.26        33.45 o                         
 -10   5   2        837.40        820.93        31.74 o                         
  -9   5   2        791.90        812.99        28.65 o                         
  -8   5   2          6.71         28.52         9.73 o                         
  -7   5   2        304.62        322.07        13.38 o                         
  -6   5   2        126.84        113.89         7.18 o                         
  -5   5   2       1141.96       1144.18        39.85 o                         
  -4   5   2        604.74        497.32        17.55 o                         
  -3   5   2       1377.19       1249.95        49.68 o                         
  -2   5   2        515.26        461.76        25.35 o                         
  -1   5   2       3560.98       3665.20       198.76 o                         
   0   5   2       1737.16       1670.32        74.33 o                         
   1   5   2        449.47        506.75        23.12 o                         
   2   5   2        585.47        506.67        19.39 o                         
   3   5   2       1032.44       1021.74        31.62 o                         
   4   5   2        110.47         92.92         6.54 o                         
   5   5   2       1186.36       1221.60        36.38 o                         
   6   5   2        556.25        584.57        18.51 o                         
   7   5   2        249.51        230.39         9.81 o                         
   8   5   2         26.68         58.16        13.88 o                         
   9   5   2        150.74        139.52         9.08 o                         
  10   5   2        287.26        269.59        12.90 o                         
  11   5   2         39.54         35.40        11.47 o                         
  12   5   2        810.85        854.68        33.57 o                         
  13   5   2        274.52        256.26        12.86 o                         
  14   5   2        200.93        222.03        15.19 o                         
  15   5   2        547.76        487.28        36.39 o                         
  16   5   2          4.53         11.98        11.04 o                         
  17   5   2         32.26          1.64        23.84 o                         
 -17   6   2         11.23        -15.23        16.38 o                         
 -16   6   2          0.09         16.20        16.84 o                         
 -15   6   2         28.53         59.80        20.85 o                         
 -14   6   2         41.14         46.64        13.43 o                         
 -13   6   2        256.60        243.72        15.85 o                         
 -12   6   2         21.94         32.58        14.99 o                         
 -11   6   2         51.55         38.73        19.07 o                         
 -10   6   2        277.25        286.49        15.23 o                         
  -9   6   2       1313.22       1410.15        62.19 o                         
  -8   6   2        131.34        169.06        20.88 o                         
  -7   6   2        110.53        121.25         8.18 o                         
  -6   6   2          6.20          5.41         4.72 o                         
  -5   6   2        970.82        931.60        28.88 o                         
  -4   6   2        176.48        191.19         8.23 o                         
  -3   6   2       1013.80       1050.50        32.18 o                         
  -2   6   2       1903.28       1778.12        54.44 o                         
  -1   6   2       1270.75       1199.30        40.50 o                         
   0   6   2        744.52        830.87        27.29 o                         
   1   6   2          7.45          5.27         4.57 o                         
   2   6   2        937.21       1081.84        31.47 o                         
   3   6   2       1185.26       1149.00        33.87 o                         
   4   6   2       1457.25       1505.41        47.58 o                         
   5   6   2         33.02         41.65         7.14 o                         
   6   6   2        115.25        123.38         8.08 o                         
   7   6   2         55.61         59.20         9.18 o                         
   8   6   2        581.80        624.69        22.95 o                         
   9   6   2         28.57         25.01         7.45 o                         
  10   6   2       1109.38       1136.89        45.28 o                         
  11   6   2        423.74        419.82        17.98 o                         
  12   6   2          9.51         -1.77         9.26 o                         
  14   6   2        201.15        173.88        16.13 o                         
  15   6   2         11.58         10.42        10.54 o                         
  16   6   2          0.40         10.64        13.24 o                         
 -16   7   2         10.85          2.21        13.42 o                         
 -15   7   2          3.18          1.32        27.51 o                         
 -14   7   2         44.66         30.09        20.17 o                         
 -13   7   2          8.95         -0.64        13.59 o                         
 -12   7   2         57.23         36.71        11.92 o                         
 -11   7   2         72.43         73.71        11.40 o                         
 -10   7   2        300.45        324.75        20.53 o                         
  -9   7   2         32.74        266.33        61.90 o                         
  -8   7   2         14.59         96.32        30.19 o                         
  -7   7   2         22.71         38.01        12.05 o                         
  -6   7   2          1.99         34.15        20.66 o                         
  -5   7   2          8.36         -3.52         8.48 o                         
  -4   7   2        181.01        202.13         7.98 o                         
  -3   7   2         19.23         27.01         5.19 o                         
  -2   7   2         68.70         84.04         6.52 o                         
  -1   7   2          9.39         17.06         5.53 o                         
   0   7   2         60.29         65.38         5.46 o                         
   1   7   2         25.01         30.70         4.96 o                         
   2   7   2        282.70        289.44         9.36 o                         
   3   7   2        325.62        366.95        12.90 o                         
   4   7   2          0.00         -0.33         6.70 o                         
   5   7   2         77.64         90.63         7.53 o                         
   6   7   2         10.26          9.55         8.39 o                         
   7   7   2        189.66        198.76        10.33 o                         
   8   7   2         84.18         76.66        10.44 o                         
   9   7   2        130.25        122.30        13.79 o                         
  10   7   2         14.87          5.08         8.69 o                         
  11   7   2        163.58        147.99        12.30 o                         
  12   7   2        648.68        661.05        29.32 o                         
  13   7   2          3.31         62.33        61.48 o                         
  14   7   2         13.83          2.20        11.27 o                         
  15   7   2          0.02         -3.75        11.94 o                         
 -16   8   2          0.75          5.71        24.00 o                         
 -15   8   2         15.34         14.82        15.01 o                         
 -14   8   2         30.71         29.55        12.49 o                         
 -13   8   2        161.57        180.07        14.01 o                         
 -12   8   2         92.34         98.38        11.89 o                         
 -11   8   2         15.18         11.19        11.10 o                         
 -10   8   2        142.50        468.37        68.23 o                         
  -9   8   2         86.88        176.47        45.61 o                         
  -8   8   2        296.86        261.94        22.23 o                         
  -7   8   2        113.52        114.23        10.15 o                         
  -6   8   2          0.47          5.83         7.32 o                         
  -5   8   2        204.87        224.60        10.49 o                         
  -4   8   2        229.19        211.27        10.32 o                         
  -3   8   2        396.64        406.19        14.34 o                         
  -2   8   2        594.56        553.35        16.74 o                         
  -1   8   2        445.48        440.43        13.90 o                         
   0   8   2        687.21        654.95        20.19 o                         
   1   8   2          0.13         11.75         7.21 o                         
   2   8   2        604.40        591.14        18.73 o                         
   3   8   2          0.71          2.51         6.88 o                         
   4   8   2         99.24        108.90        10.34 o                         
   5   8   2        590.79        657.06        22.37 o                         
   6   8   2        222.36        250.93        11.22 o                         
   7   8   2        315.45        309.71        22.16 o                         
   8   8   2        332.93        367.56        20.56 o                         
   9   8   2        393.67        420.77        18.83 o                         
  10   8   2        164.06        174.67        12.15 o                         
  11   8   2         14.53         25.48        23.45 o                         
  12   8   2         63.02         68.55        13.49 o                         
  13   8   2         36.33         23.11        11.81 o                         
  14   8   2         82.48         79.41        12.18 o                         
 -14   9   2         21.40         18.77        13.10 o                         
 -13   9   2         17.10          7.80        12.13 o                         
 -12   9   2         34.11         52.94        13.93 o                         
 -11   9   2         73.46        101.02        11.09 o                         
 -10   9   2         28.34         13.06        10.85 o                         
  -9   9   2        411.02        357.03        19.72 o                         
  -8   9   2        572.43        551.10        23.10 o                         
  -7   9   2          3.83         10.49         5.96 o                         
  -6   9   2        447.63        434.52        23.80 o                         
  -5   9   2          7.88         81.61        39.33 o                         
  -4   9   2          9.91        -10.96        10.97 o                         
  -3   9   2         54.22         42.40        11.44 o                         
  -2   9   2         99.90         94.46         8.52 o                         
  -1   9   2        315.58        317.21        13.39 o                         
   0   9   2          3.03         -8.44         8.44 o                         
   1   9   2       1144.70       1104.29        37.52 o                         
   2   9   2        981.97        933.12        29.75 o                         
   3   9   2        650.76        629.61        22.15 o                         
   4   9   2        439.76        450.16        18.59 o                         
   5   9   2          5.72          0.07         7.62 o                         
   6   9   2        400.61        411.17        17.08 o                         
   7   9   2         16.33          1.64         9.99 o                         
   8   9   2        196.85        201.30        16.35 o                         
   9   9   2        183.68        169.09        17.89 o                         
  10   9   2          3.43         68.96        78.25 o                         
  11   9   2          7.94          8.70        10.57 o                         
  12   9   2          4.77          0.28        13.65 o                         
  13   9   2        153.09        141.39        13.72 o                         
 -13  10   2         85.43         47.69        14.55 o                         
 -12  10   2          2.46         15.88        11.88 o                         
 -11  10   2        127.06         98.13        25.93 o                         
 -10  10   2        106.04        119.80        23.04 o                         
  -9  10   2        420.48        460.90        25.81 o                         
  -8  10   2        806.98        827.07        35.15 o                         
  -7  10   2        476.93        491.48        24.54 o                         
  -6  10   2         23.23         44.96        21.33 o                         
  -5  10   2        422.42        453.02        23.65 o                         
  -4  10   2         48.36         32.86        11.97 o                         
  -3  10   2         97.33         75.16        10.24 o                         
  -2  10   2        915.96        886.67        35.55 o                         
  -1  10   2         28.94         15.46        13.73 o                         
   0  10   2         67.55         48.19        19.02 o                         
   1  10   2         82.59         77.14        19.59 o                         
   2  10   2         87.25         72.48        11.09 o                         
   3  10   2          7.48          7.28         8.46 o                         
   4  10   2          6.41         50.40        14.65 o                         
   5  10   2         16.96         10.01        10.97 o                         
   6  10   2        194.12        172.25        12.64 o                         
   7  10   2        106.49        118.33        28.48 o                         
   8  10   2        120.58        108.18        19.75 o                         
   9  10   2        132.11        122.95        13.35 o                         
  10  10   2         28.47         21.06        11.30 o                         
  11  10   2         26.85         43.06        16.12 o                         
  12  10   2          0.83         18.86        32.45 o                         
 -12  11   2          0.13        -20.60        25.18 o                         
 -11  11   2         48.22         57.50        19.19 o                         
 -10  11   2        425.44        403.41        22.58 o                         
  -9  11   2          7.33         26.77        33.21 o                         
  -8  11   2          0.30         16.54        14.39 o                         
  -7  11   2          0.83         21.02        12.65 o                         
  -6  11   2          4.03         15.66        12.75 o                         
  -5  11   2        324.48        327.89        21.58 o                         
  -4  11   2         28.20        129.16       123.13 o                         
  -3  11   2        135.28        201.20        29.76 o                         
  -2  11   2         60.19         81.22        45.09 o                         
  -1  11   2         99.55         96.37        19.63 o                         
   0  11   2        103.39         92.15        22.17 o                         
   1  11   2        801.06        749.27        33.53 o                         
   2  11   2        610.39        615.52        27.80 o                         
   3  11   2        278.47        306.69        21.26 o                         
   4  11   2        197.67        193.53        20.53 o                         
   5  11   2          2.27          7.59        15.33 o                         
   6  11   2         23.40         10.85        12.91 o                         
   7  11   2        313.56        336.71        19.26 o                         
   8  11   2         18.67          8.18        17.08 o                         
   9  11   2         30.96         41.44        15.29 o                         
  10  11   2          0.07         14.97        23.17 o                         
  11  11   2         51.08         35.93        33.73 o                         
 -10  12   2          1.37         30.40        28.41 o                         
  -9  12   2         22.13          9.27        16.71 o                         
  -8  12   2          3.09         22.88        14.41 o                         
  -7  12   2          6.94         85.50        55.06 o                         
  -6  12   2         19.69         30.74        25.12 o                         
  -5  12   2         14.22          9.81        17.46 o                         
  -4  12   2          0.01        -11.19        12.13 o                         
  -3  12   2         27.86         36.07        15.13 o                         
  -2  12   2        106.74        142.18        80.85 o                         
  -1  12   2          7.47        141.36        52.94 o                         
   0  12   2        687.88        705.74        37.54 o                         
   1  12   2        122.01        158.10        20.73 o                         
   2  12   2        403.75        459.78        26.17 o                         
   3  12   2        161.48        196.55        20.32 o                         
   4  12   2         31.99         15.60        16.50 o                         
   5  12   2         14.86         31.92        24.67 o                         
   6  12   2          3.12        108.93       100.57 o                         
   7  12   2         36.93         66.26        39.99 o                         
   8  12   2          8.47         54.30        45.37 o                         
   9  12   2         60.47         29.64        38.61 o                         
  -7  13   2         55.17         54.92        23.69 o                         
  -6  13   2         65.63        100.32        16.41 o                         
  -5  13   2        106.89        108.37        15.54 o                         
  -4  13   2         38.58         45.01        13.70 o                         
  -3  13   2          0.28        -11.82        14.83 o                         
  -2  13   2          9.80          2.41        12.79 o                         
  -1  13   2         66.29         71.55        20.48 o                         
   0  13   2          6.44          0.86        13.72 o                         
   1  13   2          0.24          8.48        14.67 o                         
   2  13   2          1.06         -0.87        16.09 o                         
   3  13   2         74.22         75.03        33.73 o                         
   4  13   2          0.70         -5.51         8.77 o                         
   5  13   2          0.87        -16.08        16.08 o                         
   6  13   2         10.86         19.58        40.62 o                         
  -2  14   2         35.52         46.44        22.70 o                         
  -1  14   2         16.37         15.02        21.21 o                         
   0  14   2          0.73         23.21        20.42 o                         
   1  14   2          1.07         30.04        31.20 o                         
 -19   1   3         21.41         39.06        22.17 o                         
 -18   1   3         50.79         74.41        12.52 o                         
 -17   1   3        503.78        521.92        29.70 o                         
 -16   1   3        133.65        132.57        12.15 o                         
 -15   1   3         23.63         21.84        10.41 o                         
 -14   1   3         17.60         26.80        11.90 o                         
 -13   1   3        471.37        472.23        19.35 o                         
 -12   1   3         10.97          9.79         7.40 o                         
 -11   1   3        453.52        441.20        16.34 o                         
 -10   1   3        505.34        504.24        17.40 o                         
  -9   1   3        103.01        100.97         6.36 o                         
  -8   1   3          4.19          2.80         5.30 o                         
  -7   1   3         41.67         48.74        11.39 o                         
  -6   1   3       3211.40       3298.15       220.44 o                         
  -5   1   3       1486.30       1534.29        77.37 o                         
  -4   1   3        247.66        241.07        15.82 o                         
  -3   1   3         14.85         29.10         7.64 o                         
  -2   1   3        201.37        150.75         9.67 o                         
  -1   1   3        201.49        182.84         9.12 o                         
   0   1   3      14157.04      13642.04       603.45 o                         
   1   1   3      15427.24      15176.63       636.54 o                         
   2   1   3      33754.79      34894.78      1748.86 o                         
   3   1   3       4015.66       3890.41       211.52 o                         
   4   1   3       2069.52       1981.34       108.53 o                         
   5   1   3       1518.10       1504.00        82.51 o                         
   6   1   3        319.48        297.86        14.84 o                         
   7   1   3       2297.61       2224.22        77.64 o                         
   8   1   3       1155.51       1130.39        37.08 o                         
   9   1   3        149.39        158.06         8.87 o                         
  10   1   3         19.34         30.86         7.36 o                         
  11   1   3        308.23        312.11        14.31 o                         
  12   1   3          6.10         10.78         9.55 o                         
  13   1   3        176.09        159.45        11.66 o                         
  14   1   3        171.73        172.44        13.91 o                         
  15   1   3        376.14        384.76        27.87 o                         
  16   1   3         56.58         47.64        15.39 o                         
  17   1   3         32.46         21.86        13.08 o                         
 -19   2   3          1.21        -21.59        25.12 o                         
 -18   2   3          0.11         -3.50        14.10 o                         
 -17   2   3        128.94        140.84        13.66 o                         
 -16   2   3        213.39        257.28        16.06 o                         
 -15   2   3         97.63        133.21        12.09 o                         
 -14   2   3        552.28        557.08        23.36 o                         
 -13   2   3         36.77         28.14        11.49 o                         
 -12   2   3        402.07        425.45        16.56 o                         
 -11   2   3         50.67         53.80         6.67 o                         
 -10   2   3        319.95        362.30        13.88 o                         
  -9   2   3        243.31        228.46         9.27 o                         
  -8   2   3       1627.96       1629.41        49.12 o                         
  -7   2   3         97.69         95.54         6.20 o                         
  -6   2   3        290.52        320.48        21.38 o                         
  -5   2   3        807.22        839.73        42.72 o                         
  -4   2   3        432.89        448.14        26.51 o                         
  -3   2   3         63.75         37.65         7.84 o                         
  -2   2   3        473.27        455.78        25.26 o                         
  -1   2   3       7200.44       6725.00       337.72 o                         
   0   2   3        629.71        578.34        25.14 o                         
   1   2   3      10216.90       9793.74       459.79 o                         
   2   2   3       4615.97       4365.65       193.34 o                         
   3   2   3       1879.86       1716.63        86.98 o                         
   4   2   3        359.54        349.20        22.04 o                         
   5   2   3       1940.08       1947.96        99.90 o                         
   6   2   3        134.20        145.95         8.55 o                         
   7   2   3       6624.67       6586.17       206.72 o                         
   8   2   3          5.20          5.80         6.40 o                         
   9   2   3       4733.67       4972.75       166.34 o                         
  10   2   3        124.32        107.45         9.01 o                         
  11   2   3         94.09        104.81         9.25 o                         
  12   2   3        109.20        100.21        12.98 o                         
  13   2   3          4.51          7.53        10.25 o                         
  14   2   3         71.75         51.35        11.07 o                         
  15   2   3         53.58         43.71        10.31 o                         
  16   2   3       1053.28       1181.63        72.52 o                         
  17   2   3         25.05         16.34        12.95 o                         
 -18   3   3        169.86        143.92        21.42 o                         
 -17   3   3        364.16        394.95        22.51 o                         
 -16   3   3        121.86        127.56        13.24 o                         
 -15   3   3         22.41         22.44        11.18 o                         
 -14   3   3         23.89         22.86         9.61 o                         
 -13   3   3         33.24         24.71         8.96 o                         
 -12   3   3         57.57         44.68         8.23 o                         
 -11   3   3         15.68         17.40         6.26 o                         
 -10   3   3       1365.46       1396.36        42.27 o                         
  -9   3   3        658.42        666.88        22.38 o                         
  -8   3   3       1239.67       1295.60        37.77 o                         
  -7   3   3       2959.28       3133.47        92.41 o                         
  -6   3   3         78.74         67.49        12.26 o                         
  -5   3   3       4075.23       4181.69       208.96 o                         
  -4   3   3         83.46         82.91        10.24 o                         
  -3   3   3         12.46          7.39         7.09 o                         
  -2   3   3          4.24         10.84         6.83 o                         
  -1   3   3        150.07        165.39         9.87 o                         
   0   3   3        731.38        684.86        34.92 o                         
   1   3   3        424.81        463.62        23.34 o                         
   2   3   3        371.41        364.14        18.69 o                         
   3   3   3        453.45        498.73        24.97 o                         
   4   3   3        352.29        356.40        21.29 o                         
   5   3   3       1015.81       1008.35        36.99 o                         
   6   3   3        302.86        357.94        12.57 o                         
   7   3   3       2351.16       2360.20        69.64 o                         
   8   3   3         19.71         19.73         6.46 o                         
   9   3   3        387.90        395.75        19.18 o                         
  10   3   3          7.59          4.31         7.62 o                         
  11   3   3          1.55          0.66         8.29 o                         
  12   3   3        148.08        168.24        11.55 o                         
  13   3   3        109.04        108.52        14.20 o                         
  14   3   3        367.25        316.26        22.30 o                         
  15   3   3         31.18         35.52        10.25 o                         
  16   3   3          0.00         -3.09        10.87 o                         
  17   3   3         43.35         29.40        14.77 o                         
 -18   4   3         17.73         16.47        20.43 o                         
 -17   4   3        213.69        205.29        19.09 o                         
 -16   4   3         64.39         50.69        12.39 o                         
 -15   4   3         20.22         18.98        11.55 o                         
 -14   4   3        199.95        174.54        13.48 o                         
 -13   4   3        176.83        205.45        13.67 o                         
 -12   4   3        677.82        728.30        26.69 o                         
 -11   4   3       1028.62       1078.66        35.60 o                         
 -10   4   3        977.66        990.90        34.32 o                         
  -9   4   3       2958.54       2965.43        88.56 o                         
  -8   4   3          4.29          0.84         5.18 o                         
  -7   4   3         93.85         80.28         5.23 o                         
  -6   4   3       2296.47       2310.47        79.81 o                         
  -5   4   3        657.69        653.12        25.39 o                         
  -4   4   3        495.05        585.49        32.68 o                         
  -3   4   3       4992.91       4951.11       249.28 o                         
  -2   4   3       2911.67       2605.21       132.41 o                         
  -1   4   3        461.19        401.70        20.29 o                         
   0   4   3         25.12         11.67         3.45 o                         
   1   4   3          0.14          4.19         9.27 o                         
   2   4   3       1436.86       1428.40        72.38 o                         
   3   4   3        159.28        182.24         9.55 o                         
   4   4   3       2872.84       2740.95        82.18 o                         
   5   4   3        877.37        910.36        25.66 o                         
   6   4   3         23.25         11.96         4.98 o                         
   7   4   3        332.61        374.68        12.76 o                         
   8   4   3        105.27         96.03         8.93 o                         
   9   4   3        495.01        506.62        18.66 o                         
  10   4   3       1213.88       1170.92        41.03 o                         
  11   4   3        636.83        625.90        30.12 o                         
  12   4   3        209.63        214.52        12.14 o                         
  13   4   3         82.89         67.72         9.72 o                         
  14   4   3        252.94        233.72        14.69 o                         
  15   4   3          6.97          0.85        10.30 o                         
  16   4   3        476.28        352.90        25.44 o                         
  17   4   3        279.82        253.90        45.90 o                         
 -18   5   3         74.48         19.09        22.74 o                         
 -17   5   3          5.41         15.88        25.72 o                         
 -16   5   3        101.45         92.09        19.24 o                         
 -15   5   3          7.08         -3.41        11.64 o                         
 -14   5   3        368.47        401.11        20.71 o                         
 -13   5   3        132.55        133.99        11.70 o                         
 -12   5   3        303.36        280.11        18.75 o                         
 -11   5   3         18.39          8.08         7.50 o                         
 -10   5   3        227.37        240.95        11.95 o                         
  -9   5   3        434.66        424.77        15.09 o                         
  -8   5   3          8.62         16.60         6.07 o                         
  -7   5   3        262.27        270.38         9.88 o                         
  -6   5   3        404.81        450.90        14.74 o                         
  -5   5   3        154.40        163.36         8.38 o                         
  -4   5   3        145.76        152.45         8.41 o                         
  -3   5   3        197.51        262.36        10.91 o                         
  -2   5   3       2729.75       2823.88        92.07 o                         
  -1   5   3        207.43        199.88         9.23 o                         
   0   5   3        117.08        144.67         8.13 o                         
   1   5   3       1974.97       1847.76        58.98 o                         
   2   5   3         20.65         29.29         4.62 o                         
   3   5   3        326.51        370.41        12.25 o                         
   4   5   3        132.90        163.21         6.99 o                         
   5   5   3        206.15        226.91         8.97 o                         
   6   5   3        503.41        496.54        15.35 o                         
   7   5   3          4.30          1.77         5.68 o                         
   8   5   3        196.86        197.10        11.56 o                         
   9   5   3         89.75         75.92         7.55 o                         
  10   5   3        341.14        332.81        14.38 o                         
  11   5   3        143.52        128.61         9.51 o                         
  12   5   3        292.64        285.61        14.18 o                         
  13   5   3          4.60          8.21        38.01 o                         
  14   5   3        193.95        212.45        12.33 o                         
  15   5   3         29.44         16.34        10.64 o                         
  16   5   3         45.83         49.43        14.33 o                         
 -17   6   3        209.70        183.05        17.61 o                         
 -16   6   3         91.30        119.84        27.57 o                         
 -15   6   3          0.98         -4.87        13.37 o                         
 -14   6   3        188.70        209.32        17.05 o                         
 -13   6   3        308.30        342.32        18.86 o                         
 -12   6   3         20.28         25.24        10.73 o                         
 -11   6   3        294.38        325.43        17.62 o                         
 -10   6   3         40.30         73.18        13.47 o                         
  -9   6   3         70.88         59.52         7.97 o                         
  -8   6   3        110.66        117.89        10.04 o                         
  -7   6   3       1438.58       1488.35        46.72 o                         
  -6   6   3        183.76        201.37         8.68 o                         
  -5   6   3          7.39          8.08         5.02 o                         
  -4   6   3        925.69       1023.16        30.66 o                         
  -3   6   3       1970.74       1953.67        58.16 o                         
  -2   6   3        628.73        586.13        19.23 o                         
  -1   6   3        297.70        347.90        11.85 o                         
   0   6   3        122.70        127.41         6.26 o                         
   1   6   3        148.12        197.89         7.98 o                         
   2   6   3          1.05         -0.40         4.67 o                         
   3   6   3       1039.63        965.46        26.35 o                         
   4   6   3        126.98        154.09         7.09 o                         
   5   6   3          9.53         -4.15         7.78 o                         
   6   6   3        559.69        545.50        17.26 o                         
   7   6   3        246.88        264.79        11.01 o                         
   8   6   3        239.53        255.10        12.11 o                         
   9   6   3        421.20        442.69        18.61 o                         
  10   6   3          8.39          1.20        11.76 o                         
  11   6   3          0.34          3.59        15.05 o                         
  12   6   3         88.22         82.54        11.12 o                         
  14   6   3          1.96         -6.63        10.14 o                         
  15   6   3          0.26          2.14        10.08 o                         
  16   6   3        577.41        325.83        55.19 o                         
 -16   7   3          0.04         30.84        34.10 o                         
 -15   7   3        184.36        166.13        20.40 o                         
 -14   7   3          9.95         17.26        15.58 o                         
 -13   7   3        724.06        695.77        33.55 o                         
 -12   7   3         32.64         34.90        11.64 o                         
 -11   7   3        254.41        267.37        21.81 o                         
 -10   7   3        860.58        810.91        35.73 o                         
  -9   7   3        127.81        159.54        16.66 o                         
  -8   7   3          0.49         60.84        16.74 o                         
  -7   7   3        777.84        759.12        31.60 o                         
  -6   7   3        523.65        498.18        18.61 o                         
  -5   7   3         84.73         99.23         7.89 o                         
  -4   7   3         80.44         72.62         6.42 o                         
  -3   7   3        269.17        318.53        10.84 o                         
  -2   7   3        984.39       1023.14        29.16 o                         
  -1   7   3        429.29        452.28        13.99 o                         
   0   7   3       1137.93       1060.08        30.07 o                         
   1   7   3        311.43        345.19        11.15 o                         
   2   7   3       2801.59       2765.94        76.03 o                         
   3   7   3        461.86        504.17        17.59 o                         
   4   7   3        542.27        582.16        21.17 o                         
   5   7   3        455.25        532.10        18.26 o                         
   6   7   3        459.59        463.68        16.88 o                         
   7   7   3         82.38         78.20        10.31 o                         
   8   7   3        818.29        745.86        36.05 o                         
   9   7   3        435.46        448.18        19.29 o                         
  10   7   3         17.73         33.53        23.50 o                         
  11   7   3          6.96          7.35         9.60 o                         
  12   7   3         78.10         85.06        10.82 o                         
  13   7   3        181.70        203.78        14.73 o                         
  14   7   3         45.25         57.29        10.02 o                         
  15   7   3          0.25          6.15        16.08 o                         
 -15   8   3         17.23         19.22        19.28 o                         
 -14   8   3        207.44        175.37        25.49 o                         
 -13   8   3         49.09         39.24        11.55 o                         
 -12   8   3        105.22         79.42        12.19 o                         
 -11   8   3         79.57         78.62        12.10 o                         
 -10   8   3         60.64        292.64        68.33 o                         
  -9   8   3        123.35        155.80        20.51 o                         
  -8   8   3       1005.24        965.94        41.88 o                         
  -7   8   3         13.11         16.65         9.53 o                         
  -6   8   3       1367.19       1443.65        46.53 o                         
  -5   8   3        127.54        156.40         9.47 o                         
  -4   8   3        105.85        106.74         7.94 o                         
  -3   8   3         30.36         32.19         8.45 o                         
  -2   8   3         53.09         62.96        10.24 o                         
  -1   8   3        649.19        692.42        23.27 o                         
   0   8   3         16.13         19.80         6.51 o                         
   1   8   3         35.74         29.84         7.11 o                         
   2   8   3        145.21        136.54         8.19 o                         
   3   8   3         14.54         12.77         6.64 o                         
   4   8   3         19.51         16.75         7.10 o                         
   5   8   3         49.06         48.16         6.31 o                         
   6   8   3         56.63         64.05        10.16 o                         
   7   8   3         20.92         17.61         8.71 o                         
   8   8   3       1321.82       1351.06        54.66 o                         
   9   8   3        246.19        253.39        13.16 o                         
  10   8   3        558.76        561.04        25.59 o                         
  11   8   3          8.08         11.35        10.67 o                         
  12   8   3         14.18         26.67        10.26 o                         
  13   8   3        364.00        317.14        19.28 o                         
  14   8   3        182.07        128.83        15.45 o                         
 -14   9   3        133.70        123.11        19.55 o                         
 -13   9   3         77.23         88.42        16.16 o                         
 -12   9   3         21.78         42.88        12.02 o                         
 -11   9   3         36.42         35.24        10.81 o                         
 -10   9   3        417.69        447.75        32.11 o                         
  -9   9   3         79.32        172.73        25.85 o                         
  -8   9   3        791.46        799.94        35.74 o                         
  -7   9   3       1681.12       1577.36        50.76 o                         
  -6   9   3         20.52         94.26        27.02 o                         
  -5   9   3       2216.20       2154.88        72.40 o                         
  -4   9   3         21.86         33.36        11.54 o                         
  -3   9   3         89.29         78.14        12.39 o                         
  -2   9   3        285.92        278.01        12.82 o                         
  -1   9   3         77.62         95.16        10.99 o                         
   0   9   3         29.72         21.47         8.77 o                         
   1   9   3          3.77          1.54         7.01 o                         
   2   9   3       2121.87       2048.13        61.99 o                         
   3   9   3         11.69         25.64        10.32 o                         
   4   9   3         84.28         71.64         9.21 o                         
   5   9   3         17.15         13.25         9.92 o                         
   6   9   3        232.02        205.64        11.94 o                         
   7   9   3        197.81        213.24        17.29 o                         
   8   9   3         67.86         70.02        72.26 o                         
   9   9   3         51.44         61.26        10.69 o                         
  10   9   3        356.39        361.66        19.37 o                         
  11   9   3         20.48          7.80        10.70 o                         
  12   9   3         38.31         41.24        10.65 o                         
  13   9   3        107.68         90.73        16.64 o                         
 -13  10   3         62.52         47.92        20.22 o                         
 -12  10   3         68.02         76.88        16.58 o                         
 -11  10   3          0.57         21.34        14.86 o                         
 -10  10   3        308.90        273.82        23.14 o                         
  -9  10   3        145.75        149.98        20.94 o                         
  -8  10   3         23.15        119.92        21.34 o                         
  -7  10   3         94.83        200.28       118.36 o                         
  -6  10   3        191.02        185.28        24.64 o                         
  -5  10   3          4.03          3.07        15.55 o                         
  -4  10   3          0.57          4.36        10.53 o                         
  -3  10   3         42.90         30.26        34.81 o                         
  -2  10   3        596.22        593.99        24.71 o                         
  -1  10   3         37.00         29.86        12.53 o                         
   0  10   3        626.36        629.35        22.61 o                         
   1  10   3          1.47          9.15        10.24 o                         
   2  10   3        619.55        588.36        27.67 o                         
   3  10   3          2.53         -5.48        11.28 o                         
   4  10   3         22.00          7.61        14.21 o                         
   5  10   3        175.43        177.36        11.82 o                         
   6  10   3         33.56         27.84        14.17 o                         
   7  10   3         27.20         74.40        49.83 o                         
   8  10   3          8.97         22.03        22.02 o                         
   9  10   3         28.24         60.73        13.84 o                         
  10  10   3        264.68        284.61        18.65 o                         
  11  10   3        166.28        166.68        20.69 o                         
  12  10   3        124.43         92.47        67.51 o                         
 -12  11   3         25.63         -1.75        44.37 o                         
 -11  11   3          7.91          4.27        12.78 o                         
 -10  11   3          7.79         -4.84        27.81 o                         
  -9  11   3         85.55         72.75        29.26 o                         
  -8  11   3        172.30        163.35        13.79 o                         
  -7  11   3          7.00         59.75        21.78 o                         
  -6  11   3         50.80         77.37        20.05 o                         
  -5  11   3        121.98        119.86        17.40 o                         
  -4  11   3          2.16         -8.71        16.62 o                         
  -3  11   3         21.89        -15.60        25.01 o                         
  -2  11   3         12.58         -7.95        25.63 o                         
  -1  11   3          1.07          0.27        83.48 o                         
   0  11   3        172.00        162.75        26.08 o                         
   1  11   3         27.12          9.48        22.89 o                         
   2  11   3        164.04        145.45        22.71 o                         
   3  11   3        106.80        130.52        27.33 o                         
   4  11   3        628.54        613.99        27.32 o                         
   5  11   3         29.66         36.50        15.41 o                         
   6  11   3          2.45          8.06        14.87 o                         
   7  11   3         37.05         39.75        23.41 o                         
   8  11   3          9.77         20.66        13.76 o                         
   9  11   3          0.25          2.80        12.52 o                         
  10  11   3         76.75         56.23        20.44 o                         
  -9  12   3          0.16          9.08        14.70 o                         
  -8  12   3        240.79        243.10        31.26 o                         
  -7  12   3         65.42         90.89        19.49 o                         
  -6  12   3          3.29         10.09        12.94 o                         
  -5  12   3          1.39         -9.91         9.91 o                         
  -4  12   3         86.30         40.93        19.86 o                         
  -3  12   3        116.65        112.83        27.03 o                         
  -2  12   3        111.45         95.80        23.11 o                         
  -1  12   3         75.30         47.47        23.98 o                         
   0  12   3         42.67         22.68        27.25 o                         
   1  12   3         15.93         -0.63        20.25 o                         
   2  12   3          4.87        -16.63        28.84 o                         
   3  12   3        185.59        177.57        26.31 o                         
   4  12   3        331.74        307.24        30.51 o                         
   5  12   3         27.91         15.75        19.29 o                         
   6  12   3        130.25         96.30        16.10 o                         
   7  12   3         32.47         39.10        25.11 o                         
   8  12   3          2.75        -10.95        24.12 o                         
  -7  13   3         48.71         45.74        41.76 o                         
  -6  13   3          3.38          6.18        17.62 o                         
  -5  13   3          0.26          3.16        15.16 o                         
  -4  13   3         26.76         33.57        14.91 o                         
  -3  13   3          0.66         13.88        15.63 o                         
  -2  13   3         31.55         42.18        13.70 o                         
  -1  13   3          0.87         -0.79        12.05 o                         
   0  13   3         47.63         44.26        15.18 o                         
   1  13   3        129.32        133.12        15.60 o                         
   2  13   3         64.25         43.92        19.20 o                         
   3  13   3         22.32         -9.55        30.57 o                         
   4  13   3        190.35        167.34        37.88 o                         
   5  13   3         29.24          2.76        31.25 o                         
 -19   0   4         27.83         14.72        33.53 o                         
 -18   0   4         15.35         -0.78        16.56 o                         
 -17   0   4        507.71        602.96        39.37 o                         
 -16   0   4        160.91        137.05        16.96 o                         
 -15   0   4        183.92        178.08        32.21 o                         
 -14   0   4       1696.07       1585.78        89.39 o                         
 -13   0   4        172.75        173.43        18.96 o                         
 -12   0   4        892.98        893.96        45.55 o                         
 -11   0   4          7.47         11.98         8.79 o                         
 -10   0   4       3168.80       3238.21       131.20 o                         
  -9   0   4       2401.94       2567.99        98.98 o                         
  -8   0   4       5919.35       6325.08       253.39 o                         
  -7   0   4        172.50        222.64        13.11 o                         
  -6   0   4         45.87         33.72        12.84 o                         
  -5   0   4       3320.53       3663.27       242.00 o                         
  -4   0   4         87.04        124.05        12.72 o                         
  -3   0   4         14.93         23.15        12.02 o                         
  -2   0   4       4550.86       3988.17       306.48 o                         
  -1   0   4        282.67        241.01        15.11 o                         
   0   0   4      23757.26      24527.97      1328.16 o                         
   1   0   4          1.40          1.60         8.04 o                         
   2   0   4      25762.89      26132.23      1549.84 o                         
   3   0   4       1847.66       1856.09       143.25 o                         
   4   0   4         14.27        -15.55        30.71 o                         
   5   0   4       2882.96       2701.78       162.32 o                         
   6   0   4       3102.04       2960.04       140.51 o                         
   7   0   4       1609.17       1590.47        67.85 o                         
   8   0   4        456.39        443.12        20.53 o                         
   9   0   4       1093.99       1034.31        50.92 o                         
  10   0   4       1352.53       1360.44        59.91 o                         
  11   0   4         54.62         69.94        13.12 o                         
  12   0   4        577.73        629.98        35.34 o                         
  13   0   4         77.64         73.44        13.51 o                         
  14   0   4        492.63        511.48        49.96 o                         
  15   0   4        193.44        206.63        25.86 o                         
  16   0   4         24.50         37.75        16.88 o                         
  17   0   4          9.88          1.36        20.20 o                         
 -19   1   4        132.88         49.99        25.37 o                         
 -18   1   4        198.84        190.80        22.06 o                         
 -17   1   4        143.48        152.54        13.49 o                         
 -16   1   4        195.16        224.49        13.74 o                         
 -15   1   4        639.20        687.75        29.10 o                         
 -14   1   4        349.16        345.62        19.20 o                         
 -13   1   4        198.60        193.64        14.14 o                         
 -12   1   4          9.45         22.79         6.90 o                         
 -11   1   4       1177.62       1213.08        38.03 o                         
 -10   1   4        148.12        166.22         8.71 o                         
  -9   1   4        618.14        648.86        19.70 o                         
  -8   1   4        156.79        174.93         6.98 o                         
  -7   1   4        183.49        158.71         7.17 o                         
  -6   1   4        439.48        471.34        26.66 o                         
  -5   1   4         22.33         27.27        10.36 o                         
  -4   1   4          4.38          6.65         7.45 o                         
  -3   1   4        446.10        521.15        30.17 o                         
  -2   1   4         39.07         42.72         6.17 o                         
  -1   1   4       5478.45       4946.67       198.11 o                         
   0   1   4        110.98        121.90         8.12 o                         
   1   1   4         66.23         50.27         7.47 o                         
   2   1   4        508.38        435.48        20.93 o                         
   3   1   4        960.18        956.64        43.64 o                         
   4   1   4        573.24        533.89        33.43 o                         
   5   1   4        120.02        144.68         8.92 o                         
   6   1   4       1062.06       1004.06        35.93 o                         
   7   1   4        173.53        192.84         8.75 o                         
   8   1   4         58.42         59.65         6.52 o                         
   9   1   4          0.03          6.53         7.00 o                         
  10   1   4          0.56         -0.16         7.35 o                         
  11   1   4        303.59        331.22        14.37 o                         
  12   1   4        120.04        124.30         9.39 o                         
  13   1   4        251.36        276.53        14.58 o                         
  14   1   4         18.22         21.55        12.95 o                         
  15   1   4          0.40         23.88        12.30 o                         
  16   1   4        117.84        129.58        14.83 o                         
  17   1   4         94.03         79.11        14.88 o                         
 -19   2   4         29.92         39.24        44.69 o                         
 -18   2   4         46.62         49.77        12.29 o                         
 -17   2   4         97.22        104.89        12.85 o                         
 -16   2   4         11.68         -0.36        13.64 o                         
 -15   2   4         16.46         29.44        10.01 o                         
 -14   2   4        127.79        119.57        10.11 o                         
 -13   2   4        820.54        806.10        34.15 o                         
 -12   2   4         29.53         51.34         7.23 o                         
 -11   2   4        687.31        711.92        24.10 o                         
 -10   2   4        102.34        132.42         7.84 o                         
  -9   2   4        112.57        139.65         6.51 o                         
  -8   2   4        945.75       1031.83        28.72 o                         
  -7   2   4       1194.46       1242.12        36.97 o                         
  -6   2   4        506.23        549.74        20.97 o                         
  -5   2   4       2181.59       2253.66       113.59 o                         
  -4   2   4         56.83         81.25         8.68 o                         
  -3   2   4        469.15        570.76        27.80 o                         
  -2   2   4       2736.74       2525.14       112.03 o                         
  -1   2   4          1.76          0.70         6.57 o                         
   0   2   4        344.85        373.48        17.22 o                         
   1   2   4        905.27        833.99        37.99 o                         
   2   2   4          3.28         15.38         6.62 o                         
   3   2   4        614.93        596.28        29.70 o                         
   4   2   4       1201.72       1153.84        52.67 o                         
   5   2   4       1350.43       1323.59        50.16 o                         
   6   2   4        104.63        124.38         6.60 o                         
   7   2   4        179.24        197.40         8.96 o                         
   8   2   4        312.89        298.93        12.35 o                         
   9   2   4        122.54        106.43         8.77 o                         
  10   2   4       3074.36       3102.44       101.40 o                         
  11   2   4        180.96        187.28        10.62 o                         
  12   2   4        269.10        273.03        13.49 o                         
  13   2   4         62.58         67.88         9.47 o                         
  14   2   4        107.42        127.83        11.86 o                         
  15   2   4         27.74         21.53        12.30 o                         
  16   2   4        320.20        319.68        27.10 o                         
  17   2   4          3.18          9.84        13.43 o                         
 -18   3   4         20.53         18.76        16.50 o                         
 -17   3   4        126.60        150.42        16.78 o                         
 -16   3   4        184.40        181.32        14.56 o                         
 -15   3   4         41.69         51.01        13.73 o                         
 -14   3   4        947.22        942.63        41.84 o                         
 -13   3   4         34.23         24.23        10.32 o                         
 -12   3   4        219.98        222.61        10.96 o                         
 -11   3   4       1690.13       1679.46        56.67 o                         
 -10   3   4         83.12         86.77         7.28 o                         
  -9   3   4         57.54         84.15         6.43 o                         
  -8   3   4        337.61        370.92        11.96 o                         
  -7   3   4        686.99        678.42        21.51 o                         
  -6   3   4        691.07        704.79        25.07 o                         
  -5   3   4        912.50        883.11        33.44 o                         
  -4   3   4          6.20         -0.12         9.00 o                         
  -3   3   4       2559.06       2483.33       125.43 o                         
  -2   3   4         25.90         28.68         7.01 o                         
  -1   3   4        504.27        469.73        22.57 o                         
   0   3   4       1498.14       1438.03        60.99 o                         
   1   3   4       1666.05       1566.96        74.26 o                         
   2   3   4          1.88         -0.39         6.26 o                         
   3   3   4         41.18         38.74         6.19 o                         
   4   3   4        683.48        691.41        21.41 o                         
   5   3   4        985.95        958.40        28.95 o                         
   6   3   4       1870.87       1909.92        54.01 o                         
   7   3   4        790.63        807.70        23.81 o                         
   8   3   4       1845.48       1815.00        53.92 o                         
   9   3   4         99.45        104.33         7.55 o                         
  10   3   4        527.93        560.14        20.78 o                         
  11   3   4        132.77        139.30        15.71 o                         
  12   3   4        124.65        108.85         9.15 o                         
  13   3   4        126.79        122.83        10.99 o                         
  14   3   4        237.07        222.20        15.63 o                         
  15   3   4        222.81        191.75        14.38 o                         
  16   3   4        355.82        298.24        28.48 o                         
 -18   4   4         27.90          4.21        16.86 o                         
 -17   4   4         24.40         30.84        12.89 o                         
 -16   4   4        119.23        119.41        13.44 o                         
 -15   4   4        190.13        183.34        13.75 o                         
 -14   4   4        281.63        323.64        18.04 o                         
 -13   4   4         46.74         45.66         9.07 o                         
 -12   4   4          1.28         -5.33        11.01 o                         
 -11   4   4        264.57        263.64        12.31 o                         
 -10   4   4        450.48        450.54        16.87 o                         
  -9   4   4         80.56         97.96         7.44 o                         
  -8   4   4        180.66        179.48         8.53 o                         
  -7   4   4       1011.48       1068.02        32.39 o                         
  -6   4   4        336.86        375.19        12.49 o                         
  -5   4   4       3081.26       3153.32       101.65 o                         
  -4   4   4         80.81        102.98         6.92 o                         
  -3   4   4       1849.73       1862.20        62.89 o                         
  -2   4   4          5.25          4.71         6.30 o                         
  -1   4   4         20.81         17.10         6.38 o                         
   0   4   4         55.09         62.48         7.42 o                         
   1   4   4       1531.39       1549.70        52.15 o                         
   2   4   4         14.40          9.09         4.61 o                         
   3   4   4       1651.16       1640.05        46.59 o                         
   4   4   4        545.10        546.67        16.99 o                         
   5   4   4        648.52        661.69        19.38 o                         
   6   4   4        658.28        656.59        19.52 o                         
   7   4   4         92.53        107.18         6.47 o                         
   8   4   4        603.93        629.27        19.02 o                         
   9   4   4        961.26        955.90        30.55 o                         
  10   4   4        136.36        133.31        14.95 o                         
  11   4   4        430.48        418.57        17.26 o                         
  12   4   4         17.68         17.03        13.86 o                         
  13   4   4         21.94         12.59        10.01 o                         
  14   4   4        360.22        342.37        21.14 o                         
  15   4   4         39.72         41.22        11.72 o                         
  16   4   4        154.45        132.66        15.17 o                         
 -17   5   4         16.55         14.09        19.73 o                         
 -16   5   4          9.22         18.07        14.18 o                         
 -15   5   4          2.42         31.67        14.44 o                         
 -14   5   4          6.46          9.22        13.28 o                         
 -13   5   4        185.91        180.92        11.79 o                         
 -12   5   4        308.81        341.63        15.79 o                         
 -11   5   4        612.24        586.29        24.14 o                         
 -10   5   4        263.92        231.87        11.75 o                         
  -9   5   4        142.11        164.32         9.00 o                         
  -8   5   4        134.06        117.21         7.72 o                         
  -7   5   4       1298.17       1194.97        34.48 o                         
  -6   5   4        491.14        501.09        16.25 o                         
  -5   5   4        550.15        529.43        16.46 o                         
  -4   5   4        155.17        206.94         8.73 o                         
  -3   5   4       1589.63       1552.41        47.24 o                         
  -2   5   4          9.98         20.99         5.14 o                         
  -1   5   4        229.32        229.87        10.96 o                         
   0   5   4        276.39        250.18         9.66 o                         
   1   5   4       1761.59       1668.33        46.98 o                         
   2   5   4        716.72        719.26        20.56 o                         
   3   5   4       1678.01       1718.01        46.02 o                         
   4   5   4          8.76          3.50         4.77 o                         
   5   5   4         18.75         29.48         5.49 o                         
   6   5   4         21.99         26.75         6.15 o                         
   7   5   4       1585.79       1670.76        47.33 o                         
   8   5   4        137.94        137.95         8.45 o                         
   9   5   4         96.47        110.70         8.62 o                         
  10   5   4          1.56        -11.14        11.14 o                         
  11   5   4          7.62         -5.58         8.64 o                         
  12   5   4         49.34        106.62        34.80 o                         
  13   5   4        562.67        584.20        27.06 o                         
  14   5   4        298.55        287.38        24.61 o                         
  15   5   4         78.98         86.81        18.74 o                         
  16   5   4        163.34        110.58        24.76 o                         
 -17   6   4         93.77         44.81        23.25 o                         
 -16   6   4         35.38         35.69        15.35 o                         
 -15   6   4          1.68         11.93        13.16 o                         
 -14   6   4         23.08         32.82        11.87 o                         
 -13   6   4        312.67        331.65        24.42 o                         
 -12   6   4        327.27        317.49        16.56 o                         
 -11   6   4        310.60        326.80        19.32 o                         
 -10   6   4       2309.21       2194.63        81.18 o                         
  -9   6   4         16.52         20.94         7.88 o                         
  -8   6   4          0.67          8.15         8.61 o                         
  -7   6   4         99.51         98.68         9.73 o                         
  -6   6   4         14.76         28.17         6.01 o                         
  -5   6   4        590.13        690.89        19.74 o                         
  -4   6   4        309.08        335.69        10.59 o                         
  -3   6   4        146.17        148.65         6.98 o                         
  -2   6   4       4242.21       4372.62       121.59 o                         
  -1   6   4          1.27         18.37         4.85 o                         
   0   6   4        749.17        786.63        22.05 o                         
   1   6   4        311.19        309.25        10.69 o                         
   2   6   4          0.78         -5.10         5.10 o                         
   3   6   4         78.17         72.91         5.82 o                         
   4   6   4        132.23        152.41         8.21 o                         
   5   6   4       1813.22       1879.85        50.66 o                         
   6   6   4         11.16         -4.56         8.77 o                         
   7   6   4        219.86        212.91        10.21 o                         
   8   6   4         96.03         83.88         8.64 o                         
   9   6   4        285.71        285.27        13.58 o                         
  10   6   4        704.26        690.07        26.53 o                         
  11   6   4         40.19         41.78         9.43 o                         
  12   6   4          0.30         55.20        31.72 o                         
  13   6   4          6.06         14.65         9.49 o                         
  14   6   4          6.55         -5.51        10.23 o                         
  15   6   4         18.80         28.45        14.40 o                         
 -16   7   4         34.71         34.91        19.44 o                         
 -15   7   4          3.41          6.79        15.17 o                         
 -14   7   4          2.44          6.78        13.70 o                         
 -13   7   4          6.08          9.10        12.61 o                         
 -12   7   4        702.74        745.95        37.66 o                         
 -11   7   4        136.03        161.15        21.38 o                         
 -10   7   4         15.87         -1.46        12.34 o                         
  -9   7   4        344.83        276.22        31.92 o                         
  -8   7   4         98.42        101.58        10.38 o                         
  -7   7   4        119.10        141.71        10.03 o                         
  -6   7   4         86.78         76.08         7.43 o                         
  -5   7   4          0.70          1.41         5.85 o                         
  -4   7   4        210.80        248.65         9.90 o                         
  -3   7   4         19.03         22.22         6.16 o                         
  -2   7   4        158.65        183.06         9.03 o                         
  -1   7   4         31.51         46.04         9.61 o                         
   0   7   4        106.44        123.35         7.07 o                         
   1   7   4        259.33        297.16        11.12 o                         
   2   7   4        452.51        489.44        15.47 o                         
   3   7   4          0.09         -5.30         5.30 o                         
   4   7   4         65.83         67.90         7.88 o                         
   5   7   4        891.52        875.00        27.82 o                         
   6   7   4        667.17        685.73        23.50 o                         
   7   7   4         41.45         46.38        14.52 o                         
   8   7   4          2.96         19.99        53.89 o                         
   9   7   4          3.28          2.97        11.95 o                         
  10   7   4        293.01        290.61        14.61 o                         
  11   7   4        243.07        254.71        14.78 o                         
  12   7   4          0.79         30.07        34.50 o                         
  13   7   4         36.97         43.28        11.38 o                         
  14   7   4         10.17         11.27        12.42 o                         
 -15   8   4          0.59          6.96        21.07 o                         
 -14   8   4         41.49         43.37        15.79 o                         
 -13   8   4        323.20        289.11        26.58 o                         
 -12   8   4         10.72        107.79        66.48 o                         
 -11   8   4          0.59        -11.26        27.61 o                         
 -10   8   4        177.32        274.46        35.64 o                         
  -9   8   4        272.25        275.17        20.98 o                         
  -8   8   4         79.15         51.07        19.50 o                         
  -7   8   4         72.70         89.80        13.40 o                         
  -6   8   4         38.82         56.31         8.58 o                         
  -5   8   4         35.29         37.76         9.23 o                         
  -4   8   4         23.18         10.73         6.86 o                         
  -3   8   4          1.41         -7.70         7.70 o                         
  -2   8   4        817.03        831.33        26.11 o                         
  -1   8   4         74.37        109.53         7.90 o                         
   0   8   4       1114.95       1111.96        32.52 o                         
   1   8   4          8.92          2.03         8.15 o                         
   2   8   4        394.20        415.24        15.20 o                         
   3   8   4        460.53        466.20        16.78 o                         
   4   8   4        174.76        207.94        10.80 o                         
   5   8   4         47.86         36.60        10.98 o                         
   6   8   4       1871.25       1859.13        65.37 o                         
   7   8   4         22.46         20.46        10.79 o                         
   8   8   4        788.76        823.11        33.14 o                         
   9   8   4         79.95         91.96        10.92 o                         
  10   8   4        145.21        154.19        11.90 o                         
  11   8   4         16.32          8.09        13.38 o                         
  12   8   4         10.22         14.49        12.13 o                         
  13   8   4          4.12          4.06        11.55 o                         
 -14   9   4         24.02         55.46        45.97 o                         
 -13   9   4         66.03         51.02        15.01 o                         
 -12   9   4          3.72          2.15        13.83 o                         
 -11   9   4          9.57         15.96        10.62 o                         
 -10   9   4         89.15        202.90        36.25 o                         
  -9   9   4        133.63        143.04        22.00 o                         
  -8   9   4        346.18        362.86        20.42 o                         
  -7   9   4        706.94        674.94        29.72 o                         
  -6   9   4       1147.71       1071.10        38.75 o                         
  -5   9   4          2.67          8.59         9.84 o                         
  -4   9   4       1063.87       1096.62        42.23 o                         
  -3   9   4         10.72          8.81         9.65 o                         
  -2   9   4        134.65        134.68        10.23 o                         
  -1   9   4        303.12        332.54        13.13 o                         
   0   9   4         95.24        106.72         9.84 o                         
   1   9   4          5.04          8.91        10.22 o                         
   2   9   4         23.94         17.76        10.41 o                         
   3   9   4        265.91        311.75        15.87 o                         
   4   9   4        104.53         79.11        10.27 o                         
   5   9   4        206.06        212.30        11.69 o                         
   6   9   4        320.67        289.61        14.14 o                         
   7   9   4         79.01         84.70        14.53 o                         
   8   9   4        136.10        136.14        12.72 o                         
   9   9   4          2.07         -2.33        10.34 o                         
  10   9   4         56.90         27.84        20.40 o                         
  11   9   4        168.53        706.28       143.36 o                         
  12   9   4         35.14         21.41        13.15 o                         
 -13  10   4        157.81        140.53        18.55 o                         
 -12  10   4        111.64        114.44        14.23 o                         
 -11  10   4         31.81         45.48        13.87 o                         
 -10  10   4         14.53         11.90        12.10 o                         
  -9  10   4          4.43        144.93        41.20 o                         
  -8  10   4         75.39         73.32        14.04 o                         
  -7  10   4       1018.46       1058.46        52.70 o                         
  -6  10   4        100.39         94.96        20.19 o                         
  -5  10   4       2218.01       2371.56        96.37 o                         
  -4  10   4          5.07          1.13        16.31 o                         
  -3  10   4        599.84        562.12        24.21 o                         
  -2  10   4        147.15        174.45        13.07 o                         
  -1  10   4         89.73         84.93        14.19 o                         
   0  10   4        129.57        121.89        15.33 o                         
   1  10   4        191.59        204.96        18.61 o                         
   2  10   4         77.70         85.15        14.83 o                         
   3  10   4          6.44         -3.48        12.97 o                         
   4  10   4          0.31         -6.78        15.84 o                         
   5  10   4         22.94         28.25        18.84 o                         
   6  10   4        367.84        385.82        21.45 o                         
   7  10   4        186.21        219.94        19.74 o                         
   8  10   4        146.18        178.65        14.47 o                         
   9  10   4         26.27         27.41        14.00 o                         
  10  10   4        168.13        181.79        15.13 o                         
  11  10   4          3.66         17.96        20.80 o                         
 -11  11   4         40.41         44.44        15.36 o                         
 -10  11   4          4.27          7.15        18.19 o                         
  -9  11   4         76.10         81.19        13.87 o                         
  -8  11   4          0.66         77.20        24.72 o                         
  -7  11   4        356.49        387.51        23.51 o                         
  -6  11   4        155.26        159.81        19.52 o                         
  -5  11   4        133.81        140.70        18.11 o                         
  -4  11   4         15.77          3.68        12.40 o                         
  -3  11   4         39.13          4.60        28.24 o                         
  -2  11   4          0.53        -16.69        16.69 o                         
  -1  11   4          0.10        -16.87        16.87 o                         
   0  11   4          3.25        -19.07        19.07 o                         
   1  11   4        696.47        856.22        42.83 o                         
   2  11   4          5.43        -14.57        14.57 o                         
   3  11   4        145.03        133.46        12.88 o                         
   4  11   4         98.40         79.95        12.27 o                         
   5  11   4          1.24         -0.49        11.51 o                         
   6  11   4          0.55        -16.31        21.51 o                         
   7  11   4         55.25         67.56        15.44 o                         
   8  11   4          3.88          8.70        20.06 o                         
   9  11   4         57.76         40.29        16.93 o                         
  -9  12   4         16.08         20.97        17.84 o                         
  -8  12   4          5.31         16.61        21.48 o                         
  -7  12   4          8.58         13.67        16.15 o                         
  -6  12   4         13.99         26.71        22.15 o                         
  -5  12   4         91.76         65.67        26.48 o                         
  -4  12   4         18.46        -10.64        24.21 o                         
  -3  12   4         56.64          4.04        22.15 o                         
  -2  12   4          3.80        -13.86        13.86 o                         
  -1  12   4         18.94          0.89        18.62 o                         
   0  12   4        105.11        121.53        24.59 o                         
   1  12   4         40.56         13.88        12.72 o                         
   2  12   4         13.39        -16.41        16.41 o                         
   3  12   4          8.25        -19.59        19.59 o                         
   4  12   4         57.94         31.23        23.51 o                         
   5  12   4         13.79         -7.64        15.74 o                         
   6  12   4          1.03        -14.65        14.65 o                         
   7  12   4         32.61         16.05        34.74 o                         
  -6  13   4          0.04         11.03        36.84 o                         
  -5  13   4         40.48         48.74        24.79 o                         
  -4  13   4         48.61         69.01        15.85 o                         
  -3  13   4          9.77         21.51        17.84 o                         
  -2  13   4          0.72         -9.44        17.80 o                         
  -1  13   4          8.29          4.02        15.66 o                         
   0  13   4         23.85          3.99        18.31 o                         
   1  13   4        152.72        153.25        26.89 o                         
   2  13   4          1.92        -20.65        33.56 o                         
   3  13   4          0.18          8.91        19.26 o                         
   4  13   4          0.97         30.95        30.25 o                         
 -19   1   5         61.40        131.10        42.30 o                         
 -18   1   5        118.16        133.82        14.61 o                         
 -17   1   5          5.39         19.16        11.76 o                         
 -16   1   5         16.12         11.64        10.34 o                         
 -15   1   5        306.32        305.05        16.16 o                         
 -14   1   5        763.48        800.42        31.86 o                         
 -13   1   5        546.51        579.48        21.86 o                         
 -12   1   5         28.54         29.57         8.28 o                         
 -11   1   5         29.25         33.64         6.72 o                         
 -10   1   5         18.80         30.42         7.92 o                         
  -9   1   5         10.61          9.97         5.50 o                         
  -8   1   5         53.51         50.04         4.79 o                         
  -7   1   5        118.79        105.06         5.55 o                         
  -6   1   5        188.64        192.78         7.23 o                         
  -5   1   5        700.93        752.17        28.21 o                         
  -4   1   5       2469.94       2500.41       111.11 o                         
  -3   1   5         75.40        109.57         8.67 o                         
  -2   1   5         47.03         44.61         6.77 o                         
  -1   1   5       2786.15       2565.89       103.67 o                         
   0   1   5        431.91        405.61        17.78 o                         
   1   1   5         63.46         62.66         8.02 o                         
   2   1   5          3.43         -2.24         8.13 o                         
   3   1   5       2226.93       2184.55        78.59 o                         
   4   1   5          5.48         13.88         5.37 o                         
   5   1   5       3200.87       2987.39        97.24 o                         
   6   1   5        861.12        871.63        26.68 o                         
   7   1   5        197.69        186.24         8.17 o                         
   8   1   5        987.00        963.37        30.56 o                         
   9   1   5          1.89         -2.13         6.54 o                         
  10   1   5        225.35        224.70        11.04 o                         
  11   1   5        835.74        866.49        32.23 o                         
  12   1   5        162.64        173.43        12.12 o                         
  13   1   5        121.96        120.89        20.75 o                         
  14   1   5        189.86        216.84        26.29 o                         
  15   1   5         68.79         61.46        15.38 o                         
  16   1   5          4.15          2.44        13.56 o                         
 -18   2   5         49.76         44.72        12.48 o                         
 -17   2   5         23.99         37.79        12.83 o                         
 -16   2   5          6.35         15.61        10.85 o                         
 -15   2   5        581.33        640.69        32.32 o                         
 -14   2   5         21.40         12.38         8.84 o                         
 -13   2   5        304.94        338.70        15.33 o                         
 -12   2   5        127.29        134.71        10.47 o                         
 -11   2   5        458.86        504.25        17.92 o                         
 -10   2   5       1662.50       1619.17        48.73 o                         
  -9   2   5         21.15         22.31         5.31 o                         
  -8   2   5         41.16         64.90         4.56 o                         
  -7   2   5        595.22        620.44        18.19 o                         
  -6   2   5       1516.46       1551.92        43.50 o                         
  -5   2   5         36.15         67.64         5.98 o                         
  -4   2   5       2052.66       1987.54        73.87 o                         
  -3   2   5       2427.09       2349.13        94.59 o                         
  -2   2   5        430.44        412.58        20.31 o                         
  -1   2   5       1289.06       1324.90        59.51 o                         
   0   2   5       1084.92       1090.24        48.93 o                         
   1   2   5        213.60        232.13        14.47 o                         
   2   2   5       1548.35       1508.78        54.16 o                         
   3   2   5       2409.37       2278.47        67.73 o                         
   4   2   5       1985.68       1998.11        61.73 o                         
   5   2   5       7112.28       7097.99       196.76 o                         
   6   2   5         50.73         59.72         5.41 o                         
   7   2   5       1311.47       1420.23        44.77 o                         
   8   2   5          1.07          3.76         6.29 o                         
   9   2   5        409.74        431.19        15.82 o                         
  10   2   5         64.22         64.91         7.83 o                         
  11   2   5        365.35        382.82        16.08 o                         
  12   2   5        132.08        114.21        10.09 o                         
  13   2   5          6.59         -6.84        15.04 o                         
  14   2   5          9.85          3.76        11.74 o                         
  15   2   5        167.23        174.70        19.43 o                         
  16   2   5          9.42          8.87        13.86 o                         
 -18   3   5         71.24         78.10        13.49 o                         
 -17   3   5        214.84        183.78        18.59 o                         
 -16   3   5         38.56         43.26        11.62 o                         
 -15   3   5        154.64        171.58        16.44 o                         
 -14   3   5        298.98        335.58        19.34 o                         
 -13   3   5        606.11        612.03        23.53 o                         
 -12   3   5         33.71         44.07        11.48 o                         
 -11   3   5         17.38         19.06         7.13 o                         
 -10   3   5         67.08         89.67         9.11 o                         
  -9   3   5         10.02         20.10         6.72 o                         
  -8   3   5          5.91         12.17         5.31 o                         
  -7   3   5       1624.38       1640.28        43.64 o                         
  -6   3   5        964.60        997.94        29.34 o                         
  -5   3   5       4626.43       4727.04       147.44 o                         
  -4   3   5         13.43         15.48         4.85 o                         
  -3   3   5       3744.24       3656.54       114.73 o                         
  -2   3   5        366.84        366.74        13.70 o                         
  -1   3   5        859.99        867.66        28.87 o                         
   0   3   5       1318.80       1262.29        39.08 o                         
   1   3   5       1376.90       1382.08        41.68 o                         
   2   3   5          6.52          1.91         4.48 o                         
   3   3   5         72.91         66.23         5.63 o                         
   4   3   5        638.85        636.05        18.54 o                         
   5   3   5       1145.19       1102.97        31.22 o                         
   6   3   5         56.90         62.03         5.63 o                         
   7   3   5        567.83        611.91        17.89 o                         
   8   3   5          0.28         -6.10         6.10 o                         
   9   3   5        147.84        147.39         8.60 o                         
  10   3   5        273.75        268.18        13.63 o                         
  11   3   5         99.13         87.66         9.24 o                         
  12   3   5        152.73        150.64        10.72 o                         
  13   3   5        317.18        279.72        15.85 o                         
  14   3   5        146.52        109.85        12.23 o                         
  15   3   5        112.48         75.52        12.04 o                         
  16   3   5        119.91        117.34        17.25 o                         
 -18   4   5         10.03         29.44        53.83 o                         
 -17   4   5          0.20          5.00        11.93 o                         
 -16   4   5         25.27         38.54        17.25 o                         
 -15   4   5        248.97        251.19        16.12 o                         
 -14   4   5        267.04        308.02        16.47 o                         
 -13   4   5        955.10        970.12        38.30 o                         
 -12   4   5        160.75        163.55        17.38 o                         
 -11   4   5       1700.90       1684.15        56.26 o                         
 -10   4   5         26.38         35.67         7.06 o                         
  -9   4   5        328.50        342.63        13.04 o                         
  -8   4   5         90.28         87.70         6.61 o                         
  -7   4   5        361.26        405.13        12.76 o                         
  -6   4   5       1541.11       1459.13        41.68 o                         
  -5   4   5        835.30        805.72        24.69 o                         
  -4   4   5          0.65         14.69         5.05 o                         
  -3   4   5       4364.93       4156.70       126.94 o                         
  -2   4   5       2746.62       2627.40        74.96 o                         
  -1   4   5        911.61        934.26        27.23 o                         
   0   4   5       4693.28       4807.67       130.41 o                         
   1   4   5         40.04         55.50         4.79 o                         
   2   4   5         51.42         41.72         4.48 o                         
   3   4   5         10.40         10.05         3.99 o                         
   4   4   5        273.80        271.57         9.81 o                         
   5   4   5       1832.99       1831.43        52.36 o                         
   6   4   5         43.37         42.76         5.91 o                         
   7   4   5       1607.32       1679.66        49.41 o                         
   8   4   5          3.95         -6.81         8.10 o                         
   9   4   5       1384.14       1361.00        42.95 o                         
  10   4   5        109.90         99.62        10.83 o                         
  11   4   5          3.57         21.54         9.66 o                         
  12   4   5          3.49        -10.43        10.43 o                         
  13   4   5         17.32         20.22        10.01 o                         
  14   4   5         23.78         41.50        12.64 o                         
  15   4   5        169.26        135.66        13.94 o                         
 -17   5   5         16.43         31.90        17.91 o                         
 -16   5   5         83.96         84.06        13.48 o                         
 -15   5   5         24.41         26.99        11.64 o                         
 -14   5   5        316.55        306.01        18.47 o                         
 -13   5   5        487.26        468.23        21.44 o                         
 -12   5   5         61.06         67.27        11.44 o                         
 -11   5   5         21.14         20.05        10.36 o                         
 -10   5   5         48.47         61.18        10.61 o                         
  -9   5   5        282.35        290.45        12.92 o                         
  -8   5   5        392.45        385.92        13.40 o                         
  -7   5   5         39.64         46.01         6.45 o                         
  -6   5   5          0.83         -4.84         4.84 o                         
  -5   5   5        226.07        246.77         8.60 o                         
  -4   5   5        103.56        101.27         5.86 o                         
  -3   5   5        111.24        122.00         6.11 o                         
  -2   5   5        645.48        663.61        18.98 o                         
  -1   5   5        108.12        106.22         5.82 o                         
   0   5   5        136.16        125.58         6.56 o                         
   1   5   5        123.69        149.74         7.30 o                         
   2   5   5          3.96         -4.69         4.69 o                         
   3   5   5          9.02          9.23         4.89 o                         
   4   5   5        129.67        140.86         7.29 o                         
   5   5   5          0.45         -6.26         6.26 o                         
   6   5   5         17.27         -0.21         6.52 o                         
   7   5   5         51.33         44.53         8.54 o                         
   8   5   5        286.89        314.19        13.82 o                         
   9   5   5         25.31         21.60         8.21 o                         
  10   5   5        488.45        461.56        18.09 o                         
  11   5   5         93.28         67.95        31.71 o                         
  12   5   5         12.18        126.78       127.87 o                         
  13   5   5        163.65        164.59        12.54 o                         
  14   5   5         71.91         53.86        10.51 o                         
  15   5   5          1.76          6.03        15.99 o                         
 -17   6   5          0.07          7.90        48.51 o                         
 -16   6   5         49.26         50.66        16.26 o                         
 -15   6   5        242.87        243.00        19.33 o                         
 -13   6   5        623.51        523.40        24.66 o                         
 -12   6   5        241.55        235.48        15.61 o                         
 -11   6   5        127.67        134.59        13.50 o                         
 -10   6   5        273.29        279.98        14.00 o                         
  -9   6   5          5.39         10.15         7.83 o                         
  -8   6   5         31.53         31.24         6.92 o                         
  -7   6   5         90.92         79.20         7.25 o                         
  -6   6   5         24.41         25.92         6.78 o                         
  -5   6   5        199.70        193.21         8.31 o                         
  -4   6   5       1271.51       1215.03        34.25 o                         
  -3   6   5         42.40         46.33         5.61 o                         
  -2   6   5         57.02         61.40         5.71 o                         
  -1   6   5        587.26        651.10        19.16 o                         
   0   6   5        696.89        682.74        21.08 o                         
   1   6   5         26.87          9.68         5.97 o                         
   2   6   5        245.56        268.89        11.09 o                         
   3   6   5         69.87         58.41         5.92 o                         
   4   6   5        150.83        144.37         7.92 o                         
   5   6   5        624.24        638.77        20.54 o                         
   6   6   5         33.16         27.21         6.75 o                         
   7   6   5         49.55         38.25         8.07 o                         
   8   6   5        139.74        128.16        12.46 o                         
   9   6   5        213.39        206.20        11.16 o                         
  10   6   5         70.43         75.15        11.99 o                         
  11   6   5         65.88         51.26        10.10 o                         
  12   6   5         33.04         39.27        12.08 o                         
  13   6   5          0.32          1.84        11.60 o                         
  14   6   5         19.52         30.50        12.62 o                         
 -16   7   5          0.72         -6.59        28.76 o                         
 -15   7   5          2.80         12.43        14.32 o                         
 -14   7   5         43.83         46.31        15.75 o                         
 -13   7   5         56.23         23.46        18.44 o                         
 -12   7   5        332.09        346.74        39.38 o                         
 -11   7   5        483.30        493.32        34.74 o                         
 -10   7   5        337.65        284.06        19.32 o                         
  -9   7   5         35.19         30.75        15.29 o                         
  -8   7   5          0.37          2.57         9.92 o                         
  -7   7   5         17.27          5.26         7.49 o                         
  -6   7   5         55.87         56.23         7.49 o                         
  -5   7   5        356.98        415.17        14.25 o                         
  -4   7   5          1.31         -1.68         7.03 o                         
  -3   7   5        122.52        124.27         8.15 o                         
  -2   7   5        230.13        217.92         9.14 o                         
  -1   7   5         92.07         89.20         6.24 o                         
   0   7   5         33.41         30.07         6.44 o                         
   1   7   5        509.41        580.54        18.18 o                         
   2   7   5          3.78          5.84         6.59 o                         
   3   7   5        209.83        203.10         9.56 o                         
   4   7   5        309.04        316.60        13.06 o                         
   5   7   5        368.71        398.57        15.44 o                         
   6   7   5         74.10         61.87         8.63 o                         
   7   7   5        153.96        143.92         9.65 o                         
   8   7   5        337.37        340.69        15.64 o                         
   9   7   5         10.30          5.89         9.12 o                         
  10   7   5          7.38         12.58        12.45 o                         
  11   7   5        110.65         94.00        10.95 o                         
  12   7   5        505.84        583.42        47.62 o                         
  13   7   5         15.99          7.22        11.06 o                         
  14   7   5         45.15         48.60        23.44 o                         
 -15   8   5          0.26         23.13        17.41 o                         
 -14   8   5         21.76         42.88        12.16 o                         
 -13   8   5        151.68        131.54        14.64 o                         
 -12   8   5          3.53        -15.95        16.76 o                         
 -11   8   5        499.80        440.17        28.96 o                         
 -10   8   5         19.56          6.57        12.15 o                         
  -9   8   5          1.08          0.74        10.91 o                         
  -8   8   5        189.43        189.34        19.10 o                         
  -7   8   5        476.62        465.04        21.74 o                         
  -6   8   5       1554.58       1500.91        47.19 o                         
  -5   8   5        181.65        171.15        10.22 o                         
  -4   8   5       1458.85       1481.22        44.91 o                         
  -3   8   5        294.94        279.65        13.42 o                         
  -2   8   5        428.20        419.80        15.07 o                         
  -1   8   5         81.68         70.31         8.02 o                         
   0   8   5        187.32        196.17        10.03 o                         
   1   8   5         68.63         83.00         8.16 o                         
   2   8   5          8.36          8.26         7.81 o                         
   3   8   5        532.61        543.95        20.68 o                         
   4   8   5        105.21         94.35        10.13 o                         
   5   8   5         60.58         52.08         9.07 o                         
   6   8   5          0.02         -8.20         8.20 o                         
   7   8   5         83.05         83.59         9.66 o                         
   8   8   5          1.73          4.36         9.59 o                         
   9   8   5         12.34         47.97        18.03 o                         
  10   8   5          5.33          8.86        16.89 o                         
  11   8   5        334.52        298.75        20.48 o                         
  12   8   5         45.27         29.89        13.19 o                         
  13   8   5        234.82        187.91        20.10 o                         
 -14   9   5         29.13         53.13        31.80 o                         
 -13   9   5         48.03         55.93        12.35 o                         
 -12   9   5         49.56         57.95        18.21 o                         
 -11   9   5          0.72         -3.20        12.60 o                         
 -10   9   5          6.94         41.20        16.40 o                         
  -9   9   5         64.36         95.50        20.33 o                         
  -8   9   5         70.56         52.30        14.16 o                         
  -7   9   5        728.14        783.15        40.22 o                         
  -6   9   5        744.90        821.82        36.32 o                         
  -5   9   5       1840.23       1827.04        61.76 o                         
  -4   9   5         20.30          9.73         9.15 o                         
  -3   9   5       1576.46       1557.29        55.04 o                         
  -2   9   5        511.83        488.50        18.59 o                         
  -1   9   5        344.99        384.43        19.20 o                         
   0   9   5        244.12        286.48        14.90 o                         
   1   9   5          4.06         -8.96         8.96 o                         
   2   9   5        268.41        257.04        14.40 o                         
   3   9   5        479.49        486.06        19.36 o                         
   4   9   5        249.52        300.08        15.86 o                         
   5   9   5        325.71        307.02        15.62 o                         
   6   9   5        191.96        218.87        13.97 o                         
   7   9   5          0.50        198.98        59.60 o                         
   8   9   5         20.73         16.73        10.54 o                         
   9   9   5         30.18         26.35        10.75 o                         
  10   9   5          0.04          0.57        12.11 o                         
  11   9   5        145.46        147.19        13.52 o                         
  12   9   5         25.93         34.78        24.27 o                         
 -12  10   5         71.35         72.38        23.97 o                         
 -11  10   5         32.47         28.63        20.92 o                         
 -10  10   5        370.82        351.69        19.22 o                         
  -9  10   5         11.95         26.51        17.63 o                         
  -8  10   5          7.62         41.20        17.38 o                         
  -7  10   5        149.34         96.88        19.89 o                         
  -6  10   5         29.03         25.60        16.53 o                         
  -5  10   5          6.11         13.05        18.07 o                         
  -4  10   5         24.28         -2.38        13.26 o                         
  -3  10   5        742.45        714.40        31.63 o                         
  -2  10   5        123.19        130.50        11.99 o                         
  -1  10   5         17.32         -2.99         9.59 o                         
   0  10   5          7.25          0.18         9.22 o                         
   1  10   5       1219.65       1202.53        43.47 o                         
   2  10   5        521.94        538.48        22.91 o                         
   3  10   5        585.57        603.61        26.22 o                         
   4  10   5         13.06         -3.16        10.79 o                         
   5  10   5         53.28         55.37        10.61 o                         
   6  10   5         12.14         18.86        10.91 o                         
   7  10   5         39.32         41.88        11.57 o                         
   8  10   5         56.15         70.01        23.31 o                         
   9  10   5        175.57        146.66        17.99 o                         
  10  10   5          2.03         19.02        14.43 o                         
 -11  11   5          1.16         39.06        36.09 o                         
 -10  11   5        102.23         99.21        20.53 o                         
  -9  11   5          9.47          7.40        14.38 o                         
  -8  11   5        139.97        144.51        20.10 o                         
  -7  11   5          8.94        -22.39        22.39 o                         
  -6  11   5          2.96         -9.89        21.47 o                         
  -5  11   5         38.70         36.31        19.20 o                         
  -4  11   5         87.25         73.40        18.39 o                         
  -3  11   5         27.43          7.17        11.91 o                         
  -2  11   5          1.13        -15.81        15.82 o                         
  -1  11   5          6.61         -8.04        11.98 o                         
   0  11   5         75.61         67.42        14.15 o                         
   1  11   5         48.47         46.95        16.08 o                         
   2  11   5          7.21         -4.25        11.97 o                         
   3  11   5          3.50         -4.26        13.72 o                         
   4  11   5         25.61         29.65        12.18 o                         
   5  11   5         23.21         16.33        14.54 o                         
   6  11   5         51.67         47.48        18.89 o                         
   7  11   5          1.67        -11.71        16.10 o                         
   8  11   5         67.32         41.17        19.53 o                         
  -8  12   5          0.87        129.75        30.80 o                         
  -7  12   5         27.49         11.54        13.75 o                         
  -6  12   5         18.24          6.29        13.26 o                         
  -5  12   5         29.06         22.71        19.23 o                         
  -4  12   5        182.23        196.05        23.31 o                         
  -3  12   5         78.86         62.12        25.27 o                         
  -2  12   5         18.49        -21.81        21.81 o                         
  -1  12   5         85.21         85.53        19.60 o                         
   0  12   5         11.77         29.24        20.75 o                         
   1  12   5        122.98         76.61        18.35 o                         
   2  12   5          1.45        -14.01        14.45 o                         
   3  12   5         66.72         80.08        15.68 o                         
   4  12   5         19.32          6.02        19.13 o                         
   5  12   5         53.22         68.55        27.84 o                         
   6  12   5        111.80        131.40        35.58 o                         
  -5  13   5          4.44        115.53        61.02 o                         
  -4  13   5         18.05         48.33        26.46 o                         
  -3  13   5         29.00         24.09        20.90 o                         
  -2  13   5         17.30         26.74        17.74 o                         
  -1  13   5         35.06         48.84        16.75 o                         
   0  13   5         22.28          5.54        22.92 o                         
   1  13   5        109.46        117.02        23.57 o                         
   2  13   5          0.85         26.04        30.90 o                         
 -18   0   6         10.46          1.42        20.59 o                         
 -17   0   6        178.61        158.35        23.34 o                         
 -16   0   6        385.49        408.25        28.12 o                         
 -15   0   6       1860.77       1942.07       185.38 o                         
 -14   0   6        371.27        396.69        24.57 o                         
 -13   0   6       1183.00       1173.51        60.05 o                         
 -12   0   6       1193.95       1155.39        64.83 o                         
 -11   0   6       1722.12       1586.55        69.54 o                         
 -10   0   6       1186.94       1151.16        48.24 o                         
  -9   0   6        368.85        367.60        17.28 o                         
  -8   0   6         68.09         75.61         7.98 o                         
  -7   0   6       1279.32       1314.52        49.05 o                         
  -6   0   6         17.50         15.75         5.39 o                         
  -5   0   6       4488.41       4878.52       204.89 o                         
  -4   0   6       4199.87       3961.51       146.25 o                         
  -3   0   6       1062.65       1041.50        39.99 o                         
  -2   0   6        332.30        390.27        20.58 o                         
  -1   0   6       1732.43       1679.66        85.13 o                         
   0   0   6       4906.26       4717.92       220.93 o                         
   1   0   6        464.12        488.84        24.22 o                         
   2   0   6       6153.67       5937.02       227.70 o                         
   3   0   6       2093.25       2136.80        86.83 o                         
   4   0   6       4330.28       4349.96       174.93 o                         
   5   0   6        147.20        146.13         9.51 o                         
   6   0   6         36.45         25.13         9.35 o                         
   7   0   6          8.55         13.87         8.72 o                         
   8   0   6       2952.20       3088.64       145.87 o                         
   9   0   6       1710.00       1739.08        88.76 o                         
  10   0   6         15.89          6.42        11.50 o                         
  11   0   6         38.96         58.36        13.70 o                         
  12   0   6          3.63         -2.47        16.78 o                         
  13   0   6         77.45         44.37        13.83 o                         
  14   0   6         74.65         44.11        16.03 o                         
  15   0   6        349.04        301.18        31.04 o                         
  16   0   6        325.59        463.04        76.05 o                         
 -18   1   6          4.05          1.42        12.25 o                         
 -17   1   6          0.09         -5.77        12.31 o                         
 -16   1   6         52.24         45.68        10.78 o                         
 -15   1   6        276.69        289.66        16.81 o                         
 -14   1   6        167.45        192.32        11.49 o                         
 -13   1   6         19.77         14.16         8.08 o                         
 -12   1   6        200.08        234.86        13.07 o                         
 -11   1   6          3.06          3.41         6.70 o                         
 -10   1   6        519.78        516.21        17.93 o                         
  -9   1   6        312.16        349.40        11.24 o                         
  -8   1   6        290.49        306.88        10.35 o                         
  -7   1   6        174.87        188.55         7.05 o                         
  -6   1   6         76.71         92.61         4.85 o                         
  -5   1   6          4.11         12.08         3.73 o                         
  -4   1   6         50.40         44.47         4.21 o                         
  -3   1   6        366.83        411.56        12.53 o                         
  -2   1   6         37.59         40.78         4.44 o                         
  -1   1   6          5.40         -1.11         4.49 o                         
   0   1   6       1970.39       1876.85        54.74 o                         
   1   1   6        448.60        426.37        14.22 o                         
   2   1   6        127.39        141.25         6.98 o                         
   3   1   6       3976.48       3919.34       113.82 o                         
   4   1   6       1478.23       1465.81        41.74 o                         
   5   1   6        838.47        803.47        23.59 o                         
   6   1   6          0.96         10.55         6.40 o                         
   7   1   6        274.34        287.20        11.91 o                         
   8   1   6        719.64        738.19        27.31 o                         
   9   1   6         37.53         17.73         7.60 o                         
  10   1   6        166.60        158.27        12.26 o                         
  11   1   6        275.98        294.04        17.08 o                         
  12   1   6         33.77         20.52        12.15 o                         
  13   1   6         87.81         59.62        10.70 o                         
  14   1   6         20.55          9.89        11.83 o                         
  15   1   6        140.81        108.20        13.91 o                         
  16   1   6         12.73         17.41        25.42 o                         
 -18   2   6        271.46        247.56        40.42 o                         
 -17   2   6         24.58         34.23        11.77 o                         
 -16   2   6          7.89         20.18        31.12 o                         
 -15   2   6         41.41         37.79        10.93 o                         
 -14   2   6        220.68        232.18        13.53 o                         
 -13   2   6         41.75         47.51        13.64 o                         
 -12   2   6        286.00        284.46        15.35 o                         
 -11   2   6        335.25        363.00        13.63 o                         
 -10   2   6        448.41        486.99        17.45 o                         
  -9   2   6         56.45         71.79         5.26 o                         
  -8   2   6        297.45        336.90        11.72 o                         
  -7   2   6         15.19         24.37         4.54 o                         
  -6   2   6        284.65        312.70         9.61 o                         
  -5   2   6        631.10        727.54        19.40 o                         
  -4   2   6       1317.31       1227.81        31.32 o                         
  -3   2   6       3295.37       3125.04        90.95 o                         
  -2   2   6          0.89          7.11         3.94 o                         
  -1   2   6        168.93        221.01         7.88 o                         
   0   2   6       1969.90       1895.18        55.41 o                         
   1   2   6          7.57          7.19         5.05 o                         
   2   2   6        157.71        174.98         8.30 o                         
   3   2   6         47.33         58.52         4.97 o                         
   4   2   6       1975.81       1943.98        54.64 o                         
   5   2   6         99.48        111.40         6.23 o                         
   6   2   6         26.21         31.06         5.96 o                         
   7   2   6        979.44        997.46        32.09 o                         
   8   2   6         86.45         89.06         7.52 o                         
   9   2   6         81.79         78.72         9.54 o                         
  10   2   6        246.93        233.30        12.10 o                         
  11   2   6         11.00         13.70         9.15 o                         
  12   2   6         61.47         47.75        12.69 o                         
  13   2   6        377.86        332.44        31.33 o                         
  14   2   6         98.18        116.32        13.57 o                         
  15   2   6         36.35         42.55        13.17 o                         
 -18   3   6         99.00         94.83        20.48 o                         
 -17   3   6          1.83         10.26        11.71 o                         
 -16   3   6        286.89        310.48        19.06 o                         
 -15   3   6        100.41        118.72        11.44 o                         
 -14   3   6        297.62        326.10        16.96 o                         
 -13   3   6        217.78        217.89        12.72 o                         
 -12   3   6       1349.02       1339.84        46.92 o                         
 -11   3   6        568.82        571.09        20.88 o                         
 -10   3   6         63.41         72.69         7.42 o                         
  -9   3   6       2234.45       2116.84        60.47 o                         
  -8   3   6         72.86         74.24         7.01 o                         
  -7   3   6        104.46         96.27         5.73 o                         
  -6   3   6        132.73        130.33         5.91 o                         
  -5   3   6         13.36         10.17         4.28 o                         
  -4   3   6        260.75        275.86         8.97 o                         
  -3   3   6       1448.99       1429.37        39.99 o                         
  -2   3   6       1394.65       1280.17        35.47 o                         
  -1   3   6       2417.65       2262.92        61.80 o                         
   0   3   6       1509.67       1350.45        39.07 o                         
   1   3   6        164.46        170.57         7.08 o                         
   2   3   6        423.62        446.36        13.90 o                         
   3   3   6       1785.77       1833.05        51.97 o                         
   4   3   6         73.96         71.13         5.06 o                         
   5   3   6        116.72        146.35         8.05 o                         
   6   3   6       1807.09       1844.25        54.81 o                         
   7   3   6        360.71        367.60        13.25 o                         
   8   3   6         28.50         28.48         7.37 o                         
   9   3   6        268.74        256.39        19.92 o                         
  10   3   6        245.63        233.51        12.89 o                         
  11   3   6        805.20        837.49        35.38 o                         
  12   3   6          0.62         -0.02        10.00 o                         
  13   3   6         75.93         89.31        11.50 o                         
  14   3   6          6.25          9.61        11.86 o                         
  15   3   6          0.68         -8.77        14.37 o                         
 -17   4   6         65.25         75.28        14.36 o                         
 -16   4   6         13.34         -5.85        12.70 o                         
 -15   4   6         32.90         49.28        11.79 o                         
 -14   4   6         62.21         65.73        12.59 o                         
 -13   4   6          0.40          6.71         7.86 o                         
 -12   4   6        314.86        340.23        17.72 o                         
 -11   4   6          0.46        -10.56        11.35 o                         
 -10   4   6        329.16        353.66        14.29 o                         
  -9   4   6          2.36         20.00         7.00 o                         
  -8   4   6        236.54        267.35        10.87 o                         
  -7   4   6         53.31         36.31         7.56 o                         
  -6   4   6        177.10        207.92         7.77 o                         
  -5   4   6        431.82        493.29        14.90 o                         
  -4   4   6          1.71          2.70         4.57 o                         
  -3   4   6        627.67        691.03        19.47 o                         
  -2   4   6        809.10        863.17        24.15 o                         
  -1   4   6         18.88         31.17         4.71 o                         
   0   4   6        228.71        267.12         9.52 o                         
   1   4   6          8.52          5.24         4.39 o                         
   2   4   6        106.94        107.26         6.01 o                         
   3   4   6        437.16        481.00        15.18 o                         
   4   4   6        808.71        835.05        27.56 o                         
   5   4   6          2.97         -1.59         6.26 o                         
   6   4   6       1517.69       1554.13        45.85 o                         
   7   4   6         21.06         17.68         8.20 o                         
   8   4   6       1579.24       1633.30        54.28 o                         
   9   4   6        511.73        456.11        18.55 o                         
  10   4   6        127.06        144.72        12.09 o                         
  11   4   6        107.28        126.19        12.15 o                         
  12   4   6          6.31         19.80         9.80 o                         
  13   4   6          6.93          3.06        10.83 o                         
  14   4   6          5.08         16.48        11.29 o                         
  15   4   6          7.23          4.46        19.98 o                         
 -17   5   6          0.13         -4.55        20.65 o                         
 -16   5   6          2.45          9.08        12.00 o                         
 -15   5   6        177.49        195.13        16.53 o                         
 -14   5   6        143.76        114.92        11.39 o                         
 -13   5   6        224.68        170.50        15.75 o                         
 -12   5   6         13.55         20.80         9.52 o                         
 -11   5   6        295.10        305.37        13.44 o                         
 -10   5   6        119.83        151.02        10.13 o                         
  -9   5   6       5702.55       5697.27       178.32 o                         
  -8   5   6          4.00         14.50         6.18 o                         
  -7   5   6         48.38         40.71         6.29 o                         
  -6   5   6         75.11         76.06         6.62 o                         
  -5   5   6         36.00         29.67         5.48 o                         
  -4   5   6         14.46         24.61         6.21 o                         
  -3   5   6        137.72        144.69         6.92 o                         
  -2   5   6        701.12        613.00        18.17 o                         
  -1   5   6       2710.34       2602.81        71.66 o                         
   0   5   6        495.11        461.91        14.64 o                         
   1   5   6        178.73        197.14         8.99 o                         
   2   5   6         17.97         19.80         6.08 o                         
   3   5   6         86.55         85.78         6.65 o                         
   4   5   6          8.47         -4.45         6.46 o                         
   5   5   6        384.07        409.68        15.07 o                         
   6   5   6        938.71        913.76        28.22 o                         
   7   5   6        179.88        208.17        14.21 o                         
   8   5   6        291.57        284.89        13.71 o                         
   9   5   6        561.82        544.46        28.67 o                         
  10   5   6        662.59        697.00        36.59 o                         
  11   5   6        437.91        446.19        21.80 o                         
  12   5   6         18.30          5.22         9.82 o                         
  13   5   6        113.79        108.21        11.83 o                         
  14   5   6          4.34         19.79        14.51 o                         
 -16   6   6         39.84         52.31        16.81 o                         
 -15   6   6        921.11        816.87        49.16 o                         
 -14   6   6         14.56         21.26        18.67 o                         
 -13   6   6        199.30        154.41        12.83 o                         
 -12   6   6        114.09        156.45        15.88 o                         
 -11   6   6         15.17         -0.32        12.24 o                         
 -10   6   6         54.81         47.17        11.34 o                         
  -9   6   6        259.01        222.88        12.02 o                         
  -8   6   6        884.90        900.07        27.51 o                         
  -7   6   6        328.27        260.24        11.35 o                         
  -6   6   6         20.58         16.70         6.16 o                         
  -5   6   6         85.49         78.96         6.34 o                         
  -4   6   6        668.65        672.51        20.44 o                         
  -3   6   6         71.03         75.36         6.53 o                         
  -2   6   6        424.68        483.36        15.86 o                         
  -1   6   6        542.64        540.96        17.25 o                         
   0   6   6         77.66         86.32         7.25 o                         
   1   6   6        465.17        477.31        17.04 o                         
   2   6   6        342.86        389.77        14.06 o                         
   3   6   6        115.48        131.66         8.18 o                         
   4   6   6        134.64        146.45        10.06 o                         
   5   6   6          9.21         -7.88         9.67 o                         
   6   6   6         33.10         11.40         8.19 o                         
   7   6   6         65.80         63.87        11.55 o                         
   8   6   6       1086.22       1084.66        39.74 o                         
   9   6   6        290.00        288.33        15.84 o                         
  10   6   6          4.84          6.74        10.60 o                         
  11   6   6          9.34        123.23        74.33 o                         
  12   6   6         18.91         36.61        12.31 o                         
  13   6   6          4.23         13.90        11.21 o                         
  14   6   6          1.17        -11.74        33.66 o                         
 -16   7   6          1.19          2.40        25.49 o                         
 -15   7   6         36.24         23.92        14.00 o                         
 -14   7   6          2.16        820.67       249.95 o                         
 -13   7   6        186.61        163.00        18.97 o                         
 -12   7   6        102.31        100.40        14.55 o                         
 -11   7   6        129.62        111.76        18.56 o                         
 -10   7   6        101.61        123.38        22.24 o                         
  -9   7   6        871.19        898.44        37.83 o                         
  -8   7   6        101.00         84.15        11.95 o                         
  -7   7   6          1.39          5.34         9.66 o                         
  -6   7   6        278.32        250.79        12.19 o                         
  -5   7   6        273.58        251.41        11.00 o                         
  -4   7   6         22.05         19.31         6.29 o                         
  -3   7   6        150.18        168.42         8.77 o                         
  -2   7   6         12.14          8.89         6.19 o                         
  -1   7   6        188.95        191.09         9.32 o                         
   0   7   6        292.56        307.90        12.10 o                         
   1   7   6        733.19        748.33        25.68 o                         
   2   7   6        135.37        134.54         8.77 o                         
   3   7   6          5.56          1.86         7.52 o                         
   4   7   6          5.41         -7.83        10.15 o                         
   5   7   6        593.15        625.08        22.20 o                         
   6   7   6        160.96        155.01        10.71 o                         
   7   7   6        111.01         99.27        10.61 o                         
   8   7   6        346.06        333.51        17.42 o                         
   9   7   6       1371.77       1438.11        61.29 o                         
  10   7   6          2.24         45.98        35.67 o                         
  11   7   6        120.28        148.81        36.54 o                         
  12   7   6          0.62         19.95        19.34 o                         
  13   7   6        119.61        115.46        18.09 o                         
 -15   8   6        177.14        187.22       100.70 o                         
 -14   8   6         14.57          4.56        13.39 o                         
 -13   8   6        160.93        628.92       223.55 o                         
 -12   8   6          9.69          4.95        11.92 o                         
 -11   8   6         72.42         83.29        12.72 o                         
 -10   8   6        289.77        308.69        18.24 o                         
  -9   8   6         40.10         47.02        19.44 o                         
  -8   8   6         36.39         60.81        14.71 o                         
  -7   8   6          0.31        -11.79        11.79 o                         
  -6   8   6         42.02         34.13         9.93 o                         
  -5   8   6         36.35         48.97         9.07 o                         
  -4   8   6        266.72        302.06        13.30 o                         
  -3   8   6        182.97        209.67        11.36 o                         
  -2   8   6          9.12         -0.11        11.30 o                         
  -1   8   6        186.31        170.10        13.05 o                         
   0   8   6          0.09         -2.31        10.26 o                         
   1   8   6        570.85        606.16        21.89 o                         
   2   8   6        320.75        366.11        15.10 o                         
   3   8   6        146.22        141.26        10.47 o                         
   4   8   6        520.63        528.82        20.57 o                         
   5   8   6         77.08         76.73         9.52 o                         
   6   8   6        334.44        302.67        19.98 o                         
   7   8   6         40.58         42.69        13.90 o                         
   8   8   6        170.82        179.00        13.41 o                         
   9   8   6        254.08        243.83        15.74 o                         
  10   8   6         55.36         58.67        11.71 o                         
  11   8   6         14.52          4.98        10.39 o                         
  12   8   6          0.17          7.70        13.80 o                         
 -13   9   6         65.57         57.75        14.93 o                         
 -12   9   6          4.77         -8.14        17.11 o                         
 -11   9   6          0.17          9.62        15.73 o                         
 -10   9   6        123.49        147.98        23.02 o                         
  -9   9   6         35.32         71.32        24.84 o                         
  -8   9   6         24.18         19.44        27.36 o                         
  -7   9   6         31.20         29.19        17.17 o                         
  -6   9   6        839.63        817.74        34.99 o                         
  -5   9   6         26.06         47.58        14.37 o                         
  -4   9   6        898.48        887.43        30.52 o                         
  -3   9   6          2.29         -5.14         8.70 o                         
  -2   9   6        244.65        216.38        15.72 o                         
  -1   9   6        169.36        173.77        11.71 o                         
   0   9   6        218.82        217.34        18.51 o                         
   1   9   6         29.36         18.36         9.65 o                         
   2   9   6         32.54         14.56         9.92 o                         
   3   9   6        487.25        543.58        21.95 o                         
   4   9   6         61.33         50.27        11.15 o                         
   5   9   6          0.48        -10.76        13.68 o                         
   6   9   6         37.68         43.35        10.26 o                         
   7   9   6        304.22        319.09        17.88 o                         
   8   9   6         97.08         87.70        11.67 o                         
   9   9   6        134.61        120.23        12.15 o                         
  10   9   6          0.74        -10.73        10.73 o                         
  11   9   6         11.33         -3.42        16.82 o                         
 -12  10   6         22.95         33.01        23.12 o                         
 -11  10   6          0.87        100.24       169.01 o                         
 -10  10   6         92.50        174.83        28.35 o                         
  -9  10   6         16.25        -12.52        18.83 o                         
  -8  10   6          0.04         19.86        21.69 o                         
  -7  10   6         22.64         -5.58        20.32 o                         
  -6  10   6        130.94        116.97        27.47 o                         
  -5  10   6        277.09        252.26        20.60 o                         
  -4  10   6         16.36         -9.74        23.63 o                         
  -3  10   6       1198.41       1260.59        55.16 o                         
  -2  10   6        231.86        188.74        15.26 o                         
  -1  10   6        106.60         83.28        13.08 o                         
   0  10   6          1.50         -8.75        13.43 o                         
   1  10   6          7.86          0.53        14.86 o                         
   2  10   6         13.01          2.57        11.24 o                         
   3  10   6        100.26         74.59        11.99 o                         
   4  10   6        263.69        261.90        14.84 o                         
   5  10   6         18.31         12.07        10.53 o                         
   6  10   6        355.79        390.99        30.41 o                         
   7  10   6          1.45         -8.42        11.50 o                         
   8  10   6          8.05          1.55        11.21 o                         
   9  10   6         27.91          6.18        35.02 o                         
 -10  11   6          2.94         77.31       101.86 o                         
  -9  11   6        100.38        177.87        37.90 o                         
  -8  11   6         12.15         13.11        16.40 o                         
  -7  11   6          1.51          8.35        16.26 o                         
  -6  11   6        493.30        485.56        37.70 o                         
  -5  11   6         73.52         69.16        22.60 o                         
  -4  11   6          8.76        -24.44        24.44 o                         
  -3  11   6         12.04          2.05        25.21 o                         
  -2  11   6        119.62        142.93        15.84 o                         
  -1  11   6        133.83        131.75        18.06 o                         
   0  11   6         39.84         35.00        11.73 o                         
   1  11   6          0.04        -14.20        14.20 o                         
   2  11   6        189.49        167.28        17.47 o                         
   3  11   6          7.63         -5.78        12.12 o                         
   4  11   6        119.03         71.92        20.55 o                         
   5  11   6         31.70          9.29        13.79 o                         
   6  11   6         21.98         12.27        14.94 o                         
   7  11   6         10.98         16.56        20.54 o                         
  -8  12   6         27.53         60.42        72.78 o                         
  -7  12   6          0.10          1.94        18.93 o                         
  -6  12   6          0.02         -7.78        18.88 o                         
  -5  12   6         10.22          1.12        18.29 o                         
  -4  12   6          1.66        -23.45        23.45 o                         
  -3  12   6         77.73         28.55        20.24 o                         
  -2  12   6         15.67        -18.45        26.69 o                         
  -1  12   6        128.72        142.62        22.44 o                         
   0  12   6          2.32        -10.25        18.97 o                         
   1  12   6          0.01        -16.12        16.27 o                         
   2  12   6          1.42        -15.16        19.18 o                         
   3  12   6          1.45        -22.49        22.49 o                         
   4  12   6         14.23        -28.48        28.48 o                         
   5  12   6          5.70          7.64        52.56 o                         
  -3  13   6          9.39          3.57        15.44 o                         
  -2  13   6          0.22         10.57        15.69 o                         
  -1  13   6        104.54         22.51        16.61 o                         
   0  13   6         13.12         20.11        20.50 o                         
 -18   1   7         20.67          4.60        14.43 o                         
 -16   1   7        125.42        132.13        15.12 o                         
 -15   1   7        511.49        536.22        23.64 o                         
 -14   1   7        371.59        386.93        18.20 o                         
 -13   1   7        532.73        532.93        21.53 o                         
 -12   1   7       1659.65       1712.44        57.55 o                         
 -11   1   7          0.97          2.52         7.38 o                         
 -10   1   7       1999.92       1939.27        57.16 o                         
  -9   1   7        304.98        286.77        11.29 o                         
  -8   1   7         59.70         88.79         7.23 o                         
  -7   1   7       1639.83       1659.84        45.67 o                         
  -6   1   7          3.03          4.88         4.14 o                         
  -5   1   7       1044.65        980.98        23.76 o                         
  -4   1   7        410.81        437.62        11.99 o                         
  -3   1   7        973.02        992.46        24.32 o                         
  -2   1   7       2033.30       1912.82        50.21 o                         
  -1   1   7        323.21        382.07        10.89 o                         
   0   1   7        468.30        445.63        13.63 o                         
   1   1   7       1799.87       1797.25        50.43 o                         
   2   1   7       3780.45       3686.95        92.91 o                         
   3   1   7         79.06        114.81         5.57 o                         
   4   1   7        604.31        618.65        19.38 o                         
   5   1   7        242.50        265.59        10.59 o                         
   6   1   7        504.76        545.30        18.50 o                         
   7   1   7        281.81        290.38        11.81 o                         
   8   1   7         44.60         34.88         7.29 o                         
   9   1   7        401.26        360.36        14.27 o                         
  10   1   7        439.67        419.68        16.01 o                         
  11   1   7         20.33         22.13        10.83 o                         
  12   1   7        137.89        106.92        12.18 o                         
  13   1   7          1.97         20.79        12.16 o                         
  14   1   7         10.03         21.01        24.94 o                         
  15   1   7         59.87         73.83        39.25 o                         
 -18   2   7         60.18         23.51        30.06 o                         
 -17   2   7         81.16         80.37        12.42 o                         
 -16   2   7          4.09         12.92        13.94 o                         
 -15   2   7          6.29         -0.87         9.75 o                         
 -14   2   7        146.33        134.07        12.57 o                         
 -13   2   7          0.46          5.52         8.95 o                         
 -12   2   7        426.83        424.10        16.48 o                         
 -11   2   7        574.13        626.44        24.62 o                         
 -10   2   7          0.17         -1.81         6.92 o                         
  -9   2   7         68.44         82.91         7.43 o                         
  -8   2   7        424.22        452.09        15.74 o                         
  -7   2   7         87.64         95.47         6.50 o                         
  -6   2   7          1.58         12.11         4.49 o                         
  -5   2   7        659.27        610.05        16.22 o                         
  -4   2   7        144.32        135.13         5.42 o                         
  -3   2   7       1472.78       1434.09        35.79 o                         
  -2   2   7        194.99        214.86         7.20 o                         
  -1   2   7       2104.79       2011.35        51.86 o                         
   0   2   7       1369.76       1340.15        34.69 o                         
   1   2   7        463.18        456.74        13.19 o                         
   2   2   7          5.04          2.27         4.49 o                         
   3   2   7        169.70        207.56         8.28 o                         
   4   2   7       4417.20       4535.09       135.53 o                         
   5   2   7          1.07          0.40         5.92 o                         
   6   2   7        263.74        280.98        11.04 o                         
   7   2   7        387.94        392.22        14.57 o                         
   8   2   7        642.96        640.43        24.14 o                         
   9   2   7        246.74        231.66        11.62 o                         
  10   2   7        152.02        151.17        10.50 o                         
  11   2   7         19.86         28.99        12.31 o                         
  12   2   7        165.78        134.90        13.34 o                         
  13   2   7         22.09         25.68        12.70 o                         
  14   2   7        177.81        155.79        15.98 o                         
 -17   3   7         67.71         71.12        13.38 o                         
 -15   3   7        169.36        186.92        12.00 o                         
 -14   3   7         66.54         72.57        11.40 o                         
 -13   3   7          0.63          0.45         8.92 o                         
 -12   3   7        174.10        176.56        11.22 o                         
 -11   3   7          1.59         13.89        15.41 o                         
 -10   3   7         93.90         95.73         6.85 o                         
  -9   3   7         61.40         60.02         7.84 o                         
  -8   3   7        395.57        364.01        13.70 o                         
  -7   3   7          0.14          5.91         5.38 o                         
  -6   3   7         45.02         52.17         6.38 o                         
  -5   3   7        524.52        546.72        15.27 o                         
  -4   3   7          0.89          0.88         4.07 o                         
  -3   3   7       4673.77       4759.58       123.98 o                         
  -2   3   7          1.19          7.48         4.27 o                         
  -1   3   7       1576.44       1728.05        42.37 o                         
   0   3   7       1723.08       1630.09        41.57 o                         
   1   3   7        680.20        723.21        19.95 o                         
   2   3   7          1.77          4.50         5.04 o                         
   3   3   7        228.88        255.18         9.95 o                         
   4   3   7         59.90         50.33         5.90 o                         
   5   3   7          5.30         -6.12         6.20 o                         
   6   3   7         26.90         22.14         7.56 o                         
   7   3   7         16.42         13.29         8.29 o                         
   8   3   7          0.29         -8.46         8.46 o                         
   9   3   7         46.40         36.75        11.19 o                         
  10   3   7        367.75        343.70        17.93 o                         
  11   3   7         12.06         -3.56        14.01 o                         
  12   3   7          0.24         -6.76        11.16 o                         
  13   3   7         11.22         27.45        14.32 o                         
  14   3   7         29.50         46.64        13.07 o                         
 -17   4   7         27.89         15.24        18.87 o                         
 -15   4   7         72.98         76.80        11.84 o                         
 -14   4   7         45.90         50.13         9.36 o                         
 -13   4   7        206.47        201.37        13.20 o                         
 -12   4   7       1795.82       1877.83        71.30 o                         
 -11   4   7          7.36          9.25        11.98 o                         
 -10   4   7        410.84        397.45        18.98 o                         
  -9   4   7          7.34         19.89         5.67 o                         
  -8   4   7        125.94        129.10         8.50 o                         
  -7   4   7          2.71         11.36         5.52 o                         
  -6   4   7        604.09        569.30        17.19 o                         
  -5   4   7       2904.26       2670.02        73.34 o                         
  -4   4   7       1254.95       1231.51        34.25 o                         
  -3   4   7        542.45        553.36        17.72 o                         
  -2   4   7        738.12        755.07        21.82 o                         
  -1   4   7        121.04        115.01         6.71 o                         
   0   4   7          9.61         17.58         6.27 o                         
   1   4   7       1707.16       1619.97        47.52 o                         
   2   4   7        991.84        930.37        27.84 o                         
   3   4   7        209.25        192.88         8.65 o                         
   4   4   7        165.14        161.62         8.88 o                         
   5   4   7        209.26        228.21        10.29 o                         
   6   4   7          0.20         -8.99         8.99 o                         
   7   4   7        640.70        644.36        23.53 o                         
   8   4   7        393.67        414.69        17.37 o                         
   9   4   7        114.84        119.03        10.70 o                         
  10   4   7          2.55        -10.41        10.41 o                         
  11   4   7         21.48         13.08         9.82 o                         
  12   4   7          5.60          5.89        10.25 o                         
  13   4   7          0.17         12.46        10.88 o                         
  14   4   7        104.78         68.23        16.62 o                         
 -16   5   7         26.58         30.41        15.56 o                         
 -15   5   7         48.18         63.93        19.95 o                         
 -14   5   7         29.37         27.56        13.45 o                         
 -13   5   7          1.98          3.46         9.57 o                         
 -12   5   7         32.11         55.13        10.23 o                         
 -11   5   7        999.94       1070.33        40.95 o                         
 -10   5   7       2230.43       2228.00        74.64 o                         
  -9   5   7          0.66         25.95        11.27 o                         
  -8   5   7        144.34        168.62        11.11 o                         
  -7   5   7        273.06        288.20        11.53 o                         
  -6   5   7         10.61          6.76         5.71 o                         
  -5   5   7         35.26         51.69         5.80 o                         
  -4   5   7        204.99        199.10         8.25 o                         
  -3   5   7        162.99        152.28         7.66 o                         
  -2   5   7       1304.88       1329.53        38.77 o                         
  -1   5   7          2.26          9.41         5.76 o                         
   0   5   7        175.01        204.33         8.83 o                         
   1   5   7         39.67         47.77         6.33 o                         
   2   5   7         11.48          2.61         6.15 o                         
   3   5   7        257.66        276.39        10.93 o                         
   4   5   7         30.95         10.06         9.07 o                         
   5   5   7        115.03        108.31         9.65 o                         
   6   5   7         45.73         33.66         9.20 o                         
   7   5   7        492.65        504.60        19.56 o                         
   8   5   7         38.10         31.14         8.94 o                         
   9   5   7        465.33        449.17        22.91 o                         
  10   5   7         11.42         56.27        38.02 o                         
  11   5   7         56.72         42.34        10.23 o                         
  12   5   7        234.45        219.47        15.89 o                         
  13   5   7         12.41         -0.66        11.95 o                         
 -16   6   7         58.53         64.36        22.38 o                         
 -15   6   7          4.43          1.40        15.11 o                         
 -14   6   7         51.40         43.96        12.97 o                         
 -13   6   7         49.04         59.22        10.06 o                         
 -12   6   7        158.71        152.38        20.40 o                         
 -11   6   7          7.61          9.19        10.67 o                         
 -10   6   7         11.00         15.13        10.32 o                         
  -9   6   7        370.05        417.42        16.45 o                         
  -8   6   7        251.13        244.13        12.69 o                         
  -7   6   7          4.39          6.02        10.14 o                         
  -6   6   7          2.14          4.62         6.67 o                         
  -5   6   7       1266.69       1283.55        36.42 o                         
  -4   6   7          2.15          4.60         6.13 o                         
  -3   6   7        247.67        275.80        11.11 o                         
  -2   6   7         13.78          5.20         6.26 o                         
  -1   6   7        738.80        722.66        21.88 o                         
   0   6   7          2.09         -4.27         6.47 o                         
   1   6   7          8.53          3.86         7.08 o                         
   2   6   7        639.52        667.98        21.87 o                         
   3   6   7         86.54         87.86         8.18 o                         
   4   6   7        476.82        498.26        24.09 o                         
   5   6   7        121.77        134.12         9.97 o                         
   6   6   7         20.48         -0.51         8.14 o                         
   7   6   7        586.29        590.39        29.96 o                         
   8   6   7        145.65        132.18        13.06 o                         
   9   6   7         71.99         58.42        10.16 o                         
  10   6   7        704.61        757.58        40.87 o                         
  11   6   7        187.05        176.11        15.50 o                         
  12   6   7         30.31         34.53        10.71 o                         
  13   6   7        244.49        161.44        22.45 o                         
 -15   7   7          8.93         -1.86        22.49 o                         
 -14   7   7          1.81          3.57        13.17 o                         
 -13   7   7          0.90        -11.51        14.44 o                         
 -12   7   7        278.56        297.05        28.28 o                         
 -11   7   7        433.45        379.33        36.90 o                         
 -10   7   7       1135.34       1177.42        50.16 o                         
  -9   7   7        142.74        166.93        12.71 o                         
  -8   7   7        833.46        912.69        32.40 o                         
  -7   7   7        268.14        241.86        12.10 o                         
  -6   7   7         18.85          6.28        10.52 o                         
  -5   7   7        714.50        720.10        24.35 o                         
  -4   7   7         31.48         20.62         8.91 o                         
  -3   7   7          1.03          4.03         6.71 o                         
  -2   7   7        780.86        900.50        27.85 o                         
  -1   7   7        306.95        319.08        13.10 o                         
   0   7   7        165.12        154.34         9.50 o                         
   1   7   7        244.18        235.60        14.80 o                         
   2   7   7        416.69        429.60        17.66 o                         
   3   7   7         42.61         32.66         9.85 o                         
   4   7   7          0.36         -9.46         9.46 o                         
   5   7   7        401.25        425.16        19.30 o                         
   6   7   7        313.86        317.74        20.22 o                         
   7   7   7          0.07         -9.27        12.98 o                         
   8   7   7         10.86          4.65         9.42 o                         
   9   7   7         63.99         62.82        13.29 o                         
  10   7   7         76.54         76.98        11.81 o                         
  11   7   7         95.20         88.50        12.03 o                         
  12   7   7         33.54         26.12        24.56 o                         
 -14   8   7         77.73         78.62        20.72 o                         
 -13   8   7          4.85         -2.12        13.52 o                         
 -12   8   7         19.97         23.76        15.72 o                         
 -11   8   7        187.90        209.11        29.07 o                         
 -10   8   7          5.93         19.77        15.06 o                         
  -9   8   7         70.67         73.02        21.19 o                         
  -8   8   7          0.42          1.05        11.89 o                         
  -7   8   7          7.77          1.47        11.76 o                         
  -6   8   7          0.12         -9.29         9.29 o                         
  -5   8   7         20.29         -2.70        10.07 o                         
  -4   8   7        318.78        308.75        15.71 o                         
  -3   8   7          1.82          2.89        10.51 o                         
  -2   8   7       1671.21       1655.32        56.18 o                         
  -1   8   7        196.78        205.01        12.09 o                         
   0   8   7       1029.57        983.61        30.97 o                         
   1   8   7          0.08          9.84         8.60 o                         
   2   8   7        441.60        458.79        20.13 o                         
   3   8   7        100.29         91.56         9.98 o                         
   4   8   7         13.18         -7.03        11.06 o                         
   5   8   7        779.16        838.82        34.60 o                         
   6   8   7        438.79        424.20        19.55 o                         
   7   8   7          0.72         -4.63         9.78 o                         
   8   8   7        253.52        237.36        15.38 o                         
   9   8   7        109.81        109.37        16.19 o                         
  10   8   7         37.74         53.74        18.68 o                         
  11   8   7         86.25        102.22        15.65 o                         
 -13   9   7         59.57         55.96        33.31 o                         
 -12   9   7         15.28          7.45        13.16 o                         
 -11   9   7          0.00          0.22        22.77 o                         
 -10   9   7         38.52         41.91        21.52 o                         
  -9   9   7         49.43         45.47        23.43 o                         
  -8   9   7          3.77         -6.79        16.24 o                         
  -7   9   7        283.96        352.68        25.25 o                         
  -6   9   7         85.07         53.61        13.66 o                         
  -5   9   7        406.43        387.52        21.98 o                         
  -4   9   7          0.07         -6.48        15.37 o                         
  -3   9   7       1512.25       1506.91        56.90 o                         
  -2   9   7        150.94        127.57        11.24 o                         
  -1   9   7        419.23        476.84        20.30 o                         
   0   9   7       1036.08        998.15        35.67 o                         
   1   9   7        117.95        171.02        11.91 o                         
   2   9   7        303.96        329.12        19.71 o                         
   3   9   7        130.92        127.63        16.21 o                         
   4   9   7        209.53        228.56        14.90 o                         
   5   9   7         59.63         49.63        14.70 o                         
   6   9   7         97.18        120.61        11.78 o                         
   7   9   7          5.07          9.67        13.09 o                         
   8   9   7         93.98         79.57        13.54 o                         
   9   9   7         14.55         21.78        10.62 o                         
 -11  10   7          3.84          9.08        17.96 o                         
 -10  10   7         81.12        108.67        18.24 o                         
  -9  10   7          0.12          4.12        29.92 o                         
  -8  10   7         44.63          7.44        22.72 o                         
  -7  10   7         37.08          1.09        24.36 o                         
  -6  10   7          5.85        -12.36        20.76 o                         
  -5  10   7          0.71        -14.92        14.92 o                         
  -4  10   7         78.04         70.92        15.58 o                         
  -3  10   7        137.69        141.11        19.97 o                         
  -2  10   7          0.00         -3.55         9.88 o                         
  -1  10   7         77.60         57.12        11.68 o                         
   0  10   7        266.84        226.58        14.53 o                         
   1  10   7         12.89          1.68        11.42 o                         
   2  10   7         28.95         38.37        11.70 o                         
   3  10   7        125.55        125.14        13.30 o                         
   4  10   7        149.16        147.43        13.55 o                         
   5  10   7        247.66        241.28        25.63 o                         
   6  10   7          0.41         -8.56        10.90 o                         
   7  10   7        251.18        225.42        16.83 o                         
   8  10   7         63.19         74.62        24.55 o                         
  -9  11   7          5.57         19.00        37.56 o                         
  -8  11   7          2.08         12.69        17.83 o                         
  -7  11   7         59.61         54.67        24.51 o                         
  -6  11   7          2.27         -2.17        28.17 o                         
  -5  11   7         86.37         35.22        35.89 o                         
  -4  11   7        124.49         57.20        41.72 o                         
  -3  11   7         15.60         -0.34        24.95 o                         
  -2  11   7         65.88         53.71        25.75 o                         
  -1  11   7         24.85        -11.57        11.84 o                         
   0  11   7          3.87        -16.72        16.72 o                         
   1  11   7          5.91        -15.02        15.02 o                         
   2  11   7         29.84          5.38        13.28 o                         
   3  11   7          5.81          2.92        13.25 o                         
   4  11   7         12.78          7.99        15.47 o                         
   5  11   7        152.40        150.47        30.18 o                         
   6  11   7         84.40        113.84        31.08 o                         
  -7  12   7         21.63        122.07        26.20 o                         
  -6  12   7         42.98        100.40        56.05 o                         
  -5  12   7        123.25        131.41        24.53 o                         
  -4  12   7         19.43         10.39        15.01 o                         
  -3  12   7         88.56         66.33        38.14 o                         
  -2  12   7        166.36        169.91        39.94 o                         
  -1  12   7        282.12        234.89        76.03 o                         
   0  12   7         40.13         47.39        22.41 o                         
   1  12   7          2.05         49.30        14.38 o                         
   2  12   7          4.51         26.64        26.26 o                         
 -16   0   8        298.05        308.41        30.80 o                         
 -15   0   8         11.04          2.85        13.14 o                         
 -14   0   8          0.88         -8.86        13.34 o                         
 -13   0   8        177.44        170.55        22.41 o                         
 -12   0   8       5795.76       6410.06       427.33 o                         
 -11   0   8       2172.43       2243.39       109.61 o                         
 -10   0   8       1349.37       1461.87        65.49 o                         
  -9   0   8        119.57        117.42        12.36 o                         
  -8   0   8        344.60        388.21        18.39 o                         
  -7   0   8         89.94         96.28         8.73 o                         
  -6   0   8         44.34         44.09         8.37 o                         
  -5   0   8       3334.03       3289.32       123.10 o                         
  -4   0   8        188.61        182.90         9.81 o                         
  -3   0   8        859.94        863.77        29.70 o                         
  -2   0   8         37.93         42.82         6.26 o                         
  -1   0   8        335.44        329.66        13.41 o                         
   0   0   8        350.72        358.91        14.34 o                         
   1   0   8       1016.95        933.54        34.67 o                         
   2   0   8        278.55        350.97        14.77 o                         
   3   0   8         17.44         29.59         7.05 o                         
   4   0   8       1036.63       1051.86        46.74 o                         
   5   0   8          1.55          2.00         8.65 o                         
   6   0   8       1189.30       1270.28        56.13 o                         
   7   0   8        345.86        350.71        21.51 o                         
   8   0   8        213.64        197.16        14.77 o                         
   9   0   8         22.22         11.10        11.85 o                         
  10   0   8         47.59         40.24        15.77 o                         
  11   0   8          0.22         23.78        15.78 o                         
  12   0   8         51.24         46.48        18.25 o                         
  13   0   8         40.56         23.45        27.88 o                         
  14   0   8        245.00        150.48        34.08 o                         
 -17   1   8        273.45        299.23        20.81 o                         
 -16   1   8         45.70         62.39        13.22 o                         
 -15   1   8         37.59         40.57         9.83 o                         
 -14   1   8          0.15         10.06         9.24 o                         
 -13   1   8        619.67        617.34        26.22 o                         
 -12   1   8         55.56         63.80         9.16 o                         
 -11   1   8       1480.77       1592.65        56.58 o                         
 -10   1   8        270.59        296.35        14.15 o                         
  -9   1   8         94.69         88.47         8.39 o                         
  -8   1   8          1.49         15.80         7.15 o                         
  -7   1   8         10.91         20.55         6.65 o                         
  -6   1   8       1847.29       1815.70        43.70 o                         
  -5   1   8         70.91         73.22         5.52 o                         
  -4   1   8       1201.50       1207.98        30.41 o                         
  -3   1   8         46.58         51.58         5.00 o                         
  -2   1   8         14.61         11.62         4.15 o                         
  -1   1   8        297.62        323.81        10.00 o                         
   0   1   8         26.42         35.04         4.71 o                         
   1   1   8         21.39         23.58         5.01 o                         
   2   1   8        189.86        200.61         8.41 o                         
   3   1   8          3.70          5.42         5.37 o                         
   4   1   8        272.28        271.99         9.71 o                         
   5   1   8        554.05        581.64        17.51 o                         
   6   1   8        288.13        288.32        14.31 o                         
   7   1   8        340.12        320.56        13.95 o                         
   8   1   8          0.08         -7.65         7.65 o                         
   9   1   8        164.72        173.73        11.07 o                         
  10   1   8         27.55         38.30        13.97 o                         
  11   1   8        241.04        221.71        15.96 o                         
  12   1   8          7.59          7.26        12.32 o                         
  13   1   8          0.00         19.52        15.14 o                         
  14   1   8         14.58          5.71        29.45 o                         
 -16   2   8         48.84         17.77        11.08 o                         
 -15   2   8         23.49          2.10         9.78 o                         
 -14   2   8          0.24         -3.92         9.80 o                         
 -13   2   8        167.80        182.05        13.38 o                         
 -12   2   8        268.42        287.64        11.99 o                         
 -11   2   8        313.28        338.86        14.86 o                         
 -10   2   8         23.20         23.18        10.61 o                         
  -9   2   8         31.46         35.93         7.18 o                         
  -8   2   8         16.83         19.70         8.05 o                         
  -7   2   8        134.48        151.46         7.62 o                         
  -6   2   8        565.65        592.32        17.40 o                         
  -5   2   8          7.53          0.27         5.59 o                         
  -4   2   8       1030.84        926.76        27.38 o                         
  -3   2   8         75.25         74.99         5.80 o                         
  -2   2   8          4.37         -0.69         4.73 o                         
  -1   2   8        262.90        272.08        10.03 o                         
   0   2   8        862.30        855.37        24.77 o                         
   1   2   8        607.11        550.58        18.25 o                         
   2   2   8        555.95        551.06        16.16 o                         
   3   2   8       1483.70       1604.85        47.87 o                         
   4   2   8        223.40        228.10         9.50 o                         
   5   2   8        478.12        516.36        17.40 o                         
   6   2   8          4.76         -1.52         7.26 o                         
   7   2   8       1181.50       1217.58        38.90 o                         
   8   2   8          1.08         -4.03         7.99 o                         
   9   2   8         38.70         54.26        10.58 o                         
  10   2   8        216.73        172.21        12.26 o                         
  11   2   8          7.44         -2.36        12.24 o                         
  12   2   8          7.22         -7.85        15.91 o                         
  13   2   8         86.54         92.89        20.43 o                         
 -17   3   8        147.88        189.39        30.13 o                         
 -16   3   8         16.56         19.36        11.80 o                         
 -15   3   8         40.54         32.86        10.45 o                         
 -14   3   8        297.93        322.41        23.49 o                         
 -13   3   8          3.90         13.03        12.33 o                         
 -12   3   8         19.42         15.07         9.18 o                         
 -11   3   8         23.89         47.52        10.12 o                         
 -10   3   8         99.91        120.48         9.72 o                         
  -9   3   8       2869.93       2736.64        93.47 o                         
  -8   3   8          0.35         11.15         6.86 o                         
  -7   3   8        200.85        186.30         8.37 o                         
  -6   3   8         15.63         19.88         5.85 o                         
  -5   3   8        280.99        255.51         9.48 o                         
  -4   3   8        363.01        365.69        11.33 o                         
  -3   3   8       1413.56       1349.82        35.24 o                         
  -2   3   8       1385.11       1311.40        35.04 o                         
  -1   3   8       1344.90       1280.04        32.45 o                         
   0   3   8        114.77        144.81         6.59 o                         
   1   3   8        132.18        158.21         8.01 o                         
   2   3   8        675.67        730.37        20.75 o                         
   3   3   8        369.05        378.78        13.29 o                         
   4   3   8         87.42         97.35         7.85 o                         
   5   3   8       1165.76       1182.62        38.41 o                         
   6   3   8         57.18         44.50         8.13 o                         
   7   3   8        189.34        176.59        10.47 o                         
   8   3   8         53.41         46.59         8.81 o                         
   9   3   8        793.66        801.48        31.29 o                         
  10   3   8         31.47         30.07         9.94 o                         
  11   3   8        100.25         90.18        17.32 o                         
  12   3   8          0.43          6.37        11.88 o                         
  13   3   8         27.87         14.43        15.64 o                         
 -16   4   8         87.80         88.47        14.49 o                         
 -15   4   8         30.93         21.43        13.73 o                         
 -14   4   8         41.61         26.09         8.92 o                         
 -13   4   8        216.17        236.82        13.96 o                         
 -12   4   8         99.64         92.63        11.07 o                         
 -11   4   8         17.97         34.41         8.88 o                         
 -10   4   8          7.91         15.14        10.18 o                         
  -9   4   8         39.11         51.49         9.30 o                         
  -8   4   8         96.00        101.42         7.99 o                         
  -7   4   8        527.82        554.68        17.38 o                         
  -6   4   8          0.00          6.00         6.49 o                         
  -5   4   8        381.14        384.32        12.94 o                         
  -4   4   8         53.13         49.90         5.70 o                         
  -3   4   8         58.92         58.67         5.79 o                         
  -2   4   8        180.98        209.78         8.87 o                         
  -1   4   8        345.44        377.94        13.46 o                         
   0   4   8        141.81        154.04         8.04 o                         
   1   4   8         17.96         26.88         7.37 o                         
   2   4   8         35.57         32.96         6.15 o                         
   3   4   8         61.35         61.80         6.85 o                         
   4   4   8          1.97         -3.82         7.59 o                         
   5   4   8        295.83        287.11        15.25 o                         
   6   4   8        858.90        863.88        30.40 o                         
   7   4   8          0.87         -5.43        11.08 o                         
   8   4   8        165.04        162.12        16.30 o                         
   9   4   8         32.50         16.32        10.91 o                         
  10   4   8         27.15          9.10        13.23 o                         
  11   4   8        113.80        111.77        11.38 o                         
  12   4   8         12.86         13.29        17.99 o                         
  13   4   8         26.97         12.51        20.06 o                         
 -16   5   8         41.84         42.51        15.98 o                         
 -15   5   8          0.58        -10.25        15.32 o                         
 -14   5   8         12.63         -6.23        10.56 o                         
 -13   5   8         26.36         14.70        12.28 o                         
 -12   5   8        834.16        810.63        34.92 o                         
 -11   5   8       1558.70       1499.80        60.01 o                         
 -10   5   8         18.75         31.01         9.79 o                         
  -9   5   8        218.24        279.11        12.74 o                         
  -8   5   8        516.77        522.85        24.36 o                         
  -7   5   8         16.60         37.75         7.91 o                         
  -6   5   8       1408.43       1425.22        41.26 o                         
  -5   5   8        475.77        501.36        16.16 o                         
  -4   5   8         23.05         16.07         5.95 o                         
  -3   5   8       1603.85       1594.74        47.56 o                         
  -2   5   8        494.99        488.33        16.63 o                         
  -1   5   8        517.97        575.73        18.28 o                         
   0   5   8         46.19         45.77         6.58 o                         
   1   5   8        135.14        149.60         8.18 o                         
   2   5   8       1152.57       1150.62        33.44 o                         
   3   5   8         16.27         -0.23         8.24 o                         
   4   5   8         24.69          5.80         7.06 o                         
   5   5   8        294.23        297.60        20.26 o                         
   6   5   8          4.40         -9.87         9.87 o                         
   7   5   8        506.17        528.20        21.29 o                         
   8   5   8          6.05          2.95        20.36 o                         
   9   5   8        731.90        769.44        36.93 o                         
  10   5   8         92.54         83.44        11.37 o                         
  11   5   8        143.65        152.91        14.09 o                         
  12   5   8         89.39         88.14        13.40 o                         
 -15   6   8         44.90        113.97       172.74 o                         
 -14   6   8         69.18         62.40        12.07 o                         
 -13   6   8        133.22        140.90        13.04 o                         
 -12   6   8       1156.46       1160.24        71.49 o                         
 -11   6   8        349.56        352.60        25.50 o                         
 -10   6   8       2225.80       2248.95        83.28 o                         
  -9   6   8          7.82         21.99         9.53 o                         
  -8   6   8        140.64        127.15         9.40 o                         
  -7   6   8        460.38        440.80        17.01 o                         
  -6   6   8       1089.45       1106.28        36.64 o                         
  -5   6   8       1772.98       1836.66        55.88 o                         
  -4   6   8         14.78          7.94         8.05 o                         
  -3   6   8        150.32        124.53         7.96 o                         
  -2   6   8        118.73        117.63         7.82 o                         
  -1   6   8        123.85        125.05         8.69 o                         
   0   6   8        328.52        365.11        15.42 o                         
   1   6   8        193.77        214.13        14.07 o                         
   2   6   8          4.59         -2.80         9.27 o                         
   3   6   8         21.28         11.87        12.11 o                         
   4   6   8        167.81        166.57        10.70 o                         
   5   6   8         22.73         22.71         8.35 o                         
   6   6   8         50.23         30.21         8.69 o                         
   7   6   8        364.12        415.80        20.58 o                         
   8   6   8          3.70         -0.99        10.39 o                         
   9   6   8         56.04         35.83        19.61 o                         
  10   6   8          0.51          4.52        11.00 o                         
  11   6   8          5.32         13.23        10.84 o                         
 -14   7   8          2.65         27.43        17.92 o                         
 -13   7   8         14.82         13.47        15.05 o                         
 -12   7   8         64.40         59.71        12.91 o                         
 -11   7   8         65.89         41.25        14.62 o                         
 -10   7   8         30.10         53.22        13.74 o                         
  -9   7   8         66.88         31.45        17.12 o                         
  -8   7   8        537.45        544.30        21.59 o                         
  -7   7   8        107.69        135.18        10.42 o                         
  -6   7   8        555.38        502.93        21.07 o                         
  -5   7   8         61.27         67.74         8.35 o                         
  -4   7   8         45.86         41.36         8.09 o                         
  -3   7   8         62.11         54.55         7.89 o                         
  -2   7   8         50.65         55.35         8.61 o                         
  -1   7   8          0.01         -4.92         7.97 o                         
   0   7   8        233.08        217.48        11.30 o                         
   1   7   8        179.94        176.99        12.68 o                         
   2   7   8        721.96        715.29        24.38 o                         
   3   7   8        288.01        277.67        13.73 o                         
   4   7   8         87.51         77.88         9.05 o                         
   5   7   8         76.90         97.05        10.80 o                         
   6   7   8        102.34        112.06        10.30 o                         
   7   7   8        100.42         81.51        10.14 o                         
   8   7   8         34.26         66.55        21.35 o                         
   9   7   8        179.69        186.64        18.84 o                         
  10   7   8          0.34          8.17        13.22 o                         
  11   7   8         18.33         27.18        19.37 o                         
 -13   8   8        177.29        119.41        26.95 o                         
 -12   8   8        290.49        209.66        18.18 o                         
 -11   8   8         38.69         39.31        16.75 o                         
 -10   8   8          0.05         26.09        18.10 o                         
  -9   8   8          2.01         18.91        22.01 o                         
  -8   8   8        105.27         99.81        16.90 o                         
  -7   8   8         76.74         70.09        13.65 o                         
  -6   8   8        194.34        197.30        15.75 o                         
  -5   8   8        125.41        128.45        16.64 o                         
  -4   8   8        239.49        247.39        14.53 o                         
  -3   8   8         42.46         43.68         8.46 o                         
  -2   8   8        182.93        153.77        10.66 o                         
  -1   8   8          0.31         -9.30         9.30 o                         
   0   8   8         71.08         94.57        14.42 o                         
   1   8   8          7.38         -0.73         9.19 o                         
   2   8   8          0.27         -9.50         9.50 o                         
   3   8   8        456.82        579.53        29.04 o                         
   4   8   8        133.31        133.07        10.69 o                         
   5   8   8         14.58         10.10         9.23 o                         
   6   8   8        171.40        171.16        12.38 o                         
   7   8   8         34.85         36.73        11.67 o                         
   8   8   8        137.57        154.58        12.62 o                         
   9   8   8          6.11          0.88        10.13 o                         
  10   8   8          2.05        -38.06        38.06 o                         
 -12   9   8         44.63         44.78        23.74 o                         
 -11   9   8         37.61         24.67        14.07 o                         
 -10   9   8         71.84         69.48        24.25 o                         
  -9   9   8          0.10         14.97        26.61 o                         
  -8   9   8          0.92         30.32        16.16 o                         
  -7   9   8          0.48         17.52        20.09 o                         
  -6   9   8        183.49        204.05        19.31 o                         
  -5   9   8         97.10         81.91        17.67 o                         
  -4   9   8         83.61         37.56        11.28 o                         
  -3   9   8        368.95        342.10        23.29 o                         
  -2   9   8        227.27        234.13        13.12 o                         
  -1   9   8        103.16         97.30        11.58 o                         
   0   9   8        183.44        205.22        13.63 o                         
   1   9   8          1.12         13.80        13.96 o                         
   2   9   8        130.25        121.38        12.00 o                         
   3   9   8        112.56        126.09        11.25 o                         
   4   9   8         74.59         58.71        11.68 o                         
   5   9   8        282.80        288.59        17.32 o                         
   6   9   8        109.22         80.45        10.89 o                         
   7   9   8          2.17          2.88        10.11 o                         
   8   9   8          8.23         -0.90        14.07 o                         
 -10  10   8         53.75         56.52        20.41 o                         
  -9  10   8          2.67         10.00        18.00 o                         
  -8  10   8         19.31         58.55        29.35 o                         
  -7  10   8        108.81        110.03        27.62 o                         
  -6  10   8         96.99        101.65        23.49 o                         
  -5  10   8         33.87          8.24        17.74 o                         
  -4  10   8        141.06        115.13        18.43 o                         
  -3  10   8         18.92          5.64        18.19 o                         
  -2  10   8         43.83         21.31        14.01 o                         
  -1  10   8        382.24        436.49        32.62 o                         
   0  10   8        186.00        192.58        15.93 o                         
   1  10   8         63.37         52.88        13.16 o                         
   2  10   8         31.69         34.76        12.15 o                         
   3  10   8          4.92         58.38        13.41 o                         
   4  10   8         24.50          9.31        11.38 o                         
   5  10   8         48.15         46.44        15.32 o                         
   6  10   8          6.89         10.39        15.40 o                         
  -8  11   8        116.75        315.61        42.95 o                         
  -7  11   8         10.69         -3.55        25.97 o                         
  -6  11   8         22.36         12.63        14.36 o                         
  -5  11   8         53.07         20.61        14.15 o                         
  -4  11   8          8.34        -17.36        17.93 o                         
  -3  11   8        432.68        375.56        50.55 o                         
  -2  11   8          0.10         -5.37        17.17 o                         
  -1  11   8          0.06          5.37        21.87 o                         
   0  11   8        176.11        142.39        24.02 o                         
   1  11   8         31.77         36.62        13.58 o                         
   2  11   8          3.49         71.99        36.85 o                         
   3  11   8        318.33        270.08        53.74 o                         
   4  11   8         24.92         -8.17        45.27 o                         
  -4  12   8          1.24         23.09        18.68 o                         
  -3  12   8          0.19          5.19        18.81 o                         
  -2  12   8          1.33         16.21        20.43 o                         
 -16   1   9         48.17         29.03        10.35 o                         
 -15   1   9        180.77        215.55        15.89 o                         
 -14   1   9        399.81        378.26        18.92 o                         
 -13   1   9        511.86        456.43        26.93 o                         
 -12   1   9       1506.34       1574.69        72.50 o                         
 -11   1   9       2096.31       2163.58        81.40 o                         
 -10   1   9        936.41        805.08        31.26 o                         
  -9   1   9        266.74        274.39        15.17 o                         
  -8   1   9       1618.15       1584.13        51.22 o                         
  -7   1   9        342.73        353.34        12.20 o                         
  -6   1   9          1.93          7.32         6.44 o                         
  -5   1   9          7.79         12.04         5.33 o                         
  -4   1   9        576.66        594.74        17.59 o                         
  -3   1   9         56.24         46.24         5.02 o                         
  -2   1   9        604.31        555.13        16.34 o                         
  -1   1   9        127.18        109.45         6.30 o                         
   0   1   9          0.24          2.86         5.07 o                         
   1   1   9        180.87        209.07         8.35 o                         
   2   1   9          8.23         -0.53         5.50 o                         
   3   1   9        198.11        208.86         8.78 o                         
   4   1   9       1127.92       1150.05        33.73 o                         
   5   1   9         46.82         49.54        10.61 o                         
   6   1   9        359.15        340.75        14.47 o                         
   7   1   9        186.47        190.31        11.13 o                         
   8   1   9        221.59        219.57        13.20 o                         
   9   1   9         21.95         19.72         9.59 o                         
  10   1   9        119.10        124.17        12.67 o                         
  11   1   9          5.37         -8.76        26.19 o                         
  12   1   9          6.60          0.45        26.76 o                         
  13   1   9         36.27         12.26        30.03 o                         
 -16   2   9        231.63        213.26        21.87 o                         
 -15   2   9         25.54         10.19         8.99 o                         
 -14   2   9        164.34        175.55        12.96 o                         
 -13   2   9        503.54        562.16        37.75 o                         
 -12   2   9        169.61        179.93        11.29 o                         
 -11   2   9         56.16         68.52         8.85 o                         
 -10   2   9         89.51         81.00         6.60 o                         
  -9   2   9         33.96         53.52         8.70 o                         
  -8   2   9          9.83         29.15         9.22 o                         
  -7   2   9        179.27        196.51        10.01 o                         
  -6   2   9        724.04        763.35        22.55 o                         
  -5   2   9        155.26        160.01         7.44 o                         
  -4   2   9        282.81        267.59         9.72 o                         
  -3   2   9        323.02        353.01        11.71 o                         
  -2   2   9         84.35         98.59         6.14 o                         
  -1   2   9        186.94        181.40         7.80 o                         
   0   2   9         79.18         75.73         8.33 o                         
   1   2   9        127.40        122.86         6.86 o                         
   2   2   9         43.35         27.21         6.29 o                         
   3   2   9         48.15         55.28         6.70 o                         
   4   2   9        170.01        176.08        12.80 o                         
   5   2   9        701.70        711.47        25.28 o                         
   6   2   9          4.43          5.42         7.69 o                         
   7   2   9       1111.10       1126.82        39.91 o                         
   8   2   9         50.99         35.68        10.62 o                         
   9   2   9         98.88         70.14        12.13 o                         
  10   2   9          5.50         14.06        10.52 o                         
  11   2   9          0.60          2.65        16.97 o                         
  12   2   9         60.51         47.89        14.56 o                         
 -16   3   9        132.46        156.87        17.65 o                         
 -15   3   9          8.95         24.40        10.35 o                         
 -14   3   9         23.65         41.26        11.99 o                         
 -13   3   9         26.52         45.94         9.82 o                         
 -12   3   9         22.07         29.26        11.33 o                         
 -11   3   9          0.74          9.46        10.00 o                         
 -10   3   9         82.51         95.25         8.81 o                         
  -9   3   9         40.06         51.68         9.77 o                         
  -8   3   9         50.88         55.22        12.50 o                         
  -7   3   9        330.53        338.70        19.27 o                         
  -6   3   9        139.96        172.43         8.68 o                         
  -5   3   9         79.70         94.22         6.95 o                         
  -4   3   9         67.72         79.66         7.12 o                         
  -3   3   9        121.89        115.97         6.64 o                         
  -2   3   9        490.89        544.02        16.84 o                         
  -1   3   9        133.24        138.73         7.28 o                         
   0   3   9        996.51       1073.54        30.64 o                         
   1   3   9        164.60        174.89         8.57 o                         
   2   3   9        467.78        527.84        17.49 o                         
   3   3   9         28.80         47.76         8.13 o                         
   4   3   9        812.01        840.51        27.13 o                         
   5   3   9         19.59          6.46         7.44 o                         
   6   3   9        166.98        159.10         9.83 o                         
   7   3   9        684.78        708.31        40.60 o                         
   8   3   9         33.27         39.85        11.23 o                         
   9   3   9          2.21          0.01         9.86 o                         
  10   3   9         69.99         57.33        11.75 o                         
  11   3   9          2.57         18.68        20.21 o                         
  12   3   9        105.18        112.64        32.73 o                         
 -16   4   9         94.52        129.92        23.25 o                         
 -15   4   9         26.57         36.43        11.92 o                         
 -14   4   9          0.66         -7.14         9.02 o                         
 -13   4   9        405.18        449.78        26.19 o                         
 -12   4   9        694.20        709.96        32.99 o                         
 -11   4   9         93.12         92.10        11.07 o                         
 -10   4   9         40.46         29.24         6.47 o                         
  -9   4   9        972.34       1040.69        39.68 o                         
  -8   4   9       2036.62       2041.62        62.83 o                         
  -7   4   9        997.72        988.97        33.55 o                         
  -6   4   9        358.23        359.68        15.90 o                         
  -5   4   9       1191.98       1222.91        36.03 o                         
  -4   4   9        164.32        187.67         9.15 o                         
  -3   4   9       1697.86       1674.64        48.21 o                         
  -2   4   9         99.49         91.14         7.01 o                         
  -1   4   9         10.18         20.00         7.41 o                         
   0   4   9        729.02        717.23        22.76 o                         
   1   4   9        547.92        546.21        18.53 o                         
   2   4   9          4.91         -6.63         8.19 o                         
   3   4   9        122.15        101.31         8.35 o                         
   4   4   9        101.67        109.41         8.91 o                         
   5   4   9         88.48         95.75         8.94 o                         
   6   4   9        600.45        604.68        25.31 o                         
   7   4   9        219.80        215.44        15.46 o                         
   8   4   9         66.11         64.21        10.05 o                         
   9   4   9        135.62        127.76        12.48 o                         
  10   4   9         24.99         13.68        13.38 o                         
  11   4   9         76.38         78.29        14.70 o                         
  12   4   9         71.75         92.40        25.39 o                         
 -15   5   9         20.17         25.12        20.68 o                         
 -14   5   9          9.48         11.68        11.72 o                         
 -13   5   9          1.33         -5.91        11.62 o                         
 -12   5   9         21.00         16.66        10.28 o                         
 -11   5   9         19.30         23.22         9.63 o                         
 -10   5   9          6.04         19.72         9.63 o                         
  -9   5   9        263.60        253.90        13.02 o                         
  -8   5   9        319.59        310.87        15.51 o                         
  -7   5   9       1104.79       1039.30        35.34 o                         
  -6   5   9          1.25         -7.29         7.29 o                         
  -5   5   9         22.58         18.00         7.15 o                         
  -4   5   9         14.79         24.03         7.85 o                         
  -3   5   9         87.98         87.88         9.20 o                         
  -2   5   9        370.10        378.14        16.09 o                         
  -1   5   9        290.96        282.13        12.65 o                         
   0   5   9         24.80         23.87         9.75 o                         
   1   5   9        916.41        973.50        30.81 o                         
   2   5   9         43.33         36.18         8.07 o                         
   3   5   9        165.98        171.11        10.61 o                         
   4   5   9         70.45         52.17         8.79 o                         
   5   5   9        289.83        260.51        12.87 o                         
   6   5   9          1.13          8.26        14.54 o                         
   7   5   9        113.97        113.95        11.72 o                         
   8   5   9          0.54          2.80        10.21 o                         
   9   5   9         23.75         12.17        10.56 o                         
  10   5   9        198.49        181.86        15.11 o                         
  11   5   9         72.98         60.34        15.25 o                         
 -14   6   9         13.85          9.87        14.48 o                         
 -13   6   9        166.12        156.76        14.80 o                         
 -12   6   9         66.50         58.16        14.37 o                         
 -11   6   9         31.87         32.02        17.21 o                         
 -10   6   9         12.65          2.97        16.06 o                         
  -9   6   9          5.56          7.89        11.11 o                         
  -8   6   9        479.98        458.83        19.19 o                         
  -7   6   9        864.55        849.53        31.78 o                         
  -6   6   9        368.42        398.09        16.82 o                         
  -5   6   9         60.21         49.72         8.22 o                         
  -4   6   9        207.13        235.23        11.74 o                         
  -3   6   9          3.62         -3.55         6.99 o                         
  -2   6   9        334.17        379.98        15.16 o                         
  -1   6   9         17.26         22.62         7.62 o                         
   0   6   9          0.53         -1.10        13.00 o                         
   1   6   9        183.36        208.81        10.55 o                         
   2   6   9         16.27          5.98         7.53 o                         
   3   6   9          0.09         -7.81         7.81 o                         
   4   6   9          9.89         -3.67        12.72 o                         
   5   6   9        317.58        357.34        29.13 o                         
   6   6   9          7.77          2.20         9.46 o                         
   7   6   9         35.11         32.81        12.51 o                         
   8   6   9        148.57        150.26        12.50 o                         
   9   6   9          0.70         -3.70         9.62 o                         
  10   6   9        437.76        376.22        27.78 o                         
 -14   7   9         16.42        566.02        79.00 o                         
 -13   7   9          9.81          9.69        14.41 o                         
 -12   7   9         88.04         78.41        11.61 o                         
 -11   7   9        128.55        168.90        19.81 o                         
 -10   7   9         13.75         42.41        11.86 o                         
  -9   7   9        250.73        259.41        20.39 o                         
  -8   7   9        463.23        425.05        23.72 o                         
  -7   7   9          7.65         17.69        10.68 o                         
  -6   7   9          1.25         -2.67        11.08 o                         
  -5   7   9        453.10        446.29        18.92 o                         
  -4   7   9        217.11        190.91        10.96 o                         
  -3   7   9          2.64          0.60         7.92 o                         
  -2   7   9       2213.32       2333.46        74.84 o                         
  -1   7   9          1.22          0.58         8.19 o                         
   0   7   9         13.11         15.18         8.39 o                         
   1   7   9         78.65         73.05         8.72 o                         
   2   7   9         45.78         37.64        13.33 o                         
   3   7   9         25.83          5.29         9.90 o                         
   4   7   9         42.54         37.53        12.04 o                         
   5   7   9         28.86         20.15        12.35 o                         
   6   7   9         44.04         47.64         9.30 o                         
   7   7   9         66.80         64.61        11.03 o                         
   8   7   9        132.20        143.84        15.64 o                         
   9   7   9        187.28        214.30        22.16 o                         
 -12   8   9         19.77         15.74        20.27 o                         
 -11   8   9          8.91          9.67        11.49 o                         
 -10   8   9         35.52         32.65        23.90 o                         
  -9   8   9          2.80         10.67        14.59 o                         
  -8   8   9          6.97          7.52        21.31 o                         
  -7   8   9         80.80         69.64        12.57 o                         
  -6   8   9        153.22        131.18        11.81 o                         
  -5   8   9         99.88         84.67        14.67 o                         
  -4   8   9        423.88        409.59        33.14 o                         
  -3   8   9         26.97         19.39         9.71 o                         
  -2   8   9          7.08         -4.63         9.64 o                         
  -1   8   9         32.20         29.68         9.42 o                         
   0   8   9        175.82        166.04        12.96 o                         
   1   8   9        765.99        870.23        31.06 o                         
   2   8   9          8.52          6.43         9.49 o                         
   3   8   9        267.93        291.53        25.73 o                         
   4   8   9          7.10         -1.86         9.81 o                         
   5   8   9          8.41         11.55         9.86 o                         
   6   8   9        146.00        170.96        12.70 o                         
   7   8   9         16.03          8.20         9.91 o                         
   8   8   9        290.54        245.20        30.10 o                         
 -11   9   9         33.72         87.31        20.17 o                         
 -10   9   9        141.61        171.90        24.58 o                         
  -9   9   9         70.20         70.02        15.26 o                         
  -8   9   9         28.75         37.30        14.93 o                         
  -7   9   9         31.32         24.67        17.91 o                         
  -6   9   9          1.00        -14.63        14.63 o                         
  -5   9   9         11.37         -7.83        11.97 o                         
  -4   9   9          9.13          6.92        10.59 o                         
  -3   9   9          6.65        -12.47        12.47 o                         
  -2   9   9        148.38        177.73        14.41 o                         
  -1   9   9        387.58        391.92        18.69 o                         
   0   9   9        179.42        188.46        17.28 o                         
   1   9   9         80.09        115.27        13.68 o                         
   2   9   9         64.23         54.90        11.79 o                         
   3   9   9        131.05        131.69        18.01 o                         
   4   9   9          2.09         16.53        11.63 o                         
   5   9   9          0.89         -8.29        10.44 o                         
   6   9   9         32.68         19.21        23.42 o                         
  -9  10   9         52.75         56.21        15.44 o                         
  -8  10   9        120.46        124.21        20.49 o                         
  -7  10   9          2.54          5.59        18.44 o                         
  -6  10   9         25.83         26.68        13.62 o                         
  -5  10   9          6.07         18.64        16.13 o                         
  -4  10   9        151.57        177.32        22.94 o                         
  -3  10   9         42.14         42.81        16.32 o                         
  -2  10   9          0.09         -8.19        11.56 o                         
  -1  10   9        145.21        112.32        12.64 o                         
   0  10   9         97.37        120.18        16.15 o                         
   1  10   9          1.03        158.92        59.96 o                         
   2  10   9          1.96         -6.63        12.38 o                         
   3  10   9         21.84         33.84        14.22 o                         
   4  10   9        127.30        135.05        18.96 o                         
  -7  11   9         16.15         57.79        22.25 o                         
  -6  11   9         37.43          5.62        17.87 o                         
  -5  11   9         37.28        -16.93        17.58 o                         
  -4  11   9          0.07        -53.89        90.54 o                         
  -3  11   9         32.73          5.53        52.25 o                         
  -2  11   9          3.19         19.20        32.18 o                         
  -1  11   9         13.52         -1.24        30.57 o                         
   0  11   9          3.19         -4.81        38.26 o                         
   1  11   9         13.54         36.39        53.57 o                         
 -16   0  10          0.44         -1.36        21.00 o                         
 -15   0  10        466.40        412.38       111.06 o                         
 -14   0  10        622.74        586.53        55.64 o                         
 -13   0  10          4.37         19.97        13.30 o                         
 -12   0  10        214.40        194.29        14.75 o                         
 -11   0  10        623.48        675.10        42.34 o                         
 -10   0  10       2758.81       2576.44       131.16 o                         
  -9   0  10          1.34         18.02        11.59 o                         
  -8   0  10       5570.07       5511.65       273.32 o                         
  -7   0  10        180.34        179.25        22.05 o                         
  -6   0  10        602.95        546.72        25.49 o                         
  -5   0  10        719.26        799.82        31.91 o                         
  -4   0  10         94.88         95.51        13.25 o                         
  -3   0  10       2341.61       2219.41        81.24 o                         
  -2   0  10       1987.53       2051.04        79.49 o                         
  -1   0  10        968.75       1021.52        41.82 o                         
   0   0  10          2.25         -0.54         8.89 o                         
   1   0  10        318.03        383.20        21.81 o                         
   2   0  10         23.41         33.57        11.49 o                         
   3   0  10        956.60        950.48        45.55 o                         
   4   0  10       1168.86       1314.76        60.01 o                         
   5   0  10         69.30         72.37        17.63 o                         
   6   0  10          2.38        -13.69        13.69 o                         
   7   0  10        451.02        457.59        47.35 o                         
   8   0  10         43.43         37.81        15.58 o                         
   9   0  10        394.77        378.29        30.46 o                         
  10   0  10         15.50         22.41        42.34 o                         
  11   0  10         45.21         52.27        22.43 o                         
 -16   1  10         15.63         12.93        14.66 o                         
 -15   1  10         33.23         24.65         8.71 o                         
 -14   1  10          3.54          1.69        11.07 o                         
 -13   1  10          0.51         -0.59         9.53 o                         
 -12   1  10         86.48         83.04        10.29 o                         
 -11   1  10         36.26         47.39        10.49 o                         
 -10   1  10         60.33         64.03         8.65 o                         
  -9   1  10        664.60        729.65        30.64 o                         
  -8   1  10          2.41         14.90         7.27 o                         
  -7   1  10         21.58         39.14         6.92 o                         
  -6   1  10        282.01        313.32        12.70 o                         
  -5   1  10        114.88        140.65         9.57 o                         
  -4   1  10        224.75        231.10         9.53 o                         
  -3   1  10        561.40        563.10        17.03 o                         
  -2   1  10        473.54        520.60        16.36 o                         
  -1   1  10        483.83        503.42        15.33 o                         
   0   1  10          4.01         19.09         6.21 o                         
   1   1  10        119.67        138.73         9.40 o                         
   2   1  10         97.89        101.23         8.37 o                         
   3   1  10        131.42        137.63         8.71 o                         
   4   1  10        177.10        173.80        12.87 o                         
   5   1  10        203.68        189.84        12.79 o                         
   6   1  10        488.46        496.60        22.39 o                         
   7   1  10        135.02        123.75        13.29 o                         
   8   1  10        432.41        430.85        25.33 o                         
   9   1  10         24.22         15.94        12.22 o                         
  10   1  10          2.35          8.14        29.36 o                         
  11   1  10         22.33         23.66        17.73 o                         
 -16   2  10         17.24        121.73        27.98 o                         
 -15   2  10         95.33         87.34        16.19 o                         
 -14   2  10        112.33        143.07        13.48 o                         
 -13   2  10          0.29         -3.87        10.65 o                         
 -12   2  10        335.60        267.08        15.08 o                         
 -11   2  10          2.60          2.38        10.71 o                         
 -10   2  10         15.79         23.81         5.56 o                         
  -9   2  10          4.61         27.94         8.27 o                         
  -8   2  10         51.62         75.29         7.91 o                         
  -7   2  10        158.86        147.49        12.19 o                         
  -6   2  10        231.94        234.05        13.31 o                         
  -5   2  10        306.02        352.91        16.31 o                         
  -4   2  10        391.25        413.69        14.81 o                         
  -3   2  10          1.17         -6.05         6.05 o                         
  -2   2  10         91.80         78.53         6.53 o                         
  -1   2  10        131.28        128.14         8.13 o                         
   0   2  10        542.14        527.20        20.01 o                         
   1   2  10         11.88          6.21         7.10 o                         
   2   2  10          0.77          7.60         7.42 o                         
   3   2  10         10.29         -2.38         6.85 o                         
   4   2  10        168.86        176.12         9.72 o                         
   5   2  10         14.30          3.15         8.64 o                         
   6   2  10          0.81        -12.15        12.15 o                         
   7   2  10         12.45          5.43        12.28 o                         
   8   2  10        136.35        134.34        11.96 o                         
   9   2  10          0.46          4.11        10.99 o                         
  10   2  10        136.11        129.94        22.83 o                         
  11   2  10         21.35         65.89        46.38 o                         
 -16   3  10         86.61        369.94        58.33 o                         
 -15   3  10         88.01         97.63        12.52 o                         
 -14   3  10         11.40         22.86        16.15 o                         
 -13   3  10          8.62         14.19        11.26 o                         
 -12   3  10         12.25         24.14         9.93 o                         
 -11   3  10        548.33        581.37        24.92 o                         
 -10   3  10        162.76        178.22        12.31 o                         
  -9   3  10        227.24        230.82        12.85 o                         
  -8   3  10        341.91        349.49        15.13 o                         
  -7   3  10        243.06        238.44        11.28 o                         
  -6   3  10       1361.06       1279.61        40.22 o                         
  -5   3  10        104.43         95.16         8.46 o                         
  -4   3  10        316.81        295.89        12.14 o                         
  -3   3  10        631.48        679.79        22.90 o                         
  -2   3  10        519.90        473.67        16.78 o                         
  -1   3  10         13.82         12.69         7.27 o                         
   0   3  10        237.95        250.79        12.70 o                         
   1   3  10       2061.66       2219.74        68.42 o                         
   2   3  10          9.29          4.69         6.97 o                         
   3   3  10        415.77        436.09        16.91 o                         
   4   3  10        838.42        821.33        28.58 o                         
   5   3  10        158.96        154.00        10.12 o                         
   6   3  10         40.97         35.80        10.23 o                         
   7   3  10        123.83        121.13        10.68 o                         
   8   3  10        171.97        172.08        12.19 o                         
   9   3  10        177.26        180.55        17.73 o                         
  10   3  10         32.01         54.67        18.70 o                         
  11   3  10         47.28         81.21       102.19 o                         
 -15   4  10         62.16        140.62        16.99 o                         
 -14   4  10          9.46         15.01         9.44 o                         
 -13   4  10         43.62         35.34        12.10 o                         
 -12   4  10          1.34         -7.09         9.95 o                         
 -11   4  10          4.91          6.14         9.40 o                         
 -10   4  10        434.55        458.96        19.97 o                         
  -9   4  10          3.90         31.30        14.44 o                         
  -8   4  10        146.84        131.71        10.45 o                         
  -7   4  10         10.22          0.94         7.56 o                         
  -6   4  10        180.36        202.17        10.40 o                         
  -5   4  10          3.06          4.36         6.92 o                         
  -4   4  10        180.73        181.64        10.93 o                         
  -3   4  10        180.17        137.81         8.87 o                         
  -2   4  10        358.97        358.51        15.57 o                         
  -1   4  10        105.85         90.90         8.29 o                         
   0   4  10          0.39          0.61         7.21 o                         
   1   4  10          0.75          2.38         7.48 o                         
   2   4  10         27.06         19.11         7.71 o                         
   3   4  10         24.66         22.95         8.02 o                         
   4   4  10        216.20        220.77        12.74 o                         
   5   4  10        169.73        139.75        17.44 o                         
   6   4  10        188.56        178.56        18.80 o                         
   7   4  10         38.89         29.45         9.95 o                         
   8   4  10         18.03         20.17        14.74 o                         
   9   4  10         42.27         52.83        13.74 o                         
  10   4  10          2.40         12.18        14.05 o                         
 -15   5  10         30.42        156.32        31.59 o                         
 -14   5  10          2.21          3.00        15.37 o                         
 -13   5  10          0.68         10.45        13.21 o                         
 -12   5  10         19.49         19.75        11.71 o                         
 -11   5  10         13.56          8.23        10.36 o                         
 -10   5  10        108.68        138.02        12.55 o                         
  -9   5  10        746.38        679.87        27.76 o                         
  -8   5  10          8.58         24.92        11.98 o                         
  -7   5  10        438.88        376.04        17.57 o                         
  -6   5  10          6.56          1.91         7.87 o                         
  -5   5  10          9.66         19.86         7.97 o                         
  -4   5  10         89.86         84.08         8.65 o                         
  -3   5  10        365.68        386.42        15.71 o                         
  -2   5  10        512.53        496.35        18.94 o                         
  -1   5  10         51.62         48.04         7.85 o                         
   0   5  10        670.37        667.01        23.72 o                         
   1   5  10        913.28        949.07        33.62 o                         
   2   5  10        275.36        264.16        14.12 o                         
   3   5  10         18.94         14.76         9.11 o                         
   4   5  10        751.79        824.39        44.87 o                         
   5   5  10         56.43         52.79        13.62 o                         
   6   5  10          7.76        -12.27        12.27 o                         
   7   5  10         13.56          9.43         9.93 o                         
   8   5  10        107.67         96.52        11.01 o                         
   9   5  10         49.13         45.62        10.79 o                         
  10   5  10        120.23        101.56        27.55 o                         
 -14   6  10        143.79        115.06        24.60 o                         
 -13   6  10        216.82        264.25        31.40 o                         
 -12   6  10          4.03         15.57        11.14 o                         
 -11   6  10         17.93         15.25        13.67 o                         
 -10   6  10         64.37         85.79        12.84 o                         
  -9   6  10        170.59        176.82        11.95 o                         
  -8   6  10       1016.42       1000.28        41.07 o                         
  -7   6  10        402.95        384.03        25.75 o                         
  -6   6  10        459.38        565.67        26.88 o                         
  -5   6  10        305.35        324.45        15.53 o                         
  -4   6  10          9.00          7.71         9.42 o                         
  -3   6  10        138.51        146.28         9.93 o                         
  -2   6  10        574.40        577.44        21.66 o                         
  -1   6  10         20.23         16.16         8.52 o                         
   0   6  10          7.13         10.85         8.04 o                         
   1   6  10         22.05          5.25        11.83 o                         
   2   6  10        384.02        427.80        23.67 o                         
   3   6  10          4.98         -2.24         8.56 o                         
   4   6  10         66.96         77.50         9.75 o                         
   5   6  10         19.61         12.74        13.87 o                         
   6   6  10         85.08         56.97        16.35 o                         
   7   6  10         52.67         52.54        10.40 o                         
   8   6  10          1.35         -5.60        10.19 o                         
   9   6  10         54.94         36.59        17.69 o                         
 -13   7  10         28.73        135.24        28.02 o                         
 -12   7  10         69.95         54.52        10.07 o                         
 -11   7  10        105.35        155.19        27.63 o                         
 -10   7  10         20.68         33.79        14.08 o                         
  -9   7  10         56.33         65.53        12.63 o                         
  -8   7  10        107.49         85.67        12.72 o                         
  -7   7  10        172.46        178.83        15.14 o                         
  -6   7  10          3.02          7.33        10.97 o                         
  -5   7  10         18.53         -3.81         9.79 o                         
  -4   7  10         27.20         28.21        12.37 o                         
  -3   7  10        160.44        164.15        11.18 o                         
  -2   7  10         61.20         67.52         9.17 o                         
  -1   7  10        393.36        390.95        19.46 o                         
   0   7  10         10.81          0.10         8.54 o                         
   1   7  10        120.46        113.19        10.22 o                         
   2   7  10         81.86        103.12        10.27 o                         
   3   7  10         12.30          2.06        10.91 o                         
   4   7  10         73.64         74.23        10.52 o                         
   5   7  10        446.38        439.45        36.55 o                         
   6   7  10         44.64         37.37        10.08 o                         
   7   7  10          0.57        -13.34        13.34 o                         
   8   7  10         97.92         74.75        21.79 o                         
 -12   8  10         47.22        129.80        26.40 o                         
 -11   8  10          0.13          0.24        17.24 o                         
 -10   8  10          0.21         20.05        24.71 o                         
  -9   8  10          1.82          2.67        17.67 o                         
  -8   8  10        413.15        432.23        31.04 o                         
  -7   8  10          4.78        -11.31        11.31 o                         
  -6   8  10         34.47         49.36        10.92 o                         
  -5   8  10        512.10        578.14        38.67 o                         
  -4   8  10         10.31          4.67         9.81 o                         
  -3   8  10          3.23          5.47        10.04 o                         
  -2   8  10         93.22        113.18        10.28 o                         
  -1   8  10        123.00        123.08        14.31 o                         
   0   8  10          2.11         -0.27         9.57 o                         
   1   8  10         72.94         41.06        12.41 o                         
   2   8  10        206.58        226.58        14.26 o                         
   3   8  10          1.67         -0.36        10.90 o                         
   4   8  10         66.99         66.26        10.49 o                         
   5   8  10         26.39         34.03        12.57 o                         
   6   8  10        278.53        272.97        37.41 o                         
 -10   9  10          8.60         47.35        17.64 o                         
  -9   9  10          6.12          2.35        21.26 o                         
  -8   9  10          1.54         -7.55        16.15 o                         
  -7   9  10          6.21         22.17        35.07 o                         
  -6   9  10          8.79        -11.74        18.55 o                         
  -5   9  10         11.93          8.59        11.39 o                         
  -4   9  10        105.83        100.63        14.73 o                         
  -3   9  10         18.76         13.58        14.32 o                         
  -2   9  10          2.83          3.96        18.46 o                         
  -1   9  10          0.08        -11.17        11.78 o                         
   0   9  10         43.51         42.87        11.66 o                         
   1   9  10         94.78         83.66        12.48 o                         
   2   9  10          2.81          1.46        11.76 o                         
   3   9  10         51.45         57.76        13.17 o                         
   4   9  10          7.94         16.10        14.08 o                         
  -8  10  10         37.85         53.58        21.02 o                         
  -7  10  10          5.57        -19.13        19.26 o                         
  -6  10  10          6.42        -31.78       179.33 o                         
  -5  10  10        248.84        201.23        40.11 o                         
  -4  10  10         31.97         17.62        25.70 o                         
  -3  10  10         67.82        119.08        26.21 o                         
  -2  10  10         66.44         48.17        19.33 o                         
  -1  10  10        121.25         81.60        22.81 o                         
   0  10  10          2.93          3.16        19.54 o                         
   1  10  10         27.60         11.48        23.09 o                         
 -15   1  11         22.36         -0.78        19.98 o                         
 -14   1  11          0.50          6.31        10.27 o                         
 -13   1  11          0.19         -1.46        10.94 o                         
 -12   1  11        434.30        521.50        25.23 o                         
 -11   1  11        114.59        108.29        10.39 o                         
 -10   1  11        604.67        610.80        27.53 o                         
  -9   1  11         43.87         43.33        10.95 o                         
  -8   1  11        526.87        523.31        26.95 o                         
  -7   1  11        207.35        204.38        10.88 o                         
  -6   1  11        457.77        456.46        16.52 o                         
  -5   1  11        922.87        922.11        28.36 o                         
  -4   1  11        913.00        933.95        30.87 o                         
  -3   1  11        188.44        180.80        12.74 o                         
  -2   1  11          1.26          6.89         6.87 o                         
  -1   1  11        173.97        214.20        10.29 o                         
   0   1  11        916.93       1012.12        32.66 o                         
   1   1  11        179.31        191.20        14.79 o                         
   2   1  11         11.79          3.71         7.84 o                         
   3   1  11        233.30        249.82        12.37 o                         
   4   1  11        247.83        257.39        14.51 o                         
   5   1  11          0.09        -10.06        10.06 o                         
   6   1  11         89.05         88.69        11.83 o                         
   7   1  11        248.72        245.79        17.88 o                         
   8   1  11        292.15        268.65        27.39 o                         
   9   1  11         36.96         71.59        18.47 o                         
  10   1  11         57.56        116.71        52.06 o                         
 -15   2  11        162.06        243.18        44.13 o                         
 -14   2  11          2.62         -0.08        10.98 o                         
 -13   2  11         83.60         90.50        11.52 o                         
 -12   2  11         17.28         35.20        11.49 o                         
 -11   2  11         39.95         62.13        10.33 o                         
 -10   2  11         14.30          7.53        11.50 o                         
  -9   2  11        225.42        212.63        14.89 o                         
  -8   2  11         41.53         51.41         8.70 o                         
  -7   2  11          1.60         10.15         7.98 o                         
  -6   2  11          9.91         29.34         8.68 o                         
  -5   2  11        175.69        211.55        10.84 o                         
  -4   2  11         42.33         49.86         7.44 o                         
  -3   2  11         83.61         98.43         9.26 o                         
  -2   2  11       1687.39       1753.82        62.34 o                         
  -1   2  11         31.24         44.33         8.56 o                         
   0   2  11        826.35        871.55        29.55 o                         
   1   2  11          9.52         16.72         7.60 o                         
   2   2  11         31.91         30.46         8.37 o                         
   3   2  11        375.12        374.60        19.32 o                         
   4   2  11        795.64        909.40        34.92 o                         
   5   2  11       1054.58       1190.94        43.17 o                         
   6   2  11          1.15          1.71         9.64 o                         
   7   2  11         21.92         43.13        11.26 o                         
   8   2  11         46.16         29.89        15.90 o                         
   9   2  11          7.27         45.93        25.30 o                         
 -15   3  11          3.76        105.71        24.58 o                         
 -14   3  11          0.11         -5.19        10.45 o                         
 -13   3  11          1.49         -7.67        11.92 o                         
 -12   3  11         35.80        116.50        34.95 o                         
 -11   3  11         59.09         37.14        10.24 o                         
 -10   3  11         15.03         19.65         8.73 o                         
  -9   3  11          8.72         45.12         9.97 o                         
  -8   3  11          9.91         22.23        13.75 o                         
  -7   3  11         62.45         69.36         8.69 o                         
  -6   3  11          9.26          8.32         9.00 o                         
  -5   3  11        198.52        193.68        13.54 o                         
  -4   3  11        960.07        982.58        35.61 o                         
  -3   3  11         88.83        137.21         8.89 o                         
  -2   3  11         63.85         50.84         7.26 o                         
  -1   3  11         10.14          1.49         7.32 o                         
   0   3  11        445.98        480.03        18.45 o                         
   1   3  11         57.41         35.28         7.84 o                         
   2   3  11          2.90         -5.03         9.88 o                         
   3   3  11         40.24         46.17        12.17 o                         
   4   3  11        410.52        404.89        19.79 o                         
   5   3  11          1.36          2.87         9.31 o                         
   6   3  11          3.96         18.02        10.98 o                         
   7   3  11        145.94        122.20        17.71 o                         
   8   3  11         27.92         20.34        19.96 o                         
   9   3  11         76.07         61.72        21.22 o                         
 -14   4  11         92.23         70.32        22.38 o                         
 -13   4  11         25.26         39.01        12.20 o                         
 -12   4  11         17.19         11.29        32.57 o                         
 -11   4  11          0.34         19.38        19.73 o                         
 -10   4  11          3.50         13.60         9.45 o                         
  -9   4  11        110.31         97.33        11.18 o                         
  -8   4  11         14.50         16.18         9.44 o                         
  -7   4  11         80.98        112.31        11.63 o                         
  -6   4  11          4.92         16.51         9.01 o                         
  -5   4  11        265.04        272.88        13.11 o                         
  -4   4  11        397.23        466.95        20.98 o                         
  -3   4  11        226.55        273.81        12.95 o                         
  -2   4  11        303.30        305.30        14.26 o                         
  -1   4  11        390.11        451.69        20.78 o                         
   0   4  11        329.61        352.01        15.71 o                         
   1   4  11          8.48         12.78         8.63 o                         
   2   4  11         88.05         70.13        11.22 o                         
   3   4  11          1.91         -4.89         9.68 o                         
   4   4  11        576.30        640.31        25.81 o                         
   5   4  11        706.01        720.84        28.93 o                         
   6   4  11         46.00         29.76        10.67 o                         
   7   4  11         98.53         84.99        11.23 o                         
   8   4  11          0.22        -11.25        18.04 o                         
   9   4  11         31.47         37.43        38.27 o                         
 -14   5  11          1.16         65.70        20.75 o                         
 -13   5  11         34.06         23.88        21.23 o                         
 -12   5  11         43.74         65.13        13.86 o                         
 -11   5  11         21.07         64.69        15.13 o                         
 -10   5  11          5.65          0.53        14.00 o                         
  -9   5  11        138.97        157.70        12.21 o                         
  -8   5  11        183.34        195.03        13.69 o                         
  -7   5  11        249.73        245.80        13.82 o                         
  -6   5  11        544.65        532.23        25.15 o                         
  -5   5  11         36.64         30.07        12.10 o                         
  -4   5  11        105.63        109.63        10.81 o                         
  -3   5  11         49.84         58.38         9.87 o                         
  -2   5  11        369.05        434.79        22.85 o                         
  -1   5  11         25.83         41.37        10.49 o                         
   0   5  11        513.24        502.76        21.63 o                         
   1   5  11          4.39         -2.90         8.46 o                         
   2   5  11         19.67          6.47         8.65 o                         
   3   5  11         34.43         15.39         9.26 o                         
   4   5  11          1.50         -7.91         9.03 o                         
   5   5  11         72.32         55.12        10.38 o                         
   6   5  11          0.30         -0.93        10.51 o                         
   7   5  11          6.99        -10.93        10.93 o                         
   8   5  11         44.22         40.75        18.58 o                         
 -13   6  11         10.44         34.76        16.93 o                         
 -12   6  11          5.68         -8.47        10.94 o                         
 -11   6  11          1.59          2.87        13.21 o                         
 -10   6  11         65.77         76.53        10.19 o                         
  -9   6  11        165.27        144.12        17.09 o                         
  -8   6  11          1.11          4.05        13.48 o                         
  -7   6  11          0.10         -4.29        14.49 o                         
  -6   6  11          1.77          2.81        11.54 o                         
  -5   6  11        427.50        379.44        19.52 o                         
  -4   6  11         92.77         99.38         9.90 o                         
  -3   6  11        199.47        204.33        11.96 o                         
  -2   6  11          2.21         -1.78         7.99 o                         
  -1   6  11          4.09          5.43         8.34 o                         
   0   6  11          5.11         -1.38         8.68 o                         
   1   6  11          1.65         -8.86         8.86 o                         
   2   6  11         15.51         15.39        11.69 o                         
   3   6  11        111.95         95.66        10.23 o                         
   4   6  11        311.48        283.12        26.37 o                         
   5   6  11        202.42        182.01        15.54 o                         
   6   6  11          0.63         -9.94         9.94 o                         
   7   6  11          1.25         -9.00        14.29 o                         
 -12   7  11        220.29         42.59        20.97 o                         
 -11   7  11        124.65        160.99        30.83 o                         
 -10   7  11          8.39          5.79        16.18 o                         
  -9   7  11        148.83        109.58        17.09 o                         
  -8   7  11        198.01        137.27        20.31 o                         
  -7   7  11          0.14         20.45        12.19 o                         
  -6   7  11          3.60         -3.60        13.86 o                         
  -5   7  11          0.46         -2.65        10.29 o                         
  -4   7  11        585.99        614.83        27.59 o                         
  -3   7  11        363.74        396.71        23.17 o                         
  -2   7  11        239.51        265.23        16.97 o                         
  -1   7  11         44.12         27.92         9.39 o                         
   0   7  11         19.82         32.90        10.20 o                         
   1   7  11        172.31        191.88        15.39 o                         
   2   7  11         12.69         15.86        10.04 o                         
   3   7  11          0.51         11.81         9.15 o                         
   4   7  11         50.02         55.63        10.19 o                         
   5   7  11         32.03         56.88        15.00 o                         
   6   7  11         51.41         51.17        20.53 o                         
 -10   8  11          0.42         11.93        16.15 o                         
  -9   8  11          6.01        -26.68        26.68 o                         
  -8   8  11         33.40         57.43        12.31 o                         
  -7   8  11          0.42          7.76        12.22 o                         
  -6   8  11          7.08         14.03        21.38 o                         
  -5   8  11         75.16         80.96        11.67 o                         
  -4   8  11        275.05        224.68        21.83 o                         
  -3   8  11        147.55        132.85        13.07 o                         
  -2   8  11        160.04        200.47        16.73 o                         
  -1   8  11        188.57        173.47        14.30 o                         
   0   8  11         15.52         10.42         9.91 o                         
   1   8  11         34.95         20.71        11.38 o                         
   2   8  11         10.47          6.00         9.90 o                         
   3   8  11         14.74         25.35        12.60 o                         
   4   8  11         10.28          4.58        18.31 o                         
  -8   9  11         54.50         70.32        22.96 o                         
  -7   9  11         75.18          9.92         5.26 o                         
  -6   9  11         16.68         -5.42        33.42 o                         
  -5   9  11         84.05        101.25        17.69 o                         
  -4   9  11        267.11        332.31        32.39 o                         
  -3   9  11        104.09         62.36        19.96 o                         
  -2   9  11          0.41        -18.03        18.03 o                         
  -1   9  11        325.37        254.68        33.62 o                         
   0   9  11         88.21         80.04        16.63 o                         
   1   9  11         26.58         19.13        18.24 o                         
 -14   0  12         43.61        -14.21        14.21 o                         
 -13   0  12         46.40         26.71        17.91 o                         
 -12   0  12        376.19        245.46        77.25 o                         
 -11   0  12          5.23          3.63        19.65 o                         
 -10   0  12         14.59         26.98        19.02 o                         
  -9   0  12       1019.78       1013.29        69.38 o                         
  -8   0  12        349.88        304.07        24.57 o                         
  -7   0  12        438.72        477.57        29.79 o                         
  -6   0  12       1257.00       1128.91        64.80 o                         
  -5   0  12        746.07        767.85        38.89 o                         
  -4   0  12        525.66        621.49        49.30 o                         
  -3   0  12        257.16        331.89        20.67 o                         
  -2   0  12          7.22         17.19        12.03 o                         
  -1   0  12          0.33        -11.89        11.89 o                         
   0   0  12        992.65       1145.80        85.68 o                         
   1   0  12         16.08         31.13        15.06 o                         
   2   0  12         80.96        100.76        13.73 o                         
   3   0  12        153.45        213.85        17.85 o                         
   4   0  12        607.17        764.43        47.67 o                         
   5   0  12          0.25        -14.11        14.91 o                         
   6   0  12        179.52        165.69        17.93 o                         
   7   0  12        100.36        100.52        24.57 o                         
   8   0  12          2.18         43.64       165.77 o                         
 -14   1  12          6.62        -10.98        10.98 o                         
 -13   1  12        104.05         80.20        13.03 o                         
 -12   1  12         75.39         51.48        10.85 o                         
 -11   1  12         10.15         12.23        11.11 o                         
 -10   1  12          6.56         -3.43        10.20 o                         
  -9   1  12          5.74         -0.69         9.46 o                         
  -8   1  12        137.42        141.12        12.71 o                         
  -7   1  12        462.58        466.90        24.66 o                         
  -6   1  12         15.90         33.47        10.36 o                         
  -5   1  12        807.76        841.32        42.38 o                         
  -4   1  12         89.21        104.37        11.47 o                         
  -3   1  12        554.56        551.51        20.26 o                         
  -2   1  12         22.45         24.52         8.41 o                         
  -1   1  12        223.07        201.23        15.84 o                         
   0   1  12          4.46         19.68        11.64 o                         
   1   1  12        483.30        525.51        23.46 o                         
   2   1  12          5.39         -1.58         8.75 o                         
   3   1  12          3.57         -7.06         8.91 o                         
   4   1  12         83.14         93.47        11.06 o                         
   5   1  12         24.86         11.45        11.05 o                         
   6   1  12        114.95         91.44        10.94 o                         
   7   1  12        262.33        279.36        25.66 o                         
   8   1  12          2.41        149.51       123.56 o                         
 -14   2  12         27.07         -0.52        15.37 o                         
 -13   2  12         25.65         19.24        14.32 o                         
 -12   2  12         23.13         -0.81        10.58 o                         
 -11   2  12          1.55          0.44        12.39 o                         
 -10   2  12          0.26          0.30        10.02 o                         
  -9   2  12        215.76        254.07        17.71 o                         
  -8   2  12          0.36         12.67        11.67 o                         
  -7   2  12        231.67        212.74        14.32 o                         
  -6   2  12        143.48        186.71        11.44 o                         
  -5   2  12         55.91         85.29        10.99 o                         
  -4   2  12        253.16        288.88        15.37 o                         
  -3   2  12        141.30        169.61        11.65 o                         
  -2   2  12        112.98        147.09        12.76 o                         
  -1   2  12          0.14         -1.97        10.07 o                         
   0   2  12         56.47         78.18         9.77 o                         
   1   2  12         23.40          5.22         8.38 o                         
   2   2  12          0.82          3.53         7.31 o                         
   3   2  12         75.41         97.59        14.82 o                         
   4   2  12        897.30       1006.73        47.07 o                         
   5   2  12         43.68         41.52        11.21 o                         
   6   2  12         11.96        -10.01        11.53 o                         
   7   2  12         37.84         26.61        13.82 o                         
   8   2  12        333.12        405.64       111.58 o                         
 -14   3  12         63.51         45.54        18.04 o                         
 -12   3  12        169.19        177.69        12.61 o                         
 -11   3  12          1.40         11.75        10.25 o                         
 -10   3  12          7.36         -0.19        12.81 o                         
  -9   3  12          6.57         -6.10        10.69 o                         
  -8   3  12         10.24         14.03         9.50 o                         
  -7   3  12        401.77        477.07        31.21 o                         
  -6   3  12        693.39        748.73        28.80 o                         
  -5   3  12        502.99        549.78        22.38 o                         
  -4   3  12        674.80        707.26        31.91 o                         
  -3   3  12        155.29        143.28        10.17 o                         
  -2   3  12         46.73         41.02        10.39 o                         
  -1   3  12        198.34        232.33        12.03 o                         
   0   3  12        208.58        249.26        16.01 o                         
   1   3  12         22.85         33.74         9.26 o                         
   2   3  12         15.96         17.04         7.33 o                         
   3   3  12        398.68        435.75        22.98 o                         
   4   3  12         39.15         33.25        10.51 o                         
   5   3  12        377.88        368.53        39.13 o                         
   6   3  12         88.18         59.02        12.33 o                         
   7   3  12        220.33        202.33        20.03 o                         
 -13   4  12         68.08          8.56        15.50 o                         
 -12   4  12         12.72          4.02        18.98 o                         
 -11   4  12         12.07         19.14        11.76 o                         
 -10   4  12          0.19          7.67        10.03 o                         
  -9   4  12         28.41         16.02        11.69 o                         
  -8   4  12        169.49        177.30        19.75 o                         
  -7   4  12         71.72         65.91         9.43 o                         
  -6   4  12          1.24         11.58         9.00 o                         
  -5   4  12          6.67         19.43         8.44 o                         
  -4   4  12        250.14        258.49        20.32 o                         
  -3   4  12        150.27        171.10        10.52 o                         
  -2   4  12        161.43        176.20        14.05 o                         
  -1   4  12          9.71          5.51         9.05 o                         
   0   4  12        400.25        423.10        21.45 o                         
   1   4  12         91.69         86.64         9.84 o                         
   2   4  12        515.93        500.71        29.51 o                         
   3   4  12         27.29         18.75        10.35 o                         
   4   4  12         81.73         60.33        16.06 o                         
   5   4  12        170.87        159.61        13.87 o                         
   6   4  12        141.23        101.88        16.46 o                         
   7   4  12         67.45         73.27        24.37 o                         
 -12   5  12         55.05        -16.74        16.74 o                         
 -11   5  12          3.05        -18.31        18.31 o                         
 -10   5  12        275.10        272.81        32.87 o                         
  -9   5  12        283.12        205.10        27.00 o                         
  -8   5  12          1.07         10.17        10.85 o                         
  -7   5  12          6.21         33.48        12.64 o                         
  -6   5  12         82.63         98.34        10.83 o                         
  -5   5  12        688.49        635.45        36.47 o                         
  -4   5  12          0.25          2.89         8.06 o                         
  -3   5  12         13.00         -9.24         9.24 o                         
  -2   5  12          1.28          4.31         8.78 o                         
  -1   5  12        118.50        178.09        11.74 o                         
   0   5  12         34.41         56.46         9.49 o                         
   1   5  12         94.43        116.87        10.72 o                         
   2   5  12        253.02        281.48        22.30 o                         
   3   5  12          3.16         -0.47         9.83 o                         
   4   5  12        232.83        235.43        15.46 o                         
   5   5  12         30.23         27.48        11.86 o                         
   6   5  12          3.12         -1.94        19.27 o                         
 -11   6  12         17.42        -11.74        14.66 o                         
 -10   6  12          2.01        -27.93        32.72 o                         
  -9   6  12        103.53         77.33        16.20 o                         
  -8   6  12         59.02         25.21        11.92 o                         
  -7   6  12        132.45        137.84        13.38 o                         
  -6   6  12        218.64        207.51        25.84 o                         
  -5   6  12        165.67        129.27        11.83 o                         
  -4   6  12         43.52         45.80         9.22 o                         
  -3   6  12        128.55        132.79        17.98 o                         
  -2   6  12        190.73        210.76        13.85 o                         
  -1   6  12         15.71         19.80        11.98 o                         
   0   6  12         35.18         31.85        10.53 o                         
   1   6  12          4.43         10.99         9.13 o                         
   2   6  12          0.11         -1.52         9.21 o                         
   3   6  12         15.50         15.00         9.93 o                         
   4   6  12         80.66         60.58        15.16 o                         
 -10   7  12         66.58         55.73        20.11 o                         
  -8   7  12         13.10         12.39        15.42 o                         
  -7   7  12          5.84         -5.65        11.53 o                         
  -6   7  12          1.67         -6.05         9.35 o                         
  -5   7  12          0.03          7.29        10.45 o                         
  -4   7  12         33.24         33.27        10.33 o                         
  -3   7  12         77.02         39.49        10.29 o                         
  -2   7  12         27.93         20.75         9.59 o                         
  -1   7  12         11.75          9.25         9.26 o                         
   0   7  12          5.66          4.11         6.13 o                         
   1   7  12          3.57         -3.09        11.98 o                         
   2   7  12        235.11        162.95        17.23 o                         
   3   7  12         16.27         37.00        22.97 o                         
  -7   8  12         27.63         72.91        23.35 o                         
  -6   8  12         21.89         36.06        33.40 o                         
  -5   8  12         78.76         21.33        34.03 o                         
  -4   8  12         27.12         18.43        22.07 o                         
  -3   8  12        152.49        181.66        21.75 o                         
  -2   8  12         90.85        110.97        16.09 o                         
  -1   8  12          2.39          7.78        17.20 o                         
   0   8  12         71.19         70.00        29.69 o                         
 -13   1  13        104.85         36.81        14.08 o                         
 -12   1  13        107.65         -7.40        11.29 o                         
 -11   1  13         83.75        138.85        11.25 o                         
 -10   1  13         61.05         80.61        14.06 o                         
  -9   1  13        141.62        155.86        15.08 o                         
  -8   1  13         26.31         28.98        13.34 o                         
  -7   1  13         27.24         25.98        10.62 o                         
  -6   1  13        375.83        412.26        23.35 o                         
  -5   1  13         82.67        104.37        12.05 o                         
  -4   1  13         40.63         47.97        11.35 o                         
  -3   1  13        341.27        348.82        26.37 o                         
  -2   1  13       1169.03       1258.00        48.15 o                         
  -1   1  13         29.16         62.69         9.78 o                         
   0   1  13         57.05         94.26        16.38 o                         
   1   1  13        460.93        529.88        25.07 o                         
   2   1  13          0.23          8.70        10.87 o                         
   3   1  13         19.20          9.44        11.38 o                         
   4   1  13         80.36         63.82        16.34 o                         
   5   1  13         43.62         33.49        14.27 o                         
 -12   2  13         60.25        -16.67        16.67 o                         
 -11   2  13         21.96         29.40        15.70 o                         
 -10   2  13         13.92         16.25        11.37 o                         
  -9   2  13        533.78        651.81        38.24 o                         
  -8   2  13          0.30        -10.09        10.09 o                         
  -7   2  13          5.88        -11.85        11.93 o                         
  -6   2  13          2.75         -2.00        11.29 o                         
  -5   2  13          0.62         -0.16        10.78 o                         
  -4   2  13        207.90        245.77        21.71 o                         
  -3   2  13         40.65         51.48        19.12 o                         
  -2   2  13         11.29         15.74         9.47 o                         
  -1   2  13         18.46         30.24         9.81 o                         
   0   2  13        113.60        108.35        12.51 o                         
   1   2  13        424.62        450.33        22.40 o                         
   2   2  13          6.15          7.38        11.52 o                         
   3   2  13          1.74          6.99        10.64 o                         
   4   2  13        139.96        125.93        13.28 o                         
   5   2  13          1.46         15.96        16.63 o                         
 -12   3  13         54.26         31.46        17.32 o                         
 -11   3  13         30.28          4.14        13.89 o                         
 -10   3  13          3.37         16.15        14.20 o                         
  -9   3  13          0.07         11.58        12.09 o                         
  -8   3  13          0.32         -0.38         9.93 o                         
  -7   3  13          7.50          7.69        10.37 o                         
  -6   3  13          1.28          8.72         9.38 o                         
  -5   3  13        162.88        190.64        21.90 o                         
  -4   3  13        149.39        175.73        18.15 o                         
  -3   3  13        158.74        164.20        21.28 o                         
  -2   3  13         23.81         45.12        10.64 o                         
  -1   3  13        351.64        370.65        19.21 o                         
   0   3  13          1.18          0.87         9.99 o                         
   1   3  13          0.04         -4.96        12.00 o                         
   2   3  13          9.12         14.57        10.23 o                         
   3   3  13         14.49         18.55        10.51 o                         
   4   3  13         16.10         20.30        11.83 o                         
   5   3  13          9.18        -20.66        23.34 o                         
 -11   4  13          6.08         13.17        15.11 o                         
 -10   4  13         12.13        -21.23        21.23 o                         
  -9   4  13         18.60         11.39        14.38 o                         
  -8   4  13        311.06        286.93        40.01 o                         
  -7   4  13         42.73         33.61        13.56 o                         
  -6   4  13        114.98        118.45        14.39 o                         
  -5   4  13        169.62        177.24        16.17 o                         
  -4   4  13        199.63        223.65        20.83 o                         
  -3   4  13        139.02        213.49        20.75 o                         
  -2   4  13          0.33         24.14        11.03 o                         
  -1   4  13         14.02         24.89        11.28 o                         
   0   4  13          0.08         -5.34         6.50 o                         
   1   4  13          0.38          4.07        10.07 o                         
   2   4  13         58.33         62.38        11.08 o                         
   3   4  13        410.33        497.19        32.85 o                         
   4   4  13         13.89         15.03        14.59 o                         
 -10   5  13         33.51          9.08        19.91 o                         
  -8   5  13          0.45         -6.89        12.57 o                         
  -7   5  13          0.74          8.85        12.56 o                         
  -6   5  13        128.95        113.48        12.38 o                         
  -5   5  13         97.93         91.43        14.48 o                         
  -4   5  13        344.09        345.28        27.96 o                         
  -3   5  13          5.83          9.75         9.31 o                         
  -2   5  13        328.79        345.76        25.82 o                         
  -1   5  13          5.10         19.99        12.59 o                         
   0   5  13         23.30         21.75         6.96 o                         
   1   5  13         25.27         20.40        10.07 o                         
   2   5  13        144.05        155.89        15.45 o                         
   3   5  13          9.54          0.25        14.96 o                         
  -7   6  13         15.03          7.71        17.17 o                         
  -6   6  13          8.66         -8.61        14.84 o                         
  -5   6  13         34.22         36.00        16.85 o                         
  -4   6  13        159.29        158.12        14.33 o                         
  -3   6  13         56.60         40.64        10.88 o                         
  -2   6  13          6.67          2.45        10.82 o                         
  -1   6  13        216.00        197.11        23.76 o                         
   0   6  13          1.94          3.68        11.91 o                         
   1   6  13         91.19        134.89        32.83 o                         
  -3   7  13          3.76         -9.08         9.08 o                         
 -10   0  14        539.86        157.19        22.43 o                         
  -9   0  14          7.60         73.95        15.05 o                         
  -8   0  14         55.33          6.73        17.62 o                         
  -7   0  14         12.78         11.45        17.18 o                         
  -6   0  14        428.73        524.97        44.10 o                         
  -5   0  14          9.25         24.72        16.53 o                         
  -4   0  14          0.85         21.64        17.16 o                         
  -3   0  14       1114.77       1248.34        71.82 o                         
  -2   0  14        202.84        217.50        19.28 o                         
  -1   0  14         56.91         51.85        15.00 o                         
   0   0  14        136.77        122.82        17.18 o                         
   1   0  14        196.45        185.44        24.07 o                         
   2   0  14        131.60        152.13        26.76 o                         
 -10   1  14          1.04        168.19        17.15 o                         
  -9   1  14        268.58        172.32        35.71 o                         
  -8   1  14         78.09         38.42        14.08 o                         
  -7   1  14         25.14          5.48        12.55 o                         
  -6   1  14         53.77         70.43        14.34 o                         
  -5   1  14          0.45         -4.02        11.19 o                         
  -4   1  14         40.69         76.37        11.19 o                         
  -3   1  14        122.49        144.99        12.66 o                         
  -2   1  14        503.53        534.80        49.69 o                         
  -1   1  14         27.80         38.08        10.46 o                         
   0   1  14         24.60         25.69         8.96 o                         
   1   1  14         50.46         63.06        14.54 o                         
   2   1  14         65.47         56.25        17.73 o                         
  -9   2  14         42.19         96.08        10.40 o                         
  -8   2  14         83.67         43.48        34.16 o                         
  -7   2  14         13.62         21.28        15.38 o                         
  -6   2  14         70.97         86.45        14.78 o                         
  -5   2  14          9.54         17.57        11.17 o                         
  -4   2  14        289.52        287.08        19.89 o                         
  -3   2  14         23.45          2.63        13.04 o                         
  -2   2  14        186.64        282.20        17.93 o                         
  -1   2  14          0.01         -4.26        16.05 o                         
   0   2  14          0.48         22.95        18.65 o                         
   1   2  14         63.98         44.79        17.88 o                         
   2   2  14        589.02        549.74       135.62 o                         
  -9   3  14         89.01         93.69        11.03 o                         
  -8   3  14          7.47         -5.81         5.81 o                         
  -7   3  14          0.54         10.77        16.30 o                         
  -6   3  14         84.82         69.92        19.04 o                         
  -5   3  14        315.01        417.95        38.14 o                         
  -4   3  14         20.49          6.42        15.13 o                         
  -3   3  14          1.31         -3.84        13.93 o                         
  -2   3  14        164.61        182.54        14.79 o                         
  -1   3  14        209.49        274.73        31.25 o                         
   0   3  14          4.82         23.66        10.27 o                         
   1   3  14         25.50         23.33        18.35 o                         
  -8   4  14         24.16         11.48         7.33 o                         
  -7   4  14          0.35         -1.62         6.29 o                         
  -6   4  14         29.60         33.21        29.32 o                         
  -5   4  14          0.08         -7.81        18.43 o                         
  -4   4  14         52.06         40.33        18.66 o                         
  -3   4  14         10.17        -12.20        13.12 o                         
  -2   4  14        117.63         82.82        15.55 o                         
  -1   4  14          5.98         -0.35         8.90 o                         
   0   4  14          4.88         17.25        31.00 o                         
  -6   5  14          2.63         -7.46         7.46 o                         
  -3   5  14          3.52          3.70         9.47 o                         
  -6   1  15         82.29         -4.03         4.77 o                         
  -5   1  15         74.24         -5.19         5.19 o                         
  -4   1  15          1.97         -5.62         5.62 o                         
  -5   2  15        278.07         -6.31         6.31 o                         
                                                                                
