# Supplementary material for: The influence of the axial group on the crystal structures of boron sub­phthalo­cy­an­ines
Source: Acta Crystallogr C Struct Chem. 2024 Sep 4;80(Pt 10):658–80. doi: 10.1107/S2053229624006934 (PMC11451016; doi:10.1107/S2053229624006934)
Supplement: Supplementary file 16 [file c-80-00658-d23110_asup16.hkl]

data_d23110_a                                                                   
_shelx_title ' d23110_a.res in P-1'                                             
_shelx_refln_list_code          4                                               
_shelx_F_calc_maximum      302.55                                               
_exptl_crystal_F_000      1200.00                                               
_reflns_d_resolution_high  0.7697                                               
                                                                                
loop_                                                                           
 _space_group_symop_operation_xyz                                               
 'x, y, z'                                                                      
 '-x, -y, -z'                                                                   
                                                                                
_cell_length_a    10.7010                                                       
_cell_length_b    11.8651                                                       
_cell_length_c    22.4968                                                       
_cell_angle_alpha  95.863                                                       
_cell_angle_beta   92.861                                                       
_cell_angle_gamma 115.433                                                       
                                                                                
_shelx_F_squared_multiplier     1.000                                           
                                                                                
loop_                                                                           
 _refln_index_h                                                                 
 _refln_index_k                                                                 
 _refln_index_l                                                                 
 _refln_F_squared_calc                                                          
 _refln_F_squared_meas                                                          
 _refln_F_squared_sigma                                                         
 _refln_observed_status                                                         
   1   0   0          7.74         25.38         3.34 o                         
   2   0   0      23416.13      21840.82       394.03 o                         
   3   0   0      24170.00      23410.16       365.99 o                         
   4   0   0        199.28        196.01         7.10 o                         
   5   0   0       2373.50       2160.57        40.83 o                         
   6   0   0        258.85        278.27         9.53 o                         
   7   0   0          2.97         -8.10         8.10 o                         
   8   0   0        178.13        186.91        14.07 o                         
   9   0   0          8.93         -6.25        12.96 o                         
  10   0   0        522.65        548.97        21.67 o                         
  11   0   0       1368.88       1344.69        38.50 o                         
  12   0   0        264.88        187.11        32.17 o                         
 -12   1   0        369.37        326.24        19.70 o                         
 -11   1   0         10.97         15.69        16.32 o                         
 -10   1   0        729.56        729.67        23.51 o                         
  -9   1   0        136.29        155.22        11.73 o                         
  -8   1   0         39.48         37.62         9.58 o                         
  -7   1   0        157.01        135.89         9.24 o                         
  -6   1   0        335.82        332.16        10.13 o                         
  -5   1   0       4553.28       4578.28        79.49 o                         
  -4   1   0       1443.00       1515.90        27.13 o                         
  -3   1   0      16446.88      16196.48       277.49 o                         
  -2   1   0       8005.48       7343.04       140.87 o                         
  -1   1   0        257.78        226.91         8.06 o                         
   0   1   0      27418.35      23148.15      1260.33 o                         
   1   1   0        205.23        195.63         5.71 o                         
   2   1   0       3746.71       3681.65        63.90 o                         
   3   1   0       3175.87       3071.34        53.77 o                         
   4   1   0         53.96         99.76         7.92 o                         
   5   1   0          9.99          3.28         7.64 o                         
   6   1   0       1115.76       1117.74        24.40 o                         
   7   1   0       1013.96       1073.36        26.33 o                         
   8   1   0        124.18        147.84        12.18 o                         
   9   1   0         48.17         30.60        15.31 o                         
  10   1   0        196.42        197.16        19.84 o                         
  11   1   0          1.91         -2.49        22.41 o                         
  12   1   0          8.04         -8.20        33.68 o                         
 -13   2   0         74.94         84.20        71.25 o                         
 -12   2   0        241.29        243.06        26.50 o                         
 -11   2   0          6.93         27.32        18.34 o                         
 -10   2   0         50.02         46.87        16.17 o                         
  -9   2   0          1.79         -8.29         8.29 o                         
  -8   2   0        172.51        180.22         8.41 o                         
  -7   2   0         35.10         33.63         9.38 o                         
  -6   2   0         56.49         66.64         6.73 o                         
  -5   2   0        181.31        193.06         8.87 o                         
  -4   2   0       1041.23       1057.16        21.65 o                         
  -3   2   0       2921.93       3021.03        67.82 o                         
  -2   2   0       5604.07       5343.07       169.25 o                         
  -1   2   0      10228.58       9694.97       175.16 o                         
   0   2   0        998.01        954.50        19.50 o                         
   1   2   0        151.30        141.82         8.20 o                         
   2   2   0       1221.81       1145.69        25.75 o                         
   3   2   0        347.40        268.05        10.90 o                         
   4   2   0         57.36         23.04         6.42 o                         
   5   2   0        366.05        439.01        11.69 o                         
   6   2   0        636.63        605.19        15.13 o                         
   7   2   0       1262.47       1250.74        32.61 o                         
   8   2   0        242.74        274.10        15.38 o                         
   9   2   0        120.87        133.19        17.81 o                         
  10   2   0        716.58        624.34        31.06 o                         
  11   2   0          1.41         10.78        32.39 o                         
 -13   3   0        542.00        460.10        30.00 o                         
 -12   3   0        485.05        468.92        22.34 o                         
 -11   3   0        148.48        114.62        15.42 o                         
 -10   3   0        739.48        710.08        23.35 o                         
  -9   3   0         57.37         48.71         9.49 o                         
  -8   3   0         94.33         63.14         8.29 o                         
  -7   3   0       2657.28       2621.80        55.94 o                         
  -6   3   0        193.95        203.35         8.21 o                         
  -5   3   0       2006.22       2052.77        51.31 o                         
  -4   3   0       1525.90       1491.86        34.16 o                         
  -3   3   0       6467.11       6222.20       241.38 o                         
  -2   3   0       5684.98       5646.56       125.78 o                         
  -1   3   0         48.72         63.34         4.93 o                         
   0   3   0        538.26        515.28        12.45 o                         
   1   3   0       3028.59       2848.87        64.93 o                         
   2   3   0       1124.32       1203.87        30.08 o                         
   3   3   0        559.10        549.75        15.04 o                         
   4   3   0       1307.67       1258.49        24.16 o                         
   5   3   0         20.40         -1.71         7.21 o                         
   6   3   0        528.62        527.81        14.57 o                         
   7   3   0         27.14         16.65         9.76 o                         
   8   3   0        504.34        504.71        24.81 o                         
   9   3   0         32.07         62.79        25.01 o                         
  10   3   0         17.10         27.58        27.86 o                         
  11   3   0          4.59         29.85        37.01 o                         
 -13   4   0        222.56        232.81        24.82 o                         
 -12   4   0        199.55        206.17        17.65 o                         
 -11   4   0         71.34         78.18        11.74 o                         
 -10   4   0       2136.01       2050.64        43.80 o                         
  -9   4   0       1074.57       1047.04        23.66 o                         
  -8   4   0         25.44          2.86         6.91 o                         
  -7   4   0        628.33        700.19        16.40 o                         
  -6   4   0       6427.88       6420.46       156.82 o                         
  -5   4   0        306.04        253.30         8.23 o                         
  -4   4   0         57.53         55.36        14.31 o                         
  -3   4   0         76.69         65.16         9.20 o                         
  -2   4   0        934.88        920.54        19.43 o                         
  -1   4   0         42.68         56.05         4.90 o                         
   0   4   0       3058.53       2850.44        56.52 o                         
   1   4   0        351.79        276.06         9.28 o                         
   2   4   0       5492.49       5334.29        98.60 o                         
   3   4   0       1251.75       1169.24        24.13 o                         
   4   4   0         72.72         90.22         9.58 o                         
   5   4   0        574.43        567.91        15.97 o                         
   6   4   0          0.01         14.16        10.67 o                         
   7   4   0        152.05        159.76        12.88 o                         
   8   4   0         17.33         34.89        19.52 o                         
   9   4   0          1.64         15.95        22.33 o                         
  10   4   0          1.63         48.08        34.59 o                         
 -13   5   0          6.93        -19.34        19.34 o                         
 -12   5   0        267.51        274.34        17.58 o                         
 -11   5   0        810.41        824.71        22.37 o                         
 -10   5   0         22.20         23.13         9.02 o                         
  -9   5   0         42.14         28.55         7.22 o                         
  -8   5   0         55.49         59.81         7.08 o                         
  -7   5   0        479.89        498.05        12.46 o                         
  -6   5   0         73.77         35.41        16.62 o                         
  -5   5   0       2291.53       2532.82       104.73 o                         
  -4   5   0        117.91        128.71         5.18 o                         
  -3   5   0         24.16         53.89         5.51 o                         
  -2   5   0       1605.32       1617.08        29.42 o                         
  -1   5   0       3447.82       3777.35        69.94 o                         
   0   5   0       1205.85       1043.81        23.81 o                         
   1   5   0         71.13         68.21         7.27 o                         
   2   5   0          1.08         -7.72         7.72 o                         
   3   5   0         20.30          2.14        11.73 o                         
   4   5   0         32.89         18.19        12.02 o                         
   5   5   0       1932.19       1828.98        42.14 o                         
   6   5   0         10.31         -3.55        14.71 o                         
   7   5   0        393.13        373.05        20.06 o                         
   8   5   0          5.72         27.06        22.96 o                         
   9   5   0         52.65         28.81        27.75 o                         
 -13   6   0         19.31        -20.24        20.24 o                         
 -12   6   0          6.73          0.33        11.77 o                         
 -11   6   0       1080.86       1020.76        25.44 o                         
 -10   6   0          1.45          3.81         7.34 o                         
  -9   6   0         30.64         12.58         7.10 o                         
  -8   6   0        178.50        178.35        10.81 o                         
  -7   6   0         10.56         30.28        19.59 o                         
  -6   6   0        107.28        182.91        50.74 o                         
  -5   6   0       1140.78       1246.53        59.18 o                         
  -4   6   0       1976.81       1993.09        40.17 o                         
  -3   6   0       3678.31       3798.08        70.48 o                         
  -2   6   0       3287.40       3292.09        55.93 o                         
  -1   6   0       5590.17       6020.43       105.06 o                         
   0   6   0        521.37        473.95        12.40 o                         
   1   6   0        140.84        140.24         8.99 o                         
   2   6   0        463.63        484.00        21.63 o                         
   3   6   0        457.78        474.67        15.81 o                         
   4   6   0        836.91        876.44        24.22 o                         
   5   6   0          6.98         -7.78        13.79 o                         
   6   6   0        143.46        177.27        17.46 o                         
   7   6   0        483.66        488.59        26.27 o                         
   8   6   0         35.60          9.40        22.66 o                         
   9   6   0        131.51        134.09        49.79 o                         
 -13   7   0        228.43        224.87        22.24 o                         
 -12   7   0          0.73        -15.94        22.44 o                         
 -11   7   0         50.98         68.22        16.05 o                         
 -10   7   0       1579.41       1557.60        50.29 o                         
  -9   7   0        132.18        125.11        11.27 o                         
  -8   7   0        483.17        448.72        21.33 o                         
  -7   7   0        219.06        178.03        35.16 o                         
  -6   7   0         63.17         85.45        38.28 o                         
  -5   7   0        983.88       1021.44        23.43 o                         
  -4   7   0        416.60        419.63        13.66 o                         
  -3   7   0          0.04          1.76         6.64 o                         
  -2   7   0         10.10          4.17         6.81 o                         
  -1   7   0        686.56        691.88        15.72 o                         
   0   7   0          9.65         22.19         7.87 o                         
   1   7   0         86.68         76.41        10.33 o                         
   2   7   0          0.69        -10.18        10.18 o                         
   3   7   0        178.32        220.34        15.49 o                         
   4   7   0         71.35         48.95        15.86 o                         
   5   7   0        129.53        110.98        19.35 o                         
   6   7   0          0.92         16.40        19.13 o                         
   7   7   0        148.71        203.18        24.57 o                         
   8   7   0          1.53         14.58        31.54 o                         
 -13   8   0          1.23         -5.87        47.79 o                         
 -12   8   0        550.98        598.98        27.01 o                         
 -11   8   0          1.59         -0.83        16.04 o                         
 -10   8   0        710.07        705.69        27.63 o                         
  -9   8   0        556.51        548.60        21.58 o                         
  -8   8   0        431.79        467.82        39.35 o                         
  -7   8   0        381.48        510.72        78.73 o                         
  -6   8   0         32.33         27.73         7.62 o                         
  -5   8   0        693.44        644.65        16.90 o                         
  -4   8   0         87.30         72.50         6.99 o                         
  -3   8   0        631.28        637.37        17.54 o                         
  -2   8   0        188.65        196.08        11.37 o                         
  -1   8   0         26.45         32.20         8.53 o                         
   0   8   0        378.88        442.43        14.54 o                         
   1   8   0        636.33        642.72        18.62 o                         
   2   8   0        525.40        583.62        30.12 o                         
   3   8   0        876.16        918.33        32.25 o                         
   4   8   0        257.43        286.24        22.49 o                         
   5   8   0        981.69       1043.51        52.97 o                         
   6   8   0         12.20         47.34        27.91 o                         
   7   8   0         44.20         38.48        30.82 o                         
 -13   9   0         53.15         -1.68        31.18 o                         
 -12   9   0         94.48         65.27        19.93 o                         
 -11   9   0         69.26         36.35        18.89 o                         
 -10   9   0       1988.00       2005.29        65.78 o                         
  -9   9   0        876.01        799.86        34.74 o                         
  -8   9   0        672.48        612.40        45.34 o                         
  -7   9   0       1253.48       1162.50        38.66 o                         
  -6   9   0       2069.47       1963.98        40.27 o                         
  -5   9   0          1.16          7.79         7.51 o                         
  -4   9   0        241.65        238.90        11.46 o                         
  -3   9   0       3101.29       3114.51        56.30 o                         
  -2   9   0         73.46         74.16        10.03 o                         
  -1   9   0         95.98         91.64        12.34 o                         
   0   9   0       1665.46       1553.64        40.11 o                         
   1   9   0       2893.09       2805.16        60.42 o                         
   2   9   0       2490.87       2361.64        58.34 o                         
   3   9   0        171.84        193.24        24.35 o                         
   4   9   0          0.16        -21.50        21.50 o                         
   5   9   0        202.85        213.40        35.10 o                         
   6   9   0        195.80        194.61        34.88 o                         
 -13  10   0         62.26         22.02        29.14 o                         
 -12  10   0        167.58        162.53        20.11 o                         
 -11  10   0         44.07         42.25        19.54 o                         
 -10  10   0        387.56        426.78        19.17 o                         
  -9  10   0        105.36        117.43        20.30 o                         
  -8  10   0         35.15         18.65        10.92 o                         
  -7  10   0         19.33         30.94        15.93 o                         
  -6  10   0       1921.51       1816.67        41.61 o                         
  -5  10   0        107.73        117.77        10.53 o                         
  -4  10   0         12.70          6.96        11.11 o                         
  -3  10   0          3.18         -7.75         7.75 o                         
  -2  10   0        288.33        277.93        13.57 o                         
  -1  10   0        227.96        206.73        15.22 o                         
   0  10   0         15.16          9.38        14.55 o                         
   1  10   0          0.11         17.06        19.99 o                         
   2  10   0        108.32        107.10        24.72 o                         
   3  10   0         44.08         23.11        24.58 o                         
   4  10   0          2.49          0.26        25.85 o                         
   5  10   0         22.12          0.55        32.13 o                         
 -13  11   0          3.49        -60.43        60.43 o                         
 -12  11   0          4.43        -31.68        31.68 o                         
 -11  11   0         28.51         -4.55        43.30 o                         
 -10  11   0        211.04        273.71        26.21 o                         
  -9  11   0         26.42         12.69        13.20 o                         
  -8  11   0          1.36         -4.01        15.04 o                         
  -7  11   0         28.77         13.16        11.82 o                         
  -6  11   0        203.62        230.19        11.32 o                         
  -5  11   0         81.54         74.51        11.39 o                         
  -4  11   0        438.47        426.47        18.63 o                         
  -3  11   0          1.40         -4.99         9.51 o                         
  -2  11   0         59.48         35.83        14.40 o                         
  -1  11   0         20.83         -2.44        15.62 o                         
   0  11   0          3.11        -11.41        18.41 o                         
   1  11   0          2.36        -22.53        22.53 o                         
   2  11   0         84.71         80.71        24.73 o                         
   3  11   0         24.42         17.47        28.17 o                         
   4  11   0        104.92        127.06        31.61 o                         
 -12  12   0          0.36        -30.78        55.49 o                         
 -11  12   0        243.34        285.41        18.91 o                         
 -10  12   0        536.92        578.32        26.86 o                         
  -9  12   0         24.91         63.35        17.73 o                         
  -8  12   0        320.06        336.55        23.47 o                         
  -7  12   0         55.92         60.57         9.08 o                         
  -6  12   0        447.45        467.12        20.13 o                         
  -5  12   0        713.12        677.06        23.35 o                         
  -4  12   0         41.91         21.84        17.00 o                         
  -3  12   0        714.81        765.47        23.25 o                         
  -2  12   0         71.28         42.59        17.08 o                         
  -1  12   0        198.69        170.53        20.32 o                         
   0  12   0          1.44        -14.89        21.97 o                         
   1  12   0         24.50         30.73        26.02 o                         
   2  12   0         56.15         79.11        29.00 o                         
   3  12   0         17.70         10.64        65.86 o                         
 -11  13   0        414.63        463.97        39.05 o                         
 -10  13   0         15.74         31.55        21.52 o                         
  -9  13   0         53.31         60.31        24.86 o                         
  -8  13   0        667.21        643.23        35.54 o                         
  -7  13   0         20.51          7.16        12.21 o                         
  -6  13   0         35.29         27.51        15.21 o                         
  -5  13   0          2.99        -10.44        18.38 o                         
  -4  13   0        248.66        290.43        23.04 o                         
  -3  13   0         14.15          8.07        15.03 o                         
  -2  13   0         12.03         30.19        20.29 o                         
  -1  13   0         77.30         89.14        22.47 o                         
   0  13   0         65.97         71.14        28.24 o                         
   1  13   0         97.16         73.03        35.93 o                         
 -10  14   0         25.98         47.28        32.91 o                         
  -9  14   0         41.08         69.36        33.47 o                         
  -8  14   0         11.22         -9.38        14.59 o                         
  -7  14   0         82.43         81.54        16.45 o                         
  -6  14   0         47.90         39.37        20.80 o                         
  -5  14   0         16.58         10.24        21.93 o                         
  -4  14   0         31.71         28.85        24.45 o                         
  -3  14   0          5.88        -28.30        28.30 o                         
  -2  14   0          0.90         -7.62        30.78 o                         
  -1  14   0         13.69         15.07        29.17 o                         
  -8  15   0          7.25          9.56        46.76 o                         
  -7  15   0         55.73        104.39        34.09 o                         
  -6  15   0         94.19        111.28        31.37 o                         
  -5  15   0          0.83         -4.02        30.45 o                         
  -4  15   0        269.02        285.75        38.72 o                         
   4 -15   1         53.88         43.99        32.17 o                         
   5 -15   1          6.93         40.83        30.97 o                         
   6 -15   1          0.19          3.38        32.71 o                         
   7 -15   1          0.29         14.22        30.40 o                         
   8 -15   1          0.07         -0.44        45.32 o                         
   1 -14   1          2.46         -1.72        29.07 o                         
   2 -14   1          9.07         20.29        30.47 o                         
   3 -14   1         11.47         13.74        30.21 o                         
   4 -14   1          6.21        -13.47        23.45 o                         
   5 -14   1        144.15        161.15        22.61 o                         
   6 -14   1          0.36          0.74        19.02 o                         
   7 -14   1         63.23         73.99        16.71 o                         
   8 -14   1         12.15          1.44        16.48 o                         
   9 -14   1          7.79         38.31        34.61 o                         
  10 -14   1         41.29         75.96        36.19 o                         
  -1 -13   1          0.06        -34.19        34.19 o                         
   0 -13   1        316.79        340.75        30.77 o                         
   1 -13   1         51.30         66.12        21.93 o                         
   2 -13   1        317.45        398.48        26.60 o                         
   3 -13   1        276.15        297.37        30.60 o                         
   4 -13   1          0.04        -21.16        21.16 o                         
   5 -13   1         12.75          1.28        18.31 o                         
   6 -13   1        169.61        162.82        18.17 o                         
   7 -13   1        131.09        148.83        13.98 o                         
   8 -13   1          0.73         -3.78        23.61 o                         
   9 -13   1         35.09         50.81        26.72 o                         
  10 -13   1         17.27         22.79        22.18 o                         
  11 -13   1         59.65         40.36        26.82 o                         
  -3 -12   1         75.85         39.77        32.49 o                         
  -2 -12   1         68.83         92.09        29.46 o                         
  -1 -12   1        133.90        142.37        26.58 o                         
   0 -12   1          6.72        -22.15        22.15 o                         
   1 -12   1         19.71          1.35        18.00 o                         
   2 -12   1         89.61        136.91        19.12 o                         
   3 -12   1        747.31        729.83        23.99 o                         
   4 -12   1       1525.15       1379.16        42.24 o                         
   5 -12   1         76.70         81.69        14.69 o                         
   6 -12   1        223.56        252.67        15.11 o                         
   7 -12   1          2.61          2.97         8.75 o                         
   8 -12   1         13.42         16.87        18.72 o                         
   9 -12   1         59.02         28.03        31.87 o                         
  10 -12   1          9.60         17.41        17.75 o                         
  11 -12   1        246.21        241.77        20.33 o                         
  12 -12   1          9.54        -37.92        56.32 o                         
  -4 -11   1         71.81         90.87        32.50 o                         
  -3 -11   1         73.16         88.64        28.57 o                         
  -2 -11   1         94.98         53.62        25.83 o                         
  -1 -11   1        141.02        155.80        23.16 o                         
   0 -11   1        255.29        231.51        20.89 o                         
   1 -11   1        914.85        848.64        26.36 o                         
   2 -11   1          9.72        -13.42        13.42 o                         
   3 -11   1        905.22        879.62        23.84 o                         
   4 -11   1       1559.82       1544.88        40.26 o                         
   5 -11   1       1692.65       1682.45        38.46 o                         
   6 -11   1        440.96        448.66        14.89 o                         
   7 -11   1         81.72         72.90        13.60 o                         
   8 -11   1        417.54        476.25        39.94 o                         
   9 -11   1        154.45        150.89        16.05 o                         
  10 -11   1        341.38        349.81        19.56 o                         
  11 -11   1          7.18        -12.08        30.32 o                         
  12 -11   1         54.59         11.21        29.92 o                         
  13 -11   1         38.95        -41.15        55.45 o                         
  -5 -10   1         18.92        -22.63        33.06 o                         
  -4 -10   1         18.75          8.97        26.28 o                         
  -3 -10   1          3.39        -24.46        24.46 o                         
  -2 -10   1         54.61         75.94        21.93 o                         
  -1 -10   1        251.34        261.79        22.46 o                         
   0 -10   1          1.94          3.31        15.06 o                         
   1 -10   1       1891.25       1805.47        42.18 o                         
   2 -10   1        601.91        526.55        16.71 o                         
   3 -10   1        569.57        622.67        16.39 o                         
   4 -10   1         30.04         25.36        11.60 o                         
   5 -10   1        461.71        422.61        14.35 o                         
   6 -10   1        687.69        699.98        18.54 o                         
   7 -10   1        123.86        112.93        17.72 o                         
   8 -10   1         53.08         69.81        26.96 o                         
   9 -10   1        247.36        244.92        14.78 o                         
  10 -10   1        176.93        164.65        14.10 o                         
  11 -10   1         97.12         75.31        15.60 o                         
  12 -10   1        327.05        345.24        24.04 o                         
  13 -10   1          1.71        -21.64        29.70 o                         
  -6  -9   1         25.28        -11.44        29.07 o                         
  -5  -9   1         11.66         39.18        25.84 o                         
  -4  -9   1        125.48        108.66        23.37 o                         
  -3  -9   1        548.83        563.91        29.93 o                         
  -2  -9   1        411.70        467.01        22.60 o                         
  -1  -9   1        230.74        287.11        16.90 o                         
   0  -9   1        108.44         96.69        18.41 o                         
   1  -9   1         25.35         47.37        11.30 o                         
   2  -9   1        142.81        113.39        10.48 o                         
   3  -9   1       1935.74       1979.25        37.31 o                         
   4  -9   1        597.53        599.86        17.52 o                         
   5  -9   1         70.65         90.60         8.37 o                         
   6  -9   1        140.67        151.84         6.70 o                         
   7  -9   1       1278.58       1248.93        40.89 o                         
   8  -9   1        954.71        952.26        93.76 o                         
   9  -9   1         44.87         50.86         9.89 o                         
  10  -9   1        494.60        468.96        20.77 o                         
  11  -9   1          0.05         -9.31        16.09 o                         
  12  -9   1        247.88        252.45        23.08 o                         
  13  -9   1        546.16        547.85        40.39 o                         
  -7  -8   1         69.41         58.45        31.75 o                         
  -6  -8   1          0.59          9.73        24.35 o                         
  -5  -8   1         40.89         44.44        21.53 o                         
  -4  -8   1        206.77        203.04        21.56 o                         
  -3  -8   1        912.30        951.53        32.31 o                         
  -2  -8   1       2091.68       2102.47        51.06 o                         
  -1  -8   1       1956.94       1941.11        38.83 o                         
   0  -8   1         11.28          2.13         9.80 o                         
   1  -8   1         85.66         71.22        11.82 o                         
   2  -8   1        671.31        603.04        16.09 o                         
   3  -8   1        204.34        185.06         8.05 o                         
   4  -8   1        346.77        320.80        10.40 o                         
   5  -8   1        376.52        351.24        10.83 o                         
   6  -8   1          8.77          8.52         7.17 o                         
   7  -8   1       1478.47       1494.00        55.73 o                         
   8  -8   1        885.55        851.93        28.75 o                         
   9  -8   1        220.13        203.81        12.49 o                         
  10  -8   1          5.19          5.77        12.43 o                         
  11  -8   1          0.05          2.03        16.73 o                         
  12  -8   1          2.65          1.21        20.33 o                         
  13  -8   1         61.84        -33.20        33.20 o                         
  -8  -7   1         16.46         12.00        30.58 o                         
  -7  -7   1          5.64         35.48        23.31 o                         
  -6  -7   1        102.09        154.42        26.73 o                         
  -5  -7   1        910.24        972.17        43.62 o                         
  -4  -7   1        401.80        405.75        21.43 o                         
  -3  -7   1         86.48         75.26        13.96 o                         
  -2  -7   1        184.85        159.26        11.54 o                         
  -1  -7   1         37.70         42.94         9.62 o                         
   0  -7   1        991.75        956.38        20.67 o                         
   1  -7   1       1126.12       1259.02        24.43 o                         
   2  -7   1       1134.26       1120.53        21.55 o                         
   3  -7   1        627.68        723.66        17.33 o                         
   4  -7   1         29.06         67.16         6.27 o                         
   5  -7   1       2362.38       2468.46        49.31 o                         
   6  -7   1        545.35        487.41        17.44 o                         
   7  -7   1          5.16         12.67         7.45 o                         
   8  -7   1        662.82        676.57        23.97 o                         
   9  -7   1        218.83        216.12        18.12 o                         
  10  -7   1        104.39        118.59        16.52 o                         
  11  -7   1         20.20         26.43        19.20 o                         
  12  -7   1        631.77        538.84        22.14 o                         
  13  -7   1        187.25        155.98        36.36 o                         
  -9  -6   1         13.11         72.48        33.67 o                         
  -8  -6   1          1.35        -19.67        19.67 o                         
  -7  -6   1          0.65        -19.13        19.13 o                         
  -6  -6   1         45.39         68.72        16.62 o                         
  -5  -6   1        419.65        390.65        17.83 o                         
  -4  -6   1        112.25        150.86        13.65 o                         
  -3  -6   1        321.68        344.90        13.77 o                         
  -2  -6   1       1924.00       1935.43        39.66 o                         
  -1  -6   1       1261.76       1261.26        24.81 o                         
   0  -6   1        552.88        550.68        13.96 o                         
   1  -6   1       2087.95       2352.10        45.19 o                         
   2  -6   1       1225.74       1319.38        24.05 o                         
   3  -6   1        557.81        579.39        13.76 o                         
   4  -6   1        600.20        700.95        16.25 o                         
   5  -6   1         38.18         43.28         4.72 o                         
   6  -6   1        103.21        102.49        19.87 o                         
   7  -6   1         95.75         87.93        11.36 o                         
   8  -6   1         25.12         34.10         5.59 o                         
   9  -6   1          0.34         -0.12         5.32 o                         
  10  -6   1        244.32        253.86         9.88 o                         
  11  -6   1        319.20        318.87        12.43 o                         
  12  -6   1        354.73        363.81        16.36 o                         
  13  -6   1        106.14         74.89        20.80 o                         
  -9  -5   1         83.50         69.95        28.45 o                         
  -8  -5   1         92.58         87.33        24.66 o                         
  -7  -5   1         13.47         10.07        14.03 o                         
  -6  -5   1         82.68         64.70        15.05 o                         
  -5  -5   1        165.80        194.95        15.18 o                         
  -4  -5   1        464.57        503.55        15.65 o                         
  -3  -5   1         15.13          0.02         9.14 o                         
  -2  -5   1       1661.65       1788.52        39.11 o                         
  -1  -5   1       1133.57       1196.39        22.90 o                         
   0  -5   1        216.48        142.15         7.98 o                         
   1  -5   1        115.39        103.94         8.31 o                         
   2  -5   1        416.15        411.47        10.16 o                         
   3  -5   1       1552.68       1608.86        32.91 o                         
   4  -5   1          4.15         -4.62         5.11 o                         
   5  -5   1       2178.21       1985.99        56.13 o                         
   6  -5   1       1227.06       1166.36        27.54 o                         
   7  -5   1       3420.97       3484.72        72.86 o                         
   8  -5   1        253.35        263.86         9.75 o                         
   9  -5   1         12.09          2.75         7.21 o                         
  10  -5   1         60.71         35.15         9.03 o                         
  11  -5   1        103.96        104.92        12.41 o                         
  12  -5   1          0.01        -14.88        15.87 o                         
  13  -5   1         13.15         20.75        19.11 o                         
 -10  -4   1         13.38         55.70        42.78 o                         
  -9  -4   1         19.31        -10.46        22.17 o                         
  -8  -4   1        867.84        948.02        32.92 o                         
  -7  -4   1        184.12        187.53        13.81 o                         
  -6  -4   1        105.30         89.95        11.13 o                         
  -5  -4   1         84.05         92.82         9.88 o                         
  -4  -4   1          5.75         13.39         8.45 o                         
  -3  -4   1         76.37         75.68         8.75 o                         
  -2  -4   1       1334.00       1564.97        31.54 o                         
  -1  -4   1        369.86        383.52        10.98 o                         
   0  -4   1         22.19         25.24         5.42 o                         
   1  -4   1       4449.01       4251.08        77.89 o                         
   2  -4   1       3727.40       3535.89        73.61 o                         
   3  -4   1       2846.52       2738.61        50.41 o                         
   4  -4   1         96.05         79.12         5.18 o                         
   5  -4   1        838.37        905.07        20.11 o                         
   6  -4   1         24.13         24.89         4.60 o                         
   7  -4   1         84.28         80.31         6.49 o                         
   8  -4   1        247.47        236.24         9.95 o                         
   9  -4   1          0.07          0.47         7.78 o                         
  10  -4   1       1066.90       1024.76        25.82 o                         
  11  -4   1        682.09        744.24        23.00 o                         
  12  -4   1        166.13        179.18        18.57 o                         
  13  -4   1        188.48        136.23        32.56 o                         
 -11  -3   1        105.73        137.84        37.36 o                         
 -10  -3   1          8.79         10.84        22.70 o                         
  -9  -3   1          8.42         23.24        20.86 o                         
  -8  -3   1         18.02         25.62        17.27 o                         
  -7  -3   1         25.74         23.42        13.22 o                         
  -6  -3   1         29.22         36.27         7.82 o                         
  -5  -3   1       1887.10       2008.32        36.38 o                         
  -4  -3   1          1.77         -0.90         7.48 o                         
  -3  -3   1       2065.10       1989.76        38.70 o                         
  -2  -3   1        117.64        113.70         7.46 o                         
  -1  -3   1        114.53        104.09         7.87 o                         
   0  -3   1       6946.75       6679.22       115.32 o                         
   1  -3   1        380.99        386.40         9.10 o                         
   2  -3   1       4063.71       4012.29        73.34 o                         
   3  -3   1        211.93        170.92         5.27 o                         
   4  -3   1       1104.16       1145.45        21.96 o                         
   5  -3   1        467.09        474.32        11.93 o                         
   6  -3   1       3225.11       3432.92        63.49 o                         
   7  -3   1         31.32         48.91         7.38 o                         
   8  -3   1        205.09        213.90        10.42 o                         
   9  -3   1        310.15        324.43        12.42 o                         
  10  -3   1        133.13        157.04        12.10 o                         
  11  -3   1        111.83        118.17        29.89 o                         
  12  -3   1        193.50        244.77        17.78 o                         
  13  -3   1         37.09         87.87        35.44 o                         
 -11  -2   1        112.24         84.16        32.07 o                         
 -10  -2   1          9.25          9.74        22.27 o                         
  -9  -2   1        101.52        125.11        17.01 o                         
  -8  -2   1          0.62         -0.45        12.69 o                         
  -7  -2   1         43.65         19.61        11.76 o                         
  -6  -2   1         17.81         16.30         9.10 o                         
  -5  -2   1        741.07        788.42        17.23 o                         
  -4  -2   1       1162.02       1214.44        22.32 o                         
  -3  -2   1         12.04         24.26         5.55 o                         
  -2  -2   1         83.48         84.44         8.29 o                         
  -1  -2   1       1452.33       1517.70        32.92 o                         
   0  -2   1       4391.66       4358.53        75.38 o                         
   1  -2   1         28.55         28.72         2.96 o                         
   2  -2   1        507.39        463.01        10.55 o                         
   3  -2   1       8174.86       8183.93       148.24 o                         
   4  -2   1       5730.60       5722.23       110.50 o                         
   5  -2   1       9360.28       9268.30       159.57 o                         
   6  -2   1        207.07        226.65         6.57 o                         
   7  -2   1        179.77        195.39         7.17 o                         
   8  -2   1         50.43         46.32         7.42 o                         
   9  -2   1        353.04        370.31        13.06 o                         
  10  -2   1         33.30         37.65         8.72 o                         
  11  -2   1        165.09        191.13        19.40 o                         
  12  -2   1        313.08        279.48        18.39 o                         
  13  -2   1          0.99         14.02        43.00 o                         
 -12  -1   1         18.64         18.31        33.54 o                         
 -11  -1   1         61.31         60.53        22.22 o                         
 -10  -1   1        364.87        345.72        21.70 o                         
  -9  -1   1        110.47        135.90        17.67 o                         
  -8  -1   1          0.53        -11.09        11.09 o                         
  -7  -1   1         43.49         21.26         9.22 o                         
  -6  -1   1       2812.30       2816.59        53.73 o                         
  -5  -1   1         18.67         14.34         9.24 o                         
  -4  -1   1         29.57         23.50         7.61 o                         
  -3  -1   1        744.02        658.21        13.94 o                         
  -2  -1   1      15112.25      14706.96       265.85 o                         
  -1  -1   1        365.29        371.69        11.73 o                         
   0  -1   1      13617.63      12403.27       388.13 o                         
   1  -1   1       4205.70       4054.00        73.35 o                         
   2  -1   1        805.43        725.46        14.08 o                         
   3  -1   1       1255.68       1285.25        21.95 o                         
   4  -1   1          6.12          6.19         3.74 o                         
   5  -1   1       1382.23       1371.14        24.16 o                         
   6  -1   1          8.96         -0.76         4.92 o                         
   7  -1   1        979.06       1005.15        21.66 o                         
   8  -1   1        943.24        948.86        29.98 o                         
   9  -1   1        795.95        800.01        23.46 o                         
  10  -1   1        343.70        367.42        20.48 o                         
  11  -1   1         21.08         24.84        19.55 o                         
  12  -1   1         74.73         67.52        15.04 o                         
 -12   0   1         10.64         48.67        39.87 o                         
 -11   0   1         41.53         66.71        18.40 o                         
 -10   0   1        154.44        151.38        17.59 o                         
  -9   0   1        294.04        295.49        17.76 o                         
  -8   0   1          4.95         -6.70        10.30 o                         
  -7   0   1         54.82         57.13         8.57 o                         
  -6   0   1       2151.20       2094.93        42.91 o                         
  -5   0   1       1186.34       1322.88        27.95 o                         
  -4   0   1        672.94        665.24        15.53 o                         
  -3   0   1      23329.24      22693.81       409.82 o                         
  -2   0   1         22.46         16.17         3.50 o                         
  -1   0   1       1798.64       1645.27        31.86 o                         
   1   0   1       9652.97       8594.88       176.07 o                         
   2   0   1      17211.73      16264.98       265.72 o                         
   3   0   1       1348.29       1226.98        21.31 o                         
   4   0   1        292.27        272.45         6.93 o                         
   5   0   1       1998.44       1763.16        30.62 o                         
   6   0   1        364.78        405.01        12.34 o                         
   7   0   1       1218.85       1226.82        31.90 o                         
   8   0   1        950.02        956.68        29.19 o                         
   9   0   1        130.77        118.10        13.20 o                         
  10   0   1       1520.69       1535.80        40.74 o                         
  11   0   1        341.34        379.55        26.27 o                         
  12   0   1         14.64         21.65        29.66 o                         
 -12   1   1          2.68         15.59        13.39 o                         
 -11   1   1        252.84        286.86        24.72 o                         
 -10   1   1         78.83         69.35        14.56 o                         
  -9   1   1       1422.95       1490.70        36.81 o                         
  -8   1   1          0.60          0.35         8.85 o                         
  -7   1   1        257.90        267.31        10.48 o                         
  -6   1   1         29.30          1.54         6.99 o                         
  -5   1   1        437.61        411.73        12.25 o                         
  -4   1   1       1245.06       1186.61        24.11 o                         
  -3   1   1        187.72        236.37         6.77 o                         
  -2   1   1      10449.51       9861.61       238.81 o                         
  -1   1   1          0.55         13.33         1.54 o                         
   0   1   1      35408.55      34114.35      1855.74 o                         
   1   1   1       2361.98       2173.23        40.09 o                         
   2   1   1       9308.04       9154.46       157.35 o                         
   3   1   1         13.52         14.92         4.50 o                         
   4   1   1         95.30        104.45         6.07 o                         
   5   1   1       1956.29       1833.61        33.94 o                         
   6   1   1        795.26        843.01        19.38 o                         
   7   1   1        147.49        138.74         9.89 o                         
   8   1   1        373.74        378.03        15.83 o                         
   9   1   1         27.91         17.17        15.25 o                         
  10   1   1          0.79         27.29        17.72 o                         
  11   1   1        195.74        196.20        24.25 o                         
  12   1   1        435.32        425.48        85.45 o                         
 -13   2   1         34.07         42.61        33.80 o                         
 -12   2   1         22.15         -9.00        23.20 o                         
 -11   2   1        120.42        145.37        20.16 o                         
 -10   2   1        505.20        522.88        21.44 o                         
  -9   2   1        440.82        408.22        14.52 o                         
  -8   2   1        553.58        564.47        14.34 o                         
  -7   2   1        817.36        742.13        16.71 o                         
  -6   2   1        437.83        460.47        13.03 o                         
  -5   2   1       2788.60       2825.30        63.90 o                         
  -4   2   1        614.69        589.71        13.69 o                         
  -3   2   1      34386.32      33098.99       895.71 o                         
  -2   2   1        298.07        284.84        23.14 o                         
  -1   2   1          0.21         -0.86         2.26 o                         
   0   2   1        636.41        645.14        13.30 o                         
   1   2   1        248.82        240.34         8.83 o                         
   2   2   1       5290.35       5155.23        99.92 o                         
   3   2   1          1.37         -7.31         7.98 o                         
   4   2   1          2.40         -0.96         6.70 o                         
   5   2   1         21.48         21.36         7.42 o                         
   6   2   1       1020.90       1030.63        23.53 o                         
   7   2   1        815.98        790.31        21.05 o                         
   8   2   1        221.95        215.05        20.40 o                         
   9   2   1        508.73        525.21        21.95 o                         
  10   2   1          0.07         21.68        22.72 o                         
  11   2   1         23.31          7.44        34.94 o                         
 -13   3   1         61.08         74.94        26.65 o                         
 -12   3   1        297.26        300.34        20.84 o                         
 -11   3   1        869.14        834.08        29.84 o                         
 -10   3   1          0.06         -8.00        13.01 o                         
  -9   3   1        193.71        191.30        11.33 o                         
  -8   3   1       1307.45       1348.86        29.48 o                         
  -7   3   1       1486.73       1645.05        33.90 o                         
  -6   3   1        112.46        126.18         6.20 o                         
  -5   3   1       7552.19       7615.61       156.58 o                         
  -4   3   1       2857.71       2838.09        78.06 o                         
  -3   3   1       2257.78       2112.58        86.20 o                         
  -2   3   1       4909.55       4743.08       115.67 o                         
  -1   3   1        411.10        356.80         8.56 o                         
   0   3   1        652.63        637.48        13.83 o                         
   1   3   1          6.83         18.28         6.80 o                         
   2   3   1       3229.73       3169.39        59.44 o                         
   3   3   1        133.79        138.86         7.59 o                         
   4   3   1        299.64        330.63        12.79 o                         
   5   3   1        401.21        385.07        12.35 o                         
   6   3   1        628.51        618.60        17.56 o                         
   7   3   1         64.10         61.75        10.07 o                         
   8   3   1          0.44         -0.80        22.31 o                         
   9   3   1        282.07        328.42        22.24 o                         
  10   3   1         10.09         57.27        22.55 o                         
 -13   4   1         20.18          4.11        27.01 o                         
 -12   4   1        367.18        377.16        21.70 o                         
 -11   4   1          0.74        -10.89        11.70 o                         
 -10   4   1        300.77        301.63        12.32 o                         
  -9   4   1         74.22         88.67        10.10 o                         
  -8   4   1       5159.56       5182.14       101.02 o                         
  -7   4   1         39.14         34.04         5.06 o                         
  -6   4   1        860.27        897.16        20.23 o                         
  -5   4   1       5460.26       5329.39       146.05 o                         
  -4   4   1       1115.14       1150.17        87.23 o                         
  -3   4   1       7720.27       7287.49       161.87 o                         
  -2   4   1        766.16        702.55        16.68 o                         
  -1   4   1       1406.55       1385.48        30.03 o                         
   0   4   1        190.72        201.30         7.48 o                         
   1   4   1       4609.82       4508.75        79.07 o                         
   2   4   1       3731.86       3857.27        76.16 o                         
   3   4   1        315.58        327.43        14.40 o                         
   4   4   1       1406.11       1349.70        31.40 o                         
   5   4   1        211.02        245.42        19.46 o                         
   6   4   1       1734.66       1800.01        43.88 o                         
   7   4   1        201.79        179.76        20.24 o                         
   8   4   1        526.81        511.46        23.76 o                         
   9   4   1          4.18         24.78        22.60 o                         
  10   4   1          8.28         29.72        31.18 o                         
 -13   5   1        202.72        207.44        21.69 o                         
 -12   5   1          9.12          9.19        17.23 o                         
 -11   5   1         58.34         70.90        12.67 o                         
 -10   5   1        820.41        755.03        20.28 o                         
  -9   5   1        282.91        301.88        11.24 o                         
  -8   5   1        318.40        301.09         8.90 o                         
  -7   5   1          1.42          4.60         7.11 o                         
  -6   5   1       2657.41       2574.76       106.62 o                         
  -5   5   1        653.20        842.53        63.64 o                         
  -4   5   1       1044.34       1046.51        31.93 o                         
  -3   5   1       5860.34       5964.82       108.77 o                         
  -2   5   1          9.25         -4.09         4.09 o                         
  -1   5   1        777.21        842.29        18.07 o                         
   0   5   1        447.99        390.89        14.11 o                         
   1   5   1       1172.55       1059.32        22.89 o                         
   2   5   1        385.70        385.47        12.50 o                         
   3   5   1        149.66        137.06        13.25 o                         
   4   5   1         25.37         21.08         9.59 o                         
   5   5   1       1611.64       1580.87        37.67 o                         
   6   5   1          2.68         -2.06        13.94 o                         
   7   5   1         53.67         93.62        16.88 o                         
   8   5   1        266.11        272.00        23.63 o                         
   9   5   1        111.05        136.94        28.97 o                         
 -13   6   1        190.85        181.19        16.84 o                         
 -12   6   1        103.62         91.78        12.41 o                         
 -11   6   1         55.90         55.78         8.41 o                         
 -10   6   1         46.07         57.22         7.07 o                         
  -9   6   1       2118.44       2132.78        50.12 o                         
  -8   6   1        450.36        403.89        16.70 o                         
  -7   6   1        379.67        332.87        52.52 o                         
  -6   6   1         15.29        -16.94        29.37 o                         
  -5   6   1        169.19        214.31        40.06 o                         
  -4   6   1       1254.86       1206.16        27.32 o                         
  -3   6   1       7825.19       8350.22       152.30 o                         
  -2   6   1        179.57        168.90         6.55 o                         
  -1   6   1        644.97        688.96        16.80 o                         
   0   6   1        753.54        811.22        18.60 o                         
   1   6   1         16.94          7.14        11.08 o                         
   2   6   1        129.48        113.19        10.32 o                         
   3   6   1          5.18          0.14        11.68 o                         
   4   6   1        281.02        277.98        19.77 o                         
   5   6   1         34.58         17.55        15.43 o                         
   6   6   1        647.63        637.76        26.07 o                         
   7   6   1        268.11        245.06        21.27 o                         
   8   6   1          2.19          0.95        22.82 o                         
   9   6   1         29.43         37.21        32.71 o                         
 -13   7   1          6.54         -0.07        28.09 o                         
 -12   7   1        360.27        336.96        25.77 o                         
 -11   7   1         18.50         28.55        15.90 o                         
 -10   7   1          2.36        -15.49        16.17 o                         
  -9   7   1          9.90          5.96         8.59 o                         
  -8   7   1        693.54        670.48        42.54 o                         
  -7   7   1        854.94        946.12        54.47 o                         
  -6   7   1         18.21         51.03        22.56 o                         
  -5   7   1         90.66        112.41         5.07 o                         
  -4   7   1        418.96        458.79        11.99 o                         
  -3   7   1       1265.89       1508.71        32.52 o                         
  -2   7   1       3607.45       3644.70        64.65 o                         
  -1   7   1         17.27         31.53         7.12 o                         
   0   7   1         76.96        104.28         9.32 o                         
   1   7   1          5.04         -5.66         9.31 o                         
   2   7   1        154.59        180.15        12.47 o                         
   3   7   1        533.50        549.47        21.48 o                         
   4   7   1        494.22        515.07        20.92 o                         
   5   7   1         47.04         44.35        25.57 o                         
   6   7   1         22.62         27.47        27.40 o                         
   7   7   1        127.60        143.47        25.83 o                         
   8   7   1          0.01        -24.83        27.83 o                         
 -13   8   1          0.11        -19.55        37.00 o                         
 -12   8   1        239.18        230.37        26.72 o                         
 -11   8   1        368.16        390.15        21.41 o                         
 -10   8   1         94.01         84.98        11.73 o                         
  -9   8   1       1168.31       1163.67        41.47 o                         
  -8   8   1         86.60         99.30        30.28 o                         
  -7   8   1         21.22         24.96        44.51 o                         
  -6   8   1        494.20        498.23        19.55 o                         
  -5   8   1        714.49        745.05        16.98 o                         
  -4   8   1         16.37         11.92         6.61 o                         
  -3   8   1         10.12          3.55        10.39 o                         
  -2   8   1        263.52        251.80        10.60 o                         
  -1   8   1         20.62         21.03         8.30 o                         
   0   8   1          1.74         -9.91         9.91 o                         
   1   8   1        133.78        123.38        12.77 o                         
   2   8   1       3754.96       3624.01        80.83 o                         
   3   8   1        391.82        425.12        22.91 o                         
   4   8   1         60.41         63.43        23.71 o                         
   5   8   1        164.22        222.01        24.77 o                         
   6   8   1         62.74        116.72        36.51 o                         
   7   8   1        168.64        173.62        31.67 o                         
 -13   9   1         83.43         78.53        33.41 o                         
 -12   9   1          3.64        -18.45        18.45 o                         
 -11   9   1        138.86        138.93        15.14 o                         
 -10   9   1        562.98        580.85        33.24 o                         
  -9   9   1          3.21         18.07        33.58 o                         
  -8   9   1         43.01         30.00        30.28 o                         
  -7   9   1        184.42        187.31        14.92 o                         
  -6   9   1        389.74        363.77        11.31 o                         
  -5   9   1        376.78        378.69        12.56 o                         
  -4   9   1        230.98        243.88        11.44 o                         
  -3   9   1        271.53        275.10        15.78 o                         
  -2   9   1        220.74        227.71        17.90 o                         
  -1   9   1       1550.17       1497.58        34.18 o                         
   0   9   1        532.23        578.81        25.46 o                         
   1   9   1       1379.05       1364.26        38.94 o                         
   2   9   1        236.56        293.75        25.61 o                         
   3   9   1         85.09        107.77        21.42 o                         
   4   9   1        298.95        313.81        26.42 o                         
   5   9   1          7.57          3.09        26.16 o                         
   6   9   1         12.98        -36.09        36.68 o                         
 -13  10   1        118.28         70.96        53.14 o                         
 -12  10   1         71.53         39.07        17.07 o                         
 -11  10   1         59.47         76.10        27.49 o                         
 -10  10   1       1355.21       1314.59        78.56 o                         
  -9  10   1         15.92         11.39        11.73 o                         
  -8  10   1         21.69         29.36        16.06 o                         
  -7  10   1        224.32        242.32        27.11 o                         
  -6  10   1        115.20        108.02         8.83 o                         
  -5  10   1        168.04        165.34        11.80 o                         
  -4  10   1         48.23         30.89        11.62 o                         
  -3  10   1        778.67        824.74        22.26 o                         
  -2  10   1          9.75        -10.63        11.12 o                         
  -1  10   1         76.01         90.63        14.93 o                         
   0  10   1        101.72         85.98        15.66 o                         
   1  10   1        699.66        694.41        30.25 o                         
   2  10   1          5.24         -9.00        21.22 o                         
   3  10   1         57.84         32.07        25.50 o                         
   4  10   1         55.63         43.41        26.46 o                         
   5  10   1         85.08        110.42        34.13 o                         
 -13  11   1         20.78        -53.96        63.64 o                         
 -12  11   1          4.92         -3.97        18.47 o                         
 -11  11   1         78.98         88.04        14.37 o                         
 -10  11   1        103.96         87.99        11.16 o                         
  -9  11   1          3.34          8.01        12.38 o                         
  -8  11   1        261.57        303.06        25.48 o                         
  -7  11   1         44.27         41.04        11.49 o                         
  -6  11   1        180.05        152.80        11.35 o                         
  -5  11   1        114.84        110.92        11.87 o                         
  -4  11   1        456.95        404.79        18.05 o                         
  -3  11   1          1.41          6.85        11.03 o                         
  -2  11   1        182.11        174.08        15.81 o                         
  -1  11   1         76.24         38.19        16.44 o                         
   0  11   1        303.12        298.91        23.05 o                         
   1  11   1         32.56         24.63        22.31 o                         
   2  11   1          7.23          4.39        24.12 o                         
   3  11   1        111.44        118.53        29.03 o                         
   4  11   1          4.99         12.41        32.49 o                         
 -12  12   1         43.19        -56.11        56.11 o                         
 -11  12   1        212.76        217.40        21.46 o                         
 -10  12   1        266.62        304.89        25.44 o                         
  -9  12   1          0.41          5.40        16.86 o                         
  -8  12   1        897.09        907.31        37.63 o                         
  -7  12   1         81.69        103.99        11.61 o                         
  -6  12   1         66.47         73.00        14.18 o                         
  -5  12   1          2.76         -1.71        14.12 o                         
  -4  12   1        359.77        322.35        20.80 o                         
  -3  12   1          0.83         -5.02        13.15 o                         
  -2  12   1         12.20         21.98        16.41 o                         
  -1  12   1         18.46          6.29        18.54 o                         
   0  12   1        171.80        155.31        23.61 o                         
   1  12   1         70.02         65.80        26.89 o                         
   2  12   1          0.35          3.25        31.30 o                         
 -11  13   1          0.04         -1.68        25.92 o                         
 -10  13   1         79.87         91.75        22.94 o                         
  -9  13   1          3.47         15.60        22.13 o                         
  -8  13   1         10.39         -0.83        32.37 o                         
  -7  13   1        111.62         94.92        16.27 o                         
  -6  13   1          5.23         -0.08        15.30 o                         
  -5  13   1         48.32          9.04        18.69 o                         
  -4  13   1         56.33         31.64        20.75 o                         
  -3  13   1         41.85         53.03        23.48 o                         
  -2  13   1        132.32        161.36        22.66 o                         
  -1  13   1          2.93         -7.51        22.16 o                         
   0  13   1         37.33         50.13        28.59 o                         
   1  13   1          6.65        -14.43        38.82 o                         
 -10  14   1          0.03        -14.89        42.23 o                         
  -9  14   1          1.11        -33.36        33.36 o                         
  -8  14   1        294.49        328.22        32.53 o                         
  -7  14   1         37.05         22.91        15.87 o                         
  -6  14   1          0.50        -10.43        19.17 o                         
  -5  14   1        140.36        145.51        23.13 o                         
  -4  14   1          1.72          3.28        24.36 o                         
  -3  14   1         19.64        -28.49        31.71 o                         
  -2  14   1         66.85         56.73        39.96 o                         
  -1  14   1          5.65          7.69        29.48 o                         
  -8  15   1          0.01          2.04        42.11 o                         
  -7  15   1          2.81        -47.36        58.91 o                         
  -6  15   1         61.95         52.97        31.32 o                         
  -5  15   1         46.01         56.86        33.93 o                         
  -4  15   1          0.63        -27.88        32.65 o                         
   4 -15   2          5.16         19.40        31.61 o                         
   5 -15   2         17.48         31.42        29.68 o                         
   6 -15   2         25.92         31.81        33.11 o                         
   7 -15   2          6.74        -18.19        28.29 o                         
   8 -15   2        178.03        197.52        43.16 o                         
   1 -14   2         85.74         76.69        33.11 o                         
   2 -14   2          6.00        -24.34        26.68 o                         
   3 -14   2         24.12         19.88        26.46 o                         
   4 -14   2         27.07         43.60        24.28 o                         
   5 -14   2          0.23          0.47        21.63 o                         
   6 -14   2         18.16         15.48        19.56 o                         
   7 -14   2          0.41        -16.58        16.58 o                         
   8 -14   2          1.78         -5.02        22.57 o                         
   9 -14   2         80.98        122.11        62.35 o                         
  10 -14   2         50.15         62.87        97.47 o                         
  -1 -13   2         18.37         20.31        35.25 o                         
   0 -13   2          2.70         35.81        27.57 o                         
   1 -13   2          6.26          6.25        22.17 o                         
   2 -13   2          4.33         -8.02        19.85 o                         
   3 -13   2        286.67        298.46        16.73 o                         
   4 -13   2          7.74          8.08        20.40 o                         
   5 -13   2        269.57        264.46        21.10 o                         
   6 -13   2         35.76         30.53        15.39 o                         
   7 -13   2        113.65        118.79        18.87 o                         
   8 -13   2        427.02        391.09        24.07 o                         
   9 -13   2         62.26         59.88        23.58 o                         
  10 -13   2         31.32          8.37        23.46 o                         
  11 -13   2          0.90         17.72        28.62 o                         
  -3 -12   2         38.65         25.61        33.07 o                         
  -2 -12   2        146.02        163.80        29.68 o                         
  -1 -12   2         12.82         -0.89        24.41 o                         
   0 -12   2         92.14        106.40        22.15 o                         
   1 -12   2          4.84          2.40        18.12 o                         
   2 -12   2          0.89          5.64        18.65 o                         
   3 -12   2         14.96          5.54        12.38 o                         
   4 -12   2        920.56        927.68        31.19 o                         
   5 -12   2        526.74        515.93        20.49 o                         
   6 -12   2        139.03        145.29        13.66 o                         
   7 -12   2        119.97        129.51        14.61 o                         
   8 -12   2          9.34         15.72        20.01 o                         
   9 -12   2        320.18        330.46        29.10 o                         
  10 -12   2        112.80        118.06        21.49 o                         
  11 -12   2        114.93        130.81        20.50 o                         
  12 -12   2        216.53        198.67        31.15 o                         
  -4 -11   2         98.43         81.88        35.59 o                         
  -3 -11   2         37.03        -13.80        28.55 o                         
  -2 -11   2          9.73        -24.79        24.79 o                         
  -1 -11   2         26.35         -9.47        22.01 o                         
   0 -11   2        184.38        187.79        21.75 o                         
   1 -11   2          0.56         10.69        17.15 o                         
   2 -11   2       1006.49        855.66        25.21 o                         
   3 -11   2        260.96        265.51        13.16 o                         
   4 -11   2       1713.84       1612.46        41.02 o                         
   5 -11   2        410.60        420.33        17.31 o                         
   6 -11   2        408.08        388.97        15.48 o                         
   7 -11   2         29.10         31.13         7.89 o                         
   8 -11   2         86.25        100.58        16.31 o                         
   9 -11   2          3.38         16.49        15.70 o                         
  10 -11   2          0.74          6.87        15.95 o                         
  11 -11   2        247.25        226.85        25.18 o                         
  12 -11   2          0.85         17.31        37.65 o                         
  13 -11   2          0.21        -10.38       101.47 o                         
  -5 -10   2         82.96         97.36        33.53 o                         
  -4 -10   2         22.91         50.95        26.75 o                         
  -3 -10   2         27.36          0.24        24.74 o                         
  -2 -10   2         16.18         31.10        20.82 o                         
  -1 -10   2         77.66         77.87        20.99 o                         
   0 -10   2          6.40         17.72        14.93 o                         
   1 -10   2          4.10         18.02        13.12 o                         
   2 -10   2        217.99        179.94        12.44 o                         
   3 -10   2        446.95        421.78        13.13 o                         
   4 -10   2         72.01         67.47        11.48 o                         
   5 -10   2         28.43         33.48        12.48 o                         
   6 -10   2       1162.68       1123.51        26.27 o                         
   7 -10   2        667.74        672.42        20.41 o                         
   8 -10   2        532.56        509.13        23.39 o                         
   9 -10   2        823.73        881.23        32.88 o                         
  10 -10   2         52.49         79.97        18.01 o                         
  11 -10   2        369.18        400.68        22.66 o                         
  12 -10   2        232.88        256.32        23.81 o                         
  13 -10   2        650.62        688.98        57.30 o                         
  -6  -9   2        149.28        183.80        34.43 o                         
  -5  -9   2         39.98        117.42        31.70 o                         
  -4  -9   2         24.14         16.31        22.24 o                         
  -3  -9   2         27.37          9.24        22.02 o                         
  -2  -9   2       1383.22       1301.08        37.69 o                         
  -1  -9   2        520.83        522.36        20.06 o                         
   0  -9   2        208.93        200.94        15.26 o                         
   1  -9   2       1726.17       1723.37        36.85 o                         
   2  -9   2        993.31        939.37        23.23 o                         
   3  -9   2       2660.66       2567.82        45.14 o                         
   4  -9   2         61.40         53.88         8.40 o                         
   5  -9   2          6.80         12.06         7.11 o                         
   6  -9   2        957.18        960.35        22.42 o                         
   7  -9   2        183.96        196.96        13.34 o                         
   8  -9   2       1882.73       1868.15        57.00 o                         
   9  -9   2        491.29        478.54        21.38 o                         
  10  -9   2         27.25         34.08        13.68 o                         
  11  -9   2         58.97         23.30        17.26 o                         
  12  -9   2          6.70          0.62        23.13 o                         
  13  -9   2        234.67        232.52        32.96 o                         
  -7  -8   2         19.72         26.54        35.46 o                         
  -6  -8   2        486.35        530.36        34.02 o                         
  -5  -8   2        612.60        588.25        29.19 o                         
  -4  -8   2        343.90        315.11        24.21 o                         
  -3  -8   2        717.66        817.34        40.60 o                         
  -2  -8   2        576.40        582.97        22.21 o                         
  -1  -8   2        237.96        261.48        13.52 o                         
   0  -8   2         77.41         73.54        10.38 o                         
   1  -8   2          8.11         18.34        13.71 o                         
   2  -8   2        156.03        137.68        11.53 o                         
   3  -8   2       2859.10       2670.25        46.10 o                         
   4  -8   2          6.05         -1.02         7.20 o                         
   5  -8   2        478.18        460.40        12.57 o                         
   6  -8   2        189.59        179.60         6.07 o                         
   7  -8   2        406.78        473.25        24.05 o                         
   8  -8   2       1324.55       1320.19        42.14 o                         
   9  -8   2        271.63        263.43        15.15 o                         
  10  -8   2        298.89        288.72        17.92 o                         
  11  -8   2          5.02         -2.92        17.57 o                         
  12  -8   2        500.37        517.71        32.76 o                         
  13  -8   2         57.68        -42.83       102.81 o                         
  -8  -7   2        132.04         95.16        25.24 o                         
  -7  -7   2        385.36        462.43        39.31 o                         
  -6  -7   2         73.36        172.49        28.88 o                         
  -5  -7   2       1471.02       1487.04        48.96 o                         
  -4  -7   2       1121.15       1115.87        35.32 o                         
  -3  -7   2       1641.65       1612.55        38.61 o                         
  -2  -7   2        118.65        119.52        10.91 o                         
  -1  -7   2         61.24         87.83        10.13 o                         
   0  -7   2       1013.34        904.76        20.26 o                         
   1  -7   2        353.15        389.57        12.46 o                         
   2  -7   2        541.69        611.66        13.91 o                         
   3  -7   2        293.70        376.93        12.29 o                         
   4  -7   2        723.50        743.48        18.10 o                         
   5  -7   2        660.29        609.82        14.92 o                         
   6  -7   2         71.59         82.74         5.89 o                         
   7  -7   2       1379.54       1293.75        40.45 o                         
   8  -7   2        276.24        326.75        15.10 o                         
   9  -7   2       1010.69       1027.46        35.94 o                         
  10  -7   2       1166.94       1129.99        34.11 o                         
  11  -7   2         37.96         45.29        14.30 o                         
  12  -7   2        674.40        645.49        26.62 o                         
  13  -7   2          0.80        -19.04        19.04 o                         
  -9  -6   2          3.63        -34.56        37.50 o                         
  -8  -6   2         23.52         -6.72        26.62 o                         
  -7  -6   2        323.93        344.12        23.63 o                         
  -6  -6   2         65.23         57.96        16.41 o                         
  -5  -6   2        440.77        471.52        22.25 o                         
  -4  -6   2         57.14         58.39        12.80 o                         
  -3  -6   2         89.19        102.35        11.10 o                         
  -2  -6   2          1.49         -7.78         9.36 o                         
  -1  -6   2         14.75          5.85         7.41 o                         
   0  -6   2        301.57        298.25        10.11 o                         
   1  -6   2       1034.29       1067.61        22.91 o                         
   2  -6   2        404.33        410.97        12.14 o                         
   3  -6   2       1804.87       1869.56        38.27 o                         
   4  -6   2       2512.78       2600.62        48.95 o                         
   5  -6   2       1575.46       1696.31        33.00 o                         
   6  -6   2         11.14         12.04         3.20 o                         
   7  -6   2        668.42        652.50        14.48 o                         
   8  -6   2         44.59         43.14         6.62 o                         
   9  -6   2       3080.77       3002.58        68.48 o                         
  10  -6   2        617.27        638.51        17.49 o                         
  11  -6   2          0.06          5.67        10.13 o                         
  12  -6   2          0.91        -16.61        16.61 o                         
  13  -6   2        179.41        156.13        21.50 o                         
  -9  -5   2         30.73         32.31        28.43 o                         
  -8  -5   2          1.13          6.28        23.75 o                         
  -7  -5   2         99.68        113.49        13.95 o                         
  -6  -5   2         14.22         19.31        14.53 o                         
  -5  -5   2       1154.26       1194.66        32.84 o                         
  -4  -5   2         10.80         24.66        10.11 o                         
  -3  -5   2        182.58        216.81        10.17 o                         
  -2  -5   2          7.26          3.55         7.79 o                         
  -1  -5   2       1493.28       1600.03        29.19 o                         
   0  -5   2         32.20         42.49         7.87 o                         
   1  -5   2       4344.75       4603.82        84.71 o                         
   2  -5   2        360.83        317.98         8.56 o                         
   3  -5   2       1610.37       1878.54        38.26 o                         
   4  -5   2       1953.47       2026.64        40.72 o                         
   5  -5   2       1120.52       1172.92        24.61 o                         
   6  -5   2       1342.27       1372.50        28.59 o                         
   7  -5   2       1135.03       1118.83        24.59 o                         
   8  -5   2          0.48         -3.95         6.82 o                         
   9  -5   2        642.60        664.12        17.95 o                         
  10  -5   2         42.48         46.76         9.71 o                         
  11  -5   2        703.71        730.99        39.39 o                         
  12  -5   2        293.82        270.59        16.82 o                         
  13  -5   2         30.21         17.61        28.51 o                         
 -10  -4   2         32.74         72.00        33.21 o                         
  -9  -4   2          3.39         21.83        22.43 o                         
  -8  -4   2        139.76        129.80        19.80 o                         
  -7  -4   2          1.68        -10.13        10.13 o                         
  -6  -4   2        214.46        224.92        12.13 o                         
  -5  -4   2        246.86        259.34        10.95 o                         
  -4  -4   2        424.30        432.09        13.27 o                         
  -3  -4   2       2864.48       2612.20        47.85 o                         
  -2  -4   2        591.41        581.47        18.51 o                         
  -1  -4   2        118.87        154.25         6.99 o                         
   0  -4   2        706.65        674.07        14.51 o                         
   1  -4   2         75.42         97.29         8.59 o                         
   2  -4   2        646.99        633.76        12.75 o                         
   3  -4   2       2551.45       2292.96        45.12 o                         
   4  -4   2         32.65          2.94         4.36 o                         
   5  -4   2        288.58        251.84         9.71 o                         
   6  -4   2       3287.23       3196.10        62.68 o                         
   7  -4   2        127.49        139.60         7.67 o                         
   8  -4   2       1223.35       1175.70        26.24 o                         
   9  -4   2         64.45         69.10         8.98 o                         
  10  -4   2        359.38        355.06        14.36 o                         
  11  -4   2        112.09        102.35        11.77 o                         
  12  -4   2         50.20         28.93        23.06 o                         
  13  -4   2          1.45         -0.16        31.55 o                         
 -11  -3   2         50.32         65.91        38.76 o                         
 -10  -3   2         18.11         52.78        25.99 o                         
  -9  -3   2        111.39        126.53        20.30 o                         
  -8  -3   2        125.86        153.29        18.26 o                         
  -7  -3   2          0.01          2.73        13.28 o                         
  -6  -3   2         69.60         85.43         8.33 o                         
  -5  -3   2        115.32         99.46         7.70 o                         
  -4  -3   2         87.88        102.22         7.65 o                         
  -3  -3   2        243.20        227.41         9.43 o                         
  -2  -3   2         49.66         51.96         6.52 o                         
  -1  -3   2       1775.33       1678.27        34.30 o                         
   0  -3   2         27.50         42.53         4.28 o                         
   1  -3   2       2398.43       2359.42        41.45 o                         
   2  -3   2          3.03          3.96         3.35 o                         
   3  -3   2       4452.97       4186.06        72.50 o                         
   4  -3   2          0.45          4.03         3.83 o                         
   5  -3   2        922.14        919.06        20.12 o                         
   6  -3   2       1605.83       1638.27        31.75 o                         
   7  -3   2        627.03        671.25        15.96 o                         
   8  -3   2          1.41         17.95         7.38 o                         
   9  -3   2          1.57         -2.55         8.58 o                         
  10  -3   2          0.36          1.16        10.09 o                         
  11  -3   2          1.58          1.30        23.99 o                         
  12  -3   2        367.54        400.87        89.86 o                         
  13  -3   2        132.27        103.58        37.17 o                         
 -11  -2   2          3.12        -23.12        33.47 o                         
 -10  -2   2         44.42         25.31        25.06 o                         
  -9  -2   2         33.11         32.34        16.56 o                         
  -8  -2   2         25.04          9.67        12.85 o                         
  -7  -2   2        891.16        895.72        27.23 o                         
  -6  -2   2       1906.39       1967.76        39.66 o                         
  -5  -2   2        191.82        237.56        12.99 o                         
  -4  -2   2       1232.66       1268.35        23.44 o                         
  -3  -2   2        186.03        160.66         7.25 o                         
  -2  -2   2       3119.79       3060.56        60.19 o                         
  -1  -2   2        528.53        578.21        13.11 o                         
   0  -2   2       3268.43       3128.37        54.52 o                         
   1  -2   2        409.09        379.80         8.07 o                         
   2  -2   2       2631.49       2618.20        45.62 o                         
   3  -2   2         37.91         50.88         3.01 o                         
   4  -2   2       4509.22       4567.09        79.12 o                         
   5  -2   2        707.59        703.73        12.93 o                         
   6  -2   2          8.49         10.21         4.64 o                         
   7  -2   2        687.43        706.48        15.05 o                         
   8  -2   2         26.85         13.17         6.46 o                         
   9  -2   2         64.74         44.68         9.46 o                         
  10  -2   2         42.88         39.64         8.11 o                         
  11  -2   2       1034.98       1010.69        46.59 o                         
  12  -2   2        253.90        304.85        32.43 o                         
  13  -2   2         26.10         34.60        42.98 o                         
 -12  -1   2         66.67         60.45        32.84 o                         
 -11  -1   2         59.90         57.46        21.99 o                         
 -10  -1   2        535.58        510.29        23.94 o                         
  -9  -1   2         11.62          5.39        17.72 o                         
  -8  -1   2         12.37          1.23        11.31 o                         
  -7  -1   2        259.43        232.69        11.23 o                         
  -6  -1   2       2111.41       2210.27        40.91 o                         
  -5  -1   2       2812.19       2799.58        50.37 o                         
  -4  -1   2        673.41        670.13        16.44 o                         
  -3  -1   2         91.04         61.88         4.68 o                         
  -2  -1   2       4778.87       4656.83        80.50 o                         
  -1  -1   2        741.13        773.20        14.66 o                         
   0  -1   2        149.59        130.09         5.51 o                         
   1  -1   2       7416.03       6880.02       118.11 o                         
   2  -1   2         59.23         75.33         5.65 o                         
   3  -1   2       2183.17       2154.78        36.13 o                         
   4  -1   2        426.62        430.86         9.76 o                         
   5  -1   2        214.64        240.59         7.04 o                         
   6  -1   2       3313.39       3158.95        56.03 o                         
   7  -1   2       1106.61       1008.74        22.10 o                         
   8  -1   2          4.02          9.91         7.34 o                         
   9  -1   2          2.34         -3.64        11.61 o                         
  10  -1   2        938.95        868.76        28.73 o                         
  11  -1   2        395.62        397.22        18.47 o                         
  12  -1   2         22.69         41.45        35.11 o                         
 -12   0   2        105.70        119.10        39.21 o                         
 -11   0   2        283.64        303.03        42.16 o                         
 -10   0   2         67.74         51.01        16.35 o                         
  -9   0   2         15.48          5.03        14.58 o                         
  -8   0   2         10.75         -3.19        10.34 o                         
  -7   0   2          0.04         -0.59         7.54 o                         
  -6   0   2        191.97        191.88         8.54 o                         
  -5   0   2       1826.01       1776.07        34.41 o                         
  -4   0   2        764.98        700.62        15.31 o                         
  -3   0   2       2376.89       2397.09        44.37 o                         
  -2   0   2       7017.53       6147.98        96.55 o                         
  -1   0   2        620.73        703.11        13.51 o                         
   1   0   2       2687.59       2637.89        51.14 o                         
   2   0   2       2013.11       1999.92        33.56 o                         
   3   0   2        448.33        448.10         9.50 o                         
   4   0   2          8.57          8.79         4.07 o                         
   5   0   2          4.77         16.46         9.08 o                         
   6   0   2       1282.55       1234.80        22.20 o                         
   7   0   2        926.47        884.45        19.84 o                         
   8   0   2        617.66        555.44        16.99 o                         
   9   0   2        149.69        152.92        15.77 o                         
  10   0   2        255.65        253.34        28.93 o                         
  11   0   2         44.82         76.49        19.31 o                         
  12   0   2        115.03        136.32        68.22 o                         
 -12   1   2        290.31        270.57        36.14 o                         
 -11   1   2        313.15        354.88        21.28 o                         
 -10   1   2        466.49        459.69        20.16 o                         
  -9   1   2         24.57         26.10        11.55 o                         
  -8   1   2          9.66          3.94         8.97 o                         
  -7   1   2        159.69        165.43         8.42 o                         
  -6   1   2        199.64        179.15         7.58 o                         
  -5   1   2         11.34          9.65         4.25 o                         
  -4   1   2        135.46        160.00         5.30 o                         
  -3   1   2      53997.49      52514.11      2857.94 o                         
  -2   1   2        890.45        983.78        20.71 o                         
  -1   1   2         21.44         14.47         1.79 o                         
   0   1   2       3415.86       3157.63        61.01 o                         
   1   1   2          0.97          8.51         6.35 o                         
   2   1   2       8361.43       8003.69       125.91 o                         
   3   1   2       1940.14       1966.69        37.14 o                         
   4   1   2       1462.78       1640.65        30.70 o                         
   5   1   2         53.17         75.41         8.22 o                         
   6   1   2        577.00        582.64        14.59 o                         
   7   1   2         45.49         43.86         8.22 o                         
   8   1   2         11.23         22.12        11.11 o                         
   9   1   2         22.41         43.89        14.88 o                         
  10   1   2         85.81        113.55        18.87 o                         
  11   1   2          0.01         35.89        38.57 o                         
 -13   2   2        165.80        162.40        38.70 o                         
 -12   2   2        196.42        253.50        25.90 o                         
 -11   2   2        297.47        312.17        22.94 o                         
 -10   2   2         21.95         32.92        15.03 o                         
  -9   2   2        173.16        188.90        14.20 o                         
  -8   2   2        180.47        188.36         8.50 o                         
  -7   2   2        761.88        771.22        17.18 o                         
  -6   2   2       1548.44       1677.17        36.80 o                         
  -5   2   2        324.00        359.93        13.86 o                         
  -4   2   2        263.21        268.95         7.73 o                         
  -3   2   2      19559.90      19408.73       606.37 o                         
  -2   2   2      16576.64      15795.90       427.55 o                         
  -1   2   2        234.53        219.68         5.92 o                         
   0   2   2         84.04         86.06         5.67 o                         
   1   2   2       3124.53       2939.79        54.33 o                         
   2   2   2       1176.59       1196.08        25.24 o                         
   3   2   2       2690.28       2744.37        46.57 o                         
   4   2   2       1845.00       1840.57        32.60 o                         
   5   2   2          0.62         -5.15         7.24 o                         
   6   2   2        424.48        437.56        14.83 o                         
   7   2   2         40.30         51.27        10.34 o                         
   8   2   2        358.55        397.28        23.63 o                         
   9   2   2        125.68        109.15        16.71 o                         
  10   2   2          0.64        -14.69        22.52 o                         
  11   2   2         45.79        128.05        53.43 o                         
 -13   3   2         32.51         29.34        28.12 o                         
 -12   3   2         87.64        115.57        27.76 o                         
 -11   3   2        248.42        264.85        20.10 o                         
 -10   3   2          9.78         -0.16        13.37 o                         
  -9   3   2        521.74        528.86        18.33 o                         
  -8   3   2       1054.87       1044.27        25.56 o                         
  -7   3   2       1958.08       1844.58        37.56 o                         
  -6   3   2         79.50         79.92         6.75 o                         
  -5   3   2         53.06         67.66         5.76 o                         
  -4   3   2       3866.12       3640.02        99.66 o                         
  -3   3   2       2686.48       2620.82        83.06 o                         
  -2   3   2      16289.40      15445.40       341.31 o                         
  -1   3   2         34.77         20.39         3.59 o                         
   0   3   2        770.98        737.36        15.57 o                         
   1   3   2        774.07        844.68        17.99 o                         
   2   3   2        133.30        132.37         7.51 o                         
   3   3   2          4.04         -6.02         6.58 o                         
   4   3   2       2558.10       2857.68        49.38 o                         
   5   3   2        825.83        805.94        19.35 o                         
   6   3   2        525.40        508.41        19.91 o                         
   7   3   2         27.43         17.25        15.68 o                         
   8   3   2         16.73         40.15        13.15 o                         
   9   3   2        276.62        327.84        26.17 o                         
  10   3   2          0.18        -16.56        27.44 o                         
 -13   4   2         40.67         61.51        34.86 o                         
 -12   4   2        324.35        328.31        25.45 o                         
 -11   4   2         65.47         55.97        15.95 o                         
 -10   4   2          0.32         -4.75         9.83 o                         
  -9   4   2       3812.37       3759.11        74.54 o                         
  -8   4   2        116.15        111.83         7.36 o                         
  -7   4   2          0.29         -5.33         5.33 o                         
  -6   4   2          5.49          4.68         3.38 o                         
  -5   4   2       6159.77       5841.77       229.10 o                         
  -4   4   2        142.63        134.12        17.73 o                         
  -3   4   2          0.36          4.41         6.29 o                         
  -2   4   2        155.88        142.50         5.62 o                         
  -1   4   2         42.96         25.55         4.72 o                         
   0   4   2      27818.21      27482.21       496.27 o                         
   1   4   2        727.56        774.07        17.46 o                         
   2   4   2        428.93        445.22        12.67 o                         
   3   4   2        778.21        844.00        21.57 o                         
   4   4   2        259.41        246.85        13.01 o                         
   5   4   2        177.53        173.70        14.21 o                         
   6   4   2       1851.23       1735.99        43.22 o                         
   7   4   2          5.50         33.08        28.44 o                         
   8   4   2         24.01         32.59        13.34 o                         
   9   4   2        237.33        281.81        39.15 o                         
  10   4   2        108.92        150.31        36.84 o                         
 -13   5   2         13.21        -20.74        20.74 o                         
 -12   5   2        358.72        372.96        20.70 o                         
 -11   5   2        199.30        201.81        13.87 o                         
 -10   5   2         79.30        109.66         9.31 o                         
  -9   5   2         81.29         98.51         7.56 o                         
  -8   5   2        127.95        113.10         5.66 o                         
  -7   5   2        308.82        293.84        10.47 o                         
  -6   5   2         21.45         31.80        17.93 o                         
  -5   5   2         66.57          2.43        17.32 o                         
  -4   5   2        191.94        190.78         9.62 o                         
  -3   5   2       1221.72       1188.30        28.45 o                         
  -2   5   2        135.13        191.79        11.88 o                         
  -1   5   2       3485.80       3279.91        57.87 o                         
   0   5   2         89.97         93.92         8.76 o                         
   1   5   2        228.02        267.76         9.67 o                         
   2   5   2         69.20         49.28         8.92 o                         
   3   5   2        951.57       1037.11        27.51 o                         
   4   5   2         77.98         70.90        11.25 o                         
   5   5   2         13.65         34.25        12.77 o                         
   6   5   2         11.69         38.57        15.17 o                         
   7   5   2          7.07         41.38        21.10 o                         
   8   5   2       1052.08       1009.18        33.69 o                         
   9   5   2         54.57         88.57        27.16 o                         
 -13   6   2          9.14        -12.04        15.14 o                         
 -12   6   2        137.84        137.04        15.59 o                         
 -11   6   2        253.47        253.76        10.49 o                         
 -10   6   2        105.94        104.65         9.10 o                         
  -9   6   2          0.10         17.68        11.66 o                         
  -8   6   2        263.85        258.43        12.67 o                         
  -7   6   2        607.57        561.81        36.50 o                         
  -6   6   2       1213.72       1201.54        58.65 o                         
  -5   6   2        332.94        388.00        30.36 o                         
  -4   6   2        569.58        611.52        16.59 o                         
  -3   6   2       1762.59       1833.00        37.76 o                         
  -2   6   2       1864.79       1959.69        39.46 o                         
  -1   6   2       2254.02       2319.99        47.11 o                         
   0   6   2          8.38         28.71         9.92 o                         
   1   6   2        532.99        571.04        16.75 o                         
   2   6   2        833.87        868.46        22.39 o                         
   3   6   2          5.88          4.86        11.07 o                         
   4   6   2         53.25         40.52        13.96 o                         
   5   6   2        621.03        571.76        26.07 o                         
   6   6   2        138.63        157.82        17.11 o                         
   7   6   2          2.36        -19.49        19.49 o                         
   8   6   2        434.37        394.63        34.40 o                         
 -13   7   2        346.94        359.55        50.19 o                         
 -12   7   2        111.88        128.91        40.55 o                         
 -11   7   2         30.83         39.43        18.04 o                         
 -10   7   2        229.43        262.49        16.29 o                         
  -9   7   2         12.55          1.55         8.09 o                         
  -8   7   2       1035.37        937.92        53.22 o                         
  -7   7   2        709.08        721.91        44.84 o                         
  -6   7   2        309.42        361.79        32.29 o                         
  -5   7   2       4706.33       4834.07       100.56 o                         
  -4   7   2       1596.67       1611.44        31.90 o                         
  -3   7   2       2139.47       2173.84        44.97 o                         
  -2   7   2          0.57          6.81         8.48 o                         
  -1   7   2        715.76        725.75        17.31 o                         
   0   7   2         35.62         50.79         8.52 o                         
   1   7   2        872.17        850.79        23.32 o                         
   2   7   2         47.90         45.33        12.59 o                         
   3   7   2          0.25         -0.16        13.08 o                         
   4   7   2         34.55         57.29        17.95 o                         
   5   7   2          4.64          6.05        25.92 o                         
   6   7   2          0.01        -10.32        21.50 o                         
   7   7   2          2.91          8.57        23.86 o                         
   8   7   2        199.56        187.39        29.68 o                         
 -13   8   2         42.27         27.97        61.80 o                         
 -12   8   2        104.87        112.49        21.10 o                         
 -11   8   2        620.26        619.47        28.02 o                         
 -10   8   2         33.32         40.10        10.47 o                         
  -9   8   2        255.24        175.82        32.50 o                         
  -8   8   2        389.86        417.99        39.12 o                         
  -7   8   2        321.40        349.64        60.53 o                         
  -6   8   2        458.19        410.72        23.73 o                         
  -5   8   2         22.34         11.77         5.18 o                         
  -4   8   2        784.63        718.71        17.48 o                         
  -3   8   2          4.87          4.48         8.10 o                         
  -2   8   2        812.44        804.72        20.05 o                         
  -1   8   2         68.67         78.01         9.25 o                         
   0   8   2       2360.46       2233.17        45.74 o                         
   1   8   2         16.20         35.24        11.71 o                         
   2   8   2        151.55        149.01        20.18 o                         
   3   8   2       1519.09       1587.01        51.07 o                         
   4   8   2          3.90         23.66        20.02 o                         
   5   8   2        266.92        301.96        34.76 o                         
   6   8   2         45.72         76.06        42.07 o                         
   7   8   2          9.66        -19.83        35.99 o                         
 -13   9   2          1.59         -3.29        40.43 o                         
 -12   9   2        273.12        275.27        21.83 o                         
 -11   9   2       1223.01       1247.94        43.28 o                         
 -10   9   2          2.19         -4.17        35.22 o                         
  -9   9   2         16.48         28.43        33.90 o                         
  -8   9   2        430.41        467.38        43.82 o                         
  -7   9   2        275.76        302.46        19.14 o                         
  -6   9   2         45.67         42.11         5.74 o                         
  -5   9   2       3145.32       3114.10        67.24 o                         
  -4   9   2        502.88        539.08        16.51 o                         
  -3   9   2        157.79        153.42         9.42 o                         
  -2   9   2          0.12          5.02        10.43 o                         
  -1   9   2        104.22         92.55        11.90 o                         
   0   9   2       1203.03       1189.34        34.08 o                         
   1   9   2         96.25         78.93        16.38 o                         
   2   9   2       1069.83       1174.40        41.07 o                         
   3   9   2        440.88        445.70        26.75 o                         
   4   9   2         93.37         44.74        25.58 o                         
   5   9   2        346.55        411.56        30.26 o                         
   6   9   2        341.21        407.43        68.54 o                         
 -13  10   2         22.91         18.23        28.01 o                         
 -12  10   2         13.39         -1.95        15.68 o                         
 -11  10   2        489.66        508.08        21.80 o                         
 -10  10   2          3.54         16.72        38.83 o                         
  -9  10   2          0.07         10.41        14.83 o                         
  -8  10   2        143.15        156.42        12.23 o                         
  -7  10   2         12.47        -13.06        20.04 o                         
  -6  10   2        664.75        668.16        19.29 o                         
  -5  10   2        199.33        232.98        11.33 o                         
  -4  10   2        192.26        183.23        12.41 o                         
  -3  10   2         39.27         21.95         9.95 o                         
  -2  10   2         24.38         25.12        11.17 o                         
  -1  10   2        202.51        170.02        14.92 o                         
   0  10   2          1.01          3.52        15.59 o                         
   1  10   2         31.63         25.42        21.05 o                         
   2  10   2        343.34        323.28        26.70 o                         
   3  10   2        445.19        499.42        30.16 o                         
   4  10   2        325.37        385.83        48.55 o                         
   5  10   2          2.99        -18.90        35.01 o                         
 -13  11   2        234.41        196.81        67.20 o                         
 -12  11   2        152.29         29.43        53.60 o                         
 -11  11   2         46.69         43.32        47.26 o                         
 -10  11   2        158.62        146.53        11.49 o                         
  -9  11   2          3.88         13.43        16.70 o                         
  -8  11   2        348.20        354.33        27.43 o                         
  -7  11   2         95.98        109.82        10.97 o                         
  -6  11   2         40.10         50.93         9.84 o                         
  -5  11   2       3560.53       3454.96        71.01 o                         
  -4  11   2        238.55        223.73        15.68 o                         
  -3  11   2        115.56        122.63        13.51 o                         
  -2  11   2         56.68         57.71        14.42 o                         
  -1  11   2         23.05         15.52        17.99 o                         
   0  11   2          5.12         10.28        19.49 o                         
   1  11   2        113.99         82.83        23.07 o                         
   2  11   2        196.14        171.60        30.69 o                         
   3  11   2        113.42        124.42        28.80 o                         
   4  11   2        119.43        126.29        33.85 o                         
 -12  12   2         45.94         52.24        58.76 o                         
 -11  12   2         46.73         50.47        18.63 o                         
 -10  12   2         79.63         89.62        20.43 o                         
  -9  12   2        124.15        169.28        19.08 o                         
  -8  12   2         33.52         13.16        21.07 o                         
  -7  12   2        193.44        192.84        11.71 o                         
  -6  12   2          7.69          7.36        14.20 o                         
  -5  12   2         60.66         85.96        14.97 o                         
  -4  12   2         23.15         12.35        17.12 o                         
  -3  12   2        437.43        428.07        23.89 o                         
  -2  12   2         15.24         36.22        16.93 o                         
  -1  12   2        245.58        267.39        21.04 o                         
   0  12   2        194.93        218.44        24.49 o                         
   1  12   2         46.46          3.69        26.22 o                         
   2  12   2          1.85        -19.13        35.82 o                         
 -11  13   2        399.50        400.21        65.43 o                         
 -10  13   2         73.14         69.10        45.45 o                         
  -9  13   2         63.79         59.56        23.51 o                         
  -8  13   2       1124.36       1096.31        58.20 o                         
  -7  13   2         85.35         85.10        12.47 o                         
  -6  13   2         54.38         26.30        15.70 o                         
  -5  13   2          4.76         19.91        21.34 o                         
  -4  13   2        112.17         92.63        21.59 o                         
  -3  13   2         62.85         75.95        23.25 o                         
  -2  13   2         10.29         -0.76        22.15 o                         
  -1  13   2         16.45         32.06        23.16 o                         
   0  13   2        138.30        148.58        29.73 o                         
   1  13   2        114.27        169.22        36.86 o                         
 -10  14   2          0.05          7.38        33.31 o                         
  -9  14   2         25.68          9.38        34.11 o                         
  -8  14   2         35.16         16.56        30.05 o                         
  -7  14   2        162.02        145.07        16.93 o                         
  -6  14   2         43.38         51.29        19.96 o                         
  -5  14   2          8.97         10.68        22.93 o                         
  -4  14   2          1.63         15.31        24.94 o                         
  -3  14   2          2.24          4.36        33.41 o                         
  -2  14   2        143.61        164.73        37.87 o                         
  -1  14   2         19.86         -4.35        29.62 o                         
  -7  15   2          9.66         -1.67        34.40 o                         
  -6  15   2         19.20         31.31        34.43 o                         
  -5  15   2          4.60        -21.02        33.55 o                         
   3 -15   3         32.17         35.60        49.52 o                         
   4 -15   3          3.06         65.75        32.31 o                         
   5 -15   3          0.62         -9.93        29.03 o                         
   6 -15   3         45.28         38.68        33.53 o                         
   7 -15   3          5.91        -24.35        28.04 o                         
   8 -15   3         35.95         24.33        36.87 o                         
   1 -14   3          3.74         -9.30        33.03 o                         
   2 -14   3          3.06         -5.59        24.72 o                         
   3 -14   3         31.31          1.70        26.59 o                         
   4 -14   3         25.79          9.77        24.35 o                         
   5 -14   3         42.94         74.10        22.57 o                         
   6 -14   3          0.01         16.56        21.91 o                         
   7 -14   3         67.71         65.56        17.48 o                         
   8 -14   3        188.36        291.95        44.33 o                         
   9 -14   3         57.83         68.74        34.22 o                         
  10 -14   3         53.75         43.76        34.80 o                         
  -1 -13   3         73.24         69.12        32.14 o                         
   0 -13   3          7.74        -12.60        26.57 o                         
   1 -13   3        154.85        152.33        22.77 o                         
   2 -13   3         45.02         26.36        18.94 o                         
   3 -13   3        110.65         66.95        15.65 o                         
   4 -13   3         16.80         36.10        22.23 o                         
   5 -13   3        109.47         85.74        21.63 o                         
   6 -13   3         73.32         42.10        16.31 o                         
   7 -13   3         38.72         40.10        13.50 o                         
   8 -13   3         20.11         69.78        16.59 o                         
   9 -13   3         17.07        -10.17        28.08 o                         
  10 -13   3        229.84        190.29        25.66 o                         
  11 -13   3         14.80        -28.82        28.82 o                         
  -3 -12   3         10.86        -16.01        31.23 o                         
  -2 -12   3         41.51         16.01        28.12 o                         
  -1 -12   3         11.92         14.96        25.98 o                         
   0 -12   3          0.07         -7.20        21.78 o                         
   1 -12   3         26.21         63.00        18.40 o                         
   2 -12   3         13.46         27.32        19.69 o                         
   3 -12   3         63.80         47.97        14.84 o                         
   4 -12   3        471.03        453.66        22.55 o                         
   5 -12   3       1220.39       1097.15        32.15 o                         
   6 -12   3         13.05          4.15        12.95 o                         
   7 -12   3        212.92        219.21        12.51 o                         
   8 -12   3        205.56        229.32        14.54 o                         
   9 -12   3          0.45         -1.41        20.38 o                         
  10 -12   3         11.92        -12.55        20.83 o                         
  11 -12   3          0.87        -14.13        23.02 o                         
  12 -12   3        199.77        222.12        59.64 o                         
  -4 -11   3          0.44         -4.99        36.85 o                         
  -3 -11   3        117.41        144.29        32.66 o                         
  -2 -11   3         67.36         64.62        24.97 o                         
  -1 -11   3        135.65        160.66        22.85 o                         
   0 -11   3        305.58        319.02        21.92 o                         
   1 -11   3        701.05        735.97        26.87 o                         
   2 -11   3        509.66        504.19        24.43 o                         
   3 -11   3        114.26         73.64        11.23 o                         
   4 -11   3          0.57         -3.55        13.26 o                         
   5 -11   3       1093.00       1013.36        29.22 o                         
   6 -11   3        304.13        291.25        12.91 o                         
   7 -11   3         53.04         33.54         8.39 o                         
   8 -11   3          5.13          6.10        16.40 o                         
   9 -11   3          5.53         -3.06        15.74 o                         
  10 -11   3         54.92         43.07        17.04 o                         
  11 -11   3         38.55         67.43        19.84 o                         
  12 -11   3        155.98        152.61        41.24 o                         
  -5 -10   3        144.38        211.36        34.74 o                         
  -4 -10   3        102.89         56.86        26.29 o                         
  -3 -10   3          0.10        -11.01        24.95 o                         
  -2 -10   3         32.34          5.35        20.67 o                         
  -1 -10   3         58.92         83.64        20.98 o                         
   0 -10   3        548.11        571.40        26.32 o                         
   1 -10   3       1963.05       1904.88        43.66 o                         
   2 -10   3          6.66          5.79        11.23 o                         
   3 -10   3        307.10        266.60        15.73 o                         
   4 -10   3        245.78        264.83        13.14 o                         
   5 -10   3          1.94         -9.22         9.22 o                         
   6 -10   3         93.64         77.51         9.18 o                         
   7 -10   3        159.38        141.40        11.07 o                         
   8 -10   3          0.55         24.37        14.16 o                         
   9 -10   3        266.68        265.05        23.24 o                         
  10 -10   3        900.74        907.04        54.11 o                         
  11 -10   3        105.83        116.41        19.52 o                         
  12 -10   3        321.53        335.96        26.74 o                         
  13 -10   3          2.06        -33.99        33.99 o                         
  -6  -9   3          0.38        -27.87        27.87 o                         
  -5  -9   3        257.46        361.52        29.15 o                         
  -4  -9   3          6.11          4.79        22.14 o                         
  -3  -9   3          1.66          1.92        22.00 o                         
  -2  -9   3        502.46        515.63        22.89 o                         
  -1  -9   3         75.18         56.51        14.93 o                         
   0  -9   3         54.27         61.37        15.25 o                         
   1  -9   3        275.88        282.61        14.45 o                         
   2  -9   3         20.39         28.66         8.95 o                         
   3  -9   3         31.84         25.87         7.43 o                         
   4  -9   3          0.39         14.06         8.50 o                         
   5  -9   3         85.73         72.22         8.03 o                         
   6  -9   3          1.00         -4.11         6.27 o                         
   7  -9   3       1271.02       1262.00        32.43 o                         
   8  -9   3        533.30        562.42        23.70 o                         
   9  -9   3       1469.13       1402.26        46.43 o                         
  10  -9   3        118.34        148.92        16.30 o                         
  11  -9   3        463.38        521.29        26.26 o                         
  12  -9   3          9.53        -20.87        22.32 o                         
  13  -9   3        264.51        294.54        74.04 o                         
  -7  -8   3         38.97         43.50        30.31 o                         
  -6  -8   3         37.34         55.67        24.07 o                         
  -5  -8   3        775.39        868.42        34.37 o                         
  -4  -8   3          3.26         27.00        20.72 o                         
  -3  -8   3          4.29          2.20        19.77 o                         
  -2  -8   3        492.06        490.80        20.58 o                         
  -1  -8   3          0.08         -2.83        10.85 o                         
   0  -8   3        403.44        449.76        14.65 o                         
   1  -8   3        478.63        498.00        14.20 o                         
   2  -8   3        346.94        349.56        12.06 o                         
   3  -8   3         81.98         91.47         6.88 o                         
   4  -8   3        138.58        122.62         8.65 o                         
   5  -8   3         57.78         67.30         7.53 o                         
   6  -8   3       1838.65       1885.75        39.17 o                         
   7  -8   3       1005.83       1019.46        49.34 o                         
   8  -8   3        412.70        429.50        19.44 o                         
   9  -8   3         17.97         24.90        12.71 o                         
  10  -8   3          3.15         13.13        14.86 o                         
  11  -8   3        265.51        298.41        35.93 o                         
  12  -8   3          0.35          3.04        19.32 o                         
  13  -8   3        227.89        217.20        58.33 o                         
  -8  -7   3        307.63        308.80        38.48 o                         
  -7  -7   3        108.63         48.91        25.47 o                         
  -6  -7   3          3.83         42.20        24.62 o                         
  -5  -7   3          5.41         20.48        18.81 o                         
  -4  -7   3        389.68        443.96        24.79 o                         
  -3  -7   3        956.45        968.68        38.75 o                         
  -2  -7   3        706.08        668.09        17.70 o                         
  -1  -7   3       1591.96       1452.67        30.09 o                         
   0  -7   3       1715.30       1768.56        34.37 o                         
   1  -7   3       1625.31       1588.46        30.79 o                         
   2  -7   3       1552.69       1721.17        32.57 o                         
   3  -7   3         58.30        143.97         8.66 o                         
   4  -7   3        378.34        379.03        11.60 o                         
   5  -7   3        592.18        547.70        12.82 o                         
   6  -7   3          3.73          9.69         4.41 o                         
   7  -7   3        439.59        423.91        10.87 o                         
   8  -7   3        780.89        711.05        19.95 o                         
   9  -7   3        484.80        503.81        18.33 o                         
  10  -7   3        424.68        437.95        14.14 o                         
  11  -7   3        533.71        510.47        15.28 o                         
  12  -7   3        179.38        193.89        12.94 o                         
  13  -7   3        166.98        126.35        35.70 o                         
  -9  -6   3         25.26         27.52        32.71 o                         
  -8  -6   3         36.08         63.37        27.29 o                         
  -7  -6   3         12.29          5.30        19.36 o                         
  -6  -6   3          7.75          0.83        17.96 o                         
  -5  -6   3         25.03         21.73        14.92 o                         
  -4  -6   3        856.39        832.84        23.15 o                         
  -3  -6   3         11.68         -7.11        11.06 o                         
  -2  -6   3       1678.63       1808.91        40.62 o                         
  -1  -6   3        152.91        176.98         9.02 o                         
   0  -6   3         55.42         45.96         7.58 o                         
   1  -6   3       5243.70       5460.99       106.67 o                         
   2  -6   3        978.96       1167.41        22.09 o                         
   3  -6   3       1947.59       2087.23        40.05 o                         
   4  -6   3         51.57         72.86         5.49 o                         
   5  -6   3       2311.65       2341.44        44.51 o                         
   6  -6   3        374.82        351.56         9.34 o                         
   7  -6   3         13.86          8.33         5.37 o                         
   8  -6   3        190.39        188.06         8.15 o                         
   9  -6   3        444.28        437.27        13.78 o                         
  10  -6   3         42.24         36.05        13.03 o                         
  11  -6   3        103.32        100.54        11.31 o                         
  12  -6   3       1197.46       1172.28        31.24 o                         
  13  -6   3         60.11         35.40        20.63 o                         
  -9  -5   3        101.45        138.97        28.90 o                         
  -8  -5   3         49.52         70.96        24.75 o                         
  -7  -5   3         69.07         85.98        14.47 o                         
  -6  -5   3         99.29        131.43        17.99 o                         
  -5  -5   3       1359.86       1386.33        34.14 o                         
  -4  -5   3        195.29        168.72        11.77 o                         
  -3  -5   3        127.16        142.37         9.37 o                         
  -2  -5   3       3786.50       3768.79        71.39 o                         
  -1  -5   3        404.53        463.77        12.80 o                         
   0  -5   3        178.85        135.24         8.01 o                         
   1  -5   3       1417.93       1384.50        24.09 o                         
   2  -5   3        466.72        511.53        11.67 o                         
   3  -5   3       2724.52       2604.45        52.00 o                         
   4  -5   3        155.16        125.74         7.17 o                         
   5  -5   3        317.10        305.18        11.99 o                         
   6  -5   3       1218.12       1278.58        25.38 o                         
   7  -5   3        411.09        347.70         9.70 o                         
   8  -5   3        326.73        362.37        11.14 o                         
   9  -5   3        361.11        370.40        13.25 o                         
  10  -5   3        594.20        564.98        16.68 o                         
  11  -5   3          0.04         -9.02        10.05 o                         
  12  -5   3         32.64         21.15        25.05 o                         
  13  -5   3          0.31         -9.60        34.22 o                         
 -10  -4   3         14.44         41.95        30.51 o                         
  -9  -4   3        147.04        162.61        27.92 o                         
  -8  -4   3          1.39        -10.66        19.19 o                         
  -7  -4   3        241.23        272.95        21.47 o                         
  -6  -4   3         39.61         25.35         9.72 o                         
  -5  -4   3       1299.48       1290.69        27.91 o                         
  -4  -4   3       1937.10       1887.84        36.32 o                         
  -3  -4   3         84.69        102.67         8.94 o                         
  -2  -4   3       4498.01       4341.98        80.70 o                         
  -1  -4   3        400.75        374.68        10.14 o                         
   0  -4   3       9935.28       9668.85       175.75 o                         
   1  -4   3        423.00        381.75        13.50 o                         
   2  -4   3       3950.16       3981.53        69.18 o                         
   3  -4   3       3278.02       3436.25        66.93 o                         
   4  -4   3        118.32        150.95         5.21 o                         
   5  -4   3        235.85        200.37         7.14 o                         
   6  -4   3       8591.88       8896.14       161.93 o                         
   7  -4   3       1017.75       1036.01        22.05 o                         
   8  -4   3         62.24         71.75         6.99 o                         
   9  -4   3       1243.18       1240.02        27.10 o                         
  10  -4   3        105.15         97.34         9.70 o                         
  11  -4   3        237.41        252.55        21.53 o                         
  12  -4   3         85.94        183.17        49.74 o                         
  13  -4   3          8.98         66.38        34.08 o                         
 -11  -3   3         13.13         -1.04        41.84 o                         
 -10  -3   3        129.27        146.23        44.97 o                         
  -9  -3   3         10.29         26.26        19.37 o                         
  -8  -3   3         13.20         32.62        16.28 o                         
  -7  -3   3       1397.04       1390.86        34.59 o                         
  -6  -3   3        253.56        234.75        10.51 o                         
  -5  -3   3       2542.40       2415.41        44.94 o                         
  -4  -3   3         28.17         18.17         7.03 o                         
  -3  -3   3          2.23         -0.37         5.99 o                         
  -2  -3   3        549.86        615.27        15.95 o                         
  -1  -3   3       3024.26       2845.21        56.41 o                         
   0  -3   3        588.45        602.31        12.92 o                         
   1  -3   3        151.98        162.36         5.22 o                         
   2  -3   3        142.92        145.91         7.34 o                         
   3  -3   3        795.29        800.57        15.37 o                         
   4  -3   3        170.45        170.98         5.85 o                         
   5  -3   3       2349.92       2392.81        45.02 o                         
   6  -3   3       5864.40       5704.93       118.52 o                         
   7  -3   3       1489.06       1524.38        30.14 o                         
   8  -3   3        897.74        858.62        19.99 o                         
   9  -3   3        974.78        965.25        23.59 o                         
  10  -3   3        218.16        243.80        18.08 o                         
  11  -3   3         34.82         30.35        32.57 o                         
  12  -3   3         45.38         38.01        27.58 o                         
  13  -3   3        227.74        302.23        62.22 o                         
 -11  -2   3          7.06        -13.65        27.73 o                         
 -10  -2   3        236.39        214.72        25.97 o                         
  -9  -2   3        295.86        312.94        20.61 o                         
  -8  -2   3        888.38        908.10        25.60 o                         
  -7  -2   3          0.01        -13.02        13.02 o                         
  -6  -2   3        419.10        409.33        14.39 o                         
  -5  -2   3          1.10          4.24         4.22 o                         
  -4  -2   3        407.06        428.67        10.93 o                         
  -3  -2   3       2405.86       2442.61        43.74 o                         
  -2  -2   3       3866.62       3806.68        74.39 o                         
  -1  -2   3       8349.24       8190.55       141.19 o                         
   0  -2   3       1805.02       1749.80        31.23 o                         
   1  -2   3       2030.51       1915.25        32.17 o                         
   2  -2   3        345.74        336.37         7.14 o                         
   3  -2   3       1374.27       1274.86        22.07 o                         
   4  -2   3         40.06         32.57         3.79 o                         
   5  -2   3       6736.41       6561.70       108.18 o                         
   6  -2   3       1995.38       1849.40        32.23 o                         
   7  -2   3        153.71        156.24         6.68 o                         
   8  -2   3         42.00         38.28         6.24 o                         
   9  -2   3          2.23         -3.44         7.04 o                         
  10  -2   3          8.14          0.41        14.73 o                         
  11  -2   3          5.04          2.06        26.83 o                         
  12  -2   3         31.98         83.11        30.96 o                         
 -12  -1   3          1.48         42.78        32.40 o                         
 -11  -1   3        100.87         91.04        22.27 o                         
 -10  -1   3         97.26        100.73        19.12 o                         
  -9  -1   3        772.19        797.71        33.75 o                         
  -8  -1   3         10.53         -1.00        12.75 o                         
  -7  -1   3        262.83        288.36        17.17 o                         
  -6  -1   3        363.02        347.31        11.20 o                         
  -5  -1   3        168.11        169.20         8.93 o                         
  -4  -1   3       2757.23       2835.55        56.41 o                         
  -3  -1   3         12.59          7.67         6.65 o                         
  -2  -1   3      18183.55      17911.81       292.88 o                         
  -1  -1   3         13.44         27.73         5.12 o                         
   0  -1   3         10.53          4.13         4.83 o                         
   1  -1   3       2510.79       2456.33        40.99 o                         
   2  -1   3         11.43         34.76         6.38 o                         
   3  -1   3       3843.93       3639.20        63.33 o                         
   4  -1   3         13.30         17.57         4.82 o                         
   5  -1   3         13.52         10.20         4.10 o                         
   6  -1   3       1852.94       1837.39        33.97 o                         
   7  -1   3         72.99         73.22         6.91 o                         
   8  -1   3        780.69        785.97        17.95 o                         
   9  -1   3         20.90          1.08        10.84 o                         
  10  -1   3        195.77        174.58        17.56 o                         
  11  -1   3         38.22          7.42        21.56 o                         
  12  -1   3        389.88        409.13        55.01 o                         
 -12   0   3         83.14         63.21        37.55 o                         
 -11   0   3          7.47        -11.46        21.72 o                         
 -10   0   3        159.80        170.31        19.30 o                         
  -9   0   3         31.96         15.94        13.12 o                         
  -8   0   3        146.98        129.60        11.46 o                         
  -7   0   3         19.37          8.93         7.78 o                         
  -6   0   3        957.30        994.09        21.73 o                         
  -5   0   3        834.34        818.06        18.10 o                         
  -4   0   3       5552.94       5375.77        98.40 o                         
  -3   0   3      24382.13      24615.87       444.31 o                         
  -2   0   3        409.97        358.00         7.97 o                         
  -1   0   3       1872.28       1853.49        34.28 o                         
   0   0   3       1993.37       1925.18        37.56 o                         
   1   0   3       2422.74       2364.04        46.33 o                         
   2   0   3       2242.75       2223.41        39.29 o                         
   3   0   3       2379.64       2150.08        36.32 o                         
   4   0   3       1396.61       1447.31        26.97 o                         
   5   0   3         37.04         82.99         5.14 o                         
   6   0   3         44.12         50.00         6.22 o                         
   7   0   3       1044.23       1061.44        24.03 o                         
   8   0   3         84.42        100.36         9.66 o                         
   9   0   3       1116.00       1107.47        42.00 o                         
  10   0   3        243.86        218.94        23.62 o                         
  11   0   3        352.13        354.99        37.81 o                         
  12   0   3         78.86        105.55        43.13 o                         
 -12   1   3         41.28         18.06        29.55 o                         
 -11   1   3          1.32          0.23        13.88 o                         
 -10   1   3         93.99        123.90        15.21 o                         
  -9   1   3        542.31        527.19        18.47 o                         
  -8   1   3          1.12          3.06         9.17 o                         
  -7   1   3         33.89         50.32         7.81 o                         
  -6   1   3       3602.47       3711.98        68.77 o                         
  -5   1   3       1337.45       1295.33        23.83 o                         
  -4   1   3        325.53        308.40         8.62 o                         
  -3   1   3      54265.71      53683.50      2066.18 o                         
  -2   1   3       1046.91        958.47        18.25 o                         
  -1   1   3        335.84        366.46        10.24 o                         
   0   1   3      14958.31      14029.31       268.73 o                         
   1   1   3         46.70         40.63         8.69 o                         
   2   1   3         79.41         84.37         4.54 o                         
   3   1   3       1741.08       1596.47        29.31 o                         
   4   1   3         19.90         25.15         7.44 o                         
   5   1   3         97.90         86.12        10.31 o                         
   6   1   3        458.35        477.92        13.24 o                         
   7   1   3        503.55        512.59        14.58 o                         
   8   1   3         86.79         76.55        11.89 o                         
   9   1   3        117.51        120.71        15.74 o                         
  10   1   3          6.54         -7.58        24.02 o                         
  11   1   3         27.28         29.53        30.25 o                         
 -13   2   3          4.34         -6.39        37.19 o                         
 -12   2   3         61.78         39.63        23.96 o                         
 -11   2   3        422.53        405.27        26.98 o                         
 -10   2   3        146.62        161.80        16.50 o                         
  -9   2   3        309.27        279.92        15.48 o                         
  -8   2   3        384.24        371.53        14.04 o                         
  -7   2   3        224.44        219.26         8.15 o                         
  -6   2   3        751.35        814.15        19.13 o                         
  -5   2   3          0.31          0.99         6.65 o                         
  -4   2   3         29.00         34.69         4.43 o                         
  -3   2   3      13077.80      12884.64       284.86 o                         
  -2   2   3      10395.20      10367.74       229.26 o                         
  -1   2   3        369.89        391.36         9.39 o                         
   0   2   3       1752.22       1730.05        32.57 o                         
   1   2   3          3.31          6.48         4.33 o                         
   2   2   3        623.11        601.74        14.44 o                         
   3   2   3      10878.27      11471.69       188.40 o                         
   4   2   3        847.85        909.59        18.50 o                         
   5   2   3       4530.62       4600.64        77.58 o                         
   6   2   3         23.85         23.23         8.86 o                         
   7   2   3         72.82         67.50        10.80 o                         
   8   2   3        533.29        534.63        19.78 o                         
   9   2   3        448.51        444.17        28.64 o                         
  10   2   3         27.82         13.17        21.91 o                         
  11   2   3        541.29        543.48        53.99 o                         
 -13   3   3         53.40         85.12        33.78 o                         
 -12   3   3        104.31         91.51        22.04 o                         
 -11   3   3         77.34         47.34        17.76 o                         
 -10   3   3        124.89        119.35        15.03 o                         
  -9   3   3         18.38         12.64         8.58 o                         
  -8   3   3        782.22        749.87        19.05 o                         
  -7   3   3         14.35         21.85         6.07 o                         
  -6   3   3        244.93        309.90         8.84 o                         
  -5   3   3        333.26        329.49         9.88 o                         
  -4   3   3         40.96         40.29        10.41 o                         
  -3   3   3       1272.72       1149.15        32.04 o                         
  -2   3   3       1782.52       1725.83        39.47 o                         
  -1   3   3          1.28          4.58         5.29 o                         
   0   3   3        963.72        964.81        19.60 o                         
   1   3   3          4.43         -5.48         5.48 o                         
   2   3   3         79.33         83.16         8.36 o                         
   3   3   3       7315.06       7706.39       141.13 o                         
   4   3   3        204.47        190.64         9.29 o                         
   5   3   3         67.18        107.86         9.67 o                         
   6   3   3        690.95        695.58        20.64 o                         
   7   3   3        501.18        495.59        19.73 o                         
   8   3   3         76.63         78.40        12.36 o                         
   9   3   3        419.22        407.97        42.47 o                         
  10   3   3         24.91         47.10        29.71 o                         
 -13   4   3        587.38        626.54        42.79 o                         
 -12   4   3          8.93        -14.71        19.73 o                         
 -11   4   3          4.10         -5.02        14.47 o                         
 -10   4   3         23.52         46.77         9.26 o                         
  -9   4   3          1.72          3.96         8.24 o                         
  -8   4   3        195.80        211.33         8.61 o                         
  -7   4   3        528.14        560.16        15.66 o                         
  -6   4   3        487.86        459.45        12.30 o                         
  -5   4   3        468.74        521.43        19.55 o                         
  -4   4   3       1554.66       1650.12        40.75 o                         
  -3   4   3         21.74         15.48         2.93 o                         
  -2   4   3       2173.90       2151.04        39.88 o                         
  -1   4   3       1693.39       1548.09        29.78 o                         
   0   4   3       3138.33       2973.58        58.97 o                         
   1   4   3         99.63         87.95         8.59 o                         
   2   4   3       3005.70       3426.88        61.32 o                         
   3   4   3        315.26        328.62        11.24 o                         
   4   4   3        569.34        596.48        16.35 o                         
   5   4   3       1391.69       1398.61        30.40 o                         
   6   4   3         14.76          5.35        13.60 o                         
   7   4   3         11.75          2.58        16.51 o                         
   8   4   3          6.66         21.38        15.18 o                         
   9   4   3        172.66        206.97        28.13 o                         
  10   4   3         46.51        116.39        30.15 o                         
 -13   5   3        226.34        211.33        30.25 o                         
 -12   5   3         12.02         12.87        15.46 o                         
 -11   5   3         40.31         46.19        11.07 o                         
 -10   5   3          2.95         -2.27         8.15 o                         
  -9   5   3        524.68        502.56        13.31 o                         
  -8   5   3          2.91          2.95         4.46 o                         
  -7   5   3        543.77        544.33        16.46 o                         
  -6   5   3        538.51        528.40        33.07 o                         
  -5   5   3       1157.33       1041.49        51.51 o                         
  -4   5   3        307.73        355.60         9.42 o                         
  -3   5   3       1950.26       2188.02        49.81 o                         
  -2   5   3        221.79        210.50         7.25 o                         
  -1   5   3       1753.22       1617.94        29.93 o                         
   0   5   3         36.23        124.12         9.10 o                         
   1   5   3        904.73        981.81        20.87 o                         
   2   5   3       1362.77       1310.00        26.66 o                         
   3   5   3        422.16        430.44        14.56 o                         
   4   5   3         10.07          5.19        11.17 o                         
   5   5   3         15.99         26.61        14.32 o                         
   6   5   3        242.35        220.54        23.63 o                         
   7   5   3         19.10         37.42        16.93 o                         
   8   5   3          0.57         47.58        26.86 o                         
   9   5   3         82.86         92.11        36.23 o                         
 -13   6   3          1.11         -3.53        14.02 o                         
 -12   6   3        573.92        557.85        31.11 o                         
 -11   6   3         67.75         81.71        11.20 o                         
 -10   6   3        308.03        323.57        12.24 o                         
  -9   6   3          2.30         -3.52        16.96 o                         
  -8   6   3         50.08         50.92         7.32 o                         
  -7   6   3        354.89        342.81        32.73 o                         
  -6   6   3        739.53        795.58        47.09 o                         
  -5   6   3         61.77         43.62        21.15 o                         
  -4   6   3       4042.75       4245.27        96.03 o                         
  -3   6   3         35.25          8.39         6.00 o                         
  -2   6   3        248.84        267.17         8.50 o                         
  -1   6   3        116.22         90.24         7.52 o                         
   0   6   3        653.53        708.88        17.70 o                         
   1   6   3         43.26         43.77         8.57 o                         
   2   6   3        114.22        107.07        15.18 o                         
   3   6   3         10.13         22.99        11.60 o                         
   4   6   3        479.48        559.62        25.10 o                         
   5   6   3          1.09         51.42        16.49 o                         
   6   6   3        552.24        592.25        26.09 o                         
   7   6   3          8.49         41.62        26.65 o                         
   8   6   3        220.68        181.54        32.03 o                         
 -13   7   3          8.20         75.39        58.90 o                         
 -12   7   3        383.24        422.51        33.12 o                         
 -11   7   3        378.22        377.15        21.30 o                         
 -10   7   3        886.61        921.36        33.27 o                         
  -9   7   3         44.92         31.84        14.52 o                         
  -8   7   3       1191.82       1251.89        65.23 o                         
  -7   7   3        405.43        365.84        44.51 o                         
  -6   7   3         82.06         82.29        25.66 o                         
  -5   7   3        464.61        448.11        13.32 o                         
  -4   7   3       1602.59       1753.09        36.34 o                         
  -3   7   3        995.12        909.54        23.19 o                         
  -2   7   3        228.07        262.03        11.33 o                         
  -1   7   3        153.41        181.30        10.01 o                         
   0   7   3       1247.27       1243.18        29.09 o                         
   1   7   3        513.91        511.50        18.06 o                         
   2   7   3          0.37         -4.24        15.72 o                         
   3   7   3       1147.51       1143.45        32.88 o                         
   4   7   3        141.56        135.11        16.31 o                         
   5   7   3        633.20        633.29        30.66 o                         
   6   7   3         14.22         24.69        21.56 o                         
   7   7   3         15.38         -7.93        23.68 o                         
   8   7   3        370.21        409.24        42.11 o                         
 -13   8   3        351.04        371.13        35.26 o                         
 -12   8   3        264.17        291.33        23.44 o                         
 -11   8   3          1.18         -9.23        19.00 o                         
 -10   8   3        979.75       1009.02        34.54 o                         
  -9   8   3         35.78         42.73        30.36 o                         
  -8   8   3       1557.15       1678.89        82.19 o                         
  -7   8   3        440.56        485.23        40.39 o                         
  -6   8   3        354.95        392.57        17.40 o                         
  -5   8   3        469.93        422.69        11.86 o                         
  -4   8   3         32.65         47.12         7.44 o                         
  -3   8   3        387.53        409.67        14.45 o                         
  -2   8   3         14.38          3.77         9.99 o                         
  -1   8   3        137.49         97.70        12.48 o                         
   0   8   3        259.69        296.02        14.05 o                         
   1   8   3       1388.44       1405.01        35.66 o                         
   2   8   3         21.41         15.68        14.86 o                         
   3   8   3         25.33         42.98        23.52 o                         
   4   8   3          9.58         49.66        32.78 o                         
   5   8   3        140.81        164.75        41.69 o                         
   6   8   3        349.60        428.89        36.18 o                         
   7   8   3          9.33        -17.13        34.40 o                         
 -13   9   3         20.44          3.39        29.89 o                         
 -12   9   3          3.77         14.11        18.47 o                         
 -11   9   3        844.20        885.66        33.23 o                         
 -10   9   3         74.87         91.12        36.96 o                         
  -9   9   3        118.32        144.17        38.28 o                         
  -8   9   3       1224.15       1221.03        70.59 o                         
  -7   9   3        177.81        188.93        12.09 o                         
  -6   9   3        735.94        697.25        16.58 o                         
  -5   9   3        316.08        329.24        11.35 o                         
  -4   9   3        283.20        306.20        13.32 o                         
  -3   9   3         66.02         48.15         7.86 o                         
  -2   9   3          0.30          6.06        10.60 o                         
  -1   9   3        386.56        357.25        17.46 o                         
   0   9   3        674.52        719.51        26.81 o                         
   1   9   3          3.08          7.15        14.67 o                         
   2   9   3         62.39         74.28        18.97 o                         
   3   9   3        124.97        191.94        22.19 o                         
   4   9   3        136.76        130.04        28.37 o                         
   5   9   3        303.60        358.69        30.90 o                         
   6   9   3          6.11        -16.63        32.19 o                         
 -13  10   3        176.44        137.53        30.22 o                         
 -12  10   3         43.72         51.84        15.79 o                         
 -11  10   3        325.52        344.44        49.83 o                         
 -10  10   3          6.44        -23.66        39.99 o                         
  -9  10   3       1359.43       1277.21        52.01 o                         
  -8  10   3         70.22         63.17        12.33 o                         
  -7  10   3         85.11        118.11        23.56 o                         
  -6  10   3       1551.74       1507.43        33.42 o                         
  -5  10   3         75.42         81.47         9.82 o                         
  -4  10   3          2.85        -10.50        10.50 o                         
  -3  10   3       2458.01       2307.46        53.30 o                         
  -2  10   3         73.32         57.75        11.61 o                         
  -1  10   3         23.63         19.51        14.11 o                         
   0  10   3          8.70          0.62        16.49 o                         
   1  10   3         83.68         49.59        25.34 o                         
   2  10   3         11.69          8.39        24.56 o                         
   3  10   3         93.43         50.02        25.17 o                         
   4  10   3         35.09         58.39        28.50 o                         
   5  10   3        166.26        218.00        39.61 o                         
 -12  11   3         10.42        -37.42        54.11 o                         
 -11  11   3        345.13        387.28        55.15 o                         
 -10  11   3        184.37        190.33        28.27 o                         
  -9  11   3        151.41        156.10        14.95 o                         
  -8  11   3        343.57        367.96        29.03 o                         
  -7  11   3        775.01        743.70        27.33 o                         
  -6  11   3        496.38        439.19        14.77 o                         
  -5  11   3        561.79        555.38        19.67 o                         
  -4  11   3        222.69        224.68        16.24 o                         
  -3  11   3        287.87        302.65        17.56 o                         
  -2  11   3          1.09         18.66        20.09 o                         
  -1  11   3         23.74         19.80        17.66 o                         
   0  11   3         81.94         84.34        20.53 o                         
   1  11   3         63.15         89.92        23.95 o                         
   2  11   3          1.92        -22.82        27.65 o                         
   3  11   3          2.62         -0.51        29.59 o                         
 -12  12   3          2.94        -17.39        59.80 o                         
 -11  12   3         12.96         46.61        10.78 o                         
 -10  12   3         53.87         78.88        15.62 o                         
  -9  12   3         60.62         62.82        18.11 o                         
  -8  12   3        110.19        136.84        27.49 o                         
  -7  12   3        716.00        710.31        19.38 o                         
  -6  12   3         51.34         41.79        17.08 o                         
  -5  12   3        287.85        336.57        18.16 o                         
  -4  12   3          0.16        -12.16        17.49 o                         
  -3  12   3        359.20        345.14        23.45 o                         
  -2  12   3        210.92        185.12        22.46 o                         
  -1  12   3         14.38        -10.42        19.51 o                         
   0  12   3        110.80        112.93        24.75 o                         
   1  12   3          0.20         12.36        26.72 o                         
   2  12   3         30.36         10.96        35.22 o                         
 -11  13   3        107.07        111.86        60.72 o                         
 -10  13   3        237.73        371.65        34.10 o                         
  -9  13   3         42.54          2.40        39.31 o                         
  -8  13   3         14.77        -12.53        24.92 o                         
  -7  13   3          3.01          7.23        11.63 o                         
  -6  13   3          1.65         -2.46        15.84 o                         
  -5  13   3        116.91        145.96        20.75 o                         
  -4  13   3          4.74          7.28        20.93 o                         
  -3  13   3        128.96        216.78        24.84 o                         
  -2  13   3         12.02          7.30        22.72 o                         
  -1  13   3        295.57        333.59        25.95 o                         
   0  13   3         22.07         41.71        29.34 o                         
 -10  14   3          5.06        -23.02        60.39 o                         
  -9  14   3          6.80        -32.76        34.49 o                         
  -8  14   3        201.19        235.25        34.46 o                         
  -7  14   3         46.68         53.89        16.25 o                         
  -6  14   3         21.24         23.16        20.25 o                         
  -5  14   3         19.91          0.16        25.62 o                         
  -4  14   3         44.85         81.44        27.69 o                         
  -3  14   3         45.86         62.40        40.51 o                         
  -2  14   3          8.11         37.34        37.68 o                         
  -7  15   3         28.77         61.51        30.06 o                         
  -6  15   3         16.11         43.42        32.06 o                         
  -5  15   3          3.03        -30.65        45.43 o                         
   3 -15   4         28.59        -19.45        48.78 o                         
   4 -15   4         84.25         68.45        31.64 o                         
   5 -15   4         81.54         74.34        30.53 o                         
   6 -15   4         45.76         19.60        32.22 o                         
   7 -15   4        208.62        249.48        34.05 o                         
   8 -15   4        441.95        480.44        29.65 o                         
   1 -14   4         59.67         50.96        31.71 o                         
   2 -14   4          0.06         -0.61        24.45 o                         
   3 -14   4        383.53        373.30        23.24 o                         
   4 -14   4         16.31         -9.26        24.49 o                         
   5 -14   4         13.03         20.96        22.85 o                         
   6 -14   4          5.28          4.88        20.10 o                         
   7 -14   4          0.87        -13.54        17.74 o                         
   8 -14   4         38.86         40.02        15.31 o                         
   9 -14   4         28.87        -14.48        34.49 o                         
  10 -14   4          1.70        -20.15        34.56 o                         
  -1 -13   4          0.43          3.57        33.00 o                         
   0 -13   4          0.35          6.81        26.71 o                         
   1 -13   4         51.13         90.82        23.72 o                         
   2 -13   4        163.70        154.65        20.19 o                         
   3 -13   4         48.19         47.61        18.15 o                         
   4 -13   4          0.87          7.60        20.00 o                         
   5 -13   4         52.23         23.76        19.31 o                         
   6 -13   4        192.93        201.34        18.99 o                         
   7 -13   4         74.02         61.70        14.36 o                         
   8 -13   4         69.28         68.66        20.88 o                         
   9 -13   4          2.80        -22.34        24.65 o                         
  10 -13   4          8.77        -21.15        26.60 o                         
  11 -13   4         21.49         13.79        31.80 o                         
  -3 -12   4         33.84          6.57        32.50 o                         
  -2 -12   4        116.14        124.15        31.51 o                         
  -1 -12   4        278.04        303.34        28.07 o                         
   0 -12   4        122.05        111.44        23.17 o                         
   1 -12   4          0.12         12.63        19.02 o                         
   2 -12   4         24.90         31.30        17.36 o                         
   3 -12   4        160.48        121.62        15.84 o                         
   4 -12   4        766.91        756.49        28.17 o                         
   5 -12   4          6.35        -14.05        14.36 o                         
   6 -12   4        464.20        452.18        21.48 o                         
   7 -12   4        270.53        271.73        16.50 o                         
   8 -12   4         61.47         57.00        21.73 o                         
   9 -12   4         74.42         79.25        21.48 o                         
  10 -12   4        394.10        468.61        28.55 o                         
  11 -12   4          1.89        -24.05        24.05 o                         
  12 -12   4        121.15         99.53        40.66 o                         
  -4 -11   4         87.33         89.07        39.68 o                         
  -3 -11   4        259.28        295.08        30.15 o                         
  -2 -11   4         10.23         19.89        23.66 o                         
  -1 -11   4         98.71         91.69        27.00 o                         
   0 -11   4         30.64         25.72        18.53 o                         
   1 -11   4         95.31         88.71        16.37 o                         
   2 -11   4        137.84        139.58        15.81 o                         
   3 -11   4        173.13        204.48        15.01 o                         
   4 -11   4        176.13        179.31        15.04 o                         
   5 -11   4          7.47         21.48        13.85 o                         
   6 -11   4         30.31         21.22        12.43 o                         
   7 -11   4         21.58         23.69         8.77 o                         
   8 -11   4         16.48          4.54        12.72 o                         
   9 -11   4         64.61         79.99        17.98 o                         
  10 -11   4         17.29          1.79        18.54 o                         
  11 -11   4        129.83        152.68        22.32 o                         
  12 -11   4          0.97        -16.86        32.74 o                         
  -5 -10   4          0.04        -29.16        31.75 o                         
  -4 -10   4         50.92         13.67        26.08 o                         
  -3 -10   4         16.46          1.01        26.04 o                         
  -2 -10   4        433.82        457.77        25.60 o                         
  -1 -10   4        416.67        384.51        26.52 o                         
   0 -10   4         43.24         43.06        14.87 o                         
   1 -10   4         14.45         20.62        13.39 o                         
   2 -10   4          3.96          5.14        11.11 o                         
   3 -10   4        377.18        371.68        14.05 o                         
   4 -10   4       1137.14       1089.22        28.06 o                         
   5 -10   4        268.04        271.95        12.61 o                         
   6 -10   4          3.04        -10.01        10.01 o                         
   7 -10   4        340.57        357.22        12.44 o                         
   8 -10   4        161.42        167.91        11.34 o                         
   9 -10   4        396.97        429.46        22.40 o                         
  10 -10   4        125.51        115.73        21.82 o                         
  11 -10   4       1028.35       1073.86        42.50 o                         
  12 -10   4        103.87        135.15        25.64 o                         
  13 -10   4         38.37        -11.41        45.07 o                         
  -6  -9   4         89.82         84.32        28.53 o                         
  -5  -9   4         52.05         39.34        25.46 o                         
  -4  -9   4        124.58        126.81        23.66 o                         
  -3  -9   4        988.35        975.30        38.41 o                         
  -2  -9   4        176.20        197.37        19.08 o                         
  -1  -9   4        430.15        429.95        26.83 o                         
   0  -9   4        728.25        760.18        24.77 o                         
   1  -9   4         24.46         10.61        11.28 o                         
   2  -9   4          6.98          9.43         9.09 o                         
   3  -9   4       1905.12       1918.13        37.01 o                         
   4  -9   4          3.25          7.37        10.81 o                         
   5  -9   4        163.57        150.69         9.74 o                         
   6  -9   4         18.43         32.45        10.42 o                         
   7  -9   4       1374.01       1337.73        29.57 o                         
   8  -9   4          7.03        -16.82        16.82 o                         
   9  -9   4        352.77        346.68        19.62 o                         
  10  -9   4        512.42        582.06        25.98 o                         
  11  -9   4          3.99          0.52        18.88 o                         
  12  -9   4        215.44        203.41        25.03 o                         
  13  -9   4         10.47        -35.15        35.15 o                         
  -7  -8   4         10.84         11.45        28.18 o                         
  -6  -8   4         48.29         54.77        24.78 o                         
  -5  -8   4          5.66         30.46        23.60 o                         
  -4  -8   4         18.08          8.94        20.31 o                         
  -3  -8   4         26.18         62.08        17.33 o                         
  -2  -8   4         65.46         79.58        15.02 o                         
  -1  -8   4         35.54         37.59        11.19 o                         
   0  -8   4        188.35        209.00        11.61 o                         
   1  -8   4       1826.45       1758.03        34.52 o                         
   2  -8   4        748.16        684.20        18.04 o                         
   3  -8   4         94.46        113.93         7.78 o                         
   4  -8   4       1490.35       1611.19        35.29 o                         
   5  -8   4        488.31        533.67        13.82 o                         
   6  -8   4         12.71         21.47         8.11 o                         
   7  -8   4          5.07         11.27        10.60 o                         
   8  -8   4        277.85        313.32        17.03 o                         
   9  -8   4        235.90        249.07        15.47 o                         
  10  -8   4       1078.53       1034.95        32.45 o                         
  11  -8   4        243.77        282.76        16.78 o                         
  12  -8   4        279.13        285.47        21.26 o                         
  13  -8   4         19.46        -15.62        53.40 o                         
  -8  -7   4         73.31        120.09        34.21 o                         
  -7  -7   4         56.33         44.16        22.56 o                         
  -6  -7   4        105.14        157.85        19.44 o                         
  -5  -7   4         16.73         -5.20        18.63 o                         
  -4  -7   4       1005.77       1140.22        48.15 o                         
  -3  -7   4        198.58        210.23        15.42 o                         
  -2  -7   4        106.29         98.62        11.21 o                         
  -1  -7   4         12.46         20.73         8.92 o                         
   0  -7   4        286.44        326.55        11.55 o                         
   1  -7   4       1084.99       1093.94        24.48 o                         
   2  -7   4        293.74        345.37        11.64 o                         
   3  -7   4        323.53        344.21        10.34 o                         
   4  -7   4        130.55        130.57         8.95 o                         
   5  -7   4        278.96        272.27         8.46 o                         
   6  -7   4       2071.77       2124.82        41.52 o                         
   7  -7   4         15.74         12.20         5.08 o                         
   8  -7   4        267.10        271.47         9.33 o                         
   9  -7   4        699.42        689.37        18.62 o                         
  10  -7   4        108.07        118.40         9.91 o                         
  11  -7   4        281.73        278.56        11.60 o                         
  12  -7   4        235.08        220.52        24.18 o                         
  13  -7   4         16.57        -43.91        54.99 o                         
  -9  -6   4          3.60         85.09        33.09 o                         
  -8  -6   4        162.86        216.75        43.66 o                         
  -7  -6   4        163.20        126.79        19.47 o                         
  -6  -6   4          3.40        -18.62        18.62 o                         
  -5  -6   4        105.20         77.85        16.73 o                         
  -4  -6   4         11.27          3.38        12.55 o                         
  -3  -6   4        579.18        550.51        17.30 o                         
  -2  -6   4        490.23        549.46        15.41 o                         
  -1  -6   4         87.16         77.31         8.91 o                         
   0  -6   4       7403.14       8087.44       148.24 o                         
   1  -6   4        117.48        117.67        10.90 o                         
   2  -6   4       2538.42       2491.21        41.22 o                         
   3  -6   4        190.94        230.44         8.95 o                         
   4  -6   4       1682.56       1994.74        36.60 o                         
   5  -6   4          6.85         12.64         8.19 o                         
   6  -6   4        339.71        315.83         8.92 o                         
   7  -6   4        999.52        935.14        21.72 o                         
   8  -6   4        310.01        307.12        11.09 o                         
   9  -6   4         36.80         42.22         8.76 o                         
  10  -6   4          8.42         12.45        10.62 o                         
  11  -6   4        339.00        302.16        19.17 o                         
  12  -6   4          2.33        -13.91        20.55 o                         
  13  -6   4         98.14         79.09        26.71 o                         
  -9  -5   4          0.23          6.27        27.01 o                         
  -8  -5   4        484.18        491.69        30.01 o                         
  -7  -5   4        181.52        140.91        15.55 o                         
  -6  -5   4        287.74        281.27        15.20 o                         
  -5  -5   4          0.25         -1.47        13.42 o                         
  -4  -5   4        551.50        540.03        16.76 o                         
  -3  -5   4        270.61        303.20        11.28 o                         
  -2  -5   4         10.11         23.96         7.82 o                         
  -1  -5   4        357.69        372.46        10.84 o                         
   0  -5   4        244.98        262.61         9.20 o                         
   1  -5   4       1290.41       1291.08        22.71 o                         
   2  -5   4        793.13        744.87        14.80 o                         
   3  -5   4       4380.02       4108.00        71.71 o                         
   4  -5   4        610.12        721.85        21.08 o                         
   5  -5   4        826.85        742.50        16.27 o                         
   6  -5   4         71.33         70.42         6.31 o                         
   7  -5   4        130.26        137.31         7.21 o                         
   8  -5   4       1498.98       1425.44        29.52 o                         
   9  -5   4          0.01         -7.54         7.54 o                         
  10  -5   4        105.89        104.51        15.22 o                         
  11  -5   4         89.05         78.39        22.06 o                         
  12  -5   4        144.03        162.15        20.43 o                         
  13  -5   4          2.88         98.73        73.00 o                         
 -10  -4   4         47.33         83.78        40.47 o                         
  -9  -4   4         45.12         64.18        29.65 o                         
  -8  -4   4         11.70         -5.42        20.04 o                         
  -7  -4   4          0.99         26.08        15.81 o                         
  -6  -4   4       1252.61       1284.53        29.54 o                         
  -5  -4   4         12.31         20.21         9.17 o                         
  -4  -4   4          2.16         -8.78        10.15 o                         
  -3  -4   4         19.17          4.52         7.41 o                         
  -2  -4   4       5961.57       5861.53       107.90 o                         
  -1  -4   4         33.47         50.53         5.93 o                         
   0  -4   4         83.22        126.57         7.05 o                         
   1  -4   4        226.91        239.90         7.37 o                         
   2  -4   4       1564.85       1561.40        29.95 o                         
   3  -4   4       9406.93       8676.67       157.45 o                         
   4  -4   4        898.78        892.39        18.76 o                         
   5  -4   4        808.13        799.13        17.22 o                         
   6  -4   4         10.42          8.49         6.91 o                         
   7  -4   4        179.65        193.88         8.82 o                         
   8  -4   4        460.40        456.80        12.18 o                         
   9  -4   4        538.93        490.18        14.65 o                         
  10  -4   4        839.28        783.75        26.41 o                         
  11  -4   4         46.24         63.52        23.47 o                         
  12  -4   4        189.20        165.32        30.33 o                         
  13  -4   4         21.25        120.02        82.42 o                         
 -11  -3   4        350.73        412.57        47.86 o                         
 -10  -3   4         33.74         72.03        28.90 o                         
  -9  -3   4        361.89        389.66        24.33 o                         
  -8  -3   4         76.34         88.00        17.30 o                         
  -7  -3   4        488.46        496.79        20.15 o                         
  -6  -3   4        216.04        233.52        12.95 o                         
  -5  -3   4       1312.44       1278.37        31.23 o                         
  -4  -3   4       4450.68       4682.92        82.56 o                         
  -3  -3   4        276.59        229.48        11.53 o                         
  -2  -3   4         59.82         42.36         6.45 o                         
  -1  -3   4        756.55        756.19        15.99 o                         
   0  -3   4       9885.86       9561.49       164.69 o                         
   1  -3   4       2251.09       2061.31        33.54 o                         
   2  -3   4       2378.89       2326.49        39.21 o                         
   3  -3   4        249.62        274.98         6.87 o                         
   4  -3   4         12.86          3.37         5.32 o                         
   5  -3   4        603.60        554.38        13.43 o                         
   6  -3   4       4063.55       4189.02        77.23 o                         
   7  -3   4       5310.23       5117.85        94.04 o                         
   8  -3   4        992.62        949.86        24.90 o                         
   9  -3   4        730.15        781.14        27.71 o                         
  10  -3   4       1766.90       1750.59        52.46 o                         
  11  -3   4        426.37        544.22        31.09 o                         
  12  -3   4         52.71         69.94        32.28 o                         
  13  -3   4         60.04        200.48       120.06 o                         
 -11  -2   4         20.12         37.42        30.86 o                         
 -10  -2   4        449.57        428.87        27.06 o                         
  -9  -2   4        131.72        115.08        18.11 o                         
  -8  -2   4        148.15        154.08        15.35 o                         
  -7  -2   4       1260.98       1240.76        33.43 o                         
  -6  -2   4        384.35        417.05        15.22 o                         
  -5  -2   4       1634.38       1576.97        30.19 o                         
  -4  -2   4        191.91        171.72         7.60 o                         
  -3  -2   4        524.77        525.29        11.79 o                         
  -2  -2   4       3590.33       3561.80        65.84 o                         
  -1  -2   4       2554.42       2527.00        44.70 o                         
   0  -2   4       3317.90       3162.04        52.72 o                         
   1  -2   4        236.34        226.35         6.46 o                         
   2  -2   4        890.80        842.31        14.74 o                         
   3  -2   4        406.02        395.04         8.34 o                         
   4  -2   4        158.86        174.17         6.82 o                         
   5  -2   4        257.22        279.06         8.81 o                         
   6  -2   4        329.64        319.04         9.98 o                         
   7  -2   4        204.00        180.35         9.20 o                         
   8  -2   4        373.77        368.15        13.68 o                         
   9  -2   4        370.61        377.12        14.99 o                         
  10  -2   4         88.83         94.10        13.67 o                         
  11  -2   4        362.81        337.55        21.24 o                         
  12  -2   4          0.04        -34.87        34.87 o                         
 -12  -1   4        162.73        160.09        33.42 o                         
 -11  -1   4         39.07         72.87        22.12 o                         
 -10  -1   4       1645.95       1782.91        47.60 o                         
  -9  -1   4         82.76         64.65        16.95 o                         
  -8  -1   4         91.14         72.59        12.21 o                         
  -7  -1   4        322.26        308.34        12.81 o                         
  -6  -1   4         37.61         37.23         8.60 o                         
  -5  -1   4      15133.38      15170.12       275.32 o                         
  -4  -1   4          0.00         -6.51         6.51 o                         
  -3  -1   4        501.86        533.47        11.37 o                         
  -2  -1   4      29823.61      28841.60       471.06 o                         
  -1  -1   4      15356.75      14596.37       250.41 o                         
   0  -1   4      18770.61      17806.21       305.18 o                         
   1  -1   4       1916.91       1990.84        35.04 o                         
   2  -1   4        281.72        310.37         9.25 o                         
   3  -1   4       1556.54       1549.25        29.78 o                         
   4  -1   4        261.08        322.77         8.84 o                         
   5  -1   4        294.83        252.67        10.31 o                         
   6  -1   4        156.79        185.29         8.90 o                         
   7  -1   4          1.63          1.50         7.76 o                         
   8  -1   4        509.63        536.65        15.39 o                         
   9  -1   4        524.08        510.10        28.93 o                         
  10  -1   4        440.99        424.62        27.39 o                         
  11  -1   4        114.61         69.88        34.13 o                         
  12  -1   4          5.36         26.22        29.25 o                         
 -12   0   4        132.01        153.91        47.92 o                         
 -11   0   4          5.50         23.00        21.90 o                         
 -10   0   4        545.33        609.10        25.84 o                         
  -9   0   4        163.76        159.88        14.09 o                         
  -8   0   4       1381.41       1358.73        31.96 o                         
  -7   0   4        600.53        565.95        14.60 o                         
  -6   0   4       2335.57       2341.06        44.99 o                         
  -5   0   4       4347.75       4505.42        83.21 o                         
  -4   0   4       3661.40       3554.25        62.20 o                         
  -3   0   4      62402.04      59623.02      2299.32 o                         
  -2   0   4      91533.65      87035.64      3342.51 o                         
  -1   0   4      19560.93      18259.74       312.84 o                         
   0   0   4        252.28        281.38         9.82 o                         
   1   0   4       2254.31       2204.97        41.20 o                         
   2   0   4          0.98         12.76         4.10 o                         
   3   0   4       8146.95       7739.65       133.65 o                         
   4   0   4        130.34        125.23         5.18 o                         
   5   0   4       4025.03       4033.28        71.09 o                         
   6   0   4        540.50        464.04        11.95 o                         
   7   0   4         13.27         10.33         7.04 o                         
   8   0   4       4175.87       4063.63        81.57 o                         
   9   0   4        160.25        164.96        16.43 o                         
  10   0   4          3.10         51.27        19.36 o                         
  11   0   4         39.00         60.50        22.04 o                         
  12   0   4        171.78        190.66        62.36 o                         
 -12   1   4         53.53         30.48        31.16 o                         
 -11   1   4         46.59         40.66        13.44 o                         
 -10   1   4        545.27        475.86        20.51 o                         
  -9   1   4          0.13          1.92        11.41 o                         
  -8   1   4        892.31        879.78        23.03 o                         
  -7   1   4        390.40        382.94        11.40 o                         
  -6   1   4       2096.32       2014.75        38.59 o                         
  -5   1   4         73.73         65.20         7.99 o                         
  -4   1   4       1107.03       1027.26        21.27 o                         
  -3   1   4       1922.27       1731.29        30.73 o                         
  -2   1   4       8115.12       8112.46       146.90 o                         
  -1   1   4       2087.24       2017.73        37.51 o                         
   0   1   4         35.15         50.57         6.07 o                         
   1   1   4       1467.84       1361.64        26.35 o                         
   2   1   4        305.48        307.23        10.78 o                         
   3   1   4       2321.34       2111.09        38.10 o                         
   4   1   4        227.47        245.45        11.67 o                         
   5   1   4       2052.13       2062.73        38.02 o                         
   6   1   4        666.25        735.99        18.01 o                         
   7   1   4         21.79          4.61         7.94 o                         
   8   1   4        187.46        175.83        12.52 o                         
   9   1   4        163.78        163.37        13.82 o                         
  10   1   4          8.79         33.90        22.85 o                         
  11   1   4        130.91        176.09        36.53 o                         
 -13   2   4         39.53         93.17        37.09 o                         
 -12   2   4        210.50        239.09        26.61 o                         
 -11   2   4        305.31        312.50        25.51 o                         
 -10   2   4          7.07         -4.11        15.21 o                         
  -9   2   4        247.92        279.99        15.59 o                         
  -8   2   4        111.64        106.54        10.33 o                         
  -7   2   4       1236.73       1300.52        26.32 o                         
  -6   2   4       2196.41       2263.45        42.76 o                         
  -5   2   4         13.03          4.81         5.48 o                         
  -4   2   4       1366.80       1366.83        31.49 o                         
  -3   2   4        663.26        751.45        18.05 o                         
  -2   2   4         84.77         74.07         7.50 o                         
  -1   2   4       1064.53       1094.15        22.34 o                         
   0   2   4      13411.42      12470.00       225.83 o                         
   1   2   4       2726.19       2533.97        47.44 o                         
   2   2   4        129.35        133.87         7.32 o                         
   3   2   4        133.71        174.04         7.29 o                         
   4   2   4         90.18        122.65         8.30 o                         
   5   2   4        294.46        270.07        10.35 o                         
   6   2   4          4.68          5.08         9.75 o                         
   7   2   4       2689.77       2516.12        50.72 o                         
   8   2   4        108.89        109.49        12.98 o                         
   9   2   4        111.23         98.39        16.28 o                         
  10   2   4          4.48         18.95        20.44 o                         
  11   2   4         13.03        -32.51        55.91 o                         
 -13   3   4        244.64        195.35        37.46 o                         
 -12   3   4        121.92         97.94        22.47 o                         
 -11   3   4         14.49        -12.29        17.69 o                         
 -10   3   4        148.16        165.13        15.96 o                         
  -9   3   4        425.69        421.91        13.67 o                         
  -8   3   4         73.19         80.02         7.72 o                         
  -7   3   4        330.92        340.43        10.31 o                         
  -6   3   4        875.50        932.04        20.36 o                         
  -5   3   4          7.26          7.31         4.87 o                         
  -4   3   4         21.94         28.63         4.17 o                         
  -3   3   4        568.46        630.33        16.71 o                         
  -2   3   4       1433.50       1385.43        29.31 o                         
  -1   3   4        468.32        468.60        10.88 o                         
   0   3   4       1747.32       1895.38        35.93 o                         
   1   3   4        252.26        280.28         9.07 o                         
   2   3   4         57.47         59.52         8.16 o                         
   3   3   4        532.92        695.87        17.34 o                         
   4   3   4        310.37        337.11        12.35 o                         
   5   3   4        109.45        135.49        16.45 o                         
   6   3   4         94.69         98.87        12.38 o                         
   7   3   4         44.35         43.11        14.19 o                         
   8   3   4          0.55         10.92        19.07 o                         
   9   3   4        154.21        156.12        13.79 o                         
  10   3   4         48.87         71.79        32.13 o                         
 -13   4   4         67.74         69.79        38.72 o                         
 -12   4   4          0.01        -20.70        20.70 o                         
 -11   4   4         67.22         48.75        15.61 o                         
 -10   4   4       1334.56       1348.16        29.19 o                         
  -9   4   4        625.70        652.70        19.04 o                         
  -8   4   4        200.80        219.53         8.88 o                         
  -7   4   4       1042.19       1015.53        23.40 o                         
  -6   4   4       1316.42       1302.73        30.64 o                         
  -5   4   4         31.49         31.31         3.17 o                         
  -4   4   4        173.15        183.31         9.74 o                         
  -3   4   4          0.51         12.06         3.80 o                         
  -2   4   4       1243.36       1162.69        23.87 o                         
  -1   4   4       2223.70       2112.72        39.98 o                         
   0   4   4        521.73        511.97        13.69 o                         
   1   4   4         30.12         46.47         6.61 o                         
   2   4   4        150.12        150.87        10.40 o                         
   3   4   4       1065.93       1180.94        23.79 o                         
   4   4   4          2.84          7.21         9.34 o                         
   5   4   4         80.07         70.74        11.05 o                         
   6   4   4          8.84         25.37        13.76 o                         
   7   4   4        260.52        309.60        23.09 o                         
   8   4   4          1.11         37.20        24.52 o                         
   9   4   4         26.22         26.21        17.40 o                         
  10   4   4          0.17        -46.00        51.73 o                         
 -13   5   4          9.88         22.77        22.58 o                         
 -12   5   4         10.23         19.24        14.71 o                         
 -11   5   4        330.59        324.37        15.81 o                         
 -10   5   4         79.40         89.09         9.15 o                         
  -9   5   4         15.37         12.34         6.88 o                         
  -8   5   4         21.88         29.08         4.84 o                         
  -7   5   4        983.70       1017.65        30.59 o                         
  -6   5   4       3141.43       3190.33       131.20 o                         
  -5   5   4        457.44        435.46        16.48 o                         
  -4   5   4          1.92         -0.33         3.75 o                         
  -3   5   4       1953.46       1879.58        43.56 o                         
  -2   5   4        559.09        629.08        15.18 o                         
  -1   5   4        145.48        123.70         6.77 o                         
   0   5   4         61.12         76.40         7.67 o                         
   1   5   4          7.02         -7.10         7.47 o                         
   2   5   4        588.67        572.51        14.47 o                         
   3   5   4        127.86        111.57        10.12 o                         
   4   5   4         74.35         72.25        13.21 o                         
   5   5   4         31.73         56.51        14.92 o                         
   6   5   4         82.91         62.94        17.78 o                         
   7   5   4        106.38         92.38        18.13 o                         
   8   5   4        277.18        324.02        36.54 o                         
   9   5   4          7.81          6.27        23.86 o                         
 -13   6   4         41.02         48.36        14.33 o                         
 -12   6   4         72.61         99.06        21.79 o                         
 -11   6   4         28.79         50.83        12.09 o                         
 -10   6   4        250.25        284.58        13.76 o                         
  -9   6   4        249.20        301.14        27.96 o                         
  -8   6   4        859.79        904.20        30.34 o                         
  -7   6   4         69.28         63.58        23.30 o                         
  -6   6   4        132.20        134.11        24.80 o                         
  -5   6   4        299.38        270.97         8.87 o                         
  -4   6   4        682.49        666.63        16.28 o                         
  -3   6   4        557.82        605.88        16.42 o                         
  -2   6   4        288.04        331.27         9.80 o                         
  -1   6   4         15.12         25.15         9.40 o                         
   0   6   4        579.24        595.30        15.20 o                         
   1   6   4       3406.67       3381.79        64.22 o                         
   2   6   4          1.32         -5.56         9.44 o                         
   3   6   4        303.66        284.29        13.82 o                         
   4   6   4        505.72        503.22        27.90 o                         
   5   6   4        250.61        197.06        23.29 o                         
   6   6   4        120.10        128.10        21.61 o                         
   7   6   4        100.76         75.00        21.52 o                         
   8   6   4         78.02        119.27        51.35 o                         
 -13   7   4         44.55          2.19        36.11 o                         
 -12   7   4          8.23        -19.02        23.89 o                         
 -11   7   4        521.25        539.12        24.01 o                         
 -10   7   4         21.79         33.05        13.06 o                         
  -9   7   4        274.48        298.17        14.31 o                         
  -8   7   4        509.51        547.68        66.76 o                         
  -7   7   4       2875.75       3072.15       130.51 o                         
  -6   7   4        539.36        531.07        23.97 o                         
  -5   7   4        756.05        765.23        17.37 o                         
  -4   7   4          1.55         -4.71         6.35 o                         
  -3   7   4        224.16        281.71        11.58 o                         
  -2   7   4        529.65        488.24        12.67 o                         
  -1   7   4         50.81         49.24         8.68 o                         
   0   7   4       1456.60       1463.83        33.41 o                         
   1   7   4         27.32         34.77        12.82 o                         
   2   7   4        377.69        380.34        18.07 o                         
   3   7   4        215.98        207.86        17.58 o                         
   4   7   4          3.20         32.32        18.65 o                         
   5   7   4        362.12        409.28        25.93 o                         
   6   7   4         36.31         62.98        23.53 o                         
   7   7   4          0.49        -12.53        40.01 o                         
 -13   8   4        110.21         51.28        30.92 o                         
 -12   8   4          4.20         32.53        21.46 o                         
 -11   8   4        410.61        414.03        31.90 o                         
 -10   8   4        689.72        726.36        59.77 o                         
  -9   8   4        201.04        202.79        21.15 o                         
  -8   8   4          3.36        -12.07        45.40 o                         
  -7   8   4         13.54         26.37         8.52 o                         
  -6   8   4         35.69         23.79        12.58 o                         
  -5   8   4        230.21        207.05         9.09 o                         
  -4   8   4          9.96          9.96         8.56 o                         
  -3   8   4        505.52        456.45        13.78 o                         
  -2   8   4        221.63        205.58        11.36 o                         
  -1   8   4        120.90        147.84        11.29 o                         
   0   8   4       2924.62       2912.18        60.67 o                         
   1   8   4        536.73        514.66        21.78 o                         
   2   8   4         32.44         24.78        16.45 o                         
   3   8   4        380.39        382.56        36.26 o                         
   4   8   4         15.37         30.58        28.86 o                         
   5   8   4        295.93        273.86        28.79 o                         
   6   8   4        177.49        217.61        28.45 o                         
   7   8   4         20.82        -28.07        38.59 o                         
 -13   9   4          0.33        -16.86        35.26 o                         
 -12   9   4          0.03         -6.01        18.54 o                         
 -11   9   4        144.41        136.50        16.28 o                         
 -10   9   4        638.82        686.01        32.60 o                         
  -9   9   4         51.42         43.68        58.75 o                         
  -8   9   4          4.29          6.91        10.15 o                         
  -7   9   4         84.29         71.19        13.88 o                         
  -6   9   4         77.78         69.59         5.89 o                         
  -5   9   4        609.48        605.48        16.84 o                         
  -4   9   4        211.35        174.35        10.91 o                         
  -3   9   4         70.20         62.95         7.35 o                         
  -2   9   4       1184.73       1199.69        30.46 o                         
  -1   9   4       2425.30       2309.27        54.21 o                         
   0   9   4        156.43        128.24        14.70 o                         
   1   9   4        172.26        194.36        22.76 o                         
   2   9   4         72.78         82.05        18.72 o                         
   3   9   4         19.42         36.46        23.54 o                         
   4   9   4        202.90        192.00        28.39 o                         
   5   9   4         27.02         51.78        28.06 o                         
   6   9   4         39.39         44.08        34.05 o                         
 -13  10   4         10.33         11.07        54.52 o                         
 -12  10   4         95.50        111.55        20.43 o                         
 -11  10   4        235.23        253.36        24.32 o                         
 -10  10   4          2.75         -1.21        41.03 o                         
  -9  10   4        629.83        596.33        24.07 o                         
  -8  10   4         25.87         31.35        15.60 o                         
  -7  10   4         39.93         56.29        14.46 o                         
  -6  10   4        277.96        263.36        10.48 o                         
  -5  10   4         21.23         14.50         9.59 o                         
  -4  10   4          2.28         17.76        13.42 o                         
  -3  10   4        397.54        403.70        13.89 o                         
  -2  10   4          0.44          9.51        11.55 o                         
  -1  10   4        332.47        343.88        18.99 o                         
   0  10   4        100.10         95.99        16.14 o                         
   1  10   4         80.74         86.75        20.50 o                         
   2  10   4        190.37        185.27        33.84 o                         
   3  10   4         30.75         24.05        26.59 o                         
   4  10   4          8.19        -28.86        28.86 o                         
   5  10   4         30.10         21.92        64.16 o                         
 -12  11   4          1.79         43.01        54.75 o                         
 -11  11   4        133.41        161.12        52.11 o                         
 -10  11   4          3.89         -6.22        17.22 o                         
  -9  11   4          0.23         -5.10        15.80 o                         
  -8  11   4       1283.00       1308.77        47.41 o                         
  -7  11   4         74.69         65.64        23.25 o                         
  -6  11   4        143.08        116.56        10.83 o                         
  -5  11   4         18.94         -0.50        13.13 o                         
  -4  11   4         22.70         16.00        15.01 o                         
  -3  11   4         57.14         74.76        11.44 o                         
  -2  11   4         23.02         33.50        15.71 o                         
  -1  11   4         11.07        -13.31        18.64 o                         
   0  11   4         10.86        -19.51        23.67 o                         
   1  11   4         22.29         24.92        23.83 o                         
   2  11   4          3.92        -22.92        28.17 o                         
   3  11   4         29.31         12.85        32.43 o                         
 -12  12   4          0.24         -8.58        60.03 o                         
 -11  12   4        264.31        311.74        23.11 o                         
 -10  12   4         57.84         96.44        17.34 o                         
  -9  12   4        191.93        213.81        26.39 o                         
  -8  12   4        336.15        367.62        25.58 o                         
  -7  12   4        704.95        681.49        20.33 o                         
  -6  12   4        344.45        332.69        20.19 o                         
  -5  12   4         59.01         49.87        15.55 o                         
  -4  12   4         85.89         72.24        18.49 o                         
  -3  12   4          1.61         16.50         8.86 o                         
  -2  12   4        198.97        189.37        20.85 o                         
  -1  12   4          6.70         21.82        20.99 o                         
   0  12   4         42.99         -0.19        24.82 o                         
   1  12   4         46.22         60.58        29.22 o                         
   2  12   4         25.80         16.31        34.37 o                         
 -11  13   4        157.96        140.56        65.19 o                         
 -10  13   4         28.53         48.30        27.96 o                         
  -9  13   4         10.04         -6.94        34.05 o                         
  -8  13   4          1.91         10.62        24.94 o                         
  -7  13   4        603.30        590.25        20.93 o                         
  -6  13   4          2.69          5.58        17.04 o                         
  -5  13   4        103.57         97.28        20.06 o                         
  -4  13   4         56.29         93.14        22.30 o                         
  -3  13   4         40.46         48.24        24.33 o                         
  -2  13   4        157.53        155.92        24.32 o                         
  -1  13   4         15.71         24.44        24.04 o                         
   0  13   4          0.14        -24.16        32.36 o                         
 -10  14   4         61.47         62.88        37.57 o                         
  -9  14   4         53.81         46.26        36.07 o                         
  -8  14   4         22.48         47.20        37.24 o                         
  -7  14   4          1.41         -3.96        16.34 o                         
  -6  14   4          0.00         -0.83        20.20 o                         
  -5  14   4        248.09        269.18        33.23 o                         
  -4  14   4          0.18        -11.41        28.38 o                         
  -3  14   4         73.22         88.23        34.06 o                         
  -2  14   4          3.90         15.69        40.77 o                         
   4 -15   5        134.56        148.78        38.44 o                         
   5 -15   5          0.93        -28.02        31.11 o                         
   6 -15   5        100.85        101.72        34.06 o                         
   7 -15   5         12.85          5.30        34.86 o                         
   8 -15   5        204.48        234.36        22.03 o                         
   1 -14   5          0.03        -31.73        31.73 o                         
   2 -14   5         55.05         48.87        26.19 o                         
   3 -14   5         34.07         49.45        27.17 o                         
   4 -14   5         22.77         -9.05        24.19 o                         
   5 -14   5          1.26         -9.47        25.45 o                         
   6 -14   5         44.73         63.40        20.91 o                         
   7 -14   5          0.10          6.26        19.04 o                         
   8 -14   5        293.11        338.38        17.93 o                         
   9 -14   5         62.85        110.26        37.87 o                         
  10 -14   5         79.91         57.42        37.59 o                         
  -1 -13   5        203.04        184.03        45.10 o                         
   0 -13   5          7.86          4.41        27.61 o                         
   1 -13   5        505.98        525.65        29.44 o                         
   2 -13   5        101.20        112.47        19.74 o                         
   3 -13   5         18.59        -17.52        17.71 o                         
   4 -13   5        366.99        367.97        24.39 o                         
   5 -13   5        205.00        300.53        25.34 o                         
   6 -13   5        307.48        357.55        23.90 o                         
   7 -13   5        183.64        221.56        20.65 o                         
   8 -13   5        489.57        553.03        19.62 o                         
   9 -13   5        297.08        342.16        34.92 o                         
  10 -13   5         29.77          9.18        27.77 o                         
  11 -13   5         22.06        -46.88        56.81 o                         
  -3 -12   5          0.43        -35.21        35.21 o                         
  -2 -12   5         19.42         43.05        29.07 o                         
  -1 -12   5        165.07        200.61        27.19 o                         
   0 -12   5         20.15         36.81        22.85 o                         
   1 -12   5        152.91        130.96        19.97 o                         
   2 -12   5         14.79         -6.45        16.27 o                         
   3 -12   5        202.50        194.98        17.16 o                         
   4 -12   5        124.56        132.61        18.54 o                         
   5 -12   5         10.18         14.81        14.97 o                         
   6 -12   5         13.23         -6.56        14.12 o                         
   7 -12   5        385.64        356.64        16.38 o                         
   8 -12   5         13.34         17.82         7.63 o                         
   9 -12   5          0.19        -20.20        21.92 o                         
  10 -12   5          2.64         -5.72        22.77 o                         
  11 -12   5         11.68        -20.42        47.82 o                         
  12 -12   5        436.35        447.57        48.37 o                         
  -4 -11   5        112.39         74.42        38.77 o                         
  -3 -11   5          0.40          2.33        26.79 o                         
  -2 -11   5        185.49        215.50        25.61 o                         
  -1 -11   5        497.04        448.28        26.90 o                         
   0 -11   5         27.44         19.77        18.58 o                         
   1 -11   5       1186.44       1058.80        30.14 o                         
   2 -11   5       1653.84       1588.29        45.28 o                         
   3 -11   5       1800.58       1732.08        43.68 o                         
   4 -11   5        144.20        129.40        14.89 o                         
   5 -11   5         21.80         -7.28        12.64 o                         
   6 -11   5         15.51          9.92        10.79 o                         
   7 -11   5        188.85        201.14        11.54 o                         
   8 -11   5         97.47         93.91        14.93 o                         
   9 -11   5         17.77         58.57        25.57 o                         
  10 -11   5        143.23        168.22        21.91 o                         
  11 -11   5        122.17         86.42        35.97 o                         
  12 -11   5          7.78        -46.48        46.48 o                         
  -5 -10   5        208.51        181.87        34.03 o                         
  -4 -10   5        110.47         98.11        27.09 o                         
  -3 -10   5         23.33         39.53        25.49 o                         
  -2 -10   5        104.62        171.58        21.77 o                         
  -1 -10   5        294.67        277.15        23.35 o                         
   0 -10   5         94.41        104.92        15.12 o                         
   1 -10   5        125.79        132.98        14.27 o                         
   2 -10   5        342.61        313.91        14.44 o                         
   3 -10   5          4.97         -0.27        11.09 o                         
   4 -10   5         93.86         89.18        12.53 o                         
   5 -10   5        524.33        532.52        18.33 o                         
   6 -10   5         38.27         32.15        10.08 o                         
   7 -10   5        489.40        482.72        23.24 o                         
   8 -10   5       1699.39       1644.14        46.98 o                         
   9 -10   5       1907.57       1906.03        61.60 o                         
  10 -10   5        290.92        318.74        27.45 o                         
  11 -10   5          0.04        -18.31        21.81 o                         
  12 -10   5        440.04        444.78        30.49 o                         
  13 -10   5        179.14        167.96        34.27 o                         
  -6  -9   5         11.67         42.79        28.52 o                         
  -5  -9   5        573.31        570.71        31.51 o                         
  -4  -9   5         13.11         82.46        24.37 o                         
  -3  -9   5        566.19        597.54        34.35 o                         
  -2  -9   5        198.75        214.22        19.12 o                         
  -1  -9   5         56.97         44.10        14.43 o                         
   0  -9   5        293.35        286.66        15.73 o                         
   1  -9   5          1.14         -8.94        10.62 o                         
   2  -9   5        177.43        163.01        11.29 o                         
   3  -9   5        444.14        430.65        12.95 o                         
   4  -9   5         36.64         52.48         8.91 o                         
   5  -9   5        158.55        158.20        11.06 o                         
   6  -9   5        226.69        213.51        11.99 o                         
   7  -9   5       3763.30       3667.03        78.61 o                         
   8  -9   5        528.72        504.49        13.63 o                         
   9  -9   5       1548.78       1511.03        43.18 o                         
  10  -9   5        541.13        566.27        26.60 o                         
  11  -9   5         34.47         17.59        24.61 o                         
  12  -9   5        117.93         67.34        46.02 o                         
  13  -9   5         89.98         64.27        47.67 o                         
  -7  -8   5         97.30         18.86        35.74 o                         
  -6  -8   5         14.16         -7.80        34.17 o                         
  -5  -8   5        507.17        508.05        27.19 o                         
  -4  -8   5          4.17          6.73        20.59 o                         
  -3  -8   5        380.51        345.60        21.44 o                         
  -2  -8   5       1188.14       1110.08        33.77 o                         
  -1  -8   5         15.51         16.84        12.50 o                         
   0  -8   5          4.25         15.24        10.28 o                         
   1  -8   5        235.65        234.57        11.49 o                         
   2  -8   5          2.49          5.53         8.32 o                         
   3  -8   5         23.59         45.78         8.77 o                         
   4  -8   5         34.35         38.39         7.74 o                         
   5  -8   5          3.20          5.85         7.00 o                         
   6  -8   5       1411.57       1368.02        27.55 o                         
   7  -8   5       2353.79       2296.85        42.76 o                         
   8  -8   5         41.05         35.95         6.54 o                         
   9  -8   5        122.33        133.47         7.73 o                         
  10  -8   5        113.20        111.45        12.51 o                         
  11  -8   5        385.69        381.90        13.75 o                         
  12  -8   5        159.28        192.57        34.27 o                         
  13  -8   5          3.00        -82.75       115.27 o                         
  -8  -7   5        373.46        423.80        41.34 o                         
  -7  -7   5          0.00        -21.45        21.83 o                         
  -6  -7   5        114.81         86.74        22.00 o                         
  -5  -7   5         49.63         40.64        18.46 o                         
  -4  -7   5        159.24        161.76        22.67 o                         
  -3  -7   5       1425.35       1394.42        37.52 o                         
  -2  -7   5        686.86        703.62        18.12 o                         
  -1  -7   5        287.80        283.94        12.23 o                         
   0  -7   5          0.03         12.45         8.54 o                         
   1  -7   5        360.62        285.13        10.28 o                         
   2  -7   5        239.82        253.52         9.45 o                         
   3  -7   5       3179.56       3225.68        57.88 o                         
   4  -7   5        900.08        941.06        21.44 o                         
   5  -7   5         86.60        104.18         7.22 o                         
   6  -7   5        194.86        181.02         8.10 o                         
   7  -7   5        144.50        175.39        10.49 o                         
   8  -7   5         17.59         20.59         7.60 o                         
   9  -7   5         20.54         33.80         8.74 o                         
  10  -7   5          8.69         -3.44         8.85 o                         
  11  -7   5          4.42         21.99        11.41 o                         
  12  -7   5        436.29        416.40        14.95 o                         
  13  -7   5          7.04        -41.56        41.56 o                         
  -9  -6   5          9.19         30.51        33.34 o                         
  -8  -6   5         80.96        125.74        28.87 o                         
  -7  -6   5        169.00        224.18        34.45 o                         
  -6  -6   5        107.92         92.34        18.76 o                         
  -5  -6   5          2.90          2.68        15.61 o                         
  -4  -6   5         81.41        110.07        15.24 o                         
  -3  -6   5         28.38         37.34        10.68 o                         
  -2  -6   5        197.89        187.03        14.87 o                         
  -1  -6   5        383.33        389.02        12.37 o                         
   0  -6   5        209.39        224.77         9.65 o                         
   1  -6   5       1519.79       1622.04        28.46 o                         
   2  -6   5         10.60         10.93         5.46 o                         
   3  -6   5        174.76        194.11         7.47 o                         
   4  -6   5        142.58        165.03        10.20 o                         
   5  -6   5        108.68        109.95         9.34 o                         
   6  -6   5        982.60       1025.07        20.93 o                         
   7  -6   5          0.37         -3.50         6.11 o                         
   8  -6   5        344.90        338.31        13.57 o                         
   9  -6   5        264.33        285.74        11.28 o                         
  10  -6   5         96.22        109.32        12.60 o                         
  11  -6   5        216.85        196.21        13.33 o                         
  12  -6   5        292.47        321.31        35.20 o                         
  13  -6   5          5.25         44.54        29.95 o                         
  -9  -5   5         49.92         45.46        32.03 o                         
  -8  -5   5        137.86        175.07        25.55 o                         
  -7  -5   5        186.16        176.86        22.27 o                         
  -6  -5   5          2.46          1.84        14.12 o                         
  -5  -5   5        128.90        128.61        13.93 o                         
  -4  -5   5          6.00        -10.44        10.44 o                         
  -3  -5   5        691.08        732.76        18.45 o                         
  -2  -5   5       1037.81       1133.32        25.22 o                         
  -1  -5   5         15.19         34.55         6.56 o                         
   0  -5   5       5117.75       5284.00        92.66 o                         
   1  -5   5       2998.71       3127.24        53.21 o                         
   2  -5   5         91.63        129.10         8.34 o                         
   3  -5   5         30.16         36.80         6.71 o                         
   4  -5   5       1968.40       1971.40        40.36 o                         
   5  -5   5        454.93        443.21        11.77 o                         
   6  -5   5         50.03         73.75         8.87 o                         
   7  -5   5        408.52        404.44        12.33 o                         
   8  -5   5        133.23        128.93         8.51 o                         
   9  -5   5        143.55        122.02        10.34 o                         
  10  -5   5          5.89         -4.83        14.30 o                         
  11  -5   5         82.06         85.90        20.56 o                         
  12  -5   5         49.46         60.79        23.35 o                         
  13  -5   5        234.38        479.08       126.85 o                         
 -10  -4   5          3.72         26.16        32.28 o                         
  -9  -4   5         20.61         47.79        24.86 o                         
  -8  -4   5          5.44        -17.85        21.22 o                         
  -7  -4   5        124.65        147.20        17.23 o                         
  -6  -4   5        353.71        362.82        15.57 o                         
  -5  -4   5        209.67        219.74        11.23 o                         
  -4  -4   5         24.82         17.75         9.67 o                         
  -3  -4   5       3995.16       4085.22        81.00 o                         
  -2  -4   5       2716.46       2941.84        53.21 o                         
  -1  -4   5          1.59          0.41         5.71 o                         
   0  -4   5        201.61        204.89         8.39 o                         
   1  -4   5       1045.40        999.36        20.77 o                         
   2  -4   5       1926.55       2131.21        40.28 o                         
   3  -4   5        564.24        667.83        13.50 o                         
   4  -4   5        649.40        647.67        12.39 o                         
   5  -4   5         41.33         31.81         5.14 o                         
   6  -4   5         34.34         65.87         6.56 o                         
   7  -4   5       2532.50       2490.61        47.71 o                         
   8  -4   5       1082.92       1004.32        23.04 o                         
   9  -4   5        476.90        459.36        16.55 o                         
  10  -4   5          0.04         29.01        14.05 o                         
  11  -4   5         36.71         47.73        24.93 o                         
  12  -4   5        212.94        273.58        77.07 o                         
  13  -4   5          0.08         -4.06        41.06 o                         
 -11  -3   5        137.83        162.53        49.14 o                         
 -10  -3   5         19.23         20.26        26.14 o                         
  -9  -3   5          3.65          0.04        21.14 o                         
  -8  -3   5         59.08         70.42        18.71 o                         
  -7  -3   5       2875.34       2776.72        59.13 o                         
  -6  -3   5       1517.59       1543.00        34.12 o                         
  -5  -3   5         26.31         26.78         7.81 o                         
  -4  -3   5        765.18        785.43        18.69 o                         
  -3  -3   5         29.46         22.08         7.60 o                         
  -2  -3   5        425.32        441.30        10.97 o                         
  -1  -3   5         23.26         18.33         5.72 o                         
   0  -3   5       1614.56       1567.76        28.88 o                         
   1  -3   5        343.48        360.02         8.59 o                         
   2  -3   5        575.63        570.97        11.48 o                         
   3  -3   5       1853.06       1914.06        34.12 o                         
   4  -3   5        270.54        273.87         9.66 o                         
   5  -3   5       4150.29       4141.23        72.16 o                         
   6  -3   5        285.22        276.34         7.03 o                         
   7  -3   5         80.81         87.27         6.55 o                         
   8  -3   5         46.74         49.54         6.97 o                         
   9  -3   5        553.52        527.14        15.06 o                         
  10  -3   5        561.48        569.58        24.98 o                         
  11  -3   5        152.88        197.72        33.02 o                         
  12  -3   5          0.43         13.79        37.66 o                         
  13  -3   5         33.53         24.36        52.96 o                         
 -11  -2   5         38.85         45.14        32.17 o                         
 -10  -2   5        157.01        161.33        25.53 o                         
  -9  -2   5        737.20        745.80        32.80 o                         
  -8  -2   5         13.29         32.91        13.78 o                         
  -7  -2   5        216.08        206.78        17.27 o                         
  -6  -2   5        510.07        547.17        16.11 o                         
  -5  -2   5       1630.03       1710.80        34.53 o                         
  -4  -2   5       1057.37       1011.39        20.61 o                         
  -3  -2   5        218.61        245.82         7.57 o                         
  -2  -2   5       4860.05       4834.28        84.22 o                         
  -1  -2   5       8770.77       8487.55       154.29 o                         
   0  -2   5        104.20        106.08         4.95 o                         
   1  -2   5       9620.02       9279.19       159.43 o                         
   2  -2   5        132.51        120.84         4.61 o                         
   3  -2   5       6330.10       6095.35       100.52 o                         
   4  -2   5         78.55         82.33         8.81 o                         
   5  -2   5          4.54         12.78         7.40 o                         
   6  -2   5        108.48        102.68         8.06 o                         
   7  -2   5        152.55        173.89        10.25 o                         
   8  -2   5          7.63          7.41        10.49 o                         
   9  -2   5        589.79        530.79        23.27 o                         
  10  -2   5         16.42         32.88        14.73 o                         
  11  -2   5        316.99        273.05        23.17 o                         
  12  -2   5         19.90        -17.59        38.03 o                         
 -12  -1   5        574.68        628.76        40.84 o                         
 -11  -1   5         12.35          6.45        23.27 o                         
 -10  -1   5         35.60         44.58        18.40 o                         
  -9  -1   5       1064.32       1075.96        33.66 o                         
  -8  -1   5         82.76         81.39        12.64 o                         
  -7  -1   5         54.41         58.18        10.06 o                         
  -6  -1   5       1038.98       1065.51        23.79 o                         
  -5  -1   5        331.94        298.78        10.41 o                         
  -4  -1   5        962.88       1038.28        20.44 o                         
  -3  -1   5       1235.61       1251.34        23.61 o                         
  -2  -1   5      24670.53      23716.92       387.64 o                         
  -1  -1   5         62.03         63.83         7.65 o                         
   0  -1   5      10895.54      10541.44       181.19 o                         
   1  -1   5       1722.44       1700.89        32.09 o                         
   2  -1   5         68.62         67.10         5.18 o                         
   3  -1   5        458.52        506.15        11.36 o                         
   4  -1   5        242.38        309.06        14.68 o                         
   5  -1   5       4381.98       4493.50        83.40 o                         
   6  -1   5         46.01         59.48         8.20 o                         
   7  -1   5        206.64        220.86        10.90 o                         
   8  -1   5        679.80        657.37        19.50 o                         
   9  -1   5        301.67        279.99        17.65 o                         
  10  -1   5       1158.82       1184.56        35.87 o                         
  11  -1   5         17.73         20.42        20.02 o                         
  12  -1   5         68.38         91.09        56.52 o                         
 -12   0   5        411.07        395.99        32.91 o                         
 -11   0   5         19.89          8.38        21.63 o                         
 -10   0   5         68.60         81.37        19.07 o                         
  -9   0   5        491.95        484.92        19.04 o                         
  -8   0   5        432.51        426.83        15.59 o                         
  -7   0   5        148.72        135.00         9.02 o                         
  -6   0   5        535.45        543.43        13.63 o                         
  -5   0   5        764.42        659.89        15.50 o                         
  -4   0   5        147.09        162.07         6.16 o                         
  -3   0   5       9292.00       8767.07       151.04 o                         
  -2   0   5      39196.39      37422.56      1012.43 o                         
  -1   0   5       2318.58       2159.28        38.30 o                         
   0   0   5       4000.51       3783.22        78.82 o                         
   1   0   5        119.64        115.57         7.56 o                         
   2   0   5        967.50        918.14        19.11 o                         
   3   0   5        305.80        367.12         9.90 o                         
   4   0   5       2936.74       2836.57        50.64 o                         
   5   0   5         11.67          6.86         7.24 o                         
   6   0   5        201.78        193.65        10.82 o                         
   7   0   5        131.53        158.21        11.65 o                         
   8   0   5       2239.76       2157.09        54.85 o                         
   9   0   5        121.75        114.85        15.74 o                         
  10   0   5        115.69         95.02        16.56 o                         
  11   0   5        631.54        508.20        35.96 o                         
  12   0   5         65.73         57.85        36.11 o                         
 -12   1   5        300.46        335.04        31.36 o                         
 -11   1   5         15.21          6.73        11.57 o                         
 -10   1   5        143.01        132.84        16.05 o                         
  -9   1   5         37.88         33.51        11.96 o                         
  -8   1   5       1326.78       1358.84        31.15 o                         
  -7   1   5          4.97          8.60         7.11 o                         
  -6   1   5       2137.70       2111.41        38.07 o                         
  -5   1   5      10577.43      10322.23       187.36 o                         
  -4   1   5       4592.70       4439.11        81.26 o                         
  -3   1   5      37949.01      36585.85       626.33 o                         
  -2   1   5      27461.25      26919.28       461.04 o                         
  -1   1   5       2791.34       2703.36        50.03 o                         
   0   1   5        184.40        186.99         6.93 o                         
   1   1   5        272.43        252.38         8.66 o                         
   2   1   5        191.14        207.69        11.84 o                         
   3   1   5       2115.74       2065.62        35.90 o                         
   4   1   5        850.39        812.05        16.10 o                         
   5   1   5          5.98          2.54         5.71 o                         
   6   1   5          6.59         11.32        11.18 o                         
   7   1   5         50.94         47.21        13.66 o                         
   8   1   5       1507.07       1560.74        44.61 o                         
   9   1   5         21.35         31.54        18.35 o                         
  10   1   5         54.27         76.46        26.78 o                         
  11   1   5          9.16        -20.78        34.81 o                         
 -13   2   5          0.50        -27.61        37.53 o                         
 -12   2   5         80.72         62.10        25.74 o                         
 -11   2   5         22.70         -3.97        21.06 o                         
 -10   2   5        391.55        404.60        20.43 o                         
  -9   2   5        868.41        858.99        26.83 o                         
  -8   2   5       1049.21       1029.34        26.81 o                         
  -7   2   5        478.06        464.22        12.36 o                         
  -6   2   5       7247.08       7136.12       138.20 o                         
  -5   2   5       1371.30       1361.84        28.18 o                         
  -4   2   5       1042.36       1054.81        23.51 o                         
  -3   2   5        390.69        375.16         8.58 o                         
  -2   2   5        908.79        952.87        18.71 o                         
  -1   2   5       5373.44       5178.69        94.38 o                         
   0   2   5        811.88        815.54        17.11 o                         
   1   2   5       2714.99       2588.30        48.81 o                         
   2   2   5          4.91         -2.83         6.12 o                         
   3   2   5        159.51        142.77         7.96 o                         
   4   2   5        152.64        139.17         8.30 o                         
   5   2   5        781.33        769.25        18.36 o                         
   6   2   5          0.48         -8.69         8.69 o                         
   7   2   5        270.70        256.91        13.76 o                         
   8   2   5        117.95        122.12        13.67 o                         
   9   2   5          9.41         18.22        24.92 o                         
  10   2   5        115.32         75.62        43.63 o                         
  11   2   5         71.95         32.57        39.74 o                         
 -13   3   5        535.70        463.19        39.41 o                         
 -12   3   5          0.35        -11.33        22.10 o                         
 -11   3   5          2.92          0.92        17.69 o                         
 -10   3   5         23.65         32.20        14.07 o                         
  -9   3   5        282.04        257.58        11.08 o                         
  -8   3   5        700.46        709.80        17.65 o                         
  -7   3   5         76.67         83.14         6.61 o                         
  -6   3   5        185.94        162.46         8.49 o                         
  -5   3   5        288.13        252.77         8.99 o                         
  -4   3   5       1678.63       1665.43        41.64 o                         
  -3   3   5         22.90         22.66         4.17 o                         
  -2   3   5        835.32        839.11        18.91 o                         
  -1   3   5       1035.77       1011.91        21.45 o                         
   0   3   5        356.04        324.93         9.91 o                         
   1   3   5       4276.28       4154.64        73.11 o                         
   2   3   5        173.52        177.42         8.70 o                         
   3   3   5          7.55         16.43         7.68 o                         
   4   3   5         57.34         48.02         8.96 o                         
   5   3   5          1.49         15.13         9.10 o                         
   6   3   5         16.92         28.92        11.06 o                         
   7   3   5         60.78         35.73        13.07 o                         
   8   3   5          5.23          9.19        16.36 o                         
   9   3   5         48.90         68.39        18.85 o                         
  10   3   5          1.81        123.90        77.65 o                         
 -13   4   5        219.49        228.78        54.74 o                         
 -12   4   5          3.17        -15.30        22.11 o                         
 -11   4   5         75.98         76.86        14.85 o                         
 -10   4   5        133.38        148.96        11.03 o                         
  -9   4   5        425.94        462.65        14.91 o                         
  -8   4   5        138.92        118.13         8.65 o                         
  -7   4   5        138.99        138.43         6.77 o                         
  -6   4   5        403.68        379.60        12.18 o                         
  -5   4   5        669.55        759.28        20.06 o                         
  -4   4   5          9.77          5.17         5.09 o                         
  -3   4   5        734.40        755.83        19.02 o                         
  -2   4   5       5821.93       5580.03       107.86 o                         
  -1   4   5       1417.56       1363.07        26.92 o                         
   0   4   5       2760.98       3079.45        61.17 o                         
   1   4   5       4267.24       4457.10        74.95 o                         
   2   4   5          2.19          2.62         7.36 o                         
   3   4   5        231.99        207.97         9.77 o                         
   4   4   5       1163.38       1138.05        26.66 o                         
   5   4   5         39.39         25.86        11.87 o                         
   6   4   5        233.63        250.82        16.34 o                         
   7   4   5         18.30        -16.29        16.29 o                         
   8   4   5          3.96        -22.88        23.32 o                         
   9   4   5        197.57        200.07        20.93 o                         
 -13   5   5        690.65        707.63        34.39 o                         
 -12   5   5         18.09         45.13        13.24 o                         
 -11   5   5         10.29         21.79        11.56 o                         
 -10   5   5         15.29         14.23         8.43 o                         
  -9   5   5       1003.69       1017.08        25.44 o                         
  -8   5   5          2.54          3.00         5.17 o                         
  -7   5   5        221.89        199.99         6.58 o                         
  -6   5   5        425.11        447.64        12.07 o                         
  -5   5   5       4296.09       4156.60        92.82 o                         
  -4   5   5        784.33        788.89        19.79 o                         
  -3   5   5       1006.32       1078.60        24.47 o                         
  -2   5   5       9892.19       9787.86       188.67 o                         
  -1   5   5        316.24        368.76        11.21 o                         
   0   5   5       1575.25       1835.07        36.12 o                         
   1   5   5         70.56         85.57         9.22 o                         
   2   5   5       1168.06       1093.61        23.13 o                         
   3   5   5        260.49        250.10        12.18 o                         
   4   5   5          2.85         -9.44        12.87 o                         
   5   5   5        137.53        132.63        17.55 o                         
   6   5   5         21.35         35.94        20.57 o                         
   7   5   5          4.68        -19.39        19.39 o                         
   8   5   5          0.68        -20.23        20.23 o                         
   9   5   5       1045.59       1065.56        42.89 o                         
 -13   6   5         23.77         31.44        14.36 o                         
 -12   6   5        468.64        499.80        21.22 o                         
 -11   6   5        273.61        318.05        22.24 o                         
 -10   6   5        179.88        181.82        11.08 o                         
  -9   6   5         70.97         91.82        12.27 o                         
  -8   6   5        932.45        940.71        41.11 o                         
  -7   6   5        378.67        359.94        18.23 o                         
  -6   6   5        818.71        881.79        40.31 o                         
  -5   6   5       2608.91       2816.82        63.65 o                         
  -4   6   5       1764.97       1798.47        38.87 o                         
  -3   6   5          1.06         20.24         7.87 o                         
  -2   6   5        581.32        606.56        15.98 o                         
  -1   6   5        335.68        378.81        11.25 o                         
   0   6   5        187.46        212.29        12.67 o                         
   1   6   5          0.30         -3.07        11.93 o                         
   2   6   5         64.89         68.44        10.19 o                         
   3   6   5         15.13         10.93        12.53 o                         
   4   6   5       1437.49       1389.28        40.93 o                         
   5   6   5         28.95         52.08        24.35 o                         
   6   6   5          6.62         23.17        18.94 o                         
   7   6   5          2.71        -14.59        21.22 o                         
   8   6   5        112.63        138.38        31.04 o                         
 -13   7   5         41.93        -13.67        28.52 o                         
 -12   7   5        100.78        178.00        37.25 o                         
 -11   7   5         60.17         58.41        17.76 o                         
 -10   7   5         76.72         67.00        17.78 o                         
  -9   7   5       1046.18       1124.54        37.89 o                         
  -8   7   5       1015.46       1042.21        34.35 o                         
  -7   7   5        479.63        450.60        22.46 o                         
  -6   7   5        194.59        188.23         9.30 o                         
  -5   7   5        356.63        327.65        10.75 o                         
  -4   7   5         56.86         61.25         8.23 o                         
  -3   7   5          1.92         -2.86         8.21 o                         
  -2   7   5       1994.82       2052.03        38.30 o                         
  -1   7   5         46.18         40.12         9.20 o                         
   0   7   5         62.68         60.90        11.09 o                         
   1   7   5          5.52         -0.05        11.42 o                         
   2   7   5        216.73        218.87        15.47 o                         
   3   7   5       2418.37       2231.61        54.41 o                         
   4   7   5        132.14        146.26        22.91 o                         
   5   7   5        515.77        545.38        32.28 o                         
   6   7   5          8.70          5.60        23.90 o                         
   7   7   5          4.35         23.73        26.69 o                         
 -13   8   5         25.35         11.94        50.86 o                         
 -12   8   5        270.29        307.25        24.01 o                         
 -11   8   5        161.35        178.88        17.61 o                         
 -10   8   5        301.53        307.81        16.76 o                         
  -9   8   5        705.18        678.87        25.28 o                         
  -8   8   5        879.62        900.41        38.36 o                         
  -7   8   5       1431.20       1477.20        56.11 o                         
  -6   8   5         13.24         20.13         5.16 o                         
  -5   8   5        246.16        249.21        10.44 o                         
  -4   8   5        154.99        158.93        12.14 o                         
  -3   8   5         62.38         64.21         8.66 o                         
  -2   8   5          9.98          7.54         9.81 o                         
  -1   8   5       3670.94       3519.70        64.30 o                         
   0   8   5       3966.63       4014.21        76.87 o                         
   1   8   5        960.48        993.44        29.58 o                         
   2   8   5       1715.59       1654.88        48.14 o                         
   3   8   5         88.97         82.88        22.96 o                         
   4   8   5          4.30        -12.83        25.20 o                         
   5   8   5        118.54         98.83        26.43 o                         
   6   8   5         51.82         61.13        29.58 o                         
 -13   9   5        100.10         77.20        31.47 o                         
 -12   9   5       1460.60       1395.97        50.63 o                         
 -11   9   5          0.47         10.92        15.09 o                         
 -10   9   5        718.15        698.27        26.81 o                         
  -9   9   5         97.00         86.51        11.43 o                         
  -8   9   5        159.71        157.88        22.11 o                         
  -7   9   5         40.24         43.33        11.79 o                         
  -6   9   5        284.01        260.80         9.29 o                         
  -5   9   5        270.87        249.59        11.73 o                         
  -4   9   5        283.86        289.05        13.82 o                         
  -3   9   5          0.63         -0.37         6.87 o                         
  -2   9   5       2739.65       2633.36        58.63 o                         
  -1   9   5       2363.90       2223.08        51.51 o                         
   0   9   5       5995.44       5910.06       135.96 o                         
   1   9   5        139.25        112.18        20.50 o                         
   2   9   5         24.52         64.34        23.32 o                         
   3   9   5         12.01        -23.37        23.37 o                         
   4   9   5          8.67          9.12        28.30 o                         
   5   9   5         44.39         70.71        44.51 o                         
 -13  10   5         77.54         38.56        56.67 o                         
 -12  10   5         68.16         92.78        31.61 o                         
 -11  10   5        105.89        120.95        12.43 o                         
 -10  10   5        301.73        305.02        23.77 o                         
  -9  10   5         61.10         40.92        11.50 o                         
  -8  10   5          1.04         12.66        13.03 o                         
  -7  10   5        203.76        218.91        17.43 o                         
  -6  10   5        454.20        471.43        14.33 o                         
  -5  10   5        309.31        299.03        13.18 o                         
  -4  10   5        156.03        199.90        16.75 o                         
  -3  10   5          3.23         18.03         8.13 o                         
  -2  10   5       1356.20       1330.44        36.03 o                         
  -1  10   5        125.61        143.74        16.18 o                         
   0  10   5        327.36        324.42        29.27 o                         
   1  10   5          4.77         81.50        40.38 o                         
   2  10   5          8.45          7.04        26.72 o                         
   3  10   5        190.60        156.54        29.56 o                         
   4  10   5         48.66         25.59        30.96 o                         
 -12  11   5         38.11        101.64        57.41 o                         
 -11  11   5        299.75        309.83        18.26 o                         
 -10  11   5        232.87        252.46        16.48 o                         
  -9  11   5        188.79        181.27        17.25 o                         
  -8  11   5          3.88         25.75        26.08 o                         
  -7  11   5         48.32         48.72        11.90 o                         
  -6  11   5        189.04        144.88        12.11 o                         
  -5  11   5          0.24        -10.64        14.72 o                         
  -4  11   5        517.61        461.85        20.34 o                         
  -3  11   5         45.79         36.83         9.83 o                         
  -2  11   5          0.34         12.03        14.57 o                         
  -1  11   5         12.90          8.68        19.61 o                         
   0  11   5          2.33         13.42        20.58 o                         
   1  11   5         82.22         39.80        24.27 o                         
   2  11   5         56.82         42.28        27.65 o                         
   3  11   5         18.57         26.96        35.03 o                         
 -12  12   5          2.47          0.44        58.38 o                         
 -11  12   5        241.40        249.71        34.51 o                         
 -10  12   5          5.97         24.33        18.62 o                         
  -9  12   5          0.01         -0.27        19.10 o                         
  -8  12   5          0.72         12.66        24.61 o                         
  -7  12   5          1.25          5.11         8.81 o                         
  -6  12   5        248.61        257.86        18.20 o                         
  -5  12   5        306.78        303.99        20.42 o                         
  -4  12   5          0.01          3.13        21.24 o                         
  -3  12   5         75.54         67.45        15.93 o                         
  -2  12   5         30.17          6.70        19.88 o                         
  -1  12   5          3.76        -10.04        20.58 o                         
   0  12   5          6.82          4.04        27.13 o                         
   1  12   5         60.10         43.32        37.73 o                         
   2  12   5          0.72        -39.63        41.47 o                         
 -11  13   5        272.30        361.94       106.82 o                         
 -10  13   5          0.01         15.69        28.83 o                         
  -9  13   5          0.92          2.38        24.46 o                         
  -8  13   5         91.92        128.46        26.62 o                         
  -7  13   5          5.39         -0.82        13.13 o                         
  -6  13   5        197.48        191.76        22.56 o                         
  -5  13   5        190.04        173.29        21.27 o                         
  -4  13   5          9.13         -1.43        23.46 o                         
  -3  13   5          4.68        -12.87        24.34 o                         
  -2  13   5         54.90         53.17        28.13 o                         
  -1  13   5         83.25         84.19        25.21 o                         
   0  13   5        109.79        151.18        32.62 o                         
  -9  14   5          0.17         17.93        38.91 o                         
  -8  14   5         53.71         60.51        38.14 o                         
  -7  14   5          4.75         12.43        19.00 o                         
  -6  14   5         86.07         95.65        21.59 o                         
  -5  14   5          6.99         17.01        26.87 o                         
  -4  14   5         53.48         91.12        30.57 o                         
  -3  14   5        305.43        359.86        37.53 o                         
  -2  14   5        174.51        164.92        38.73 o                         
   4 -15   6          2.10        -18.15        36.22 o                         
   5 -15   6          4.29          7.24        30.68 o                         
   6 -15   6          5.09         -8.73        35.38 o                         
   7 -15   6          0.13        -35.07        35.07 o                         
   8 -15   6          0.08        -27.16        42.05 o                         
   1 -14   6          5.14        -29.71        29.71 o                         
   2 -14   6         28.81        -16.03        26.43 o                         
   3 -14   6        341.49        343.23        30.44 o                         
   4 -14   6         12.28        -13.15        24.35 o                         
   5 -14   6          0.53         -7.40        23.85 o                         
   6 -14   6         54.82         55.95        21.79 o                         
   7 -14   6          0.06         -5.49        23.99 o                         
   8 -14   6          1.10        -15.24        15.89 o                         
   9 -14   6          6.45         31.95        50.33 o                         
  10 -14   6        146.09        144.15        42.29 o                         
  -1 -13   6         22.71         43.89        47.41 o                         
   0 -13   6          4.38        -14.31        31.56 o                         
   1 -13   6        143.04        192.77        24.73 o                         
   2 -13   6        198.98        152.63        20.73 o                         
   3 -13   6         11.05         10.61        18.52 o                         
   4 -13   6         51.76         65.29        21.62 o                         
   5 -13   6          0.18        -18.95        18.95 o                         
   6 -13   6        196.16        194.09        19.55 o                         
   7 -13   6         25.89          9.63        17.65 o                         
   8 -13   6         43.48         42.63        13.40 o                         
   9 -13   6         41.19         42.29        14.47 o                         
  10 -13   6         15.35        -21.33        32.74 o                         
  11 -13   6        148.67        170.09        36.99 o                         
  -3 -12   6          5.53         27.00        39.85 o                         
  -2 -12   6         39.61         28.56        28.52 o                         
  -1 -12   6        639.59        653.41        33.23 o                         
   0 -12   6          0.00         19.39        23.08 o                         
   1 -12   6        136.55        116.71        19.20 o                         
   2 -12   6        207.58        273.75        27.91 o                         
   3 -12   6         47.68         57.53        16.22 o                         
   4 -12   6         63.41         29.85        18.91 o                         
   5 -12   6         43.73         54.86        15.86 o                         
   6 -12   6        106.89        103.45        17.39 o                         
   7 -12   6          0.01        -16.02        18.51 o                         
   8 -12   6        421.68        443.10        16.03 o                         
   9 -12   6          8.09         -1.22        10.96 o                         
  10 -12   6        495.35        522.87        41.30 o                         
  11 -12   6        158.13        155.28        33.14 o                         
  12 -12   6         40.36         10.08        34.75 o                         
  -4 -11   6         30.13         19.72        34.61 o                         
  -3 -11   6        114.86        120.37        28.36 o                         
  -2 -11   6        615.30        549.14        30.98 o                         
  -1 -11   6         57.57         67.05        22.03 o                         
   0 -11   6        259.54        212.10        20.36 o                         
   1 -11   6        555.81        591.91        22.32 o                         
   2 -11   6          0.01         10.11        21.49 o                         
   3 -11   6        525.27        536.22        20.81 o                         
   4 -11   6        219.62        181.19        15.73 o                         
   5 -11   6         17.56         -7.38        13.51 o                         
   6 -11   6         83.81         82.62        12.84 o                         
   7 -11   6        279.74        313.70        21.42 o                         
   8 -11   6        681.38        716.24        21.12 o                         
   9 -11   6         49.21         37.12        11.66 o                         
  10 -11   6         26.81         19.44        21.39 o                         
  11 -11   6         10.33        -38.85        40.99 o                         
  12 -11   6        149.60        136.13        44.70 o                         
  -5 -10   6         15.44        -33.71        33.71 o                         
  -4 -10   6         68.25        110.12        26.79 o                         
  -3 -10   6         16.51         13.14        24.06 o                         
  -2 -10   6        308.97        368.64        26.95 o                         
  -1 -10   6        120.75         80.76        19.41 o                         
   0 -10   6         59.37         60.22        15.32 o                         
   1 -10   6        160.98        104.09        15.39 o                         
   2 -10   6        146.31        148.74        15.05 o                         
   3 -10   6       2624.68       2467.45        53.16 o                         
   4 -10   6        143.79        160.84        12.89 o                         
   5 -10   6        357.65        330.39        16.62 o                         
   6 -10   6        462.93        435.85        19.54 o                         
   7 -10   6         12.53         25.97        11.43 o                         
   8 -10   6         14.71         -8.53         9.38 o                         
   9 -10   6         67.38        100.84        18.63 o                         
  10 -10   6         29.02         36.87        19.85 o                         
  11 -10   6        113.44        131.83        41.09 o                         
  12 -10   6          0.80        -28.58        28.58 o                         
  13 -10   6          3.56        -91.68        91.68 o                         
  -6  -9   6         11.98        -28.77        30.85 o                         
  -5  -9   6        259.29        271.58        30.07 o                         
  -4  -9   6       1034.14        978.05        36.66 o                         
  -3  -9   6        129.28        145.63        21.70 o                         
  -2  -9   6        217.86        239.73        20.56 o                         
  -1  -9   6        534.15        515.64        27.48 o                         
   0  -9   6       2276.16       2201.68        48.78 o                         
   1  -9   6       2071.62       2125.07        43.93 o                         
   2  -9   6         66.12        100.12        12.76 o                         
   3  -9   6         16.69         13.27        12.38 o                         
   4  -9   6        536.05        506.27        15.58 o                         
   5  -9   6       1783.03       1590.71        35.90 o                         
   6  -9   6        724.64        784.05        19.91 o                         
   7  -9   6         40.76         38.86         8.71 o                         
   8  -9   6       2604.98       2622.84        53.65 o                         
   9  -9   6          4.59          0.99         7.98 o                         
  10  -9   6        338.65        312.58        22.58 o                         
  11  -9   6         53.76         12.61        25.55 o                         
  12  -9   6         27.45          4.64        22.63 o                         
  13  -9   6        109.72        103.13        66.76 o                         
  -7  -8   6          0.53        -37.29        37.29 o                         
  -6  -8   6        431.54        414.81        28.20 o                         
  -5  -8   6        778.51        913.12        49.09 o                         
  -4  -8   6         28.45         27.38        19.82 o                         
  -3  -8   6          0.64        -19.84        19.84 o                         
  -2  -8   6         89.15         84.60        17.60 o                         
  -1  -8   6        834.65        866.41        24.51 o                         
   0  -8   6       2265.83       2316.30        46.84 o                         
   1  -8   6         87.27        121.34        10.66 o                         
   2  -8   6          1.32         -2.54         8.06 o                         
   3  -8   6         98.55         99.41        13.32 o                         
   4  -8   6       3794.70       3723.09        70.26 o                         
   5  -8   6        859.16        865.22        19.91 o                         
   6  -8   6       1100.83       1050.29        22.68 o                         
   7  -8   6        172.75        201.57         9.36 o                         
   8  -8   6        659.67        691.30        17.80 o                         
   9  -8   6        198.08        224.81        13.62 o                         
  10  -8   6        101.82        120.70         9.65 o                         
  11  -8   6         62.70         83.93        12.05 o                         
  12  -8   6        211.16        212.34        24.81 o                         
  13  -8   6        163.53        137.15        32.12 o                         
  -8  -7   6         57.43         56.99        36.14 o                         
  -7  -7   6          3.81        -24.27        29.75 o                         
  -6  -7   6          0.34         11.04        22.75 o                         
  -5  -7   6        605.76        653.66        48.09 o                         
  -4  -7   6        134.53        110.68        18.98 o                         
  -3  -7   6        569.49        524.19        21.12 o                         
  -2  -7   6         93.08         76.98        11.08 o                         
  -1  -7   6        399.70        370.75        19.77 o                         
   0  -7   6        445.18        438.75        13.80 o                         
   1  -7   6       2378.23       2448.22        41.80 o                         
   2  -7   6        110.42         96.74         7.80 o                         
   3  -7   6         17.02         23.33         7.68 o                         
   4  -7   6       1724.63       1723.41        33.16 o                         
   5  -7   6        931.03        966.92        20.60 o                         
   6  -7   6       3042.48       3103.27        56.30 o                         
   7  -7   6        122.28        113.90         8.28 o                         
   8  -7   6        827.62        799.67        19.84 o                         
   9  -7   6        231.24        222.39        11.52 o                         
  10  -7   6        110.46         87.41        10.83 o                         
  11  -7   6        169.42        158.51        14.58 o                         
  12  -7   6        246.57        185.88        21.32 o                         
  13  -7   6         16.64        -27.35        37.29 o                         
  -9  -6   6         35.63         21.99        32.75 o                         
  -8  -6   6        195.62        228.66        29.42 o                         
  -7  -6   6          1.39        -18.53        18.53 o                         
  -6  -6   6        235.80        201.51        19.86 o                         
  -5  -6   6        567.35        560.17        30.24 o                         
  -4  -6   6         23.92         27.37        13.29 o                         
  -3  -6   6        422.34        422.07        15.85 o                         
  -2  -6   6        240.56        241.06        13.37 o                         
  -1  -6   6          4.43         16.66         7.57 o                         
   0  -6   6        291.50        336.44        11.27 o                         
   1  -6   6         47.32         44.75         6.74 o                         
   2  -6   6       1451.46       1625.63        29.73 o                         
   3  -6   6       6482.56       6887.44       114.00 o                         
   4  -6   6        463.05        537.53        13.96 o                         
   5  -6   6         18.71         44.02         6.40 o                         
   6  -6   6        328.50        331.09         9.93 o                         
   7  -6   6        551.17        526.98        14.24 o                         
   8  -6   6        200.93        200.57         9.77 o                         
   9  -6   6        228.76        216.68        10.82 o                         
  10  -6   6         65.23         62.16         9.32 o                         
  11  -6   6        146.10        128.68        16.66 o                         
  12  -6   6          2.26         -2.99        30.16 o                         
  13  -6   6        637.54        630.75        48.40 o                         
  -9  -5   6         38.83         66.22        39.02 o                         
  -8  -5   6         11.49         35.48        23.51 o                         
  -7  -5   6          2.46         -7.22        20.80 o                         
  -6  -5   6        123.98        100.94        16.07 o                         
  -5  -5   6        206.48        201.10        14.52 o                         
  -4  -5   6        113.68        125.51        11.16 o                         
  -3  -5   6        722.06        797.96        22.47 o                         
  -2  -5   6        826.29        883.62        20.31 o                         
  -1  -5   6        271.32        280.31        11.25 o                         
   0  -5   6        116.68        151.66         8.59 o                         
   1  -5   6        792.75       1083.26        21.09 o                         
   2  -5   6        898.35        941.33        18.16 o                         
   3  -5   6       3151.29       3279.57        55.40 o                         
   4  -5   6         18.25         22.97         5.59 o                         
   5  -5   6        576.80        558.62        14.39 o                         
   6  -5   6          7.41         -3.94         5.77 o                         
   7  -5   6       1645.02       1736.45        37.38 o                         
   8  -5   6        788.14        767.61        19.54 o                         
   9  -5   6         38.53         31.01         8.40 o                         
  10  -5   6        301.78        307.92        16.98 o                         
  11  -5   6         12.22          1.84        17.55 o                         
  12  -5   6          7.57         -0.60        25.62 o                         
  13  -5   6          2.20        -26.21        54.30 o                         
 -10  -4   6         32.22         86.73        34.15 o                         
  -9  -4   6         14.96         27.46        24.94 o                         
  -8  -4   6          0.05         24.17        21.01 o                         
  -7  -4   6        178.90        182.81        18.56 o                         
  -6  -4   6       1260.18       1263.59        31.81 o                         
  -5  -4   6          4.43          7.59         9.85 o                         
  -4  -4   6          6.62         26.54         9.32 o                         
  -3  -4   6       2824.84       2810.90        54.06 o                         
  -2  -4   6       2444.80       2637.37        45.81 o                         
  -1  -4   6        750.67        777.18        15.98 o                         
   0  -4   6       1355.03       1505.92        28.59 o                         
   1  -4   6       5790.45       5551.19        96.76 o                         
   2  -4   6       3901.07       3695.58        68.49 o                         
   3  -4   6         15.39         14.70         4.40 o                         
   4  -4   6       2186.08       2410.86        39.31 o                         
   5  -4   6        108.06        100.46         6.53 o                         
   6  -4   6        463.69        457.93        11.53 o                         
   7  -4   6        108.56        122.81         8.19 o                         
   8  -4   6        554.75        560.93        18.51 o                         
   9  -4   6       1217.43       1218.76        35.92 o                         
  10  -4   6        357.19        365.31        18.78 o                         
  11  -4   6         96.74         97.77        19.11 o                         
  12  -4   6        125.21        153.57        39.71 o                         
  13  -4   6         81.56         68.38        43.81 o                         
 -11  -3   6        319.25        326.23        46.44 o                         
 -10  -3   6          0.42         37.59        26.06 o                         
  -9  -3   6          0.51         22.68        21.68 o                         
  -8  -3   6        107.65        104.43        19.61 o                         
  -7  -3   6       1219.02       1217.98        32.43 o                         
  -6  -3   6          0.18         13.44        11.89 o                         
  -5  -3   6       1317.71       1351.17        27.91 o                         
  -4  -3   6       1477.84       1472.35        27.53 o                         
  -3  -3   6       3047.49       3106.45        50.88 o                         
  -2  -3   6         39.95         58.65         6.75 o                         
  -1  -3   6        439.69        488.08        12.15 o                         
   0  -3   6       3298.73       3147.78        55.71 o                         
   1  -3   6          7.34         18.48         4.63 o                         
   2  -3   6          0.06         13.44         4.44 o                         
   3  -3   6        414.32        437.66        10.21 o                         
   4  -3   6        157.47        129.51         5.45 o                         
   5  -3   6        300.40        325.32         9.68 o                         
   6  -3   6        756.22        707.33        16.19 o                         
   7  -3   6       1178.59       1104.45        23.13 o                         
   8  -3   6        116.70        115.81         9.73 o                         
   9  -3   6        403.63        375.36        13.38 o                         
  10  -3   6         33.87         59.65        10.09 o                         
  11  -3   6        285.41        283.56        23.04 o                         
  12  -3   6         34.64        -18.94        47.09 o                         
 -11  -2   6         80.82         76.82        31.85 o                         
 -10  -2   6         15.12          4.52        25.42 o                         
  -9  -2   6        342.02        316.26        19.21 o                         
  -8  -2   6        764.48        800.97        24.12 o                         
  -7  -2   6        676.79        715.03        22.46 o                         
  -6  -2   6        586.27        603.83        18.06 o                         
  -5  -2   6       1253.35       1238.32        26.19 o                         
  -4  -2   6         39.63         31.88         5.89 o                         
  -3  -2   6       1011.02       1051.84        19.28 o                         
  -2  -2   6        218.88        248.94         8.12 o                         
  -1  -2   6       2985.34       3011.48        56.11 o                         
   0  -2   6        366.78        414.49         9.77 o                         
   1  -2   6        112.20        122.13         5.84 o                         
   2  -2   6        338.47        336.55         8.16 o                         
   3  -2   6        372.59        403.88        10.42 o                         
   4  -2   6       1881.80       1907.02        32.70 o                         
   5  -2   6        236.26        246.15        10.90 o                         
   6  -2   6         82.97         84.50         8.13 o                         
   7  -2   6       1899.63       1930.96        39.11 o                         
   8  -2   6        544.80        554.03        16.30 o                         
   9  -2   6        234.69        228.46        14.16 o                         
  10  -2   6        311.08        302.86        18.75 o                         
  11  -2   6        604.05        598.66        30.17 o                         
  12  -2   6         58.78         45.97        17.57 o                         
 -12  -1   6          3.58        -12.90        32.64 o                         
 -11  -1   6          3.71          3.50        23.35 o                         
 -10  -1   6        185.47        183.17        20.36 o                         
  -9  -1   6        199.56        199.53        18.75 o                         
  -8  -1   6        114.30        111.48        13.73 o                         
  -7  -1   6         53.40         61.05        10.04 o                         
  -6  -1   6        678.53        739.29        18.88 o                         
  -5  -1   6       1094.90       1170.05        23.23 o                         
  -4  -1   6       2522.20       2541.26        43.42 o                         
  -3  -1   6         34.81         48.26         6.23 o                         
  -2  -1   6       1088.06        933.52        18.47 o                         
  -1  -1   6       8432.26       8346.06       137.14 o                         
   0  -1   6        403.58        454.63        12.75 o                         
   1  -1   6       5221.31       4990.20        82.49 o                         
   2  -1   6        301.01        288.23         8.25 o                         
   3  -1   6        256.58        208.51         7.02 o                         
   4  -1   6          1.18          8.37         7.31 o                         
   5  -1   6          1.33          6.31         9.67 o                         
   6  -1   6          0.10         -2.35         7.89 o                         
   7  -1   6        172.02        176.64        11.56 o                         
   8  -1   6         10.49          1.86        12.50 o                         
   9  -1   6        395.62        392.90        21.55 o                         
  10  -1   6         28.12         16.05        19.53 o                         
  11  -1   6        506.27        510.84        23.93 o                         
  12  -1   6         29.51         43.16        36.63 o                         
 -12   0   6          9.38          5.11        26.17 o                         
 -11   0   6        469.00        467.98        31.87 o                         
 -10   0   6         15.14          2.24        17.42 o                         
  -9   0   6         18.59         12.10        13.74 o                         
  -8   0   6         21.13         25.11        10.90 o                         
  -7   0   6       1443.65       1396.29        29.79 o                         
  -6   0   6        138.93        155.25        10.99 o                         
  -5   0   6       8160.25       8132.01       148.30 o                         
  -4   0   6         53.93         49.49         5.62 o                         
  -3   0   6        723.56        606.79        12.50 o                         
  -2   0   6       8550.52       8129.92       140.20 o                         
  -1   0   6       2833.20       2653.70        44.69 o                         
   0   0   6       1318.98       1318.01        27.35 o                         
   1   0   6        191.29        172.77         8.33 o                         
   2   0   6       2180.42       2129.97        38.40 o                         
   3   0   6       7997.87       7864.32       152.47 o                         
   4   0   6        513.66        491.97        13.11 o                         
   5   0   6       1523.27       1582.06        36.51 o                         
   6   0   6        180.28        218.59        12.07 o                         
   7   0   6        263.75        310.41        16.53 o                         
   8   0   6       1094.63       1095.82        31.25 o                         
   9   0   6        508.07        524.17        24.37 o                         
  10   0   6        187.34        168.40        20.11 o                         
  11   0   6          0.06         -5.26        29.38 o                         
 -12   1   6        119.25        118.21        33.05 o                         
 -11   1   6         95.57         72.35        11.73 o                         
 -10   1   6          8.99         21.26        14.04 o                         
  -9   1   6        315.23        290.94        15.24 o                         
  -8   1   6        570.01        512.77        15.91 o                         
  -7   1   6        438.33        382.58        12.35 o                         
  -6   1   6      13964.84      14087.95       255.37 o                         
  -5   1   6       1013.85       1096.89        22.23 o                         
  -4   1   6         18.09         32.46         6.80 o                         
  -3   1   6       2990.24       3070.55        53.84 o                         
  -2   1   6      28512.29      27661.09       474.02 o                         
  -1   1   6       5169.18       5181.15        94.78 o                         
   0   1   6        982.62        941.37        23.09 o                         
   1   1   6         71.94         88.01        11.42 o                         
   2   1   6       4842.99       4896.34        95.59 o                         
   3   1   6        621.82        622.10        14.33 o                         
   4   1   6        527.06        632.29        15.84 o                         
   5   1   6         47.16         34.78         6.97 o                         
   6   1   6       2708.69       2757.08        53.76 o                         
   7   1   6        125.02        130.36        11.00 o                         
   8   1   6        246.39        255.95        19.71 o                         
   9   1   6        521.83        510.04        28.27 o                         
  10   1   6          2.68        -20.04        21.25 o                         
  11   1   6        147.62        156.26        40.24 o                         
 -13   2   6          1.04         15.43        38.23 o                         
 -12   2   6        380.87        369.53        31.77 o                         
 -11   2   6         45.29         34.42        21.03 o                         
 -10   2   6          9.28         24.31        15.50 o                         
  -9   2   6        279.62        313.62        20.06 o                         
  -8   2   6        108.43        102.37         9.26 o                         
  -7   2   6        938.33        916.18        20.49 o                         
  -6   2   6       1899.13       1925.62        38.95 o                         
  -5   2   6         95.03         81.93         4.99 o                         
  -4   2   6       2773.14       2854.36        56.16 o                         
  -3   2   6         56.96         39.98         7.10 o                         
  -2   2   6      16495.21      15964.88       288.70 o                         
  -1   2   6        528.96        467.72        12.77 o                         
   0   2   6       5804.16       5519.35       107.23 o                         
   1   2   6       3147.15       3446.37        72.85 o                         
   2   2   6        559.73        626.63        16.60 o                         
   3   2   6       4048.97       4531.70        84.19 o                         
   4   2   6        151.54        169.79         9.47 o                         
   5   2   6        105.57        118.56         8.59 o                         
   6   2   6        222.18        259.65        11.79 o                         
   7   2   6         69.97         72.40        12.55 o                         
   8   2   6        565.89        554.76        24.64 o                         
   9   2   6        171.89        172.35        31.02 o                         
  10   2   6        466.46        509.28        57.67 o                         
  11   2   6        402.96        292.85        81.00 o                         
 -13   3   6          0.39          3.95        32.85 o                         
 -12   3   6         84.00         76.27        24.52 o                         
 -11   3   6        198.23        221.24        27.20 o                         
 -10   3   6        804.89        861.15        27.14 o                         
  -9   3   6        155.11        138.54         9.55 o                         
  -8   3   6        230.23        243.98        10.63 o                         
  -7   3   6         76.89         68.17         6.97 o                         
  -6   3   6       4087.35       4166.65        93.81 o                         
  -5   3   6       8747.80       8532.89       175.96 o                         
  -4   3   6       3334.41       3251.85        73.39 o                         
  -3   3   6       1254.35       1277.92        25.97 o                         
  -2   3   6         41.21         51.54         5.29 o                         
  -1   3   6          2.47         21.83         7.19 o                         
   0   3   6        644.69        648.55        16.41 o                         
   1   3   6        120.10         79.53         8.21 o                         
   2   3   6        127.96        123.07         9.43 o                         
   3   3   6         34.60         27.77         7.73 o                         
   4   3   6         15.59         15.40         8.28 o                         
   5   3   6        285.29        310.20        13.68 o                         
   6   3   6        831.61        821.06        23.66 o                         
   7   3   6        222.50        217.48        16.19 o                         
   8   3   6        373.19        361.46        23.88 o                         
   9   3   6         64.53         68.91        44.33 o                         
  10   3   6         31.67        176.57        76.66 o                         
 -13   4   6         23.73         63.73        48.51 o                         
 -12   4   6        612.71        558.13        41.77 o                         
 -11   4   6         34.04         43.88        15.28 o                         
 -10   4   6        107.40        123.17        10.53 o                         
  -9   4   6        307.75        292.28        11.36 o                         
  -8   4   6       2109.80       2064.80        40.24 o                         
  -7   4   6        366.01        331.96        10.07 o                         
  -6   4   6          2.41          8.51         4.96 o                         
  -5   4   6        601.74        596.93        15.43 o                         
  -4   4   6        436.81        502.88        14.80 o                         
  -3   4   6          8.85         13.76         5.96 o                         
  -2   4   6       7445.99       7783.35       141.49 o                         
  -1   4   6         24.42         19.32         5.70 o                         
   0   4   6        612.90        600.06        15.22 o                         
   1   4   6       5384.53       5420.41        95.08 o                         
   2   4   6        100.60        140.10         9.20 o                         
   3   4   6       2367.85       2359.77        46.81 o                         
   4   4   6        245.83        253.60        12.14 o                         
   5   4   6        872.00        831.19        23.96 o                         
   6   4   6        849.46        862.19        26.65 o                         
   7   4   6         40.77         44.38        17.35 o                         
   8   4   6        121.69        141.10        25.50 o                         
   9   4   6          0.02         28.82        25.78 o                         
 -13   5   6         89.06        135.71        29.19 o                         
 -12   5   6         30.04         24.69        13.60 o                         
 -11   5   6        113.79        155.52        17.49 o                         
 -10   5   6         88.71         93.82         9.20 o                         
  -9   5   6         78.19         84.79         7.63 o                         
  -8   5   6        500.59        506.31        14.20 o                         
  -7   5   6        423.34        394.41        11.22 o                         
  -6   5   6       2812.63       2755.14        61.78 o                         
  -5   5   6        101.78        115.93         5.79 o                         
  -4   5   6       4361.76       4174.97        86.64 o                         
  -3   5   6         51.49         60.25         6.44 o                         
  -2   5   6       1366.10       1306.40        26.32 o                         
  -1   5   6        200.71        235.30         9.50 o                         
   0   5   6        841.33        895.94        22.00 o                         
   1   5   6        832.68        897.46        20.59 o                         
   2   5   6        422.04        481.25        19.42 o                         
   3   5   6       1231.17       1238.01        29.11 o                         
   4   5   6         19.70          3.76        13.55 o                         
   5   5   6       2138.59       2076.28        50.38 o                         
   6   5   6         77.34         97.74        17.18 o                         
   7   5   6         30.09        -19.43        19.43 o                         
   8   5   6          0.13        -22.15        27.77 o                         
   9   5   6          3.49         56.48        26.84 o                         
 -13   6   6        117.07        120.34        16.06 o                         
 -12   6   6         31.17         39.78         9.99 o                         
 -11   6   6        732.85        811.82        27.81 o                         
 -10   6   6         20.61         27.34         8.73 o                         
  -9   6   6       1247.35       1176.85        39.83 o                         
  -8   6   6          2.94          6.81         9.74 o                         
  -7   6   6         22.41         16.18         5.68 o                         
  -6   6   6        219.94        236.00         6.94 o                         
  -5   6   6       4531.40       4531.25       101.66 o                         
  -4   6   6        228.18        204.41        14.72 o                         
  -3   6   6        585.23        623.39        16.95 o                         
  -2   6   6        453.15        467.86        13.48 o                         
  -1   6   6        182.86        182.11        10.30 o                         
   0   6   6       5080.35       5171.06        91.47 o                         
   1   6   6         67.76         97.08        10.14 o                         
   2   6   6        451.22        438.21        14.42 o                         
   3   6   6        364.80        373.23        17.32 o                         
   4   6   6         70.20         85.55        17.75 o                         
   5   6   6        435.75        404.25        21.83 o                         
   6   6   6        166.87        171.73        22.24 o                         
   7   6   6         23.90         56.99        31.05 o                         
   8   6   6         11.53          8.15        30.33 o                         
 -13   7   6         43.44         13.55        57.23 o                         
 -12   7   6        523.93        526.01        36.49 o                         
 -11   7   6          0.94         23.13        19.04 o                         
 -10   7   6        278.02        288.57        18.49 o                         
  -9   7   6         31.18         35.62        12.21 o                         
  -8   7   6         12.04         17.98        10.28 o                         
  -7   7   6         32.83         30.12         8.40 o                         
  -6   7   6         10.03          8.27         4.50 o                         
  -5   7   6       1869.72       1865.16        40.50 o                         
  -4   7   6        125.27        112.53        11.65 o                         
  -3   7   6         97.83        120.32         7.15 o                         
  -2   7   6         50.76         47.56         8.44 o                         
  -1   7   6          7.04          2.73         8.41 o                         
   0   7   6       1159.28       1093.48        26.03 o                         
   1   7   6          3.45          4.56        11.17 o                         
   2   7   6        491.77        473.81        18.70 o                         
   3   7   6          4.01         22.27        18.28 o                         
   4   7   6        110.97        138.77        27.20 o                         
   5   7   6         19.92         82.86        41.42 o                         
   6   7   6         45.59         45.69        24.12 o                         
   7   7   6         27.37         11.88        29.28 o                         
 -13   8   6          9.69        -26.00        36.66 o                         
 -12   8   6         27.57        113.75        41.28 o                         
 -11   8   6         79.48         61.29        16.80 o                         
 -10   8   6        402.50        435.57        20.84 o                         
  -9   8   6          8.40         21.60        13.17 o                         
  -8   8   6         40.76         59.72        20.43 o                         
  -7   8   6       1082.11       1000.14        42.69 o                         
  -6   8   6       1657.15       1621.16        34.20 o                         
  -5   8   6        200.60        190.59        10.07 o                         
  -4   8   6        851.01        891.10        25.41 o                         
  -3   8   6        342.25        337.41        10.70 o                         
  -2   8   6        572.82        537.30        16.42 o                         
  -1   8   6         14.63         28.51        10.02 o                         
   0   8   6       1597.03       1658.13        37.07 o                         
   1   8   6         32.28         27.05        16.22 o                         
   2   8   6        555.64        502.80        23.93 o                         
   3   8   6         18.75        -23.57        23.57 o                         
   4   8   6        169.47        214.77        27.97 o                         
   5   8   6        397.78        420.28        31.95 o                         
   6   8   6        155.30        165.30        39.14 o                         
 -13   9   6        358.43        322.28        36.12 o                         
 -12   9   6        136.59        138.17        20.85 o                         
 -11   9   6         35.61         44.11        14.79 o                         
 -10   9   6        934.02       1005.58        51.60 o                         
  -9   9   6          3.41          5.92        11.73 o                         
  -8   9   6         41.41         33.30        31.38 o                         
  -7   9   6       2838.29       2768.21        82.81 o                         
  -6   9   6         19.28         18.87         7.73 o                         
  -5   9   6        634.31        648.98        20.79 o                         
  -4   9   6          7.37          3.14        11.37 o                         
  -3   9   6       2377.17       2279.75        47.55 o                         
  -2   9   6        736.87        709.71        21.45 o                         
  -1   9   6       2530.84       2691.32        66.08 o                         
   0   9   6        106.98        126.14        20.13 o                         
   1   9   6        158.83        148.49        22.95 o                         
   2   9   6         22.53         34.05        23.62 o                         
   3   9   6         19.73         86.85        46.71 o                         
   4   9   6        134.87        129.64        28.56 o                         
   5   9   6         31.49         32.62        33.20 o                         
 -13  10   6         74.51         85.13        59.44 o                         
 -12  10   6        185.89        177.69        25.96 o                         
 -11  10   6          1.20          1.54        14.39 o                         
 -10  10   6         47.60         37.01        16.45 o                         
  -9  10   6        463.85        486.15        23.23 o                         
  -8  10   6          0.20        -18.66        18.66 o                         
  -7  10   6         29.56         51.64        17.09 o                         
  -6  10   6        151.98        162.10        10.08 o                         
  -5  10   6         17.19          9.31        11.39 o                         
  -4  10   6       1166.10       1125.42        42.53 o                         
  -3  10   6         12.38         19.39         9.45 o                         
  -2  10   6       1007.29        983.91        30.75 o                         
  -1  10   6       1428.99       1314.85        39.64 o                         
   0  10   6          2.22         -3.68        26.33 o                         
   1  10   6        442.73        465.01        37.95 o                         
   2  10   6         65.43         75.13        26.57 o                         
   3  10   6          0.76        -28.13        28.13 o                         
   4  10   6         27.65         41.83        36.67 o                         
 -12  11   6         45.51         17.12        55.15 o                         
 -11  11   6          0.38         12.53        13.97 o                         
 -10  11   6          1.88         -3.06        15.20 o                         
  -9  11   6         27.70         19.66        17.30 o                         
  -8  11   6         53.18         99.87        35.90 o                         
  -7  11   6        128.88        123.45        15.86 o                         
  -6  11   6         58.65         68.83        11.93 o                         
  -5  11   6        263.64        256.84        16.80 o                         
  -4  11   6        257.24        265.51        17.92 o                         
  -3  11   6          2.11          8.52        13.58 o                         
  -2  11   6        103.40         87.79        16.92 o                         
  -1  11   6         21.56         23.41        19.22 o                         
   0  11   6        656.25        619.01        38.81 o                         
   1  11   6         90.42        108.27        36.36 o                         
   2  11   6         65.94        123.61        37.53 o                         
   3  11   6         15.47         28.81        32.86 o                         
 -11  12   6         97.22         93.78        24.21 o                         
 -10  12   6        140.48        181.40        21.04 o                         
  -9  12   6         31.94         54.82        21.07 o                         
  -8  12   6         98.26        113.22        22.75 o                         
  -7  12   6        403.14        400.43        14.65 o                         
  -6  12   6        218.63        195.52        16.63 o                         
  -5  12   6        106.41        115.91        18.20 o                         
  -4  12   6         37.70         18.53        19.41 o                         
  -3  12   6         50.41         40.84        21.53 o                         
  -2  12   6          3.92        -22.39        22.39 o                         
  -1  12   6          2.77        -21.78        21.78 o                         
   0  12   6          1.68          1.72        26.23 o                         
   1  12   6         21.16         34.36        35.45 o                         
 -11  13   6        227.70        163.45        71.64 o                         
 -10  13   6         42.53          6.63        43.32 o                         
  -9  13   6         17.81         18.06        38.08 o                         
  -8  13   6         21.68         14.64        32.74 o                         
  -7  13   6          0.38          9.96        13.49 o                         
  -6  13   6        240.45        265.99        20.41 o                         
  -5  13   6          0.87         30.57        20.50 o                         
  -4  13   6          0.01        -18.13        30.32 o                         
  -3  13   6        109.93        108.90        26.00 o                         
  -2  13   6        117.10        115.44        26.15 o                         
  -1  13   6         13.84        -10.59        28.93 o                         
   0  13   6          7.47         47.05        49.87 o                         
  -9  14   6         58.68         36.50        48.96 o                         
  -8  14   6          0.37        -21.36        49.85 o                         
  -7  14   6         71.02         87.33        37.77 o                         
  -6  14   6          0.54          1.24        25.94 o                         
  -5  14   6        244.24        322.28        35.83 o                         
  -4  14   6         20.19         57.94        35.27 o                         
  -3  14   6         14.16         48.92        32.67 o                         
   4 -15   7         15.49          0.78        33.34 o                         
   5 -15   7          1.92        -10.62        31.25 o                         
   6 -15   7          0.09         -4.73        36.33 o                         
   7 -15   7          0.56         -6.23        31.29 o                         
   1 -14   7         15.42         29.16        29.92 o                         
   2 -14   7        289.29        339.59        39.07 o                         
   3 -14   7         19.47          2.08        27.15 o                         
   4 -14   7          0.94          9.03        24.59 o                         
   5 -14   7         14.42         47.79        24.22 o                         
   6 -14   7          8.13          0.13        21.78 o                         
   7 -14   7         89.56         88.25        20.59 o                         
   8 -14   7        166.03        164.82        27.02 o                         
   9 -14   7          0.75        -13.41        37.79 o                         
  10 -14   7         13.02         -8.01        76.55 o                         
  -1 -13   7          1.02          6.56        35.76 o                         
   0 -13   7         18.30         52.20        38.13 o                         
   1 -13   7         96.79        110.69        24.99 o                         
   2 -13   7        106.24         86.73        22.51 o                         
   3 -13   7         49.31         31.31        18.52 o                         
   4 -13   7         39.00         43.88        21.71 o                         
   5 -13   7         18.82         24.93        20.10 o                         
   6 -13   7         29.30         39.83        21.45 o                         
   7 -13   7         59.11         69.12        17.40 o                         
   8 -13   7         29.43         40.35        14.62 o                         
   9 -13   7         15.96         17.96        27.81 o                         
  10 -13   7        104.93         61.94        34.41 o                         
  11 -13   7          0.32        -39.30        39.30 o                         
  -3 -12   7         84.22         92.98        33.38 o                         
  -2 -12   7         92.06        132.88        30.33 o                         
  -1 -12   7          4.21         -0.78        26.32 o                         
   0 -12   7        187.71        213.04        25.14 o                         
   1 -12   7         31.54         23.41        19.26 o                         
   2 -12   7        296.50        267.18        28.51 o                         
   3 -12   7         92.67         86.39        15.10 o                         
   4 -12   7         69.60         55.93        21.35 o                         
   5 -12   7         71.79         68.00        17.23 o                         
   6 -12   7        380.13        368.90        19.70 o                         
   7 -12   7         63.35         46.21        14.37 o                         
   8 -12   7         22.63         15.00        12.82 o                         
   9 -12   7        571.03        579.19        33.62 o                         
  10 -12   7         20.14         28.90        26.17 o                         
  11 -12   7         18.12         33.01        32.84 o                         
  12 -12   7         10.09        -98.80        98.80 o                         
  -4 -11   7        173.40        194.80        36.33 o                         
  -3 -11   7         40.19         51.02        28.52 o                         
  -2 -11   7        131.55        125.60        28.03 o                         
  -1 -11   7         21.06          4.05        22.13 o                         
   0 -11   7          1.42         16.58        18.51 o                         
   1 -11   7        169.55        151.65        17.07 o                         
   2 -11   7        158.52        152.88        15.94 o                         
   3 -11   7        101.48         93.81        13.38 o                         
   4 -11   7        100.57        121.99        17.96 o                         
   5 -11   7         92.19         80.60        19.70 o                         
   6 -11   7        295.54        332.59        19.09 o                         
   7 -11   7        128.71        134.92        13.10 o                         
   8 -11   7         42.27         47.01        11.34 o                         
   9 -11   7         75.37         63.66        24.09 o                         
  10 -11   7        498.88        441.31        28.77 o                         
  11 -11   7          0.96        -18.94        26.34 o                         
  12 -11   7        161.42        147.94        34.70 o                         
  -5 -10   7         66.28         18.36        32.91 o                         
  -4 -10   7        110.96        122.19        27.77 o                         
  -3 -10   7         19.05         27.48        24.33 o                         
  -2 -10   7        304.74        256.90        26.22 o                         
  -1 -10   7          8.38         -1.21        18.45 o                         
   0 -10   7        637.66        572.33        23.13 o                         
   1 -10   7         33.22          7.17        24.92 o                         
   2 -10   7        194.75        194.71        15.43 o                         
   3 -10   7        241.08        218.86        13.84 o                         
   4 -10   7        328.37        288.12        12.77 o                         
   5 -10   7        511.76        514.72        20.09 o                         
   6 -10   7       1137.87       1094.56        28.65 o                         
   7 -10   7       1265.17       1261.58        29.87 o                         
   8 -10   7          8.80         17.47         9.11 o                         
   9 -10   7          0.21         -2.33         7.77 o                         
  10 -10   7          6.98        -15.83        29.26 o                         
  11 -10   7          4.90        -26.85        26.85 o                         
  12 -10   7          5.74        -27.59        27.59 o                         
  -6  -9   7          0.68        -28.26        28.26 o                         
  -5  -9   7         59.23         34.47        25.05 o                         
  -4  -9   7         64.57         59.48        23.63 o                         
  -3  -9   7         94.02        116.88        21.55 o                         
  -2  -9   7          5.11          3.15        21.56 o                         
  -1  -9   7        800.04        795.89        27.15 o                         
   0  -9   7          4.86         17.61        13.03 o                         
   1  -9   7        263.43        269.98        14.04 o                         
   2  -9   7       1005.27        963.79        32.16 o                         
   3  -9   7         23.52         -7.58        10.59 o                         
   4  -9   7         37.45         59.20         7.80 o                         
   5  -9   7       1208.94       1229.73        27.98 o                         
   6  -9   7       1180.13       1213.21        27.46 o                         
   7  -9   7        389.91        362.62        13.17 o                         
   8  -9   7        527.76        536.72        15.14 o                         
   9  -9   7          8.44         11.48         8.98 o                         
  10  -9   7        119.34        122.30        14.41 o                         
  11  -9   7         81.51         82.63         8.94 o                         
  12  -9   7        258.47        261.00        54.92 o                         
  13  -9   7          8.37        -15.13        55.19 o                         
  -7  -8   7          6.42        -36.69        39.27 o                         
  -6  -8   7        291.24        317.13        27.51 o                         
  -5  -8   7        237.76        285.72        24.43 o                         
  -4  -8   7        967.21        972.88        39.79 o                         
  -3  -8   7        236.77        201.55        19.76 o                         
  -2  -8   7         87.88         80.89        15.62 o                         
  -1  -8   7          1.11          0.42        12.70 o                         
   0  -8   7        455.06        430.44        15.26 o                         
   1  -8   7        307.85        290.53        17.32 o                         
   2  -8   7        261.46        261.74        10.32 o                         
   3  -8   7         34.06         17.57         9.89 o                         
   4  -8   7         11.89          8.51         5.43 o                         
   5  -8   7       2757.11       2652.91        49.26 o                         
   6  -8   7        303.50        309.00        11.01 o                         
   7  -8   7        412.09        416.87        13.27 o                         
   8  -8   7        257.74        264.52        15.22 o                         
   9  -8   7         53.41         44.81         9.45 o                         
  10  -8   7          6.15         11.45        10.16 o                         
  11  -8   7          1.77         -0.62        11.93 o                         
  12  -8   7        993.35       1012.15        30.11 o                         
  13  -8   7        405.03        335.15        38.67 o                         
  -8  -7   7          5.37         15.09        35.81 o                         
  -7  -7   7         53.21         -7.01        22.58 o                         
  -6  -7   7        690.69        711.23        30.17 o                         
  -5  -7   7       1097.89       1171.25        41.75 o                         
  -4  -7   7         60.24         59.54        17.52 o                         
  -3  -7   7        526.51        521.94        21.00 o                         
  -2  -7   7        798.25        779.62        22.95 o                         
  -1  -7   7         29.55         11.35        10.13 o                         
   0  -7   7        802.90        720.44        18.26 o                         
   1  -7   7        623.20        724.37        16.23 o                         
   2  -7   7       1204.35       1195.28        22.72 o                         
   3  -7   7        550.03        568.54        15.27 o                         
   4  -7   7         98.70         84.73         5.61 o                         
   5  -7   7        245.05        239.85         9.60 o                         
   6  -7   7        555.41        569.44        14.76 o                         
   7  -7   7       1319.28       1293.03        26.63 o                         
   8  -7   7        826.58        865.16        21.60 o                         
   9  -7   7        610.19        597.68        16.81 o                         
  10  -7   7         75.40         53.85        12.11 o                         
  11  -7   7         37.97         49.26        11.05 o                         
  12  -7   7         53.69         32.95        38.18 o                         
  13  -7   7        117.04         97.41        59.28 o                         
  -9  -6   7        105.14        181.46        34.64 o                         
  -8  -6   7         46.29          2.91        27.64 o                         
  -7  -6   7        400.47        374.94        32.40 o                         
  -6  -6   7        123.82        138.76        19.37 o                         
  -5  -6   7        354.92        365.87        24.81 o                         
  -4  -6   7         48.62         64.60        14.58 o                         
  -3  -6   7          4.42        -10.22        11.17 o                         
  -2  -6   7        167.17        183.90        11.34 o                         
  -1  -6   7          0.63         14.29         7.84 o                         
   0  -6   7        632.93        677.37        16.93 o                         
   1  -6   7        723.33        793.71        17.58 o                         
   2  -6   7       1908.37       1848.64        34.68 o                         
   3  -6   7        186.54        193.59         7.34 o                         
   4  -6   7       1032.52        992.40        18.42 o                         
   5  -6   7          0.01         -0.82         6.27 o                         
   6  -6   7          7.28         13.42         9.51 o                         
   7  -6   7        571.68        587.43        15.99 o                         
   8  -6   7         15.33         -8.08         8.44 o                         
   9  -6   7        467.56        486.10        17.04 o                         
  10  -6   7          0.06        -15.20        15.20 o                         
  11  -6   7          1.00         -4.92        17.29 o                         
  12  -6   7          1.55        -22.73        22.73 o                         
  13  -6   7        452.50        461.82        38.96 o                         
  -9  -5   7          3.99         40.40        29.10 o                         
  -8  -5   7        181.66        198.47        26.20 o                         
  -7  -5   7        562.03        638.33        39.40 o                         
  -6  -5   7        490.48        527.56        22.69 o                         
  -5  -5   7        121.21        114.77        13.99 o                         
  -4  -5   7         65.08         51.32        11.05 o                         
  -3  -5   7          1.24         -4.02         9.49 o                         
  -2  -5   7       1042.56       1083.31        22.77 o                         
  -1  -5   7        966.09        944.41        25.70 o                         
   0  -5   7        291.91        287.27        12.59 o                         
   1  -5   7       2554.48       2609.86        45.22 o                         
   2  -5   7        484.48        547.23        13.30 o                         
   3  -5   7         22.47         19.73         5.61 o                         
   4  -5   7       4672.83       5059.71        84.34 o                         
   5  -5   7        218.49        268.97        10.75 o                         
   6  -5   7          0.14         10.12         6.40 o                         
   7  -5   7          0.01         -4.43         7.36 o                         
   8  -5   7        102.02         96.50         9.85 o                         
   9  -5   7          3.90         17.97        12.48 o                         
  10  -5   7         56.42         57.35        15.22 o                         
  11  -5   7          0.23        -13.02        24.71 o                         
  12  -5   7         36.70         49.14        26.81 o                         
  13  -5   7        167.50        252.18        44.06 o                         
 -10  -4   7        238.28        306.41        35.92 o                         
  -9  -4   7          0.82         -7.29        25.60 o                         
  -8  -4   7          9.54        -14.04        20.50 o                         
  -7  -4   7          0.01        -18.40        18.95 o                         
  -6  -4   7        941.14        953.59        26.28 o                         
  -5  -4   7        185.11        180.70        11.18 o                         
  -4  -4   7       1851.34       1836.02        38.28 o                         
  -3  -4   7        459.33        493.34        14.09 o                         
  -2  -4   7         18.28         28.10         7.03 o                         
  -1  -4   7       1809.81       1779.67        33.53 o                         
   0  -4   7          0.00          0.12         5.74 o                         
   1  -4   7       3631.96       3582.17        63.46 o                         
   2  -4   7        100.32        110.22         6.31 o                         
   3  -4   7        471.01        519.94        11.43 o                         
   4  -4   7        859.91        850.36        16.03 o                         
   5  -4   7        983.47        957.14        17.63 o                         
   6  -4   7       1356.45       1276.14        23.58 o                         
   7  -4   7          0.42         -1.12         5.03 o                         
   8  -4   7          3.53         -1.46        10.75 o                         
   9  -4   7        183.72        167.83        15.79 o                         
  10  -4   7        531.30        502.24        23.45 o                         
  11  -4   7        104.90        134.62        25.00 o                         
  12  -4   7        148.69        212.44        28.48 o                         
  13  -4   7          0.68         30.26        58.75 o                         
 -11  -3   7        105.78        155.72        39.92 o                         
 -10  -3   7         26.53         91.90        28.07 o                         
  -9  -3   7         19.21         13.57        22.22 o                         
  -8  -3   7         24.37         52.39        18.84 o                         
  -7  -3   7          6.48          0.12        14.83 o                         
  -6  -3   7        395.95        400.86        14.66 o                         
  -5  -3   7          8.44         -2.60         8.85 o                         
  -4  -3   7       2022.90       1970.08        35.37 o                         
  -3  -3   7       4493.41       4566.97        73.45 o                         
  -2  -3   7        388.53        326.41         9.84 o                         
  -1  -3   7       1409.64       1441.06        27.64 o                         
   0  -3   7        380.00        417.56        10.77 o                         
   1  -3   7       6074.85       5900.03        97.86 o                         
   2  -3   7       1387.30       1472.02        27.29 o                         
   3  -3   7      11601.13      11399.93       179.28 o                         
   4  -3   7       4074.92       4331.39        69.19 o                         
   5  -3   7        129.83        128.33         6.03 o                         
   6  -3   7         74.87         76.65         7.06 o                         
   7  -3   7          0.50         -1.07         8.41 o                         
   8  -3   7          2.35         -4.78        10.08 o                         
   9  -3   7         65.45         91.90        12.12 o                         
  10  -3   7        499.24        505.06        18.23 o                         
  11  -3   7         10.15         39.54        22.14 o                         
  12  -3   7         16.34         60.44        27.62 o                         
 -11  -2   7         58.20         56.49        31.61 o                         
 -10  -2   7        825.69        709.73        34.65 o                         
  -9  -2   7        335.37        367.31        20.99 o                         
  -8  -2   7          4.40         11.49        14.28 o                         
  -7  -2   7        915.51        926.96        27.15 o                         
  -6  -2   7         18.41          8.88        10.45 o                         
  -5  -2   7        218.58        203.43         8.66 o                         
  -4  -2   7         92.50        130.47         9.93 o                         
  -3  -2   7       1482.83       1559.05        27.04 o                         
  -2  -2   7       4078.75       3851.07        61.90 o                         
  -1  -2   7       2678.31       2745.49        54.64 o                         
   0  -2   7        311.59        338.13        13.11 o                         
   1  -2   7       1257.15       1241.57        26.19 o                         
   2  -2   7       8101.82       7985.70       145.28 o                         
   3  -2   7       1927.04       1770.15        30.70 o                         
   4  -2   7       2670.79       2946.40        52.49 o                         
   5  -2   7        430.08        384.71        12.43 o                         
   6  -2   7        795.28        835.58        19.15 o                         
   7  -2   7        240.43        237.64        10.85 o                         
   8  -2   7        150.54        152.30        11.76 o                         
   9  -2   7          0.96         18.17        12.23 o                         
  10  -2   7        357.44        373.77        17.50 o                         
  11  -2   7         53.12         85.19        16.61 o                         
  12  -2   7         24.06         21.99        24.52 o                         
 -12  -1   7          0.00         60.53        72.10 o                         
 -11  -1   7          0.51         -9.36        23.92 o                         
 -10  -1   7         94.61         66.26        20.70 o                         
  -9  -1   7         13.44         -5.99        15.91 o                         
  -8  -1   7          1.86        -12.31        12.31 o                         
  -7  -1   7        297.18        300.80        13.33 o                         
  -6  -1   7        236.33        232.93        11.06 o                         
  -5  -1   7          0.86         -5.15         5.81 o                         
  -4  -1   7          1.14         -2.27         5.79 o                         
  -3  -1   7       1135.19       1134.21        22.22 o                         
  -2  -1   7       2362.79       2336.58        44.24 o                         
  -1  -1   7        965.03       1074.51        20.96 o                         
   0  -1   7          8.42         14.80         5.15 o                         
   1  -1   7        132.63        116.45         5.79 o                         
   2  -1   7       1833.86       1924.86        36.60 o                         
   3  -1   7       2704.21       2809.40        55.83 o                         
   4  -1   7       1096.41       1362.92        28.12 o                         
   5  -1   7        312.10        335.92        10.81 o                         
   6  -1   7        158.26        163.98         9.75 o                         
   7  -1   7       1416.76       1409.70        29.63 o                         
   8  -1   7        130.30        120.90        12.98 o                         
   9  -1   7        549.56        484.90        21.16 o                         
  10  -1   7        213.53        222.90        19.51 o                         
  11  -1   7         38.51         87.14        29.33 o                         
  12  -1   7         62.53        -70.16       122.28 o                         
 -12   0   7          0.15        -10.23        25.72 o                         
 -11   0   7          0.00         12.99        19.24 o                         
 -10   0   7         71.40         50.28        19.88 o                         
  -9   0   7        159.98        151.52        14.77 o                         
  -8   0   7       3779.52       3836.46        82.74 o                         
  -7   0   7        427.98        408.34        17.01 o                         
  -6   0   7        212.38        215.93        11.25 o                         
  -5   0   7        561.56        589.91        14.18 o                         
  -4   0   7       2223.15       2270.69        39.11 o                         
  -3   0   7         62.06         87.45         5.47 o                         
  -2   0   7         66.12         94.10         6.02 o                         
  -1   0   7       2379.66       2445.86        41.52 o                         
   0   0   7        287.20        342.68        13.71 o                         
   1   0   7       1881.91       1925.96        38.97 o                         
   2   0   7       3606.58       3576.12        66.39 o                         
   3   0   7       7395.08       7384.86       122.04 o                         
   4   0   7       1172.83       1318.97        24.69 o                         
   5   0   7        513.01        523.69        15.30 o                         
   6   0   7        235.80        231.64        11.88 o                         
   7   0   7        907.78        895.39        23.50 o                         
   8   0   7         54.48         58.50        13.59 o                         
   9   0   7         48.03         50.34        18.10 o                         
  10   0   7        348.63        311.37        26.60 o                         
  11   0   7         83.60         93.19        24.70 o                         
 -12   1   7          0.83        -13.15        33.73 o                         
 -11   1   7        400.17        268.04        31.57 o                         
 -10   1   7          9.40          2.30        12.80 o                         
  -9   1   7         95.37        113.45        12.91 o                         
  -8   1   7        107.98        125.60        11.13 o                         
  -7   1   7         27.01         25.01         7.64 o                         
  -6   1   7       3958.80       3847.13        71.50 o                         
  -5   1   7       7375.69       7381.50       127.82 o                         
  -4   1   7       1154.23       1136.17        21.76 o                         
  -3   1   7        809.83        816.38        16.48 o                         
  -2   1   7      12883.86      12590.26       228.27 o                         
  -1   1   7       3245.24       3292.09        61.01 o                         
   0   1   7        992.79        938.39        22.35 o                         
   1   1   7        926.41        920.90        24.35 o                         
   2   1   7        887.95        902.61        19.68 o                         
   3   1   7       1750.34       2090.71        38.43 o                         
   4   1   7         20.48          7.21         7.58 o                         
   5   1   7       1328.02       1334.85        27.45 o                         
   6   1   7        744.48        746.72        21.66 o                         
   7   1   7        383.26        369.37        22.78 o                         
   8   1   7         67.44         29.93        18.48 o                         
   9   1   7         25.09         16.74        20.20 o                         
  10   1   7          0.21         11.72        30.52 o                         
  11   1   7          3.86         16.13        42.71 o                         
 -13   2   7         80.78         49.54        37.54 o                         
 -12   2   7          0.29        -28.65        28.65 o                         
 -11   2   7         15.63          6.97        24.31 o                         
 -10   2   7         62.66         45.74        17.54 o                         
  -9   2   7         91.30         89.59        14.53 o                         
  -8   2   7       3956.96       3884.30        72.61 o                         
  -7   2   7       1647.41       1686.87        35.42 o                         
  -6   2   7       2072.53       2157.90        38.94 o                         
  -5   2   7       5599.57       5905.17       102.48 o                         
  -4   2   7       2276.21       2300.25        40.91 o                         
  -3   2   7       1133.67       1156.28        25.56 o                         
  -2   2   7        150.83        141.22         6.38 o                         
  -1   2   7       3522.25       3319.43        61.66 o                         
   0   2   7        138.76        136.82        15.66 o                         
   1   2   7       1181.15       1220.42        22.84 o                         
   2   2   7         88.41         94.92         9.44 o                         
   3   2   7       4147.35       4151.15        77.82 o                         
   4   2   7         79.45         78.07         8.23 o                         
   5   2   7        182.48        168.41        10.15 o                         
   6   2   7       1175.67       1112.24        28.58 o                         
   7   2   7        542.60        477.34        22.73 o                         
   8   2   7        404.63        464.10        19.98 o                         
   9   2   7        141.19        135.75        24.31 o                         
  10   2   7         10.59         38.14        34.84 o                         
 -13   3   7         31.12         13.65        33.78 o                         
 -12   3   7          0.40         14.18        24.26 o                         
 -11   3   7        101.07        116.25        20.82 o                         
 -10   3   7          7.36         12.02        14.16 o                         
  -9   3   7        849.41        809.83        20.06 o                         
  -8   3   7        457.89        477.63        14.74 o                         
  -7   3   7        109.41        139.91         9.75 o                         
  -6   3   7        117.47        128.98         7.38 o                         
  -5   3   7       3237.67       3118.40        65.59 o                         
  -4   3   7         11.60          3.93         5.35 o                         
  -3   3   7        625.68        660.25        14.38 o                         
  -2   3   7        411.11        465.34        11.50 o                         
  -1   3   7         97.80         94.32         7.52 o                         
   0   3   7       3754.62       3819.44        75.48 o                         
   1   3   7       1323.24       1443.54        27.89 o                         
   2   3   7       1759.26       1899.79        37.79 o                         
   3   3   7        283.26        328.43        11.46 o                         
   4   3   7         40.20         23.72         9.62 o                         
   5   3   7        845.51        864.53        30.55 o                         
   6   3   7          5.72         -2.52        12.88 o                         
   7   3   7         13.12          0.66        18.98 o                         
   8   3   7          1.76        -13.33        18.11 o                         
   9   3   7        158.33        149.02        17.50 o                         
  10   3   7          0.15         41.54        27.54 o                         
 -13   4   7         74.22         77.44        44.51 o                         
 -12   4   7        220.82        220.40        35.36 o                         
 -11   4   7          7.11          0.46        14.33 o                         
 -10   4   7        296.63        339.21        13.93 o                         
  -9   4   7         50.75         56.59         8.93 o                         
  -8   4   7          1.14         10.72         7.29 o                         
  -7   4   7        349.94        309.95        10.99 o                         
  -6   4   7         25.47         15.50         5.55 o                         
  -5   4   7       2862.39       2761.57        58.36 o                         
  -4   4   7         15.98         21.37         7.22 o                         
  -3   4   7        613.56        568.49        13.90 o                         
  -2   4   7        180.79        231.01         8.25 o                         
  -1   4   7        237.21        205.35         8.82 o                         
   0   4   7       3506.00       3674.99        68.76 o                         
   1   4   7        511.54        639.30        17.35 o                         
   2   4   7         58.66         36.33         9.90 o                         
   3   4   7        169.80        178.83        11.60 o                         
   4   4   7       1173.45       1204.80        27.18 o                         
   5   4   7        253.42        243.83        14.86 o                         
   6   4   7       1028.98       1003.83        32.78 o                         
   7   4   7         92.32         89.37        19.23 o                         
   8   4   7        112.37        147.23        30.41 o                         
   9   4   7         27.26         98.96        23.75 o                         
 -13   5   7          4.60         14.04        26.38 o                         
 -12   5   7        126.74        130.40        18.56 o                         
 -11   5   7          0.24         -4.02        12.24 o                         
 -10   5   7        749.66        780.57        23.26 o                         
  -9   5   7        829.59        846.89        20.31 o                         
  -8   5   7        115.28        118.40         7.27 o                         
  -7   5   7          2.79          5.50         6.25 o                         
  -6   5   7        243.37        214.83        13.47 o                         
  -5   5   7        199.15        233.18         8.29 o                         
  -4   5   7        595.27        562.37        15.68 o                         
  -3   5   7       1023.14        863.56        19.60 o                         
  -2   5   7         43.38         77.46         6.45 o                         
  -1   5   7       1355.88       1357.36        26.63 o                         
   0   5   7         38.90         59.06        10.40 o                         
   1   5   7        179.01        167.12        10.65 o                         
   2   5   7          3.56         -5.06         9.49 o                         
   3   5   7        269.42        274.06        13.51 o                         
   4   5   7        224.52        194.20        15.73 o                         
   5   5   7        542.93        543.97        22.03 o                         
   6   5   7        131.21         92.39        17.76 o                         
   7   5   7        127.15         74.78        31.60 o                         
   8   5   7         48.16          7.25        36.64 o                         
   9   5   7        190.91         84.56        84.56 o                         
 -13   6   7         42.84         24.46        27.47 o                         
 -12   6   7        237.84        211.75        16.34 o                         
 -11   6   7         14.94         32.27        17.04 o                         
 -10   6   7         93.13         92.90        10.10 o                         
  -9   6   7          0.45          7.57         8.64 o                         
  -8   6   7          0.07          0.34         6.38 o                         
  -7   6   7        403.14        390.68        12.14 o                         
  -6   6   7        239.36        216.72         7.52 o                         
  -5   6   7        560.66        564.18        16.51 o                         
  -4   6   7        238.34        261.40        13.14 o                         
  -3   6   7        205.69        236.33         8.51 o                         
  -2   6   7         11.26         31.56         7.74 o                         
  -1   6   7        128.85        141.23         9.63 o                         
   0   6   7        291.86        312.50        12.61 o                         
   1   6   7          7.43          5.01        10.22 o                         
   2   6   7        153.30        146.39        12.18 o                         
   3   6   7        324.14        342.89        17.25 o                         
   4   6   7        508.51        500.71        22.78 o                         
   5   6   7        408.11        411.81        25.78 o                         
   6   6   7        290.72        287.48        24.21 o                         
   7   6   7        476.34        448.88        44.75 o                         
   8   6   7         15.74          8.33        30.17 o                         
 -13   7   7        643.87        622.03        45.88 o                         
 -12   7   7         12.75         -1.19        22.99 o                         
 -11   7   7        106.01        144.29        28.76 o                         
 -10   7   7        314.95        302.17        19.43 o                         
  -9   7   7         48.87         35.40        21.52 o                         
  -8   7   7          5.74         10.85        10.60 o                         
  -7   7   7        155.83        182.00        14.91 o                         
  -6   7   7        292.22        301.67        10.22 o                         
  -5   7   7        374.96        386.19        12.62 o                         
  -4   7   7        135.90        139.44         9.33 o                         
  -3   7   7        217.64        244.46         8.61 o                         
  -2   7   7       1240.41       1278.70        36.87 o                         
  -1   7   7         83.93         75.31         9.71 o                         
   0   7   7        238.45        235.37        12.96 o                         
   1   7   7          1.44         -7.30        11.81 o                         
   2   7   7        495.14        508.91        20.27 o                         
   3   7   7        613.08        641.77        25.69 o                         
   4   7   7          2.42         -6.75        18.22 o                         
   5   7   7         74.99         81.70        25.38 o                         
   6   7   7          1.42          1.41        31.35 o                         
   7   7   7         43.43         25.51        31.57 o                         
 -13   8   7        224.81        219.85        35.65 o                         
 -12   8   7         42.82        113.79        63.68 o                         
 -11   8   7         48.78         87.98        29.09 o                         
 -10   8   7         45.60         65.86        16.96 o                         
  -9   8   7          3.32         -6.22        14.00 o                         
  -8   8   7         83.30         92.50        12.33 o                         
  -7   8   7        168.26        161.30        13.36 o                         
  -6   8   7        674.65        661.72        19.31 o                         
  -5   8   7         31.36         43.69         8.20 o                         
  -4   8   7        151.81        172.77        10.95 o                         
  -3   8   7         87.29         89.56         8.04 o                         
  -2   8   7        663.30        715.29        20.99 o                         
  -1   8   7        180.74        181.85        14.07 o                         
   0   8   7       2127.17       2040.55        52.87 o                         
   1   8   7          0.31         -3.82        16.08 o                         
   2   8   7         63.93         33.65        19.24 o                         
   3   8   7         70.97        108.76        22.70 o                         
   4   8   7         85.50         85.03        33.79 o                         
   5   8   7        184.20        193.91        32.92 o                         
   6   8   7         57.95         57.06        37.39 o                         
 -13   9   7        243.59        337.61        40.34 o                         
 -12   9   7        156.27        157.09        22.27 o                         
 -11   9   7        741.75        793.34        54.21 o                         
 -10   9   7        197.55        201.88        19.48 o                         
  -9   9   7         19.20         30.50        12.56 o                         
  -8   9   7        668.10        669.46        28.45 o                         
  -7   9   7        235.95        232.60        10.73 o                         
  -6   9   7          7.45         20.17         7.54 o                         
  -5   9   7        971.65        905.50        29.24 o                         
  -4   9   7       2179.08       2177.53        49.43 o                         
  -3   9   7        792.53        824.55        22.52 o                         
  -2   9   7        657.84        719.97        20.74 o                         
  -1   9   7        153.96        198.51        24.30 o                         
   0   9   7       3345.97       3427.76        76.88 o                         
   1   9   7          3.06        -22.28        22.28 o                         
   2   9   7        197.39        205.30        26.45 o                         
   3   9   7         93.17        130.96        33.25 o                         
   4   9   7          7.17         22.79        30.08 o                         
   5   9   7         54.65         66.74        33.74 o                         
 -12  10   7        317.97        360.29        33.74 o                         
 -11  10   7         10.28         30.56        15.93 o                         
 -10  10   7         96.37        138.45        21.45 o                         
  -9  10   7         18.64          9.98        14.72 o                         
  -8  10   7        581.04        616.13        29.93 o                         
  -7  10   7         82.89         82.75        10.40 o                         
  -6  10   7          0.42         -9.44         9.44 o                         
  -5  10   7        725.97        761.64        23.90 o                         
  -4  10   7       1550.96       1461.73        44.81 o                         
  -3  10   7       1646.29       1572.66        41.13 o                         
  -2  10   7        147.83        142.25        15.90 o                         
  -1  10   7         67.77         89.12        19.83 o                         
   0  10   7          9.91          3.77        21.70 o                         
   1  10   7         55.34         42.45        23.52 o                         
   2  10   7        162.35        163.43        30.10 o                         
   3  10   7          1.29         26.95        30.59 o                         
   4  10   7          0.09         -6.04        32.39 o                         
 -12  11   7        358.67        247.41        64.73 o                         
 -11  11   7        144.78        169.73        18.64 o                         
 -10  11   7        343.11        363.04        30.38 o                         
  -9  11   7          8.26         12.33        23.42 o                         
  -8  11   7          2.15        -12.53        18.71 o                         
  -7  11   7        325.25        312.27        11.75 o                         
  -6  11   7          0.49         -1.63        13.81 o                         
  -5  11   7        192.43        163.29        15.61 o                         
  -4  11   7        180.54        181.76        20.81 o                         
  -3  11   7         20.53         27.54        11.50 o                         
  -2  11   7         16.28         21.56        20.83 o                         
  -1  11   7          0.64         -0.95        19.63 o                         
   0  11   7         74.29         82.76        26.80 o                         
   1  11   7        389.82        436.47        33.68 o                         
   2  11   7         32.34         -2.31        31.64 o                         
   3  11   7        194.05        255.81        37.69 o                         
 -11  12   7         32.32          7.76        34.05 o                         
 -10  12   7          0.07         -1.17        20.93 o                         
  -9  12   7         54.86         97.54        23.22 o                         
  -8  12   7          1.93        -31.23        31.23 o                         
  -7  12   7         11.57         -1.29        11.66 o                         
  -6  12   7        282.94        335.49        18.20 o                         
  -5  12   7        245.26        270.84        21.33 o                         
  -4  12   7         42.53         -9.50        19.85 o                         
  -3  12   7        242.01        202.58        20.29 o                         
  -2  12   7          0.31         17.06        24.77 o                         
  -1  12   7          0.02         37.87        27.89 o                         
   0  12   7         22.91         53.46        40.55 o                         
   1  12   7         30.31        -29.20        31.19 o                         
 -10  13   7         73.74         65.11        42.20 o                         
  -9  13   7         11.33          9.39        35.15 o                         
  -8  13   7          7.06         43.33        28.90 o                         
  -7  13   7         16.72         19.42        17.82 o                         
  -6  13   7        308.10        350.90        26.41 o                         
  -5  13   7         45.79         12.01        21.33 o                         
  -4  13   7         64.36         74.90        25.50 o                         
  -3  13   7         73.31         61.03        27.39 o                         
  -2  13   7         44.25         28.73        30.78 o                         
  -1  13   7          0.03         -4.15        32.98 o                         
  -8  14   7         25.89         33.26        50.64 o                         
  -7  14   7         41.72         41.98        23.67 o                         
  -6  14   7         22.22         38.16        41.23 o                         
  -5  14   7          1.76         25.16        32.25 o                         
  -4  14   7        102.99        120.06        32.03 o                         
  -3  14   7        142.22        140.97        35.50 o                         
   4 -15   8        126.89        164.23        35.43 o                         
   5 -15   8        200.45        198.51        33.56 o                         
   6 -15   8         26.77         30.75        37.89 o                         
   7 -15   8         57.15         38.98        32.57 o                         
   1 -14   8         67.47         65.34        30.05 o                         
   2 -14   8         64.37         65.63        29.38 o                         
   3 -14   8        262.60        278.72        31.13 o                         
   4 -14   8         89.15         60.65        26.38 o                         
   5 -14   8          0.05          9.17        25.30 o                         
   6 -14   8         38.62         10.28        25.69 o                         
   7 -14   8        127.92        172.64        22.59 o                         
   8 -14   8         11.38        -18.72        24.64 o                         
   9 -14   8          0.09          2.05        16.36 o                         
  -1 -13   8         36.22          2.60        32.38 o                         
   0 -13   8         81.89         73.74        28.55 o                         
   1 -13   8          5.72         -5.86        25.17 o                         
   2 -13   8        195.20        200.34        22.01 o                         
   3 -13   8        121.13        118.06        18.05 o                         
   4 -13   8        239.67        260.08        27.62 o                         
   5 -13   8         68.79         64.73        21.21 o                         
   6 -13   8        128.31        150.48        20.48 o                         
   7 -13   8         15.75         -2.60        17.61 o                         
   8 -13   8         46.53         30.42        16.54 o                         
   9 -13   8          9.28         -7.11        12.72 o                         
  10 -13   8         37.30         27.13        35.22 o                         
  11 -13   8         12.95        -13.93        57.15 o                         
  -3 -12   8         18.37         14.99        36.52 o                         
  -2 -12   8         21.27         44.00        32.90 o                         
  -1 -12   8         18.55         14.59        26.10 o                         
   0 -12   8         60.13         74.26        24.87 o                         
   1 -12   8         13.57         18.46        20.72 o                         
   2 -12   8          1.06         45.71        18.89 o                         
   3 -12   8         83.29         80.79        15.67 o                         
   4 -12   8         15.65         21.65        18.71 o                         
   5 -12   8         35.26         28.99        17.80 o                         
   6 -12   8         26.07          9.52        15.92 o                         
   7 -12   8        191.56        200.38        16.67 o                         
   8 -12   8          2.27        -10.73        13.39 o                         
   9 -12   8         23.95         36.51        11.32 o                         
  10 -12   8         89.38         67.44        20.63 o                         
  11 -12   8         49.09         23.05        33.94 o                         
  -4 -11   8         53.97         55.24        36.52 o                         
  -3 -11   8         41.63        109.78        30.69 o                         
  -2 -11   8        473.40        464.94        38.65 o                         
  -1 -11   8        104.88        118.52        25.76 o                         
   0 -11   8        197.63        212.23        21.18 o                         
   1 -11   8        298.93        336.12        20.29 o                         
   2 -11   8         70.64         80.65        17.61 o                         
   3 -11   8        102.52         99.38        13.88 o                         
   4 -11   8         64.84         57.83         9.95 o                         
   5 -11   8        310.30        312.92        18.06 o                         
   6 -11   8        170.56        128.08        14.54 o                         
   7 -11   8         47.04         68.20        13.39 o                         
   8 -11   8        202.22        175.78        13.73 o                         
   9 -11   8         63.52         76.45        11.29 o                         
  10 -11   8         14.93        -19.63        19.63 o                         
  11 -11   8         70.42         76.24        27.48 o                         
  12 -11   8         15.55        -43.21        43.21 o                         
  -5 -10   8         22.72         41.90        31.24 o                         
  -4 -10   8        110.29         69.83        27.36 o                         
  -3 -10   8        239.00        260.43        29.26 o                         
  -2 -10   8        445.46        394.52        25.57 o                         
  -1 -10   8         36.28         44.06        19.14 o                         
   0 -10   8          5.18         -8.61        26.23 o                         
   1 -10   8         76.37         98.88        15.08 o                         
   2 -10   8        470.66        443.54        17.76 o                         
   3 -10   8         15.16          7.29        11.20 o                         
   4 -10   8         33.74         31.50         9.11 o                         
   5 -10   8       2179.80       2098.56        49.75 o                         
   6 -10   8        388.43        395.80        15.34 o                         
   7 -10   8         16.96         19.04        10.58 o                         
   8 -10   8        505.01        509.16        16.76 o                         
   9 -10   8         42.56         43.55        10.66 o                         
  10 -10   8         23.90         24.11        12.99 o                         
  11 -10   8         31.07         11.30        45.46 o                         
  12 -10   8          3.18        -39.59        86.34 o                         
  -6  -9   8         45.05        -11.76        47.93 o                         
  -5  -9   8        111.23        128.60        27.12 o                         
  -4  -9   8          0.03        -22.15        22.15 o                         
  -3  -9   8          0.45         12.07        20.38 o                         
  -2  -9   8          7.46        -17.41        23.06 o                         
  -1  -9   8         55.83         48.34        16.74 o                         
   0  -9   8        187.35        168.18        15.06 o                         
   1  -9   8        781.17        807.85        22.00 o                         
   2  -9   8       1035.64        983.13        24.76 o                         
   3  -9   8        110.65        105.81        10.51 o                         
   4  -9   8        100.72        104.97         8.50 o                         
   5  -9   8       2600.17       2628.63        55.49 o                         
   6  -9   8       5959.76       5817.44       115.08 o                         
   7  -9   8        306.72        300.15        12.65 o                         
   8  -9   8        754.09        711.41        19.23 o                         
   9  -9   8       1158.01       1189.01        31.78 o                         
  10  -9   8         84.86         63.07        12.52 o                         
  11  -9   8          9.07         -0.03        12.18 o                         
  12  -9   8          0.14        -17.12        17.12 o                         
  -7  -8   8          2.75         -2.09        32.75 o                         
  -6  -8   8         23.86        -23.55        26.86 o                         
  -5  -8   8         25.98         38.69        22.74 o                         
  -4  -8   8        516.90        504.96        26.15 o                         
  -3  -8   8        450.63        419.01        23.10 o                         
  -2  -8   8         87.54         96.24        16.38 o                         
  -1  -8   8        750.75        680.33        21.00 o                         
   0  -8   8         56.95         82.92        15.83 o                         
   1  -8   8        125.79        117.38        10.46 o                         
   2  -8   8          2.02         -4.83         8.39 o                         
   3  -8   8        104.94         83.38        10.92 o                         
   4  -8   8        562.08        556.69        15.49 o                         
   5  -8   8        258.96        236.54        13.09 o                         
   6  -8   8       3179.05       3065.01        63.48 o                         
   7  -8   8        497.78        477.95        15.23 o                         
   8  -8   8         50.95         42.57        10.31 o                         
   9  -8   8          8.02         -7.68        10.33 o                         
  10  -8   8         36.82         19.00        13.41 o                         
  11  -8   8         47.36         35.49        17.49 o                         
  12  -8   8          9.49         11.33        18.16 o                         
  13  -8   8         43.11        -12.49        84.77 o                         
  -8  -7   8          1.32         29.56        40.44 o                         
  -7  -7   8          4.86         36.20        28.50 o                         
  -6  -7   8         17.96         15.32        22.76 o                         
  -5  -7   8          1.62         19.19        21.51 o                         
  -4  -7   8        464.44        475.95        23.24 o                         
  -3  -7   8        395.09        373.61        22.04 o                         
  -2  -7   8        319.12        317.19        15.30 o                         
  -1  -7   8          0.05         11.93        10.43 o                         
   0  -7   8        441.36        494.53        15.01 o                         
   1  -7   8         25.32         26.25         8.44 o                         
   2  -7   8        231.00        235.46         9.91 o                         
   3  -7   8        942.82        912.79        20.26 o                         
   4  -7   8        122.25        144.24         7.47 o                         
   5  -7   8        717.13        661.43        16.56 o                         
   6  -7   8         85.71         93.61        10.03 o                         
   7  -7   8          0.74         -4.90         8.68 o                         
   8  -7   8       1563.96       1505.33        32.77 o                         
   9  -7   8        465.54        458.79        16.76 o                         
  10  -7   8         20.50          2.99        11.23 o                         
  11  -7   8         32.51          9.02        16.71 o                         
  12  -7   8        476.49        471.89        40.42 o                         
  13  -7   8        137.40         85.45        43.85 o                         
  -9  -6   8         50.87        139.97        34.12 o                         
  -8  -6   8        245.10        279.71        40.08 o                         
  -7  -6   8        190.27        152.86        20.46 o                         
  -6  -6   8       1221.69       1206.55        39.67 o                         
  -5  -6   8        173.41        195.47        18.22 o                         
  -4  -6   8        349.98        345.47        19.41 o                         
  -3  -6   8        507.46        555.80        17.22 o                         
  -2  -6   8       1213.78       1166.67        29.63 o                         
  -1  -6   8        332.19        366.01        12.20 o                         
   0  -6   8         83.67         97.61         8.24 o                         
   1  -6   8       1827.18       1884.04        32.98 o                         
   2  -6   8        344.98        406.14        10.75 o                         
   3  -6   8        627.30        644.02        16.34 o                         
   4  -6   8         22.84         30.92         5.70 o                         
   5  -6   8         18.82         17.54         5.37 o                         
   6  -6   8        934.98        921.67        21.63 o                         
   7  -6   8         83.07         68.35         9.40 o                         
   8  -6   8        136.41        121.79        10.64 o                         
   9  -6   8       2231.99       2113.67        46.30 o                         
  10  -6   8          0.06          9.81        14.91 o                         
  11  -6   8        212.32        214.16        24.42 o                         
  12  -6   8        449.82        464.33        27.03 o                         
  13  -6   8          1.79        -12.38        58.10 o                         
  -9  -5   8        420.33        468.06        33.74 o                         
  -8  -5   8         30.89         37.20        26.50 o                         
  -7  -5   8        356.41        396.47        26.45 o                         
  -6  -5   8        268.82        232.79        18.37 o                         
  -5  -5   8         22.68         24.32        14.13 o                         
  -4  -5   8       1188.65       1193.67        28.79 o                         
  -3  -5   8         50.18         52.92        10.23 o                         
  -2  -5   8       1071.75       1141.49        23.70 o                         
  -1  -5   8          8.48         17.74         8.01 o                         
   0  -5   8       1015.95       1011.59        19.73 o                         
   1  -5   8       1691.65       1656.49        30.21 o                         
   2  -5   8        713.04        709.96        16.93 o                         
   3  -5   8          3.12         -0.08         5.42 o                         
   4  -5   8       1537.75       1599.20        29.07 o                         
   5  -5   8        221.18        249.35         8.29 o                         
   6  -5   8        489.54        462.14        11.36 o                         
   7  -5   8       1588.04       1549.96        32.66 o                         
   8  -5   8        874.77        839.35        23.30 o                         
   9  -5   8         68.02         74.24        21.51 o                         
  10  -5   8         65.13         41.39        17.08 o                         
  11  -5   8        283.72        323.56        23.12 o                         
  12  -5   8          8.44         24.99        24.37 o                         
  13  -5   8          3.06        121.95        87.91 o                         
 -10  -4   8         27.60         50.02        31.99 o                         
  -9  -4   8         78.95         59.87        26.22 o                         
  -8  -4   8        550.97        518.94        29.03 o                         
  -7  -4   8         84.17         68.01        21.18 o                         
  -6  -4   8        209.72        220.06        17.89 o                         
  -5  -4   8        921.46        941.84        24.13 o                         
  -4  -4   8        918.32        887.24        22.36 o                         
  -3  -4   8       1773.36       1728.21        32.37 o                         
  -2  -4   8        108.69        139.51         9.33 o                         
  -1  -4   8        147.25        164.29         8.03 o                         
   0  -4   8       5980.27       5464.99        87.40 o                         
   1  -4   8        211.66        207.04        11.16 o                         
   2  -4   8         75.16         75.82         9.13 o                         
   3  -4   8        274.30        303.31         8.77 o                         
   4  -4   8      12175.61      12587.42       198.08 o                         
   5  -4   8        185.11        231.02         7.65 o                         
   6  -4   8        324.64        261.67        10.42 o                         
   7  -4   8         78.50         71.90         8.35 o                         
   8  -4   8        293.91        268.06        10.43 o                         
   9  -4   8          8.19         -7.23        14.44 o                         
  10  -4   8         66.28         65.81        19.85 o                         
  11  -4   8         94.27        105.12        21.31 o                         
  12  -4   8          2.27          8.15        24.49 o                         
 -10  -3   8        946.19       1068.74        54.45 o                         
  -9  -3   8         59.55         34.99        22.72 o                         
  -8  -3   8         65.21         76.00        20.70 o                         
  -7  -3   8        204.32        233.72        17.16 o                         
  -6  -3   8          3.74         -8.00        10.45 o                         
  -5  -3   8        371.12        367.85        12.80 o                         
  -4  -3   8         12.62         -2.78         8.25 o                         
  -3  -3   8       1763.55       1651.15        30.79 o                         
  -2  -3   8       5445.81       5594.92        93.37 o                         
  -1  -3   8       6060.66       6020.29       105.07 o                         
   0  -3   8        106.45        134.04         6.40 o                         
   1  -3   8       7307.06       7288.39       133.48 o                         
   2  -3   8         14.50         25.61         5.84 o                         
   3  -3   8       9639.75       9731.43       160.36 o                         
   4  -3   8      13432.00      13791.61       226.56 o                         
   5  -3   8        265.27        330.71         9.18 o                         
   6  -3   8       1292.17       1260.21        27.41 o                         
   7  -3   8        501.36        496.62        15.18 o                         
   8  -3   8        351.50        331.71        14.73 o                         
   9  -3   8         63.00         99.52        17.86 o                         
  10  -3   8        409.87        434.41        20.19 o                         
  11  -3   8         99.36        104.81        13.15 o                         
  12  -3   8         21.67         96.81        35.09 o                         
 -11  -2   8        434.38        405.96        37.70 o                         
 -10  -2   8        325.25        382.14        40.88 o                         
  -9  -2   8        271.84        253.25        21.06 o                         
  -8  -2   8        407.68        404.26        21.84 o                         
  -7  -2   8        384.73        435.08        17.47 o                         
  -6  -2   8        208.82        189.15        10.61 o                         
  -5  -2   8       2253.23       2365.09        43.53 o                         
  -4  -2   8         16.10         12.66         7.06 o                         
  -3  -2   8          3.75          8.50         6.21 o                         
  -2  -2   8        855.17        815.82        16.83 o                         
  -1  -2   8         97.62        107.57         7.72 o                         
   0  -2   8       1128.30       1234.69        26.83 o                         
   1  -2   8        458.66        508.86        12.91 o                         
   2  -2   8        396.17        436.69        11.84 o                         
   3  -2   8       5773.35       5619.92        97.94 o                         
   4  -2   8        158.52        174.58         9.71 o                         
   5  -2   8        144.48        200.28         9.03 o                         
   6  -2   8        296.66        273.07        11.78 o                         
   7  -2   8         72.44         88.89        10.15 o                         
   8  -2   8          8.46          3.78        11.09 o                         
   9  -2   8        414.55        374.64        18.17 o                         
  10  -2   8        610.27        715.99        28.49 o                         
  11  -2   8          4.86         14.59        19.60 o                         
  12  -2   8         30.60         57.84        28.30 o                         
 -11  -1   8         25.63         37.02        24.28 o                         
 -10  -1   8         73.28         46.69        21.36 o                         
  -9  -1   8         26.56         38.57        18.20 o                         
  -8  -1   8         30.13         19.67        12.72 o                         
  -7  -1   8        222.71        251.78        13.50 o                         
  -6  -1   8         16.14         17.41         7.73 o                         
  -5  -1   8        685.00        712.04        15.32 o                         
  -4  -1   8       3252.53       3218.70        54.72 o                         
  -3  -1   8        161.44        163.06         8.63 o                         
  -2  -1   8       1798.94       1812.05        33.48 o                         
  -1  -1   8        636.82        611.36        16.17 o                         
   0  -1   8        100.25        124.12         6.82 o                         
   1  -1   8       1646.54       1679.63        32.67 o                         
   2  -1   8          0.04         -2.05         5.54 o                         
   3  -1   8          1.28          5.79         5.73 o                         
   4  -1   8        170.68        183.74         6.70 o                         
   5  -1   8        635.48        600.39        15.41 o                         
   6  -1   8         48.52         45.10         9.46 o                         
   7  -1   8        202.42        240.19        12.82 o                         
   8  -1   8         55.54         54.34        13.18 o                         
   9  -1   8        174.31        182.97        16.64 o                         
  10  -1   8       1116.18       1141.45        35.17 o                         
  11  -1   8         12.61          8.43        21.75 o                         
  12  -1   8         55.06        122.30        38.48 o                         
 -12   0   8         90.93        106.65        26.57 o                         
 -11   0   8        522.02        542.62        25.65 o                         
 -10   0   8          1.65        -20.89        20.89 o                         
  -9   0   8        152.00        150.09        15.04 o                         
  -8   0   8        243.59        264.50        17.55 o                         
  -7   0   8         10.08          6.29         9.60 o                         
  -6   0   8        782.36        752.00        18.26 o                         
  -5   0   8        368.96        354.22         9.55 o                         
  -4   0   8        472.56        451.62        11.16 o                         
  -3   0   8          3.04          6.38         5.46 o                         
  -2   0   8       2101.36       2070.62        39.67 o                         
  -1   0   8       3155.65       3088.26        65.31 o                         
   0   0   8       4550.10       4223.91        82.84 o                         
   1   0   8         47.77         26.00         6.38 o                         
   2   0   8       1020.72        900.79        18.58 o                         
   3   0   8         62.39         93.39         5.83 o                         
   4   0   8        523.84        495.17        14.53 o                         
   5   0   8        514.47        492.81        23.89 o                         
   6   0   8        310.94        307.38        13.61 o                         
   7   0   8       3156.95       3022.15        68.10 o                         
   8   0   8        117.10        149.66        17.92 o                         
   9   0   8        424.74        435.62        22.43 o                         
  10   0   8        244.70        267.11        24.69 o                         
  11   0   8        141.35        142.40        34.93 o                         
 -12   1   8          2.04        -21.44        34.90 o                         
 -11   1   8         47.32         49.38        26.51 o                         
 -10   1   8         15.14         15.56        14.02 o                         
  -9   1   8          1.70         10.07        12.40 o                         
  -8   1   8       1143.47       1154.42        32.72 o                         
  -7   1   8        823.64        807.57        24.64 o                         
  -6   1   8        106.64        127.53         8.15 o                         
  -5   1   8        275.41        242.99        12.13 o                         
  -4   1   8       1098.65       1052.42        19.85 o                         
  -3   1   8       1300.10       1340.84        24.16 o                         
  -2   1   8       2045.43       2236.69        45.35 o                         
  -1   1   8       1632.03       1653.96        32.34 o                         
   0   1   8       3959.48       3782.27        74.38 o                         
   1   1   8       1115.65       1186.26        24.96 o                         
   2   1   8       4554.02       4543.58        84.42 o                         
   3   1   8       1343.53       1427.07        26.69 o                         
   4   1   8        182.84        153.64         9.54 o                         
   5   1   8        252.51        255.74        10.43 o                         
   6   1   8          6.39         10.99        11.10 o                         
   7   1   8         22.60         11.70        14.76 o                         
   8   1   8        276.61        314.76        27.07 o                         
   9   1   8         39.85         15.35        21.49 o                         
  10   1   8         13.20         19.41        25.56 o                         
  11   1   8          1.34        -11.98        46.18 o                         
 -12   2   8         45.54         23.35        28.18 o                         
 -11   2   8        311.38        291.82        29.69 o                         
 -10   2   8         22.75          2.51        18.27 o                         
  -9   2   8       1923.14       1959.52        50.01 o                         
  -8   2   8        215.95        199.60        10.75 o                         
  -7   2   8        852.39        830.11        18.91 o                         
  -6   2   8        228.87        231.33         7.72 o                         
  -5   2   8       1021.01        937.35        19.02 o                         
  -4   2   8       1785.49       1794.35        32.74 o                         
  -3   2   8        609.85        548.78        13.14 o                         
  -2   2   8       1569.75       1476.94        29.08 o                         
  -1   2   8        189.80        175.04         8.05 o                         
   0   2   8         17.64         -3.30         7.19 o                         
   1   2   8       2802.81       3146.59        53.68 o                         
   2   2   8        541.41        587.89        14.99 o                         
   3   2   8       3953.74       4278.68        80.39 o                         
   4   2   8       1353.96       1223.29        26.03 o                         
   5   2   8         87.75         78.86         9.63 o                         
   6   2   8        102.40        112.05        11.94 o                         
   7   2   8         89.61         58.59        14.80 o                         
   8   2   8        607.68        589.51        38.93 o                         
   9   2   8        130.10        114.58        27.31 o                         
  10   2   8         10.10         10.19        37.82 o                         
 -13   3   8          0.00        -20.71        39.99 o                         
 -12   3   8         68.24        107.14        33.02 o                         
 -11   3   8        422.34        457.19        45.71 o                         
 -10   3   8         13.69         23.22        14.92 o                         
  -9   3   8        591.43        581.46        16.99 o                         
  -8   3   8        615.27        646.09        19.34 o                         
  -7   3   8         14.28         23.35         7.58 o                         
  -6   3   8       1200.19       1176.88        27.70 o                         
  -5   3   8       2961.56       3229.38        68.59 o                         
  -4   3   8        533.39        512.26        13.05 o                         
  -3   3   8        296.53        315.11         8.84 o                         
  -2   3   8        289.43        268.72         9.10 o                         
  -1   3   8         71.18        124.07         8.09 o                         
   0   3   8         99.53        132.88        13.26 o                         
   1   3   8       2983.64       3371.38        60.34 o                         
   2   3   8        277.67        261.75        11.58 o                         
   3   3   8       1366.34       1448.13        29.47 o                         
   4   3   8        157.62        178.23        12.51 o                         
   5   3   8          3.89          2.72        12.07 o                         
   6   3   8        562.41        511.56        20.41 o                         
   7   3   8         42.31        -14.63        20.10 o                         
   8   3   8        509.77        503.19        30.03 o                         
   9   3   8        127.67        164.58        34.55 o                         
  10   3   8        123.60        138.04        42.16 o                         
 -13   4   8        221.69        233.87        40.29 o                         
 -12   4   8        237.74        197.67        26.76 o                         
 -11   4   8        151.30        176.11        15.77 o                         
 -10   4   8         14.46         16.91        12.38 o                         
  -9   4   8        100.74         93.61         9.68 o                         
  -8   4   8        411.19        420.72        13.71 o                         
  -7   4   8         17.37         18.92         7.75 o                         
  -6   4   8          2.35         -0.27         6.77 o                         
  -5   4   8       2381.85       2349.41        50.50 o                         
  -4   4   8       2006.13       2170.90        46.85 o                         
  -3   4   8         69.13         77.73         5.89 o                         
  -2   4   8        134.75        113.82         6.81 o                         
  -1   4   8         44.01         49.77         7.20 o                         
   0   4   8       1307.99       1376.90        28.56 o                         
   1   4   8        224.77        203.95        11.20 o                         
   2   4   8        103.03         85.25         9.65 o                         
   3   4   8          0.25          1.37        10.33 o                         
   4   4   8        670.77        691.47        21.62 o                         
   5   4   8         59.80         62.61        15.21 o                         
   6   4   8         40.81         15.48        16.79 o                         
   7   4   8         12.23          1.49        18.63 o                         
   8   4   8        479.10        458.17        42.84 o                         
   9   4   8          2.90         44.78        49.40 o                         
 -13   5   8        139.26         94.52        25.90 o                         
 -12   5   8         19.81        -14.20        14.20 o                         
 -11   5   8          8.87         12.18        13.67 o                         
 -10   5   8         13.41         22.78        10.92 o                         
  -9   5   8         12.39          2.84         8.66 o                         
  -8   5   8         19.69         23.70         8.00 o                         
  -7   5   8        126.60        151.39         9.61 o                         
  -6   5   8       5314.32       5222.80       108.74 o                         
  -5   5   8        151.68        138.26         7.41 o                         
  -4   5   8          8.71         16.64        10.00 o                         
  -3   5   8        401.23        426.83        10.70 o                         
  -2   5   8         66.96         77.17         7.53 o                         
  -1   5   8        856.08        944.83        20.81 o                         
   0   5   8         87.27        121.24         9.20 o                         
   1   5   8          0.93         -8.42         8.92 o                         
   2   5   8        701.01        710.69        21.15 o                         
   3   5   8         37.41         34.94        13.86 o                         
   4   5   8        114.88        106.68        17.14 o                         
   5   5   8        992.41        921.46        35.49 o                         
   6   5   8       1656.49       1519.82        50.36 o                         
   7   5   8         23.01          4.14        23.69 o                         
   8   5   8          2.79        -39.90        39.90 o                         
 -13   6   8          2.77        -26.51        35.97 o                         
 -12   6   8         12.22         26.31        11.10 o                         
 -11   6   8        263.25        280.79        13.33 o                         
 -10   6   8        117.85        125.82        13.79 o                         
  -9   6   8         94.78         84.41         6.55 o                         
  -8   6   8          2.64         -3.21         5.71 o                         
  -7   6   8        139.55        152.84         7.28 o                         
  -6   6   8        305.24        327.00        11.38 o                         
  -5   6   8          1.62          3.14         7.69 o                         
  -4   6   8        449.55        462.70        15.22 o                         
  -3   6   8        521.67        555.96        13.80 o                         
  -2   6   8       2989.71       2969.83        59.78 o                         
  -1   6   8         16.54         21.85         8.14 o                         
   0   6   8        635.74        650.23        18.62 o                         
   1   6   8         83.22         82.50        12.21 o                         
   2   6   8        557.09        549.69        20.50 o                         
   3   6   8         92.80        124.09        16.32 o                         
   4   6   8        552.04        475.95        24.11 o                         
   5   6   8         10.80        -10.03        19.50 o                         
   6   6   8        731.21        691.85        35.76 o                         
   7   6   8        247.86        222.67        58.14 o                         
   8   6   8          0.04         -7.05        42.55 o                         
 -13   7   8         29.68         11.96        41.00 o                         
 -12   7   8        216.07        231.05        39.31 o                         
 -11   7   8        126.42        120.88        28.65 o                         
 -10   7   8        910.60        917.46        33.54 o                         
  -9   7   8        122.83        165.29        15.42 o                         
  -8   7   8        675.02        626.24        21.25 o                         
  -7   7   8         16.34         20.46         4.93 o                         
  -6   7   8         32.70         22.61         9.03 o                         
  -5   7   8         12.98          0.78         8.89 o                         
  -4   7   8        932.04        919.27        27.59 o                         
  -3   7   8        364.85        385.05        14.46 o                         
  -2   7   8         39.13         45.74         9.38 o                         
  -1   7   8          2.58         13.63         9.94 o                         
   0   7   8        739.62        763.51        20.79 o                         
   1   7   8        813.79        825.84        24.28 o                         
   2   7   8        142.98        104.19        16.25 o                         
   3   7   8        410.54        487.89        36.79 o                         
   4   7   8         89.47         85.12        22.07 o                         
   5   7   8         76.82         69.08        24.63 o                         
   6   7   8         16.95         38.01        35.07 o                         
   7   7   8         10.57         10.28       120.33 o                         
 -13   8   8         10.84         24.07        34.98 o                         
 -12   8   8        349.96        423.69        57.13 o                         
 -11   8   8        338.17        360.67        36.09 o                         
 -10   8   8          9.50         23.88        15.89 o                         
  -9   8   8          5.08         -3.81        17.94 o                         
  -8   8   8          0.72         -0.15        13.51 o                         
  -7   8   8        129.20        132.82         7.50 o                         
  -6   8   8       1594.26       1583.30        36.04 o                         
  -5   8   8         62.77         78.99         9.28 o                         
  -4   8   8         94.29        101.47        10.51 o                         
  -3   8   8          8.86          9.76         7.85 o                         
  -2   8   8         15.31         12.32        10.97 o                         
  -1   8   8        575.31        569.45        18.75 o                         
   0   8   8        772.27        739.98        24.27 o                         
   1   8   8         34.75         37.37        17.22 o                         
   2   8   8         76.81         89.33        20.51 o                         
   3   8   8         16.87         52.32        21.50 o                         
   4   8   8         85.06         64.46        27.90 o                         
   5   8   8         39.59        -16.53        30.63 o                         
   6   8   8          7.54         24.84        41.77 o                         
 -13   9   8         27.10         39.87        57.59 o                         
 -12   9   8         52.22         32.30        23.67 o                         
 -11   9   8        453.04        436.69        24.96 o                         
 -10   9   8        153.98        173.69        23.71 o                         
  -9   9   8        462.11        494.06        37.98 o                         
  -8   9   8         86.42         98.75        15.41 o                         
  -7   9   8         21.46         29.94         7.79 o                         
  -6   9   8         47.73         24.88        11.78 o                         
  -5   9   8          4.94         17.18        10.21 o                         
  -4   9   8       2075.57       1990.19        48.44 o                         
  -3   9   8        510.07        554.93        16.83 o                         
  -2   9   8          6.78         -5.12        13.11 o                         
  -1   9   8        290.21        307.58        17.48 o                         
   0   9   8        859.25        846.22        29.61 o                         
   1   9   8          0.20        -11.47        19.09 o                         
   2   9   8        448.67        447.31        32.74 o                         
   3   9   8        174.40        190.15        36.80 o                         
   4   9   8          0.00        -20.23        29.35 o                         
   5   9   8         74.60         79.97        34.91 o                         
 -12  10   8          0.66        -12.27        29.47 o                         
 -11  10   8         57.22         65.97        19.55 o                         
 -10  10   8          0.03        -34.30        40.06 o
[truncated: 551,046 more chars]
