# Supplementary material for: The influence of the axial group on the crystal structures of boron sub­phthalo­cy­an­ines
Source: Acta Crystallogr C Struct Chem. 2024 Sep 4;80(Pt 10):658–80. doi: 10.1107/S2053229624006934 (PMC11451016; doi:10.1107/S2053229624006934)
Supplement: Supplementary file 17 [file c-80-00658-d23112_a_tw_sqsup17.hkl]

data_d23112_a_tw_sq                                                             
_shelx_title ' d23112_a.res in C2/c'                                            
_shelx_refln_list_code          4                                               
_shelx_F_calc_maximum     1434.08                                               
_exptl_crystal_F_000      6432.00                                               
_reflns_d_resolution_high  0.8417                                               
                                                                                
loop_                                                                           
 _space_group_symop_operation_xyz                                               
 'x, y, z'                                                                      
 '-x, y, -z+1/2'                                                                
 'x+1/2, y+1/2, z'                                                              
 '-x+1/2, y+1/2, -z+1/2'                                                        
 '-x, -y, -z'                                                                   
 'x, -y, z-1/2'                                                                 
 '-x+1/2, -y+1/2, -z'                                                           
 'x+1/2, -y+1/2, z-1/2'                                                         
                                                                                
_cell_length_a    49.6527                                                       
_cell_length_b    12.1268                                                       
_cell_length_c    27.5595                                                       
_cell_angle_alpha  90.000                                                       
_cell_angle_beta  114.838                                                       
_cell_angle_gamma  90.000                                                       
                                                                                
_shelx_F_squared_multiplier     1.000                                           
                                                                                
loop_                                                                           
 _refln_index_h                                                                 
 _refln_index_k                                                                 
 _refln_index_l                                                                 
 _refln_F_squared_calc                                                          
 _refln_F_squared_meas                                                          
 _refln_F_squared_sigma                                                         
 _refln_observed_status                                                         
   2   0   0      22395.80      14612.16      1285.18 o                         
   4   0   0      30995.04      34946.10      3089.81 o                         
   6   0   0     138237.12     152303.27     13439.45 o                         
   8   0   0      10862.62       9121.91       810.09 o                         
  10   0   0       5308.83       6019.49       528.37 o                         
  12   0   0       3435.47       3840.78       351.91 o                         
  14   0   0       4004.51       2794.30       321.66 o                         
  16   0   0      49263.68      45713.10      4657.10 o                         
  18   0   0        920.57        731.76       175.80 o                         
  20   0   0      55499.48      49187.10      5052.97 o                         
  22   0   0        688.66        933.29       154.67 o                         
  24   0   0      10694.79      11175.87       522.25 o                         
  26   0   0       5184.73       5513.70       270.36 o                         
  28   0   0         21.27         64.51        86.26 o                         
  30   0   0       5222.62       6542.10       310.95 o                         
  32   0   0       1133.17       1324.07       123.92 o                         
  34   0   0        905.06        821.39       136.65 o                         
  36   0   0      19495.04      18183.71       868.44 o                         
  38   0   0      15565.51      16155.53      1084.20 o                         
  40   0   0      21705.05      18594.02       970.40 o                         
  42   0   0        154.72        108.78       131.28 o                         
  44   0   0       6643.53       6459.77       546.87 o                         
  46   0   0      12843.05      12380.48       709.52 o                         
  48   0   0        785.39        687.66       204.95 o                         
  50   0   0         42.20        -15.75       132.02 o                         
  52   0   0        510.82        415.81       173.38 o                         
   1   1   0       2013.55       1954.06       126.51 o                         
   3   1   0     155289.67     201922.72     13480.01 o                         
   5   1   0       7294.61       6796.12       423.40 o                         
   7   1   0      97416.52     100691.09      6721.98 o                         
   9   1   0      12460.36      10537.34       697.71 o                         
  11   1   0      29628.48      25404.72      1704.42 o                         
  13   1   0       6619.54       6343.62       435.65 o                         
  15   1   0      12005.82      11190.17       887.62 o                         
  17   1   0       2594.25       2640.09       228.36 o                         
  19   1   0       2487.84       2506.66       225.21 o                         
  21   1   0       8635.93       8059.02       443.12 o                         
  23   1   0        665.85      14108.57      2623.96 o                         
  25   1   0       2265.46       2939.45       118.12 o                         
  27   1   0       1549.22       1371.56        78.16 o                         
  29   1   0       8627.33       8613.68       288.76 o                         
  31   1   0       7331.59       7894.47       260.22 o                         
  33   1   0          1.91        -27.00        61.50 o                         
  35   1   0        375.17        417.95        87.79 o                         
  37   1   0        512.43       1366.60       224.39 o                         
  39   1   0       1242.27       1455.52       111.15 o                         
  41   1   0       1605.25       4017.34       217.88 o                         
  43   1   0      16522.06      17616.93       734.87 o                         
  45   1   0       1128.11        792.27       106.64 o                         
  47   1   0        251.86       1084.13       104.29 o                         
  49   1   0       2401.77       2153.38       213.61 o                         
  51   1   0        676.73        572.02       109.60 o                         
  53   1   0        100.69        284.31       387.08 o                         
   0   2   0      45095.77      34195.79      2710.30 o                         
   2   2   0      58450.07      58452.52      3643.89 o                         
   4   2   0     137007.28     153312.92     11057.98 o                         
   6   2   0      11552.73       8520.98       535.24 o                         
   8   2   0      26058.61      24704.87      1636.96 o                         
  10   2   0       8958.62       8541.25       562.92 o                         
  12   2   0       1814.85       1298.38       214.64 o                         
  14   2   0      44705.18      36617.12      2297.94 o                         
  16   2   0      60853.94      58742.48      3693.86 o                         
  18   2   0       9659.49      10754.73       785.02 o                         
  20   2   0       5414.76       4833.05       266.99 o                         
  22   2   0     111158.33     114031.68      4883.76 o                         
  24   2   0       4475.81       5501.89       209.03 o                         
  26   2   0       1292.82       1359.86        76.63 o                         
  28   2   0       1741.94       2121.93        95.46 o                         
  30   2   0       2923.99       3378.57       145.26 o                         
  32   2   0      21016.11      18338.32       601.94 o                         
  34   2   0       3171.16       4205.21       172.36 o                         
  36   2   0        398.31        639.32       111.81 o                         
  38   2   0        741.08        798.69       117.10 o                         
  40   2   0      11557.19      10698.99       448.67 o                         
  42   2   0       1873.64       2501.88       181.12 o                         
  44   2   0       4217.28       3469.58       252.40 o                         
  46   2   0       2864.65       2326.45       140.70 o                         
  48   2   0       6252.60       6408.80       346.73 o                         
  50   2   0          8.45       -144.76       180.01 o                         
  52   2   0        165.30         78.77       147.79 o                         
   1   3   0        539.11        440.20        74.37 o                         
   3   3   0      16537.10      12925.16      1030.69 o                         
   5   3   0       2918.38       2879.95       211.59 o                         
   7   3   0         27.94         -5.25       176.27 o                         
   9   3   0        840.57       1719.33       145.03 o                         
  11   3   0       1474.23       3541.15       426.56 o                         
  13   3   0      15952.84      14709.44       926.00 o                         
  15   3   0      10326.63       9776.79       613.82 o                         
  17   3   0      19778.90      17993.28      1236.43 o                         
  19   3   0      21065.33      17738.29       717.92 o                         
  21   3   0        138.19        890.49       108.03 o                         
  23   3   0       2755.66       2650.71       116.69 o                         
  25   3   0       5239.46       6584.87       217.46 o                         
  27   3   0      42052.98      38055.05      1163.35 o                         
  29   3   0        213.10        249.08        61.52 o                         
  31   3   0       1576.26       1627.52        93.92 o                         
  33   3   0       4336.40       3813.41       167.31 o                         
  35   3   0       2641.12       3135.14       165.48 o                         
  37   3   0       6674.49       6222.00       274.96 o                         
  39   3   0         47.67        184.52        89.26 o                         
  41   3   0       2533.00       2817.23       176.73 o                         
  43   3   0        931.67        768.82       112.62 o                         
  45   3   0       6557.34       6334.94       291.59 o                         
  47   3   0        101.55        204.04       100.52 o                         
  49   3   0          5.59        -66.01       102.01 o                         
  51   3   0        923.73       1107.67       277.86 o                         
   0   4   0      90361.98      87248.52      8902.24 o                         
   2   4   0      55764.52      50909.13      3418.09 o                         
   4   4   0       6424.80       7072.73       479.57 o                         
   6   4   0      34852.13      31217.64      2085.98 o                         
   8   4   0       7099.44       6323.10       446.22 o                         
  10   4   0       9169.42       7561.66       532.93 o                         
  12   4   0        663.18        829.00       132.16 o                         
  14   4   0      10959.35      10091.27       736.51 o                         
  16   4   0      36698.07      32551.14      1370.70 o                         
  18   4   0         50.69        114.02        71.26 o                         
  20   4   0      37701.92      34451.54      1302.36 o                         
  22   4   0      62584.82      63438.74      2123.82 o                         
  24   4   0      17096.76      21463.39       700.05 o                         
  26   4   0       6534.78       7247.01       254.75 o                         
  28   4   0       2589.39       2614.26       116.61 o                         
  30   4   0       1842.70       2205.97       115.00 o                         
  32   4   0       3586.01       3530.83       159.64 o                         
  34   4   0         26.20        -49.50        82.51 o                         
  36   4   0       2886.36       2635.50       147.46 o                         
  38   4   0        799.79       1698.06       184.67 o                         
  40   4   0       4274.98       4132.64       242.61 o                         
  42   4   0      14023.32      13346.87       577.78 o                         
  44   4   0        312.31        116.30       138.06 o                         
  46   4   0       1329.25       1128.28       126.95 o                         
  48   4   0       1138.15       1445.83       168.99 o                         
  50   4   0        111.62        -70.52       129.03 o                         
   1   5   0        988.84       1050.39       156.28 o                         
   3   5   0       7107.18       7373.03       566.40 o                         
   5   5   0      15421.99      14859.47      1083.43 o                         
   7   5   0       7731.48       7765.31       540.83 o                         
   9   5   0       2303.15       2861.44       251.44 o                         
  11   5   0         31.53        336.04       108.76 o                         
  13   5   0      21050.21      19179.42       793.15 o                         
  15   5   0      22206.49      21860.05       879.26 o                         
  17   5   0       2924.55       2672.51       125.76 o                         
  19   5   0       1166.46       1959.87        95.40 o                         
  21   5   0       2465.69       4722.65       224.21 o                         
  23   5   0       1935.08       2104.32        99.24 o                         
  25   5   0       8776.28       9301.94       320.52 o                         
  27   5   0        315.43        649.03       107.30 o                         
  29   5   0        858.79        951.97        82.58 o                         
  31   5   0         15.80         48.75        77.26 o                         
  33   5   0        489.88        712.17       102.81 o                         
  35   5   0       1086.70       1048.28       141.92 o                         
  37   5   0       1793.67       2418.25       184.11 o                         
  39   5   0        108.79        282.80       105.02 o                         
  41   5   0       2567.34       2558.72       195.55 o                         
  43   5   0       3644.32       2831.52       173.96 o                         
  45   5   0        960.81       1097.03       185.47 o                         
  47   5   0        180.90       1091.57       153.04 o                         
  49   5   0          0.18       -134.26       134.26 o                         
   0   6   0     126462.93     137252.78      9166.69 o                         
   2   6   0      22810.13      22257.73      1137.23 o                         
   4   6   0      16236.60      15163.12       676.49 o                         
   6   6   0       6791.96       6558.68       322.67 o                         
   8   6   0       3160.38       3978.86       216.23 o                         
  10   6   0       1220.79       1314.07        95.42 o                         
  12   6   0       6611.42       6576.07       277.72 o                         
  14   6   0       3405.31       4592.75       181.57 o                         
  16   6   0        476.60        132.84        65.29 o                         
  18   6   0        229.46        147.05        64.52 o                         
  20   6   0       1475.93       1774.01        97.68 o                         
  22   6   0       6968.32       7459.30       269.94 o                         
  24   6   0        191.88        201.81        72.77 o                         
  26   6   0       3846.79       4297.35       178.52 o                         
  28   6   0        454.21        552.31        85.55 o                         
  30   6   0      11736.35      11836.23       470.11 o                         
  32   6   0       7345.37       6803.03       292.53 o                         
  34   6   0         15.09        318.03       125.26 o                         
  36   6   0       2418.27       1709.23       157.16 o                         
  38   6   0       1898.01       1647.44       148.81 o                         
  40   6   0       7736.08       6520.31       411.44 o                         
  42   6   0        522.80        655.18       114.07 o                         
  44   6   0        183.43        147.04       108.03 o                         
  46   6   0        937.88        751.68       148.68 o                         
  48   6   0        668.87       1207.19       199.70 o                         
   1   7   0       9326.59       9794.64       403.17 o                         
   3   7   0       8872.97       9610.83       387.74 o                         
   5   7   0        456.81        302.45        77.30 o                         
   7   7   0       1865.30       3079.62       157.89 o                         
   9   7   0        273.06        210.84        77.28 o                         
  11   7   0       1045.64       1520.09        94.63 o                         
  13   7   0      12178.03      11530.11       427.01 o                         
  15   7   0       2699.27       2446.31       119.64 o                         
  17   7   0       2151.77       1828.73       127.83 o                         
  19   7   0        319.68        706.81        84.04 o                         
  21   7   0        117.69        279.06        83.27 o                         
  23   7   0         32.55        209.27        82.51 o                         
  25   7   0       1338.23       1464.73       108.92 o                         
  27   7   0       1231.28       1119.06       118.67 o                         
  29   7   0        286.26        344.38       135.80 o                         
  31   7   0        176.47        296.33        99.78 o                         
  33   7   0        995.16        759.85       147.17 o                         
  35   7   0        779.77        903.81       171.15 o                         
  37   7   0        425.33        554.54       110.31 o                         
  39   7   0        518.54        996.64       120.08 o                         
  41   7   0        783.81        715.44       132.88 o                         
  43   7   0       3473.45       3147.56       265.12 o                         
  45   7   0       1271.55        630.33       215.62 o                         
   0   8   0      14184.24      12042.98       778.81 o                         
   2   8   0       9472.34       8531.66       359.56 o                         
   4   8   0         44.64        500.31        96.01 o                         
   6   8   0        683.39        385.84       122.36 o                         
   8   8   0         80.65        159.78        84.01 o                         
  10   8   0      13419.15      11814.24       479.88 o                         
  12   8   0        587.40        630.47       103.58 o                         
  14   8   0        655.62        809.16       133.61 o                         
  16   8   0       6303.78       5958.86       250.77 o                         
  18   8   0       1664.44       1426.22       108.21 o                         
  20   8   0      15132.91      15619.71       637.32 o                         
  22   8   0      19266.92      18876.26       780.04 o                         
  24   8   0      11073.58      10782.93       445.46 o                         
  26   8   0       7292.67       8814.58       386.99 o                         
  28   8   0       1696.78       1901.79       141.26 o                         
  30   8   0       1687.59       2053.55       157.79 o                         
  32   8   0       4925.12       4920.45       283.50 o                         
  34   8   0         56.03        597.83       132.77 o                         
  36   8   0       2120.78       2607.25       206.75 o                         
  38   8   0         15.43        150.01       150.01 o                         
  40   8   0         55.12         81.76       220.53 o                         
  42   8   0          1.86        -72.76       156.01 o                         
  44   8   0       2875.34       3537.83       478.94 o                         
   1   9   0        363.41        456.97       109.55 o                         
   3   9   0       1401.85       1393.54       189.31 o                         
   5   9   0         43.99        247.53       134.27 o                         
   7   9   0        207.97        857.51       123.04 o                         
   9   9   0       4812.42       5474.34       265.42 o                         
  11   9   0       2702.04       2256.84       177.54 o                         
  13   9   0       1185.07       1269.23       162.97 o                         
  15   9   0        863.43        823.58       104.35 o                         
  17   9   0       3447.72       3234.14       191.22 o                         
  19   9   0        499.33       1961.68       215.38 o                         
  21   9   0       1063.50       2488.48       269.57 o                         
  23   9   0      12989.58      11956.38       579.34 o                         
  25   9   0       5216.43       6325.31       319.02 o                         
  27   9   0         50.91        236.28       129.77 o                         
  29   9   0         20.78         35.25       164.27 o                         
  31   9   0         84.02        228.04       130.52 o                         
  33   9   0        478.10        370.72       114.07 o                         
  35   9   0        264.64        386.39       122.30 o                         
  37   9   0          1.20        185.26       249.77 o                         
  39   9   0        122.88        150.03       195.79 o                         
  41   9   0        187.13        255.83       179.31 o                         
   0  10   0       1292.20       1529.23       244.86 o                         
   2  10   0       5049.16       6195.11       341.62 o                         
   4  10   0         26.32       1308.88       164.27 o                         
   6  10   0        502.18       2357.19       279.92 o                         
   8  10   0          5.47        848.32       260.27 o                         
  10  10   0      16893.35      15416.45       690.16 o                         
  12  10   0        309.19        298.62       132.05 o                         
  14  10   0         77.38        -85.51       507.08 o                         
  16  10   0       2382.67       2869.41       843.68 o                         
  18  10   0       1453.39      10081.17      4586.86 o                         
  20  10   0        643.00       1918.44       528.40 o                         
  22  10   0      12934.88      16403.20       846.20 o                         
  24  10   0      12560.20      13496.33       662.01 o                         
  26  10   0        245.25        402.89       225.83 o                         
  28  10   0        762.36       2435.96      1513.37 o                         
  30  10   0       1316.31       1947.76       329.01 o                         
  32  10   0       3014.48       3235.72       337.20 o                         
  34  10   0        191.63        118.54       336.85 o                         
  36  10   0       2150.50       1988.61       195.55 o                         
  38  10   0       2101.59       2229.68       487.46 o                         
   1  11   0       8454.66       8001.68       486.58 o                         
   3  11   0        358.79        409.68       123.81 o                         
   5  11   0       1014.18       1139.80       147.92 o                         
   7  11   0        489.39        567.33       135.83 o                         
   9  11   0       5217.99       4629.17       257.93 o                         
  11  11   0       1284.69        944.85       142.70 o                         
  13  11   0       2644.90       2564.85       215.87 o                         
  15  11   0        103.36        527.35       128.27 o                         
  17  11   0        762.84        993.88       321.28 o                         
  19  11   0        135.96        463.60       372.08 o                         
  21  11   0        654.98       1140.89       147.12 o                         
  23  11   0        155.31         54.76       154.54 o                         
  25  11   0       7287.68       7552.01       446.91 o                         
  27  11   0       1466.46       1257.72       389.94 o                         
  29  11   0        195.47        125.29       229.57 o                         
  31  11   0        132.90        161.29       123.03 o                         
  33  11   0        315.27        243.12       142.57 o                         
   0  12   0      13276.37      11164.12       997.22 o                         
   2  12   0       1670.51       1647.81       175.83 o                         
   4  12   0        117.12        429.08       129.78 o                         
   6  12   0       7245.18       6282.11       344.68 o                         
   8  12   0       4083.93       3912.92       226.01 o                         
  10  12   0        575.88        541.13       129.09 o                         
  12  12   0        227.64        191.31       128.29 o                         
  14  12   0       1980.16       2025.04       190.93 o                         
  16  12   0        298.17        264.86       258.10 o                         
  18  12   0        186.91        288.08       135.04 o                         
  20  12   0        156.00         35.26       152.29 o                         
  22  12   0       1203.87       1692.27       318.47 o                         
  24  12   0        197.79        435.14       220.57 o                         
  26  12   0        789.14        790.60       150.16 o                         
  28  12   0       1125.46       1277.03       208.83 o                         
   1  13   0        245.28        217.58       130.55 o                         
   3  13   0         11.12        147.76       141.76 o                         
   5  13   0         50.51         50.26       144.02 o                         
   7  13   0        265.33        483.93       189.82 o                         
   9  13   0         14.14       -186.02       186.02 o                         
  11  13   0        743.03        996.19       172.66 o                         
  13  13   0        788.65       1172.69       174.93 o                         
  15  13   0        462.50        667.92       168.86 o                         
  17  13   0       1939.18       1590.96       287.22 o                         
  19  13   0        240.36        323.37       384.15 o                         
  21  13   0          1.20       -948.07      1003.57 o                         
   0  14   0         59.39        346.55       289.54 o                         
   2  14   0         53.35        150.77       156.02 o                         
   4  14   0         40.73        183.77       162.02 o                         
   6  14   0        480.39        478.09       175.62 o                         
   8  14   0         84.07        108.02       180.78 o                         
  10  14   0        495.44        698.03       227.42 o                         
 -53   1   1          9.87        205.52       134.26 o                         
 -51   1   1        497.24        788.78       112.58 o                         
 -49   1   1       1072.55       2351.28       166.72 o                         
 -47   1   1       2873.96       2337.74       167.04 o                         
 -45   1   1        825.26        837.05       125.37 o                         
 -43   1   1       8215.20       7260.62       314.73 o                         
 -41   1   1       8621.40      11581.58       484.40 o                         
 -39   1   1         23.92         29.25        94.51 o                         
 -37   1   1       3015.32       3250.81       148.24 o                         
 -35   1   1       7233.78       7509.11       258.57 o                         
 -33   1   1        288.11         89.29        62.27 o                         
 -31   1   1       7321.27       8182.05       281.44 o                         
 -29   1   1       7238.44       7787.84       237.62 o                         
 -27   1   1       1614.33       1570.91        76.67 o                         
 -25   1   1       1046.63        833.01        60.84 o                         
 -23   1   1       1101.67       2197.49       121.71 o                         
 -21   1   1        109.95        172.54       122.28 o                         
 -19   1   1       2839.83       4063.53       318.84 o                         
 -17   1   1        719.79        738.32       105.90 o                         
 -15   1   1       4115.67       4048.26       287.54 o                         
 -13   1   1      48748.12      42866.62      2675.56 o                         
 -11   1   1      11846.88       9399.45       545.61 o                         
  -9   1   1      21537.15      19573.88      1163.83 o                         
  -7   1   1      10159.85       6694.89       417.21 o                         
  -5   1   1         18.00         84.76        48.01 o                         
  -3   1   1       5031.80       4200.59       276.63 o                         
  -1   1   1       4448.41       3863.66       261.97 o                         
   1   1   1       2197.07       2271.60       167.53 o                         
   3   1   1      70762.12      69911.53      5039.83 o                         
   5   1   1       1335.88       1175.46        90.54 o                         
   7   1   1     210334.56     252893.02     18235.74 o                         
   9   1   1      26541.86      25000.41      1822.41 o                         
  11   1   1       2720.21       5046.41      1209.87 o                         
  13   1   1       8922.06       8438.63       630.95 o                         
  15   1   1       3716.43       3387.87       278.04 o                         
  17   1   1      48547.16      49078.10      3538.37 o                         
  19   1   1       4970.04       4580.55       370.50 o                         
  21   1   1      17025.53      20122.24      1008.27 o                         
  23   1   1        434.97        433.05        60.79 o                         
  25   1   1        302.37        766.86        61.53 o                         
  27   1   1       2934.19       3543.49       134.75 o                         
  29   1   1         31.11         46.51        78.01 o                         
  31   1   1        262.94        354.88        78.03 o                         
  33   1   1        226.40        269.34        77.28 o                         
  35   1   1       6847.42       6862.64       264.47 o                         
  37   1   1       5869.63       6207.84       270.20 o                         
  39   1   1       1475.84       1426.58       172.03 o                         
  41   1   1       2117.34       2413.06       172.90 o                         
  43   1   1       1118.89        901.89       117.15 o                         
  45   1   1       2658.89       2717.02       174.52 o                         
  47   1   1         10.13          0.00        94.51 o                         
  49   1   1       2370.67       2030.10       138.40 o                         
  51   1   1         64.59        -31.50       118.52 o                         
 -52   2   1        537.61        447.34       122.34 o                         
 -50   2   1       1760.23       1283.76       116.50 o                         
 -48   2   1          6.31         45.00       102.76 o                         
 -46   2   1       5123.94       4089.38       208.92 o                         
 -44   2   1        168.17        113.28       102.03 o                         
 -42   2   1         22.54         25.50        95.26 o                         
 -40   2   1       1051.11       1420.68       134.41 o                         
 -38   2   1       2491.65       2709.64       188.76 o                         
 -36   2   1         54.10        287.29        71.26 o                         
 -34   2   1       1502.96       2362.87       112.70 o                         
 -32   2   1       2704.67       2447.51       108.34 o                         
 -30   2   1        846.80        651.70        69.07 o                         
 -28   2   1       7318.13       7589.96       246.74 o                         
 -26   2   1        215.50        513.93        57.77 o                         
 -24   2   1       6708.61      13488.63       636.66 o                         
 -22   2   1      23335.60      22463.18       829.13 o                         
 -20   2   1      34905.14      34943.84      2174.60 o                         
 -18   2   1       7416.73       7104.06       503.63 o                         
 -16   2   1      13520.07      10989.67       696.76 o                         
 -14   2   1       9213.38       6693.89       441.06 o                         
 -12   2   1        695.20        445.50        76.63 o                         
 -10   2   1       6742.89       7811.38       472.47 o                         
  -8   2   1       1728.33       1905.91       140.98 o                         
  -6   2   1     136234.88     138584.41      8646.51 o                         
  -4   2   1      18970.08      15976.81      1070.63 o                         
  -2   2   1      23029.66      13501.43      2906.64 o                         
   0   2   1      20836.98      15521.36      1037.62 o                         
   2   2   1      58447.41      52536.30      4149.46 o                         
   4   2   1        324.36        140.42        68.33 o                         
   6   2   1      26285.12      23768.30      1714.20 o                         
   8   2   1      42008.34      39867.05      2664.34 o                         
  10   2   1      12035.44      12287.42       877.95 o                         
  12   2   1       1177.44        708.34       118.81 o                         
  14   2   1         70.93        449.34       149.28 o                         
  16   2   1      13553.10      11262.55       893.76 o                         
  18   2   1       3982.06       3443.10       292.15 o                         
  20   2   1      12889.47      11329.36       454.89 o                         
  22   2   1        466.20        811.34        83.31 o                         
  24   2   1        508.57        569.68        56.29 o                         
  26   2   1        120.86        137.28        51.76 o                         
  28   2   1       1193.26       1584.89       104.41 o                         
  30   2   1       4130.49       3961.89       157.51 o                         
  32   2   1       8281.68       8439.05       312.64 o                         
  34   2   1        157.52       1491.36        99.77 o                         
  36   2   1         20.18        425.29       104.26 o                         
  38   2   1      16910.67      15387.09       575.60 o                         
  40   2   1      10372.85       9354.37       398.83 o                         
  42   2   1         15.47         68.26        94.51 o                         
  44   2   1         86.53         22.50        91.52 o                         
  46   2   1          2.97        -94.51        94.51 o                         
  48   2   1        276.78        150.06       151.56 o                         
  50   2   1       1500.12       1508.95       138.27 o                         
 -51   3   1         57.41        124.52       109.52 o                         
 -49   3   1          5.94       1060.58       120.01 o                         
 -47   3   1       1353.06       1023.12       107.42 o                         
 -45   3   1       1097.80       1024.29       168.96 o                         
 -43   3   1        474.58        344.45        94.55 o                         
 -41   3   1          7.25        636.80        91.51 o                         
 -39   3   1        693.19       1248.25       123.85 o                         
 -37   3   1        150.34        407.34       126.78 o                         
 -35   3   1       2589.27       3075.61       138.40 o                         
 -33   3   1       2167.89       2309.73       110.52 o                         
 -31   3   1       2053.96       1761.52        90.22 o                         
 -29   3   1       4824.19       5423.01       200.66 o                         
 -27   3   1       3809.71       3996.28       146.95 o                         
 -25   3   1       3593.95       3712.74       138.65 o                         
 -23   3   1        827.27       1525.08       103.62 o                         
 -21   3   1      14073.62      13149.88       568.57 o                         
 -19   3   1      10884.02      13828.96       588.73 o                         
 -17   3   1      15153.38      15180.41       952.43 o                         
 -15   3   1       3817.05       4296.87       293.76 o                         
 -13   3   1        645.64        393.52       108.89 o                         
 -11   3   1       1062.98       1572.61       143.58 o                         
  -9   3   1       8910.80       8396.66       521.06 o                         
  -7   3   1        430.64        207.23        75.84 o                         
  -5   3   1        168.14        105.80        74.29 o                         
  -3   3   1        719.67        807.15        97.70 o                         
  -1   3   1       6486.48       5308.84       438.27 o                         
   1   3   1      13929.48      11320.19       980.78 o                         
   3   3   1       8901.68       7323.63       535.01 o                         
   5   3   1       2038.20       2371.67       202.79 o                         
   7   3   1       4358.14       4346.42       331.08 o                         
   9   3   1       5629.32       3762.64       299.07 o                         
  11   3   1       7288.18       4871.28       524.18 o                         
  13   3   1        189.96        269.36       105.79 o                         
  15   3   1        701.23        792.99       136.67 o                         
  17   3   1       1150.92       1206.02       175.83 o                         
  19   3   1        506.80       2038.67       142.62 o                         
  21   3   1         42.59        297.04        62.26 o                         
  23   3   1       3385.72       3956.80       150.68 o                         
  25   3   1         19.06         99.01        55.51 o                         
  27   3   1         10.00        -15.00        75.01 o                         
  29   3   1        477.84        520.82        74.30 o                         
  31   3   1        173.03        218.31        93.77 o                         
  33   3   1        118.57        129.03        87.02 o                         
  35   3   1        415.25        529.77        99.05 o                         
  37   3   1         99.64        431.33       111.77 o                         
  39   3   1         39.31        210.02        87.76 o                         
  41   3   1        904.54       5263.67       412.93 o                         
  43   3   1        323.49        270.11        91.54 o                         
  45   3   1       1413.65       1600.87       139.73 o                         
  47   3   1        181.97         85.52       108.78 o                         
  49   3   1        209.60       1066.85       135.04 o                         
  51   3   1        690.59        755.27       156.91 o                         
 -52   4   1          2.63        -54.75       285.77 o                         
 -50   4   1          0.05        -67.50       112.51 o                         
 -48   4   1       1668.50       1406.10       145.04 o                         
 -46   4   1         22.96        -57.76       117.01 o                         
 -44   4   1        118.33          3.00       114.02 o                         
 -42   4   1        732.00        744.63       125.36 o                         
 -40   4   1       4036.30       4620.44       245.56 o                         
 -38   4   1       5470.84       5479.87       242.16 o                         
 -36   4   1       5234.00       5742.75       263.23 o                         
 -34   4   1        215.55        355.61        80.27 o                         
 -32   4   1       6690.06       6012.24       222.14 o                         
 -30   4   1        363.34        410.45        66.78 o                         
 -28   4   1       7440.59       7689.87       254.97 o                         
 -26   4   1        272.09        842.59        68.28 o                         
 -24   4   1       2131.80       2594.68       582.11 o                         
 -22   4   1       2027.68       2044.13        98.52 o                         
 -20   4   1       1261.83       1489.97       115.71 o                         
 -18   4   1      11581.06      11394.34       402.72 o                         
 -16   4   1       1155.36       1410.38       111.96 o                         
 -14   4   1        783.19       1269.97       149.45 o                         
 -12   4   1       2672.57       2702.95       202.70 o                         
 -10   4   1       7114.87       5997.33       408.79 o                         
  -8   4   1          0.30         90.01       128.26 o                         
  -6   4   1        696.45        396.59       107.41 o                         
  -4   4   1       3241.34       3505.29       255.23 o                         
  -2   4   1      27013.51      23699.36      1483.54 o                         
   0   4   1        559.59        633.80       102.88 o                         
   2   4   1      16099.04      13924.72      1016.88 o                         
   4   4   1       1187.39       1132.32       143.61 o                         
   6   4   1      16759.02      24140.57      2159.61 o                         
   8   4   1       5512.26       4553.24       358.41 o                         
  10   4   1      22514.86      21057.02      1543.87 o                         
  12   4   1      28037.79      25228.16      1690.35 o                         
  14   4   1       5906.61       6807.00       464.04 o                         
  16   4   1       3091.28       2888.17       151.45 o                         
  18   4   1       3083.68       3447.92       175.52 o                         
  20   4   1       5133.43       7327.80       268.85 o                         
  22   4   1      28864.22      29255.62       973.22 o                         
  24   4   1       3611.33       4331.92       154.44 o                         
  26   4   1        669.24        634.30        72.06 o                         
  28   4   1        520.07        546.36        72.80 o                         
  30   4   1       7478.41       8818.97       345.62 o                         
  32   4   1        571.23        466.07        81.06 o                         
  34   4   1         93.39        130.52        93.02 o                         
  36   4   1       3725.70       5705.57       372.74 o                         
  38   4   1       3605.20       3674.94       216.84 o                         
  40   4   1       7208.56       6907.08       468.58 o                         
  42   4   1       2487.48       1946.34       172.97 o                         
  44   4   1        183.55        347.35       111.03 o                         
  46   4   1         25.12         99.01       147.76 o                         
  48   4   1          0.56       -133.51       133.51 o                         
  50   4   1         77.36       -136.52       136.52 o                         
 -49   5   1       1067.24       1327.91       178.01 o                         
 -47   5   1       1115.22       1847.57       153.21 o                         
 -45   5   1         21.67         28.50        98.26 o                         
 -43   5   1       6846.59       5600.80       364.97 o                         
 -41   5   1        884.55       1130.65       176.43 o                         
 -39   5   1       4407.62       4349.48       282.58 o                         
 -37   5   1          2.91        286.52        96.01 o                         
 -35   5   1       5687.90       6068.32       264.86 o                         
 -33   5   1       4379.83       4673.72       213.26 o                         
 -31   5   1       3050.42       3132.89       144.49 o                         
 -29   5   1       2450.48       3076.88       128.61 o                         
 -27   5   1         86.88        279.05        72.76 o                         
 -25   5   1        552.77        855.62        71.30 o                         
 -23   5   1       1230.21       1502.37        81.88 o                         
 -21   5   1       1618.00       2505.07       167.61 o                         
 -19   5   1      10639.56      11219.57       375.71 o                         
 -17   5   1       6788.70       6912.57       267.99 o                         
 -15   5   1       6996.33       7161.24       279.54 o                         
 -13   5   1       1538.37       1722.33       123.29 o                         
 -11   5   1       3815.82       3187.02       212.77 o                         
  -9   5   1      11322.96      10013.96       624.68 o                         
  -7   5   1       3916.66       5236.26       377.47 o                         
  -5   5   1         66.85         99.02       121.52 o                         
  -3   5   1        610.60        484.30       148.67 o                         
  -1   5   1        548.03        414.43       116.37 o                         
   1   5   1      37835.17      34014.47      2697.89 o                         
   3   5   1       4511.65       4101.97       364.32 o                         
   5   5   1       1244.17       1370.20       211.21 o                         
   7   5   1       3675.21       3802.10       328.98 o                         
   9   5   1       1156.91       2359.45       604.14 o                         
  11   5   1       5136.86       6014.40       352.23 o                         
  13   5   1       4594.89       4289.40       228.02 o                         
  15   5   1       1131.20       1131.36        99.16 o                         
  17   5   1       1149.85       1157.61        81.13 o                         
  19   5   1         44.24       3421.94       246.78 o                         
  21   5   1       6397.17       6657.05       238.13 o                         
  23   5   1       3345.59       3456.48       157.39 o                         
  25   5   1        986.19        811.73        78.09 o                         
  27   5   1       7528.40       7719.72       286.67 o                         
  29   5   1       1983.34       2126.53       124.78 o                         
  31   5   1       1290.83       1291.14       138.95 o                         
  33   5   1       1247.98       1312.84       121.67 o                         
  35   5   1       2059.02       2182.90       199.95 o                         
  37   5   1      11928.07      12708.86       553.65 o                         
  39   5   1       1217.41       1462.25       140.44 o                         
  41   5   1        991.92       1599.33       132.90 o                         
  43   5   1        278.81        376.64       105.79 o                         
  45   5   1       1721.66       1645.17       174.36 o                         
  47   5   1       2097.46       2253.82       264.71 o                         
  49   5   1          9.93         45.75       162.01 o                         
 -48   6   1       6360.22       6022.64       396.32 o                         
 -46   6   1          3.62        -63.00       108.76 o                         
 -44   6   1          4.88         14.25       103.51 o                         
 -42   6   1        134.31        252.81       213.80 o                         
 -40   6   1       2872.70       2581.39       221.95 o                         
 -38   6   1        220.38        167.30       130.54 o                         
 -36   6   1          7.12        378.78       100.51 o                         
 -34   6   1        128.97        207.79        99.77 o                         
 -32   6   1       1341.19       1417.38       129.19 o                         
 -30   6   1       5861.73       5270.71       228.70 o                         
 -28   6   1      13216.48      11623.86       420.76 o                         
 -26   6   1       1277.81       1759.89       109.66 o                         
 -24   6   1         37.37        141.02        75.76 o                         
 -22   6   1         94.55        319.56        79.51 o                         
 -20   6   1        460.71        578.61        75.05 o                         
 -18   6   1       3234.10       3686.33       143.84 o                         
 -16   6   1       3396.74       3269.45       136.35 o                         
 -14   6   1      14971.99      13515.16       462.72 o                         
 -12   6   1      31595.88      29512.01      1132.79 o                         
 -10   6   1          6.47        388.53        76.51 o                         
  -8   6   1      33000.54      30419.12      1392.25 o                         
  -6   6   1       1901.51       4500.04      1096.62 o                         
  -4   6   1     123668.62     162192.25      7379.47 o                         
  -2   6   1      33027.57      30395.52      1482.00 o                         
   0   6   1      38552.07      37532.49      1701.49 o                         
   2   6   1      37593.21      36529.78      1641.86 o                         
   4   6   1       6381.91       6159.39       297.52 o                         
   6   6   1        645.43       1261.26       122.37 o                         
   8   6   1        328.23        525.28        84.04 o                         
  10   6   1       2818.43       2322.12       123.48 o                         
  12   6   1         33.12         45.76        72.76 o                         
  14   6   1        112.86         82.52        82.52 o                         
  16   6   1        676.01        453.42        69.06 o                         
  18   6   1       5408.72       5673.80       218.19 o                         
  20   6   1         31.49        120.01        81.01 o                         
  22   6   1       2463.42       2464.16       123.36 o                         
  24   6   1        519.23        467.56        83.30 o                         
  26   6   1         16.22        198.02        81.76 o                         
  28   6   1        267.97        342.87        86.28 o                         
  30   6   1         83.33        166.53       123.02 o                         
  32   6   1        476.25        369.21       131.33 o                         
  34   6   1         62.84        312.04        97.51 o                         
  36   6   1       1417.11        975.03       121.69 o                         
  38   6   1        109.29        297.81       108.02 o                         
  40   6   1        293.91        381.90       108.04 o                         
  42   6   1       4108.14       3830.25       272.03 o                         
  44   6   1        332.95        310.65       104.30 o                         
  46   6   1        788.27        715.53       235.01 o                         
 -47   7   1        712.17       1317.65      1847.71 o                         
 -45   7   1       1019.69        862.92       138.94 o                         
 -43   7   1       5665.18       5967.14       310.32 o                         
 -41   7   1         21.86        -42.00       110.26 o                         
 -39   7   1       1114.56       1218.07       125.41 o                         
 -37   7   1        111.55        200.29       117.02 o                         
 -35   7   1       1952.45       1615.20       146.56 o                         
 -33   7   1        375.61        421.70       108.05 o                         
 -31   7   1       1481.62       1684.26       135.97 o                         
 -29   7   1       2774.83       2398.24       198.60 o                         
 -27   7   1       1405.79       1429.52       161.51 o                         
 -25   7   1       3713.04       3605.82       202.58 o                         
 -23   7   1       2589.01       2754.60       144.42 o                         
 -21   7   1          1.34        193.51        77.26 o                         
 -19   7   1        761.91        753.72        82.58 o                         
 -17   7   1       1880.41       2452.11       118.77 o                         
 -15   7   1       3523.46       4450.89       183.04 o                         
 -13   7   1       4388.04       4314.97       174.95 o                         
 -11   7   1       3491.33       4758.84       192.85 o                         
  -9   7   1        579.09        509.66        72.81 o                         
  -7   7   1       1439.24       1351.86       142.02 o                         
  -5   7   1       1393.02       1088.06        93.93 o                         
  -3   7   1        788.26       1102.22       105.87 o                         
  -1   7   1       1199.71        893.23       135.98 o                         
   1   7   1      12311.75      12132.99       528.95 o                         
   3   7   1       6373.46       8395.07       365.30 o                         
   5   7   1       3202.84       3679.25       182.27 o                         
   7   7   1       1894.37       2360.89       160.15 o                         
   9   7   1       1538.44       1863.74       108.97 o                         
  11   7   1      10931.95      10982.63       420.36 o                         
  13   7   1       1011.11       1115.95        89.37 o                         
  15   7   1       6803.39       7140.58       293.37 o                         
  17   7   1       1287.84       1392.68       100.66 o                         
  19   7   1         35.92        338.29        86.26 o                         
  21   7   1       1484.18       1616.79       129.22 o                         
  23   7   1       1242.60       1428.55       104.40 o                         
  25   7   1        249.08        422.39        98.28 o                         
  27   7   1       1428.47       1231.21       114.93 o                         
  29   7   1       1449.75       1590.30       123.20 o                         
  31   7   1         22.91        225.02       127.51 o                         
  33   7   1        954.36       1016.60       132.14 o                         
  35   7   1       3963.75       3595.14       263.63 o                         
  37   7   1        322.25       1071.45       219.84 o                         
  39   7   1          7.06        267.77       105.01 o                         
  41   7   1          0.15        162.01       138.01 o                         
  43   7   1        338.75        326.41       168.83 o                         
  45   7   1        595.88        545.73       240.21 o                         
 -44   8   1        181.79       -323.35       741.23 o                         
 -42   8   1        490.29        526.11       152.35 o                         
 -40   8   1       1330.30       1144.85       144.23 o                         
 -38   8   1        212.50        476.40       154.55 o                         
 -36   8   1       1107.53       1023.56       196.00 o                         
 -34   8   1        295.62        500.44       117.80 o                         
 -32   8   1       1078.84       1187.19       132.91 o                         
 -30   8   1       9603.14       9900.01       469.73 o                         
 -28   8   1        302.86        351.14       127.55 o                         
 -26   8   1         11.83        271.52       100.51 o                         
 -24   8   1       1703.27       4307.15       477.15 o                         
 -22   8   1        127.55        263.31       100.52 o                         
 -20   8   1      14380.97      12635.05       498.97 o                         
 -18   8   1         25.07        174.02        85.51 o                         
 -16   8   1       7487.72       8158.05       330.53 o                         
 -14   8   1       4315.93       3841.07       181.65 o                         
 -12   8   1         65.81        194.28        93.01 o                         
 -10   8   1       1332.83       1637.67       183.30 o                         
  -8   8   1        308.98        258.86        87.04 o                         
  -6   8   1       1461.02       1855.86       131.49 o                         
  -4   8   1       2450.86       3138.43       181.29 o                         
  -2   8   1       3495.13       3330.68       188.30 o                         
   0   8   1      11573.94      10675.23       464.64 o                         
   2   8   1       2381.14       2425.84       202.34 o                         
   4   8   1       3005.13       3493.49       205.50 o                         
   6   8   1        258.85        192.07       135.05 o                         
   8   8   1          8.60        183.01       102.01 o                         
  10   8   1       1443.74       1549.20       151.01 o                         
  12   8   1       3214.96       3211.50       194.98 o                         
  14   8   1       6314.04       5788.55       251.54 o                         
  16   8   1       1860.56       1944.41       136.04 o                         
  18   8   1       1996.39       2642.22       151.09 o                         
  20   8   1       2749.35       3629.80       179.05 o                         
  22   8   1        585.77       1510.06       133.59 o                         
  24   8   1       3086.16       3688.83       194.15 o                         
  26   8   1       5869.88       5999.14       288.30 o                         
  28   8   1       1501.42       1658.75       156.26 o                         
  30   8   1       1444.42       1918.57       176.53 o                         
  32   8   1       2065.53       2231.07       230.02 o                         
  34   8   1        844.85        880.62       131.38 o                         
  36   8   1        477.71        469.03       173.35 o                         
  38   8   1        977.24        958.15       325.14 o                         
  40   8   1       1435.03       1101.49       323.08 o                         
  42   8   1          1.41       -253.52       303.02 o                         
 -41   9   1        841.83        774.92       183.97 o                         
 -39   9   1       1031.86       1950.36       224.55 o                         
 -37   9   1        106.39         80.27       279.05 o                         
 -35   9   1        747.33        672.61       121.61 o                         
 -33   9   1        258.36        355.63       260.34 o                         
 -31   9   1       2041.29       1861.21       214.23 o                         
 -29   9   1        845.97       1448.91       252.24 o                         
 -27   9   1       9531.18       8077.42       425.77 o                         
 -25   9   1       9713.03      10565.63       522.07 o                         
 -23   9   1        682.91       1802.93       366.29 o                         
 -21   9   1      17981.15      15815.60       701.59 o                         
 -19   9   1       2102.14       4644.23       283.41 o                         
 -17   9   1       2731.15       2841.27       194.83 o                         
 -15   9   1        580.70        549.38       150.86 o                         
 -13   9   1        567.02        531.37       200.39 o                         
 -11   9   1       3144.65       4289.35       221.28 o                         
  -9   9   1        544.67       1687.14       114.83 o                         
  -7   9   1       4982.11       5386.60       263.22 o                         
  -5   9   1       2845.81       3460.49       190.37 o                         
  -3   9   1       3170.10       2791.85       170.12 o                         
  -1   9   1       6262.56       6034.29       315.73 o                         
   1   9   1       1307.12       1503.81       234.36 o                         
   3   9   1        237.56        393.13       101.28 o                         
   5   9   1        747.25        656.09       148.63 o                         
   7   9   1       4560.61       5684.76       278.92 o                         
   9   9   1         16.79        383.28       108.01 o                         
  11   9   1        352.73        322.65       100.55 o                         
  13   9   1       4054.82       4174.33       206.42 o                         
  15   9   1       3697.37       3477.54       193.53 o                         
  17   9   1       3196.29       2951.76       181.38 o                         
  19   9   1        456.35       2070.40       141.83 o                         
  21   9   1       5018.08       5504.43       299.35 o                         
  23   9   1       2046.63       2397.84       262.33 o                         
  25   9   1       2575.08       2875.26       279.03 o                         
  27   9   1        903.53       2395.72       599.12 o                         
  29   9   1       6134.37       5238.80       306.52 o                         
  31   9   1        860.25        737.24       126.13 o                         
  33   9   1       2321.83       2306.37       187.25 o                         
  35   9   1        245.29         35.26       155.31 o                         
  37   9   1          6.72        435.78       336.03 o                         
  39   9   1         24.59        -80.26       334.53 o                         
 -38  10   1        542.63        538.93       384.31 o                         
 -36  10   1       2490.50       3391.78       643.29 o                         
 -34  10   1        411.87        291.91       114.06 o                         
 -32  10   1       2509.46       2642.49       424.99 o                         
 -30  10   1       1387.51       1433.31       440.21 o                         
 -28  10   1       1852.31       1554.99       492.28 o                         
 -26  10   1      10344.83      10789.10       547.53 o                         
 -24  10   1       2571.19       4305.06       507.67 o                         
 -22  10   1      10770.41      10748.21       525.69 o                         
 -20  10   1       7908.54       8083.37       421.26 o                         
 -18  10   1       5682.43       5814.55       346.34 o                         
 -16  10   1       3492.97       3627.85       202.51 o                         
 -14  10   1       1322.02       1217.54       150.97 o                         
 -12  10   1       1265.77       1586.25       798.38 o                         
 -10  10   1       5555.72       6360.36       319.15 o                         
  -8  10   1      16214.26      14723.82       695.83 o                         
  -6  10   1      27482.82      25079.00      1202.58 o                         
  -4  10   1       1759.78       1741.91       171.34 o                         
  -2  10   1       2163.72       2651.60       202.99 o                         
   0  10   1        331.92        279.12       157.57 o                         
   2  10   1       4802.03       5035.43       319.66 o                         
   4  10   1       6192.38       6031.92       352.60 o                         
   6  10   1       1434.32       2869.61       221.61 o                         
   8  10   1        601.28        782.06       164.37 o                         
  10  10   1        185.37        736.70       163.54 o                         
  12  10   1        156.32        147.79       105.02 o                         
  14  10   1        918.36        463.98       112.62 o                         
  16  10   1       2488.00       2787.00       173.72 o                         
  18  10   1         76.85        786.12       432.82 o                         
  20  10   1       2740.95       2508.68       167.75 o                         
  22  10   1       7830.55       8726.70       451.50 o                         
  24  10   1        486.28        986.83       234.14 o                         
  26  10   1         92.76        902.40       145.52 o                         
  28  10   1       1419.86       2054.62       170.53 o                         
  30  10   1        706.94       1109.47       588.51 o                         
  32  10   1         11.33       -166.51       323.28 o                         
  34  10   1         82.06        551.34       171.03 o                         
  36  10   1        326.68        411.21       267.13 o                         
 -35  11   1        217.49        263.35       196.57 o                         
 -33  11   1       1102.06        902.86       151.73 o                         
 -31  11   1        366.99        275.39       124.57 o                         
 -29  11   1       1907.74       1877.10       397.67 o                         
 -27  11   1         39.37        126.01       214.52 o                         
 -25  11   1        727.43        647.07       134.37 o                         
 -23  11   1        576.99       4204.46      1652.66 o                         
 -21  11   1        817.03       1599.03       983.44 o                         
 -19  11   1         71.63        429.06       123.77 o                         
 -17  11   1       1845.79       1869.05       667.36 o                         
 -15  11   1         99.17       4573.56      4094.97 o                         
 -13  11   1        574.26        191.38       216.15 o                         
 -11  11   1         33.43        -27.75       135.01 o                         
  -9  11   1        103.89        226.54       121.52 o                         
  -7  11   1        349.52        457.70       132.06 o                         
  -5  11   1       2250.00       2586.32       183.45 o                         
  -3  11   1       1196.63       1333.03       155.46 o                         
  -1  11   1      10246.74       9307.68       536.76 o                         
   1  11   1       5224.43       5282.33       323.55 o                         
   3  11   1       1129.28       1444.07       161.45 o                         
   5  11   1       9409.40       7877.04       446.16 o                         
   7  11   1       2352.88       2227.18       178.96 o                         
   9  11   1       3519.88       3275.62       216.07 o                         
  11  11   1        276.35        120.79       123.04 o                         
  13  11   1        706.73        721.34       127.60 o                         
  15  11   1       1887.08       1680.49       175.11 o                         
  17  11   1       1149.49       1152.00       148.69 o                         
  19  11   1        172.61        420.11       180.80 o                         
  21  11   1       1153.21       1462.95       494.16 o                         
  23  11   1        827.92       1390.38       409.16 o                         
  25  11   1       2889.65       2961.14       352.18 o                         
  27  11   1         35.66       -102.76       465.80 o                         
  29  11   1        888.53       1185.62       154.68 o                         
  31  11   1        425.94        219.89       118.57 o                         
  33  11   1        910.37       1094.96       205.77 o                         
 -30  12   1        145.29        141.04       278.33 o                         
 -28  12   1        140.30        169.54       165.04 o                         
 -26  12   1        107.53        159.03       180.79 o                         
 -24  12   1          1.45        249.02       178.51 o                         
 -22  12   1         79.18        127.52       151.52 o                         
 -20  12   1       2121.52       1934.57       234.58 o                         
 -18  12   1          0.75        144.01       171.01 o                         
 -16  12   1        974.71        778.65       203.48 o                         
 -14  12   1        717.16        629.79       144.87 o                         
 -12  12   1        160.94         90.02       126.03 o                         
 -10  12   1        923.07        911.47       135.90 o                         
  -8  12   1        978.61        875.48       133.65 o                         
  -6  12   1          2.84        786.81       136.51 o                         
  -4  12   1       3182.18       4685.00       397.38 o                         
  -2  12   1       2854.55       2248.76       214.42 o                         
   0  12   1      15120.63      14155.60       879.49 o                         
   2  12   1       5964.00       5678.65       397.05 o                         
   4  12   1       1138.58       1790.31       162.96 o                         
   6  12   1       1089.32       1530.40       153.19 o                         
   8  12   1       1075.78       1118.13       140.42 o                         
  10  12   1       1157.57       1025.11       140.44 o                         
  12  12   1         10.98        286.52       132.01 o                         
  14  12   1        388.02        233.37       132.82 o                         
  16  12   1       1420.05       1591.14       158.51 o                         
  18  12   1         50.22         69.01       138.77 o                         
  20  12   1        631.43        722.83       142.61 o                         
  22  12   1          7.56        216.77       132.01 o                         
  24  12   1        260.75        282.86       131.30 o                         
  26  12   1       3588.77       4192.02       357.18 o                         
  28  12   1         60.89       -234.79       234.79 o                         
 -23  13   1        109.34       2082.47       667.65 o                         
 -21  13   1         21.30        429.79       243.77 o                         
 -19  13   1        282.30        393.17       163.57 o                         
 -17  13   1        111.84        341.32       164.28 o                         
 -15  13   1        457.76        326.45       164.35 o                         
 -13  13   1        897.56       1050.44       176.45 o                         
 -11  13   1        132.84        465.11       173.29 o                         
  -9  13   1        305.82        221.34       180.08 o                         
  -7  13   1        333.30        398.43       171.08 o                         
  -5  13   1       1174.60       1370.68       251.60 o                         
  -3  13   1          3.14          0.00       140.26 o                         
  -1  13   1       1809.07        994.36       145.81 o                         
   1  13   1       1377.84        901.47       138.23 o                         
   3  13   1        363.52        492.24       144.07 o                         
   5  13   1        238.71        189.07       144.05 o                         
   7  13   1        132.67       -105.77       174.79 o                         
   9  13   1       1367.45       1708.34       236.64 o                         
  11  13   1        783.91        702.70       174.17 o                         
  13  13   1        261.79        318.87       166.56 o                         
  15  13   1        109.30        371.33       167.28 o                         
  17  13   1       1334.36       1589.05       320.81 o                         
  19  13   1          0.52        366.03       372.78 o                         
  21  13   1        876.88        240.31       542.19 o                         
 -12  14   1        679.64       1260.54       471.48 o                         
 -10  14   1       2478.81       2185.54       307.81 o                         
  -8  14   1        160.54        330.09       183.05 o                         
  -6  14   1         56.94       -156.02       171.78 o                         
  -4  14   1        866.26        938.63       208.00 o                         
  -2  14   1        130.50        249.06       161.29 o                         
   0  14   1        667.37        934.63       178.67 o                         
   2  14   1        136.20        233.31       169.54 o                         
   4  14   1         29.22        108.76       173.27 o                         
   6  14   1        618.78        608.80       191.42 o                         
   8  14   1          1.96        -53.25       177.01 o                         
  10  14   1        857.57        781.74       413.77 o                         
 -54   0   2        129.23        246.06       148.54 o                         
 -52   0   2       4938.19       3317.04       352.38 o                         
 -50   0   2         17.52        -90.76       130.51 o                         
 -48   0   2         81.92         31.51       125.27 o                         
 -46   0   2      21197.35      20165.95      1162.64 o                         
 -44   0   2       8547.26       8953.14       519.93 o                         
 -42   0   2      38420.25      35991.70      2039.58 o                         
 -40   0   2       2309.08       2478.25       235.34 o                         
 -38   0   2         93.55         24.00       136.52 o                         
 -36   0   2       3107.93       3904.65       235.57 o                         
 -34   0   2      29646.74      28222.27      1275.68 o                         
 -32   0   2      24654.82      22396.06      1113.48 o                         
 -30   0   2       5537.74       6552.64       299.80 o                         
 -28   0   2         13.65        -27.75        65.26 o                         
 -26   0   2      47385.05      48241.23      2106.50 o                         
 -24   0   2      57128.95      52772.77      2805.55 o                         
 -22   0   2       9471.76       9280.14       681.36 o                         
 -20   0   2        249.04         57.03       135.07 o                         
 -18   0   2         48.98         35.26       120.77 o                         
 -16   0   2      61983.45      53388.40      4726.63 o                         
 -14   0   2      10970.85       7605.22       662.96 o                         
 -12   0   2      24551.05      20485.11      1820.85 o                         
 -10   0   2      12946.61      11004.70       879.81 o                         
  -8   0   2      19948.98      14960.22      1320.62 o                         
  -6   0   2     296161.50     456145.38     30439.91 o                         
  -4   0   2      21386.76      16704.41      1319.79 o                         
  -2   0   2       3645.97       5278.61       469.80 o                         
   0   0   2     148533.78     242013.62     30148.67 o                         
   2   0   2        427.86        131.62        64.68 o                         
   4   0   2      13546.45      17081.38      2172.47 o                         
   6   0   2      45746.81      40639.19      7190.27 o                         
   8   0   2      36234.16      34022.61      3492.29 o                         
  10   0   2       5657.42       5928.73       628.72 o                         
  12   0   2     109816.18     109793.61     11232.03 o                         
  14   0   2      46794.44      42786.32      4388.91 o                         
  16   0   2      10321.39       8645.71       906.13 o                         
  18   0   2      10279.34      11645.61      1205.14 o                         
  20   0   2      13487.37      12611.92       974.33 o                         
  22   0   2       3062.95       4153.80       207.16 o                         
  24   0   2       1236.62       1093.13        97.67 o                         
  26   0   2          6.90        172.51        72.76 o                         
  28   0   2        337.22        996.48       243.12 o                         
  30   0   2        192.77        227.32       213.06 o                         
  32   0   2       2178.17       1815.05       153.38 o                         
  34   0   2       2792.48       3415.63       223.45 o                         
  36   0   2       5988.32       5629.73       341.20 o                         
  38   0   2      66761.91      61601.44      3291.45 o                         
  40   0   2        512.10        643.14       143.34 o                         
  42   0   2         14.57        -80.26       167.26 o                         
  44   0   2        339.06        241.61       171.83 o                         
  46   0   2        913.99        639.70       141.15 o                         
  48   0   2       1564.85       1318.77       173.58 o                         
  50   0   2         54.87       -156.77       156.77 o                         
 -53   1   2       1318.08       1120.97       126.22 o                         
 -51   1   2        497.50        446.54        94.56 o                         
 -49   1   2        685.86        585.49        95.33 o                         
 -47   1   2       7517.79       6753.93       287.34 o                         
 -45   1   2       5259.57       5457.72       343.18 o                         
 -43   1   2       8563.60       9216.52       371.60 o                         
 -41   1   2       3961.27       3534.00       212.40 o                         
 -39   1   2      12936.65      12621.61       480.56 o                         
 -37   1   2       3959.61       3716.73       152.92 o                         
 -35   1   2       2306.11       2513.90       118.06 o                         
 -33   1   2        169.13        228.06        61.52 o                         
 -31   1   2       5351.60       5465.99       188.72 o                         
 -29   1   2        861.06        952.85        63.07 o                         
 -27   1   2      13519.39      11734.36       348.88 o                         
 -25   1   2        260.65         71.28        54.02 o                         
 -23   1   2       2107.90       2480.05       131.68 o                         
 -21   1   2        386.23        246.17       112.58 o                         
 -19   1   2      15425.33      13269.97       823.64 o                         
 -17   1   2      11878.90      11674.22       862.65 o                         
 -15   1   2       2641.34       3210.89       215.01 o                         
 -13   1   2       6520.10       5928.60       381.92 o                         
 -11   1   2       3379.57       3898.67       252.99 o                         
  -9   1   2       7015.61       5811.24       333.39 o                         
  -7   1   2       6638.73       6027.38       403.88 o                         
  -5   1   2       5381.09       5180.02       310.51 o                         
  -3   1   2     373509.34     635671.31     42429.62 o                         
  -1   1   2      10948.87       8095.27       543.74 o                         
   1   1   2      11266.43       8195.55       646.28 o                         
   3   1   2      85018.42      82874.95      6541.49 o                         
   5   1   2      34447.05      26180.41      2053.30 o                         
   7   1   2      98891.82     103378.28      7410.43 o                         
   9   1   2      31748.50      29436.00      2122.06 o                         
  11   1   2      23287.62      19388.51      1412.89 o                         
  13   1   2      31974.70      29014.83      2106.66 o                         
  15   1   2        862.65        928.57       133.73 o                         
  17   1   2       6879.95       5197.86       404.45 o                         
  19   1   2       1960.77       3502.23       416.05 o                         
  21   1   2        753.09        729.10        65.33 o                         
  23   1   2       6695.76       7154.88       246.75 o                         
  25   1   2         22.45         42.00        50.26 o                         
  27   1   2        935.34       1017.49        75.84 o                         
  29   1   2       7153.15       7928.79       293.46 o                         
  31   1   2       1248.42       1240.09        87.13 o                         
  33   1   2       1756.21       1781.82       111.97 o                         
  35   1   2          7.34        205.52        83.26 o                         
  37   1   2       6501.85       6458.72       274.15 o                         
  39   1   2        221.17        264.83        87.03 o                         
  41   1   2      12803.73      11937.69       512.35 o                         
  43   1   2       8291.73       7412.67       332.19 o                         
  45   1   2       2393.39       2598.26       212.82 o                         
  47   1   2        314.36        340.65       108.80 o                         
  49   1   2        621.90        352.79       105.84 o                         
  51   1   2       1126.91        786.51       210.34 o                         
 -54   2   2        114.17        347.33       196.55 o                         
 -52   2   2          8.09        -84.01       104.26 o                         
 -50   2   2       2520.25       2366.57       164.74 o                         
 -48   2   2        210.15        205.56        95.28 o                         
 -46   2   2       3589.32       3053.22       178.45 o                         
 -44   2   2       4747.40       4726.49       266.10 o                         
 -42   2   2       4452.47       4052.74       348.91 o                         
 -40   2   2       1170.19       1376.56       141.19 o                         
 -38   2   2       3142.52       3356.53       156.54 o                         
 -36   2   2        922.12        913.74        80.34 o                         
 -34   2   2        263.53       3022.11       162.06 o                         
 -32   2   2      13840.09      11778.07       399.31 o                         
 -30   2   2      10773.34      11360.86       354.05 o                         
 -28   2   2       5135.10       5365.96       183.45 o                         
 -26   2   2      11914.18      12274.08       395.42 o                         
 -24   2   2      10116.58       9697.76       321.79 o                         
 -22   2   2      11504.70      10891.20       515.03 o                         
 -20   2   2      22381.95      20860.50      1289.75 o                         
 -18   2   2       1402.62       1791.06       166.93 o                         
 -16   2   2      13803.06      11724.64       769.89 o                         
 -14   2   2      35039.15      31748.90      1869.62 o                         
 -12   2   2        492.44        276.34        78.10 o                         
 -10   2   2     100347.66      87778.45      5163.60 o                         
  -8   2   2        447.28        859.22        90.13 o                         
  -6   2   2     114172.19     116932.30      7802.87 o                         
  -4   2   2      43241.82      32343.28      2534.38 o                         
  -2   2   2      23871.46      12204.70      2174.31 o                         
   0   2   2     101389.40      92665.18      6683.39 o                         
   2   2   2      32959.25      21741.88      1724.03 o                         
   4   2   2       6723.08       5182.72       366.15 o                         
   6   2   2     130651.25     137088.31     10817.16 o                         
   8   2   2      20231.92      18979.79      1374.21 o                         
  10   2   2      80515.21      69757.70      5042.26 o                         
  12   2   2      25638.88      24928.78      1959.56 o                         
  14   2   2       3303.66       3153.57       266.38 o                         
  16   2   2      13888.85      11367.00       842.74 o                         
  18   2   2         70.19        -93.77        93.77 o                         
  20   2   2         70.63          3.00        80.26 o                         
  22   2   2       6873.99       6629.16       252.87 o                         
  24   2   2        110.83        807.92        83.27 o                         
  26   2   2        351.53        325.66        57.78 o                         
  28   2   2      11466.89       9882.33       375.53 o                         
  30   2   2       6181.15       5448.99       213.76 o                         
  32   2   2      11275.92      11284.45       385.01 o                         
  34   2   2        616.09        781.33       123.84 o                         
  36   2   2        750.16       1978.72       209.43 o                         
  38   2   2       1965.70       1962.46       127.02 o                         
  40   2   2        604.53        875.12       108.83 o                         
  42   2   2          9.18       -100.51       100.51 o                         
  44   2   2        319.79        392.41        97.54 o                         
  46   2   2       1546.51       1274.32       144.26 o                         
  48   2   2       3459.02       3072.90       186.03 o                         
  50   2   2         36.31        197.27       134.27 o                         
 -53   3   2         44.37         43.51       151.52 o                         
 -51   3   2         18.31         -9.00        98.26 o                         
 -49   3   2       1859.47       2119.68       160.86 o                         
 -47   3   2        454.75        537.31       120.82 o                         
 -45   3   2        220.64        166.55       102.78 o                         
 -43   3   2       4036.82       4416.37       219.20 o                         
 -41   3   2       5587.23       5567.25       251.99 o                         
 -39   3   2       1476.14       2772.03       181.05 o                         
 -37   3   2       2621.47       2276.81       144.42 o                         
 -35   3   2       1163.46       1157.31        93.88 o                         
 -33   3   2       1582.79       1384.06        87.16 o                         
 -31   3   2      10225.45      10568.49       338.47 o                         
 -29   3   2       3725.28       4359.99       167.26 o                         
 -27   3   2       2955.75       3271.82       126.48 o                         
 -25   3   2      32664.71      32895.45      1101.44 o                         
 -23   3   2        175.68        276.09        57.77 o                         
 -21   3   2      35068.39      43841.65      1538.93 o                         
 -19   3   2      35991.66      39427.64      1869.52 o                         
 -17   3   2      23310.46      19335.92      1133.56 o                         
 -15   3   2        282.13        345.95        77.30 o                         
 -13   3   2       7095.41       6494.40       394.68 o                         
 -11   3   2       2414.46       2504.47       175.66 o                         
  -9   3   2       2084.42       2474.96       180.12 o                         
  -7   3   2          4.10        -15.00        93.76 o                         
  -5   3   2        765.33        407.34       118.74 o                         
  -3   3   2      16943.86      13150.18      1050.73 o                         
  -1   3   2       7067.00       5256.06       392.08 o                         
   1   3   2       9437.18       6747.75       543.42 o                         
   3   3   2       2676.74       1858.38       179.72 o                         
   5   3   2        152.64         41.27       117.80 o                         
   7   3   2      10140.98       7190.22       493.00 o                         
   9   3   2      11068.33       8952.38       728.52 o                         
  11   3   2       1825.43       2271.47       210.74 o                         
  13   3   2       6348.56       6247.35       483.83 o                         
  15   3   2       2750.44       3331.58       349.58 o                         
  17   3   2        621.48        875.39        88.59 o                         
  19   3   2      18808.49      16486.51       628.32 o                         
  21   3   2      26651.29      25483.29       890.04 o                         
  23   3   2       4574.27       5751.20       212.76 o                         
  25   3   2       5306.94       5819.00       218.17 o                         
  27   3   2       2746.34       2983.59       139.96 o                         
  29   3   2      10424.02      10177.18       396.16 o                         
  31   3   2        160.34         64.52        87.02 o                         
  33   3   2       2523.29       2798.58       171.48 o                         
  35   3   2       1284.64       1247.55       112.66 o                         
  37   3   2       2506.48       2327.57       142.14 o                         
  39   3   2       5413.55       7907.73       405.83 o                         
  41   3   2       4890.49       5285.26       241.27 o                         
  43   3   2       1406.99       1210.94       110.43 o                         
  45   3   2       1349.63       1226.70       132.21 o                         
  47   3   2       3101.64       2613.02       243.16 o                         
  49   3   2       4313.48       4563.76       328.08 o                         
 -52   4   2       1044.09       1072.59       175.76 o                         
 -50   4   2         73.47        -48.01       106.52 o                         
 -48   4   2       1183.62        965.13       135.19 o                         
 -46   4   2       1989.24       1775.52       181.16 o                         
 -44   4   2        481.26        500.54       117.07 o                         
 -42   4   2       3510.93       3284.67       222.09 o                         
 -40   4   2        675.58        842.91       100.58 o                         
 -38   4   2        311.23        380.40        88.54 o                         
 -36   4   2       9596.50       9959.69       379.63 o                         
 -34   4   2       1629.47       2009.21       119.47 o                         
 -32   4   2        473.97        416.50        69.04 o                         
 -30   4   2       1968.26       2183.07       106.00 o                         
 -28   4   2       5100.39       5860.07       206.00 o                         
 -26   4   2      40371.95      40545.88      1310.29 o                         
 -24   4   2       7441.34       8055.03       279.40 o                         
 -22   4   2      22930.31      20800.78       717.21 o                         
 -20   4   2      69783.08      66504.07      2297.38 o                         
 -18   4   2       2225.96       2536.81       121.91 o                         
 -16   4   2       2504.91       2605.41       178.46 o                         
 -14   4   2       8318.89       9273.68       674.46 o                         
 -12   4   2      30919.46      30880.37      1929.68 o                         
 -10   4   2      55661.32      52542.89      3298.45 o                         
  -8   4   2       6278.16       6390.70       409.19 o                         
  -6   4   2       1836.11       1585.47       161.86 o                         
  -4   4   2       6740.48       6775.18       460.09 o                         
  -2   4   2      11455.77       9213.35       733.35 o                         
   0   4   2      86771.55      86950.42      8882.38 o                         
   2   4   2       8853.29       7706.70       704.01 o                         
   4   4   2       6694.79       9865.89       730.33 o                         
   6   4   2      78050.63      72129.98      5221.94 o                         
   8   4   2       1331.00       1290.94       226.31 o                         
  10   4   2        768.35        239.58       130.68 o                         
  12   4   2          6.38        135.76       135.76 o                         
  14   4   2       1706.42       2436.52       380.52 o                         
  16   4   2      79630.51      75815.58      3447.15 o                         
  18   4   2      19481.30      19338.47       731.44 o                         
  20   4   2       7787.78       7179.11       263.68 o                         
  22   4   2        393.31        712.15        69.04 o                         
  24   4   2       1579.51       2639.96       123.24 o                         
  26   4   2       8999.20       9157.51       328.92 o                         
  28   4   2        635.82        699.55        95.33 o                         
  30   4   2         15.48        207.02        74.26 o                         
  32   4   2        655.09        869.18        96.07 o                         
  34   4   2       4323.39       4704.12       211.73 o                         
  36   4   2      28656.02      28551.23      1151.75 o                         
  38   4   2        708.30        752.87       149.37 o                         
  40   4   2       1351.77        815.73       138.96 o                         
  42   4   2         66.94        215.28        97.51 o                         
  44   4   2        157.10        291.07       111.03 o                         
  46   4   2       1395.87       1271.95       193.08 o                         
  48   4   2        131.06         32.26       196.55 o                         
 -51   5   2         61.24        -97.52       232.54 o                         
 -49   5   2        663.53        617.05       121.61 o                         
 -47   5   2       1928.48       1447.09       141.33 o                         
 -45   5   2       1047.78       1016.76       133.67 o                         
 -43   5   2       1340.71       1230.37       129.95 o                         
 -41   5   2        163.21       1261.06       132.78 o                         
 -39   5   2       1708.22       1884.53       130.74 o                         
 -37   5   2       2869.13       3095.83       197.86 o                         
 -35   5   2        269.22        364.63       128.30 o                         
 -33   5   2       9342.87       9591.95       361.37 o                         
 -31   5   2       2524.97       2689.65       133.88 o                         
 -29   5   2        110.05        140.28        66.01 o                         
 -27   5   2         46.48         36.75        63.76 o                         
 -25   5   2         39.96         88.51        72.01 o                         
 -23   5   2       1438.07       1894.25        96.93 o                         
 -21   5   2        247.20        198.83        64.53 o                         
 -19   5   2       1571.63       2682.56       116.50 o                         
 -17   5   2       8792.26       8536.32       318.10 o                         
 -15   5   2       3813.18       4757.46       204.39 o                         
 -13   5   2      10605.74       9623.84       419.09 o                         
 -11   5   2        420.04       2798.79       350.51 o                         
  -9   5   2       1489.76       1385.69       166.91 o                         
  -7   5   2       1543.56       1931.85       188.75 o                         
  -5   5   2       6819.21       6958.29       457.51 o                         
  -3   5   2       2159.73       3036.22       231.88 o                         
  -1   5   2       6842.82       6876.24       517.56 o                         
   1   5   2       8331.86       8581.60       629.11 o                         
   3   5   2      16662.00      16632.42      1200.25 o                         
   5   5   2        364.35        159.11       172.62 o                         
   7   5   2      17491.31      16462.57      1213.11 o                         
   9   5   2      13294.77      12746.91       812.70 o                         
  11   5   2        222.60        232.59        96.04 o                         
  13   5   2       5336.85       7327.49       311.36 o                         
  15   5   2      10099.40      10801.13       415.14 o                         
  17   5   2       2972.59       3383.10       157.37 o                         
  19   5   2       8613.05       9928.11       373.02 o                         
  21   5   2         34.12        310.53        85.51 o                         
  23   5   2        707.50        736.41        82.57 o                         
  25   5   2        794.90        689.93        85.58 o                         
  27   5   2       1972.77       1942.39       133.80 o                         
  29   5   2      18833.12      17331.30       652.81 o                         
  31   5   2         41.21        -73.51       126.01 o                         
  33   5   2       3724.87       3117.48       189.01 o                         
  35   5   2        721.62        885.74       117.85 o                         
  37   5   2       6406.71       6588.54       355.67 o                         
  39   5   2       3196.81       3331.10       196.43 o                         
  41   5   2        875.24       1529.32       160.67 o                         
  43   5   2       5681.39       5373.27       369.89 o                         
  45   5   2        801.82        712.49       120.12 o                         
  47   5   2         36.73        -63.76       120.76 o                         
 -48   6   2       3017.67       2661.65       198.78 o                         
 -46   6   2        912.83        764.38       120.89 o                         
 -44   6   2       6021.74       5025.48       448.56 o                         
 -42   6   2       2404.09       2417.76       172.97 o                         
 -40   6   2          1.62        138.01       135.76 o                         
 -38   6   2       2839.79       2929.49       188.83 o                         
 -36   6   2       2365.66       1999.38       150.39 o                         
 -34   6   2       1010.95       1323.76       111.13 o                         
 -32   6   2       6253.68       5886.46       234.82 o                         
 -30   6   2       4624.90       5316.63       219.36 o                         
 -28   6   2       5300.67       5287.85       214.26 o                         
 -26   6   2       3729.33       5126.33       194.33 o                         
 -24   6   2         55.56        108.76        66.76 o                         
 -22   6   2       1419.20       1252.45        90.91 o                         
 -20   6   2       9920.72       9907.81       327.17 o                         
 -18   6   2        794.26        967.03        72.08 o                         
 -16   6   2       4089.10       3292.07       136.48 o                         
 -14   6   2      61403.42      60278.20      2039.38 o                         
 -12   6   2      31625.63      31012.10      1077.55 o                         
 -10   6   2      26057.33      25209.13      1011.01 o                         
  -8   6   2       2705.49       2906.46       157.37 o                         
  -6   6   2      45191.44      40780.92      1731.10 o                         
  -4   6   2       2237.76       5741.82       318.32 o                         
  -2   6   2      14598.64      16087.74       745.47 o                         
   0   6   2       2555.07       2160.80       184.46 o                         
   2   6   2      19582.96      19683.10       913.30 o                         
   4   6   2      12402.67      13821.29       690.15 o                         
   6   6   2       3574.87       3351.67       183.94 o                         
   8   6   2        415.96        533.60        91.56 o                         
  10   6   2       5184.72       4943.47       219.79 o                         
  12   6   2        255.18        199.58        75.78 o                         
  14   6   2       7821.04       7028.99       276.49 o                         
  16   6   2      13022.76      12279.38       464.87 o                         
  18   6   2       1847.26       1707.91       106.74 o                         
  20   6   2       1394.32       1471.75       111.94 o                         
  22   6   2      13536.37      14063.14       553.66 o                         
  24   6   2         99.21        765.14       138.03 o                         
  26   6   2       5844.04       7650.29       307.22 o                         
  28   6   2       6643.94       6381.66       327.85 o                         
  30   6   2       1864.79       2230.58       149.56 o                         
  32   6   2       2760.01       2306.37       170.01 o                         
  34   6   2        687.32        687.55       111.84 o                         
  36   6   2       2938.28       3502.41       224.97 o                         
  38   6   2       5010.55       5069.12       311.45 o                         
  40   6   2       5334.71       4040.27       309.34 o                         
  42   6   2       6198.75       6092.41       315.01 o                         
  44   6   2        422.54        188.36       115.57 o                         
  46   6   2        568.52        117.85       237.95 o                         
 -47   7   2        795.44       1076.72       209.49 o                         
 -45   7   2       4780.11       4070.24       240.67 o                         
 -43   7   2        182.07        346.60       154.54 o                         
 -41   7   2       1946.97       1559.73       142.82 o                         
 -39   7   2       1247.58       1652.35       147.96 o                         
 -37   7   2         47.96         14.25       108.76 o                         
 -35   7   2         37.58        211.52       100.51 o                         
 -33   7   2       5021.44       5204.29       245.81 o                         
 -31   7   2       4429.18       4565.14       219.29 o                         
 -29   7   2         37.70        231.03        94.51 o                         
 -27   7   2       2127.07       2188.43       142.84 o                         
 -25   7   2        103.40        118.52        80.26 o                         
 -23   7   2        620.44        800.11        86.32 o                         
 -21   7   2       2521.45       3614.36       184.29 o                         
 -19   7   2       4501.90       6006.17       226.95 o                         
 -17   7   2         13.64         86.26        66.76 o                         
 -15   7   2       1694.42       1561.06        89.44 o                         
 -13   7   2       2909.06       2966.59       132.48 o                         
 -11   7   2       1125.53       3368.76       176.51 o                         
  -9   7   2        279.72        584.50        69.03 o                         
  -7   7   2       1426.21       1789.93       105.95 o                         
  -5   7   2       5275.81       5784.24       264.33 o                         
  -3   7   2      12792.25      11774.40       519.32 o                         
  -1   7   2       1468.03       1758.52       121.74 o                         
   1   7   2      10253.19       9828.05       433.26 o                         
   3   7   2       9043.69       9481.12       409.78 o                         
   5   7   2         57.15        -33.75       183.78 o                         
   7   7   2        132.45         42.76        92.27 o                         
   9   7   2       2887.74       3110.39       161.09 o                         
  11   7   2      16390.73      16402.70       620.40 o                         
  13   7   2      10823.20      11025.40       425.46 o                         
  15   7   2        319.33        319.64        88.54 o                         
  17   7   2        811.19       1212.47       105.11 o                         
  19   7   2       1304.53       1195.84        96.15 o                         
  21   7   2        219.36        605.44       113.29 o                         
  23   7   2       2491.20       2589.44       145.91 o                         
  25   7   2        502.59        628.13       102.81 o                         
  27   7   2      12615.68      12293.36       493.28 o                         
  29   7   2       4029.34       4094.65       204.88 o                         
  31   7   2       1088.21        974.69       120.90 o                         
  33   7   2       6439.43       6007.37       313.40 o                         
  35   7   2       1451.68       2091.41       202.83 o                         
  37   7   2        180.13        415.61       126.78 o                         
  39   7   2        199.31        486.14       144.04 o                         
  41   7   2       1209.75       1268.66       176.52 o                         
  43   7   2        285.13        130.56       149.31 o                         
  45   7   2        374.43        240.90       240.90 o                         
 -44   8   2        195.03        -20.26       209.32 o                         
 -42   8   2       5181.12       5182.75       306.42 o                         
 -40   8   2       1074.14       1019.83       182.49 o                         
 -38   8   2        373.63        577.03       117.06 o                         
 -36   8   2        619.40        650.73       132.10 o                         
 -34   8   2        341.95        925.15       138.06 o                         
 -32   8   2       2804.91       3252.11       194.84 o                         
 -30   8   2       4220.68       4378.73       271.98 o                         
 -28   8   2       4346.53       4123.91       226.05 o                         
 -26   8   2       6466.57      10197.55       461.43 o                         
 -24   8   2      14449.66      12984.83       547.60 o                         
 -22   8   2      16505.08      19444.33       782.48 o                         
 -20   8   2       1649.00       1846.22       117.22 o                         
 -18   8   2       3126.97       3252.26       154.30 o                         
 -16   8   2       6866.86       7403.59       295.54 o                         
 -14   8   2        660.45        704.83        82.57 o                         
 -12   8   2       3799.75       3136.97       146.90 o                         
 -10   8   2       6743.06       7768.33       307.68 o                         
  -8   8   2       1963.81       1817.09       122.54 o                         
  -6   8   2       2225.68       2634.41       162.44 o                         
   0   8   2       7841.54       7754.87       358.86 o                         
   2   8   2        769.63        469.22       149.40 o                         
   4   8   2       6273.86       8963.32       428.44 o                         
   6   8   2         44.15        -46.51       138.77 o                         
   8   8   2          0.38         36.75        97.51 o                         
  10   8   2        383.98        601.06       219.86 o                         
  12   8   2       9294.71       8402.60       415.35 o                         
  14   8   2      11233.42       9828.09       418.46 o                         
  16   8   2       3357.89       3705.47       189.72 o                         
  18   8   2        374.26        425.45        99.05 o                         
  20   8   2       2141.74       1977.20       200.73 o                         
  22   8   2      10518.09      10877.68       475.55 o                         
  24   8   2        249.27        377.38       119.29 o                         
  26   8   2         84.28        341.30       102.77 o                         
  28   8   2       5174.34       5536.96       337.86 o                         
  30   8   2        490.98        732.43       124.57 o                         
  32   8   2       9727.10      10435.71       525.95 o                         
  34   8   2        549.38        688.21       138.09 o                         
  36   8   2        406.22        846.45       148.58 o                         
  38   8   2         53.32         99.01       142.52 o                         
  40   8   2       1286.75       1532.57       251.67 o                         
  42   8   2         18.82        381.79       215.27 o                         
 -41   9   2        295.48        -76.53       248.36 o                         
 -39   9   2        265.09        354.14       180.82 o                         
 -37   9   2          5.90        330.78       259.52 o                         
 -35   9   2        126.21        342.82       235.55 o                         
 -33   9   2        183.81        448.62       116.28 o                         
 -31   9   2        648.79        656.75       129.10 o                         
 -29   9   2        147.46        327.82       108.02 o                         
 -27   9   2       7410.49       7655.89       369.64 o                         
 -25   9   2        782.65        972.12       135.12 o                         
 -23   9   2        125.94        180.79       173.29 o                         
 -21   9   2      26245.60      28534.03      1163.80 o                         
 -19   9   2      39950.44      40552.80      1662.25 o                         
 -17   9   2        186.84        318.84       130.54 o                         
 -15   9   2       4739.84       4289.74       198.28 o                         
 -13   9   2       3373.96       3957.58       177.67 o                         
 -11   9   2        655.67       1927.53       572.70 o                         
  -9   9   2          0.32         93.01       102.76 o                         
  -7   9   2         84.42       -267.04      1163.44 o                         
  -5   9   2        282.63       1087.92      1102.18 o                         
  -3   9   2       5794.90       5670.21       270.26 o                         
  -1   9   2       7820.84       9153.58       455.48 o                         
   1   9   2       4824.91       5336.80       297.87 o                         
   3   9   2        361.23        353.42       101.30 o                         
   5   9   2       1596.61       2098.62       147.27 o                         
   7   9   2       4716.52       5423.24       273.69 o                         
   9   9   2         35.31        160.52       102.01 o                         
  11   9   2       1138.78       1772.32      1065.65 o                         
  13   9   2       1201.99       1196.39       116.41 o                         
  15   9   2       5872.72       6196.69       298.89 o                         
  17   9   2      10839.24      11853.70       553.08 o                         
  19   9   2      32080.73      27430.91      1134.88 o                         
  21   9   2       6736.17      15420.38      1237.32 o                         
  23   9   2       1637.51       3075.28       282.51 o                         
  25   9   2      11593.77      10638.17       566.38 o                         
  27   9   2       1325.64       1744.84       887.07 o                         
  29   9   2        895.57        963.25       131.39 o                         
  31   9   2         98.23        216.04       164.28 o                         
  33   9   2        123.72         46.51       118.52 o                         
  35   9   2       1954.28       1820.81       190.20 o                         
  37   9   2        332.74        585.28       303.15 o                         
  39   9   2        446.81        746.00       383.51 o                         
 -38  10   2       2118.97       2597.89       240.68 o                         
 -36  10   2       2834.93       2604.22       354.50 o                         
 -34  10   2        314.97       1064.72       494.47 o                         
 -32  10   2       3645.02       4024.80       333.64 o                         
 -30  10   2       2918.52       2863.89       223.48 o                         
 -28  10   2       1469.59       1417.61       174.29 o                         
 -26  10   2       1713.48       2563.13       239.71 o                         
 -24  10   2       6245.89       8138.38       432.63 o                         
 -22  10   2       2498.74       3004.39       313.60 o                         
 -20  10   2         61.29        285.04       398.30 o                         
 -18  10   2      19544.15      17129.77       789.90 o                         
 -16  10   2       1955.11       1926.36       142.81 o                         
 -14  10   2       3193.37       3813.39       912.90 o                         
 -12  10   2        421.04       1902.24      1312.43 o                         
  -8  10   2       7094.95       6733.59       324.21 o                         
  -6  10   2       3693.18       9149.22       672.45 o                         
  -4  10   2       4477.67       3783.36       226.10 o                         
  -2  10   2       4500.45       4161.05       233.64 o                         
   0  10   2       3429.83       3545.01       216.81 o                         
   2  10   2       2171.09       2614.01       265.39 o                         
   4  10   2      14125.03      13621.03       687.48 o                         
   6  10   2       4672.79       4502.41       257.04 o                         
   8  10   2         24.35        229.52       123.76 o                         
  10  10   2       1511.43       1899.93       190.07 o                         
  12  10   2       5188.16       4861.38       253.40 o                         
  14  10   2        557.18        899.09       510.34 o                         
  16  10   2       8162.33       8074.89       408.51 o                         
  18  10   2      10733.92       9088.66       442.22 o                         
  20  10   2         63.70         93.01       198.03 o                         
  22  10   2         25.43       6305.12      8615.34 o                         
  24  10   2       1777.55       1422.57       143.53 o                         
  26  10   2        180.76        606.91       117.78 o                         
  28  10   2        307.80        989.66      1160.73 o                         
  30  10   2        570.03        562.16       127.59 o                         
  32  10   2        379.21        -42.02       362.44 o                         
  34  10   2        118.58        301.57       117.03 o                         
  36  10   2       4906.29       5442.70       430.40 o                         
 -35  11   2        194.50        134.30       135.80 o                         
 -33  11   2        163.85         59.27       147.79 o                         
 -31  11   2         71.60       -366.81       548.34 o                         
 -29  11   2        102.81        147.78       254.30 o                         
 -27  11   2       1736.27       1427.16       372.76 o                         
 -25  11   2         45.26       2410.04      1923.98 o                         
 -23  11   2        664.32      13977.63      2996.39 o                         
  -5  11   2       1442.58       1868.98       634.01 o                         
  -3  11   2       4795.61       4319.55       273.65 o                         
  -1  11   2          9.14        316.53       183.01 o                         
   1  11   2       8930.27       8383.42       486.06 o                         
   3  11   2      13640.14      13428.06       741.78 o                         
   5  11   2        284.61       1132.92       165.06 o                         
   7  11   2       2425.68       2092.00       158.67 o                         
   9  11   2        916.60        921.96       187.70 o                         
  11  11   2       1357.82       4696.83       258.39 o                         
  13  11   2       1453.98       1138.09       146.49 o                         
  15  11   2        366.35        372.92       149.32 o                         
  17  11   2       2238.04       2240.54       174.43 o                         
  19  11   2       2655.22       2753.86       388.14 o                         
  21  11   2        770.94        647.85       314.54 o                         
  23  11   2        853.48       1281.57       171.93 o                         
  25  11   2       2613.28       2682.73       211.40 o                         
  27  11   2       1074.36       1293.24       146.45 o                         
  29  11   2       1033.69        790.82       129.93 o                         
  31  11   2         95.10        113.27       140.28 o                         
 -30  12   2       1349.72       1776.44       305.09 o                         
 -28  12   2        730.09        477.49       149.40 o                         
 -26  12   2       2096.37       2350.75       473.76 o                         
 -24  12   2        687.71        665.09       179.41 o                         
 -22  12   2         27.41        764.33       555.06 o                         
 -20  12   2       2104.39       2757.78       242.85 o                         
 -18  12   2        206.94        237.82       153.05 o                         
 -16  12   2       1091.37       1134.70       199.00 o                         
 -14  12   2       1494.87        848.95       162.28 o                         
 -12  12   2         14.67         93.76       139.51 o                         
 -10  12   2         27.23        234.77       141.76 o                         
  -8  12   2        477.69        478.03       140.33 o                         
  -6  12   2       2918.44       2846.34       259.58 o                         
  -4  12   2        953.67        819.90       159.17 o                         
  -2  12   2       3282.09       3001.73       238.60 o                         
   0  12   2       1811.84       2067.41       224.70 o                         
   2  12   2       3607.41       3732.40       260.52 o                         
   4  12   2        249.63        501.92       126.79 o                         
   6  12   2        709.94       1011.10       141.87 o                         
   8  12   2        235.27        702.23       138.80 o                         
  10  12   2       2452.47       2285.51       177.49 o                         
  12  12   2       1091.02       1342.70       153.19 o                         
  14  12   2        363.54        686.58       141.07 o                         
  16  12   2       1898.73       2139.97       195.43 o                         
  18  12   2         22.15        323.28       141.01 o                         
  20  12   2        221.41        206.32       271.59 o                         
  22  12   2          0.24         53.25       129.01 o                         
  24  12   2        166.99        248.32       138.79 o                         
  26  12   2        849.92        909.35       168.20 o                         
 -23  13   2         23.73        279.78       320.28 o                         
 -21  13   2        628.65       1480.33       254.48 o                         
 -19  13   2        739.39       1245.50       195.95 o                         
 -17  13   2        252.82        374.39       177.07 o                         
 -15  13   2        283.67        240.10       151.56 o                         
 -13  13   2        464.36        913.32       162.85 o                         
 -11  13   2        458.56        679.91       172.60 o                         
  -9  13   2        548.52        520.87       156.11 o                         
  -7  13   2        487.01        664.92       184.62 o                         
  -5  13   2         32.04        261.78       161.27 o                         
  -3  13   2        291.84        468.94       149.31 o                         
  -1  13   2       3457.03       2848.61       255.27 o                         
   1  13   2        133.27        147.03       129.03 o                         
   3  13   2       1035.77        807.26       135.92 o                         
   5  13   2       1441.09       1213.35       161.53 o                         
   7  13   2        567.45        382.03       167.37 o                         
   9  13   2         16.79         95.26       135.76 o                         
  11  13   2        165.68        141.79       192.80 o                         
  13  13   2        743.66        776.26       154.65 o                         
  15  13   2        389.99        287.41       171.85 o                         
  17  13   2        147.33        153.79       171.79 o                         
  19  13   2        348.95        274.65       199.61 o                         
 -12  14   2        431.55       1630.85       761.76 o                         
 -10  14   2        445.10        772.27       231.16 o                         
  -8  14   2        540.47        367.79       184.65 o                         
  -6  14   2        302.78          7.50       159.83 o                         
  -4  14   2        242.00         30.01       161.31 o                         
  -2  14   2         75.17        -73.51       171.03 o                         
   0  14   2         22.98        174.77       172.52 o                         
   2  14   2        320.87        673.08       186.84 o                         
   4  14   2         34.37        117.01       208.52 o                         
   6  14   2        205.97        273.85       177.06 o                         
   8  14   2         36.69          7.50       198.02 o                         
 -55   1   3         62.38        477.08       215.28 o                         
 -53   1   3        264.52        192.08        98.29 o                         
 -51   1   3       1691.11       1444.43       123.25 o                         
 -49   1   3         44.79         66.76        93.76 o                         
 -47   1   3        599.95        380.52       108.08 o                         
 -45   1   3       4098.01       3394.42       260.65 o                         
 -43   1   3       9318.24      10003.86       412.79 o                         
 -41   1   3        907.91        984.27       113.37 o                         
 -39   1   3       2497.81       3083.48       148.91 o                         
 -37   1   3         58.20         81.01        67.51 o                         
 -35   1   3       1259.89       1380.56        95.39 o                         
 -33   1   3       3640.52       3985.38       150.65 o                         
 -31   1   3       1352.68       1446.23        78.13 o                         
 -29   1   3       7291.59       7423.15       223.32 o                         
 -27   1   3        595.84        610.28        55.55 o                         
 -25   1   3       1649.86       2370.51       109.01 o                         
 -23   1   3       5579.94       4854.99       234.50 o                         
 -21   1   3      16586.13      15060.84       880.67 o                         
 -19   1   3      17209.41      14490.51       854.38 o                         
 -17   1   3       7212.21       6666.69       406.30 o                         
 -15   1   3       1401.93       1379.94       109.10 o                         
 -13   1   3       2910.96       2781.42       180.59 o                         
 -11   1   3       6355.83       5536.40       313.22 o                         
  -9   1   3      14759.18      11871.44       645.44 o                         
  -7   1   3     103580.23      96667.99      6441.22 o                         
  -5   1   3       3637.93       4257.38       251.65 o                         
  -3   1   3     106229.93     116659.32      8415.20 o                         
  -1   1   3       6245.89       5392.43       394.17 o                         
   1   1   3      13268.30      11463.52       908.29 o                         
   3   1   3      24045.92      20323.89      1786.68 o                         
   5   1   3        230.06        197.41        65.30 o                         
   7   1   3     117395.77     121354.41      9520.74 o                         
   9   1   3      16110.34      13263.66       956.20 o                         
  11   1   3        141.15       3018.39      1395.53 o                         
  13   1   3       1030.92        773.36       130.77 o                         
  15   1   3      20045.11      17778.58      1285.54 o                         
  17   1   3       2805.10       2542.97       240.36 o                         
  19   1   3      28271.72      31242.08      1267.41 o                         
  21   1   3       5277.21       6839.03       260.69 o                         
  23   1   3         53.24         32.25        60.76 o                         
  25   1   3       7064.76       6727.02       240.63 o                         
  27   1   3        652.89        719.11        67.56 o                         
  29   1   3       1421.17       1622.78       102.17 o                         
  31   1   3         34.87        147.02        66.01 o                         
  33   1   3       9543.64       9856.35       363.76 o                         
  35   1   3        122.93         74.27       117.02 o                         
  37   1   3        708.33        976.55       107.34 o                         
  39   1   3        980.09        746.33       119.38 o                         
  41   1   3        329.05        321.89       100.54 o                         
  43   1   3       1696.75       1541.94       157.05 o                         
  45   1   3        271.11        298.61       100.54 o                         
  47   1   3       1417.52       1319.29       121.71 o                         
  49   1   3        726.13        608.86       134.38 o                         
 -54   2   3         56.04        298.54       137.27 o                         
 -52   2   3        237.03        276.85        93.03 o                         
 -50   2   3        907.93        768.10       114.88 o                         
 -48   2   3       1381.38       1338.62       165.26 o                         
 -46   2   3       1329.18       1163.49       120.18 o                         
 -44   2   3         10.13        -21.75        90.01 o                         
 -42   2   3        160.79        104.28        90.77 o                         
 -40   2   3        905.85       1223.77       109.61 o                         
 -38   2   3       2293.79       2153.47       118.80 o                         
 -36   2   3         33.80         24.00        67.51 o                         
 -34   2   3       2035.59       2475.63       116.53 o                         
 -32   2   3        679.28        764.91        67.56 o                         
 -30   2   3      10297.09       9922.19       296.18 o                         
 -28   2   3        964.87        946.99        66.09 o                         
 -26   2   3       6799.84       9834.72       307.31 o                         
 -24   2   3      10604.04      10265.95       346.44 o                         
 -22   2   3        822.88        227.55        67.59 o                         
 -20   2   3       1837.32       1380.53       165.51 o                         
 -18   2   3      10617.59      10220.94       594.58 o                         
 -16   2   3       3822.97       4206.84       284.89 o                         
 -14   2   3        874.23        436.61        89.43 o                         
 -12   2   3         22.14        294.04        70.51 o                         
 -10   2   3      15574.17       9842.97       676.08 o                         
  -8   2   3       7007.67       7439.09       496.81 o                         
  -6   2   3       3328.28       3522.96       267.61 o                         
  -4   2   3        226.30        209.43        68.31 o                         
  -2   2   3      52509.07      41277.45      2978.22 o                         
   0   2   3     215668.12     284229.91     20508.90 o                         
   2   2   3     110529.72     107415.99      8466.23 o                         
   4   2   3      13251.62      14342.91      1102.76 o                         
   6   2   3     300531.81     386515.66     27855.62 o                         
   8   2   3      56052.11      54906.21      3947.75 o                         
  10   2   3       8495.94       9627.08       699.26 o                         
  12   2   3      20229.89      20144.55      1456.03 o                         
  14   2   3        245.38        -40.52       132.07 o                         
  16   2   3      42049.02      42902.01      3109.55 o                         
  18   2   3      13041.72      12024.39       531.44 o                         
  20   2   3       6492.77       5897.80       229.34 o                         
  22   2   3      24258.62      22265.95       808.76 o                         
  24   2   3         95.32        136.53        66.01 o                         
  26   2   3       5111.51       6318.16       247.53 o                         
  28   2   3       7241.32       7616.42       275.31 o                         
  30   2   3        362.22        465.97        72.03 o                         
  32   2   3       7784.86       8416.83       312.41 o                         
  34   2   3         14.50        946.58       142.51 o                         
  36   2   3       9303.68       8661.99       343.87 o                         
  38   2   3       5373.38       6345.96       279.09 o                         
  40   2   3        692.81        654.53        96.83 o                         
  42   2   3        278.06        216.08        98.29 o                         
  44   2   3       1133.13       1519.26       191.50 o                         
  46   2   3       1325.04       1030.65       129.96 o                         
  48   2   3          7.66        -81.01       108.01 o                         
  50   2   3       4949.74       4829.36       496.15 o                         
 -53   3   3        878.26        766.69       138.92 o                         
 -51   3   3        123.23        168.79        95.27 o                         
 -49   3   3        538.45        995.93       225.90 o                         
 -47   3   3        476.11        415.00        97.56 o                         
 -45   3   3       1353.32       1690.81       166.75 o                         
 -43   3   3       3676.54       3737.74       228.90 o                         
 -41   3   3       2053.14       1709.32       120.27 o                         
 -39   3   3        143.70        405.09        80.27 o                         
 -37   3   3       7500.66       7894.55       281.27 o                         
 -35   3   3        550.28        583.15        73.55 o                         
 -33   3   3        338.51        196.59        63.03 o                         
 -31   3   3         37.07         99.01        60.01 o                         
 -29   3   3       2250.81       2486.46       108.30 o                         
 -27   3   3        479.64        322.72        57.04 o                         
 -25   3   3        254.39        402.92        54.77 o                         
 -23   3   3      54019.04      49054.57      1610.35 o                         
 -21   3   3      19861.75      17412.50       607.59 o                         
 -19   3   3       3177.75       6531.36       463.62 o                         
 -17   3   3       2577.93       2425.80       179.30 o                         
 -15   3   3        429.58        324.28        78.82 o                         
 -13   3   3       4440.79       4936.24       323.08 o                         
 -11   3   3        813.01        888.85        93.92 o                         
  -9   3   3       4499.12       4020.53       284.91 o                         
  -7   3   3      19708.54      16651.51      1321.35 o                         
  -5   3   3       1569.12       1413.44       153.62 o                         
  -3   3   3        504.08        501.69        96.88 o                         
  -1   3   3        652.74        730.28       119.46 o                         
   1   3   3      23022.21      20000.29      1592.35 o                         
   3   3   3       2848.97       2908.07       254.48 o                         
   5   3   3      11022.40      10119.84       732.29 o                         
   7   3   3      30556.08      28775.26      2078.25 o                         
   9   3   3       1437.45       2808.51       244.45 o                         
  11   3   3         78.00         87.02       113.27 o                         
  13   3   3      11467.25      13559.71      1004.37 o                         
  15   3   3       3784.27       4671.07       304.06 o                         
  17   3   3        988.43        509.28        71.36 o                         
  19   3   3        227.78       1947.75       166.56 o                         
  21   3   3      13619.52      17041.20       613.00 o                         
  23   3   3       9805.82      10735.58       395.56 o                         
  25   3   3       8430.61       9130.93       347.75 o                         
  27   3   3       2526.52       2128.86       114.34 o                         
  29   3   3        524.51        673.95        76.55 o                         
  31   3   3        305.36        405.16        99.79 o                         
  33   3   3       9335.83       9797.41       375.75 o                         
  35   3   3       1041.62       1112.06       139.66 o                         
  37   3   3       1219.71       1104.00       171.23 o                         
  39   3   3        671.15       1051.57       104.33 o                         
  41   3   3        880.76       1327.35       117.87 o                         
  43   3   3       1466.07       1230.57       131.47 o                         
  45   3   3        182.30        158.29       147.79 o                         
  47   3   3       2096.00       1996.51       175.21 o                         
  49   3   3         38.89        886.61       131.27 o                         
 -52   4   3        855.66        474.57       151.68 o                         
 -50   4   3         14.45         -6.00       211.52 o                         
 -48   4   3        198.71        237.07       114.03 o                         
 -46   4   3        130.91        201.79       101.27 o                         
 -44   4   3        144.89        233.30        94.52 o                         
 -42   4   3       1414.64       1352.87       113.43 o                         
 -40   4   3       1895.31       1944.27       125.51 o                         
 -38   4   3       9686.58       9715.79       361.44 o                         
 -36   4   3       1959.72       4300.86       437.45 o                         
 -34   4   3       6045.82       7775.89       272.56 o                         
 -32   4   3       1980.19       1897.34       101.48 o                         
 -30   4   3       1077.48       1129.49        82.61 o                         
 -28   4   3        252.92        210.83        69.03 o                         
 -26   4   3        613.67       1101.17        74.31 o                         
 -24   4   3        336.22        643.83        70.54 o                         
 -22   4   3        692.97       1033.80        74.33 o                         
 -20   4   3      52040.05      49669.31      1654.44 o                         
 -18   4   3       1484.14        914.10        70.66 o                         
 -16   4   3       2163.49       2610.86       192.67 o                         
 -14   4   3      41003.94      35474.64      2114.32 o                         
 -12   4   3        126.95        195.81        99.78 o                         
 -10   4   3      23221.72      20258.59      1274.96 o                         
  -8   4   3       9519.57       9707.18       710.28 o                         
  -6   4   3      19671.58      19874.89      1550.17 o                         
  -4   4   3       2924.06       3125.18       318.40 o                         
  -2   4   3       6436.50       5405.05       455.93 o                         
   0   4   3      10074.14      10663.62       930.53 o                         
   2   4   3       8216.89       7100.45       583.83 o                         
   4   4   3       1844.73       2824.12       267.21 o                         
   6   4   3          4.13         34.50       120.76 o                         
   8   4   3       7123.52       7711.54       638.58 o                         
  10   4   3        490.97        755.92       165.15 o                         
  12   4   3        506.59        792.68       122.36 o                         
  14   4   3       8060.13       7793.90       364.31 o                         
  16   4   3      17829.21      15870.83       587.27 o                         
  18   4   3       1547.39       1949.68       125.52 o                         
  20   4   3        424.98        574.10        64.54 o                         
  22   4   3         80.64        230.29        60.76 o                         
  24   4   3        588.48        505.89        75.81 o                         
  26   4   3       2225.84       2493.52       174.46 o                         
  28   4   3        222.68        270.84        74.27 o                         
  30   4   3       1299.94       1642.69       110.41 o                         
  32   4   3       4558.79       4042.17       294.70 o                         
  34   4   3          9.52       1380.86       154.51 o                         
  36   4   3       1276.31       1653.85       144.96 o                         
  38   4   3        184.89        311.33       203.30 o                         
  40   4   3         40.41        -76.51        96.76 o                         
  42   4   3       2761.32       2984.53       197.87 o                         
  44   4   3        851.69        447.47       192.95 o                         
  46   4   3       3966.23       3080.35       288.67 o                         
  48   4   3        663.74        448.18       138.13 o                         
 -51   5   3        183.90        247.58       172.55 o                         
 -49   5   3        909.92       1473.23       141.17 o                         
 -47   5   3        204.79        290.34       113.28 o                         
 -45   5   3       1048.52        746.41       154.69 o                         
 -43   5   3       1446.76       1268.81       117.19 o                         
 -41   5   3        972.64       1034.64       123.14 o                         
 -39   5   3       2068.88       3195.45       195.44 o                         
 -37   5   3       5538.47       4522.16       204.46 o                         
 -35   5   3        735.23        780.67        86.32 o                         
 -33   5   3        647.94        918.71        82.56 o                         
 -31   5   3      11389.92       9885.23       345.56 o                         
 -29   5   3        111.92        121.52        68.26 o                         
 -27   5   3        645.87        647.03        76.56 o                         
 -25   5   3       1724.71       1774.56        98.46 o                         
 -23   5   3        522.66        662.73        66.80 o                         
 -21   5   3       1531.49       1314.45        79.66 o                         
 -19   5   3       5028.51       6087.78       222.01 o                         
 -17   5   3      22009.14      18404.15       616.74 o                         
 -15   5   3       7429.48       8138.65       311.60 o                         
 -13   5   3        160.91        163.55        78.02 o                         
 -11   5   3      13029.93      10618.58       579.29 o                         
  -9   5   3       4396.34       4526.21       326.32 o                         
  -7   5   3        171.58        854.55       165.06 o                         
  -5   5   3        371.16         26.27       123.84 o                         
  -3   5   3      14545.84      13875.00       893.65 o                         
  -1   5   3       5004.90       4581.56       512.09 o                         
   1   5   3       2472.78       2935.09       290.72 o                         
   3   5   3          8.05         57.75       173.26 o                         
   5   5   3      34269.02      33026.66      2619.78 o                         
   7   5   3        275.17        847.92       209.35 o                         
   9   5   3      14550.78      13420.24       655.15 o                         
  11   5   3       2059.97       7608.57       467.92 o                         
  13   5   3      69792.70      69064.12      2855.07 o                         
  15   5   3        352.56        433.73        72.04 o                         
  17   5   3        965.05        803.55        83.36 o                         
  19   5   3       4575.78       4003.01       181.03 o                         
  21   5   3        963.07       1076.06       108.13 o                         
  23   5   3       4883.26       5128.41       220.25 o                         
  25   5   3       2210.86       1786.57       111.28 o                         
  27   5   3        241.08        335.36        96.03 o                         
  29   5   3      14474.54      14832.03       614.70 o                         
  31   5   3          1.89         26.25        94.51 o                         
  33   5   3       6786.01       6344.82       295.37 o                         
  35   5   3        309.48        353.39        98.29 o                         
  37   5   3       1067.04       1126.36       129.16 o                         
  39   5   3        175.10        206.30       104.28 o                         
  41   5   3        121.14        435.84       111.02 o                         
  43   5   3        126.61        125.28       105.77 o                         
  45   5   3        446.17        186.87       189.87 o                         
  47   5   3        220.11        153.06       150.81 o                         
 -50   6   3        265.29        160.57       149.31 o                         
 -48   6   3         47.96         94.51       119.27 o                         
 -46   6   3       3387.97       2788.42       206.33 o                         
 -44   6   3       1671.51       1549.50       154.80 o                         
 -42   6   3         17.31         77.26       138.01 o                         
 -40   6   3        349.49        455.45       144.81 o                         
 -38   6   3        771.48        415.87        98.34 o                         
 -36   6   3        304.34        281.36       108.79 o                         
 -34   6   3          9.43        443.29        88.51 o                         
 -32   6   3       4764.90       4610.76       213.35 o                         
 -30   6   3      21682.17      19602.66       706.95 o                         
 -28   6   3       1421.04       1205.74        94.66 o                         
 -26   6   3       4495.50       5342.71       200.53 o                         
 -24   6   3       3435.58       4009.98       155.88 o                         
 -22   6   3        185.97        153.80        69.77 o                         
 -20   6   3        669.02       1257.37       106.60 o                         
 -18   6   3          1.98         -3.75        60.75 o                         
 -16   6   3       4983.84       5060.92       187.97 o                         
 -14   6   3       1790.42       2233.75       105.26 o                         
 -12   6   3        901.42       1367.54       123.16 o                         
 -10   6   3      13221.28      12558.29       520.21 o                         
  -8   6   3       1457.26       2251.85       259.31 o                         
  -6   6   3        376.34       1190.99       157.60 o                         
  -4   6   3        140.65       1639.20       149.29 o                         
  -2   6   3      12276.76      12598.89       571.84 o                         
   0   6   3        174.84        225.82       147.05 o                         
   2   6   3       8018.05       7970.41       413.51 o                         
   4   6   3      14496.13      16823.23       808.29 o                         
   6   6   3        325.42        878.71       123.82 o                         
   8   6   3      16622.01      14711.45       607.39 o                         
  10   6   3      15909.34      14076.32       566.67 o                         
  12   6   3         94.08        254.30        75.01 o                         
  14   6   3        415.38        688.91        78.80 o                         
  16   6   3        479.90        535.10        80.30 o                         
  18   6   3        254.65        336.13        92.28 o                         
  20   6   3       9906.90      10093.91       402.06 o                         
  22   6   3       2579.00       2738.88       148.19 o                         
  24   6   3       4929.53       5464.42       236.80 o                         
  26   6   3       1232.75       1486.34       135.19 o                         
  28   6   3       4473.66       4977.78       263.02 o                         
  30   6   3      16922.89      15446.03       640.50 o                         
  32   6   3         40.04        258.03       120.76 o                         
  34   6   3          7.95       1292.35       200.27 o                         
  36   6   3        486.88        884.02       134.33 o                         
  38   6   3       3688.09       3113.20       212.37 o                         
  40   6   3        185.18         99.78       105.03 o                         
  42   6   3         46.43        -61.51       103.51 o                         
  44   6   3        820.90        343.88       429.48 o                         
  46   6   3        158.48        125.29       340.60 o                         
 -47   7   3        221.06        126.80       129.80 o                         
 -45   7   3       1753.55       1986.57       167.61 o                         
 -43   7   3        405.46        428.48       117.06 o                         
 -41   7   3       1059.38       1496.60       193.74 o                         
 -39   7   3         33.87         -5.25       121.51 o                         
 -37   7   3        410.75        348.93       118.56 o                         
 -35   7   3       5338.71       5259.59       271.54 o                         
 -33   7   3        133.38         72.77        93.02 o                         
 -31   7   3       1942.16       2045.11       130.03 o                         
 -29   7   3      10374.89       9864.00       429.99 o                         
 -27   7   3         26.33        134.26        82.51 o                         
 -25   7   3        342.82        362.41        82.54 o                         
 -23   7   3       1808.21       2136.73       117.25 o                         
 -21   7   3       5799.52       6134.54       245.38 o                         
 -19   7   3       5805.63       6343.82       232.58 o                         
 -17   7   3       3124.70       3141.62       129.49 o                         
 -15   7   3       5743.63       5070.19       184.29 o                         
 -13   7   3       1028.10       1288.73        81.11 o                         
 -11   7   3       9410.74      10098.01       365.03 o                         
  -9   7   3        929.89       1158.71        81.85 o                         
  -7   7   3       2550.35       3323.91       167.06 o                         
  -5   7   3       2609.51       2890.75       179.87 o                         
  -3   7   3      16878.05      15690.77       637.69 o                         
  -1   7   3      13241.11      12464.14       532.53 o                         
   1   7   3       5210.56       5808.43       264.29 o                         
   3   7   3       8702.84       8888.85       402.73 o                         
   5   7   3        352.46        232.62       165.09 o                         
   7   7   3        862.57       1582.07       145.67 o                         
   9   7   3       2841.24       3069.42       176.88 o                         
  11   7   3       5971.55       5293.49       254.59 o                         
  13   7   3      11197.93      10691.79       417.21 o                         
  15   7   3       2135.76       2152.73       131.58 o                         
  17   7   3       2565.23       2791.57       145.18 o                         
  19   7   3       6008.22       6976.15       281.64 o                         
  21   7   3        948.74       1037.65       107.37 o                         
  23   7   3       6333.41       6908.40       281.68 o                         
  25   7   3        244.16        237.08       148.55 o                         
  27   7   3        510.72        701.68       138.08 o                         
  29   7   3       5878.82       5631.59       264.15 o                         
  31   7   3      10595.58       8759.82       407.27 o                         
  33   7   3       1140.32        900.41       166.71 o                         
  35   7   3        166.11        205.55       120.03 o                         
  37   7   3       1355.39       1168.09       127.70 o                         
  39   7   3        764.63        491.72       235.73 o                         
  41   7   3         34.70        -29.25       252.03 o                         
  43   7   3         38.68       -345.04       553.57 o                         
 -46   8   3        233.38         31.51       426.17 o                         
 -44   8   3       1357.37       1208.91       171.31 o                         
 -42   8   3       1925.09       1817.02       222.52 o                         
 -40   8   3         41.69        222.03       116.26 o                         
 -38   8   3        392.63        414.21       111.81 o                         
 -36   8   3        342.00        765.34       120.05 o                         
 -34   8   3        596.16        961.43       126.09 o                         
 -32   8   3       5547.47       5994.83       299.52 o                         
 -30   8   3       1979.15       2220.29       178.89 o                         
 -28   8   3        653.71        626.73       103.58 o                         
 -26   8   3        636.24        908.18       109.58 o                         
 -24   8   3       1456.32       1604.63       168.28 o                         
 -22   8   3       9961.86      11592.14       439.73 o                         
 -20   8   3      14840.37      14496.94       528.23 o                         
 -18   8   3       6419.25       5313.60       217.56 o                         
 -16   8   3       4561.65       3627.86       164.35 o                         
 -14   8   3         83.61        122.27        72.01 o                         
 -12   8   3        608.66        645.50       108.08 o                         
 -10   8   3         48.08        449.31       103.51 o                         
  -8   8   3       1354.67       1670.79       104.42 o                         
  -6   8   3         37.04       -322.54       510.81 o                         
   0   8   3        870.75       1334.98       698.27 o                         
   2   8   3        792.57        971.48       138.89 o                         
   4   8   3        521.61        805.30       194.38 o                         
   6   8   3        882.32       1625.54       129.14 o                         
   8   8   3       1780.01       2066.14       136.79 o                         
  10   8   3        978.40       1217.95       142.67 o                         
  12   8   3       6162.55       6291.25       295.30 o                         
  14   8   3       1101.16       1076.14       141.18 o                         
  16   8   3        598.18        550.90       129.09 o                         
  18   8   3       8253.91       7030.19       306.48 o                         
  20   8   3       3901.67       4568.86       245.54 o                         
  22   8   3       4414.30       5112.24       252.45 o                         
  24   8   3         86.24        900.90       186.78 o                         
  26   8   3       4654.92       8090.61       373.85 o                         
  28   8   3        362.58        363.92       128.31 o                         
  30   8   3        552.42        829.30       140.34 o                         
  32   8   3      15541.13      16156.85       854.09 o                         
  34   8   3         37.50        753.08       126.01 o                         
  36   8   3          8.76        512.29       210.77 o                         
  38   8   3       1472.15       1452.42       148.02 o                         
  40   8   3        234.82        560.46       164.31 o                         
 -43   9   3        204.23        -63.02       141.05 o                         
 -41   9   3        167.52        313.59       274.58 o                         
 -39   9   3        905.77       1397.35       170.45 o                         
 -37   9   3        881.99        886.70       183.95 o                         
 -35   9   3          4.66        330.78       123.01 o                         
 -33   9   3       1481.72       1314.70       134.48 o                         
 -31   9   3       1855.04       1560.20       161.58 o                         
 -29   9   3        102.62        108.77       105.02 o                         
 -27   9   3        425.04        667.10       160.58 o                         
 -25   9   3        671.66        969.01       200.41 o                         
 -23   9   3       1621.19       2585.37       169.80 o                         
 -21   9   3       1900.30       2727.45       156.33 o                         
 -19   9   3       4424.34      10037.26       431.82 o                         
 -17   9   3       3348.45       3878.98       190.45 o                         
 -15   9   3       2592.94       1971.43       198.57 o                         
 -13   9   3          0.34        -41.25        80.26 o                         
 -11   9   3        179.01       2425.40      1068.29 o                         
  -9   9   3       3464.32       4028.19       188.23 o                         
  -7   9   3       5159.55       7072.86      1768.97 o                         
  -1   9   3       4555.09       4280.48       229.18 o                         
   1   9   3       4129.27       3774.33       218.52 o                         
   3   9   3       3838.91       3826.54       212.42 o                         
   5   9   3       6900.30       7055.11       349.92 o                         
   7   9   3        710.89       1008.86       120.85 o                         
   9   9   3       7653.49       7484.44       367.57 o                         
  11   9   3       1008.86       1136.82       116.39 o                         
  13   9   3       2570.52       2680.59       579.14 o                         
  15   9   3        342.89       -504.97       504.97 o                         
  17   9   3       4024.10       4127.11       214.68 o                         
  19   9   3        230.93       8540.70       678.21 o                         
  21   9   3       1044.34       9778.73      2230.12 o                         
  23   9   3       1373.48       8786.87      2082.92 o                         
  25   9   3        155.28       1129.77       960.23 o                         
  27   9   3       5087.24       4182.45       263.19 o                         
  29   9   3        662.71       1378.84       397.82 o                         
  31   9   3         63.82          5.25       780.11 o                         
  33   9   3        216.65        598.69       207.82 o                         
  35   9   3       8684.49       8120.63       448.66 o                         
  37   9   3         48.22        272.29       191.28 o                         
  39   9   3        127.82        117.78       240.81 o                         
 -40  10   3        513.37        695.80       231.93 o                         
 -38  10   3       2897.94       3980.29       798.77 o                         
 -36  10   3        482.88        545.61       212.39 o                         
 -34  10   3        270.88        694.77       418.66 o                         
 -32  10   3         99.06        -95.27       357.07 o                         
 -30  10   3        569.83        752.77       174.12 o                         
 -28  10   3        579.29        909.63       355.75 o                         
 -26  10   3       3451.45       4227.83       257.46 o                         
 -24  10   3       6519.67       8866.43       432.75 o                         
 -22  10   3         34.35        825.84      5646.61 o                         
 -16  10   3        814.66        738.69      1168.09 o                         
  -8  10   3       1540.22       3576.89      1948.85 o                         
  -6  10   3      10748.61      11416.25       541.68 o                         
  -4  10   3        736.34       3248.80      1594.37 o                         
  -2  10   3       3034.97       2997.94       727.66 o                         
   0  10   3       8987.78      10542.57       551.29 o                         
   2  10   3       1756.91       1662.99       241.22 o                         
   4  10   3      10187.42       9604.74       526.18 o                         
   6  10   3        797.63       2399.96       253.73 o                         
   8  10   3        127.72        437.34       176.29 o                         
  10  10   3       6279.34       6731.92       328.44 o                         
  12  10   3       4940.32       4698.73       250.32 o                         
  14  10   3       1266.48       1131.09       790.11 o                         
  18  10   3       1362.48       1681.79       404.11 o                         
  20  10   3       4563.40       3898.83       243.44 o                         
  22  10   3        437.79        635.59       129.07 o                         
  24  10   3        100.60        506.34       189.03 o                         
  26  10   3        712.98        505.93       122.35 o                         
  28  10   3        802.01        674.16       308.55 o                         
  30  10   3        728.34        640.34       283.01 o                         
  32  10   3       1752.29       2106.17       184.91 o                         
  34  10   3        285.52        435.94       130.56 o                         
 -35  11   3        778.51        749.34       262.79 o                         
 -33  11   3        680.43        687.64       183.92 o                         
 -31  11   3        540.32        695.75       423.30 o                         
 -29  11   3       2264.67       2411.73       194.77 o                         
 -27  11   3        544.97       5602.59      1410.22 o                         
 -25  11   3        995.99       9451.32      2067.92 o                         
 -13  11   3       1541.69      20610.54      5666.13 o                         
  -1  11   3       2595.46       1513.24       168.47 o                         
   1  11   3       4422.33       3513.06       353.42 o                         
   3  11   3       4757.79       4929.97       321.13 o                         
   5  11   3         34.21        357.04       138.01 o                         
   7  11   3        995.71       1066.95       132.15 o                         
   9  11   3        348.04        385.67       160.57 o                         
  11  11   3         35.67        993.86       126.76 o                         
  13  11   3        317.29          1.50       162.07 o                         
  15  11   3        732.82       1015.62       139.62 o                         
  17  11   3       2700.93       2432.00       183.55 o                         
  19  11   3        800.55       1017.21       174.92 o                         
  21  11   3        584.45        783.56       133.60 o                         
  23  11   3       1199.50       1345.18       136.70 o                         
  25  11   3        359.51        649.07       133.57 o                         
  27  11   3        935.54       1033.25       142.67 o                         
  29  11   3        925.01       1065.59       147.94 o                         
  31  11   3        169.99        198.06       255.08 o                         
 -30  12   3         94.75        223.54       205.54 o                         
 -28  12   3        294.76        354.91       480.97 o                         
 -26  12   3        225.47        358.62       171.81 o                         
 -24  12   3        174.72        732.95       253.57 o                         
 -22  12   3        100.74       1792.09       715.63 o                         
 -20  12   3       1875.80       2123.40       194.68 o                         
 -16  12   3       1799.04       2126.11      1122.05 o                         
 -12  12   3        660.06       1265.50       625.99 o                         
 -10  12   3       2470.34       2397.55       188.77 o                         
  -8  12   3         75.96        -51.01       209.28 o                         
  -6  12   3        216.28       1310.65       169.55 o                         
  -4  12   3       1917.49       2568.21       236.00 o                         
  -2  12   3       1341.01       1401.61       166.00 o                         
   0  12   3       5205.78       4305.20       296.42 o                         
   2  12   3       2968.09       2304.74       192.63 o                         
   4  12   3        251.44        942.32       141.80 o                         
   6  12   3        138.43        603.88       132.78 o                         
   8  12   3       1187.89       1105.51       214.04 o                         
  10  12   3        435.78        510.28       135.07 o                         
  12  12   3       3194.82       3363.08       234.84 o                         
  14  12   3         12.73        129.01       137.26 o                         
  16  12   3        422.95        644.61       158.34 o                         
  18  12   3        411.19        378.96       138.08 o                         
  20  12   3       1156.94       1656.91       175.76 o                         
  22  12   3        138.09        -52.51       145.54 o                         
  24  12   3         40.72         59.26       153.77 o                         
  26  12   3          3.28       -212.27       212.27 o                         
 -23  13   3        227.77        573.22       312.12 o                         
 -21  13   3       3468.64       3999.25       707.48 o                         
 -19  13   3       1894.77       1478.12       384.94 o                         
 -17  13   3        209.84        198.82       177.06 o                         
 -15  13   3        387.59        526.03       155.33 o                         
 -13  13   3        732.85        598.31       165.15 o                         
 -11  13   3        174.38        386.36       150.79 o                         
  -9  13   3        523.91        418.03       165.11 o                         
  -7  13   3        370.05        375.19       160.58 o                         
  -5  13   3         51.15        -87.76       156.02 o                         
  -3  13   3          2.49        -27.00       150.76 o                         
  -1  13   3       1001.26        627.76       141.92 o                         
   1  13   3        440.70        402.23       135.08 o                         
   3  13   3       2689.14       2502.39       190.35 o                         
   5  13   3         82.55       -102.77       132.02 o                         
   7  13   3         13.90        123.01       136.51 o                         
   9  13   3        682.08       1067.44       224.45 o                         
  11  13   3        900.29        747.11       152.43 o                         
  13  13   3        251.54        379.64       156.06 o                         
  15  13   3       1215.58       1201.94       191.56 o                         
  17  13   3        145.97       -165.04       199.55 o                         
  19  13   3        257.75        666.28       336.14 o                         
 -12  14   3        186.00        365.37       491.41 o                         
 -10  14   3       1805.35       1818.85       314.29 o                         
  -8  14   3         87.17       -108.02       176.28 o                         
  -6  14   3        350.73        442.74       197.36 o                         
  -4  14   3         29.90        197.27       173.27 o                         
  -2  14   3        864.54        567.69       174.96 o                         
   0  14   3       2199.37       2465.82       340.01 o                         
   2  14   3        279.13        394.67       183.08 o                         
   4  14   3        562.67        598.25       183.90 o                         
   6  14   3        364.65        612.35       201.87 o                         
   8  14   3        718.50        625.43       602.15 o                         
 -54   0   4       2551.66       1647.90       261.11 o                         
 -52   0   4          9.24        -42.00       141.01 o                         
 -50   0   4       7001.15       5326.73       381.72 o                         
 -48   0   4      10100.57      10349.46       606.56 o                         
 -46   0   4        553.84        511.09       249.91 o                         
 -44   0   4       1290.87       1251.29       233.58 o                         
 -42   0   4        664.79        875.18       162.13 o                         
 -40   0   4      26314.85      21462.83      1124.06 o                         
 -38   0   4        534.72        939.62       120.08 o                         
 -36   0   4      15192.33      12693.74       559.86 o                         
 -34   0   4        421.16      18052.85      1094.11 o                         
 -32   0   4      16223.07      16047.73       633.10 o                         
 -30   0   4      50357.61      44600.96      1686.81 o                         
 -28   0   4       8350.91       7766.43       320.79 o                         
 -26   0   4       1945.22       3028.03       176.00 o                         
 -24   0   4       9242.88       8906.29       533.88 o                         
 -22   0   4         57.94        201.03       149.27 o                         
 -20   0   4     127673.09     138312.61     12230.62 o                         
 -18   0   4        201.40        313.65       149.32 o                         
 -16   0   4        812.88        398.99        97.68 o                         
 -14   0   4       3305.24       3539.66       267.69 o                         
 -12   0   4       3437.31       2293.19       181.00 o                         
 -10   0   4        779.60        933.19        99.26 o                         
  -8   0   4       1219.12       1012.73       100.97 o                         
  -6   0   4       2354.91       1966.92       184.11 o                         
  -4   0   4      22551.04      24332.51      2481.56 o                         
  -2   0   4      17757.52      13035.78      1636.66 o                         
   0   0   4     532235.12    1019186.69    127222.38 o                         
   2   0   4        244.40        379.88       119.37 o                         
   4   0   4      29128.27      34002.28      4254.17 o                         
   6   0   4     284914.66     355725.28     44452.03 o                         
   8   0   4     271801.72     326241.28     40758.92 o                         
  10   0   4     139853.70     144537.70     18053.52 o                         
  12   0   4       4724.22       3267.14       451.16 o                         
  14   0   4       2626.51       3608.79       420.49 o                         
  16   0   4       1973.34       2143.79       322.81 o                         
  18   0   4      10167.49      10176.97       585.61 o                         
  20   0   4       4639.19       4984.26       269.52 o                         
  22   0   4        953.70        610.57        84.11 o                         
  24   0   4       3840.64       4859.76       250.22 o                         
  26   0   4      10082.40      10705.18       494.19 o                         
  28   0   4       4732.49       5089.83       280.55 o                         
  30   0   4      47044.87      46017.56      2165.74 o                         
  32   0   4      13238.76      13502.66       709.87 o                         
  34   0   4      13643.32      13860.91       751.07 o                         
  36   0   4       9411.80      10705.11       548.44 o                         
  38   0   4         26.78        175.52       174.77 o                         
  40   0   4        620.75        909.66       159.87 o                         
  42   0   4       1429.38       1398.76       173.53 o                         
  44   0   4       1348.55       1041.14       161.50 o                         
  46   0   4       1521.15       1348.74       170.57 o                         
  48   0   4       1190.86       1331.10       187.04 o                         
 -55   1   4        639.72        397.87       117.11 o                         
 -53   1   4        872.55       1103.00       145.66 o                         
 -51   1   4       1639.91       1771.19       136.01 o                         
 -49   1   4        442.07        709.14       133.57 o                         
 -47   1   4       2983.51       3073.75       340.86 o                         
 -45   1   4       2806.79       2583.33       229.45 o                         
 -43   1   4       7005.12       6436.14       271.26 o                         
 -41   1   4         28.06        555.06        92.26 o                         
 -39   1   4       1364.17       1474.53       105.16 o                         
 -37   1   4       3208.80       3430.85       138.50 o                         
 -35   1   4         82.80        148.52        57.76 o                         
 -33   1   4       5233.67       5240.39       169.80 o                         
 -31   1   4       4639.64       4354.67       147.85 o                         
 -29   1   4         97.53         36.01        46.51 o                         
 -27   1   4      18701.02      16382.00       490.58 o                         
 -25   1   4        168.79        361.61        57.77 o                         
 -23   1   4      17323.23      15988.32       626.78 o                         
 -21   1   4       2486.28       2674.56       188.30 o                         
 -19   1   4       3397.84       4578.13       289.06 o                         
 -17   1   4        400.33        308.52        75.82 o                         
 -15   1   4       3192.33       3049.66       187.35 o                         
 -13   1   4       6246.19       5437.93       303.21 o                         
 -11   1   4       1012.72       1533.80       171.51 o                         
  -9   1   4       3298.34       3785.86       263.05 o                         
  -7   1   4      24740.04      20817.03      1308.66 o                         
  -5   1   4     105696.24     106988.23      7140.09 o                         
  -3   1   4        392.77        325.30        62.36 o                         
  -1   1   4      31139.83      25518.07      2021.29 o                         
   1   1   4      27709.29      22980.71      1816.41 o                         
   3   1   4       1153.05       1085.62       112.93 o                         
   5   1   4       1234.33       1120.01       117.42 o                         
   7   1   4     228567.80     275529.19     21759.29 o                         
   9   1   4      36352.58      32092.30      2533.73 o                         
  11   1   4      30688.39      35900.38      2399.77 o                         
  13   1   4       9775.14      10503.16       706.88 o                         
  15   1   4        323.92        649.15       168.85 o                         
  17   1   4       6798.97       7459.54       420.65 o                         
  19   1   4      22808.16      19780.33       797.66 o                         
  21   1   4       1641.07       1425.27        81.19 o                         
  23   1   4       1192.01       1327.38        83.38 o                         
  25   1   4        491.21        620.67        64.54 o                         
  27   1   4        946.67        959.64        80.35 o                         
  29   1   4       3594.39       3462.05       165.68 o                         
  31   1   4         96.14         47.26        84.01 o                         
  33   1   4       3276.87       3531.69       168.61 o                         
  35   1   4      11532.33      10551.54       405.42 o                         
  37   1   4        649.55        752.82        99.83 o                         
  39   1   4        333.47        267.11        90.79 o                         
  41   1   4         28.45        171.02        98.26 o                         
  43   1   4       2652.48       2542.56       163.99 o                         
  45   1   4        161.35        197.30       115.53 o                         
  47   1   4         91.94        249.80       111.02 o                         
  49   1   4        133.98        721.68       165.04 o                         
 -54   2   4        758.73        753.04       111.87 o                         
 -52   2   4       1460.67       1415.56       112.70 o                         
 -50   2   4         13.91         38.25        93.01 o                         
 -48   2   4       1297.96        951.66       159.99 o                         
 -46   2   4       1471.50       1407.81       184.05 o                         
 -44   2   4          6.50          4.50        90.01 o                         
 -42   2   4        918.56       1039.08       109.61 o                         
 -40   2   4        532.55        520.08        81.05 o                         
 -38   2   4       1164.59       1212.87        89.37 o                         
 -36   2   4       4865.72       4826.22       182.49 o                         
 -34   2   4        847.49        799.58        75.08 o                         
 -32   2   4       3525.50       3109.13       119.76 o                         
 -30   2   4       7573.06       8166.17       241.50 o                         
 -28   2   4       1483.10       1091.17        63.13 o                         
 -26   2   4      33386.33      47808.59      1571.00 o                         
 -24   2   4       6372.95       8494.63       340.63 o                         
 -22   2   4        115.51        186.80        62.27 o                         
 -20   2   4       3852.80       3511.63       246.09 o                         
 -18   2   4      21459.95      18509.69      1166.39 o                         
 -16   2   4        278.55        190.62       114.07 o                         
 -14   2   4      23016.47      19147.06      1210.41 o                         
 -12   2   4       3638.18       3464.06       251.16 o                         
 -10   2   4      15680.45      12833.28       851.13 o                         
  -8   2   4        623.60        643.18       143.51 o                         
  -6   2   4      16130.08      10798.21       718.36 o                         
  -4   2   4      11175.85      10724.05       779.92 o                         
  -2   2   4      77379.84      72733.04      6378.47 o                         
   0   2   4     122699.13     137382.00     10854.76 o                         
   2   2   4       7536.77       6822.01       544.57 o                         
   4   2   4      40709.74      43084.14      3389.56 o                         
   6   2   4         66.30        829.69       153.79 o                         
   8   2   4       1272.97       1555.36       156.44 o                         
  10   2   4      29449.83      27317.92      1816.81 o                         
  12   2   4       3768.17       2892.18       251.46 o                         
  14   2   4      22330.65      19117.22      1381.56 o                         
  16   2   4        723.78        839.50       112.63 o                         
  18   2   4       2654.24       2934.93       146.07 o                         
  20   2   4         19.19        294.03        61.51 o                         
  22   2   4       2967.43       2919.85       139.29 o                         
  24   2   4       1734.28       1628.09        92.45 o                         
  26   2   4      29989.14      34314.66      1189.18 o                         
  28   2   4      10515.71      11124.87       415.18 o                         
  30   2   4       1461.21       1746.70       136.73 o                         
  32   2   4         30.04        837.84       101.26 o                         
  34   2   4       2314.71       2796.34       149.63 o                         
  36   2   4       8192.21       8541.25       344.22 o                         
  38   2   4         29.59        109.51        87.76 o                         
  40   2   4        181.79        204.80       112.53 o                         
  42   2   4       3771.95       3351.44       191.30 o                         
  44   2   4        540.08        327.22       123.08 o                         
  46   2   4          7.14         39.00       108.01 o                         
  48   2   4       3644.84       2558.47       214.02 o                         
 -53   3   4          9.19        -47.25       113.26 o                         
 -51   3   4         80.01         38.26       169.53 o                         
 -49   3   4        166.61        569.40        99.78 o                         
 -47   3   4       1782.58       1585.67       123.25 o                         
 -45   3   4       9585.60      10093.85       488.71 o                         
 -43   3   4       2865.42       2461.60       164.01 o                         
 -41   3   4        424.44        943.24        91.55 o                         
 -39   3   4         36.29        159.77        98.26 o                         
 -37   3   4       5970.27       6655.95       256.67 o                         
 -35   3   4        495.17        580.86        72.80 o                         
 -33   3   4       3546.30       2893.35       128.78 o                         
 -31   3   4         71.46         36.76        65.26 o                         
 -29   3   4       1554.84       1375.97        74.40 o                         
 -27   3   4       2080.94       2324.59        97.01 o                         
 -25   3   4       2498.37       3407.65       127.18 o                         
 -23   3   4      24350.38      26899.28      1004.40 o                         
 -21   3   4       5264.60       6112.15       215.46 o                         
 -19   3   4        558.06       1020.99       105.85 o                         
 -17   3   4       8704.65       7789.96       433.11 o                         
 -15   3   4        443.79        477.42        73.57 o                         
 -13   3   4      13239.37      12533.29       760.92 o                         
 -11   3   4        324.62        420.32        90.82 o                         
  -9   3   4       4006.26       4176.50       318.59 o                         
  -7   3   4       5454.25       3917.28       323.59 o                         
  -5   3   4       9583.62       7515.62       606.93 o                         
  -3   3   4      45779.89      37904.43      2740.66 o                         
  -1   3   4        889.27        466.03       114.25 o                         
   1   3   4        100.29        280.59       107.28 o                         
   3   3   4     124374.03     127010.34     10041.86 o                         
   5   3   4       7092.66       8381.19       608.17 o                         
   7   3   4      17285.21      12194.68       958.09 o                         
   9   3   4        713.41        586.56       129.93 o                         
  11   3   4        426.39        129.85       128.35 o                         
  13   3   4      27219.31      23300.83      1568.14 o                         
  15   3   4      25621.53      24922.40      1061.82 o                         
  17   3   4       7483.25       7429.75       298.65 o                         
  19   3   4        973.47       1795.72       113.41 o                         
  21   3   4        898.57       1231.50        79.60 o                         
  23   3   4      10739.48      11718.62       433.88 o                         
  25   3   4        625.53        703.32        81.82 o                         
  27   3   4       2391.92       2987.33       326.41 o                         
  29   3   4       1431.22       1500.98       125.46 o                         
  31   3   4         99.26         48.76       108.02 o                         
  33   3   4        132.03         39.76       126.78 o                         
  35   3   4       6257.33       6855.48       280.11 o                         
  37   3   4        500.20        391.73        92.31 o                         
  39   3   4       6334.86       5379.37       280.90 o                         
  41   3   4        114.12        129.03        97.52 o                         
  43   3   4       9152.27       8863.14       514.50 o                         
  45   3   4       2811.89       2393.09       173.84 o                         
  47   3   4       1017.14       1771.68       164.48 o                         
 -52   4   4       6958.33       6870.63       404.07 o                         
 -50   4   4       1001.07        979.98       150.19 o                         
 -48   4   4        354.26        396.19       106.55 o                         
 -46   4   4         23.16        103.51        94.51 o                         
 -44   4   4       3806.23       4048.64       268.85 o                         
 -42   4   4       1979.03       2405.94       141.31 o                         
 -40   4   4          1.27         99.76        81.01 o                         
 -38   4   4        226.04        292.59        77.27 o                         
 -36   4   4      12684.79      12027.53       424.23 o                         
 -34   4   4       8023.02       8971.74       318.55 o                         
 -32   4   4        799.43        629.86        75.07 o                         
 -30   4   4       2958.13       3539.64       145.26 o                         
 -28   4   4       1424.10       1550.77        91.66 o                         
 -26   4   4       7868.80      13205.53       454.45 o                         
 -24   4   4       6381.94       9008.89       287.39 o                         
 -22   4   4       5918.32       7324.40       299.42 o                         
 -20   4   4       2660.04       4577.72       266.53 o                         
 -18   4   4       4676.97       4708.01       181.28 o                         
 -16   4   4      21724.02      20136.30      1202.87 o                         
 -14   4   4        911.61        845.85       122.45 o                         
 -12   4   4        253.05        257.38       157.58 o                         
 -10   4   4       9286.61       8232.12       604.08 o                         
  -8   4   4      16579.35      13907.07      1111.30 o                         
  -6   4   4     100928.85      92550.21      7315.71 o                         
  -4   4   4      18843.99      16911.65      1345.10 o                         
  -2   4   4       6728.07       5957.40       497.78 o                         
   0   4   4         31.93        315.04       143.27 o                         
   2   4   4      36078.11      28955.47      2329.11 o                         
   4   4   4      16103.27      13951.64      1120.76 o                         
   6   4   4       1125.15        921.38       157.82 o                         
   8   4   4        164.20        247.59       136.55 o                         
  10   4   4       4883.02       4048.33       340.89 o                         
  12   4   4      43972.48      41650.51      2011.68 o                         
  14   4   4      39845.92      40175.06      1510.72 o                         
  16   4   4       7196.05       8704.00       320.38 o                         
  18   4   4      15399.06      14688.59       541.61 o                         
  20   4   4        324.22        438.21        64.53 o                         
  22   4   4        362.15        822.42        75.79 o                         
  24   4   4       1442.55       1724.26       147.26 o                         
  26   4   4         33.14         28.50        78.01 o                         
  28   4   4        949.40        941.55        91.60 o                         
  30   4   4       1707.31       1544.95       112.72 o                         
  32   4   4      12918.20      11169.03       428.06 o                         
  34   4   4       3806.42       3620.00       277.88 o                         
  36   4   4       3748.98       3994.04       214.61 o                         
  38   4   4       4775.12       5139.12       255.56 o                         
  40   4   4        405.62        180.09       103.55 o                         
  42   4   4        170.43        168.04       124.53 o                         
  44   4   4        224.50         91.53       127.54 o                         
  46   4   4        608.39        484.91       128.36 o                         
 -51   5   4         97.99          9.75       120.77 o                         
 -49   5   4        339.62        610.79       139.57 o                         
 -47   5   4        530.94        384.26       129.84 o                         
 -45   5   4        767.36        823.50       103.59 o                         
 -43   5   4       4703.65       4085.73       211.07 o                         
 -41   5   4       8872.54       9277.21       400.49 o                         
 -39   5   4       7662.45      10239.21       428.71 o                         
 -37   5   4         32.45          9.00        82.51 o                         
 -35   5   4        289.04        601.73        87.78 o                         
 -33   5   4       1376.98       1481.33        97.65 o                         
 -31   5   4       6047.38       6360.88       244.65 o                         
 -29   5   4        762.37        969.16        81.08 o                         
 -27   5   4          1.03         22.50        69.76 o                         
 -25   5   4       1982.13       2233.01       124.06 o                         
 -23   5   4       1702.39       2003.16        96.21 o                         
 -21   5   4        282.66        162.07        56.27 o                         
 -19   5   4       1462.03       1675.92        84.92 o                         
 -17   5   4        179.60        152.30        59.27 o                         
 -15   5   4       4595.37       5004.58       209.15 o                         
 -13   5   4      13421.79      12463.87       511.87 o                         
 -11   5   4         66.06        746.38       102.77 o                         
  -9   5   4       3082.80       3011.25       243.46 o                         
  -7   5   4       3193.53       3119.92       278.97 o                         
  -5   5   4       4754.52       4469.92       449.79 o                         
  -3   5   4      19760.95      18141.81      1642.43 o                         
  -1   5   4        362.80        130.59       376.75 o                         
   1   5   4       1809.46       1528.62       218.91 o                         
   3   5   4       9412.41       9358.53       995.01 o                         
   5   5   4      10034.66       9298.91       591.85 o                         
   7   5   4      22641.27      21094.69       971.43 o                         
   9   5   4       5476.31       6411.78       323.58 o                         
  11   5   4       1112.63       1566.30       111.18 o                         
  13   5   4      21779.41      20007.74       840.51 o                         
  15   5   4         66.21         63.76        71.26 o                         
  17   5   4       5381.91       5672.32       228.80 o                         
  19   5   4       7366.98       8827.93       367.01 o                         
  21   5   4        148.96        270.07        95.27 o                         
  23   5   4       4183.82       4106.51       199.71 o                         
  25   5   4       1080.17       1185.76       155.45 o                         
  27   5   4       1107.05       1163.23       108.14 o                         
  29   5   4       1735.77       1532.21       195.38 o                         
  31   5   4        398.38        355.68       105.05 o                         
  33   5   4        472.13        705.40       105.06 o                         
  35   5   4      11928.89      12171.47       565.81 o                         
  37   5   4       1009.79       1127.80       133.65 o                         
  39   5   4          9.44         47.25       126.01 o                         
  41   5   4       1785.97       1546.73       172.11 o                         
  43   5   4       2990.81       2794.89       359.81 o                         
  45   5   4        290.28        298.63       123.81 o                         
 -50   6   4       2651.70       2480.14       329.68 o                         
 -48   6   4       1265.01        889.43       128.46 o                         
 -46   6   4       1261.58       1277.69       137.46 o                         
 -44   6   4        277.18        492.19       108.04 o                         
 -42   6   4       1266.97       1270.08       134.44 o                         
 -40   6   4        802.92        701.15       109.60 o                         
 -38   6   4        880.51        985.74        99.85 o                         
 -36   6   4       3828.25       4263.98       190.53 o                         
 -34   6   4        185.09       4134.36       237.81 o                         
 -32   6   4      15861.11      15855.65       602.59 o                         
 -30   6   4      10947.87      11383.32       396.95 o                         
 -28   6   4       6939.93       7227.34       269.83 o                         
 -26   6   4       1875.84       2527.82       124.02 o                         
 -24   6   4       2424.37       3150.11       134.64 o                         
 -22   6   4         61.52        819.87        84.76 o                         
 -20   6   4      19475.18      16107.59       526.76 o                         
 -18   6   4       4395.49       5232.82       189.31 o                         
 -16   6   4      18263.17      15517.08       520.51 o                         
 -14   6   4      61754.18      57612.10      1919.03 o                         
 -12   6   4      25929.98      25676.08       984.32 o                         
 -10   6   4       9661.72       9234.12       361.06 o                         
  -8   6   4       2087.40       3118.95       318.21 o                         
  -6   6   4       5735.27       5740.49       290.39 o                         
  -4   6   4       8605.16      11196.57       591.53 o                         
  -2   6   4       5357.55       5647.73       284.96 o                         
   0   6   4      16526.87      19236.92       979.58 o                         
   2   6   4       3948.48       3511.82       190.83 o                         
   4   6   4        103.95        341.32       123.78 o                         
   6   6   4       4240.57       6671.92       349.29 o                         
   8   6   4         23.85        167.27       104.26 o                         
  10   6   4      25667.71      24434.68       940.54 o                         
  12   6   4       1580.40       1781.94       111.23 o                         
  14   6   4        168.74        172.55        80.27 o                         
  16   6   4      51269.16      49984.16      1921.15 o                         
  18   6   4       1576.16       2189.68       154.04 o                         
  20   6   4       1915.27       1963.41       130.04 o                         
  22   6   4       2652.10       2523.11       142.93 o                         
  24   6   4         24.28         99.76       111.76 o                         
  26   6   4       4345.27       4734.60       237.37 o                         
  28   6   4       1580.69       1652.14       182.57 o                         
  30   6   4       3005.93       2841.20       270.88 o                         
  32   6   4       5203.35       4878.74       252.65 o                         
  34   6   4       2179.37       2555.34       202.98 o                         
  36   6   4       2378.08       2476.27       211.31 o                         
  38   6   4          7.01         71.26       114.01 o                         
  40   6   4        395.63        166.59       116.31 o                         
  42   6   4       1317.84       1334.99       146.50 o                         
  44   6   4          5.68         78.01       193.52 o                         
 -49   7   4        383.64        318.19       250.65 o                         
 -47   7   4        355.36        358.69       126.82 o                         
 -45   7   4         43.01         54.76       105.01 o                         
 -43   7   4       1067.71       1273.63       131.42 o                         
 -41   7   4        507.63        594.37       114.82 o                         
 -39   7   4        555.04        947.13       116.33 o                         
 -37   7   4       2748.35       2522.26       176.02 o                         
 -35   7   4        148.34        220.55        99.02 o                         
 -33   7   4       8979.56       9075.99       375.55 o                         
 -31   7   4       6770.04       6805.79       279.51 o                         
 -29   7   4       1167.88       1644.68       116.40 o                         
 -27   7   4         18.90        147.01        81.76 o                         
 -25   7   4       3870.86       3455.96       152.16 o                         
 -23   7   4       5314.89       5410.00       217.31 o                         
 -21   7   4       7201.51       6949.77       258.63 o                         
 -19   7   4        223.81        339.11        68.27 o                         
 -17   7   4       5241.87       5655.23       206.80 o                         
 -15   7   4       4753.26       4416.14       165.96 o                         
 -13   7   4       7790.41       7726.30       261.25 o                         
 -11   7   4       3809.62       3860.90       154.50 o                         
  -9   7   4         29.30        118.51        66.76 o                         
  -7   7   4        716.37       1274.01        91.59 o                         
  -5   7   4        848.54        928.08       127.65 o                         
  -3   7   4       5274.59       6076.08       251.47 o                         
  -1   7   4       1882.90       2434.58       144.36 o                         
   1   7   4       1469.44       2076.31       698.87 o                         
   3   7   4        228.15        222.08       102.04 o                         
   5   7   4       1630.61       1616.67       136.79 o                         
   7   7   4         29.96        338.29       144.02 o                         
   9   7   4         62.98        312.05       103.52 o                         
  11   7   4       6022.31       5728.40       302.17 o                         
  13   7   4       7357.39       7629.91       319.99 o                         
  15   7   4        400.48        411.97        94.55 o                         
  17   7   4       1283.44       1104.92       102.91 o                         
  19   7   4       4201.23       3442.89       171.81 o                         
  21   7   4         56.73         59.26       126.02 o                         
  23   7   4       1544.58       1576.98       118.71 o                         
  25   7   4         80.31        176.28       116.27 o                         
  27   7   4       2030.12       1891.94       136.05 o                         
  29   7   4      19723.02      18944.88       861.24 o                         
  31   7   4        269.40        254.34       116.29 o                         
  33   7   4       1502.12       1406.37       129.22 o                         
  35   7   4       3080.29       2944.86       231.04 o                         
  37   7   4        511.44        511.08       113.32 o                         
  39   7   4       1585.83       2488.10       364.46 o                         
  41   7   4         78.61         18.75       195.78 o                         
  43   7   4        605.68        659.86       304.78 o                         
 -46   8   4       3832.19       3922.70       358.87 o                         
 -44   8   4        116.84        291.06       118.53 o                         
 -42   8   4       1646.34       1499.99       163.83 o                         
 -40   8   4         44.96         39.00       107.26 o                         
 -38   8   4        731.87        870.01       180.91 o                         
 -36   8   4         38.34        306.03       120.01 o                         
 -34   8   4         32.38         22.50       104.26 o                         
 -32   8   4        228.85        423.13       108.78 o                         
 -30   8   4       3057.92       3719.49       214.46 o                         
 -28   8   4      12511.88      11300.55       428.62 o                         
 -26   8   4       1450.86       1746.58       128.46 o                         
 -24   8   4        649.94        755.08       102.08 o                         
 -22   8   4       4069.65       4503.69       198.89 o                         
 -20   8   4       5705.97       7186.89       313.98 o                         
 -18   8   4       5665.82       5811.91       237.01 o                         
 -16   8   4        151.00        159.04        76.52 o                         
 -14   8   4       4609.21       4754.78       186.24 o                         
 -12   8   4       2526.69       2510.25       144.43 o                         
 -10   8   4      10106.76       9668.87       384.75 o                         
  -8   8   4        804.88       1807.09       400.91 o                         
  -6   8   4         19.49        473.29       838.58 o                         
  -4   8   4      11633.77      12233.42       540.62 o                         
  -2   8   4        292.59       6116.56      5289.71 o                         
   0   8   4      12714.15      11783.82       500.16 o                         
   2   8   4        592.26        861.66       579.45 o                         
   4   8   4       3350.29       4060.87       215.35 o                         
   6   8   4       4365.34       4107.68       217.11 o                         
   8   8   4      15106.96      13857.98       573.73 o                         
  10   8   4       4383.41       4040.20       217.09 o                         
  12   8   4      19736.70      18044.89       755.70 o                         
  14   8   4       1180.43       3408.18      1686.81 o                         
  16   8   4       5321.38       5143.47       267.06 o                         
  18   8   4       5496.16       5299.53       293.50 o                         
  20   8   4        349.76        530.49       164.32 o                         
  22   8   4      10561.00      11291.34       505.87 o                         
  24   8   4      12318.89      15766.68       757.49 o                         
  26   8   4       4587.17       7239.90       363.28 o                         
  28   8   4       2233.91       1943.49       163.15 o                         
  30   8   4       1828.71       1934.43       180.37 o                         
  32   8   4        118.91        922.69       126.78 o                         
  34   8   4       2360.54       2612.61       199.29 o                         
  36   8   4        289.59         39.77       426.93 o                         
  38   8   4         45.45        439.56       368.30 o                         
  40   8   4         96.43        231.05       333.82 o                         
 -43   9   4         15.20       -216.77       216.77 o                         
 -41   9   4          4.22        659.30       215.27 o                         
 -39   9   4          2.73        129.76       120.76 o                         
 -37   9   4        639.63        358.78       111.84 o                         
 -35   9   4       3087.52       2625.06       192.67 o                         
 -33   9   4       1527.72       1422.94       132.23 o                         
 -31   9   4        185.97        183.80       132.04 o                         
 -29   9   4        401.78        637.82       137.32 o                         
 -27   9   4      38338.81      34135.23      1520.76 o                         
 -25   9   4      16852.51      17283.72       772.47 o                         
 -23   9   4         19.66        307.53       111.01 o                         
 -21   9   4       4404.88       7114.45       436.32 o                         
 -19   9   4       2530.64       3441.55       212.09 o                         
 -17   9   4         45.35        307.54       116.26 o                         
 -15   9   4       1212.47       1023.67        97.64 o                         
 -13   9   4       5965.56       5938.37       240.83 o                         
 -11   9   4        632.59       2365.07      1080.08 o                         
  -9   9   4        512.52       2436.81       846.54 o                         
  -1   9   4       9724.94      10116.70       467.78 o                         
   1   9   4       3063.76       6326.40      2868.93 o                         
   3   9   4       5349.65       5427.78       301.04 o                         
   5   9   4        700.96        666.56       142.62 o                         
   7   9   4       5273.10       4984.15       258.00 o                         
   9   9   4        341.12        412.68       111.05 o                         
  11   9   4        383.83        340.67       174.08 o                         
  13   9   4       1308.98       1047.79       138.20 o                         
  15   9   4       1987.45       2312.80       172.88 o                         
  17   9   4        824.16        870.82       115.61 o                         
  19   9   4      31339.53      28481.05      1361.63 o                         
  21   9   4       4142.99       4252.56       248.60 o                         
  23   9   4      18913.08      16772.34       882.75 o                         
  25   9   4        208.45       7972.59      3273.21 o                         
  27   9   4          1.52         46.50       145.51 o                         
  29   9   4       1146.13       1508.01       151.70 o                         
  31   9   4        304.94        -44.27       332.39 o                         
  33   9   4        211.66        111.04       134.29 o                         
  35   9   4          5.81          9.75       110.26 o                         
  37   9   4         34.85        283.53       254.28 o                         
 -40  10   4        132.21        207.05       135.03 o                         
 -38  10   4        416.76        281.42       371.47 o                         
 -36  10   4         45.26        221.28       138.02 o                         
 -34  10   4          6.11        281.27       246.02 o                         
 -32  10   4       2916.83       2435.08       276.92 o                         
 -30  10   4       5018.18       5130.57       302.42 o                         
 -28  10   4         73.25       7083.31      2347.85 o                         
 -26  10   4       4053.08       5333.32       313.37 o                         
 -24  10   4       5917.02       5899.14       326.81 o                         
 -22  10   4       4878.15       8481.56       525.48 o                         
 -18  10   4      12822.44      13159.94       660.58 o                         
 -16  10   4       2781.84       4588.04      1767.82 o                         
 -10  10   4      15169.44      16073.59       736.96 o                         
  -8  10   4       6935.85       6930.36       333.98 o                         
  -4  10   4        457.81       5102.12       363.95 o                         
  -2  10   4        662.50       2928.79      1461.39 o                         
   0  10   4        830.40       2154.57      1434.63 o                         
   2  10   4      15851.34      14123.11       742.08 o                         
   4  10   4        120.73        766.65       328.57 o                         
   6  10   4      14052.33      13542.47       654.63 o                         
   8  10   4        500.94        875.78       125.33 o                         
  10  10   4        473.57        863.74       268.65 o                         
  12  10   4       3953.36       3866.85       238.01 o                         
  14  10   4         58.41       -115.52       135.77 o                         
  16  10   4         21.18        433.54       243.77 o                         
  18  10   4          2.76        470.28       310.52 o                         
  20  10   4         30.47        156.02       330.78 o                         
  22  10   4         17.98         78.76       117.76 o                         
  24  10   4       1011.09       1009.94       135.16 o                         
  26  10   4       2560.84       2322.79       418.22 o                         
  28  10   4         18.02        -42.75       108.76 o                         
  30  10   4        413.50        841.23       130.57 o                         
  32  10   4       1177.29       1079.43       143.47 o                         
  34  10   4        324.04        470.49       141.07 o                         
 -35  11   4         48.29       5327.97      8407.13 o                         
 -33  11   4       1588.73       1107.01       673.38 o                         
 -29  11   4       2388.87       2855.03       255.72 o                         
 -25  11   4       2516.80      28657.04      5389.79 o                         
  -5  11   4       7660.32       7725.13       393.93 o                         
  -3  11   4       1689.93       8266.82      1997.20 o                         
  -1  11   4       9988.72       9985.04       529.04 o                         
   1  11   4      26676.25      24493.86      1263.55 o                         
   3  11   4        898.26        831.10       221.48 o                         
   5  11   4       1272.87       1722.94       173.50 o                         
   7  11   4        237.41        349.61       123.04 o                         
   9  11   4         35.74       1582.67       248.28 o                         
  11  11   4       1359.72       1125.96       161.49 o                         
  13  11   4       1757.74       1469.11       163.07 o                         
  15  11   4       1305.07       1343.73       146.47 o                         
  17  11   4        988.16       1118.03       132.15 o                         
  19  11   4          0.77        714.80       143.26 o                         
  21  11   4       1019.01       1234.50       140.42 o                         
  23  11   4        533.74        678.47       132.84 o                         
  25  11   4          0.75         39.75       108.76 o                         
  27  11   4        576.64        402.32       352.03 o                         
  29  11   4          8.93        150.01       356.28 o                         
 -30  12   4        254.93        948.39      1059.44 o                         
 -28  12   4        745.39       4709.54      8244.13 o                         
 -26  12   4        389.10       3872.86      3531.43 o                         
 -24  12   4          4.03       -319.52      3653.53 o                         
  -8  12   4        330.72       -697.80      1223.02 o                         
  -6  12   4       3190.66       3246.09       296.54 o                         
  -4  12   4        309.30        186.08       156.06 o                         
  -2  12   4       1252.33       1095.80       162.98 o                         
   0  12   4       7012.06       4986.88       299.26 o                         
   2  12   4       3508.72       2843.67       189.73 o                         
   4  12   4        927.85       1946.09       156.17 o                         
   6  12   4        968.90        709.55       137.40 o                         
   8  12   4       1278.41       1538.26       157.73 o                         
  10  12   4         80.89        322.55       132.02 o                         
  12  12   4         13.07        123.01       136.51 o                         
  14  12   4        270.74        249.09       174.07 o                         
  16  12   4          6.27        197.27       143.26 o                         
  18  12   4       1364.49       1464.96       157.01 o                         
  20  12   4       1246.38       1342.38       153.24 o                         
  22  12   4        338.41        183.84       159.08 o                         
  24  12   4       1514.40       1446.03       204.43 o                         
 -23  13   4          8.89       -213.02       648.05 o                         
 -21  13   4       1407.32       1695.96       250.98 o                         
 -19  13   4        829.11       1331.98       190.71 o                         
 -17  13   4        169.09        -98.28       450.88 o                         
 -15  13   4        349.07        879.43       224.36 o                         
 -13  13   4        263.12        476.43       148.56 o                         
 -11  13   4        637.95        355.04       145.62 o                         
  -9  13   4         31.86        -93.76       156.02 o                         
  -7  13   4         34.89         42.75       158.27 o                         
  -5  13   4         60.78        138.77       148.52 o                         
  -3  13   4         20.94        138.76       141.76 o                         
  -1  13   4       2481.94       1920.34       169.24 o                         
   1  13   4         28.78        192.77       125.26 o                         
   3  13   4          8.96         52.50       128.26 o                         
   5  13   4       1751.99       1188.26       145.81 o                         
   7  13   4        119.03        206.29       120.03 o                         
   9  13   4        209.22        293.34       122.29 o                         
  11  13   4       1651.58       1633.91       175.87 o                         
  13  13   4       1296.44       1052.54       157.77 o                         
  15  13   4       2775.33       2753.57       288.30 o                         
  17  13   4        946.86       1644.72       506.18 o                         
 -12  14   4         77.29       -408.82       518.34 o                         
 -10  14   4        186.24        258.83       234.08 o                         
  -8  14   4        213.56         66.02       190.57 o                         
  -6  14   4        176.75        570.18       216.82 o                         
  -4  14   4         77.45        143.27       210.79 o                         
  -2  14   4        327.96        289.65       207.11 o                         
   0  14   4        181.43        335.36       205.56 o                         
   2  14   4        549.71        683.06       190.66 o                         
   4  14   4        146.53        366.85       186.05 o                         
   6  14   4        169.92        372.12       408.13 o                         
 -55   1   5        151.61        168.80        99.03 o                         
 -53   1   5        292.67        264.11        89.29 o                         
 -51   1   5          2.14         24.75       117.01 o                         
 -49   1   5       1835.91       2326.06       222.46 o                         
 -47   1   5       2036.58       1818.32       204.46 o                         
 -45   1   5       6974.60       6654.31       281.07 o                         
 -43   1   5       1291.98        860.74        90.13 o                         
 -41   1   5       4187.95       5022.18       214.72 o                         
 -39   1   5       2796.08       2603.80       121.88 o                         
 -37   1   5       1020.40        578.20        68.33 o                         
 -35   1   5       4716.82       4785.47       160.62 o                         
 -33   1   5      17076.61      16502.40       476.66 o                         
 -31   1   5        289.90        477.20        51.02 o                         
 -29   1   5         37.61        -27.75        49.51 o                         
 -27   1   5          6.23        -18.00        45.75 o                         
 -25   1   5        439.25        602.68        63.04 o                         
 -23   1   5        485.12        855.71        72.81 o                         
 -21   1   5       7935.74       8378.60       487.94 o                         
 -19   1   5       7659.05       7269.84       435.78 o                         
 -17   1   5       5815.16       5310.66       307.30 o                         
 -15   1   5       1800.40       2454.92       157.39 o                         
 -13   1   5      31418.96      27599.04      1617.64 o                         
 -11   1   5       1716.12       2217.00       788.23 o                         
  -9   1   5       9015.76       9289.03       612.34 o                         
  -7   1   5     130924.10     139937.33      8702.29 o                         
  -5   1   5        767.62        306.83        81.22 o                         
  -3   1   5      12402.56      12258.19       975.53 o                         
  -1   1   5       1237.93        531.72        83.60 o                         
   1   1   5       2051.03       1027.26       113.22 o                         
   3   1   5     107179.09     112670.29      8904.86 o                         
   5   1   5       6357.12       5565.44       447.28 o                         
   7   1   5     175091.95     189519.75     16750.70 o                         
   9   1   5        331.89        907.43       131.35 o                         
  11   1   5      11376.79      12249.01       873.84 o                         
  13   1   5       2274.59       1953.22       186.74 o                         
  15   1   5      19071.61      17311.30      1153.26 o                         
  17   1   5       4182.02       4332.64       193.20 o                         
  19   1   5       5712.86       6047.13       247.21 o                         
  21   1   5        705.99        866.36        65.32 o                         
  23   1   5        129.99        513.87        84.77 o                         
  25   1   5         59.33        102.76        65.26 o                         
  27   1   5          2.94         45.75        66.00 o                         
  29   1   5         73.60        117.77        73.51 o                         
  31   1   5         94.92        221.29        80.26 o                         
  33   1   5        119.82        145.53       120.77 o                         
  35   1   5        128.90        171.79        87.02 o                         
  37   1   5        635.33        541.15       132.10 o                         
  39   1   5         10.85        -27.75       111.01 o                         
  41   1   5         17.12         23.25       130.51 o                         
  43   1   5        812.15        609.60       113.36 o                         
  45   1   5          3.26         87.76       105.76 o                         
  47   1   5       3870.11       4058.89       304.51 o                         
 -56   2   5       1744.54       1969.25       444.38 o                         
 -54   2   5         41.91        382.55       122.27 o                         
 -52   2   5        809.66        590.10       197.45 o                         
 -50   2   5       1096.37       1288.67       134.42 o                         
 -48   2   5        455.48        261.90       204.12 o                         
 -46   2   5       2368.30       2091.15       207.54 o                         
 -44   2   5         37.69        -12.75       108.76 o                         
 -42   2   5       2062.97       2197.95       138.31 o                         
 -40   2   5        465.15        515.54        85.55 o                         
 -38   2   5        595.66        467.59        70.55 o                         
 -36   2   5      27612.51      24800.29       819.21 o                         
 -34   2   5       1425.21       1524.35        85.65 o                         
 -32   2   5       1887.26       2076.31        93.97 o                         
 -30   2   5       6088.93       7291.87       221.42 o                         
 -28   2   5       2535.93       2581.93        98.58 o                         
 -26   2   5      19831.67      22974.17       666.26 o                         
 -24   2   5      25207.29      29153.78       998.66 o                         
 -22   2   5       2680.24       3033.80       148.38 o                         
 -20   2   5       3772.80       3183.62       233.22 o                         
 -18   2   5        519.38        292.04       123.12 o                         
 -16   2   5      35311.46      31541.54      2107.68 o                         
 -14   2   5      13535.12      12812.61       991.93 o                         
 -12   2   5       3411.59       2434.89       198.06 o                         
 -10   2   5      24517.08      17389.52      1170.53 o                         
  -8   2   5        453.04        265.09        75.10 o                         
  -6   2   5      67985.94      66071.43      4733.55 o                         
  -4   2   5      28601.07      25650.50      1844.20 o                         
  -2   2   5      20494.76      19358.90      1534.36 o                         
   0   2   5     110003.34     127225.37     10044.53 o                         
   2   2   5      12219.69       8160.88       653.92 o                         
   4   2   5     104558.05     119444.28      9424.29 o                         
   6   2   5       5474.11       9168.90      1755.31 o                         
   8   2   5       6082.45       7410.92       601.19 o                         
  10   2   5       1117.42       1004.12       138.29 o                         
  12   2   5      22649.19      21612.67      1584.02 o                         
  14   2   5       1876.68       1950.65       182.80 o                         
  16   2   5       1421.66       1646.07        96.21 o                         
  18   2   5       7209.39       6935.35       256.81 o                         
  20   2   5      43030.89      40598.74      1427.82 o                         
  22   2   5        329.79        479.48        66.78 o                         
  24   2   5         33.31        508.56       100.51 o                         
  26   2   5       2464.02       3074.96       178.27 o                         
  28   2   5       3989.27       4491.81       198.15 o                         
  30   2   5       8596.37       9245.50       336.90 o                         
  32   2   5        482.17        454.02       107.31 o                         
  34   2   5       3282.74       3420.86       163.33 o                         
  36   2   5        184.71        162.79        88.52 o                         
  38   2   5        379.21        196.59        95.30 o                         
  40   2   5       3264.38       2662.26       160.32 o                         
  42   2   5        173.66        107.28       107.28 o                         
  44   2   5       1877.89       2019.77       164.62 o                         
  46   2   5         97.69          9.75       111.77 o                         
  48   2   5         16.06         -4.50       153.76 o                         
 -55   3   5        155.39         14.25       174.80 o                         
 -53   3   5          8.17         97.51        93.76 o                         
 -51   3   5        164.01        222.06       123.78 o                         
 -49   3   5       2737.38       3565.30       223.44 o                         
 -47   3   5        279.75        175.57        95.29 o                         
 -45   3   5       2097.81       2237.13       178.91 o                         
 -43   3   5        635.72        503.62        88.57 o                         
 -41   3   5      10096.34       9825.76       342.64 o                         
 -39   3   5          7.01        779.31        89.26 o                         
 -37   3   5       9327.15      12203.32       457.62 o                         
 -35   3   5        130.11         85.52        63.01 o                         
 -33   3   5         52.53         65.26        57.01 o                         
 -31   3   5       5286.35       5079.44       182.65 o                         
 -29   3   5       9847.23       8791.34       281.63 o                         
 -27   3   5         44.75         63.01        50.26 o                         
 -25   3   5       5090.85       5921.58       194.09 o                         
 -23   3   5         64.66        552.84       110.27 o                         
 -21   3   5        476.93        397.81        52.54 o                         
 -19   3   5       4684.21       4762.27       355.17 o                         
 -17   3   5       4749.78       4641.08       380.33 o                         
 -15   3   5        600.82        655.51       105.87 o                         
 -13   3   5       1438.08       1244.80       132.38 o                         
 -11   3   5      19236.43      15810.79      1158.62 o                         
  -9   3   5       1929.55       2391.33       311.06 o                         
  -7   3   5       8466.96       8772.00       685.47 o                         
  -5   3   5      31136.62      27909.67      2019.78 o                         
  -3   3   5         43.28         55.51       109.52 o                         
  -1   3   5      53718.46      46937.45      4163.06 o                         
   1   3   5       7499.38       6003.33       498.50 o                         
   3   3   5      44064.01      39346.71      3125.84 o                         
   5   3   5       1890.87       2226.14       219.08 o                         
   7   3   5         24.34       -113.26       113.26 o                         
   9   3   5       6180.31       7996.66       599.62 o                         
  11   3   5         50.45        751.61       162.02 o                         
  13   3   5      13004.70      13609.66       662.36 o                         
  15   3   5       6944.63       5658.10       254.53 o                         
  17   3   5       6087.42       4811.45       202.68 o                         
  19   3   5       6701.74       6804.64       252.70 o                         
  21   3   5        265.39        329.38        63.78 o                         
  23   3   5      12055.43      12350.05       478.54 o                         
  25   3   5       2996.11       2745.65       190.42 o                         
  27   3   5        128.06        176.29        86.27 o                         
  29   3   5       1291.07       1590.86       172.00 o                         
  31   3   5        390.85        492.99       100.55 o                         
  33   3   5        343.83        228.85       116.30 o                         
  35   3   5        989.13        782.37       150.92 o                         
  37   3   5       1552.39       1782.81       129.97 o                         
  39   3   5       6340.85       6242.85       298.29 o                         
  41   3   5        643.44        658.26       113.34 o                         
  43   3   5       1372.62       1149.39       221.61 o                         
  45   3   5        613.67        685.31       121.60 o                         
  47   3   5        222.69        391.65       147.80 o                         
 -54   4   5          8.47        152.26       279.77 o                         
 -52   4   5        109.61         56.26       102.02 o                         
 -50   4   5         70.55        -25.50       123.02 o                         
 -48   4   5       1337.98       1150.04       120.94 o                         
 -46   4   5       1182.77        886.95       105.14 o                         
 -44   4   5        434.20        628.08        98.30 o                         
 -42   4   5       1074.49        940.88        96.87 o                         
 -40   4   5      15753.64      14943.70       547.46 o                         
 -38   4   5       1911.87       1979.67       114.99 o                         
 -36   4   5       4597.39       5445.35       211.06 o                         
 -34   4   5       4263.00       6379.86       231.35 o                         
 -32   4   5       1754.96       1742.09        99.20 o                         
 -30   4   5       1338.19       1171.92        81.88 o                         
 -28   4   5       3007.23       3739.82       159.59 o                         
 -26   4   5       6178.78       8182.25       276.65 o                         
 -24   4   5       1561.86       3551.26       131.53 o                         
 -22   4   5       1396.95       2015.50        85.67 o                         
 -20   4   5      56280.80      55593.19      1928.24 o                         
 -18   4   5        458.99        709.29        60.05 o                         
 -16   4   5       2153.65       2789.91       179.87 o                         
 -14   4   5       2357.31       2015.73       187.49 o                         
 -12   4   5         16.53        -76.51       132.76 o                         
 -10   4   5       8598.29       9134.24       735.67 o                         
  -8   4   5         12.41         82.51       139.51 o                         
  -6   4   5        326.35      -1251.11      3074.11 o                         
  -4   4   5       6295.26       6562.23       536.61 o                         
  -2   4   5      14058.41      11692.85       931.42 o                         
   0   4   5      58450.46      57519.29      5082.07 o                         
   2   4   5       6213.57       5184.01       445.21 o                         
   4   4   5       9115.18       9712.04       805.34 o                         
   6   4   5       3045.66       3279.34       358.84 o                         
   8   4   5         69.41        132.02       138.03 o                         
  10   4   5       4120.49       4043.20       247.56 o                         
  12   4   5       7894.40       9485.64       401.30 o                         
  14   4   5       1466.54       2148.01       116.49 o                         
  16   4   5       6098.73       5453.68       219.27 o                         
  18   4   5      10823.86      11624.15       418.16 o                         
  20   4   5        280.79        468.19        72.03 o                         
  22   4   5       3815.46       4991.41       209.45 o                         
  24   4   5         12.09        411.03       101.26 o                         
  26   4   5       2056.66       1792.22       109.01 o                         
  28   4   5       1083.29        988.99        95.37 o                         
  30   4   5       5947.15       6298.97       267.21 o                         
  32   4   5       5469.61       7130.53       295.72 o                         
  34   4   5       1523.22       2109.54       139.73 o                         
  36   4   5        340.40        546.24       106.55 o                         
  38   4   5       3550.27       3105.03       251.47 o                         
  40   4   5        407.85        394.71       106.56 o                         
  42   4   5       1934.42       1959.74       242.05 o                         
  44   4   5        967.10        918.40       127.66 o                         
  46   4   5        291.60        349.66       131.31 o                         
 -53   5   5        837.63        627.78       637.54 o                         
 -51   5   5       1641.23       1168.00       253.29 o                         
 -49   5   5       1070.44        775.03       115.65 o                         
 -47   5   5        606.86        642.48       177.88 o                         
 -45   5   5        664.81        810.64       102.83 o                         
 -43   5   5       6999.79       6218.93       337.77 o                         
 -41   5   5         35.29       1491.16       148.52 o                         
 -39   5   5       2299.97       2043.60       144.36 o                         
 -37   5   5        386.29        342.92        77.29 o                         
 -35   5   5        625.83        894.67        89.32 o                         
 -33   5   5      25646.18      24381.34       847.91 o                         
 -31   5   5       1694.65       1882.44       101.45 o                         
 -29   5   5        308.82        199.58        68.28 o                         
 -27   5   5       6556.89       6428.37       241.87 o                         
 -25   5   5        691.50        584.78        67.56 o                         
 -23   5   5        240.10        156.81        57.02 o                         
 -21   5   5        157.64        255.07        55.52 o                         
 -19   5   5        641.81       1171.10        67.56 o                         
 -17   5   5      15289.72      12805.40       441.96 o                         
 -15   5   5       9364.34       9059.87       377.05 o                         
 -13   5   5       3221.24       3155.61       141.69 o                         
 -11   5   5       2859.38       2758.04       177.79 o                         
  -9   5   5      43664.80      39710.29      2682.82 o                         
  -7   5   5        512.46        797.96       213.94 o                         
  -5   5   5       5362.50       5843.57       550.01 o                         
  -3   5   5       2843.13       3675.60       394.08 o                         
  -1   5   5        406.15        461.58       187.64 o                         
   1   5   5        101.96         95.27       173.29 o                         
   3   5   5        292.53        525.28       262.64 o                         
   5   5   5       2675.87       3119.25       182.24 o                         
   7   5   5      10255.30       8365.05       372.24 o                         
   9   5   5      19685.83      21299.57       911.66 o                         
  11   5   5       1842.87       3245.35       163.17 o                         
  13   5   5       6692.88       7547.32       301.89 o                         
  15   5   5        145.69        231.06        69.02 o                         
  17   5   5        358.32        330.17        77.29 o                         
  19   5   5       1894.02       3012.97       186.43 o                         
  21   5   5        335.95       1048.23       100.55 o                         
  23   5   5         14.35         72.76        85.51 o                         
  25   5   5         20.71        153.76       109.51 o                         
  27   5   5       2403.40       2165.00       148.14 o                         
  29   5   5       3163.02       2658.11       167.07 o                         
  31   5   5        578.18        571.89       117.08 o                         
  33   5   5       3004.18       3507.09       322.04 o                         
  35   5   5        522.59        754.22       127.58 o                         
  37   5   5        454.68        576.32       149.33 o                         
  39   5   5        666.92        902.98       113.34 o                         
  41   5   5       1037.30        944.70       128.41 o                         
  43   5   5        121.86        200.29       114.03 o                         
  45   5   5       3504.56       3856.38       430.33 o                         
 -50   6   5         51.03        -40.51       129.02 o                         
 -48   6   5       1080.38        950.05       128.43 o                         
 -46   6   5        220.69        202.57       108.03 o                         
 -44   6   5       1386.72        917.96       114.18 o                         
 -42   6   5         52.01        175.52        99.01 o                         
 -40   6   5        893.48        713.23       105.86 o                         
 -38   6   5       2980.08       3065.33       168.54 o                         
 -36   6   5       2303.33       3766.18       184.21 o                         
 -34   6   5      17783.79      21364.36       808.48 o                         
 -32   6   5      20856.17      19667.56       668.62 o                         
 -30   6   5       1951.35       2099.38       106.74 o                         
 -28   6   5       2097.53       2000.57       106.76 o                         
 -26   6   5          0.39         33.75        70.51 o                         
 -24   6   5      19188.88      18629.34       698.49 o                         
 -22   6   5       6452.44       7981.02       288.73 o                         
 -20   6   5         89.45        683.37       110.27 o                         
 -18   6   5        767.78       1385.95        80.33 o                         
 -16   6   5         20.59        -11.25        73.51 o                         
 -14   6   5      37978.85      35987.69      1231.84 o                         
 -12   6   5       6340.01       5947.64       237.54 o                         
 -10   6   5        866.07        621.04        78.85 o                         
  -8   6   5       1086.29       1070.46        81.13 o                         
  -6   6   5       8394.46       9912.50       444.74 o                         
  -4   6   5       8912.10      13334.82       654.70 o                         
  -2   6   5       3009.87       3223.93       253.09 o                         
   0   6   5        394.67        298.69       140.34 o                         
   2   6   5       1390.61       1635.27       151.05 o                         
   4   6   5       1192.46       1643.04       247.17 o                         
   6   6   5       4762.99       4929.00       251.36 o                         
   8   6   5        230.20        424.66        87.78 o                         
  10   6   5       2827.21       3505.57       166.36 o                         
  12   6   5       4663.75       4401.83       197.65 o                         
  14   6   5       1443.46       1681.55       152.53 o                         
  16   6   5       2093.83       1951.94       130.08 o                         
  18   6   5        254.97        360.88       137.30 o                         
  20   6   5        158.03        188.30       119.28 o                         
  22   6   5         18.54        206.27       113.26 o                         
  24   6   5        271.45        321.87        93.03 o                         
  26   6   5       2817.57       5739.38       337.79 o                         
  28   6   5       2032.78       2554.92       183.41 o                         
  30   6   5        558.47        530.60       103.57 o                         
  32   6   5       2667.79       2683.00       196.32 o                         
  34   6   5        119.37        384.83       139.53 o                         
  36   6   5         11.07        234.77       105.76 o                         
  38   6   5        219.15        189.06       210.07 o                         
  40   6   5        300.12        384.16       143.31 o                         
  42   6   5        442.69        363.98       366.98 o                         
 -49   7   5        312.94        106.55       149.32 o                         
 -47   7   5        133.04         10.50       119.28 o                         
 -45   7   5        485.47        565.86       115.57 o                         
 -43   7   5        772.52        818.27       132.87 o                         
 -41   7   5       2850.90       3178.82       243.77 o                         
 -39   7   5        380.55        399.94       114.80 o                         
 -37   7   5       4241.46       3308.27       203.42 o                         
 -35   7   5       3825.24       3484.51       221.41 o                         
 -33   7   5      12916.63      11996.78       482.00 o                         
 -31   7   5         31.40        468.80       123.01 o                         
 -29   7   5          7.19         -1.50       102.01 o                         
 -27   7   5       4057.46       4249.00       172.52 o                         
 -25   7   5       1482.76       1664.10        99.17 o                         
 -23   7   5        196.91        267.83        78.02 o                         
 -21   7   5        653.00        977.30        81.82 o                         
 -19   7   5        923.03        879.26        75.84 o                         
 -17   7   5       4565.23       4567.75       170.43 o                         
 -15   7   5        790.21        808.58        72.07 o                         
 -13   7   5       2419.36       2813.56       123.38 o                         
 -11   7   5       1783.42       2279.98       112.01 o                         
  -9   7   5       1158.07       1439.96       103.66 o                         
  -7   7   5        306.91        351.91       118.55 o                         
  -5   7   5        263.13        727.05       131.30 o                         
  -3   7   5         39.88         54.76        90.01 o                         
  -1   7   5       5344.97       5687.83       267.32 o                         
   1   7   5        393.25        553.06        87.80 o                         
   3   7   5       1247.10       1643.68       224.62 o                         
   5   7   5          9.97        405.03       162.76 o                         
   7   7   5       1815.43       1683.83       148.09 o                         
   9   7   5       2242.68       2131.35       254.95 o                         
  11   7   5       1011.97       1652.08       156.20 o                         
  13   7   5       3415.54       3445.74       182.23 o                         
  15   7   5       1061.60       1403.53       123.91 o                         
  17   7   5       1329.96       1645.05       132.20 o                         
  19   7   5        290.75       1061.66       114.04 o                         
  21   7   5        876.06        928.69       116.37 o                         
  23   7   5        849.84        689.17       121.62 o                         
  25   7   5       1236.37       1179.13       163.73 o                         
  27   7   5       2470.19       2450.05       155.67 o                         
  29   7   5        135.14        177.79       101.27 o                         
  31   7   5       2581.84       2509.07       177.50 o                         
  33   7   5        848.64        662.16       134.38 o                         
  35   7   5       1723.65       1502.23       184.12 o                         
  37   7   5        301.99        374.41       111.80 o                         
  39   7   5         20.46        234.77       346.53 o                         
  41   7   5       1218.37       1978.10       283.98 o                         
 -46   8   5         45.34         81.01       136.52 o                         
 -44   8   5         14.99       -108.76       108.76 o                         
 -42   8   5        158.70         -3.00       126.03 o                         
 -40   8   5         63.73        239.28       143.27 o                         
 -38   8   5        431.58        490.77       111.06 o                         
 -36   8   5       5380.71       4877.74       256.48 o                         
 -34   8   5       1009.12       1048.95       197.48 o                         
 -32   8   5        543.41        510.33        95.31 o                         
 -30   8   5       2714.97       2546.22       145.18 o                         
 -28   8   5       4296.91       3673.17       207.20 o                         
 -26   8   5       2304.09       2624.89       175.94 o                         
 -24   8   5        523.08       1286.32       131.33 o                         
 -22   8   5      30748.04      32312.01      1166.12 o                         
 -20   8   5      21388.06      19288.40       690.82 o                         
 -18   8   5       1650.17       1995.81       111.21 o                         
 -16   8   5       1985.19       2439.39       123.28 o                         
 -14   8   5       5341.25       5409.91       207.52 o                         
 -12   8   5       4641.54       4922.55       202.84 o                         
 -10   8   5       6961.90       8207.65       347.06 o                         
  -8   8   5       2470.92       2677.17       146.68 o                         
  -6   8   5        353.88       -294.89       847.91 o                         
   0   8   5       3154.90       2853.22       177.67 o                         
   2   8   5        285.37       1943.29      1539.62 o                         
   4   8   5        369.69       1481.24       154.58 o                         
   6   8   5        172.76        198.05        99.03 o                         
   8   8   5          4.73       -100.51       100.51 o                         
  10   8   5        134.22        363.83       101.27 o                         
  12   8   5         42.07        208.52       100.51 o                         
  14   8   5         45.69        205.52       156.77 o                         
  16   8   5      11890.62      11580.09       550.75 o                         
  18   8   5       2403.03       3238.79       245.15 o                         
  20   8   5        501.51       1346.31       195.87 o                         
  22   8   5       7258.19       6702.41       389.24 o                         
  24   8   5       4097.43       4679.48       307.35 o                         
  26   8   5       7388.15       6710.19       340.91 o                         
  28   8   5       1636.95       1759.70       154.03 o                         
  30   8   5       1850.14       1336.27       696.69 o                         
  32   8   5         84.81        788.38       978.91 o                         
  34   8   5        986.40       1441.73       144.92 o                         
  36   8   5       2346.14       2039.15       203.09 o                         
  38   8   5        199.38       1129.87      2370.78 o                         
 -43   9   5        247.21        370.65       153.81 o                         
 -41   9   5       1682.24       1686.58       201.43 o                         
 -39   9   5        939.42       1233.69       155.43 o                         
 -37   9   5          0.04        145.51       108.01 o                         
 -35   9   5         17.33         91.51       101.26 o                         
 -33   9   5         13.07        267.77       103.51 o                         
 -31   9   5       1334.00       1012.51       132.20 o                         
 -29   9   5        766.05        727.39       112.60 o                         
 -27   9   5       2319.55       2554.17       214.29 o                         
 -25   9   5       5040.84       4935.98       244.31 o                         
 -23   9   5       4459.23       4312.83       219.30 o                         
 -21   9   5        173.76        321.08       136.53 o                         
 -19   9   5       2568.98       3054.35       172.99 o                         
 -17   9   5       1666.63       1904.81       121.73 o                         
 -15   9   5       3023.86       3217.00       154.27 o                         
 -13   9   5        640.06       2599.25      1393.07 o                         
  -1   9   5       9462.07       9885.10       478.98 o                         
   1   9   5       1902.23       2001.59       682.48 o                         
   3   9   5       2236.03       2611.34       179.70 o                         
   5   9   5       1060.87       1129.39       135.17 o                         
   7   9   5        531.40       1868.71       430.78 o                         
   9   9   5        524.54        380.49       129.83 o                         
  11   9   5        555.41        172.62       133.59 o                         
  13   9   5       4113.38       4740.78       270.45 o                         
  15   9   5        948.91        553.35       594.64 o                         
  17   9   5      10916.93      11390.76       553.07 o                         
  21   9   5       3376.27      15379.04      3390.30 o                         
  23   9   5        339.94       8709.02      2522.59 o                         
  25   9   5       1243.12       1693.63      1013.17 o                         
  27   9   5        363.23        147.82       117.05 o                         
  29   9   5       4309.24       4866.36       327.09 o                         
  31   9   5       1088.25       1411.87       597.79 o                         
  33   9   5       1876.78       1709.49       162.38 o                         
  35   9   5        241.83        276.86       120.80 o                         
  37   9   5        873.16       1452.40       395.77 o                         
 -40  10   5       3795.95       3883.15       664.15 o                         
 -38  10   5        253.90       3752.96      1628.88 o                         
 -36  10   5       1308.47       2448.22       210.34 o                         
 -34  10   5       1900.26       2231.74       453.26 o                         
 -32  10   5        378.90        703.10       277.64 o                         
 -30  10   5       1060.69       1436.51       265.08 o                         
 -28  10   5       2700.13       2523.74       264.79 o                         
 -26  10   5       1979.29      13058.18      3736.38 o                         
 -24  10   5       9132.72       8917.09       454.37 o                         
  -6  10   5       1354.75       2445.71      1826.02 o                         
  -4  10   5       4260.25      14400.22      7457.80 o                         
  -2  10   5       6776.39       6889.90       380.76 o                         
   0  10   5       1713.69       1558.46       173.58 o                         
   2  10   5        348.21        209.34       123.05 o                         
   4  10   5        667.42       2275.78       173.39 o                         
   6  10   5       1110.95       2620.02       316.14 o                         
   8  10   5       4297.17       3866.77       223.78 o                         
  10  10   5       8616.05       7277.24       392.06 o                         
  12  10   5        794.46        486.44       356.57 o                         
  14  10   5       2355.17       2182.07       318.81 o                         
  16  10   5       1913.30       1855.64       165.35 o                         
  18  10   5        123.25        519.10       221.29 o                         
  20  10   5       3063.24       2669.94       198.66 o                         
  22  10   5        414.08        773.65       401.46 o                         
  24  10   5       3275.09       2462.31       182.17 o                         
  26  10   5        201.80        291.84       163.55 o                         
  28  10   5       4426.20       3740.35       254.08 o                         
  30  10   5        431.22        390.24       120.82 o                         
  32  10   5        560.68        752.86       144.87 o                         
 -37  11   5         87.21        -15.75       219.04 o                         
 -35  11   5          1.52        317.27       215.27 o                         
 -33  11   5       1598.48       3284.20       497.51 o                         
 -31  11   5        634.35       4654.57      1300.07 o                         
 -27  11   5        622.52       8949.12      2044.57 o                         
  -7  11   5         99.11      10341.32      2171.63 o                         
  -5  11   5       1637.36      18795.80      3636.54 o                         
  -3  11   5        853.06       1297.26       132.13 o                         
  -1  11   5        431.52       1104.58       252.13 o                         
   1  11   5         44.02        412.55       143.27 o                         
   3  11   5       9465.19      10436.51       593.15 o                         
   5  11   5        121.12        356.32       136.53 o                         
   7  11   5       3362.85       3201.34       228.83 o                         
   9  11   5         71.30        316.55       156.77 o                         
  11  11   5        244.85        647.47       148.55 o                         
  13  11   5       1926.46       2003.78       163.85 o                         
  15  11   5       1248.16       1198.71       147.96 o                         
  17  11   5       3634.51       3748.64       267.33 o                         
  19  11   5       2269.36       2130.28       169.19 o                         
  21  11   5        377.21        622.06       134.32 o                         
  23  11   5        905.76       1169.08       310.10 o                         
  25  11   5        655.50        382.08       264.98 o                         
  27  11   5         47.17        102.01       258.03 o                         
  29  11   5       1386.53       1629.24       235.22 o                         
 -32  12   5       1034.30       2107.74       474.73 o                         
 -30  12   5        450.21        583.89       544.11 o                         
 -28  12   5        296.54      20246.26      5064.75 o                         
 -26  12   5         72.68       9879.82      3872.12 o                         
 -10  12   5        714.54       5905.99      1646.89 o                         
  -8  12   5       1532.14       1556.69       162.28 o                         
  -6  12   5       1162.69       1444.91       144.19 o                         
  -4  12   5       2389.33       2103.31       248.16 o                         
  -2  12   5       1904.66       1794.06       167.61 o                         
   0  12   5        379.45         83.29       111.05 o                         
   2  12   5       3112.48       2828.20       198.68 o                         
   4  12   5       5357.00       5034.97       264.80 o                         
   6  12   5       2036.84       1837.21       205.97 o                         
   8  12   5        431.19        457.00       138.83 o                         
  10  12   5       1100.66       1133.97       313.16 o                         
  12  12   5       2577.69       2143.11       242.97 o                         
  14  12   5         26.65        280.53       155.27 o                         
  16  12   5       1922.85       1966.56       205.98 o                         
  18  12   5         90.63         82.51       125.27 o                         
  20  12   5        126.52        120.78       136.53 o                         
  22  12   5        561.93       1279.78       448.11 o                         
  24  12   5        471.60        514.13       351.26 o                         
 -23  13   5         34.58        221.28       252.78 o                         
 -21  13   5         57.20        250.54       217.53 o                         
 -19  13   5       2096.46       2367.38       299.31 o                         
 -17  13   5        357.27        327.17       161.33 o                         
 -15  13   5        104.24         56.26       135.78 o                         
 -13  13   5        574.68        381.29       146.36 o                         
 -11  13   5       2175.81       1948.35       184.23 o                         
  -9  13   5         84.09        396.82       204.78 o                         
  -7  13   5        511.36        544.11       198.13 o                         
  -5  13   5         41.21        108.76       168.77 o                         
  -3  13   5       1021.53        808.01       168.96 o                         
  -1  13   5        401.69        454.74       132.07 o                         
   1  13   5        201.42        660.20       171.80 o                         
   3  13   5         59.43         22.50       132.02 o                         
   5  13   5        294.33        249.85       120.80 o                         
   7  13   5       2508.52       2274.23       178.30 o                         
   9  13   5        367.01        575.55       129.07 o                         
  11  13   5       1544.23       1087.42       152.55 o                         
  13  13   5        201.60        178.56       158.30 o                         
  15  13   5        911.45       1118.19       214.78 o                         
  17  13   5       2743.81       2318.29      1048.84 o                         
 -10  14   5        271.08        384.92       276.12 o                         
  -8  14   5         27.72        114.76       226.52 o                         
  -6  14   5        331.72        225.12       202.61 o                         
  -4  14   5        785.32        940.81       218.50 o                         
  -2  14   5        324.35        321.16       191.35 o                         
   0  14   5         29.42         -3.00       190.52 o                         
   2  14   5        115.34        123.03       208.55 o                         
   4  14   5        105.36        379.58       474.85 o                         
 -56   0   6         50.59        153.02       152.27 o                         
 -54   0   6         27.76         59.26       137.26 o                         
 -52   0   6       2540.15       2314.59       448.33 o                         
 -50   0   6       3394.33       3902.73       396.75 o                         
 -48   0   6       4757.49       4545.07       505.85 o                         
 -46   0   6      17362.00      16369.75       907.31 o                         
 -44   0   6       8635.51       9029.53       479.86 o                         
 -42   0   6      24843.96      22848.72      1120.62 o                         
 -40   0   6        577.95        705.49       111.83 o                         
 -38   0   6       1039.48       1981.66       137.42 o                         
 -36   0   6      27435.62      25146.43      1091.57 o                         
 -34   0   6       8086.04       7562.37       307.40 o                         
 -32   0   6       8504.38       8372.34       339.50 o                         
 -30   0   6       6640.61       7672.99       301.05 o                         
 -28   0   6      42335.42      40692.62      1653.99 o                         
 -26   0   6      45204.98      62469.86      2852.11 o                         
 -24   0   6       3005.22       3601.69       210.98 o                         
 -22   0   6        153.82         92.28       147.05 o                         
 -20   0   6       4691.80       3149.16       327.47 o                         
 -18   0   6       3584.69       3467.31       387.44 o                         
 -16   0   6     137366.59     126832.66     11184.54 o                         
 -14   0   6       1277.89       1743.80       167.01 o                         
 -12   0   6      17105.96      14951.74      1315.80 o                         
 -10   0   6        685.02        616.98       127.75 o                         
  -8   0   6     166139.11     183263.47     16133.65 o                         
  -6   0   6     187017.91     221643.27     22577.78 o                         
  -4   0   6      47881.67      41086.56      5143.10 o                         
  -2   0   6      88064.19     104099.55     13006.73 o                         
   0   0   6      24733.04      27242.44      3415.03 o                         
   2   0   6     650760.50    1120772.50    140045.14 o                         
   4   0   6     932985.75    2873695.00    507826.97 o                         
   6   0   6     311442.47     405438.28     50672.12 o                         
   8   0   6      16282.93      13780.27      1749.92 o                         
  10   0   6      15339.85      14535.18      1846.58 o                         
  12   0   6      13992.79      14128.91      1819.47 o                         
  14   0   6      43316.46      38236.98      3351.55 o                         
  16   0   6       4090.46       4933.33       302.58 o                         
  18   0   6         58.57         -0.75        82.51 o                         
  20   0   6      12485.03      10413.63       542.71 o                         
  22   0   6      11128.38      10474.54       483.62 o                         
  24   0   6       1922.84       2179.40       176.67 o                         
  26   0   6       5382.12       5851.13       320.74 o                         
  28   0   6      24380.66      23360.89      1116.05 o                         
  30   0   6      45093.72      44254.30      2260.00 o                         
  32   0   6       7527.40       8015.21       568.57 o                         
  34   0   6       2168.43       1710.29       236.81 o                         
  36   0   6        323.15        327.13       264.86 o                         
  38   0   6       1035.12       1027.20       322.13 o                         
  40   0   6       2297.35       3275.35       560.93 o                         
  42   0   6       1950.65       2115.25       216.49 o                         
  44   0   6        848.37        441.47       151.66 o                         
  46   0   6         71.56       -142.52       166.53 o                         
 -55   1   6       1225.28       1283.08       127.71 o                         
 -53   1   6        180.20        101.28       186.05 o                         
 -51   1   6        235.37        644.47       198.82 o                         
 -49   1   6         36.08        213.77       145.52 o                         
 -47   1   6        329.71        151.56       155.32 o                         
 -45   1   6       5406.99       5895.85       241.39 o                         
 -43   1   6      11641.59      11649.24       412.28 o                         
 -41   1   6        179.25        222.81        85.52 o                         
 -39   1   6        754.88       1278.39        84.83 o                         
 -37   1   6       2425.98       2650.33       112.06 o                         
 -35   1   6       1415.46       1347.78        78.13 o                         
 -33   1   6       1176.45       1644.17        74.36 o                         
 -31   1   6       3759.70       3798.65       124.34 o                         
 -29   1   6         64.17        138.77        45.76 o                         
 -27   1   6       9428.46       9933.44       307.69 o                         
 -25   1   6       2111.67       2313.52        96.30 o                         
 -23   1   6      12006.04      10873.94       406.45 o                         
 -21   1   6       9825.87       8862.14       567.94 o                         
 -19   1   6       1192.45       3620.08       526.93 o                         
 -17   1   6      27615.88      24617.99      1656.47 o                         
 -15   1   6       7896.11       7013.98       382.12 o                         
 -13   1   6      11589.99      10199.94       565.38 o                         
 -11   1   6      60006.16      56200.88      3751.30 o                         
  -9   1   6         66.23        324.08        95.27 o                         
  -7   1   6     396478.06     551324.81     39697.24 o                         
  -5   1   6       2524.74       2788.53       233.51 o                         
  -3   1   6        156.60        119.31        81.04 o                         
  -1   1   6      20610.62      17871.08      1587.17 o                         
   1   1   6      10162.83       9229.28       738.50 o                         
   3   1   6     178698.78     194528.61     15373.01 o                         
   5   1   6       8765.44       7043.50       630.10 o                         
   7   1   6      13659.86      13113.45      1153.94 o                         
   9   1   6      14383.00      15183.42      1189.10 o                         
  11   1   6        308.08        333.95       125.33 o                         
  13   1   6         53.78         -0.75       138.02 o                         
  15   1   6       5945.50       6083.44       264.86 o                         
  17   1   6        202.74        774.28       115.54 o                         
  19   1   6        169.87        264.08        55.52 o                         
  21   1   6       1272.58       1434.16        84.14 o                         
  23   1   6       7051.42       7682.50       270.81 o                         
  25   1   6        355.61        280.64        70.53 o                         
  27   1   6         81.27        132.77       105.02 o                         
  29   1   6        436.37        382.71        99.05 o                         
  31   1   6      16164.42      15715.88       582.18 o                         
  33   1   6      10350.47       9123.50       356.39 o                         
  35   1   6       1459.58       1649.66       117.94 o                         
  37   1   6        220.57        182.31       100.53 o                         
  39   1   6        241.41        579.94       108.04 o                         
  41   1   6       2879.26       3105.27       188.86 o                         
  43   1   6        695.76        573.50       114.10 o                         
  45   1   6       4219.19       3206.38       208.83 o                         
  47   1   6         25.48       1941.20       270.03 o                         
 -56   2   6        828.12        621.75       147.18 o                         
 -54   2   6         70.75         90.76        95.27 o                         
 -52   2   6       3985.20       3842.13       213.24 o                         
 -50   2   6       1128.25        947.75       192.25 o                         
 -48   2   6       4420.61       4159.98       213.27 o                         
 -46   2   6        167.16        291.07        97.52 o                         
 -44   2   6       1615.38       1809.96       139.00 o                         
 -42   2   6       7573.90       7683.10       295.62 o                         
 -40   2   6        178.72        346.59        81.02 o                         
 -38   2   6       2424.87       2508.05       113.56 o                         
 -36   2   6      14127.74      15324.44       502.82 o                         
 -34   2   6       2432.91       2904.09       114.33 o                         
 -32   2   6       5286.49       5313.72       181.15 o                         
 -30   2   6      16221.74      13933.98       415.45 o                         
 -28   2   6       1875.34       2151.92        90.23 o                         
 -26   2   6      15202.76      16756.30       510.67 o                         
 -24   2   6      22085.15      26258.17       852.03 o                         
 -22   2   6       2208.99       2146.48       113.65 o                         
 -20   2   6      25300.16      21363.88      1442.43 o                         
 -18   2   6        191.85        102.04       205.58 o                         
 -16   2   6      35463.51      30784.64      2229.74 o                         
 -14   2   6      63310.28      53728.61      3859.24 o                         
 -12   2   6       3701.57       3026.24       220.80 o                         
 -10   2   6      70177.01      61941.58      4487.82 o                         
  -8   2   6      34190.23      29148.91      2106.46 o                         
  -6   2   6      12130.51      15267.59      1503.34 o                         
  -4   2   6      46534.45      51162.94      4036.50 o                         
  -2   2   6      13770.61       9963.75       894.30 o                         
   0   2   6     454545.56     709159.06     56024.22 o                         
   2   2   6      85503.30      84390.45      6675.95 o                         
   4   2   6         12.74        483.05       113.26 o                         
   6   2   6      48427.31      47179.24      3726.44 o                         
   8   2   6        798.15       1185.32       165.25 o                         
  10   2   6       1542.61       1692.83       186.51 o                         
  12   2   6       2110.71       1987.58       203.20 o                         
  14   2   6         17.88         66.76        57.76 o                         
  16   2   6       1726.97       1294.74        96.24 o                         
  18   2   6        680.42        647.89        66.06 o                         
  20   2   6      29293.34      27841.64       949.41 o                         
  22   2   6         77.33        168.03        75.76 o                         
  24   2   6        619.97        684.55        94.58 o                         
  26   2   6       3606.41       3879.32       167.95 o                         
  28   2   6       5882.54       6111.04       239.31 o                         
  30   2   6       2013.11       2161.85       172.14 o                         
  32   2   6        564.89        816.55       106.57 o                         
  34   2   6          3.64        -24.75        87.76 o                         
  36   2   6        296.03        194.32        93.79 o                         
  38   2   6        119.76         94.52       117.77 o                         
  40   2   6       1214.17       1245.99       174.99 o                         
  42   2   6       5783.47       5502.81       305.75 o                         
  44   2   6         49.21        -44.26       112.51 o                         
  46   2   6        992.13        710.47       134.43 o                         
 -55   3   6        317.81        147.07       145.57 o                         
 -53   3   6        500.04        445.80       147.10 o                         
 -51   3   6          1.19        227.27       115.51 o                         
 -49   3   6         13.46        691.56       105.76 o                         
 -47   3   6        906.29       1089.39       155.41 o                         
 -45   3   6       1295.13       1406.78       112.66 o                         
 -43   3   6       2584.19       2709.82       139.14 o                         
 -41   3   6       5139.23      10201.21       376.31 o                         
 -39   3   6      10754.28       9685.18       359.61 o                         
 -37   3   6         71.31        131.27        65.26 o                         
 -35   3   6         76.29         73.51        60.01 o                         
 -33   3   6       2626.99       2537.58       109.09 o                         
 -31   3   6       5767.80       5698.68       201.64 o                         
 -29   3   6        369.96        251.38        53.28 o                         
 -27   3   6         13.89         81.01        48.00 o                         
 -25   3   6         17.91         22.50        46.50 o                         
 -23   3   6      24347.92      22826.70       786.54 o                         
 -21   3   6       9892.37      10203.25       344.80 o                         
 -19   3   6      19777.80      18392.63      1242.00 o                         
 -17   3   6       8575.96       7880.10       608.68 o                         
 -15   3   6       7706.80       6976.81       514.75 o                         
 -13   3   6      17549.01      16681.45      1229.21 o                         
 -11   3   6       2893.19       2922.36       237.62 o                         
  -9   3   6      22911.24      19710.59      1747.71 o                         
  -7   3   6       7662.67       7944.10       586.11 o                         
  -5   3   6      36755.76      29997.40      2370.70 o                         
  -3   3   6      26653.47      21725.27      1721.97 o                         
  -1   3   6       4199.18       3254.27       317.79 o                         
   1   3   6       1149.13        563.10       128.56 o                         
   3   3   6        782.12        287.71       205.07 o                         
   5   3   6       1830.82       2326.20       228.03 o                         
   7   3   6       4357.09       4399.71       345.36 o                         
   9   3   6       2900.50       2188.48       223.07 o                         
  11   3   6       5077.74       4834.11       288.76 o                         
  13   3   6       2814.77       3002.00       151.38 o                         
  15   3   6       8719.61       8292.13       356.01 o                         
  17   3   6         29.95         21.00        68.26 o                         
  19   3   6        439.71        479.55        71.29 o                         
  21   3   6       8451.53       8756.74       321.27 o                         
  23   3   6        953.83        976.16       126.15 o                         
  25   3   6       7060.77       7015.99       263.10 o                         
  27   3   6        213.72        327.85       111.78 o                         
  29   3   6        575.23        632.69       153.86 o                         
  31   3   6       1866.91       1612.07       114.23 o                         
  33   3   6        216.35        237.07        93.03 o                         
  35   3   6      10110.95       9160.90       393.42 o                         
  37   3   6         16.32        -68.26       123.76 o                         
  39   3   6        983.28       1261.44       125.39 o                         
  41   3   6       6736.41       6454.61       338.56 o                         
  43   3   6       1163.97       1576.53       220.07 o                         
  45   3   6       2336.13       2241.09       205.38 o                         
 -54   4   6        171.50         17.26       154.55 o                         
 -52   4   6       1519.70       1409.72       184.86 o                         
 -50   4   6         21.30         77.26       104.26 o                         
 -48   4   6       6077.84       5657.03       258.24 o                         
 -46   4   6         25.69        -67.51        93.01 o                         
 -44   4   6        133.43         72.77        88.52 o                         
 -42   4   6       1001.10       1034.67        91.60 o                         
 -40   4   6      40615.57      38109.63      1366.42 o                         
 -38   4   6       9713.71      10444.25       406.19 o                         
 -36   4   6        208.63       1233.37       135.04 o                         
 -34   4   6        268.83        340.63        72.03 o                         
 -32   4   6       4341.62       4374.05       175.63 o                         
 -30   4   6       6020.31       5405.96       197.90 o                         
 -28   4   6       2037.97       2270.76       101.51 o                         
 -26   4   6        901.79       1098.58        69.08 o                         
 -24   4   6       6466.07       8288.58       277.60 o                         
 -22   4   6      23472.47      20904.31       667.79 o                         
 -20   4   6      28849.75      28797.27      1055.15 o                         
 -18   4   6       1122.64       1334.33        86.40 o                         
 -16   4   6       6415.82       6295.25       306.81 o                         
 -14   4   6         61.70        246.79       114.02 o                         
 -12   4   6       2043.08       2662.87       253.64 o                         
 -10   4   6       1762.46       1610.06       200.88 o                         
  -8   4   6          0.45        -55.50       146.26 o                         
  -6   4   6          3.15        -18.00       130.51 o                         
  -4   4   6       7792.74       9674.40       788.01 o                         
  -2   4   6      15455.67      13805.63      1240.83 o                         
   0   4   6       1489.37       2230.52       253.43 o                         
   2   4   6        323.70       -120.08       253.66 o                         
   4   4   6       1816.62       2736.92       248.26 o                         
   6   4   6      17731.54      16180.23      1096.36 o                         
   8   4   6          4.32         18.00       160.51 o                         
  10   4   6       5484.34       6650.17       308.47 o                         
  12   4   6       1959.21       1415.46        98.53 o                         
  14   4   6       3276.78       3952.00       171.01 o                         
  16   4   6       1738.64       1660.56        91.71 o                         
  18   4   6        264.55        500.45        74.28 o                         
  20   4   6        304.16        223.60        93.04 o                         
  22   4   6       5125.32       5669.17       251.24 o                         
  24   4   6         42.16         50.26        85.51 o                         
  26   4   6       2000.15       2769.26       196.19 o                         
  28   4   6       1444.64       1257.54       175.03 o                         
  30   4   6       1595.96       1621.36       168.30 o                         
  32   4   6       6405.37       6757.57       300.54 o                         
  34   4   6          3.45        447.03       100.51 o                         
  36   4   6       1109.51        916.90       139.68 o                         
  38   4   6       1157.51       1405.12       130.67 o                         
  40   4   6       1031.29        845.54       143.43 o                         
  42   4   6       1124.77        975.62       122.42 o                         
  44   4   6         10.57         54.75       124.51 o                         
 -53   5   6        260.17         78.03       145.56 o                         
 -51   5   6        218.52        184.56       113.29 o                         
 -49   5   6         36.16        164.27       119.26 o                         
 -47   5   6       5481.82       4633.36       286.00 o                         
 -45   5   6        119.19        247.55        93.02 o                         
 -43   5   6       1093.88       1116.63       127.66 o                         
 -41   5   6       2066.57       2182.91       127.04 o                         
 -39   5   6       5790.77       6243.12       251.29 o                         
 -37   5   6       3726.58       3898.42       171.69 o                         
 -35   5   6        155.72        221.30        80.27 o                         
 -33   5   6       9994.66      10000.39       376.09 o                         
 -31   5   6        118.06         68.26        68.26 o                         
 -29   5   6        662.20        695.08        78.06 o                         
 -27   5   6        263.14        294.11        65.27 o                         
 -25   5   6        608.35        542.69        65.30 o                         
 -23   5   6        856.71       1086.50        68.33 o                         
 -21   5   6          8.29        -18.75        53.25 o                         
 -19   5   6        827.37       2125.77       100.62 o                         
 -17   5   6       3403.16       3547.95       133.39 o                         
 -15   5   6       4610.59       5575.75       224.99 o                         
 -13   5   6      25862.02      24409.51       922.99 o                         
 -11   5   6       5880.75       6569.82       329.17 o                         
  -9   5   6       2068.37       3426.66       233.26 o                         
  -7   5   6      37571.69      36672.95      2658.13 o                         
  -5   5   6       2372.62       2427.20       259.73 o                         
  -3   5   6         54.83       -167.28       329.30 o                         
  -1   5   6       1450.84       1249.40       164.63 o                         
   1   5   6        100.83        149.28        99.02 o                         
   3   5   6      20212.58      19143.23       872.85 o                         
   5   5   6         63.13         99.77       107.27 o                         
   7   5   6        153.42        249.07       136.54 o                         
   9   5   6       6197.92       5501.20       237.51 o                         
  11   5   6       1648.11       1596.58       107.49 o                         
  13   5   6        875.28       1183.41        89.36 o                         
  15   5   6       1261.96        863.91        87.89 o                         
  17   5   6       1061.54       1011.61       112.65 o                         
  19   5   6        290.12        260.36        77.28 o                         
  21   5   6        119.73        175.54       111.02 o                         
  23   5   6        479.35       1217.23       209.38 o                         
  25   5   6         13.64         49.50       102.01 o                         
  27   5   6         38.11         91.51       138.77 o                         
  29   5   6         31.63        121.51       130.51 o                         
  31   5   6       4910.35       4897.58       331.73 o                         
  33   5   6        109.32        264.80       144.03 o                         
  35   5   6       6469.72       5916.60       292.28 o                         
  37   5   6       2149.98       2139.68       219.53 o                         
  39   5   6        111.17        123.77       102.77 o                         
  41   5   6        112.92        -74.27       261.05 o                         
  43   5   6       4328.36       3631.77       415.60 o                         
 -50   6   6        238.03        232.59       121.55 o                         
 -48   6   6       1512.89       1013.64       129.24 o                         
 -46   6   6        689.49        774.66       120.85 o                         
 -44   6   6         17.91        -30.75       102.01 o                         
 -42   6   6       2011.36       2177.59       190.92 o                         
 -40   6   6       5549.94       5112.21       226.34 o                         
 -38   6   6       6774.04       6309.92       250.04 o                         
 -36   6   6       9091.72       9214.22       344.55 o                         
 -34   6   6        506.87       1864.14       131.33 o                         
 -32   6   6       3332.63       3276.73       155.82 o                         
 -30   6   6       7919.62       8295.64       323.81 o                         
 -28   6   6       5235.27       4600.58       181.07 o                         
 -26   6   6       8083.97      11360.51       408.00 o                         
 -24   6   6        155.23       3967.00       474.12 o                         
 -22   6   6       7534.61       8165.24       283.80 o                         
 -20   6   6      17946.57      16258.85       529.62 o                         
 -18   6   6        706.94        477.46        62.31 o                         
 -16   6   6        287.82        551.49        67.53 o                         
 -14   6   6         12.39         33.00        58.51 o                         
 -12   6   6       2760.53       2671.07       119.70 o                         
 -10   6   6       1946.70       1433.41        94.76 o                         
  -8   6   6        144.91         12.75        72.77 o                         
  -6   6   6       6020.00       8659.12       403.88 o                         
  -4   6   6         90.92        517.60       120.02 o                         
  -2   6   6        703.94        705.74        95.35 o                         
   0   6   6       3251.25       4428.51       266.71 o                         
   2   6   6      22793.45      20643.44      1069.74 o                         
   4   6   6       2967.62       3552.74       204.82 o                         
   6   6   6      13862.78      15088.76       641.36 o                         
   8   6   6       2313.34       2316.23       157.22 o                         
  10   6   6      18217.55      16258.13       666.43 o                         
  12   6   6        166.93        273.07        78.77 o                         
  14   6   6        320.86        447.95        82.54 o                         
  16   6   6       1995.91       1945.62       135.32 o                         
  18   6   6        853.17        650.92        97.60 o                         
  20   6   6        146.28        149.28       104.27 o                         
  22   6   6       1437.85       1689.51       142.73 o                         
  24   6   6       1163.98       1227.87       151.70 o                         
  26   6   6       6569.18       7340.53       335.34 o                         
  28   6   6       2240.77       2338.94       157.13 o                         
  30   6   6       1019.45       1365.82       128.40 o                         
  32   6   6        221.96        687.96       144.79 o                         
  34   6   6        156.42        757.68       126.03 o                         
  36   6   6        577.30        549.39       133.60 o                         
  38   6   6        294.18        331.64       248.35 o                         
  40   6   6        964.91        690.87       137.42 o                         
  42   6   6       1497.71       1473.81       248.01 o                         
 -49   7   6        730.02        784.57       160.67 o                         
 -47   7   6         20.86        -75.76       121.51 o                         
 -45   7   6        822.90        831.85       122.38 o                         
 -43   7   6        560.72        640.95       123.84 o                         
 -41   7   6       2120.54       2011.01       177.42 o                         
 -39   7   6       2445.64       2068.03       142.88 o                         
 -37   7   6       2000.58       1659.63       136.05 o                         
 -35   7   6        441.08        330.93        90.80 o                         
 -33   7   6        400.76        300.90        83.29 o                         
 -31   7   6       7076.64       6118.14       255.43 o                         
 -29   7   6        305.26        172.57        86.28 o                         
 -27   7   6        420.12        312.92        76.54 o                         
 -25   7   6       6988.75       7419.40       281.18 o                         
 -23   7   6        591.70        716.03        94.57 o                         
 -21   7   6       1674.53       2297.32       119.49 o                         
 -19   7   6       3326.53       4749.69       184.48 o                         
 -17   7   6         11.98         -0.75        62.26 o                         
 -15   7   6       6874.79       7956.59       287.38 o                         
 -13   7   6       7708.84       7332.60       256.66 o                         
 -11   7   6       1930.32       4702.81       183.45 o                         
  -9   7   6       5766.38       5869.11       236.46 o                         
  -7   7   6       7267.40       7892.12       311.08 o                         
  -5   7   6         45.33        108.01        71.26 o                         
  -3   7   6       4819.00       5550.11       245.25 o                         
  -1   7   6         40.88         18.75        88.51 o                         
   1   7   6        483.23       1272.86       500.59 o                         
   3   7   6       3838.50       4391.20       279.58 o                         
   5   7   6       4682.13       5236.45       273.06 o                         
   7   7   6        866.81        756.09       144.16 o                         
   9   7   6        228.52        298.60       124.54 o                         
  11   7   6       4386.83       4747.01       223.89 o                         
  13   7   6       4888.38       5210.09       306.21 o                         
  15   7   6       4971.84       4335.96       211.93 o                         
  17   7   6        100.45        303.05       131.27 o                         
  19   7   6        919.58       1184.76       158.42 o                         
  21   7   6        696.69        482.64       137.36 o                         
  23   7   6       1267.86       1303.10       216.31 o                         
  25   7   6        888.53        836.34       108.86 o                         
  27   7   6       2439.64       2791.38       201.53 o                         
  29   7   6         94.76        315.05       267.05 o                         
  31   7   6       3002.21       2671.29       204.67 o                         
  33   7   6       3397.14       3267.38       233.38 o                         
  35   7   6          3.79        229.52        98.26 o                         
  37   7   6       3529.54       3332.93       219.18 o                         
  39   7   6        949.25        791.52       466.35 o                         
 -46   8   6       1084.90        805.19       149.47 o                         
 -44   8   6        658.71        938.31       230.45 o                         
 -42   8   6       5094.26       4884.99       315.36 o                         
 -40   8   6        276.21        439.67       116.29 o                         
 -38   8   6       1239.20        870.48       115.66 o                         
 -36   8   6       3811.80       3763.27       225.93 o                         
 -34   8   6        102.07       2251.90       159.03 o                         
 -32   8   6       1255.29       1586.21       117.91 o                         
 -30   8   6        559.83        987.65       102.82 o                         
 -28   8   6       3443.60       3243.79       161.10 o                         
 -26   8   6       4271.43       5883.14       253.92 o                         
 -24   8   6       5855.66       6109.22       252.85 o                         
 -22   8   6          8.26        564.80        98.26 o                         
 -20   8   6       2720.01       3524.53       303.18 o                         
 -18   8   6        130.77        378.83        75.77 o                         
 -16   8   6       9150.03       8389.17       302.35 o                         
 -14   8   6        791.13        825.05        78.08 o                         
 -12   8   6        163.43         70.52        93.77 o                         
 -10   8   6        158.11        472.62       162.04 o                         
  -8   8   6         11.34       -171.01       296.27 o                         
  -6   8   6       4743.71       4785.39       222.49 o                         
   0   8   6      17472.64      16248.32       728.40 o                         
   2   8   6       3282.02       3212.58       190.48 o                         
   4   8   6       5401.66       8077.33       409.79 o                         
   6   8   6       1024.35       1034.77       199.75 o                         
   8   8   6       4486.72       3733.67       223.13 o                         
  10   8   6       3931.47       3781.66       207.92 o                         
  12   8   6      21805.74      19916.45       863.76 o                         
  14   8   6        570.72        757.27       120.83 o                         
  16   8   6       6649.66       6216.91       339.17 o                         
  18   8   6       1558.57       2255.40      1257.67 o                         
  20   8   6       8522.68       8222.66       372.35 o                         
  22   8   6        111.49       2987.81      1282.74 o                         
  24   8   6        347.68       1071.47       185.33 o                         
  26   8   6        297.08       1469.82      1501.33 o                         
  30   8   6       7882.68       8062.27       472.83 o                         
  32   8   6          2.55        171.76       433.53 o                         
  34   8   6        695.00        937.58       174.91 o                         
  36   8   6        987.14        996.55       156.95 o                         
  38   8   6       4009.20       4395.19       378.58 o                         
 -43   9   6        340.65        509.51       162.08 o                         
 -41   9   6         30.51         85.51       159.02 o                         
 -39   9   6          4.82        221.27       149.26 o                         
 -37   9   6         61.61        162.02       104.26 o                         
 -35   9   6         70.09        152.27       103.52 o                         
 -33   9   6         42.66        149.27       127.51 o                         
 -31   9   6         59.10         65.26       107.26 o                         
 -29   9   6        581.88        517.86       135.09 o                         
 -27   9   6       1026.94        805.68       107.37 o                         
 -25   9   6        609.94        765.55       126.84 o                         
 -23   9   6        316.16        834.34       159.06 o                         
 -21   9   6      19919.47      21045.64       832.45 o                         
 -19   9   6      22843.34      22585.41       927.23 o                         
 -17   9   6        506.91        751.96       143.34 o                         
 -15   9   6        602.02        833.85       245.43 o                         
 -13   9   6        488.34        420.25       470.53 o                         
  -3   9   6      12174.76      11050.66       533.57 o                         
  -1   9   6        107.85        284.30      1049.45 o                         
   1   9   6          4.73        360.78       437.28 o                         
   3   9   6        569.29        529.12       111.83 o                         
   5   9   6       3367.66       3157.98       191.21 o                         
   7   9   6       9447.66       9089.91       453.09 o                         
   9   9   6       3273.97       2419.14       182.15 o                         
  11   9   6        769.05       1422.52       165.90 o                         
  13   9   6       2657.19       2551.36       177.51 o                         
  15   9   6       4097.65       3499.85       214.69 o                         
  19   9   6        142.38        641.39       119.28 o                         
  21   9   6       1089.77       1591.20       147.18 o                         
  23   9   6        125.26        475.60       248.30 o                         
  25   9   6         86.71        165.78       161.28 o                         
  27   9   6       5084.29       4691.50       282.09 o                         
  29   9   6        271.98        216.08       108.79 o                         
  31   9   6       3100.82       3073.70       234.12 o                         
  33   9   6        141.15        250.56       117.78 o                         
  35   9   6        480.65        504.36       152.36 o                         
 -40  10   6        227.87        685.76       143.30 o                         
 -38  10   6        181.87       1320.39      1266.37 o                         
 -36  10   6        421.45       1368.78       625.86 o                         
 -34  10   6        204.78         36.01       133.54 o                         
 -32  10   6        810.53       1104.32       165.16 o                         
 -30  10   6       1422.02       2086.88       165.27 o                         
 -28  10   6       1058.57        791.46       117.14 o                         
 -26  10   6       1519.88      15581.32      4180.81 o                         
 -22  10   6      23283.09      21759.53      1081.79 o                         
 -16  10   6          4.86        537.79      1968.90 o                         
 -10  10   6      13388.82      12022.45       503.57 o                         
  -6  10   6       8475.31      17022.11      5984.83 o                         
  -4  10   6       4468.44      24354.06      4526.26 o                         
  -2  10   6        738.87       -358.06       677.08 o                         
   0  10   6       6996.69       8553.68       431.46 o                         
   2  10   6        299.59        223.59       131.30 o                         
   4  10   6        506.58        833.76       145.59 o                         
   6  10   6      13911.87      12752.68       609.59 o                         
   8  10   6        697.11        565.96       131.36 o                         
  10  10   6        756.33        678.59       122.36 o                         
  12  10   6       1543.19       1635.53       153.26 o                         
  14  10   6        171.73        196.55       115.53 o                         
  16  10   6        462.08        408.98       248.39 o                         
  18  10   6        814.63        915.86       138.13 o                         
  20  10   6       2204.09       2755.50       188.71 o                         
  22  10   6       1842.93       1586.57       146.56 o                         
  24  10   6       4919.56       5744.69       340.14 o                         
  26  10   6       1916.96       2158.19       282.65 o                         
  28  10   6        288.90        462.19       160.57 o                         
  30  10   6         20.19       -307.53       307.53 o                         
  32  10   6        480.53        626.71       180.88 o                         
 -37  11   6        689.05        394.91       856.63 o                         
 -35  11   6        314.09       1106.03      2072.49 o                         
 -33  11   6       1985.06       2964.66      1791.73 o                         
 -31  11   6       3639.29       8624.17      1966.03 o                         
 -29  11   6        278.78      10931.01      2358.17 o                         
  -3  11   6       2053.56       2513.62       212.73 o                         
  -1  11   6        681.90        738.58       261.21 o                         
   1  11   6       2395.11       2398.73       197.01 o                         
   3  11   6       1211.34       1345.07       158.46 o                         
   5  11   6       1546.31       1775.28       170.54 o                         
   7  11   6       1272.07       1752.24       212.55 o                         
   9  11   6       1897.14       2599.69       204.43 o                         
  11  11   6       2218.55       2518.66       177.43 o                         
  13  11   6       2358.02       2614.59       185.74 o                         
  15  11   6        905.29       1070.64       148.66 o                         
  17  11   6        510.62        397.75       117.07 o                         
  19  11   6         39.26         39.00       113.26 o                         
  21  11   6         83.22        189.03       118.52 o                         
  23  11   6       3921.86       3384.36       247.18 o                         
  25  11   6        708.80        633.61       131.38 o                         
  27  11   6         34.80       -117.01       132.02 o                         
 -32  12   6        152.14      19952.69      4895.90 o                         
 -10  12   6       1822.54      10642.56      2292.95 o                         
  -8  12   6       4522.08       4949.73       281.14 o                         
  -6  12   6       3055.14       2399.83       261.88 o                         
  -4  12   6       4158.94       3918.58       239.59 o                         
  -2  12   6       7852.99       6830.46       360.81 o                         
   0  12   6       1612.75       1293.85       197.61 o                         
   2  12   6       3185.34       3430.60       191.93 o                         
   4  12   6        991.66        834.21       120.14 o                         
   6  12   6       2643.21       2927.71       201.60 o                         
   8  12   6         56.29        111.76       130.52 o                         
  10  12   6       1709.94       1536.06       179.61 o                         
  12  12   6        684.71        913.53       165.14 o                         
  14  12   6         91.98        477.84       205.54 o                         
  16  12   6         46.91        305.29       162.02 o                         
  18  12   6          8.02        237.02       121.51 o                         
  20  12   6         72.59         73.51       141.02 o                         
  22  12   6        161.36       -180.05       180.05 o                         
 -23  13   6         34.50        216.78       266.28 o                         
 -21  13   6        431.91        922.33       183.87 o                         
 -19  13   6        323.55        856.91       483.23 o                         
 -17  13   6        122.36        135.78       142.53 o                         
 -15  13   6        180.22       -125.29       276.08 o                         
 -13  13   6        524.74        583.16       218.40 o                         
 -11  13   6        252.78        103.54       204.08 o                         
  -9  13   6          1.53       -161.26       174.76 o                         
  -7  13   6         38.84       -145.52       149.27 o                         
  -5  13   6        157.67        167.29       157.54 o                         
  -3  13   6        603.88        606.47       129.10 o                         
  -1  13   6        357.71        695.59       141.82 o                         
   1  13   6       3184.12       2348.93       213.81 o                         
   3  13   6        223.18        160.55       127.54 o                         
   5  13   6        179.55        228.07       122.29 o                         
   7  13   6        108.86        153.03       126.78 o                         
   9  13   6        823.74        753.08       162.18 o                         
  11  13   6        384.39        686.64       144.08 o                         
  13  13   6        311.32        163.58       174.83 o                         
  15  13   6       1021.98       1013.25       283.17 o                         
  -8  14   6        212.42       1580.83       995.61 o                         
  -6  14   6        667.72        724.47       385.13 o                         
  -4  14   6         36.45        -58.51       201.02 o                         
  -2  14   6        111.81        338.33       202.55 o                         
   0  14   6        552.15        456.38       235.70 o                         
 -57   1   7       1491.32       1295.77       168.36 o                         
 -55   1   7        169.67         91.53        93.03 o                         
 -53   1   7        289.91        178.57       123.80 o                         
 -51   1   7       1376.60       1545.22       214.84 o                         
 -49   1   7       3613.95       3289.75       251.49 o                         
 -47   1   7        219.40        147.04        87.03 o                         
 -45   1   7       3819.07       3861.02       213.87 o                         
 -43   1   7       8920.98       9249.75       346.00 o                         
 -41   1   7       3747.50       3826.31       171.70 o                         
 -39   1   7       4849.37       4647.00       160.61 o                         
 -37   1   7       3853.02       4340.40       149.90 o                         
 -35   1   7       2684.49       2521.20        97.81 o                         
 -33   1   7        236.67        158.31        48.02 o                         
 -31   1   7        497.86        386.52        51.79 o                         
 -29   1   7        424.56        487.80        49.53 o                         
 -27   1   7       1902.77       2412.46        96.26 o                         
 -25   1   7       2717.86       2865.99       125.75 o                         
 -23   1   7      16088.77      15755.31       576.41 o                         
 -21   1   7       3267.20       4003.58       337.09 o                         
 -19   1   7       1381.93       3575.28       315.05 o                         
 -17   1   7       1588.88       2018.53       148.96 o                         
 -15   1   7       5190.70       6086.65       394.20 o                         
 -13   1   7       6073.93       5904.08       379.31 o                         
 -11   1   7       4537.02       6098.34       557.98 o                         
  -9   1   7        930.42        901.42       113.52 o                         
  -7   1   7     178281.31     190454.80     15037.55 o                         
  -5   1   7       9084.37       9398.50       753.91 o                         
  -3   1   7     227131.78     251635.08     19886.14 o                         
  -1   1   7     682497.25    1158433.62     91552.07 o                         
   1   1   7     164074.92     182691.84     14436.56 o                         
   3   1   7     337137.62     404561.78     31916.90 o                         
   5   1   7      21697.60      18221.81      1618.69 o                         
   7   1   7       8157.86       7301.72       590.14 o                         
   9   1   7         68.71        347.32       138.03 o                         
  11   1   7       4334.72       4257.76       375.40 o                         
  13   1   7        423.92        818.84       105.08 o                         
  15   1   7      10365.21      11010.88       417.85 o                         
  17   1   7        941.59       1408.89        81.11 o                         
  19   1   7        616.07       1107.96        74.31 o                         
  21   1   7       1077.95       1248.99        81.11 o                         
  23   1   7          8.13        111.01        78.76 o                         
  25   1   7       1234.33       1225.81        99.15 o                         
  27   1   7       7192.62       7334.90       272.92 o                         
  29   1   7       1942.50       2632.22       139.80 o                         
  31   1   7       6585.43       6041.00       285.51 o                         
  33   1   7        700.06        666.54       114.84 o                         
  35   1   7       1412.90       1502.35       152.49 o                         
  37   1   7       2743.07       2526.04       181.29 o                         
  39   1   7       4033.28       4111.71       219.97 o                         
  41   1   7        118.05        870.18       119.27 o                         
  43   1   7          8.94         92.26       109.51 o                         
  45   1   7       1438.20       1181.26       142.02 o                         
 -56   2   7       1178.89       1140.38       151.75 o                         
 -54   2   7       5565.78       4934.75       340.56 o                         
 -52   2   7        555.05        768.54       244.67 o                         
 -50   2   7        156.06         13.50       165.04 o                         
 -48   2   7        365.69        479.47        90.79 o                         
 -46   2   7       3520.21       3264.35       162.62 o                         
 -44   2   7        647.52        687.52        91.57 o                         
 -42   2   7       6768.46       7140.34       253.83 o                         
 -40   2   7        747.95        839.23        87.83 o                         
 -38   2   7         12.66        684.06        88.51 o                         
 -36   2   7        165.66       1276.83        96.77 o                         
 -34   2   7        126.49        234.80        60.01 o                         
 -32   2   7       2043.52       2294.77        96.99 o                         
 -30   2   7        156.93         62.27        49.51 o                         
 -28   2   7       5007.28       5811.63       181.94 o                         
 -26   2   7      11199.67      16311.20       496.52 o                         
 -24   2   7       9052.88      11056.75       358.65 o                         
 -22   2   7        205.97        296.37        57.02 o                         
 -20   2   7      14876.74      13431.71       901.80 o                         
 -18   2   7        107.53       -135.79       135.79 o                         
 -16   2   7          9.12        -43.50        90.76 o                         
 -14   2   7       1037.66       1016.16       117.25 o                         
 -12   2   7      16730.57      13982.44      1019.70 o                         
 -10   2   7       2885.92       2235.78       194.74 o                         
  -8   2   7      71333.40      64480.23      4638.74 o                         
  -6   2   7      29654.22      24846.44      1971.52 o                         
  -4   2   7     104403.45     128071.09     10089.50 o                         
  -2   2   7      33979.90      52081.41      4603.48 o                         
   0   2   7      27018.34      20525.80      1824.74 o                         
   2   2   7      33762.90      32204.64      2557.73 o                         
   4   2   7       4627.61       6463.80       529.00 o                         
   6   2   7      14760.28      16140.38      1451.56 o                         
   8   2   7       4507.98       4172.95       362.04 o                         
  10   2   7      23155.22      22757.84      1797.61 o                         
  12   2   7         39.58         18.75        84.01 o                         
  14   2   7      18262.28      18341.50       702.45 o                         
  16   2   7      11895.20      11551.17       429.80 o                         
  18   2   7        317.51        516.25        66.78 o                         
  20   2   7      10557.22      10635.26       389.76 o                         
  22   2   7        933.31       1077.52        78.84 o                         
  24   2   7         39.60        156.77        84.76 o                         
  26   2   7       1125.64       1394.60       100.63 o                         
  28   2   7       3849.01       3047.42       149.89 o                         
  30   2   7       4537.06       4595.26       223.09 o                         
  32   2   7          3.72        631.55       117.01 o                         
  34   2   7       3627.31       4465.60       216.09 o                         
  36   2   7        929.63       1499.34       132.89 o                         
  38   2   7       2003.37       2061.09       177.40 o                         
  40   2   7        569.19        425.55       112.58 o                         
  42   2   7       3382.07       2959.30       283.88 o                         
  44   2   7       2233.25       1875.84       152.68 o                         
  46   2   7        369.18        447.26       171.10 o                         
 -55   3   7         16.13         90.76       105.01 o                         
 -53   3   7        359.66        267.13       139.57 o                         
 -51   3   7        249.51        259.59       102.04 o                         
 -49   3   7        559.10       1052.22       119.33 o                         
 -47   3   7        586.09        602.67       118.58 o                         
 -45   3   7       1830.79       1765.29       126.25 o                         
 -43   3   7       1133.68        905.65        93.12 o                         
 -41   3   7        133.68       2185.22       127.53 o                         
 -39   3   7       1155.57        950.75        91.62 o                         
 -37   3   7       1207.64       1215.94        87.12 o                         
 -35   3   7       1153.40       1087.48        75.10 o                         
 -33   3   7       1260.76       1399.38        78.12 o                         
 -31   3   7          0.04         15.00        58.50 o                         
 -29   3   7       1375.74       1679.98        81.14 o                         
 -27   3   7        127.56        133.53        64.52 o                         
 -25   3   7       5926.51       6926.10       227.57 o                         
 -23   3   7      68821.12      68964.79      2264.22 o                         
 -21   3   7        144.32       1357.89       202.56 o                         
 -19   3   7       4648.85      10763.17       924.00 o                         
 -17   3   7       5670.80       6417.74       698.78 o                         
 -15   3   7       4607.72       5166.16       389.37 o                         
 -13   3   7        170.08        279.11       106.54 o                         
 -11   3   7       1772.19       1523.22       158.04 o                         
  -9   3   7        271.69        486.29       135.83 o                         
  -7   3   7      29403.31      22821.22      1812.69 o                         
  -5   3   7      13702.20      12283.18       983.86 o                         
  -3   3   7      22884.82      19600.23      1566.23 o                         
  -1   3   7       7995.14       6682.67       610.84 o                         
   1   3   7       3915.99       3232.30       299.96 o                         
   3   3   7       9715.06      10332.24       824.90 o                         
   5   3   7        767.62       1084.51       190.01 o                         
   7   3   7        919.86       1151.56       188.55 o                         
   9   3   7       4297.05       5674.06       359.39 o                         
  11   3   7       2711.32       2420.27       135.55 o                         
  13   3   7      19567.73      19041.36       834.25 o                         
  15   3   7      11052.53      11369.05       398.02 o                         
  17   3   7      17951.92      19671.59       707.21 o                         
  19   3   7        573.20       1263.23        95.32 o                         
  21   3   7        278.69        582.23       103.54 o                         
  23   3   7        950.59       1160.09        97.61 o                         
  25   3   7       5549.50       6457.75       262.63 o                         
  27   3   7       1104.51       1176.00       141.18 o                         
  29   3   7        480.43        550.07       122.32 o                         
  31   3   7       2258.25       2555.53       159.39 o                         
  33   3   7       1421.44       1409.96       121.69 o                         
  35   3   7        230.03         82.53       118.54 o                         
  37   3   7          8.61        243.77       109.51 o                         
  39   3   7        466.70        357.21       171.85 o                         
  41   3   7        252.14        821.55       117.79 o                         
  43   3   7        386.14        280.65       111.81 o                         
  45   3   7        510.16        471.36       183.89 o                         
 -54   4   7         11.92        178.52       135.01 o                         
 -52   4   7          1.62        -98.26        98.26 o                         
 -50   4   7         90.71        223.54       109.52 o                         
 -48   4   7         12.79        -30.75       150.76 o                         
 -46   4   7       1474.66       1235.04       108.18 o                         
 -44   4   7       1680.72       1384.81       106.70 o                         
 -42   4   7         16.62        -23.25        78.01 o                         
 -40   4   7       3347.82       3835.08       252.16 o                         
 -38   4   7         91.32        -18.75        80.26 o                         
 -36   4   7          2.14        -30.75        73.51 o                         
 -34   4   7       1916.47       6316.88       290.14 o                         
 -32   4   7       8473.41       8710.17       301.40 o                         
 -30   4   7        348.61        424.70        64.53 o                         
 -28   4   7        854.97        854.45        69.08 o                         
 -26   4   7       5011.62       6554.45       221.15 o                         
 -24   4   7      11932.00      11772.50       392.26 o                         
 -22   4   7       3739.03       4362.62       156.80 o                         
 -20   4   7       5086.16       4896.08       259.88 o                         
 -18   4   7        880.82       1101.76        76.61 o                         
 -16   4   7         18.91         83.26        60.76 o                         
 -14   4   7       9886.16      11136.92       805.23 o                         
 -12   4   7      25742.80      23107.68      1678.17 o                         
 -10   4   7      14857.24      14364.61      1139.21 o                         
  -8   4   7       3047.41       3164.47       296.32 o                         
  -6   4   7        223.37        222.10       153.82 o                         
  -4   4   7      12084.93      12513.43      1027.47 o                         
  -2   4   7        127.41       -156.05       162.05 o                         
   0   4   7       2062.59       2009.58       257.41 o                         
   2   4   7       1122.79        622.18       177.34 o                         
   4   4   7       8607.73      10077.89       665.17 o                         
   6   4   7       2313.11       3294.52       180.65 o                         
   8   4   7       5283.01       5537.17       256.22 o                         
  10   4   7       1571.20       1933.38       112.00 o                         
  12   4   7         26.87         16.50        69.76 o                         
  14   4   7        706.26        572.81        89.34 o                         
  16   4   7       3395.12       3362.37       152.15 o                         
  18   4   7       1614.09       2279.32       127.00 o                         
  20   4   7        533.78        721.25        86.31 o                         
  22   4   7       1415.07       1579.89       123.96 o                         
  24   4   7       1885.46       2095.50       151.07 o                         
  26   4   7       4768.19       4714.27       223.91 o                         
  28   4   7       8644.64       9222.71       416.32 o                         
  30   4   7       2484.06       2065.06       169.96 o                         
  32   4   7          8.20        243.02        96.76 o                         
  34   4   7        416.13        405.96       115.56 o                         
  36   4   7       2509.14       2708.25       179.75 o                         
  38   4   7         49.56         70.51       114.76 o                         
  40   4   7        385.95        336.92       195.85 o                         
  42   4   7        573.10        197.40       246.19 o                         
  44   4   7         55.22        181.53       145.52 o                         
 -53   5   7         23.49        -70.51       136.51 o                         
 -51   5   7       1315.26       1111.86       126.21 o                         
 -49   5   7       2421.70       2304.57       167.73 o                         
 -47   5   7       4289.85       3517.09       217.79 o                         
 -45   5   7       3597.03       2587.17       173.18 o                         
 -43   5   7        220.71        138.79        91.53 o                         
 -41   5   7       5758.24       7178.59       279.21 o                         
 -39   5   7      15799.57      16406.02       649.65 o                         
 -37   5   7        173.48        226.56        79.52 o                         
 -35   5   7       6574.48       6312.57       255.31 o                         
 -33   5   7        753.33        849.01        86.33 o                         
 -31   5   7       2859.19       3291.24       148.23 o                         
 -29   5   7        122.50        177.04        67.51 o                         
 -27   5   7       4611.84       4508.18       178.73 o                         
 -25   5   7       2685.41       2018.96        97.82 o                         
 -23   5   7         86.43        123.02        53.26 o                         
 -21   5   7       1909.70       2609.86       102.26 o                         
 -19   5   7       2175.73       3019.46       114.34 o                         
 -17   5   7       3291.68       3890.81       140.89 o                         
 -15   5   7      39846.30      36491.65      1344.42 o                         
 -13   5   7       5617.54       4869.65       200.38 o                         
 -11   5   7          8.30         42.00        67.51 o                         
  -9   5   7         43.33       1486.70       183.02 o                         
  -7   5   7        202.90        736.78       132.05 o                         
  -5   5   7      17556.38      18983.32      1017.03 o                         
  -3   5   7        533.23        628.30       106.59 o                         
  -1   5   7        222.73        139.56       102.04 o                         
   1   5   7        928.18        716.53       166.74 o                         
   3   5   7       3212.15       2985.46       182.35 o                         
   5   5   7      27039.31      22979.86      1083.05 o                         
   7   5   7        750.82        620.18       122.38 o                         
   9   5   7       1687.42       1391.45        91.71 o                         
  11   5   7        906.43       1664.80       100.62 o                         
  13   5   7       1917.95       1903.66       105.26 o                         
  15   5   7        928.84       1043.74        90.86 o                         
  17   5   7       7126.20       7287.60       310.08 o                         
  19   5   7       4753.82       5629.44       258.66 o                         
  21   5   7       1717.62       1837.39       137.52 o                         
  23   5   7       1335.36       1621.73       197.55 o                         
  25   5   7       3048.69       3110.12       274.67 o                         
  27   5   7       8069.56       7310.49       357.81 o                         
  29   5   7       3966.79       3769.74       308.81 o                         
  31   5   7       1933.15       2343.45       217.96 o                         
  33   5   7         77.02        216.03       209.28 o                         
  35   5   7          4.53       -108.01       188.26 o                         
  37   5   7        259.79        424.65       135.05 o                         
  39   5   7        370.56        514.76       117.81 o                         
  41   5   7          3.84        526.54       269.27 o                         
  43   5   7        201.97       1883.91       643.73 o                         
 -52   6   7        317.62         93.80       180.84 o                         
 -50   6   7         26.59        -65.26       117.76 o                         
 -48   6   7        232.95        167.31       118.54 o                         
 -46   6   7       3552.11       2915.02       222.15 o                         
 -44   6   7      10604.55      10101.05       435.48 o                         
 -42   6   7       1319.86       1020.76       101.40 o                         
 -40   6   7        405.15        289.64        81.79 o                         
 -38   6   7       7861.32       7847.75       297.21 o                         
 -36   6   7       1683.78       1544.11        96.93 o                         
 -34   6   7       6962.71       7641.58       309.05 o                         
 -32   6   7       1041.93       1048.26        92.36 o                         
 -30   6   7        543.35        663.44        79.55 o                         
 -28   6   7       2839.64       2345.34       116.63 o                         
 -26   6   7         34.01         -0.75        66.76 o                         
 -24   6   7       3942.06       4012.41       155.98 o                         
 -22   6   7        949.78        996.45        79.60 o                         
 -20   6   7        312.72        635.54        79.54 o                         
 -18   6   7        158.21        108.78        57.02 o                         
 -16   6   7         91.79        166.53        59.26 o                         
 -14   6   7        655.98        729.68        66.81 o                         
 -12   6   7        179.70        161.30        66.02 o                         
 -10   6   7       6536.80       5722.39       233.80 o                         
  -8   6   7        717.70       1458.77       126.88 o                         
  -6   6   7       1487.17       2249.46       125.51 o                         
  -4   6   7       1225.59       2047.31       138.24 o                         
  -2   6   7       8863.79       8700.60       418.22 o                         
   0   6   7     121488.18     117897.22      5350.17 o                         
   2   6   7       1358.26       1439.68       123.98 o                         
   4   6   7        146.08        441.11       199.55 o                         
   6   6   7       6814.26       9293.30       381.29 o                         
   8   6   7       3708.46       4116.43       200.43 o                         
  10   6   7        394.54        307.67        77.29 o                         
  12   6   7         89.55         86.27        75.76 o                         
  14   6   7       4517.71       4576.66       204.33 o                         
  16   6   7        921.90        988.85       132.15 o                         
  18   6   7       1608.02       1553.14       117.97 o                         
  20   6   7       2548.37       2637.76       163.21 o                         
  22   6   7         20.95        420.04       117.76 o                         
  24   6   7       5690.42       6063.15       309.38 o                         
  26   6   7       8533.72       7838.22       367.81 o                         
  28   6   7       3204.00       3207.54       188.90 o                         
  30   6   7       1103.83       1241.29       120.90 o                         
  32   6   7        164.46         84.02        97.52 o                         
  34   6   7        656.94       2338.85       201.16 o                         
  36   6   7          7.70        189.02       113.26 o                         
  38   6   7       1106.74       1290.29       257.61 o                         
  40   6   7        128.61         40.51       121.53 o                         
 -49   7   7         40.60        132.02       132.77 o                         
 -47   7   7       1143.24        844.98       132.19 o                         
 -45   7   7       1726.86       1731.56       139.79 o                         
 -43   7   7       6759.46       6384.59       345.34 o                         
 -41   7   7       6120.99       7032.19       306.54 o                         
 -39   7   7        754.08       1385.71       160.64 o                         
 -37   7   7        547.80       1305.10       123.08 o                         
 -35   7   7        918.93        799.58        91.60 o                         
 -33   7   7        202.77        271.58        83.27 o                         
 -31   7   7       6460.17       6690.42       271.88 o                         
 -29   7   7        440.43        217.62        86.30 o                         
 -27   7   7        790.68        817.51        97.59 o                         
 -25   7   7       6739.86       6744.82       252.38 o                         
 -23   7   7       6608.07       6981.88       260.69 o                         
 -21   7   7       6345.74       7542.74       269.71 o                         
 -19   7   7       7722.23       8835.98       301.95 o                         
 -17   7   7       1498.76       1568.13        89.41 o                         
 -15   7   7       4232.76       3855.20       147.76 o                         
 -13   7   7        857.67        930.28        96.86 o                         
 -11   7   7       5274.90       8567.32       302.71 o                         
  -9   7   7       1176.04       1463.98       100.65 o                         
  -7   7   7       8617.99       8374.90       330.51 o                         
  -5   7   7       1269.39       1116.34       169.78 o                         
  -3   7   7         23.86         35.25        81.76 o                         
  -1   7   7       8519.36       8111.09       381.98 o                         
   1   7   7         53.83         78.01        96.01 o                         
   3   7   7        409.02        458.51       102.06 o                         
   5   7   7         44.40        260.28       157.52 o                         
   7   7   7       6501.50       6777.00       330.27 o                         
   9   7   7        141.47        225.05       105.02 o                         
  11   7   7         16.70        167.27       102.76 o                         
  13   7   7       1859.10       1924.13       169.11 o                         
  15   7   7       5038.73       5595.51       260.96 o                         
  17   7   7       2386.10       2485.36       174.46 o                         
  19   7   7       5883.81       6540.21       328.33 o                         
  21   7   7       5831.92       5473.09       300.37 o                         
  23   7   7       4813.56       5111.23       251.79 o                         
  25   7   7        136.02        679.65       378.83 o                         
  27   7   7        355.70       1124.75      1100.74 o                         
  29   7   7       1615.97       1579.34       190.09 o                         
  31   7   7        252.00        366.88       132.80 o                         
  33   7   7        340.10        450.95       108.05 o                         
  35   7   7       2872.13       2418.74       173.84 o                         
  37   7   7        443.70        325.70       270.17 o                         
  39   7   7        581.54        721.37       163.64 o                         
 -48   8   7         12.70        -31.50       243.77 o                         
 -46   8   7        521.20        513.38       141.10 o                         
 -44   8   7       1624.45       1436.89       152.56 o                         
 -42   8   7        635.36        733.33       138.11 o                         
 -40   8   7        542.54        634.93       141.85 o                         
 -38   8   7        151.56        264.06       101.27 o                         
 -36   8   7        553.21        577.13       109.57 o                         
 -34   8   7       1001.07       1174.33       113.38 o                         
 -32   8   7        347.12        302.38        91.54 o                         
 -30   8   7       1395.64       1373.87       108.17 o                         
 -28   8   7       8441.49       8206.27       320.11 o                         
 -26   8   7       3681.88       3393.79       222.14 o                         
 -24   8   7        307.82        639.26        96.79 o                         
 -22   8   7      16666.40      18045.22       696.37 o                         
 -20   8   7      11128.29      10171.65       368.97 o                         
 -18   8   7         20.67        -52.50        69.76 o                         
 -16   8   7       1952.76       1644.71        96.97 o                         
 -14   8   7       2084.67       2016.39       109.01 o                         
 -12   8   7         25.09        -75.01        75.01 o                         
 -10   8   7        225.26        285.09        77.28 o                         
  -8   8   7        658.12        902.25       490.16 o                         
  -4   8   7       5475.38       5216.35       239.27 o                         
  -2   8   7       1727.56      14037.39      2712.33 o                         
   0   8   7       1631.70       2303.22       417.06 o                         
   2   8   7       5391.06       5711.96       299.60 o                         
   4   8   7       1020.65        777.95       216.26 o                         
   6   8   7        810.03        560.05       145.64 o                         
   8   8   7       6877.56       6889.47       362.01 o                         
  10   8   7        285.07        -27.76       121.55 o                         
  12   8   7       2026.89       1961.20       151.09 o                         
  14   8   7         87.37        294.05       488.33 o                         
  16   8   7      10008.17       9580.74       528.35 o                         
  18   8   7       1059.32       1016.71      1277.27 o                         
  20   8   7        184.86       3213.11      1613.68 o                         
  22   8   7       2020.68       3616.96      1657.40 o                         
  24   8   7        638.67       1644.48       870.65 o                         
  30   8   7        421.97        204.86       182.35 o                         
  32   8   7         24.09        111.01       132.01 o                         
  34   8   7        765.61       1163.67       139.64 o                         
  36   8   7        438.19        560.61       172.61 o                         
 -45   9   7        369.85        342.95       210.87 o                         
 -43   9   7        282.03        209.34       149.31 o                         
 -41   9   7          4.76         -3.00       110.26 o                         
 -39   9   7        730.77        713.15       123.86 o                         
 -37   9   7       3163.13       3195.95       276.99 o                         
 -35   9   7        383.23        369.93       105.05 o                         
 -33   9   7        424.31        186.85       116.31 o                         
 -31   9   7          4.33        192.76       150.76 o                         
 -29   9   7        956.33        777.09       110.37 o                         
 -27   9   7       1627.38       1492.17       154.78 o                         
 -25   9   7       1960.52       2088.72       180.39 o                         
 -23   9   7       2201.06       2192.26       134.57 o                         
 -21   9   7       6023.05       7099.39       302.70 o                         
 -19   9   7       5437.97      17842.54       884.92 o                         
 -17   9   7       5757.76       4859.45       226.41 o                         
 -15   9   7       1623.88       4330.15      1562.85 o                         
 -13   9   7       4948.89       5414.30       230.75 o                         
  -5   9   7       1885.71       1245.41      1845.19 o                         
  -3   9   7      13835.60      12739.71       583.20 o                         
  -1   9   7        502.20        659.66       442.02 o                         
   1   9   7       7029.88       6635.03       316.67 o                         
   3   9   7       2972.21       3137.80       191.13 o                         
   5   9   7         79.81         44.26       211.53 o                         
   7   9   7       7142.01       5962.44       343.88 o                         
   9   9   7         17.00        111.01       360.03 o                         
  11   9   7        102.22       2069.62       162.78 o                         
  13   9   7       1175.41       1242.88       154.70 o                         
  15   9   7         28.07        202.52       213.77 o                         
  17   9   7       1802.98       2355.90       177.35 o                         
  19   9   7       1840.18       2533.36       186.38 o                         
  21   9   7       1169.40        890.67       398.78 o                         
  23   9   7         55.24        474.81       258.78 o                         
  25   9   7        278.11        368.39       159.81 o                         
  27   9   7       1230.23       1595.32       149.47 o                         
  29   9   7        253.76         32.26       126.80 o                         
  31   9   7        112.54        277.56       114.77 o                         
  33   9   7        535.57        135.85       466.11 o                         
 -40  10   7          3.71        142.51       124.51 o                         
 -38  10   7        160.20       1225.83      1021.02 o                         
 -36  10   7       2277.54       2229.10       276.01 o                         
 -34  10   7        854.10       1470.78       169.68 o                         
 -32  10   7        728.03       1053.92       723.64 o                         
 -30  10   7        161.55        229.56       102.78 o                         
 -28  10   7        404.91        411.21       136.57 o                         
 -26  10   7       5044.07       6726.40       369.50 o                         
 -22  10   7       9473.51      18899.86      3570.28 o                         
  -8  10   7       4676.64      11097.10      4601.81 o                         
  -4  10   7       6994.78       7087.69      2300.86 o                         
  -2  10   7        431.39        428.48       156.08 o                         
   0  10   7        239.84        204.07       215.32 o                         
   2  10   7       9408.45       9707.44       468.90 o                         
   4  10   7       4985.66       5620.36       331.01 o                         
   6  10   7       3506.95       4861.04       286.08 o                         
   8  10   7        507.52        715.18       124.58 o                         
  10  10   7       2270.34       2752.53       194.73 o                         
  12  10   7        292.88        266.35       124.55 o                         
  14  10   7       4647.24       4808.17       292.46 o                         
  16  10   7         37.00        666.82       233.28 o                         
  18  10   7        196.25        198.81       115.53 o                         
  20  10   7       2974.60       2817.33       194.90 o                         
  22  10   7       3328.72       3438.20       292.85 o                         
  24  10   7         43.47        741.09       132.02 o                         
  26  10   7         22.21        114.76       115.51 o                         
  28  10   7        848.45        448.26       235.02 o                         
  30  10   7         14.21        108.01       129.01 o                         
 -37  11   7        231.82        387.90       464.43 o                         
 -35  11   7        324.03        976.23       905.69 o                         
 -33  11   7        176.47       5478.07      4015.90 o                         
 -17  11   7       3169.64      45983.78      9311.75 o                         
 -11  11   7      11451.63      25051.31      4651.81 o                         
  -5  11   7       1484.20       1886.34       137.48 o                         
  -3  11   7      11642.50       9960.57       484.40 o                         
  -1  11   7        285.34        200.32       120.80 o                         
   1  11   7       5373.53       5356.40       319.08 o                         
   3  11   7        675.45        377.55       134.36 o                         
   5  11   7       1640.21       1359.21       187.84 o                         
   7  11   7       1558.22       1747.53       253.94 o                         
   9  11   7         90.23        293.30       159.03 o                         
  11  11   7       1511.57       3268.06       238.91 o                         
  13  11   7        139.05        269.31       118.53 o                         
  15  11   7       1015.18       1006.20       123.90 o                         
  17  11   7       2388.68       2517.93       176.74 o                         
  19  11   7         60.24        273.79       121.52 o                         
  21  11   7        219.87        163.55       114.79 o                         
  23  11   7         52.00        311.29       117.02 o                         
  25  11   7          2.19         44.25       157.51 o                         
 -32  12   7       1357.21        492.22       224.69 o                         
 -14  12   7        205.82       9342.53      2087.12 o                         
 -12  12   7       3689.76       8000.77      4639.75 o                         
 -10  12   7        722.27        965.33       126.86 o                         
  -8  12   7       1348.07       1466.26       144.97 o                         
  -6  12   7        393.00        896.70       198.85 o                         
  -4  12   7       4284.66       5053.29       341.36 o                         
  -2  12   7       4955.58       4295.35       245.08 o                         
   0  12   7       5054.61       4503.27       306.20 o                         
   2  12   7         17.62        -33.75       108.76 o                         
   4  12   7         14.20        160.51       108.76 o                         
   6  12   7       2855.25       3240.74       315.27 o                         
   8  12   7        217.19        375.87       128.29 o                         
  10  12   7         92.65        354.81       142.53 o                         
  12  12   7         87.03        -99.02       134.27 o                         
  14  12   7       2632.20       2402.41       170.79 o                         
  16  12   7         54.82        -53.26       117.02 o                         
  18  12   7          1.89        104.26       150.76 o                         
  20  12   7        245.44        269.36       204.08 o                         
 -23  13   7         66.06        190.53       186.78 o                         
 -21  13   7          3.65        653.30       362.28 o                         
 -19  13   7        817.80        862.70       157.67 o                         
 -17  13   7         67.17         39.01       137.27 o                         
 -15  13   7       1102.52        961.36       229.07 o                         
 -13  13   7        216.27        207.07       171.81 o                         
 -11  13   7        219.30        379.63       146.30 o                         
  -9  13   7       2058.36       2132.33       221.80 o                         
  -7  13   7        119.53        275.31       149.28 o                         
  -5  13   7        917.58        837.96       149.42 o                         
  -3  13   7        377.97        288.90       126.07 o                         
  -1  13   7        462.05        559.10       129.08 o                         
   1  13   7       3279.55       2595.55       237.19 o                         
   3  13   7        455.32        223.64       120.07 o                         
   5  13   7       1915.28       1671.28       160.89 o                         
   7  13   7         34.62        207.02       164.27 o                         
   9  13   7       1430.79       1668.16       209.65 o                         
  11  13   7          2.55         37.50       180.01 o                         
  13  13   7       1331.49       1694.46       324.62 o                         
  -6  14   7         20.55         32.25       375.79 o                         
 -56   0   8         19.67         33.75       141.01 o                         
 -54   0   8        950.69        571.43       339.40 o                         
 -52   0   8         41.08        179.27       140.27 o                         
 -50   0   8       1125.76       1201.55       199.01 o                         
 -48   0   8       9159.24       8745.83       511.21 o                         
 -46   0   8       3352.98       2892.66       211.51 o                         
 -44   0   8        516.09        836.77       126.83 o                         
 -42   0   8      36295.55      31886.14      1491.80 o                         
 -40   0   8     103554.82      97947.35      4089.89 o                         
 -38   0   8       7951.87       9123.59       391.94 o                         
 -36   0   8       1922.46       1418.45       107.49 o                         
 -34   0   8      13553.15      15784.54       625.56 o                         
 -32   0   8       5531.76       5993.41       242.39 o                         
 -30   0   8      14823.68      13257.46       515.81 o                         
 -28   0   8       6947.82       7465.08       320.22 o                         
 -26   0   8        356.34       1058.86        87.05 o                         
 -24   0   8      51910.51      44507.60      1956.61 o                         
 -22   0   8       5634.75       4421.94       424.56 o                         
 -20   0   8       7138.74       7319.04       661.99 o                         
 -18   0   8       2138.81       1459.28       293.66 o                         
 -16   0   8      16626.02      13616.62      1222.32 o                         
 -14   0   8     146581.09     140292.64     12398.07 o                         
 -12   0   8      28159.82      21697.84      1919.66 o                         
 -10   0   8      34990.85      32369.80      3301.61 o                         
  -8   0   8     189895.95     202424.77     20634.55 o                         
  -6   0   8      39744.43      41734.02      7390.36 o                         
  -4   0   8    2056571.88    6220623.50    776917.69 o                         
  -2   0   8     117428.95     113837.43     14234.81 o                         
   0   0   8     262043.69     352179.41     44014.16 o                         
   2   0   8     157120.94     168112.33     21013.44 o                         
   4   0   8     137241.86     169484.84     21037.80 o                         
   6   0   8     132936.38     133685.33     16719.35 o                         
   8   0   8      35984.21      31554.68      3967.28 o                         
  10   0   8      14671.09      15541.72      1973.03 o                         
  12   0   8       4241.92       3695.55       255.88 o                         
  14   0   8       9372.97      10715.87       547.15 o                         
  16   0   8      63706.17      60823.89      3232.70 o                         
  18   0   8         10.46         72.01        96.76 o                         
  20   0   8       1961.37       1722.49       128.57 o                         
  22   0   8      16432.31      16133.95       823.29 o                         
  24   0   8          2.29       -102.76       129.76 o                         
  26   0   8       9776.92      10886.07       563.29 o                         
  28   0   8       1891.39       2003.74       167.60 o                         
  30   0   8       1529.84       1582.94       208.86 o                         
  32   0   8       7554.18       7207.23       500.49 o                         
  34   0   8       2322.73       4464.00       315.80 o                         
  36   0   8       1402.49       1189.11       172.77 o                         
  38   0   8        895.84       1089.39       295.06 o                         
  40   0   8        374.47        511.00       219.11 o                         
  42   0   8       1775.01       1932.44       215.72 o                         
  44   0   8        279.32        -99.04       175.58 o                         
 -57   1   8        508.15        338.51       107.33 o                         
 -55   1   8       1650.53       1557.26       249.52 o                         
 -53   1   8        407.10        452.49       198.11 o                         
 -51   1   8       2023.55       1949.99       236.79 o                         
 -49   1   8       4257.30       4666.33       211.73 o                         
 -47   1   8       6231.73       6818.41       295.21 o                         
 -45   1   8       8303.27       8939.36       334.42 o                         
 -43   1   8      72111.75      67994.41      2247.23 o                         
 -41   1   8       2201.92       4147.07       159.39 o                         
 -39   1   8       3982.39       4044.55       146.14 o                         
 -37   1   8       1220.12       1282.84        74.36 o                         
 -35   1   8        793.63        805.54        62.31 o                         
 -33   1   8       1545.45       2164.14        90.92 o                         
 -31   1   8       3951.52       3666.92       122.10 o                         
 -29   1   8        669.51        742.45        51.80 o                         
 -27   1   8        578.48        616.28        51.04 o                         
 -25   1   8        463.67        511.13        60.04 o                         
 -23   1   8      26258.93      25092.32       858.40 o                         
 -21   1   8       2424.26       2623.49       196.54 o                         
 -19   1   8      13931.27      12982.34       760.32 o                         
 -17   1   8       3902.86       3690.45       256.10 o                         
 -15   1   8       4882.82       4435.27       299.87 o                         
 -13   1   8      48632.18      43385.52      3120.83 o                         
 -11   1   8      71941.56      66157.80      5228.78 o                         
  -9   1   8      13522.49      13538.98      1078.98 o                         
  -7   1   8       1388.02       1346.18       167.05 o                         
  -5   1   8       6792.19       7635.87       619.37 o                         
  -3   1   8     162418.11     170800.23     13480.68 o                         
  -1   1   8     262455.25     298338.25     23574.95 o                         
   1   1   8     127985.71     122506.86      9689.33 o                         
   3   1   8      21381.91      20906.29      1865.85 o                         
   5   1   8       5141.44       4070.44       352.07 o                         
   7   1   8       2234.59       1742.33       203.30 o                         
   9   1   8       7919.78       9420.33       770.28 o                         
  11   1   8         12.93       1272.87       126.76 o                         
  13   1   8       1790.78       2315.37       111.29 o                         
  15   1   8      12517.83      11598.57       412.65 o                         
  17   1   8       5131.89       6081.07       238.59 o                         
  19   1   8        369.88       2320.98       189.10 o                         
  21   1   8       1285.16       1607.57       123.20 o                         
  23   1   8        294.59        269.36        85.54 o                         
  25   1   8       7700.57       7429.49       289.74 o                         
  27   1   8       4588.47       4361.52       196.74 o                         
  29   1   8       4475.93       4388.50       232.12 o                         
  31   1   8      27725.68      26498.03      1027.29 o                         
  33   1   8       5520.55       6208.88       297.24 o                         
  35   1   8         28.22       -168.02       222.77 o                         
  37   1   8        480.47        386.48       105.81 o                         
  39   1   8       1576.64       1912.97       151.02 o                         
  41   1   8        892.96        839.42       129.14 o                         
  43   1   8        611.98        431.61       119.35 o                         
  45   1   8       8113.17       5064.13       497.46 o                         
 -56   2   8       3464.60       3331.79       218.50 o                         
 -54   2   8        277.15        752.55       168.82 o                         
 -52   2   8       4639.69       5145.31       409.42 o                         
 -50   2   8       4661.63       4396.61       254.81 o                         
 -48   2   8         52.16          4.50       101.26 o                         
 -46   2   8       3046.96       3501.25       177.58 o                         
 -44   2   8       3448.52       3037.49       151.31 o                         
 -42   2   8       2289.53       2377.44       123.31 o                         
 -40   2   8       2223.00       2369.07       125.56 o                         
 -38   2   8       8530.93       8471.38       268.75 o                         
 -36   2   8      25808.88      24815.74       742.99 o                         
 -34   2   8       1051.79       1102.42        73.59 o                         
 -32   2   8        778.68        852.86        65.32 o                         
 -30   2   8      16056.02      14618.12       448.26 o                         
 -28   2   8       1848.54       1673.64        72.18 o                         
 -26   2   8      64414.20      70214.80      2067.08 o                         
 -24   2   8       5027.32       6160.83       209.26 o                         
 -22   2   8      49825.05      45077.12      1509.98 o                         
 -20   2   8      22811.99      19450.01      1325.73 o                         
 -18   2   8      22940.16      19890.19      1313.08 o                         
 -16   2   8      11537.95      11206.74       707.31 o                         
 -14   2   8       4905.37       5246.82       430.74 o                         
 -12   2   8        527.71        525.59       111.88 o                         
 -10   2   8      19169.00      15447.09      1242.72 o                         
  -8   2   8        859.75        628.93       126.24 o                         
  -6   2   8      52690.59      47161.57      3727.65 o                         
  -4   2   8       4481.41       3756.00       324.04 o                         
  -2   2   8      26239.15      32835.54      2903.87 o                         
   0   2   8     284349.00     340401.78     26882.95 o                         
   2   2   8      15439.43      17006.14      1333.45 o                         
   4   2   8      11389.61      10727.99       840.24 o                         
   6   2   8      10040.33      10451.02       835.96 o                         
   8   2   8       4912.42       5175.17       449.78 o                         
  10   2   8      43974.53      40703.00      1916.41 o                         
  12   2   8        199.74        183.82        75.78 o                         
  14   2   8       3847.13       3959.91       171.91 o                         
  16   2   8      18534.05      17020.46       607.43 o                         
  18   2   8      36696.49      34129.75      1194.99 o                         
  20   2   8       4190.26       3911.52       177.90 o                         
  22   2   8       1285.37       1289.76        94.65 o                         
  24   2   8          1.98        -70.51        72.76 o                         
  26   2   8       1652.58       1429.19       113.46 o                         
  28   2   8       6673.31       6565.39       277.24 o                         
  30   2   8        534.29        478.81        90.81 o                         
  32   2   8         71.57        354.80        92.26 o                         
  34   2   8          0.84         30.75       119.26 o                         
  36   2   8       5129.54       5304.07       300.16 o                         
  38   2   8       1258.31       1213.01       125.43 o                         
  40   2   8         16.16       -103.51       103.51 o                         
  42   2   8        248.32        224.33       108.79 o                         
  44   2   8         12.48         82.51       155.26 o                         
 -55   3   8        194.09        197.31       110.29 o                         
 -53   3   8        654.66        537.46        99.08 o                         
 -51   3   8        505.97        465.30       171.11 o                         
 -49   3   8        776.46        926.35       108.10 o                         
 -47   3   8        662.63        556.93       101.33 o                         
 -45   3   8       2155.27       2260.55       128.55 o                         
 -43   3   8       2060.94       1993.47       118.01 o                         
 -41   3   8       1189.49       1331.53        97.63 o                         
 -39   3   8       6123.21       6011.95       231.78 o                         
 -37   3   8        336.45        475.71        68.28 o                         
 -35   3   8       3405.44       3660.68       143.81 o                         
 -33   3   8       7746.59       7902.58       267.88 o                         
 -31   3   8       1465.41       1378.75        82.65 o                         
 -29   3   8       1984.93       1692.51        78.95 o                         
 -27   3   8       3803.71       4862.23       165.06 o                         
 -25   3   8      10113.02      10048.04       320.80 o                         
 -23   3   8        976.96       1431.56       202.04 o                         
 -21   3   8      43053.14      49059.04      1668.88 o                         
 -19   3   8      14875.23      17320.31       744.85 o                         
 -17   3   8      29309.45      26921.97      2141.01 o                         
 -15   3   8       1124.04       1460.12       163.82 o                         
 -13   3   8       9022.00       8122.18       598.82 o                         
 -11   3   8        896.15        595.76       145.00 o                         
  -9   3   8       7891.51       6826.64       505.28 o                         
  -7   3   8       6456.09       5000.94       418.26 o                         
  -5   3   8        649.71        373.98       144.19 o                         
  -3   3   8      25933.87      24166.56      1902.82 o                         
  -1   3   8       2033.71       1373.13       194.98 o                         
   1   3   8        938.64        585.25       223.13 o                         
   3   3   8       4751.89       4667.05       401.46 o                         
   5   3   8       9237.86       9806.76       806.07 o                         
   7   3   8        529.12        378.33       126.86 o                         
   9   3   8      30803.23      31205.75      1373.87 o                         
  11   3   8      30631.91      26954.80      1131.78 o                         
  13   3   8      10148.60       9513.78       361.85 o                         
  15   3   8      15442.07      16585.95       584.30 o                         
  17   3   8         11.36        839.32        77.26 o                         
  19   3   8       6825.13       7853.87       320.60 o                         
  21   3   8       2138.94       2044.42       116.54 o                         
  23   3   8       5601.21       5456.09       230.95 o                         
  25   3   8       2356.63       2507.13       184.24 o                         
  27   3   8          3.20        -46.50       138.01 o                         
  29   3   8      16035.15      15148.79       606.38 o                         
  31   3   8        831.89        698.91        99.84 o                         
  33   3   8        326.40        258.86       101.29 o                         
  35   3   8       1467.39       1558.81       144.24 o                         
  37   3   8        807.85        621.59       119.36 o                         
  39   3   8       1316.37       1596.99       141.97 o                         
  41   3   8       3088.67       2832.12       239.40 o                         
  43   3   8        488.70       2334.90       250.68 o                         
 -54   4   8        260.36        275.36       159.82 o                         
 -52   4   8       1367.58       1298.96       118.70 o                         
 -50   4   8       1012.15        686.33       138.17 o                         
 -48   4   8        655.39        769.36       102.08 o                         
 -46   4   8       1721.63       1391.66       106.70 o                         
 -44   4   8        264.43        334.62        83.28 o                         
 -42   4   8       3700.54       3346.26       160.39 o                         
 -40   4   8       9763.11      10005.15       365.26 o                         
 -38   4   8      17896.47      15857.59       634.40 o                         
 -36   4   8      11199.90      11577.24       409.95 o                         
 -34   4   8         53.59         53.26        70.51 o                         
 -32   4   8       3846.95       4049.20       159.71 o                         
 -30   4   8       2407.25       2643.88       116.59 o                         
 -28   4   8       5031.16       4954.04       181.11 o                         
 -26   4   8      22815.34      22500.34       742.68 o                         
 -24   4   8       3044.73       3287.67       122.74 o                         
 -22   4   8      11989.52      14601.82       490.79 o                         
 -20   4   8     105333.19     103849.63      3588.06 o                         
 -18   4   8       7526.34       7812.75       301.02 o                         
 -16   4   8      57323.62      50094.77      1933.25 o                         
 -14   4   8      15434.18      16022.12       877.66 o                         
 -12   4   8       5614.98       5687.02       532.76 o                         
 -10   4   8       1627.56       1091.97       197.79 o                         
  -8   4   8      12596.53      13453.00      1191.89 o                         
  -6   4   8      18531.44      16220.49      1301.35 o                         
  -4   4   8       7055.31       7466.03       637.34 o                         
  -2   4   8        419.13        491.62       186.89 o                         
   0   4   8       8148.83       6579.42       723.28 o                         
   2   4   8       3098.61       3197.76       240.42 o                         
   4   4   8      20266.98      30688.81      1516.59 o                         
   6   4   8      43249.16      39884.50      1710.13 o                         
   8   4   8       4190.62       4873.68       230.86 o                         
  10   4   8      14836.77      13036.99       530.08 o                         
  12   4   8       7142.61       8377.44       336.10 o                         
  14   4   8         98.83         69.76       101.27 o                         
  16   4   8        179.72        189.80        87.03 o                         
  18   4   8      19416.83      18478.66       695.61 o                         
  20   4   8        377.63        187.59       102.05 o                         
  22   4   8       9304.93       9522.22       396.32 o                         
  24   4   8       4577.87       4191.81       209.55 o                         
  26   4   8        954.61       1210.32       174.94 o                         
  28   4   8       6079.29       5766.53       264.96 o                         
  30   4   8       4538.75       4552.02       235.14 o                         
  32   4   8          8.42        119.26       108.76 o                         
  34   4   8          3.83        268.52       149.26 o                         
  36   4   8       2667.73       2559.89       190.32 o                         
  38   4   8       1857.11       1856.54       155.59 o                         
  40   4   8       3599.89       3192.42       293.03 o                         
  42   4   8        240.29        201.83       126.80 o                         
 -53   5   8          8.16         78.76       133.51 o                         
 -51   5   8       1302.15       1289.87       145.74 o                         
 -49   5   8        486.47        509.57       117.07 o                         
 -47   5   8        673.90        683.81        99.08 o                         
 -45   5   8        824.91        679.40        93.09 o                         
 -43   5   8       4814.94       5152.03       306.08 o                         
 -41   5   8        701.13        890.97        93.83 o                         
 -39   5   8        931.83       2102.97       156.17 o                         
 -37   5   8        487.59        516.31        88.55 o                         
 -35   5   8        939.99        849.92        87.09 o                         
 -33   5   8       8600.75       9258.72       348.27 o                         
 -31   5   8       4031.90       4397.82       179.32 o                         
 -29   5   8        136.85        163.54        64.51 o                         
 -27   5   8       3073.64       3206.78       143.78 o                         
 -25   5   8       6899.12       7975.90       298.74 o                         
 -23   5   8       1494.38       1295.50        70.64 o                         
 -21   5   8         41.53        318.79        54.01 o                         
 -19   5   8       2605.54       4970.38       173.11 o                         
 -17   5   8       2206.76       2135.02        90.28 o                         
 -15   5   8       1609.56       2503.27       106.75 o                         
 -13   5   8       2098.96       2800.03       124.88 o                         
 -11   5   8      21236.44      20786.42       824.56 o                         
  -9   5   8      16497.62      15826.63       669.68 o                         
  -7   5   8       1033.19       1207.92       109.67 o                         
  -5   5   8       7167.54       7764.36       450.98 o                         
  -3   5   8       9313.85       9923.96       495.67 o                         
  -1   5   8       7562.32       7509.41       397.31 o                         
   1   5   8       2372.92       2743.91       185.13 o                         
   3   5   8        689.04        708.73       214.72 o                         
   5   5   8       1416.77       1294.07        99.20 o                         
   7   5   8        246.14        521.46       111.04 o                         
   9   5   8        228.34        317.37        70.53 o                         
  11   5   8       1897.92       2908.80       137.58 o                         
  13   5   8       2337.59       2372.35       134.64 o                         
  15   5   8       1472.92       1813.01       115.71 o                         
  17   5   8       2929.40       3287.97       167.82 o                         
  19   5   8       1091.95       1173.77       116.40 o                         
  21   5   8       6485.35       6552.89       312.73 o                         
  23   5   8       3593.37       3401.12       212.33 o                         
  25   5   8          3.90        -42.75       111.76 o                         
  27   5   8        111.77        300.06       103.52 o                         
  29   5   8       4990.29       5022.41       257.11 o                         
  31   5   8       5598.28       5860.25       323.68 o                         
  33   5   8       2230.55       2092.41       157.14 o                         
  35   5   8         25.14         98.26       124.51 o                         
  37   5   8       2957.27       2819.97       204.71 o                         
  39   5   8        560.70        217.66       105.83 o                         
  41   5   8        371.62        336.19       153.09 o                         
 -52   6   8       2062.88       1732.95       230.91 o                         
 -50   6   8       2354.34       2067.15       214.39 o                         
 -48   6   8       1437.62       1314.04       141.25 o                         
 -46   6   8       2504.05       2253.44       177.51 o                         
 -44   6   8         67.66        169.52        91.51 o                         
 -42   6   8        713.33        695.08        93.08 o                         
 -40   6   8       6317.19       6310.78       249.17 o                         
 -38   6   8       3217.65       2988.58       143.75 o                         
 -36   6   8       3631.55       3629.92       164.14 o                         
 -34   6   8       7131.10       9293.52       377.12 o                         
 -32   6   8       1146.10       1179.04        94.62 o                         
 -30   6   8       6083.80       6445.14       252.94 o                         
 -28   6   8       2232.43       2130.95       113.54 o                         
 -26   6   8       4277.59       4831.26       196.72 o                         
 -24   6   8        643.78       1183.72       100.58 o                         
 -22   6   8        154.97        342.09        69.77 o                         
 -20   6   8        738.07        454.94        65.31 o                         
 -18   6   8         74.60        171.03        56.26 o                         
 -16   6   8      14708.11      13959.63       460.64 o                         
 -14   6   8       3394.30       3478.12       130.33 o                         
 -12   6   8        273.39        505.72        58.53 o                         
 -10   6   8      11889.09      11213.70       427.34 o                         
  -8   6   8        655.83        750.71        87.83 o                         
  -6   6   8       1296.15       2169.89       132.99 o                         
  -4   6   8       4591.35       4791.84       229.40 o                         
  -2   6   8       3210.45       2983.53       192.07 o                         
   0   6   8       9875.98      10235.82       459.60 o                         
   2   6   8       4445.57       5015.58       252.70 o                         
   4   6   8        870.97       1650.43       183.21 o                         
   6   6   8      16738.35      15279.03       571.82 o                         
   8   6   8        774.44        904.66        93.09 o                         
  10   6   8       1472.71       1353.21       159.29 o                         
  12   6   8        347.99         63.78       102.80 o                         
  14   6   8        299.20        400.66       121.55 o                         
  16   6   8        476.27        619.87        87.05 o                         
  18   6   8       6954.39       7296.12       339.34 o                         
  20   6   8        894.00        924.21       135.14 o                         
  22   6   8       3352.34       3437.75       232.60 o                         
  24   6   8         23.83        358.53       110.26 o                         
  26   6   8       6157.16       6550.46       332.17 o                         
  28   6   8       2504.98       2277.94       225.61 o                         
  30   6   8       1784.02       1690.84       151.05 o                         
  32   6   8        308.65        505.71       273.86 o                         
  34   6   8        212.90        159.80       108.03 o                         
  36   6   8         30.28        419.29       192.02 o                         
  38   6   8        266.80         60.02       111.80 o                         
  40   6   8          0.93        -13.50       217.52 o                         
 -49   7   8        829.13        762.12       181.71 o                         
 -47   7   8         38.01         21.00       113.26 o                         
 -45   7   8       2217.45       1786.65       149.64 o                         
 -43   7   8       6202.64       5326.32       293.77 o                         
 -41   7   8       9530.72       8708.04       387.97 o                         
 -39   7   8         18.53         78.01       102.01 o                         
 -37   7   8          1.40        214.52        84.76 o                         
 -35   7   8        324.55        264.86        84.79 o                         
 -33   7   8       2947.65       3339.13       157.25 o                         
 -31   7   8       8903.86       8754.96       348.29 o                         
 -29   7   8       5422.95       5718.56       291.21 o                         
 -27   7   8       4250.87       4741.18       223.80 o                         
 -25   7   8       1621.15       1787.57       104.44 o                         
 -23   7   8         55.74        203.28        72.01 o                         
 -21   7   8       6106.47       7241.40       265.09 o                         
 -19   7   8        432.26        463.76        67.54 o                         
 -17   7   8       2955.53       2601.91       115.16 o                         
 -15   7   8       2741.60       3085.98       123.41 o                         
 -13   7   8      13987.92      13071.09       456.78 o                         
 -11   7   8        612.26       2126.48       122.35 o                         
  -9   7   8       1869.05       1927.52       110.51 o                         
  -7   7   8        177.47        162.05        96.03 o                         
  -5   7   8       3049.13       3212.40       167.13 o                         
  -3   7   8        114.21        161.28        88.52 o                         
  -1   7   8      46016.95      41193.95      1764.26 o                         
   1   7   8       5330.73       5557.15       276.27 o                         
   3   7   8       1047.60       1007.07       113.40 o                         
   5   7   8      18073.32      15962.84       748.17 o                         
   7   7   8        143.04        -18.00       113.28 o                         
   9   7   8      17814.63      18796.72       912.02 o                         
  11   7   8         97.07        198.04        98.27 o                         
  13   7   8      10682.11      11202.28       486.43 o                         
  15   7   8       1518.90       1555.18       126.97 o                         
  17   7   8        940.65        859.68       222.99 o                         
  19   7   8         17.00       1002.84       241.52 o                         
  21   7   8       2694.37       3266.02       190.30 o                         
  27   7   8        610.72        480.35       174.88 o                         
  29   7   8         58.71        321.04       762.85 o                         
  31   7   8        212.69        856.01       660.20 o                         
  33   7   8       3771.69       3325.04       219.21 o                         
  35   7   8         80.81        -87.76       120.02 o                         
  37   7   8         26.11         96.76       143.26 o                         
 -48   8   8        178.50         93.03       186.06 o                         
 -46   8   8         24.58         -9.00       123.76 o                         
 -44   8   8        600.61        496.89       123.10 o                         
 -42   8   8        530.05        776.02       135.84 o                         
 -40   8   8       1286.90        962.94       121.68 o                         
 -38   8   8       2851.87       2788.27       179.06 o                         
 -36   8   8         13.71        206.27        98.26 o                         
 -34   8   8       1481.14       1867.56       129.96 o                         
 -32   8   8        570.94        474.32        92.31 o                         
 -30   8   8        741.42        785.17        94.58 o                         
 -28   8   8       4018.51       3245.76       181.53 o                         
 -26   8   8        889.90       1296.57       126.13 o                         
 -24   8   8       3182.13       3130.91       170.09 o                         
 -22   8   8      22349.39      24060.60       867.15 o                         
 -20   8   8       7632.52       8464.65       310.09 o                         
 -18   8   8        446.02        485.52        75.04 o                         
 -16   8   8       7566.67       6874.67       257.92 o                         
 -14   8   8       7497.32       7388.17       291.96 o                         
 -12   8   8       6937.81       7379.43       303.89 o                         
 -10   8   8        947.39        880.01        88.60 o                         
  -8   8   8       3630.36       4490.34       262.85 o                         
  -4   8   8      12568.94      12478.69       531.01 o                         
  -2   8   8       2023.36       2357.59      1073.54 o                         
   0   8   8         34.79        108.76        96.01 o                         
   2   8   8       6362.57       6495.78       334.65 o                         
   4   8   8       9374.36       8585.17       433.50 o                         
   6   8   8       5101.11       4604.12       287.38 o                         
   8   8   8         73.46        360.80       351.80 o                         
  10   8   8         50.28       -117.01       117.01 o                         
  12   8   8        307.16        450.18       228.09 o                         
  14   8   8        128.00        -88.52       159.03 o                         
  16   8   8       6979.58       6339.45       404.24 o                         
  18   8   8       2660.12       7556.22      2294.85 o                         
  20   8   8       1225.19       1557.62       170.48 o                         
  22   8   8        924.99       -136.64      1646.48 o                         
  24   8   8        863.10       1054.05       247.00 o                         
  26   8   8        947.02       1151.76       127.64 o                         
  28   8   8       1403.91       1384.50       137.47 o                         
  30   8   8       1292.19        902.14       129.95 o                         
  32   8   8       3422.20       3596.12       227.44 o                         
  34   8   8        737.41        924.18       152.40 o                         
  36   8   8        150.74        322.59       189.80 o                         
 -45   9   8        988.79       1026.72       254.61 o                         
 -43   9   8         80.96        100.52       134.27 o                         
 -41   9   8        191.04        318.85       150.80 o                         
 -39   9   8        228.54        288.10       154.55 o                         
 -37   9   8          8.11        282.77       108.76 o                         
 -35   9   8         60.23        105.76       133.52 o                         
 -33   9   8        647.30        337.76        99.08 o                         
 -31   9   8       1943.79       2404.38       155.58 o                         
 -29   9   8        929.46        583.36        99.86 o                         
 -27   9   8      27829.66      25694.51      1086.72 o                         
 -25   9   8      19963.42      19340.18       805.55 o                         
 -23   9   8         15.84        480.04       148.51 o                         
 -21   9   8      13452.72      17390.81       767.57 o                         
 -19   9   8       9814.11       9153.71       381.97 o                         
 -17   9   8       8823.61       8344.32       342.98 o                         
 -15   9   8       4041.85       3777.89       198.12 o                         
 -13   9   8        970.00       2532.59       721.56 o                         
  -7   9   8      10455.89      11338.19       522.65 o                         
  -5   9   8        128.11      -1240.01      1564.08 o                         
  -3   9   8       5935.65       6144.03       298.18 o                         
  -1   9   8       2004.93       1855.91       142.82 o                         
   1   9   8       4713.15       4196.81       222.39 o                         
   3   9   8       3134.18       2821.44       204.70 o                         
   5   9   8        304.64        796.07       165.82 o                         
   7   9   8        614.21        907.41       141.10 o                         
   9   9   8      21174.33      20528.77       963.06 o                         
  11   9   8          6.24       2015.41       261.02 o                         
  13   9   8        791.88        841.51       177.16 o                         
  15   9   8        690.54       1163.43       282.98 o                         
  17   9   8       2343.74       2307.62       298.51 o                         
  19   9   8        105.33        169.53       126.02 o                         
  21   9   8       8723.05       7789.38       426.98 o                         
  23   9   8       4113.24       3829.61       315.68 o                         
  25   9   8        301.29        310.63       110.29 o                         
  27   9   8        518.43        483.32       121.58 o                         
  29   9   8         68.79        126.02       111.02 o                         
  31   9   8       1157.18       1478.28       304.97 o                         
  33   9   8        725.42        589.38       188.45 o                         
 -40  10   8       2164.61       2741.64      2234.68 o                         
 -38  10   8        739.23       1090.81       512.75 o                         
 -36  10   8       3865.37       4993.85       292.34 o                         
 -34  10   8         57.98        298.54       165.77 o                         
 -32  10   8       1921.43       2000.14       277.36 o                         
 -30  10   8       1794.94       1852.50       145.04 o                         
 -24  10   8      11356.39      11467.73       604.96 o                         
 -12  10   8       1127.68       1434.31      1401.27 o                         
 -10  10   8        115.92       4083.04      2089.16 o                         
  -8  10   8       3415.33      24017.08      4447.36 o                         
  -6  10   8       6130.16       6458.35      1672.90 o                         
  -4  10   8        169.49       1209.30       647.41 o                         
  -2  10   8       6148.88       6066.63       304.24 o                         
   0  10   8         57.94        314.29       120.02 o                         
   2  10   8         70.42         80.26       138.02 o                         
   4  10   8       2296.80       2149.61       185.71 o                         
   6  10   8       6617.50       6339.10       327.04 o                         
   8  10   8        331.08        487.71       124.55 o                         
  10  10   8       1157.23       1006.30       138.93 o                         
  12  10   8       1639.15       1426.83       150.27 o                         
  14  10   8          3.15         84.01       140.26 o                         
  16  10   8        433.77        378.20       116.31 o                         
  18  10   8        488.73        133.58       110.32 o                         
  20  10   8       1850.63       1712.13       147.31 o                         
  22  10   8         59.46        393.80       115.52 o                         
  24  10   8         66.25        264.04       113.27 o                         
  26  10   8         35.68       -113.26       113.26 o                         
  28  10   8        194.01        533.42       132.79 o                         
  30  10   8        407.07       1021.41       420.27 o                         
 -37  11   8        280.36        278.38       426.94 o                         
 -35  11   8       1340.00        911.38       345.62 o                         
 -33  11   8        801.07      13641.07      3105.26 o                         
 -15  11   8       1042.65       1070.76       152.43 o                         
  -5  11   8       8553.58       8664.18       423.07 o                         
  -3  11   8       1681.40       2044.53       148.02 o                         
  -1  11   8        612.73        849.61       129.84 o                         
   1  11   8        930.59        629.17       141.15 o                         
   3  11   8         14.65        -88.51       157.51 o                         
   5  11   8        467.05        355.70       138.08 o                         
   7  11   8        333.78        361.66       178.58 o                         
   9  11   8       2017.05       2085.18       231.52 o                         
  11  11   8       1953.76       2002.40       162.36 o                         
  13  11   8       1239.49       1113.10       135.19 o                         
  15  11   8       1032.25        971.69       120.90 o                         
  17  11   8       1052.13       2297.18       163.71 o                         
  19  11   8        168.41        325.59       114.78 o                         
  21  11   8       6048.46       5759.16       371.75 o                         
  23  11   8       3052.18       2707.03       210.84 o                         
  25  11   8        503.08        312.24       227.42 o                         
 -32  12   8        730.65        645.71       284.56 o                         
 -16  12   8       3995.06      11302.40      2379.97 o                         
 -14  12   8        544.86        294.20       953.89 o                         
 -12  12   8        104.92        103.52       113.27 o                         
 -10  12   8        483.30        592.86       120.07 o                         
  -8  12   8        296.52        427.67       114.05 o                         
  -6  12   8        415.33        528.28       114.06 o                         
  -4  12   8        881.09       1076.62       123.88 o                         
  -2  12   8         43.02        -93.01       109.51 o                         
   0  12   8       6916.64       5374.94       307.59 o                         
   2  12   8       2038.65       1940.26       148.09 o                         
   4  12   8       1709.71       2088.38       154.05 o                         
   6  12   8        465.03        416.50       129.08 o                         
   8  12   8        316.85         95.29       138.06 o                         
  10  12   8       4190.46       3436.86       232.14 o                         
  12  12   8        119.41         72.77       119.28 o                         
  14  12   8        927.93        840.26       127.65 o                         
  16  12   8         97.98         94.52       133.53 o                         
  18  12   8        862.35        873.31       207.25 o                         
  20  12   8        719.63       1039.88       584.88 o                         
 -23  13   8        291.26        345.16       402.94 o                         
 -21  13   8       1758.08       1978.71       221.03 o                         
 -19  13   8        205.33        -12.75       279.84 o                         
 -17  13   8       1508.03        997.95       181.86 o                         
 -15  13   8         67.62        -67.51       141.02 o                         
 -13  13   8        512.18        377.51       163.61 o                         
 -11  13   8         63.01        145.52       141.77 o                         
  -9  13   8        723.27        858.05       156.15 o                         
  -7  13   8        128.01        504.86       152.28 o                         
  -5  13   8       1208.65       1309.98       153.98 o                         
  -3  13   8         11.35         78.76       124.51 o                         
  -1  13   8        595.88        195.15       166.63 o                         
   1  13   8        327.05        394.68       123.06 o                         
   3  13   8       2535.90       2031.47       169.29 o                         
   5  13   8       3219.45       2937.00       219.15 o                         
   7  13   8          1.35        231.77       148.51 o                         
   9  13   8         84.15         18.75       219.04 o                         
  11  13   8        511.52        812.88       217.67 o                         
 -57   1   9         23.24        -12.00       110.26 o                         
 -55   1   9       1034.29       1061.16       119.41 o                         
 -53   1   9        434.73        796.20       202.62 o                         
 -51   1   9        106.98        126.77       118.52 o                         
 -49   1   9       7108.90       7735.97       302.30 o                         
 -47   1   9       1732.98       1419.45       114.22 o                         
 -45   1   9       5096.45       4362.38       185.51 o                         
 -43   1   9      14248.07      13095.58       450.71 o                         
 -41   1   9         68.97        248.29        67.51 o                         
 -39   1   9       1739.30       2188.31        97.69 o                         
 -37   1   9        130.70        168.79        54.01 o                         
 -35   1   9      10283.14      10006.87       295.21 o                         
 -33   1   9      13329.83      11858.89       350.47 o                         
 -31   1   9        162.43        216.81        46.51 o                         
 -29   1   9       1317.30       1361.41        65.37 o                         
 -27   1   9        269.39        716.56        56.27 o                         
 -25   1   9      11811.95       9537.76       315.71 o                         
 -23   1   9       1921.20       1630.06        76.73 o                         
 -21   1   9       1255.95       1047.66       148.81 o                         
 -19   1   9       5029.88       5105.56       349.45 o                         
 -17   1   9      53444.31      49469.28      3080.12 o                         
 -15   1   9       1835.93       2115.65       190.42 o                         
 -13   1   9       2784.58       3116.13       273.00 o                         
 -11   1   9      45482.15      44887.53      3526.26 o                         
  -9   1   9      17044.28      15262.82      1363.96 o                         
  -7   1   9         22.96       -135.77       135.77 o                         
  -5   1   9     103601.41      96830.73      8550.23 o                         
  -3   1   9      76311.31      65823.32      5216.71 o                         
  -1   1   9       1158.20       1239.67       168.40 o                         
   1   1   9      13834.91      13747.76      1080.31 o                         
   3   1   9       8897.10      10421.33       935.69 o                         
   5   1   9       4823.64       6116.03       514.21 o                         
   7   1   9       2149.49       1676.13       206.98 o                         
   9   1   9       4584.16       4962.10       235.64 o                         
  11   1   9      16237.60      22039.96       940.07 o                         
  13   1   9       8577.45      11161.39       415.83 o                         
  15   1   9       4375.35       5289.34       205.93 o                         
  17   1   9      16558.99      16653.32       592.44 o                         
  19   1   9      11060.06      11169.88       410.38 o                         
  21   1   9         82.78        -11.25        67.51 o                         
  23   1   9       2895.33       2719.52       134.70 o                         
  25   1   9       1907.24       1732.49       108.23 o                         
  27   1   9       2811.79       2964.91       179.05 o                         
  29   1   9       8061.92       7973.12       351.00 o                         
  31   1   9         91.73         16.50       113.27 o                         
  33   1   9       4079.03       3827.46       210.92 o                         
  35   1   9       5392.45       5175.00       301.75 o                         
  37   1   9       3168.10       3386.93       207.73 o                         
  39   1   9         58.85         57.01       103.51 o                         
  41   1   9       1751.69       2124.10       168.36 o                         
  43   1   9         51.76        156.77       131.27 o                         
 -56   2   9        265.44        699.29       144.06 o                         
 -54   2   9        205.00        354.86       157.55 o                         
 -52   2   9        694.73        573.49       189.91 o                         
 -50   2   9        924.53        665.97        94.60 o                         
 -48   2   9       3105.63       2959.75       217.48 o                         
 -46   2   9         12.37         11.25        84.76 o                         
 -44   2   9       3069.42       2942.97       132.44 o                         
 -42   2   9        484.72        540.32        75.04 o                         
 -40   2   9      13693.36      14261.32       517.51 o                         
 -38   2   9       2021.34       2443.08       105.99 o                         
 -36   2   9       6685.31      10862.84       356.68 o                         
 -34   2   9        315.55        445.69        59.28 o                         
 -32   2   9       4352.05       4378.21       163.61 o                         
 -30   2   9      10721.00      10433.88       315.40 o                         
 -28   2   9        926.09        769.73        54.07 o                         
 -26   2   9      11517.08      13374.19       405.97 o                         
 -24   2   9       2702.43       4354.18       136.28 o                         
 -22   2   9      13988.23      15266.00       525.17 o                         
 -20   2   9      52179.60      54512.37      2418.62 o                         
 -18   2   9       7320.76       6924.91       463.03 o                         
 -16   2   9      30176.69      27129.93      2156.65 o                         
 -14   2   9        743.57       1526.90       208.04 o                         
 -12   2   9        457.52        182.42       132.87 o                         
 -10   2   9       4817.79       4883.19       412.55 o                         
  -8   2   9      22987.38      20864.02      1665.33 o                         
  -6   2   9      26341.02      27248.20      2421.33 o                         
  -4   2   9       4057.30       5639.02       503.43 o                         
  -2   2   9      14982.85      15257.36      1372.24 o                         
   0   2   9      15222.93      11700.81      1049.49 o                         
   2   2   9         38.71       2755.88       273.04 o                         
   4   2   9       1119.85       3404.82      1219.60 o
[truncated: 641,280 more chars]
