# Supplementary material for: The influence of the axial group on the crystal structures of boron sub­phthalo­cy­an­ines
Source: Acta Crystallogr C Struct Chem. 2024 Sep 4;80(Pt 10):658–80. doi: 10.1107/S2053229624006934 (PMC11451016; doi:10.1107/S2053229624006934)
Supplement: Supplementary file 18 [file c-80-00658-d2339_asup18.hkl]

data_d2339_a                                                                    
_shelx_title ' d2339_a.res in P-1'                                              
_shelx_refln_list_code          4                                               
_shelx_F_calc_maximum      172.14                                               
_exptl_crystal_F_000      1045.61                                               
_reflns_d_resolution_high  0.8440                                               
                                                                                
loop_                                                                           
 _space_group_symop_operation_xyz                                               
 'x, y, z'                                                                      
 '-x, -y, -z'                                                                   
                                                                                
_cell_length_a    11.4897                                                       
_cell_length_b    11.7489                                                       
_cell_length_c    19.3046                                                       
_cell_angle_alpha  73.348                                                       
_cell_angle_beta   81.941                                                       
_cell_angle_gamma  76.167                                                       
                                                                                
_shelx_F_squared_multiplier     1.000                                           
                                                                                
loop_                                                                           
 _refln_index_h                                                                 
 _refln_index_k                                                                 
 _refln_index_l                                                                 
 _refln_F_squared_calc                                                          
 _refln_F_squared_meas                                                          
 _refln_F_squared_sigma                                                         
 _refln_observed_status                                                         
   1   0   0       4634.20       3587.63       107.63 o                         
   2   0   0       1973.49       1693.56        44.47 o                         
   3   0   0         92.99         88.04         2.92 o                         
   4   0   0          0.43          2.21         1.98 o                         
   5   0   0        457.46        497.83        14.66 o                         
   6   0   0        697.02        709.70        13.07 o                         
   7   0   0         40.45         41.01         1.43 o                         
   8   0   0        341.49        326.53         6.08 o                         
   9   0   0          8.21         14.19         1.80 o                         
  10   0   0        158.46        194.57         5.33 o                         
  11   0   0        468.25        410.02         9.86 o                         
  12   0   0          2.25          2.70         2.53 o                         
  13   0   0         59.15         47.50         4.18 o                         
 -12   1   0         11.59          5.78         2.87 o                         
 -11   1   0        535.45        495.04        12.35 o                         
 -10   1   0        338.95        350.24         7.40 o                         
  -9   1   0        530.22        546.10        12.03 o                         
  -8   1   0        986.17       1000.99        16.53 o                         
  -7   1   0        197.31        222.47         4.90 o                         
  -6   1   0         33.43         36.56         1.63 o                         
  -5   1   0        348.65        372.40        10.13 o                         
  -4   1   0        332.46        331.27        10.23 o                         
  -3   1   0        533.83        476.70        13.42 o                         
  -2   1   0       1976.68       1806.55        47.26 o                         
  -1   1   0       3491.99       3000.50        90.19 o                         
   2   1   0       1347.59       1075.05        32.51 o                         
   3   1   0        275.14        233.95         7.56 o                         
   4   1   0         96.40        104.20         6.61 o                         
   5   1   0       1364.17       1351.59        41.25 o                         
   6   1   0        617.39        656.42        11.89 o                         
   7   1   0        506.68        551.94         8.32 o                         
   8   1   0         11.71         17.77         1.34 o                         
   9   1   0        170.81        186.37         4.10 o                         
  10   1   0        384.80        328.28         7.97 o                         
  11   1   0        576.81        485.06        12.86 o                         
  12   1   0          7.87          7.99         2.56 o                         
  13   1   0          0.10          0.95         5.97 o                         
 -12   2   0         28.68         24.84         3.42 o                         
 -11   2   0         40.94         33.75         3.84 o                         
 -10   2   0         18.24         16.31         2.19 o                         
  -9   2   0         14.18         17.87         1.88 o                         
  -8   2   0         25.96         19.27         2.22 o                         
  -7   2   0        257.57        247.64         4.86 o                         
  -6   2   0       1368.00       1448.65        21.37 o                         
  -5   2   0         37.72         19.23         1.52 o                         
  -4   2   0       1013.49       1092.06        29.79 o                         
  -3   2   0        886.90        846.41        23.24 o                         
  -2   2   0      11955.81      10337.45       268.62 o                         
  -1   2   0       1177.42       1091.88        29.12 o                         
   0   2   0        526.66        477.45        14.71 o                         
   1   2   0        745.26        720.93        21.94 o                         
   2   2   0         63.33         64.35         2.70 o                         
   3   2   0          0.44         -1.93         2.34 o                         
   4   2   0       1185.24       1163.91        35.55 o                         
   5   2   0       1885.59       1773.58        92.23 o                         
   6   2   0         16.09         15.74         1.54 o                         
   7   2   0         59.38         86.21         1.94 o                         
   8   2   0        165.70        181.32         3.80 o                         
   9   2   0        235.12        215.70         4.81 o                         
  10   2   0        323.64        339.62         7.87 o                         
  11   2   0          3.02          4.76         2.48 o                         
  12   2   0         24.32         16.28         3.89 o                         
  13   2   0          7.52          9.08         3.26 o                         
 -12   3   0        134.86        121.33         8.71 o                         
 -11   3   0         27.08         26.15         3.67 o                         
 -10   3   0         15.40         19.60         2.29 o                         
  -9   3   0        713.13        740.42        16.58 o                         
  -8   3   0         38.04         38.41         3.43 o                         
  -7   3   0         57.51         64.32         2.23 o                         
  -6   3   0        259.40        270.09         5.49 o                         
  -5   3   0       2273.26       2343.96        35.64 o                         
  -4   3   0        453.57        477.77         9.18 o                         
  -3   3   0        248.11        185.26         8.64 o                         
  -2   3   0        593.94        573.51        24.35 o                         
  -1   3   0        170.08        143.98         5.45 o                         
   0   3   0          1.33          2.53         2.40 o                         
   1   3   0        825.29        760.43        23.35 o                         
   2   3   0       1317.63       1161.41        35.34 o                         
   3   3   0         96.96         85.97         6.53 o                         
   4   3   0        200.47        223.05        13.60 o                         
   5   3   0        179.53        163.58         5.77 o                         
   6   3   0       1034.10       1131.27        20.04 o                         
   7   3   0        131.83        134.42         2.99 o                         
   8   3   0        562.65        573.29        10.43 o                         
   9   3   0         25.27         25.09         1.89 o                         
  10   3   0        492.98        492.27        11.02 o                         
  11   3   0        435.03        435.49        11.69 o                         
  12   3   0         14.15         11.72         2.39 o                         
  13   3   0         13.85          7.60         3.97 o                         
 -11   4   0          0.19         -1.02         2.71 o                         
 -10   4   0        325.16        335.25         8.83 o                         
  -9   4   0        674.66        684.37        21.41 o                         
  -8   4   0        108.50        111.79         4.31 o                         
  -7   4   0       2002.80       2025.78        32.78 o                         
  -6   4   0        221.34        230.99         4.61 o                         
  -5   4   0         47.44         27.82         1.81 o                         
  -4   4   0        976.08        892.73        13.96 o                         
  -3   4   0        207.91        186.84         4.49 o                         
  -2   4   0        138.40        174.99         6.79 o                         
  -1   4   0         48.44         50.78         3.71 o                         
   0   4   0        102.06        100.19         4.63 o                         
   1   4   0          0.20          5.85         2.67 o                         
   2   4   0         85.49         89.11         7.79 o                         
   3   4   0        642.61        597.43        18.94 o                         
   4   4   0       1797.77       1713.43        79.56 o                         
   5   4   0         24.00         55.75         2.25 o                         
   6   4   0       3749.54       4260.88        73.79 o                         
   7   4   0        362.76        370.06         6.62 o                         
   8   4   0       1664.56       1660.48        32.96 o                         
   9   4   0          1.59          0.54         1.82 o                         
  10   4   0         47.22         53.68         3.99 o                         
  11   4   0        762.84        800.53        32.66 o                         
  12   4   0         73.61         70.11         2.97 o                         
  13   4   0        191.80        184.84        15.94 o                         
 -11   5   0         33.83         34.02         4.43 o                         
 -10   5   0         26.63         29.07         2.90 o                         
  -9   5   0        411.55        414.44        13.56 o                         
  -8   5   0         27.93         34.65         4.06 o                         
  -7   5   0        381.44        354.07         8.94 o                         
  -6   5   0        264.86        255.49         5.08 o                         
  -5   5   0          0.59         -0.65         1.37 o                         
  -4   5   0         77.00         89.37         2.81 o                         
  -3   5   0       1078.50       1133.73        17.65 o                         
  -2   5   0       1147.20       1308.91        23.41 o                         
  -1   5   0        946.82        951.42        21.53 o                         
   0   5   0         95.13         82.75         6.91 o                         
   1   5   0        234.78        233.52        15.49 o                         
   2   5   0        221.99        243.24         9.25 o                         
   3   5   0       2299.81       2455.81        64.41 o                         
   4   5   0       2952.00       3053.18        50.40 o                         
   5   5   0        611.67        584.24        11.77 o                         
   6   5   0        444.55        469.12         9.16 o                         
   7   5   0        138.56        151.72         4.02 o                         
   8   5   0        232.28        224.70         5.17 o                         
   9   5   0         10.95         12.65         3.05 o                         
  10   5   0        203.73        178.31         5.45 o                         
  11   5   0         36.13         42.68         4.26 o                         
  12   5   0         43.71         57.87         3.90 o                         
  13   5   0          2.33         -1.69         4.95 o                         
 -10   6   0        195.94        190.68        12.79 o                         
  -9   6   0        121.19        121.21         7.92 o                         
  -8   6   0          5.25         11.93         3.85 o                         
  -7   6   0       2051.89       1936.17        40.25 o                         
  -6   6   0         63.05         73.43         5.17 o                         
  -5   6   0         47.72         53.92         3.13 o                         
  -4   6   0         20.19         15.33         2.84 o                         
  -3   6   0         96.10        117.02         3.13 o                         
  -2   6   0        897.05        923.71        14.03 o                         
  -1   6   0       1617.60       1710.78        28.95 o                         
   0   6   0        201.13        184.29         6.36 o                         
   1   6   0         24.32         25.43         3.66 o                         
   2   6   0        878.55        993.88        17.68 o                         
   3   6   0        621.66        704.26        12.79 o                         
   4   6   0        167.87        182.79         3.85 o                         
   5   6   0        597.88        605.08        11.00 o                         
   6   6   0        289.09        347.85         6.83 o                         
   7   6   0        616.62        666.94        12.21 o                         
   8   6   0         55.92         75.77         2.68 o                         
   9   6   0        552.87        555.51        12.03 o                         
  10   6   0         19.95         20.68         3.67 o                         
  11   6   0          1.58          3.80         2.28 o                         
  12   6   0        104.57        117.28         6.34 o                         
  -9   7   0          9.92          6.63         3.26 o                         
  -8   7   0        114.85        109.27         5.94 o                         
  -7   7   0          6.48          4.83         3.56 o                         
  -6   7   0        752.87        738.34        17.70 o                         
  -5   7   0        126.51        137.43        11.32 o                         
  -4   7   0        126.40        129.62         3.67 o                         
  -3   7   0        154.45        139.61         4.48 o                         
  -2   7   0          5.48          8.11         1.55 o                         
  -1   7   0          0.54          0.58         2.49 o                         
   0   7   0        284.19        268.45         5.33 o                         
   1   7   0         46.90         59.47         1.79 o                         
   2   7   0          4.75          2.73         1.27 o                         
   3   7   0         70.65         73.11         2.12 o                         
   4   7   0        660.58        691.98        12.84 o                         
   5   7   0         48.90         55.58         2.14 o                         
   6   7   0        269.76        251.00         5.28 o                         
   7   7   0        473.86        469.13         9.54 o                         
   8   7   0        165.20        166.31         6.24 o                         
   9   7   0         44.69         42.01         2.62 o                         
  10   7   0          3.86          3.58         2.86 o                         
  11   7   0          4.33          5.89         2.44 o                         
  12   7   0          1.55          5.36         2.68 o                         
  -8   8   0        117.78        106.21         5.35 o                         
  -7   8   0          0.08          0.41         2.38 o                         
  -6   8   0         38.38         33.56         3.93 o                         
  -5   8   0        866.11        883.00        18.04 o                         
  -4   8   0        151.43        156.67         4.52 o                         
  -3   8   0         16.69         12.64         7.24 o                         
  -2   8   0          3.25          3.72         1.70 o                         
  -1   8   0         53.03         53.70         2.37 o                         
   0   8   0        479.99        479.65        13.17 o                         
   1   8   0        216.93        217.50         5.84 o                         
   2   8   0        446.63        505.01        11.23 o                         
   3   8   0          0.24          0.62         1.53 o                         
   4   8   0        272.59        275.89         5.96 o                         
   5   8   0         58.09         53.90         2.36 o                         
   6   8   0        237.46        270.01         7.82 o                         
   7   8   0        711.79        705.72        16.35 o                         
   8   8   0         35.91         38.17         4.18 o                         
   9   8   0         22.10         24.54         5.19 o                         
  10   8   0         26.14         31.08         3.30 o                         
  11   8   0          0.82          0.04         2.37 o                         
  12   8   0        162.05        179.74        11.02 o                         
  -7   9   0         65.73         60.42         4.36 o                         
  -6   9   0        575.36        568.82        17.71 o                         
  -5   9   0        128.03        144.99         5.17 o                         
  -4   9   0          0.56         -1.39         2.33 o                         
  -3   9   0          7.54          3.80         2.21 o                         
  -2   9   0         58.10         63.20         2.95 o                         
  -1   9   0        234.19        247.00         6.98 o                         
   0   9   0          2.53          4.50         3.10 o                         
   1   9   0       1085.66       1098.48        20.08 o                         
   2   9   0         49.19         52.97         3.25 o                         
   3   9   0        113.31        109.70         3.41 o                         
   4   9   0        158.07        141.62         4.96 o                         
   5   9   0          0.83          5.42         2.59 o                         
   6   9   0          2.30          2.66         2.17 o                         
   7   9   0        163.52        206.95        11.10 o                         
   8   9   0         10.28          7.23         2.82 o                         
   9   9   0        327.73        335.23         8.18 o                         
  10   9   0        161.34        164.99         6.76 o                         
  11   9   0        148.78        168.34         7.42 o                         
  -6  10   0         55.39         62.31         5.84 o                         
  -5  10   0         11.57          9.90         3.11 o                         
  -4  10   0        100.56         97.58         5.83 o                         
  -3  10   0         45.62         51.73         3.29 o                         
  -2  10   0          4.03          6.21         2.82 o                         
  -1  10   0          0.04          2.45         2.34 o                         
   0  10   0       2119.62       2023.73        43.57 o                         
   1  10   0       1563.00       1560.90        33.82 o                         
   2  10   0        300.34        296.94         7.62 o                         
   3  10   0          1.36         -0.78         2.56 o                         
   4  10   0        356.30        326.38         8.33 o                         
   5  10   0         12.92          8.04         2.62 o                         
   6  10   0         49.76         55.11         6.18 o                         
   7  10   0         12.65         12.34         2.96 o                         
   8  10   0        180.64        180.06         6.55 o                         
   9  10   0         37.81         37.33         5.24 o                         
  10  10   0          1.04         -0.54         2.78 o                         
  -5  11   0         31.56         32.92         6.26 o                         
  -4  11   0         21.55         21.70         3.09 o                         
  -3  11   0          1.07          0.81         4.11 o                         
  -2  11   0         43.83         45.51         3.38 o                         
  -1  11   0        280.67        276.73        10.49 o                         
   0  11   0        539.67        530.86        12.49 o                         
   1  11   0        159.48        162.47         6.38 o                         
   2  11   0         79.48         79.18         5.12 o                         
   3  11   0         12.56          7.16         3.35 o                         
   4  11   0          0.97          0.77         4.29 o                         
   5  11   0         63.69         68.36         9.67 o                         
   6  11   0        732.97        740.85        23.45 o                         
   7  11   0        239.94        248.36         7.55 o                         
   8  11   0          0.01         -3.18         3.18 o                         
   9  11   0        124.81        110.16         5.92 o                         
  -3  12   0          0.29         -0.02         5.08 o                         
  -2  12   0          0.03          3.19         3.22 o                         
  -1  12   0        111.11        112.26         4.39 o                         
   0  12   0         16.83         16.64         3.40 o                         
   1  12   0         69.20         54.14         3.61 o                         
   2  12   0         92.42         91.21         4.54 o                         
   3  12   0          1.46         -1.43         3.20 o                         
   4  12   0          7.01          9.42         3.49 o                         
   5  12   0          0.83          4.49         6.95 o                         
   6  12   0         15.85         15.92         3.66 o                         
   7  12   0        117.19        103.60        12.07 o                         
   8  12   0         83.32         88.23         5.99 o                         
   1  13   0          5.55          1.28         4.31 o                         
   2  13   0          5.00          2.31         3.83 o                         
   3  13   0         23.78         23.99         4.08 o                         
   4  13   0         21.03         16.96         4.84 o                         
   5  13   0         69.23         86.51         5.10 o                         
  -4 -13   1        215.16        202.02        11.83 o                         
  -3 -13   1          0.66          0.60         4.25 o                         
  -2 -13   1         47.38         41.35         7.89 o                         
  -7 -12   1         73.34         74.38         5.87 o                         
  -6 -12   1          0.01          3.15         6.51 o                         
  -5 -12   1        192.69        167.00         9.88 o                         
  -4 -12   1          5.04          1.29         3.17 o                         
  -3 -12   1         16.24         20.39         3.48 o                         
  -2 -12   1         24.46         23.30         3.56 o                         
  -1 -12   1        147.85        124.39         5.56 o                         
   0 -12   1          0.02         -0.21         2.83 o                         
   1 -12   1          0.79          3.05         3.07 o                         
   2 -12   1          5.52          7.35         3.19 o                         
  -9 -11   1          3.59          8.14         5.13 o                         
  -8 -11   1        525.45        504.74        16.65 o                         
  -7 -11   1        273.37        275.33        11.51 o                         
  -6 -11   1         44.73         39.65         5.98 o                         
  -5 -11   1         61.99         71.98        12.58 o                         
  -4 -11   1        176.77        169.44         5.98 o                         
  -3 -11   1          9.51         10.40         3.17 o                         
  -2 -11   1        160.68        161.69         5.20 o                         
  -1 -11   1        278.27        276.60         7.42 o                         
   0 -11   1         52.21         46.10         3.12 o                         
   1 -11   1          4.55          1.99         2.80 o                         
   2 -11   1         41.11         40.82         2.95 o                         
   3 -11   1         21.26         21.03         2.92 o                         
   4 -11   1         99.80         96.23         4.42 o                         
 -10 -10   1         43.47         43.99         4.02 o                         
  -9 -10   1        113.65        132.11         5.41 o                         
  -8 -10   1          3.70          5.23         2.94 o                         
  -7 -10   1        418.32        430.37        12.82 o                         
  -6 -10   1         65.91         52.36        13.51 o                         
  -5 -10   1        121.70         88.78         3.93 o                         
  -4 -10   1          7.92          5.70         2.84 o                         
  -3 -10   1         99.52         92.18         4.16 o                         
  -2 -10   1          5.58          4.98         2.50 o                         
  -1 -10   1        393.03        413.43         9.35 o                         
   0 -10   1        863.02        902.52        18.54 o                         
   1 -10   1         62.90         66.21         3.02 o                         
   2 -10   1          7.45         11.08         3.08 o                         
   3 -10   1          0.29         -2.24         2.41 o                         
   4 -10   1         32.69         30.19         2.89 o                         
   5 -10   1         27.73         32.67         3.01 o                         
   6 -10   1          0.83         -1.47         3.71 o                         
 -10  -9   1         31.30         34.58         3.26 o                         
  -9  -9   1          0.02          1.78         2.65 o                         
  -8  -9   1        164.59        168.01         5.55 o                         
  -7  -9   1        450.40        431.11        10.32 o                         
  -6  -9   1         30.70         21.98         2.56 o                         
  -5  -9   1       1216.82       1188.21        24.68 o                         
  -4  -9   1        527.65        583.04        12.63 o                         
  -3  -9   1          0.78          1.79         2.64 o                         
  -2  -9   1        255.78        271.72         6.24 o                         
  -1  -9   1         10.13          9.36         2.65 o                         
   0  -9   1         84.88        110.73         6.95 o                         
   1  -9   1         75.70         85.98         3.73 o                         
   2  -9   1         42.29         41.41         2.73 o                         
   3  -9   1         21.72         22.18         2.50 o                         
   4  -9   1          1.76         -0.67         2.27 o                         
   5  -9   1        347.27        346.18         8.61 o                         
   6  -9   1        124.26        108.43         9.42 o                         
   7  -9   1        117.06         94.31         4.34 o                         
 -11  -8   1         16.12         14.39         3.33 o                         
 -10  -8   1          1.54          1.66         2.45 o                         
  -9  -8   1          0.25         -2.82         2.82 o                         
  -8  -8   1        200.40        219.20         6.32 o                         
  -7  -8   1       3134.24       3080.68        60.82 o                         
  -6  -8   1         10.32         14.18         2.13 o                         
  -5  -8   1        147.24        141.76         3.69 o                         
  -4  -8   1        537.62        552.03        11.05 o                         
  -3  -8   1        485.56        536.35        10.22 o                         
  -2  -8   1         22.01         20.90         2.20 o                         
  -1  -8   1        166.59        164.96         4.26 o                         
   0  -8   1        163.91        156.33         4.91 o                         
   1  -8   1         32.26         36.05         2.16 o                         
   2  -8   1          0.03         -1.28         1.84 o                         
   3  -8   1         81.49         82.61         4.39 o                         
   4  -8   1         40.55         34.03        11.21 o                         
   5  -8   1         43.59         49.37        13.30 o                         
   6  -8   1          5.59          6.03         2.48 o                         
   7  -8   1          1.48          2.47         2.42 o                         
   8  -8   1         81.70         73.04         5.10 o                         
 -12  -7   1          7.30         12.05         2.95 o                         
 -11  -7   1         75.36         69.09         8.95 o                         
 -10  -7   1        273.32        273.72         7.74 o                         
  -9  -7   1        456.54        479.60        11.22 o                         
  -8  -7   1        178.23        175.88         4.81 o                         
  -7  -7   1        369.00        365.43         7.30 o                         
  -6  -7   1        202.52        206.60         4.60 o                         
  -5  -7   1         71.05         76.09         2.44 o                         
  -4  -7   1          0.03          1.57         1.52 o                         
  -3  -7   1          4.66          3.93         1.39 o                         
  -2  -7   1        336.30        362.85         6.33 o                         
  -1  -7   1          1.16          4.65         1.33 o                         
   0  -7   1        765.99        820.65        13.83 o                         
   1  -7   1        871.21        914.10        15.33 o                         
   2  -7   1         76.32         77.91         3.43 o                         
   3  -7   1         13.57         17.26         4.22 o                         
   4  -7   1        689.95        685.32        12.80 o                         
   5  -7   1          7.62          7.03         5.95 o                         
   6  -7   1        242.23        218.72         6.11 o                         
   7  -7   1        106.70         94.54         5.54 o                         
   8  -7   1          3.60          4.05         2.85 o                         
   9  -7   1          2.78          2.22         2.63 o                         
 -12  -6   1         72.42         65.16         3.29 o                         
 -11  -6   1         31.77         31.04         3.69 o                         
 -10  -6   1       1834.72       1888.66        40.74 o                         
  -9  -6   1        332.76        317.00         9.49 o                         
  -8  -6   1          8.94          5.43         2.10 o                         
  -7  -6   1        874.59        938.00        17.97 o                         
  -6  -6   1        437.40        413.87         8.39 o                         
  -5  -6   1        117.51        127.44         3.33 o                         
  -4  -6   1          7.42         16.33         1.36 o                         
  -3  -6   1        156.82        205.59         5.70 o                         
  -2  -6   1         24.07         29.22         1.67 o                         
  -1  -6   1          0.29          3.11         1.40 o                         
   0  -6   1        379.01        402.51         7.60 o                         
   1  -6   1        305.05        316.19         5.77 o                         
   2  -6   1        380.83        389.12         7.31 o                         
   3  -6   1         98.49        107.74         3.98 o                         
   4  -6   1        244.40        233.56         5.20 o                         
   5  -6   1        124.77        126.62         3.23 o                         
   6  -6   1        467.36        462.28         9.51 o                         
   7  -6   1         21.88         23.91         3.22 o                         
   8  -6   1        342.56        321.62         8.84 o                         
   9  -6   1          1.39          6.51         2.76 o                         
  10  -6   1        125.85        118.11         5.25 o                         
 -13  -5   1          6.44          0.75         5.03 o                         
 -12  -5   1          0.34          0.73         3.00 o                         
 -11  -5   1          2.38          7.71         2.34 o                         
 -10  -5   1         10.13          9.87         2.66 o                         
  -9  -5   1       1019.97       1032.87        23.31 o                         
  -8  -5   1        658.09        676.64        13.24 o                         
  -7  -5   1        115.64        117.52         3.24 o                         
  -6  -5   1        328.44        346.21         6.77 o                         
  -5  -5   1        239.80        249.71         5.07 o                         
  -4  -5   1         16.03         30.50         1.62 o                         
  -3  -5   1        876.58        900.57        18.02 o                         
  -2  -5   1        379.71        402.60        17.54 o                         
  -1  -5   1       1443.40       1531.99        42.15 o                         
   0  -5   1        554.23        530.61        14.16 o                         
   1  -5   1        741.44        778.80        15.26 o                         
   2  -5   1         37.27         50.94         2.64 o                         
   3  -5   1        243.43        268.60         4.51 o                         
   4  -5   1        344.08        375.97         6.75 o                         
   5  -5   1          1.39          1.40         1.46 o                         
   6  -5   1        533.81        518.07         8.82 o                         
   7  -5   1        352.69        329.24         7.74 o                         
   8  -5   1        475.09        462.72        16.13 o                         
   9  -5   1         67.56         70.13         3.92 o                         
  10  -5   1         21.97         29.46         3.05 o                         
  11  -5   1         44.93         43.91         4.76 o                         
 -13  -4   1         57.79         60.94        12.51 o                         
 -12  -4   1        103.33         78.53         3.53 o                         
 -11  -4   1         41.06         45.23         2.94 o                         
 -10  -4   1         29.74         28.14         2.75 o                         
  -9  -4   1        381.46        354.54         8.69 o                         
  -8  -4   1         54.73         58.00         2.25 o                         
  -7  -4   1          0.81          3.98         1.59 o                         
  -6  -4   1          0.25          3.07         2.81 o                         
  -5  -4   1         51.81         56.44         2.66 o                         
  -4  -4   1        792.63        736.96        26.15 o                         
  -3  -4   1         75.25         84.86         6.01 o                         
  -2  -4   1         53.86         41.69         3.20 o                         
  -1  -4   1        520.28        538.22        16.02 o                         
   0  -4   1       1214.85       1142.82        31.50 o                         
   1  -4   1        355.55        386.18        11.99 o                         
   2  -4   1         87.59         72.43         6.22 o                         
   3  -4   1        209.82        225.06         4.80 o                         
   4  -4   1       3796.55       3827.29        58.25 o                         
   5  -4   1        906.38        799.18        13.33 o                         
   6  -4   1        321.75        310.76         6.61 o                         
   7  -4   1         50.39         61.12         2.10 o                         
   8  -4   1       1580.80       1552.77        30.63 o                         
   9  -4   1        255.33        257.71         7.93 o                         
  10  -4   1          1.65          0.61         2.27 o                         
  11  -4   1         88.97         77.35         3.61 o                         
 -13  -3   1         39.01         28.39         5.81 o                         
 -12  -3   1         12.72         13.89         2.85 o                         
 -11  -3   1         55.12         45.64         4.45 o                         
 -10  -3   1        141.46        135.23         4.27 o                         
  -9  -3   1         24.86         34.78         2.20 o                         
  -8  -3   1         44.06         52.10         2.12 o                         
  -7  -3   1        124.59        127.97         2.77 o                         
  -6  -3   1         67.59         48.73         1.77 o                         
  -5  -3   1        244.93        295.35         7.73 o                         
  -4  -3   1          0.06          1.97         3.74 o                         
  -3  -3   1         34.46         27.16         3.29 o                         
  -2  -3   1        928.35        860.52        52.10 o                         
  -1  -3   1         43.30         35.46         8.71 o                         
   0  -3   1        697.31        599.16        16.97 o                         
   1  -3   1        545.91        509.44        14.67 o                         
   2  -3   1         41.69         48.19         3.30 o                         
   3  -3   1        400.50        414.65        12.78 o                         
   4  -3   1        538.41        469.11         7.98 o                         
   5  -3   1        128.67        143.22         3.13 o                         
   6  -3   1        211.17        237.01         4.80 o                         
   7  -3   1         74.37         82.73         3.92 o                         
   8  -3   1        315.91        287.93         9.17 o                         
   9  -3   1          3.25          3.88         2.11 o                         
  10  -3   1        410.27        416.75        12.75 o                         
  11  -3   1          5.81          5.53         2.79 o                         
  12  -3   1        286.91        311.18        18.23 o                         
 -13  -2   1          1.43          7.70         3.98 o                         
 -12  -2   1        336.47        328.74        13.91 o                         
 -11  -2   1        722.92        732.72        20.56 o                         
 -10  -2   1        425.13        404.85        10.38 o                         
  -9  -2   1       1001.19       1004.66        19.02 o                         
  -8  -2   1        156.20        156.38         3.49 o                         
  -7  -2   1         34.17         29.45         1.34 o                         
  -6  -2   1        517.24        512.09         8.99 o                         
  -5  -2   1        825.06        717.04        40.81 o                         
  -4  -2   1        109.22        103.81        10.07 o                         
  -3  -2   1       1368.33       1074.03        40.40 o                         
  -2  -2   1         44.92         47.88         3.81 o                         
  -1  -2   1         99.97         95.59         3.74 o                         
   0  -2   1       2177.96       1996.18        52.35 o                         
   1  -2   1       2212.18       2102.32        55.15 o                         
   2  -2   1       4513.08       4172.23       108.80 o                         
   3  -2   1      11262.86      11070.16       332.33 o                         
   4  -2   1          4.80          6.07         2.88 o                         
   5  -2   1       1401.05       1487.06        28.03 o                         
   6  -2   1        177.67        190.71         3.81 o                         
   7  -2   1          2.42          4.53         1.42 o                         
   8  -2   1        106.97        129.65         3.98 o                         
   9  -2   1         30.59         36.21         4.02 o                         
  10  -2   1         89.31         89.96         3.15 o                         
  11  -2   1         33.03         35.11         2.67 o                         
  12  -2   1          5.38          3.23         3.02 o                         
 -13  -1   1        227.26        215.35        28.29 o                         
 -12  -1   1         66.57         47.87         3.53 o                         
 -11  -1   1         65.16         71.64         7.08 o                         
 -10  -1   1        347.92        328.31         7.99 o                         
  -9  -1   1        328.06        356.74         7.01 o                         
  -8  -1   1        107.51        101.90         2.40 o                         
  -7  -1   1        845.39        923.90        14.83 o                         
  -6  -1   1       2831.50       3070.47        50.68 o                         
  -5  -1   1        113.16        112.76         4.87 o                         
  -4  -1   1          4.39         11.47         3.84 o                         
  -3  -1   1       1255.38       1047.83        39.24 o                         
  -2  -1   1          9.56         11.92         1.10 o                         
  -1  -1   1       7975.57       6562.23       241.21 o                         
   0  -1   1        241.23        215.58         9.07 o                         
   1  -1   1       3706.98       3080.93        80.14 o                         
   2  -1   1      10425.79       9408.92       282.43 o                         
   3  -1   1       3397.86       3180.44        96.10 o                         
   4  -1   1          1.33          4.40         3.86 o                         
   5  -1   1        245.08        216.73         6.67 o                         
   6  -1   1          8.79          5.24         1.26 o                         
   7  -1   1        126.28        153.96         3.55 o                         
   8  -1   1          5.09         12.50         1.96 o                         
   9  -1   1        236.64        228.14         7.45 o                         
  10  -1   1        150.88        142.21         3.62 o                         
  11  -1   1         30.50         34.31         2.97 o                         
  12  -1   1        296.77        311.58        10.40 o                         
 -13   0   1         12.86         10.37         5.03 o                         
 -12   0   1         21.08         22.90         3.25 o                         
 -11   0   1        201.92        190.47         5.60 o                         
 -10   0   1        578.26        543.77        12.42 o                         
  -9   0   1        661.09        652.49        12.04 o                         
  -8   0   1        509.68        564.51         9.41 o                         
  -7   0   1        181.99        173.84         3.36 o                         
  -6   0   1          0.99          3.13         1.26 o                         
  -5   0   1       6371.81       6224.08       162.43 o                         
  -4   0   1         82.17         82.11         3.74 o                         
  -3   0   1       7209.29       6350.08       165.15 o                         
  -2   0   1       2023.32       1682.68        44.10 o                         
  -1   0   1       1704.57       1297.61        47.90 o                         
   0   0   1          5.51          4.34         0.40 o                         
   1   0   1       6230.59       5253.06       192.93 o                         
   2   0   1       3373.05       2903.86        75.62 o                         
   3   0   1        413.11        350.31         9.90 o                         
   4   0   1        348.61        358.68        12.41 o                         
   5   0   1        981.52       1010.08        31.89 o                         
   6   0   1       2081.53       2259.02        37.63 o                         
   7   0   1        955.99       1004.54        15.56 o                         
   8   0   1        113.69         98.90         2.57 o                         
   9   0   1        279.58        306.46         5.90 o                         
  10   0   1        862.27        872.61        15.75 o                         
  11   0   1         93.11         93.89         3.59 o                         
  12   0   1          0.28          2.04         2.72 o                         
  13   0   1          7.91         10.34         6.53 o                         
 -12   1   1         59.01         64.24        15.37 o                         
 -11   1   1        118.18        120.32         3.98 o                         
 -10   1   1          8.51          7.71         2.06 o                         
  -9   1   1         42.42         36.66         3.40 o                         
  -8   1   1        329.45        349.98         6.78 o                         
  -7   1   1        265.50        294.08         6.14 o                         
  -6   1   1        271.72        314.63         6.07 o                         
  -5   1   1       2590.84       2768.88        65.35 o                         
  -4   1   1        312.48        304.43        14.65 o                         
  -3   1   1        484.11        408.14        14.36 o                         
  -2   1   1       4948.91       4425.36       133.02 o                         
  -1   1   1       5919.05       4981.29       149.57 o                         
   0   1   1        412.85        373.03        11.31 o                         
   1   1   1        198.57        179.46         4.77 o                         
   2   1   1       3188.08       2682.85        98.67 o                         
   3   1   1        111.38         86.35         8.98 o                         
   4   1   1        103.18         87.34         4.62 o                         
   5   1   1       1523.73       1592.88        59.06 o                         
   6   1   1       8993.20       9475.47       155.71 o                         
   7   1   1        153.46        175.07         3.10 o                         
   8   1   1        434.65        410.88         7.02 o                         
   9   1   1       2272.48       2301.38        38.17 o                         
  10   1   1        372.41        362.68         7.41 o                         
  11   1   1       1004.23       1018.28        22.41 o                         
  12   1   1         34.25         41.53         5.23 o                         
  13   1   1          0.05         -2.70         5.58 o                         
 -12   2   1         32.21         43.78         3.62 o                         
 -11   2   1         15.06         16.79         2.85 o                         
 -10   2   1         43.11         48.88         2.69 o                         
  -9   2   1        112.54        119.21         3.68 o                         
  -8   2   1         27.38         35.66         2.79 o                         
  -7   2   1       1210.87       1246.08        21.62 o                         
  -6   2   1        133.85        156.41         3.27 o                         
  -5   2   1        741.51        768.50        14.95 o                         
  -4   2   1          0.03          0.77         2.99 o                         
  -3   2   1        708.28        672.61        18.89 o                         
  -2   2   1       3582.60       3323.02        87.00 o                         
   0   2   1       2674.76       2231.92        67.23 o                         
   1   2   1       3772.17       3167.33        95.17 o                         
   2   2   1       1396.42       1164.43        35.06 o                         
   3   2   1        446.56        419.84        11.25 o                         
   4   2   1        423.36        332.73        11.03 o                         
   5   2   1       1468.99       1375.52        41.93 o                         
   6   2   1          3.92          7.44         1.27 o                         
   7   2   1        578.74        631.42         9.79 o                         
   8   2   1        266.12        236.45         4.76 o                         
   9   2   1        165.75        167.93         3.96 o                         
  10   2   1        311.34        304.59         6.46 o                         
  11   2   1       1122.60       1109.11        33.87 o                         
  12   2   1        597.51        559.80        12.91 o                         
  13   2   1        208.97        147.49         7.70 o                         
 -12   3   1          0.12          1.39         3.79 o                         
 -11   3   1         90.80        107.08         9.58 o                         
 -10   3   1        126.49        154.15         6.86 o                         
  -9   3   1       2675.64       2716.17        55.42 o                         
  -8   3   1         44.75         46.46         2.66 o                         
  -7   3   1        104.36        109.07         5.21 o                         
  -6   3   1        175.77        194.13         3.86 o                         
  -5   3   1       2435.97       2457.35        37.38 o                         
  -4   3   1       8561.06       8751.94       151.75 o                         
  -3   3   1       1279.58       1185.73        32.77 o                         
  -2   3   1       3601.32       3254.66        99.13 o                         
  -1   3   1       2988.25       2755.55        72.47 o                         
   0   3   1       1419.12       1347.73        40.89 o                         
   1   3   1       1836.24       1679.38        50.73 o                         
   2   3   1       2536.85       2301.01        69.37 o                         
   3   3   1        114.21         93.18         3.85 o                         
   4   3   1        812.71        836.61        83.93 o                         
   5   3   1        402.05        433.15        39.30 o                         
   6   3   1         39.03         49.14         1.57 o                         
   7   3   1        113.45        120.67         2.60 o                         
   8   3   1          4.60          2.99         1.54 o                         
   9   3   1       1460.02       1395.66        24.67 o                         
  10   3   1          5.39          1.47         1.75 o                         
  11   3   1        198.41        182.18         5.28 o                         
  12   3   1        148.19        129.11         4.25 o                         
  13   3   1          4.04         -2.03         5.05 o                         
 -11   4   1         10.47         15.43         3.29 o                         
 -10   4   1        218.13        232.06         7.70 o                         
  -9   4   1        301.16        302.35        13.12 o                         
  -8   4   1         13.59         12.51         3.14 o                         
  -7   4   1         33.62         42.81         2.01 o                         
  -6   4   1        458.03        444.98         8.10 o                         
  -5   4   1        296.74        292.31         4.52 o                         
  -4   4   1         78.53         54.36         1.67 o                         
  -3   4   1       1164.15       1111.17        19.97 o                         
  -2   4   1        361.26        365.00        11.57 o                         
  -1   4   1          0.64          5.17         3.77 o                         
   0   4   1        966.61        884.25        29.10 o                         
   1   4   1       1169.75       1144.90        42.80 o                         
   2   4   1       1839.58       1838.28        55.76 o                         
   3   4   1        486.84        488.26        15.69 o                         
   4   4   1         23.23         34.91         6.12 o                         
   5   4   1        343.87        374.94        10.95 o                         
   6   4   1       1268.11       1327.14        23.22 o                         
   7   4   1        289.51        323.82         6.00 o                         
   8   4   1         25.62         29.15         1.83 o                         
   9   4   1         63.30         60.35         2.24 o                         
  10   4   1        115.38        128.79         5.48 o                         
  11   4   1         54.76         51.63         4.59 o                         
  12   4   1         52.19         66.60         3.21 o                         
  13   4   1         56.08         65.10         6.16 o                         
 -11   5   1        184.91        179.25        12.51 o                         
 -10   5   1        107.16        101.26         5.38 o                         
  -9   5   1        309.70        266.47        17.71 o                         
  -8   5   1         38.44         38.81         2.71 o                         
  -7   5   1         22.91         33.04         5.89 o                         
  -6   5   1        313.48        345.77         6.88 o                         
  -5   5   1        148.33        125.83         2.79 o                         
  -4   5   1        516.60        530.74         8.14 o                         
  -3   5   1         93.38        110.51         3.63 o                         
  -2   5   1         42.23         28.64         1.77 o                         
  -1   5   1        295.79        348.81        12.76 o                         
   0   5   1        461.59        441.50        13.98 o                         
   1   5   1        414.37        477.51        15.76 o                         
   2   5   1        499.97        477.74        15.80 o                         
   3   5   1        287.37        308.86        11.15 o                         
   4   5   1       1436.27       1545.58        28.72 o                         
   5   5   1          1.50          2.04         1.07 o                         
   6   5   1         38.40         42.66         1.65 o                         
   7   5   1         10.54         10.21         1.46 o                         
   8   5   1         14.13         14.41         2.06 o                         
   9   5   1        142.30        143.22         4.32 o                         
  10   5   1        161.10        172.12         4.73 o                         
  11   5   1          1.73          6.49         3.03 o                         
  12   5   1        120.76        123.42         4.69 o                         
  13   5   1         48.56         42.88         4.02 o                         
 -10   6   1        118.50        119.54         6.25 o                         
  -9   6   1        127.10        109.50        15.47 o                         
  -8   6   1         41.92         52.70         4.61 o                         
  -7   6   1        216.21        220.17         9.20 o                         
  -6   6   1        372.38        348.60         7.83 o                         
  -5   6   1        333.77        359.46         6.65 o                         
  -4   6   1          0.00          1.26         1.60 o                         
  -3   6   1        728.52        729.43        11.84 o                         
  -2   6   1         74.01         79.96         2.11 o                         
  -1   6   1        112.60        113.44         3.16 o                         
   0   6   1       1141.84       1229.75        25.51 o                         
   1   6   1         14.98         24.21         1.50 o                         
   2   6   1       4979.79       5430.37       106.71 o                         
   3   6   1        357.40        359.33         7.46 o                         
   4   6   1        847.69        906.88        14.70 o                         
   5   6   1         32.91         19.94         1.28 o                         
   6   6   1          1.68          4.66         1.47 o                         
   7   6   1       1626.26       1663.79        31.18 o                         
   8   6   1         11.16         14.16         1.63 o                         
   9   6   1       1756.12       1773.81        35.59 o                         
  10   6   1       1466.74       1473.87        31.94 o                         
  11   6   1         52.39         54.01         2.80 o                         
  12   6   1         17.61         21.67         4.25 o                         
  13   6   1        157.35        181.97        15.51 o                         
  -9   7   1          5.49          2.85         2.60 o                         
  -8   7   1        426.49        412.80        23.71 o                         
  -7   7   1         75.12         75.92         4.14 o                         
  -6   7   1        162.19        152.85         7.24 o                         
  -5   7   1          2.13         -2.05         2.05 o                         
  -4   7   1         90.56         99.56         3.09 o                         
  -3   7   1        306.44        281.37         5.44 o                         
  -2   7   1        136.29        169.42         4.13 o                         
  -1   7   1        180.35        168.85         4.43 o                         
   0   7   1        240.78        235.20         4.45 o                         
   1   7   1         96.62        108.11         2.74 o                         
   2   7   1         74.60         65.65         2.51 o                         
   3   7   1        117.52        110.83         2.78 o                         
   4   7   1        433.38        466.33         8.23 o                         
   5   7   1        545.78        575.68        12.04 o                         
   6   7   1        160.03        162.23         4.28 o                         
   7   7   1         30.96         33.16         2.03 o                         
   8   7   1        271.06        275.93         7.53 o                         
   9   7   1       1067.12       1141.78        28.24 o                         
  10   7   1        302.99        335.01        12.96 o                         
  11   7   1        271.11        290.95         9.35 o                         
  12   7   1        191.86        201.04         7.04 o                         
  -8   8   1        316.80        308.27         9.86 o                         
  -7   8   1          3.71          1.17         2.45 o                         
  -6   8   1          8.19         13.28         2.95 o                         
  -5   8   1        174.82        168.02         4.77 o                         
  -4   8   1        765.54        820.68        16.78 o                         
  -3   8   1       1153.09       1128.51        23.54 o                         
  -2   8   1         25.70         30.68         1.95 o                         
  -1   8   1        488.32        512.09         9.46 o                         
   0   8   1        315.62        310.21         6.49 o                         
   1   8   1        837.58        864.16        14.20 o                         
   2   8   1         47.24         53.71         2.43 o                         
   3   8   1        185.13        184.70         4.44 o                         
   4   8   1        112.56        119.18         3.59 o                         
   5   8   1        558.49        614.32        15.25 o                         
   6   8   1        211.02        205.90         6.36 o                         
   7   8   1          8.02          7.38         2.78 o                         
   8   8   1        132.33        130.11         4.89 o                         
   9   8   1          0.01          1.34         2.71 o                         
  10   8   1        644.89        654.27        16.16 o                         
  11   8   1        492.50        464.43        15.10 o                         
  12   8   1         47.33         47.59         4.11 o                         
  -7   9   1          0.00         -2.74         2.74 o                         
  -6   9   1         17.50         15.43         2.66 o                         
  -5   9   1         49.98         46.08         2.72 o                         
  -4   9   1         46.14         36.68         2.71 o                         
  -3   9   1        405.68        397.24         8.87 o                         
  -2   9   1         73.06         71.72         3.98 o                         
  -1   9   1         70.15         68.17         3.50 o                         
   0   9   1        423.25        443.24         8.43 o                         
   1   9   1        130.42        123.10         3.67 o                         
   2   9   1        511.26        519.15        12.63 o                         
   3   9   1         54.97         58.21         2.54 o                         
   4   9   1         46.51         55.40         4.88 o                         
   5   9   1        182.77        188.16         5.75 o                         
   6   9   1         10.89         20.01         2.53 o                         
   7   9   1        815.68        761.50        20.59 o                         
   8   9   1        194.80        203.69         8.67 o                         
   9   9   1          0.36         -1.34         2.26 o                         
  10   9   1         40.57         37.71         2.72 o                         
  11   9   1         21.34         15.08         2.59 o                         
  -6  10   1         95.63         92.37         5.65 o                         
  -5  10   1        369.26        365.32        12.49 o                         
  -4  10   1         39.09         39.66         2.86 o                         
  -3  10   1          3.19          3.02         2.57 o                         
  -2  10   1          8.70         11.95         2.51 o                         
  -1  10   1        111.46        115.28         4.01 o                         
   0  10   1       1787.55       1755.45        42.58 o                         
   1  10   1          5.46          4.40         2.32 o                         
   2  10   1        104.82        108.76         3.58 o                         
   3  10   1         51.72         63.12         2.90 o                         
   4  10   1         36.36         36.06         5.13 o                         
   5  10   1         84.14         89.10         3.68 o                         
   6  10   1        575.62        665.52        18.70 o                         
   7  10   1         34.15         27.15         4.17 o                         
   8  10   1        151.49        158.94         5.11 o                         
   9  10   1         65.03         69.95         3.52 o                         
  10  10   1         90.39         96.43         5.05 o                         
  -5  11   1         47.75         39.94         4.09 o                         
  -4  11   1         78.53         72.31         4.40 o                         
  -3  11   1         31.00         26.25         3.08 o                         
  -2  11   1         63.96         67.22         3.63 o                         
  -1  11   1        198.07        173.09         7.30 o                         
   0  11   1          8.41          8.20         3.16 o                         
   1  11   1       1061.93       1043.43        25.22 o                         
   2  11   1         23.21         23.93         3.05 o                         
   3  11   1         51.25         56.14         5.02 o                         
   4  11   1          0.84          0.64         4.88 o                         
   5  11   1        516.90        489.41        12.54 o                         
   6  11   1        166.37        134.08         5.16 o                         
   7  11   1         16.02         13.52         2.97 o                         
   8  11   1          0.11         -1.56         4.40 o                         
   9  11   1          5.61          4.81         3.26 o                         
  -3  12   1         20.59         20.65         3.23 o                         
  -2  12   1          0.20          2.87         3.23 o                         
  -1  12   1         40.12         41.29         3.30 o                         
   0  12   1        216.62        218.74         6.54 o                         
   1  12   1          0.20          2.05         3.00 o                         
   2  12   1         27.97         26.99         4.22 o                         
   3  12   1         66.98         65.04         5.82 o                         
   4  12   1          6.09          3.99         3.93 o                         
   5  12   1         30.11         25.46         7.18 o                         
   6  12   1          4.67         -0.10         4.79 o                         
   7  12   1         79.88         88.56         4.97 o                         
   8  12   1          1.46          0.05         6.09 o                         
   0  13   1         26.45         35.34         8.03 o                         
   1  13   1         45.46         52.45         6.04 o                         
   2  13   1          6.03          8.50         3.88 o                         
   3  13   1         74.83         68.72         4.82 o                         
   4  13   1         11.62         13.11         3.74 o                         
   5  13   1        121.02        103.84         9.98 o                         
   6  13   1          0.50         -0.49         3.97 o                         
  -6 -12   2         14.42          9.67         3.60 o                         
  -5 -12   2         86.18        102.89         6.10 o                         
  -4 -12   2         18.07         19.35         3.36 o                         
  -3 -12   2         10.83          8.45         3.22 o                         
  -2 -12   2         27.81         24.22         3.53 o                         
  -1 -12   2         16.78         14.95         3.63 o                         
   0 -12   2         14.70         12.10         3.31 o                         
   1 -12   2          0.06          1.81         4.21 o                         
   2 -12   2         55.66         49.56         4.74 o                         
  -8 -11   2          0.35          6.73         3.47 o                         
  -7 -11   2         78.31         81.21         4.63 o                         
  -6 -11   2         73.50         81.65        10.40 o                         
  -5 -11   2        208.90        196.82         6.92 o                         
  -4 -11   2          6.87          6.13         6.04 o                         
  -3 -11   2        113.65        123.97         4.85 o                         
  -2 -11   2         69.43         66.58         3.88 o                         
  -1 -11   2          2.19          6.10         2.67 o                         
   0 -11   2         66.54         59.06         3.29 o                         
   1 -11   2        277.65        266.62         7.99 o                         
   2 -11   2        144.34        145.16         5.82 o                         
   3 -11   2          8.43         10.26         2.80 o                         
   4 -11   2         84.67         81.28         4.89 o                         
 -10 -10   2        237.42        271.34        12.27 o                         
  -9 -10   2         31.31         31.53         6.71 o                         
  -8 -10   2        376.07        348.80        10.88 o                         
  -7 -10   2         48.57         40.16         7.96 o                         
  -6 -10   2         69.52         79.10         5.22 o                         
  -5 -10   2        213.83        210.87         7.00 o                         
  -4 -10   2        623.30        663.22        21.13 o                         
  -3 -10   2         31.56         28.31         3.17 o                         
  -2 -10   2       2704.53       2629.22        61.91 o                         
  -1 -10   2          0.07          0.22         2.35 o                         
   0 -10   2         32.04         47.15         2.77 o                         
   1 -10   2        166.95        171.43         7.13 o                         
   2 -10   2         18.54         27.94         2.72 o                         
   3 -10   2         37.32         33.70         2.83 o                         
   4 -10   2         26.36         36.21         3.06 o                         
   5 -10   2          2.18          0.20         2.60 o                         
   6 -10   2         14.34         13.30         3.75 o                         
 -11  -9   2         16.65         22.04         8.16 o                         
 -10  -9   2          4.55         -1.21         3.14 o                         
  -9  -9   2         71.78         72.54         4.06 o                         
  -8  -9   2         26.76         33.87         2.86 o                         
  -7  -9   2        241.18        250.20         7.95 o                         
  -6  -9   2         33.25         33.90         2.90 o                         
  -5  -9   2       1901.88       1924.73        38.91 o                         
  -4  -9   2        385.34        392.72        10.91 o                         
  -3  -9   2         15.80         15.28         2.41 o                         
  -2  -9   2         21.57         34.68         2.53 o                         
  -1  -9   2        376.43        396.69         9.31 o                         
   0  -9   2       1231.02       1187.94        23.04 o                         
   1  -9   2       1930.60       1961.65        35.03 o                         
   2  -9   2        267.76        264.27         8.13 o                         
   3  -9   2        175.92        171.71         6.85 o                         
   4  -9   2        296.77        296.90        12.36 o                         
   5  -9   2         87.41         79.35         3.46 o                         
   6  -9   2          0.90         -1.18         2.61 o                         
   7  -9   2          0.05         -0.97         4.60 o                         
 -11  -8   2        395.72        418.58        22.92 o                         
 -10  -8   2          0.13         -0.53         3.18 o                         
  -9  -8   2         48.23         41.04         4.01 o                         
  -8  -8   2        490.90        494.89        15.64 o                         
  -7  -8   2         80.43         85.96         2.97 o                         
  -6  -8   2        204.17        229.99         6.08 o                         
  -5  -8   2        618.17        673.68        12.51 o                         
  -4  -8   2        157.12        165.54         4.38 o                         
  -3  -8   2         71.29         74.11         2.78 o                         
  -2  -8   2        863.37        924.71        16.05 o                         
  -1  -8   2        113.81        110.26         3.00 o                         
   0  -8   2         56.39         62.88         2.76 o                         
   1  -8   2         49.59         41.35         2.28 o                         
   2  -8   2        330.90        360.88        13.53 o                         
   3  -8   2        723.16        746.32        14.82 o                         
   4  -8   2         42.48         45.43         6.35 o                         
   5  -8   2        568.28        557.67        12.93 o                         
   6  -8   2         11.59         13.14         2.51 o                         
   7  -8   2        200.20        207.81        17.44 o                         
   8  -8   2          0.45          0.27         3.33 o                         
 -12  -7   2         96.64         76.65         6.44 o                         
 -11  -7   2        204.00        185.97         7.04 o                         
 -10  -7   2        261.95        263.21         9.81 o                         
  -9  -7   2        207.70        182.12         5.38 o                         
  -8  -7   2        216.49        223.62         5.64 o                         
  -7  -7   2        145.08        140.10         4.05 o                         
  -6  -7   2       1655.93       1725.83        30.46 o                         
  -5  -7   2        217.31        214.23         4.54 o                         
  -4  -7   2          2.55          4.63         1.78 o                         
  -3  -7   2          5.43          7.45         1.48 o                         
  -2  -7   2         44.58         59.69         2.05 o                         
  -1  -7   2        838.27        854.44        16.68 o                         
   0  -7   2        192.30        231.46         4.68 o                         
   1  -7   2         26.59         28.89         2.26 o                         
   2  -7   2         10.94          7.53         1.65 o                         
   3  -7   2          1.83          1.87         1.66 o                         
   4  -7   2       1069.98       1100.42        24.77 o                         
   5  -7   2        938.85        969.34        19.17 o                         
   6  -7   2          1.47          2.40         6.74 o                         
   7  -7   2          3.87          1.45         2.42 o                         
   8  -7   2          4.94          0.86         2.72 o                         
   9  -7   2         19.64         12.00         2.67 o                         
 -12  -6   2          0.19          3.71         2.67 o                         
 -11  -6   2        828.39        836.77        22.79 o                         
 -10  -6   2         50.51         44.56         5.03 o                         
  -9  -6   2        860.33        860.55        17.66 o                         
  -8  -6   2        209.79        230.49         7.85 o                         
  -7  -6   2        526.94        562.42        11.21 o                         
  -6  -6   2          0.31          1.84         1.60 o                         
  -5  -6   2          9.96         13.15         1.78 o                         
  -4  -6   2       1723.25       1774.96        32.98 o                         
  -3  -6   2        673.41        766.69        13.13 o                         
  -2  -6   2         76.64         74.39         1.98 o                         
  -1  -6   2       1836.60       1978.66        31.93 o                         
   0  -6   2         12.22         18.58         1.41 o                         
   1  -6   2          6.94          1.33         1.72 o                         
   2  -6   2        365.14        428.16         7.70 o                         
   3  -6   2         88.82         91.54         4.39 o                         
   4  -6   2        517.43        486.65         9.05 o                         
   5  -6   2        843.40        879.53        15.80 o                         
   6  -6   2        921.77        945.87        16.57 o                         
   7  -6   2        191.74        182.33         9.57 o                         
   8  -6   2         37.16         48.75         3.10 o                         
   9  -6   2         44.71         41.89         3.44 o                         
  10  -6   2        218.95        203.48         9.43 o                         
 -12  -5   2        162.20        163.27         6.31 o                         
 -11  -5   2         11.17          8.25         2.44 o                         
 -10  -5   2        282.96        300.17         7.13 o                         
  -9  -5   2         25.94         29.06         2.50 o                         
  -8  -5   2          2.55          4.99         1.85 o                         
  -7  -5   2        168.49        187.02         4.25 o                         
  -6  -5   2         57.03         51.41         1.88 o                         
  -5  -5   2       1375.01       1530.73        27.06 o                         
  -4  -5   2       2163.55       2433.95        42.55 o                         
  -3  -5   2        162.72        181.39         4.83 o                         
  -2  -5   2         81.57         83.94         4.59 o                         
  -1  -5   2        259.36        260.47         6.98 o                         
   0  -5   2        952.09       1018.74        19.61 o                         
   1  -5   2        984.25       1064.27        18.09 o                         
   2  -5   2        285.74        319.01         8.92 o                         
   3  -5   2       1138.05       1248.32        18.57 o                         
   4  -5   2          7.26          3.87         1.75 o                         
   5  -5   2        819.16        805.34        14.65 o                         
   6  -5   2         72.89         78.22         3.66 o                         
   7  -5   2        233.30        211.67         4.72 o                         
   8  -5   2        150.43        147.59         5.58 o                         
   9  -5   2        196.03        201.93         7.52 o                         
  10  -5   2        119.66        129.85         6.15 o                         
  11  -5   2          0.10          4.35         7.07 o                         
 -13  -4   2        183.65        177.89        12.79 o                         
 -12  -4   2        251.83        263.19        18.18 o                         
 -11  -4   2          7.99         11.38         2.28 o                         
 -10  -4   2          8.31         11.65         2.22 o                         
  -9  -4   2        227.43        244.98        11.43 o                         
  -8  -4   2        238.82        243.31         5.44 o                         
  -7  -4   2        176.99        182.93         4.14 o                         
  -6  -4   2       1180.52       1203.58        20.29 o                         
  -5  -4   2         94.58        107.30         2.51 o                         
  -4  -4   2         72.96         92.10         2.37 o                         
  -3  -4   2       4143.85       4133.76       126.40 o                         
  -2  -4   2        100.31         94.29         6.05 o                         
  -1  -4   2        695.29        658.26        24.22 o                         
   0  -4   2       5412.17       5472.62       143.24 o                         
   1  -4   2          9.07         11.10         3.09 o                         
   2  -4   2       1357.34       1427.37        31.18 o                         
   3  -4   2       2449.49       2486.45        46.13 o                         
   4  -4   2        413.09        407.94         7.27 o                         
   5  -4   2         67.03         73.75         2.13 o                         
   6  -4   2       1476.94       1478.64        24.83 o                         
   7  -4   2         43.45         57.46         3.03 o                         
   8  -4   2         44.74         57.62         5.32 o                         
   9  -4   2        222.72        217.76        14.53 o                         
  10  -4   2          5.84          6.06         2.31 o                         
  11  -4   2          3.55          2.62         2.57 o                         
 -13  -3   2          0.82          5.18         4.62 o                         
 -12  -3   2        200.22        217.43         9.25 o                         
 -11  -3   2        352.41        344.14         8.68 o                         
 -10  -3   2         35.83         49.42         4.64 o                         
  -9  -3   2        132.15        122.94         5.55 o                         
  -8  -3   2       1052.62       1050.18        19.90 o                         
  -7  -3   2        509.15        534.27        10.33 o                         
  -6  -3   2         58.56         57.82         1.95 o                         
  -5  -3   2         85.71         92.46         3.22 o                         
  -4  -3   2         50.94         55.94         4.65 o                         
  -3  -3   2          2.52          3.60         3.50 o                         
  -2  -3   2       1250.04       1208.70        38.26 o                         
  -1  -3   2          0.10         11.45         3.53 o                         
   0  -3   2        538.44        557.20        15.87 o                         
   1  -3   2        888.14        869.34        27.95 o                         
   2  -3   2       1803.98       1850.96        56.28 o                         
   3  -3   2        143.40        157.95         9.21 o                         
   4  -3   2        472.51        504.66        10.10 o                         
   5  -3   2         32.88         22.99         1.46 o                         
   6  -3   2        159.72        175.68         4.29 o                         
   7  -3   2        265.18        305.07         5.63 o                         
   8  -3   2        512.24        506.87         9.75 o                         
   9  -3   2          3.50          4.46         5.13 o                         
  10  -3   2          9.96          2.65         2.08 o                         
  11  -3   2         92.01         91.41         5.64 o                         
  12  -3   2          8.35         10.01         7.75 o                         
 -13  -2   2         21.92         29.65         7.07 o                         
 -12  -2   2        174.44        165.74         6.41 o                         
 -11  -2   2          0.01         -1.36         2.53 o                         
 -10  -2   2          3.28          9.58         2.30 o                         
  -9  -2   2        204.22        211.86         5.38 o                         
  -8  -2   2         63.63         75.62         2.39 o                         
  -7  -2   2          5.74          5.41         1.51 o                         
  -6  -2   2        288.70        298.42         5.54 o                         
  -5  -2   2       4162.27       3964.49       181.72 o                         
  -4  -2   2         19.44         19.91         3.91 o                         
  -3  -2   2        588.73        497.16        19.52 o                         
  -2  -2   2        789.17        655.12        25.01 o                         
  -1  -2   2       1907.18       1663.96        50.97 o                         
   0  -2   2        417.15        393.62        13.09 o                         
   1  -2   2       2224.86       1993.48        52.39 o                         
   2  -2   2          8.35         10.57         2.08 o                         
   3  -2   2       1365.74       1386.63        51.52 o                         
   4  -2   2        701.35        608.14        20.64 o                         
   5  -2   2       1059.12       1229.59        20.55 o                         
   6  -2   2          1.63          2.79         1.27 o                         
   7  -2   2        380.74        407.08         7.28 o                         
   8  -2   2        100.96        108.56         3.42 o                         
   9  -2   2         13.89         18.76         2.39 o                         
  10  -2   2        118.62        130.17         4.02 o                         
  11  -2   2         17.39         24.38         2.40 o                         
  12  -2   2         10.68         12.17         2.97 o                         
 -13  -1   2        203.59        176.49        14.83 o                         
 -12  -1   2          3.57          3.31         2.56 o                         
 -11  -1   2        150.27        179.73        11.10 o                         
 -10  -1   2          9.24          2.29         2.20 o                         
  -9  -1   2        286.64        279.26         5.83 o                         
  -8  -1   2         85.32         93.67         2.69 o                         
  -7  -1   2         12.87         10.33         1.54 o                         
  -6  -1   2        725.65        777.50        13.87 o                         
  -5  -1   2        236.98        227.07        21.49 o                         
  -4  -1   2         20.17         12.68         2.92 o                         
  -3  -1   2        784.17        672.27        20.72 o                         
  -2  -1   2       2345.62       2118.40        78.29 o                         
   0  -1   2      10170.82       8425.60       309.77 o                         
   1  -1   2       1058.32        915.65        34.05 o                         
   2  -1   2       2286.11       2098.78        63.61 o                         
   3  -1   2       1207.40       1076.90        33.43 o                         
   4  -1   2         89.33         92.11         4.69 o                         
   5  -1   2        115.60        107.73         4.32 o                         
   6  -1   2        522.27        588.19         9.55 o                         
   7  -1   2         60.26         73.76         2.27 o                         
   8  -1   2         24.26         31.48         1.71 o                         
   9  -1   2       1854.38       1883.04        37.56 o                         
  10  -1   2          0.10          3.72         2.71 o                         
  11  -1   2          1.71          2.64         2.13 o                         
  12  -1   2         10.63          6.54         2.49 o                         
 -12   0   2          6.33          4.34         4.23 o                         
 -11   0   2         40.04         58.02         2.89 o                         
 -10   0   2       1047.25       1049.27        22.95 o                         
  -9   0   2        553.92        536.94        11.55 o                         
  -8   0   2         38.49         46.18         1.95 o                         
  -7   0   2       1206.99       1240.30        19.92 o                         
  -6   0   2        191.12        171.11         3.35 o                         
  -5   0   2         21.82         26.57         2.89 o                         
  -4   0   2        588.90        568.48        32.28 o                         
  -3   0   2        180.71        174.37         5.83 o                         
  -2   0   2      13823.42      12117.02       631.65 o                         
  -1   0   2       6304.73       5281.68       158.47 o                         
   0   0   2       1092.15        893.19        26.91 o                         
   2   0   2          1.20          4.92         3.40 o                         
   3   0   2          6.89         12.12         3.69 o                         
   4   0   2        146.41        172.59         5.92 o                         
   5   0   2        946.97        953.83        25.94 o                         
   6   0   2         24.57         25.22         1.50 o                         
   7   0   2        291.24        346.77         5.63 o                         
   8   0   2          1.87          1.52         1.33 o                         
   9   0   2         20.11         28.43         1.66 o                         
  10   0   2         51.74         62.08         2.29 o                         
  11   0   2        630.16        645.09        14.57 o                         
  12   0   2          0.07         -2.17         3.43 o                         
  13   0   2        116.17         85.70         7.89 o                         
 -12   1   2         93.22         96.87         6.80 o                         
 -11   1   2        163.90        164.05         4.70 o                         
 -10   1   2       2189.64       2190.12        51.37 o                         
  -9   1   2          4.86          3.81         2.07 o                         
  -8   1   2        689.26        712.35        13.74 o                         
  -7   1   2        181.81        153.89         4.31 o                         
  -6   1   2        435.29        490.93         8.56 o                         
  -5   1   2       3082.37       3098.88        54.21 o                         
  -4   1   2       2190.09       2266.65        60.03 o                         
  -3   1   2       1042.65        900.81        24.51 o                         
  -2   1   2      11757.40      10582.62       317.93 o                         
  -1   1   2        139.83        114.63         4.18 o                         
   2   1   2        162.28        128.19         6.40 o                         
   3   1   2       1076.53       1003.73        26.42 o                         
   4   1   2       1064.96        945.52        35.20 o                         
   5   1   2        133.29        137.03         9.22 o                         
   6   1   2        708.96        764.64        13.56 o                         
   7   1   2        439.74        489.51         7.76 o                         
   8   1   2         58.30         65.74         1.99 o                         
   9   1   2        506.44        519.84         8.86 o                         
  10   1   2        159.13        154.20         3.60 o                         
  11   1   2         37.12         38.36         2.67 o                         
  12   1   2          2.04         -3.89         5.26 o                         
  13   1   2          3.04          5.04         3.59 o                         
 -12   2   2        306.55        333.25        17.41 o                         
 -11   2   2         50.16         49.68         4.24 o                         
 -10   2   2        201.86        205.28         6.25 o                         
  -9   2   2         13.78         18.43         2.10 o                         
  -8   2   2         60.36         72.12         4.51 o                         
  -7   2   2       1278.35       1204.34        22.15 o                         
  -6   2   2        434.90        508.19         8.45 o                         
  -5   2   2        367.26        386.81         8.22 o                         
  -4   2   2        219.22        214.99         8.32 o                         
  -3   2   2       1849.93       1709.55        48.14 o                         
  -2   2   2       4588.39       4312.05       112.64 o                         
  -1   2   2       2860.84       2588.57        78.01 o                         
   1   2   2       8817.64       7091.94       368.60 o                         
   2   2   2          6.21          8.71         1.36 o                         
   3   2   2       2740.25       2413.36        72.57 o                         
   4   2   2        269.58        267.53         8.73 o                         
   5   2   2         17.52         21.62         2.10 o                         
   6   2   2        167.25        172.29         4.17 o                         
   7   2   2        766.86        787.19        13.31 o                         
   8   2   2        321.21        318.92         5.90 o                         
   9   2   2       1779.14       1798.58        28.61 o                         
  10   2   2         71.93         84.25         3.03 o                         
  11   2   2        408.56        368.23         9.23 o                         
  12   2   2        105.89        103.07         4.70 o                         
  13   2   2          3.97          6.49         2.96 o                         
 -12   3   2         13.38         12.08         3.32 o                         
 -11   3   2          7.62          4.53         2.88 o                         
 -10   3   2        362.86        378.48        12.93 o                         
  -9   3   2          7.76         13.90         2.07 o                         
  -8   3   2         29.68         27.56         4.51 o                         
  -7   3   2        192.26        171.22         4.10 o                         
  -6   3   2         48.66         48.94         1.91 o                         
  -5   3   2         12.88         14.37         1.50 o                         
  -4   3   2        330.50        307.38         6.79 o                         
  -3   3   2       1192.42       1227.11        33.45 o                         
  -2   3   2        379.70        364.25        13.29 o                         
  -1   3   2        805.20        765.90        21.09 o                         
   0   3   2       6374.31       5972.28       179.41 o                         
   1   3   2       2260.12       2082.14        62.83 o                         
   2   3   2       3571.15       3274.37        98.31 o                         
   3   3   2          2.94          7.76         3.30 o                         
   4   3   2       1359.63       1250.79        43.65 o                         
   5   3   2       3089.31       3134.22       115.59 o                         
   6   3   2        637.35        648.19        12.29 o                         
   7   3   2         18.81         17.00         1.91 o                         
   8   3   2         47.22         38.82         2.48 o                         
   9   3   2        151.52        157.08         4.70 o                         
  10   3   2          8.28          8.98         1.74 o                         
  11   3   2        281.52        292.19         7.03 o                         
  12   3   2        304.05        297.75         7.59 o                         
  13   3   2          7.45          4.36         4.66 o                         
 -11   4   2         79.91         64.44         3.80 o                         
 -10   4   2         12.83         20.62         2.75 o                         
  -9   4   2          8.77         17.11         5.72 o                         
  -8   4   2         19.74         24.83         2.42 o                         
  -7   4   2         31.80         35.27         1.95 o                         
  -6   4   2         12.19         15.60         1.74 o                         
  -5   4   2       1204.12       1180.30        17.64 o                         
  -4   4   2         22.33         37.38         2.92 o                         
  -3   4   2       4697.12       4765.99        94.31 o                         
  -2   4   2        681.15        731.05        21.27 o                         
  -1   4   2        105.49        131.10         5.53 o                         
   0   4   2       1536.95       1369.61        51.27 o                         
   1   4   2       5866.25       5367.43       161.45 o                         
   2   4   2        212.58        188.47         7.16 o                         
   3   4   2        494.19        493.91        19.96 o                         
   4   4   2       2588.15       2624.87       207.83 o                         
   5   4   2        368.72        347.01         8.01 o                         
   6   4   2       2774.40       2962.77        54.67 o                         
   7   4   2          5.88          6.92         1.10 o                         
   8   4   2        724.70        749.15        14.40 o                         
   9   4   2        140.07        119.47         3.08 o                         
  10   4   2        879.89        829.65        15.33 o                         
  11   4   2        146.28        157.56         7.76 o                         
  12   4   2        163.37        175.01         5.79 o                         
  13   4   2         14.95          6.89         3.18 o                         
 -11   5   2         11.74         11.42         3.91 o                         
 -10   5   2          0.25          3.13         3.04 o                         
  -9   5   2        280.70        277.71        15.07 o                         
  -8   5   2        912.11        878.75        20.71 o                         
  -7   5   2          0.49          4.80         3.41 o                         
  -6   5   2         18.84         16.23         3.40 o                         
  -5   5   2        188.48        176.14         4.12 o                         
  -4   5   2       2406.00       2462.16        36.40 o                         
  -3   5   2        711.87        760.66        12.09 o                         
  -2   5   2        175.89        186.94         3.77 o                         
  -1   5   2        627.85        689.94        17.86 o                         
   0   5   2         21.47         30.49         3.61 o                         
   1   5   2        301.07        338.92        11.73 o                         
   2   5   2       6683.55       6724.92       202.08 o                         
   3   5   2        190.52        203.04         9.52 o                         
   4   5   2       4532.00       4774.82        96.76 o                         
   5   5   2         10.91         14.83         1.08 o                         
   6   5   2         75.80         93.02         2.27 o                         
   7   5   2          4.90          5.68         1.57 o                         
   8   5   2        240.57        235.40         6.14 o                         
   9   5   2        268.86        280.93         6.73 o                         
  10   5   2         26.67         22.25         1.99 o                         
  11   5   2        320.81        292.71         8.43 o                         
  12   5   2          9.00         22.36         2.72 o                         
  13   5   2        166.89        173.40        12.09 o                         
 -10   6   2         56.88         47.42         6.26 o                         
  -9   6   2         23.55         22.26         3.90 o                         
  -8   6   2        268.04        286.78        10.47 o                         
  -7   6   2        109.72        118.65         4.67 o                         
  -6   6   2       2251.14       2319.08        47.93 o                         
  -5   6   2        140.90        140.37         3.34 o                         
  -4   6   2         40.06         39.00         2.45 o                         
  -3   6   2        354.47        369.56         7.08 o                         
  -2   6   2       2315.44       2376.57        37.80 o                         
  -1   6   2        125.23        151.03         3.37 o                         
   0   6   2       2501.12       2664.66        53.71 o                         
   1   6   2        317.18        389.59         7.82 o                         
   2   6   2       1771.14       1832.49        39.39 o                         
   3   6   2       1512.63       1632.33        32.62 o                         
   4   6   2         61.36         81.55         2.27 o                         
   5   6   2        201.53        177.80         3.41 o                         
   6   6   2        343.37        394.94         7.44 o                         
   7   6   2          7.64         11.26         1.40 o                         
   8   6   2        209.87        188.83         4.46 o                         
   9   6   2        329.73        306.24        10.25 o                         
  10   6   2         33.30         29.41         4.09 o                         
  11   6   2         38.99         40.29         4.08 o                         
  12   6   2          3.58          4.54         2.77 o                         
  13   6   2        115.25        137.56        10.96 o                         
  -9   7   2          5.92          1.80         2.69 o                         
  -8   7   2         67.25         64.22         8.85 o                         
  -7   7   2        759.22        720.34        30.06 o                         
  -6   7   2        211.24        205.48         7.39 o                         
  -5   7   2         82.27         96.81         4.14 o                         
  -4   7   2        271.20        283.78         7.56 o                         
  -3   7   2          0.24         -1.12         3.91 o                         
  -2   7   2        657.85        665.28        10.59 o                         
  -1   7   2         67.65         71.52         1.99 o                         
   0   7   2        770.17        791.86        13.45 o                         
   1   7   2         61.83         51.44         1.95 o                         
   2   7   2         87.18         94.17         2.57 o                         
   3   7   2        208.85        221.23         4.51 o                         
   4   7   2       1641.48       1771.81        30.99 o                         
   5   7   2        187.42        193.67         4.86 o                         
   6   7   2        159.99        187.49         4.27 o                         
   7   7   2        528.36        558.26        10.36 o                         
   8   7   2        782.56        747.57        17.02 o                         
   9   7   2       1515.09       1366.12        27.66 o                         
  10   7   2          7.92         16.64         2.24 o                         
  11   7   2        201.96        183.46         7.14 o                         
  12   7   2          9.38         10.30         2.57 o                         
  -8   8   2         29.93         20.85         4.09 o                         
  -7   8   2         13.65         15.44         2.62 o                         
  -6   8   2          9.99          3.39         2.92 o                         
  -5   8   2        105.01        108.75         5.58 o                         
  -4   8   2         24.59         21.81         2.13 o                         
  -3   8   2        513.18        524.64         9.31 o                         
  -2   8   2         59.72         73.52         2.57 o                         
  -1   8   2         70.86         75.39         2.41 o                         
   0   8   2       1054.97       1020.20        17.33 o                         
   1   8   2          0.43          1.81         1.67 o                         
   2   8   2          0.00          2.24         1.89 o                         
   3   8   2         69.43         66.04         2.38 o                         
   4   8   2        414.52        431.83         9.38 o                         
   5   8   2        547.61        539.83        10.73 o                         
   6   8   2          4.89          8.32         1.79 o                         
   7   8   2        226.74        221.07         6.32 o                         
   8   8   2         30.24         25.89         2.28 o                         
   9   8   2         58.84         66.66         3.60 o                         
  10   8   2         33.12         56.63         2.91 o                         
  11   8   2         55.69         61.77         7.06 o                         
  12   8   2         33.40         27.62         3.13 o                         
  -7   9   2         17.66          7.09         2.85 o                         
  -6   9   2        189.94        199.07         6.32 o                         
  -5   9   2          0.83          1.72         2.28 o                         
  -4   9   2          1.91          4.25         2.26 o                         
  -3   9   2        139.23        124.10         3.83 o                         
  -2   9   2       1010.30       1040.18        22.70 o                         
  -1   9   2         80.67         77.83         3.07 o                         
   0   9   2        225.93        236.85         4.97 o                         
   1   9   2       1286.95       1324.70        23.44 o                         
   2   9   2         24.54         28.97         2.07 o                         
   3   9   2        705.32        730.13        19.26 o                         
   4   9   2          8.89         10.58         2.02 o                         
   5   9   2        473.69        450.44        10.84 o                         
   6   9   2        550.68        515.46        13.36 o                         
   7   9   2         58.98         67.21         2.94 o                         
   8   9   2        194.06        163.18         4.71 o                         
   9   9   2          0.50         -1.20         2.22 o                         
  10   9   2         75.60         58.89         4.85 o                         
  11   9   2        289.51        243.96        21.21 o                         
  -6  10   2         74.71         65.09         6.24 o                         
  -5  10   2          4.35          7.11         2.81 o                         
  -4  10   2          1.66         -0.35         2.46 o                         
  -3  10   2        678.26        646.94        21.60 o                         
  -2  10   2          5.26          2.19         2.41 o                         
  -1  10   2         47.35         43.97         2.99 o                         
   0  10   2        326.05        322.22         7.79 o                         
   1  10   2        331.89        303.95         8.93 o                         
   2  10   2        659.78        620.33        13.29 o                         
   3  10   2        437.27        401.66         9.07 o                         
   4  10   2         15.12         28.84         3.74 o                         
   5  10   2        782.40        790.99        19.15 o                         
   7  10   2        675.97        633.85        16.79 o                         
   8  10   2         95.06         88.73         3.62 o                         
   9  10   2         42.12         30.95         3.44 o                         
  10  10   2         10.34          9.11         4.04 o                         
  11  10   2         33.91         19.98         9.46 o                         
  -5  11   2         15.62         16.46         3.83 o                         
  -4  11   2          0.13         -2.13         2.88 o                         
  -3  11   2        109.05         91.09         7.20 o                         
  -2  11   2        198.13        214.29         6.80 o                         
  -1  11   2        119.62        132.89         4.66 o                         
   0  11   2        132.43        121.04         5.69 o                         
   1  11   2        265.21        279.68         8.14 o                         
   2  11   2        281.51        281.15         7.61 o                         
   3  11   2         12.65         18.81         3.51 o                         
   4  11   2          1.07          3.56        10.41 o                         
   5  11   2         45.69         47.08         3.71 o                         
   6  11   2        497.08        450.97        11.73 o                         
   7  11   2        410.42        423.07        11.10 o                         
   8  11   2          0.59          3.84         3.08 o                         
   9  11   2         63.99         62.44         3.52 o                         
  -3  12   2          2.49         -0.14         3.52 o                         
  -2  12   2        272.34        267.67        12.41 o                         
  -1  12   2        281.62        258.88         8.24 o                         
   0  12   2        460.92        441.87        11.87 o                         
   1  12   2         98.69         98.94         4.74 o                         
   2  12   2        197.35        193.41         7.10 o                         
   3  12   2        126.25        118.51         5.62 o                         
   4  12   2         43.82         39.03         4.91 o                         
   5  12   2         42.22         35.13         4.27 o                         
   6  12   2         11.93          7.70         3.20 o                         
   7  12   2          2.58          1.40         3.08 o                         
   8  12   2        146.92        129.77         7.43 o                         
   0  13   2         53.31         58.01         7.65 o                         
   1  13   2         17.21         21.77         4.23 o                         
   2  13   2         62.15         66.92         5.30 o                         
   3  13   2         59.29         55.29         4.63 o                         
   4  13   2         45.48         50.26         6.33 o                         
   5  13   2         38.19         44.88         4.16 o                         
   6  13   2          5.56          0.23         9.29 o                         
  -6 -12   3         52.54         51.74         5.73 o                         
  -5 -12   3        166.88        145.82         9.07 o                         
  -4 -12   3         84.09         87.84         4.38 o                         
  -3 -12   3          3.50          3.04         3.19 o                         
  -2 -12   3          0.02         -1.45         3.39 o                         
  -1 -12   3        268.16        263.25         9.15 o                         
   0 -12   3        161.93        183.02         8.45 o                         
   1 -12   3          0.00          1.04         4.73 o                         
  -7 -11   3         62.87         45.86         7.88 o                         
  -6 -11   3        206.73        191.47         7.11 o                         
  -5 -11   3         71.74         71.57         6.37 o                         
  -4 -11   3        312.01        331.27         9.40 o                         
  -3 -11   3          8.34          3.40         3.14 o                         
  -2 -11   3        339.55        387.49        12.66 o                         
  -1 -11   3         19.47         20.54         3.39 o                         
   0 -11   3         29.35         25.07         3.08 o                         
   1 -11   3         95.15         83.81         4.46 o                         
   2 -11   3          0.79         -0.61         2.84 o                         
   3 -11   3         19.86         21.51         2.93 o                         
   4 -11   3          9.10          8.10         3.33 o                         
  -9 -10   3         10.63         12.33         3.55 o                         
  -8 -10   3         45.93         29.23         9.07 o                         
  -7 -10   3        353.50        308.72        11.01 o                         
  -6 -10   3        162.90        183.22         6.96 o                         
  -5 -10   3        115.09        118.15         5.84 o                         
  -4 -10   3         48.89         55.08         5.29 o                         
  -3 -10   3         41.51         50.19         3.53 o                         
  -2 -10   3        127.57         99.59         4.46 o                         
  -1 -10   3        308.68        297.08         7.11 o                         
   0 -10   3        175.25        165.15         6.56 o                         
   1 -10   3        632.53        647.61        16.03 o                         
   2 -10   3         45.59         38.74         2.87 o                         
   3 -10   3         18.57         14.18         2.70 o                         
   4 -10   3          2.29          7.21         3.49 o                         
   5 -10   3         32.16         31.12         2.94 o                         
 -10  -9   3          3.52          0.43         3.50 o                         
  -9  -9   3         68.69         63.63         4.12 o                         
  -8  -9   3         49.06         50.19         3.50 o                         
  -7  -9   3         11.66          5.19         3.71 o                         
  -6  -9   3        172.72        176.84         5.53 o                         
  -5  -9   3         91.53         90.98         3.68 o                         
  -4  -9   3         93.19        115.22         4.03 o                         
  -3  -9   3          0.01         -1.85         2.31 o                         
  -2  -9   3         47.93         52.98         2.72 o                         
  -1  -9   3         11.46         22.13         2.43 o                         
   0  -9   3          2.61         -1.69         2.87 o                         
   1  -9   3         34.96         38.98         2.56 o                         
   2  -9   3        405.42        394.83         8.90 o                         
   3  -9   3         76.86         71.02         3.58 o                         
   4  -9   3        353.94        312.52         8.76 o                         
   5  -9   3         98.95         99.55         3.79 o                         
   6  -9   3         14.07         12.96         2.66 o                         
   7  -9   3        129.86        129.77         8.71 o                         
 -11  -8   3         32.30         30.00         7.44 o                         
 -10  -8   3         13.08         16.09         2.97 o                         
  -9  -8   3        130.87        147.32         9.40 o                         
  -8  -8   3        211.32        202.96         8.21 o                         
  -7  -8   3         54.46         54.33         2.77 o                         
  -6  -8   3          0.00         -0.30         2.07 o                         
  -5  -8   3          1.00          6.59         2.61 o                         
  -4  -8   3       1780.20       1818.31        34.05 o                         
  -3  -8   3          8.55          6.01         2.00 o                         
  -2  -8   3        217.86        220.10         4.88 o                         
  -1  -8   3          8.09         10.87         1.78 o                         
   0  -8   3        189.62        196.77         5.11 o                         
   1  -8   3        398.04        396.15         8.15 o                         
   2  -8   3       1098.27       1068.20        31.45 o                         
   3  -8   3        377.30        378.40         7.84 o                         
   4  -8   3        294.20        305.79         9.54 o                         
   5  -8   3         14.46         14.02         5.46 o                         
   6  -8   3        572.55        546.97        14.74 o                         
   7  -8   3          6.37          5.84         2.70 o                         
   8  -8   3         53.82         42.07         3.99 o                         
 -11  -7   3          0.49         -0.67         3.18 o                         
 -10  -7   3         34.93         28.81         2.79 o                         
  -9  -7   3         22.37         18.46         4.03 o                         
  -8  -7   3         45.97         54.00         2.53 o                         
  -7  -7   3         42.41         36.45         3.42 o                         
  -6  -7   3        550.68        588.45        10.52 o                         
  -5  -7   3         72.76         88.49         2.80 o                         
  -4  -7   3        212.67        199.63         4.55 o                         
  -3  -7   3        412.89        462.17         8.42 o                         
  -2  -7   3        290.01        280.67         5.53 o                         
  -1  -7   3          6.29         15.77         1.60 o                         
   0  -7   3        146.16        134.93         3.35 o                         
   1  -7   3          1.36          0.87         2.00 o                         
   2  -7   3         16.15         17.42         3.80 o                         
   3  -7   3        400.51        384.39         7.80 o                         
   4  -7   3        551.45        540.11        11.74 o                         
   5  -7   3        836.37        767.86        16.97 o                         
   6  -7   3         66.38         67.60         3.85 o                         
   7  -7   3         68.11         72.34         3.43 o                         
   8  -7   3          0.07          3.61         3.03 o                         
   9  -7   3        183.67        156.89        12.83 o                         
 -12  -6   3         13.30         13.06         3.11 o                         
 -11  -6   3          1.47          5.28         2.69 o                         
 -10  -6   3        160.60        140.84         4.95 o                         
  -9  -6   3        161.59        163.19         5.57 o                         
  -8  -6   3        722.76        761.06        16.01 o                         
  -7  -6   3        515.29        531.47        11.61 o                         
  -6  -6   3        279.54        292.43         6.89 o                         
  -5  -6   3        155.61        142.62         4.17 o                         
  -4  -6   3         24.23         24.26         1.65 o                         
  -3  -6   3        556.43        627.78        12.01 o                         
  -2  -6   3        575.81        532.54         8.84 o                         
  -1  -6   3        113.80        109.55         2.74 o                         
   0  -6   3        396.78        414.04         7.32 o                         
   1  -6   3          5.60          9.24         1.43 o                         
   2  -6   3        174.00        166.88         4.22 o                         
   3  -6   3        190.11        168.03         4.58 o                         
   4  -6   3        174.15        162.62         3.79 o                         
   5  -6   3         15.70         13.22         3.59 o                         
   6  -6   3        180.47        167.64         4.89 o                         
   7  -6   3         10.79          7.62         2.00 o                         
   8  -6   3          1.72          1.34         2.56 o                         
   9  -6   3          3.93          5.70         2.86 o                         
  10  -6   3          0.87          2.50         3.64 o                         
 -12  -5   3         16.42         25.45         3.06 o                         
 -11  -5   3         30.29         23.32         2.78 o                         
 -10  -5   3        577.30        613.91        26.34 o                         
  -9  -5   3       3112.93       3055.62        65.15 o                         
  -8  -5   3        298.06        272.75         6.66 o                         
  -7  -5   3        389.93        416.72         8.44 o                         
  -6  -5   3          0.00          4.37         1.68 o                         
  -5  -5   3         87.49         67.78         2.40 o                         
  -4  -5   3        162.21        165.30         3.79 o                         
  -3  -5   3        612.79        711.69        13.44 o                         
  -2  -5   3       1863.96       1795.57        34.04 o                         
  -1  -5   3        815.44        914.71        15.94 o                         
   0  -5   3          1.07          1.35         1.25 o                         
   1  -5   3       1061.56       1137.82        19.35 o                         
   2  -5   3        293.92        334.45         6.06 o                         
   3  -5   3        399.89        383.42         6.08 o                         
   4  -5   3        278.95        271.85         5.02 o                         
   5  -5   3         16.34         22.62         1.66 o                         
   6  -5   3          4.14          1.72         2.26 o                         
   7  -5   3         16.14         18.33         3.72 o                         
   8  -5   3       1349.33       1377.24        28.76 o                         
   9  -5   3         31.34         51.31         5.30 o                         
  10  -5   3         60.30         54.43         3.60 o                         
 -12  -4   3          6.84          5.97         2.83 o                         
 -11  -4   3          6.63          6.13         2.69 o                         
 -10  -4   3       2350.31       2399.55        65.26 o                         
  -9  -4   3        133.38        123.02         3.65 o                         
  -8  -4   3        155.50        188.91         5.69 o                         
  -7  -4   3        813.55        830.56        18.01 o                         
  -6  -4   3         65.42         74.32         2.40 o                         
  -5  -4   3        361.23        428.81        11.77 o                         
  -4  -4   3        353.06        391.58         7.88 o                         
  -3  -4   3        411.95        487.41        18.33 o                         
  -2  -4   3        929.49        978.66        32.82 o                         
  -1  -4   3          0.63         -0.49         4.30 o                         
   0  -4   3       1388.11       1464.70        46.51 o                         
   1  -4   3       2277.46       2352.25        72.82 o                         
   2  -4   3       1076.73       1087.45        20.63 o                         
   3  -4   3          0.84          1.72         1.79 o                         
   4  -4   3        665.79        608.23         9.84 o                         
   5  -4   3          2.40          0.62         1.75 o                         
   6  -4   3       1002.29       1069.93        16.37 o                         
   7  -4   3        989.99        996.17        17.52 o                         
   8  -4   3         15.30         18.44         1.94 o                         
   9  -4   3        808.44        875.88       104.47 o                         
  10  -4   3         10.11          6.50         2.42 o                         
  11  -4   3          9.59          9.79         2.54 o                         
 -12  -3   3          1.60          1.29         3.39 o                         
 -11  -3   3        155.51        144.66         5.44 o                         
 -10  -3   3         34.46         31.21         2.78 o                         
  -9  -3   3        372.86        359.51        11.37 o                         
  -8  -3   3        182.33        195.61         6.69 o                         
  -7  -3   3         13.61         13.33         2.13 o                         
  -6  -3   3        112.16        128.43         3.02 o                         
  -5  -3   3       1129.13       1181.86        22.26 o                         
  -4  -3   3          1.73          1.21         2.95 o                         
  -3  -3   3       1060.62        995.09        32.20 o                         
  -2  -3   3        470.61        479.53        17.07 o                         
  -1  -3   3       1926.40       1690.77        52.55 o                         
   0  -3   3         60.03         67.77         5.51 o                         
   1  -3   3        842.55        955.49        30.40 o                         
   2  -3   3        117.95        133.57         6.82 o                         
   3  -3   3       1181.44       1215.14        38.81 o                         
   4  -3   3          1.06          2.97         1.94 o                         
   5  -3   3        357.40        404.66         7.06 o                         
   6  -3   3        186.25        191.37         4.44 o                         
   7  -3   3         13.51         21.03         1.63 o                         
   8  -3   3       4660.79       4605.35        85.38 o                         
   9  -3   3        782.20        843.48        18.07 o                         
  10  -3   3         61.95         58.28         3.33 o                         
  11  -3   3          2.16          1.51         2.31 o                         
 -13  -2   3        368.52        320.18        17.96 o                         
 -12  -2   3          1.39          3.15         3.27 o                         
 -11  -2   3        215.08        219.45         7.96 o                         
 -10  -2   3        210.81        192.71         5.42 o                         
  -9  -2   3        237.23        244.21         9.97 o                         
  -8  -2   3        131.84        129.22         4.32 o                         
  -7  -2   3        160.21        174.99         3.91 o                         
  -6  -2   3         30.71         35.11         1.52 o                         
  -5  -2   3        146.58        140.97         3.29 o                         
  -4  -2   3       2790.44       2829.13       101.26 o                         
  -3  -2   3        396.27        392.36        14.54 o                         
  -2  -2   3        282.64        271.80        13.68 o                         
  -1  -2   3       1258.99       1087.16        34.18 o                         
   0  -2   3       2116.82       2068.99        64.76 o                         
   1  -2   3        269.15        277.90        10.12 o                         
   2  -2   3       2272.36       2205.80        91.61 o                         
   3  -2   3         30.73         43.29         4.02 o                         
   4  -2   3        512.31        561.19        14.26 o                         
   5  -2   3        459.70        439.10         7.96 o                         
   6  -2   3          7.71         13.69         1.89 o                         
   7  -2   3        286.15        304.99         5.49 o                         
   8  -2   3       1079.37       1088.60        20.05 o                         
   9  -2   3         31.09         49.13         3.84 o                         
  10  -2   3          7.08          5.31         1.98 o                         
  11  -2   3        236.32        208.75         5.99 o                         
  12  -2   3        104.95        117.94         5.22 o                         
 -13  -1   3        130.30         98.21         7.62 o                         
 -12  -1   3         98.70         96.69         6.68 o                         
 -11  -1   3        332.56        337.88         9.89 o                         
 -10  -1   3         33.22         46.60         3.43 o                         
  -9  -1   3        192.14        180.33         4.36 o                         
  -8  -1   3         34.01         39.65         1.89 o                         
  -7  -1   3        374.50        389.51         7.25 o                         
  -6  -1   3         23.00         35.16         1.48 o                         
  -5  -1   3       1079.30       1114.64        21.70 o                         
  -4  -1   3       2600.26       2402.52        74.04 o                         
  -3  -1   3        878.12        747.40        20.98 o                         
  -2  -1   3       7130.78       5964.57       155.25 o                         
  -1  -1   3         25.35         22.28         2.71 o                         
   0  -1   3       2256.39       1982.25        51.99 o                         
   1  -1   3      12580.57      10960.89       403.36 o                         
   2  -1   3       2153.39       1957.57        51.31 o                         
   3  -1   3        499.61        412.41        11.76 o                         
   4  -1   3       1106.79       1149.10        30.88 o                         
   5  -1   3          4.04          1.13         2.02 o                         
   6  -1   3         84.52         99.84         2.15 o                         
   7  -1   3        253.55        279.09         4.81 o                         
   8  -1   3        173.60        189.57         3.88 o                         
   9  -1   3         10.31         14.82         2.49 o                         
  10  -1   3          3.71          5.61         1.79 o                         
  11  -1   3          1.03          0.38         2.03 o                         
  12  -1   3          0.87          3.15         2.38 o                         
 -12   0   3        177.86        163.14         9.15 o                         
 -11   0   3          2.50          0.55         2.65 o                         
 -10   0   3          3.58          3.96         2.22 o                         
  -9   0   3          0.83          2.27         1.94 o                         
  -8   0   3         40.35         46.58         1.98 o                         
  -7   0   3        613.92        635.49        11.79 o                         
  -6   0   3        160.55        169.55         3.74 o                         
  -5   0   3       1588.82       1606.20        28.36 o                         
  -4   0   3       3454.51       3263.99        85.70 o                         
  -3   0   3        397.54        311.00         9.42 o                         
  -2   0   3      12982.54      11538.68       424.71 o                         
  -1   0   3       2445.02       2025.97        53.08 o                         
   0   0   3         88.80         76.45         2.70 o                         
   1   0   3       1485.54       1291.29        38.90 o                         
   2   0   3        592.33        556.37        14.78 o                         
   3   0   3       3141.32       2672.45       123.09 o                         
   4   0   3          3.62          9.73         2.79 o                         
   5   0   3       1487.84       1531.39        40.86 o                         
   6   0   3       2050.59       2302.09        34.80 o                         
   7   0   3          9.62         22.56         1.59 o                         
   8   0   3          3.84          6.32         1.26 o                         
   9   0   3        381.94        338.17         6.44 o                         
  10   0   3        168.99        170.29         4.09 o                         
  11   0   3        350.65        330.75         7.06 o                         
  12   0   3        219.72        219.49         8.71 o                         
  13   0   3         63.74         53.87         6.53 o                         
 -12   1   3        133.05        140.38         7.12 o                         
 -11   1   3          6.46         14.97         2.86 o                         
 -10   1   3        921.65        998.97        23.92 o                         
  -9   1   3        179.96        157.66         4.36 o                         
  -8   1   3         91.45         97.91         3.92 o                         
  -7   1   3         66.51         61.21         3.45 o                         
  -6   1   3       1717.23       1766.66        27.13 o                         
  -5   1   3          5.70         22.00         2.33 o                         
  -4   1   3         41.59         51.53         4.21 o                         
  -3   1   3         14.48         16.38         3.65 o                         
  -2   1   3        558.97        526.62        15.58 o                         
  -1   1   3       2535.56       2214.52        66.75 o                         
   0   1   3       1779.04       1398.19        44.63 o                         
   1   1   3        168.31        145.03        10.19 o                         
   2   1   3       3454.75       2961.08        88.78 o                         
   3   1   3         47.97         56.81         2.59 o                         
   4   1   3         18.98         19.12         5.08 o                         
   5   1   3         92.02         98.23         8.03 o                         
   6   1   3          0.19          2.58         1.29 o                         
   7   1   3        654.99        647.61        10.55 o                         
   8   1   3        334.75        332.95         5.64 o                         
   9   1   3          8.15          9.30         1.45 o                         
  10   1   3         51.63         60.78         2.43 o                         
  11   1   3        692.08        656.99        12.98 o                         
  12   1   3        111.56        108.01         4.56 o                         
  13   1   3         25.47         15.92         5.17 o                         
 -12   2   3          0.51         -1.33         3.12 o                         
 -11   2   3         94.31         98.05         4.00 o                         
 -10   2   3         17.42         24.39         3.40 o                         
  -9   2   3        559.42        542.37        11.17 o                         
  -8   2   3        487.46        526.18        12.16 o                         
  -7   2   3        195.52        194.79         7.09 o                         
  -6   2   3          0.09          2.84         1.44 o                         
  -5   2   3       1704.77       1880.36        29.94 o                         
  -4   2   3       1031.26       1130.45        31.23 o                         
  -3   2   3        214.83        195.96         7.05 o                         
  -2   2   3      12682.70      11814.74       307.46 o                         
  -1   2   3        636.18        613.67        18.95 o                         
   0   2   3       7829.53       6744.01       175.22 o                         
   1   2   3       5968.38       5608.94       130.24 o                         
   2   2   3      11868.07      10139.46       303.95 o                         
   3   2   3       1760.16       1482.32        54.73 o                         
   4   2   3        466.30        408.77        15.27 o                         
   5   2   3        767.12        731.90        27.60 o                         
   6   2   3       1865.90       1920.04        33.57 o                         
   7   2   3       1536.80       1507.14        23.92 o                         
   8   2   3        348.19        327.57         5.51 o                         
   9   2   3        110.03        124.52         2.83 o                         
  10   2   3        908.03        899.44        15.55 o                         
  11   2   3        369.33        361.40         7.72 o                         
  12   2   3        867.38        742.56        16.86 o                         
  13   2   3          2.79          3.10         4.76 o                         
 -12   3   3          1.17          1.09         4.08 o                         
 -11   3   3         20.19         22.68         3.27 o                         
 -10   3   3        190.93        219.87         7.15 o                         
  -9   3   3        694.25        686.73        19.54 o                         
  -8   3   3          1.06          3.69         2.61 o                         
  -7   3   3        414.77        429.94        10.04 o                         
  -6   3   3        316.87        309.23         8.36 o                         
  -5   3   3        150.89        147.35         4.00 o                         
  -4   3   3          7.99          1.81         1.26 o                         
  -3   3   3        786.38        733.09        21.15 o                         
  -2   3   3          9.16         12.78         5.85 o                         
  -1   3   3        689.62        703.20        22.31 o                         
   0   3   3      12999.17      12116.50       445.30 o                         
   2   3   3        248.18        196.40         5.39 o                         
   3   3   3        924.94        858.02        22.96 o                         
   4   3   3       1226.11       1146.44        34.71 o                         
   5   3   3        244.76        218.57         9.23 o                         
   6   3   3       2027.42       2141.53        37.41 o                         
   7   3   3        179.77        150.57         3.30 o                         
   8   3   3         70.50         92.97         2.25 o                         
   9   3   3         10.60         10.52         1.44 o                         
  10   3   3        282.72        262.33         5.39 o                         
  11   3   3          0.14         -0.14         1.89 o                         
  12   3   3         99.64         98.96         4.08 o                         
  13   3   3         46.23         35.16         6.28 o                         
 -11   4   3        235.86        236.56         8.56 o                         
 -10   4   3        112.79        141.76         4.93 o                         
  -9   4   3        462.76        451.97        13.75 o                         
  -8   4   3       2821.55       2781.84        61.67 o                         
  -7   4   3        164.62        160.06         5.50 o                         
  -6   4   3        982.51       1033.96        17.37 o                         
  -5   4   3         73.42         96.73         2.24 o                         
  -4   4   3        864.48        827.43        14.34 o                         
  -3   4   3         35.40         41.34         2.99 o                         
  -2   4   3         68.31         70.66         4.66 o                         
  -1   4   3        210.99        218.13         8.05 o                         
   0   4   3       1761.73       1821.38        55.24 o                         
   1   4   3         70.96         93.10         5.08 o                         
   2   4   3       2058.05       2017.99        61.05 o                         
   3   4   3       2562.46       2485.30       153.15 o                         
   4   4   3         63.66         72.30         4.41 o                         
   5   4   3          9.54         12.82         1.21 o                         
   6   4   3         14.66         25.69         1.40 o                         
   7   4   3          3.34          6.01         1.28 o                         
   8   4   3         72.93         80.98         2.26 o                         
   9   4   3          2.16          3.19         1.41 o                         
  10   4   3       1376.11       1311.31        23.28 o                         
  11   4   3        721.80        720.65        19.78 o                         
  12   4   3         11.84         14.95         2.30 o                         
  13   4   3          2.49         -0.63         2.51 o                         
 -10   5   3        123.51        158.60        11.02 o                         
  -9   5   3        341.30        331.16        17.07 o                         
  -8   5   3        542.40        533.42        13.62 o                         
  -7   5   3          2.46          3.80         2.58 o                         
  -6   5   3         10.94          9.48         4.68 o                         
  -5   5   3          7.92          5.50         2.14 o                         
  -4   5   3        623.12        640.46         9.97 o                         
  -3   5   3         54.22         59.78         3.31 o                         
  -2   5   3        108.36        106.08         3.82 o                         
  -1   5   3        926.22        926.87        23.61 o                         
   0   5   3          9.53         12.80         3.66 o                         
   1   5   3          9.67         17.73         3.15 o                         
   2   5   3       1265.52       1354.06        50.69 o                         
   3   5   3          3.09          9.88         5.22 o                         
   4   5   3         21.11         31.20         3.18 o                         
   5   5   3        833.48        919.10        18.54 o                         
   6   5   3        148.53        155.44         3.07 o                         
   7   5   3         56.14         47.42         2.76 o                         
   8   5   3        552.69        574.49         9.25 o                         
   9   5   3          0.01         -1.58         2.29 o                         
  10   5   3         49.04         43.17         2.84 o                         
  11   5   3        187.64        200.21         6.27 o                         
  12   5   3         50.35         63.39         3.28 o                         
  13   5   3         26.97         35.26         3.55 o                         
 -10   6   3        186.63        219.16         9.51 o                         
  -9   6   3         82.01         78.90         6.23 o                         
  -8   6   3        233.02        247.00        13.40 o                         
  -7   6   3         70.92         73.39         4.16 o                         
  -6   6   3        326.98        317.60         9.64 o                         
  -5   6   3         16.23         15.94         1.68 o                         
  -4   6   3        719.76        672.79        10.69 o                         
  -3   6   3        419.09        460.77         7.91 o                         
  -2   6   3        420.94        459.81         7.45 o                         
  -1   6   3        243.64        234.37         4.70 o                         
   0   6   3        315.11        307.60         7.44 o                         
   1   6   3         61.93         61.83         2.05 o                         
   2   6   3        426.21        467.82        10.26 o                         
   3   6   3        780.99        819.29        21.45 o                         
   4   6   3         22.03         23.16         1.34 o                         
   5   6   3          6.82          7.82         1.15 o                         
   6   6   3         93.65         92.90         2.63 o                         
   7   6   3        705.79        716.50        13.02 o                         
   8   6   3         43.14         42.36         2.06 o                         
   9   6   3        726.75        717.91        16.57 o                         
  10   6   3         89.70        103.55         3.40 o                         
  11   6   3        304.78        287.36         6.83 o                         
  12   6   3         67.75         75.30         3.49 o                         
  13   6   3        271.45        225.96        17.53 o                         
  -9   7   3        142.50        119.47        10.21 o                         
  -8   7   3         29.04         18.90         3.93 o                         
  -7   7   3        263.57        269.86         9.11 o                         
  -6   7   3         91.60         87.96         4.98 o                         
  -5   7   3        187.01        192.90         5.07 o                         
  -4   7   3          2.07          2.68         2.40 o                         
  -3   7   3         12.60         11.02         1.64 o                         
  -2   7   3          7.77         17.60         1.98 o                         
  -1   7   3        483.60        511.90         8.25 o                         
   0   7   3       1572.74       1637.60        25.87 o                         
   1   7   3        471.36        521.67         9.70 o                         
   2   7   3        275.31        240.57         4.86 o                         
   3   7   3        233.55        280.62         5.10 o                         
   4   7   3       1571.80       1641.65        28.80 o                         
   5   7   3          4.27          6.31         1.40 o                         
   6   7   3        270.73        281.25         5.66 o                         
   7   7   3         76.90         87.91         2.57 o                         
   8   7   3       1801.60       1770.98        37.64 o                         
   9   7   3       1863.00       1751.73        32.80 o                         
  10   7   3       1833.01       1809.11        39.01 o                         
  11   7   3         49.75         53.88         2.82 o                         
  12   7   3         45.97         41.42         4.66 o                         
  -8   8   3         61.99         58.81         4.13 o                         
  -7   8   3        111.92        104.41         4.41 o                         
  -6   8   3        164.72        168.04         6.23 o                         
  -5   8   3        103.12         85.22         3.01 o                         
  -4   8   3        149.33        137.93         3.79 o                         
  -3   8   3         58.34         52.23         2.25 o                         
  -2   8   3        657.62        663.34        11.38 o                         
  -1   8   3        257.15        281.23         5.98 o                         
   0   8   3         17.19         12.95         1.63 o                         
   1   8   3        990.47       1052.26        19.62 o                         
   2   8   3          1.25          2.67         1.62 o                         
   3   8   3          3.26          8.18         1.92 o                         
   4   8   3         50.09         65.60         2.40 o                         
   5   8   3        359.07        375.23         7.44 o                         
   6   8   3        224.52        231.56         5.40 o                         
   7   8   3        150.15        171.73         4.60 o                         
   8   8   3        484.21        489.05        10.63 o                         
   9   8   3         13.93         13.25         2.19 o                         
  10   8   3         23.82         23.61         3.87 o                         
  11   8   3        282.12        281.97         7.96 o                         
  12   8   3        234.21        223.71         7.70 o                         
  -7   9   3         51.41         39.23         3.16 o                         
  -6   9   3          1.01         -0.76         2.53 o                         
  -5   9   3         47.03         55.57         2.86 o                         
  -4   9   3       1259.83       1247.35        25.20 o                         
  -3   9   3        656.17        634.78        12.20 o                         
  -2   9   3        290.10        276.12         7.88 o                         
  -1   9   3        157.63        153.46         4.30 o                         
   0   9   3        128.56        140.73         4.26 o                         
   1   9   3        163.27        155.15         4.10 o                         
   2   9   3         40.64         44.35         3.01 o                         
   3   9   3         79.53         98.90         4.07 o                         
   4   9   3        471.81        447.59         9.88 o                         
   5   9   3        391.08        381.73         8.61 o                         
   6   9   3        200.68        216.94         6.65 o                         
   7   9   3        874.82        873.60        21.39 o                         
   8   9   3         25.54         16.51         2.34 o                         
   9   9   3         98.19         82.97         3.48 o                         
  10   9   3         10.21          9.20         2.59 o                         
  11   9   3          2.18          2.99         2.53 o                         
  -6  10   3          0.68          0.61         3.34 o                         
  -5  10   3         41.87         43.79         3.02 o                         
  -4  10   3        126.69        121.26         3.95 o                         
  -3  10   3         96.80         86.80         5.56 o                         
  -2  10   3         40.86         40.52         3.89 o                         
  -1  10   3        479.05        515.76        11.30 o                         
   0  10   3         32.63         35.02         3.08 o                         
   1  10   3         78.72         86.49         3.75 o                         
   2  10   3          5.13          5.50         3.24 o                         
   3  10   3        111.50        116.19         4.77 o                         
   4  10   3         46.12         52.83         2.97 o                         
   5  10   3        679.07        624.33        18.98 o                         
   6  10   3       1015.49       1004.67        23.21 o                         
   7  10   3         49.36         51.75         2.95 o                         
   8  10   3         46.51         39.57         2.82 o                         
   9  10   3         21.39         25.67         2.61 o                         
  10  10   3          5.29          8.70         2.86 o                         
  11  10   3         31.08         24.93         4.97 o                         
  -5  11   3          3.28          8.27         4.01 o                         
  -4  11   3        400.51        391.05        13.64 o                         
  -3  11   3          8.17          2.39         2.82 o                         
  -2  11   3        128.74        108.15         4.34 o                         
  -1  11   3        291.75        288.58        10.51 o                         
   0  11   3         35.33         30.80         3.79 o                         
   1  11   3         14.79         10.14         2.88 o                         
   2  11   3         47.63         52.78         2.91 o                         
   3  11   3        184.18        179.30         6.10 o                         
   4  11   3        114.82        107.77         8.43 o                         
   5  11   3        136.97        136.67        11.04 o                         
   6  11   3        259.02        253.47         9.27 o                         
   7  11   3          0.46          2.34         2.63 o                         
   8  11   3        113.57         93.25         4.54 o                         
   9  11   3        128.91        109.67         6.27 o                         
  -3  12   3        118.08        126.85        11.31 o                         
  -2  12   3         58.42         60.26         3.48 o                         
  -1  12   3          7.90         11.20         4.22 o                         
   0  12   3         33.00         38.10         3.18 o                         
   1  12   3         29.00         27.75         3.20 o                         
   2  12   3          0.76          0.91         3.46 o                         
   3  12   3         34.64         35.27         3.74 o                         
   4  12   3         14.90         14.85         3.50 o                         
   5  12   3         22.45         16.77         6.89 o                         
   6  12   3         52.00         49.07         3.45 o                         
   7  12   3         41.55         29.49         3.55 o                         
   8  12   3         74.74         59.51         3.81 o                         
   9  12   3         10.81         10.88         8.16 o                         
  -1  13   3         36.51         23.94         8.43 o                         
   0  13   3         28.83         28.93         5.58 o                         
   1  13   3         88.93         95.81         8.22 o                         
   2  13   3          0.17          5.81         3.70 o                         
   3  13   3         77.28         77.80         4.96 o                         
   4  13   3          7.39          6.66         3.76 o                         
   5  13   3         18.99         18.63         3.91 o                         
   6  13   3         39.84         32.79         4.62 o                         
   7  13   3        104.40         88.14        10.88 o                         
  -5 -12   4          0.56          0.54         5.71 o                         
  -4 -12   4          0.97          4.52         4.17 o                         
  -3 -12   4         33.27         31.57         3.74 o                         
  -2 -12   4         49.23         48.79         4.84 o                         
  -1 -12   4         38.82         34.74         7.24 o                         
   0 -12   4         66.09         58.92         5.57 o                         
  -7 -11   4         15.13          9.76         3.78 o                         
  -6 -11   4        104.73        112.95         4.65 o                         
  -5 -11   4         45.71         39.95         4.37 o                         
  -4 -11   4        101.36         92.94         4.54 o                         
  -3 -11   4         31.69         34.78         3.43 o                         
  -2 -11   4        444.03        432.63        13.94 o                         
  -1 -11   4         49.54         53.87         3.41 o                         
   0 -11   4          8.01          8.58         3.16 o                         
   1 -11   4        101.78         92.92         5.55 o                         
   2 -11   4         32.60         30.42         3.15 o                         
   3 -11   4          0.39          6.21         3.71 o                         
  -9 -10   4        146.73        103.92        11.70 o                         
  -8 -10   4         40.64         47.79         8.37 o                         
  -7 -10   4        421.90        423.38        13.04 o                         
  -6 -10   4         87.65         96.66         4.42 o                         
  -5 -10   4          8.68          3.33         3.04 o                         
  -4 -10   4        298.17        287.65         8.53 o                         
  -3 -10   4        210.34        210.90        12.97 o                         
  -2 -10   4        597.24        577.37        19.49 o                         
  -1 -10   4        280.91        270.41        10.01 o                         
   0 -10   4          1.18         -0.30         2.65 o                         
   1 -10   4          5.52          6.96         2.41 o                         
   2 -10   4          0.39          2.28         2.66 o                         
   3 -10   4         11.05          7.97         2.57 o                         
   4 -10   4         70.39         70.89         4.00 o                         
   5 -10   4         13.60          7.94         2.93 o                         
 -10  -9   4         40.79         34.62        11.91 o                         
  -9  -9   4         70.59         79.63         5.03 o                         
  -8  -9   4         18.29         25.33         3.40 o                         
  -7  -9   4        282.59        322.64         9.37 o                         
  -6  -9   4        889.98        951.32        25.77 o                         
  -5  -9   4         15.14         14.63         2.87 o                         
  -4  -9   4          1.21         -0.05         2.40 o                         
  -3  -9   4        253.58        258.90         6.47 o                         
  -2  -9   4       1064.64       1007.53        17.84 o                         
  -1  -9   4       2079.69       2009.49        36.44 o                         
   0  -9   4          4.68          0.74         2.26 o                         
   1  -9   4        157.58        148.59         4.43 o                         
   2  -9   4        176.86        181.36         5.39 o                         
   3  -9   4         24.95         33.08         3.53 o                         
   4  -9   4         18.46         15.10         2.72 o                         
   5  -9   4         31.58         30.71         2.58 o                         
   6  -9   4         37.52         45.67         3.21 o                         
 -11  -8   4         16.89         13.37         3.87 o                         
 -10  -8   4         57.47         51.84         4.02 o                         
  -9  -8   4        129.13        119.23         7.43 o                         
  -8  -8   4          7.58          4.13         3.03 o                         
  -7  -8   4        272.15        277.89         7.76 o                         
  -6  -8   4        277.27        264.56         6.88 o                         
  -5  -8   4        408.75        425.74        10.36 o                         
  -4  -8   4         40.07         35.19         3.44 o                         
  -3  -8   4        113.47        103.31         3.34 o                         
  -2  -8   4        515.62        512.73         9.53 o                         
  -1  -8   4         79.49         60.07         2.40 o                         
   0  -8   4        779.99        839.11        15.57 o                         
   1  -8   4         40.15         40.20         3.10 o                         
   2  -8   4        101.37         98.84         7.55 o                         
   3  -8   4         29.80         28.90         3.63 o                         
   4  -8   4        538.24        549.12        12.64 o                         
   5  -8   4        292.93        286.62         7.39 o                         
   6  -8   4         17.04          9.09         2.34 o                         
   7  -8   4         24.75         16.45         2.60 o                         
   8  -8   4         32.38         27.37         3.52 o                         
 -11  -7   4         88.38         85.47         5.52 o                         
 -10  -7   4         90.36         80.32         6.29 o                         
  -9  -7   4          2.20          3.06         2.49 o                         
  -8  -7   4        492.78        495.50         9.99 o                         
  -7  -7   4        348.51        347.31         6.92 o                         
  -6  -7   4         82.75         79.70         3.50 o                         
  -5  -7   4       3272.01       3391.60        59.13 o                         
  -4  -7   4        111.39        102.36         2.91 o                         
  -3  -7   4        120.33        123.87         3.60 o                         
  -2  -7   4        402.03        429.17         7.63 o                         
  -1  -7   4         18.73         16.95         2.18 o                         
   0  -7   4         65.79         78.77         4.88 o                         
   1  -7   4          0.37          2.44         2.58 o                         
   2  -7   4        381.75        361.76         6.95 o                         
   3  -7   4        466.22        471.24         8.58 o                         
   4  -7   4        422.58        380.31         8.53 o                         
   5  -7   4         35.04         31.23         5.56 o                         
   6  -7   4         41.91         46.59         5.22 o                         
   7  -7   4          4.66          5.21         3.02 o                         
   8  -7   4         97.96        107.33         7.02 o                         
   9  -7   4          8.49          5.87         3.75 o                         
 -12  -6   4         44.30         33.18         4.45 o                         
 -11  -6   4          3.83         -3.42         4.04 o                         
 -10  -6   4        176.97        183.37         5.19 o                         
  -9  -6   4         51.28         48.14         2.95 o                         
  -8  -6   4          6.21          5.57         2.35 o                         
  -7  -6   4         15.48         18.37         2.92 o                         
  -6  -6   4        103.65        123.36         3.38 o                         
  -5  -6   4          0.04          0.86         1.68 o                         
  -4  -6   4        133.75        144.03         3.70 o                         
  -3  -6   4        188.34        166.94         3.83 o                         
  -2  -6   4        115.59         97.92         3.84 o                         
  -1  -6   4         63.34         51.48         3.04 o                         
   0  -6   4         39.96         47.23         2.42 o                         
   1  -6   4         14.14         15.08         2.15 o                         
   2  -6   4         27.34         24.57         1.90 o                         
   3  -6   4        989.97       1011.92        15.02 o                         
   4  -6   4        568.98        620.32        11.41 o                         
   5  -6   4         69.58         64.80         3.92 o                         
   6  -6   4        173.81        176.10         5.31 o                         
   7  -6   4         64.08         72.54         3.10 o                         
   8  -6   4         31.61         43.08         3.04 o                         
   9  -6   4         78.61         86.05         4.12 o                         
  10  -6   4         37.14         35.37         4.35 o                         
 -12  -5   4         45.40         43.69         3.57 o                         
 -11  -5   4          7.43          8.09         3.01 o                         
 -10  -5   4         38.07         34.59         3.45 o                         
  -9  -5   4          0.01          5.41         2.34 o                         
  -8  -5   4       2596.02       2571.16        62.00 o                         
  -7  -5   4         16.49         20.74         1.84 o                         
  -6  -5   4        205.71        200.54         4.43 o                         
  -5  -5   4        106.43        102.61         3.27 o                         
  -4  -5   4        614.51        697.73        11.50 o                         
  -3  -5   4       1029.46       1153.13        19.10 o                         
  -2  -5   4        124.66        149.10         4.63 o                         
  -1  -5   4       4352.05       4686.85        92.90 o                         
   0  -5   4        790.61        838.86        13.83 o                         
   1  -5   4        146.29        152.29         3.14 o                         
   2  -5   4         70.74         87.82         2.55 o                         
   3  -5   4       1045.27       1071.38        15.54 o                         
   4  -5   4          6.45          6.12         2.48 o                         
   5  -5   4          0.39          0.89         1.53 o                         
   6  -5   4          2.96          0.01         2.44 o                         
   7  -5   4         34.83         33.23        10.64 o                         
   8  -5   4        290.95        313.65        12.56 o                         
   9  -5   4        169.29        200.92         7.72 o                         
  10  -5   4         11.46          7.75         2.51 o                         
 -12  -4   4          1.05          2.50         2.82 o                         
 -11  -4   4        127.26        127.50         9.79 o                         
 -10  -4   4       1021.80        967.29        51.68 o                         
  -9  -4   4       1204.24       1278.10        24.27 o                         
  -8  -4   4       1384.22       1474.76        26.23 o                         
  -7  -4   4        340.96        361.55         6.74 o                         
  -6  -4   4         31.63         29.53         2.16 o                         
  -5  -4   4         87.86        123.48         4.17 o                         
  -4  -4   4       3860.84       4094.00        64.81 o                         
  -3  -4   4        642.46        675.95        13.27 o                         
  -2  -4   4         95.57         93.97         3.46 o                         
  -1  -4   4        478.19        519.35        15.95 o                         
   0  -4   4         14.46         14.10         2.95 o                         
   1  -4   4        198.30        205.49         4.77 o                         
   2  -4   4       4229.59       4580.08        84.49 o                         
   3  -4   4       1018.33       1074.42        19.83 o                         
   4  -4   4        188.42        211.59         4.00 o                         
   5  -4   4          0.14         -0.44         2.11 o                         
   6  -4   4         16.45         16.73         1.54 o                         
   7  -4   4        639.68        648.71        11.92 o                         
   8  -4   4         61.21         53.16         6.86 o                         
   9  -4   4        332.72        330.14         8.06 o                         
  10  -4   4        368.92        354.15         9.18 o                         
  11  -4   4        109.27        100.20         7.93 o                         
 -12  -3   4          0.53          0.72         2.76 o                         
 -11  -3   4        170.63        198.24         9.71 o                         
 -10  -3   4        349.04        375.16         8.93 o                         
  -9  -3   4       1523.67       1583.48        31.84 o                         
  -8  -3   4        111.58        144.59         3.54 o                         
  -7  -3   4         93.78        121.14         3.51 o                         
  -6  -3   4        293.04        318.29         6.07 o                         
  -5  -3   4        789.39        858.98        15.42 o                         
  -4  -3   4        677.48        767.75        15.60 o                         
  -3  -3   4        178.19        196.42         7.15 o                         
  -2  -3   4         66.65         72.92         3.92 o                         
  -1  -3   4       1069.05       1051.95        28.87 o                         
   0  -3   4         21.11         38.78         7.27 o                         
   1  -3   4        157.09        200.93         9.00 o                         
   2  -3   4        255.99        289.10        11.60 o                         
   3  -3   4       5551.66       5622.05        92.38 o                         
   4  -3   4       4087.75       4368.02        68.74 o                         
   5  -3   4         20.88         32.01         1.49 o                         
   6  -3   4        659.66        688.57        12.17 o                         
   7  -3   4        567.94        571.50        10.02 o                         
   8  -3   4         16.22         24.39         2.21 o                         
   9  -3   4        979.62        940.32        18.48 o                         
  10  -3   4         75.69         75.31         2.91 o                         
  11  -3   4         31.85         33.76         3.90 o                         
 -12  -2   4         10.21          6.13         3.03 o                         
 -11  -2   4        791.97        806.48        19.54 o                         
 -10  -2   4        129.79        114.54         5.25 o                         
  -9  -2   4         39.44         37.03         2.72 o                         
  -8  -2   4         85.59         94.33         3.28 o                         
  -7  -2   4       1345.86       1417.53        24.99 o                         
  -6  -2   4        145.89        148.98         4.47 o                         
  -5  -2   4       1784.92       1902.66        42.95 o                         
  -4  -2   4       1874.39       1796.29        48.65 o                         
  -3  -2   4        206.87        193.33        13.64 o                         
  -2  -2   4        126.90        126.65         4.87 o                         
  -1  -2   4        193.73        165.37         5.81 o                         
   0  -2   4      10369.53       9254.34       241.08 o                         
   1  -2   4        110.34        123.31         4.77 o                         
   2  -2   4       1092.51       1113.07        29.85 o                         
   3  -2   4        440.73        420.97        12.53 o                         
   4  -2   4         30.87         34.95         2.31 o                         
   5  -2   4        971.58       1014.92        17.30 o                         
   6  -2   4        217.74        260.68         4.64 o                         
   7  -2   4         45.50         42.48         1.79 o                         
   8  -2   4         70.03         74.65         5.00 o                         
   9  -2   4         20.40         13.31         1.77 o                         
  10  -2   4          0.31          5.97         4.46 o                         
  11  -2   4         14.93         16.82         2.20 o                         
  12  -2   4         46.64         50.83         3.68 o                         
 -12  -1   4        160.45        157.43         6.40 o                         
 -11  -1   4          0.01         -1.54         2.79 o                         
 -10  -1   4        186.05        159.21         5.74 o                         
  -9  -1   4        891.26        899.15        20.01 o                         
  -8  -1   4        186.34        209.65         4.49 o                         
  -7  -1   4          0.05          0.53         1.48 o                         
  -6  -1   4         48.16         69.31         1.93 o                         
  -5  -1   4        133.67        119.67         2.87 o                         
  -4  -1   4         97.08        113.01         6.03 o                         
  -3  -1   4       8228.53       7778.96       202.48 o                         
  -2  -1   4        173.93        173.93         8.99 o                         
  -1  -1   4       2793.47       2493.46        65.35 o                         
   0  -1   4        261.02        251.96         7.67 o                         
   1  -1   4      18224.14      15769.23       579.84 o                         
   2  -1   4       2009.00       1771.91        46.68 o                         
   3  -1   4         88.65         89.78         6.20 o                         
   4  -1   4        176.12        155.66         8.22 o                         
   5  -1   4       3111.83       3146.94        62.07 o                         
   6  -1   4         32.59         39.88         1.60 o                         
   7  -1   4        223.10        222.62         3.98 o                         
   8  -1   4          0.40          1.69         1.31 o                         
   9  -1   4          1.58          1.54         1.87 o                         
  10  -1   4         21.02         15.09         1.84 o                         
  11  -1   4         71.98         73.76         2.83 o                         
  12  -1   4         69.33         61.29         5.20 o                         
 -12   0   4          0.48          0.76         2.79 o                         
 -11   0   4        266.53        280.64         9.92 o                         
 -10   0   4         13.33          7.97         2.34 o                         
  -9   0   4         82.26         92.08         4.14 o                         
  -8   0   4         68.19         77.46         2.46 o                         
  -7   0   4          0.09          3.38         1.27 o                         
  -6   0   4       1817.97       1836.19        30.51 o                         
  -5   0   4         47.94         73.57         2.42 o                         
  -4   0   4        282.78        249.93         9.05 o                         
  -3   0   4       1912.81       1793.68        62.52 o                         
  -2   0   4        301.53        240.88        10.15 o                         
  -1   0   4      24261.64      21213.51      1104.15 o                         
   0   0   4      12618.02      10682.39       320.65 o                         
   1   0   4       9431.21       8168.85       244.94 o                         
   2   0   4       5730.69       5088.17       132.17 o                         
   3   0   4       2234.17       2176.80        80.41 o                         
   4   0   4        856.11        954.96        29.61 o                         
   5   0   4        521.02        524.84        11.07 o                         
   6   0   4        177.66        152.76         3.06 o                         
   7   0   4         20.08         17.12         1.37 o                         
   8   0   4         22.45         19.31         1.33 o                         
   9   0   4        337.57        301.71         5.93 o                         
  10   0   4        184.59        171.99         4.62 o                         
  11   0   4         17.40         20.90         2.39 o                         
  12   0   4         46.19         47.27         3.88 o                         
  13   0   4          5.87         11.15         5.71 o                         
 -12   1   4        100.74         98.61         5.54 o                         
 -11   1   4         30.77         19.09         2.93 o                         
 -10   1   4        207.04        210.23         6.22 o                         
  -9   1   4        149.15        152.41         4.26 o                         
  -8   1   4        392.74        426.63         8.76 o                         
  -7   1   4         22.78         23.57         1.60 o                         
  -6   1   4         18.08         22.20         1.47 o                         
  -5   1   4       1125.28       1168.16        22.43 o                         
  -4   1   4        254.15        283.51        14.18 o                         
  -3   1   4        389.44        389.98        16.63 o                         
  -2   1   4      18122.41      14750.18       680.88 o                         
  -1   1   4       8114.53       7151.76       185.36 o                         
   0   1   4        308.24        244.20         7.84 o                         
   1   1   4       1488.38       1316.51        34.45 o                         
   2   1   4       1337.14       1223.69        36.70 o                         
   3   1   4        434.93        392.94        10.67 o                         
   4   1   4          0.48         -1.74         3.85 o                         
   5   1   4       1504.96       1559.31        47.74 o                         
   6   1   4         74.58         71.62         2.06 o                         
   7   1   4        427.37        401.18         5.85 o                         
   8   1   4          2.56          0.06         1.14 o                         
   9   1   4        261.08        227.93         4.54 o                         
  10   1   4       1836.50       1762.80        28.08 o                         
  11   1   4          0.00          0.27         2.16 o                         
  12   1   4         13.87         12.38         2.47 o                         
  13   1   4         26.27         20.62         4.90 o                         
 -12   2   4         92.80         86.19        12.11 o                         
 -11   2   4         53.96         43.49         3.40 o                         
 -10   2   4        231.16        200.85         6.62 o                         
  -9   2   4         17.18         17.96         3.20 o                         
  -8   2   4       1413.86       1467.18        29.60 o                         
  -7   2   4        204.13        195.47         4.67 o                         
  -6   2   4        139.29        131.82         3.95 o                         
  -5   2   4       1038.60       1072.93        19.50 o                         
  -4   2   4        297.69        318.62         8.07 o                         
  -3   2   4        239.58        236.74        13.77 o                         
  -2   2   4       1414.36       1335.72        35.94 o                         
   0   2   4       5364.30       5031.45       130.88 o                         
   1   2   4       1560.61       1400.48        29.93 o                         
   2   2   4       6323.36       5662.64       169.88 o                         
   3   2   4        680.37        644.72        23.95 o                         
   4   2   4          2.10         -0.69         1.70 o                         
   5   2   4       1083.19       1074.33        37.10 o                         
   6   2   4         31.48         26.10         1.41 o                         
   7   2   4        464.99        461.20         6.63 o                         
   8   2   4        403.11        411.91         6.61 o                         
   9   2   4        400.70        387.60         6.53 o                         
  10   2   4        283.68        269.57         5.01 o                         
  11   2   4        961.76        980.80        21.61 o                         
  12   2   4        173.04        160.86         4.64 o                         
  13   2   4          5.38          2.98         3.19 o                         
 -11   3   4         30.30         30.34         3.54 o                         
 -10   3   4        110.00         94.62         3.76 o                         
  -9   3   4          6.14          8.15         2.92 o                         
  -8   3   4        511.51        495.11        11.95 o                         
  -7   3   4        488.02        467.95         9.20 o                         
  -6   3   4        282.96        306.58         5.41 o                         
  -5   3   4         54.19         59.98         1.79 o                         
  -4   3   4        829.72        786.81        12.99 o                         
  -3   3   4        546.77        609.59        17.97 o                         
  -2   3   4       1257.52       1287.32        39.42 o                         
  -1   3   4       5654.14       5246.16       157.89 o                         
   0   3   4        902.62        814.52        25.03 o                         
   1   3   4      19296.64      17419.06       639.86 o                         
   2   3   4       3721.99       3329.80        86.57 o                         
   3   3   4       3092.06       2877.31        86.48 o                         
   4   3   4       1249.65       1248.14        37.80 o                         
   5   3   4        576.60        564.93         9.86 o                         
   6   3   4        226.61        250.83         4.49 o                         
   7   3   4        728.07        729.35        11.30 o                         
   8   3   4         18.88         21.63         1.67 o                         
   9   3   4         45.08         34.78         2.07 o                         
  10   3   4        342.24        304.80         5.89 o                         
  11   3   4        178.00        217.02         5.23 o                         
  12   3   4         50.33         39.72         2.55 o                         
  13   3   4         53.07         50.41         7.60 o                         
 -11   4   4         63.55         72.03         8.22 o                         
 -10   4   4         28.06         36.92         2.84 o                         
  -9   4   4         38.77         30.86         5.09 o                         
  -8   4   4        100.05         97.81        16.54 o                         
  -7   4   4        194.43        180.63         7.79 o                         
  -6   4   4         15.73         17.84         2.33 o                         
  -5   4   4         50.51         66.49         2.12 o                         
  -4   4   4        377.60        323.57         5.65 o                         
  -3   4   4         85.36        102.11         2.65 o                         
  -2   4   4          0.38          2.31         3.60 o                         
  -1   4   4       1473.55       1472.47        44.92 o                         
   0   4   4       1014.29        956.83        29.53 o                         
   1   4   4         23.91         19.87         2.75 o                         
   2   4   4        792.48        711.10        22.04 o                         
   3   4   4        231.81        204.22        10.15 o                         
   4   4   4         71.60         84.12         5.18 o                         
   5   4   4       2433.33       2396.78        41.79 o                         
   6   4   4        121.81        145.97         3.03 o                         
   7   4   4        944.92        993.56        14.70 o                         
   8   4   4        168.82        163.39         3.26 o                         
   9   4   4          0.40          0.62         1.41 o                         
  11   4   4         86.94        100.63         4.52 o                         
  12   4   4         31.66         33.76         2.70 o                         
  13   4   4         33.06         28.78         4.89 o                         
 -10   5   4          0.01          3.41         2.61 o                         
  -9   5   4         81.17         84.07         5.22 o                         
  -8   5   4        124.30        105.03        12.02 o                         
  -7   5   4        221.68        218.05         7.82 o                         
  -6   5   4        134.96        122.34         4.20 o                         
  -5   5   4          6.77         11.81         2.73 o                         
  -4   5   4        183.99        212.75         4.35 o                         
  -3   5   4          0.03         -0.48         1.39 o                         
  -2   5   4       6907.87       7009.20       128.91 o                         
  -1   5   4        741.92        781.59        18.14 o                         
   0   5   4        801.67        801.27        25.13 o                         
   1   5   4         19.36         28.61         3.74 o                         
   2   5   4         62.72         80.07         5.97 o                         
   3   5   4       8291.24       8753.39       263.68 o                         
   4   5   4        678.18        743.33        14.42 o                         
   5   5   4        410.49        436.47         7.72 o                         
   6   5   4         38.70         46.02         1.63 o                         
   7   5   4        143.06        160.39         3.15 o                         
   8   5   4        331.59        328.35         6.49 o                         
   9   5   4          0.17          1.75         2.78 o                         
  10   5   4         90.74         80.87         2.93 o                         
  11   5   4         94.96         94.67         4.58 o                         
  12   5   4          0.31         -0.90         2.48 o                         
  13   5   4         16.07         12.48         2.80 o                         
 -10   6   4        228.68        238.02        15.51 o                         
  -9   6   4         20.92         21.76         4.28 o                         
  -8   6   4        487.62        504.27        14.07 o                         
  -7   6   4        742.17        725.99        15.00 o                         
  -6   6   4        347.54        338.19         8.17 o                         
  -5   6   4        697.36        690.11        11.89 o                         
  -4   6   4        367.32        419.04         9.09 o                         
  -3   6   4        251.76        244.09         4.49 o                         
  -2   6   4        127.43        122.14         2.68 o                         
  -1   6   4        707.16        743.66        15.24 o                         
   0   6   4         38.34         38.08         1.92 o                         
   1   6   4          9.80         10.44         2.20 o                         
   2   6   4       2880.44       3149.75        67.53 o                         
   3   6   4       1151.46       1224.75        23.58 o                         
   4   6   4        587.87        641.08        10.26 o                         
   5   6   4        194.18        234.47         4.02 o                         
   6   6   4        112.48        104.27         2.59 o                         
   7   6   4        569.64        556.74        10.24 o                         
   8   6   4        155.54        158.45         5.29 o                         
   9   6   4       2058.46       2053.14        40.88 o                         
  10   6   4        392.70        413.26         9.09 o                         
  11   6   4         20.51         19.87         2.18 o                         
  12   6   4         60.05         63.82         3.82 o                         
  13   6   4         29.89         23.83         3.35 o                         
  -9   7   4          2.14          5.38         2.81 o                         
  -8   7   4         75.77         74.43         5.23 o                         
  -7   7   4         99.88         97.91         4.45 o                         
  -6   7   4        417.47        407.75         9.12 o                         
  -5   7   4       1100.88       1065.32        19.01 o                         
  -4   7   4        294.29        305.97         5.98 o                         
  -3   7   4         61.00         68.31         2.89 o                         
  -2   7   4         60.38         53.27         1.88 o                         
  -1   7   4         16.59         15.69         1.37 o                         
   0   7   4       2292.38       2429.58        38.30 o                         
   1   7   4       1895.33       1940.77        36.16 o                         
   2   7   4         12.01          8.54         2.74 o                         
   3   7   4        492.66        522.68         9.74 o                         
   4   7   4        606.88        624.00         9.87 o                         
   5   7   4         28.96         34.38         1.52 o                         
   6   7   4         31.41         29.65         2.04 o                         
   7   7   4         21.10         24.13         1.98 o                         
   8   7   4        803.67        837.67        20.18 o                         
   9   7   4         30.05         24.25         1.97 o                         
  10   7   4         28.22         31.37         2.68 o                         
  11   7   4          4.11          2.61         2.25 o                         
  12   7   4        155.04        137.31         6.73 o                         
  13   7   4        115.94         68.28        11.43 o                         
  -8   8   4          8.85         10.97         3.06 o                         
  -7   8   4          1.23          5.64         2.85 o                         
  -6   8   4        606.67        591.33        20.98 o                         
  -5   8   4        337.54        328.57         7.20 o                         
  -4   8   4          0.35          1.11         1.92 o                         
  -3   8   4        187.25        201.13         5.05 o                         
  -2   8   4        101.58        111.70         3.02 o                         
  -1   8   4        206.92        205.92         4.56 o                         
   0   8   4        628.36        653.46        13.15 o                         
   1   8   4         88.02         94.67         3.18 o                         
   2   8   4         29.77         23.99         2.57 o                         
   3   8   4        250.07        298.11         6.99 o                         
   4   8   4          2.63          2.09         1.64 o                         
   5   8   4        334.51        351.55         7.73 o                         
   6   8   4         14.25         14.11         2.38 o                         
   7   8   4        119.41        145.43         3.82 o                         
   8   8   4          0.20          2.58         1.88 o                         
   9   8   4       1615.22       1548.87        33.52 o                         
  10   8   4        138.50        143.17         6.34 o                         
  11   8   4         35.87         33.58         4.60 o                         
  12   8   4          0.23         -1.03         3.50 o                         
  -7   9   4         19.70         23.01         3.68 o                         
  -6   9   4         35.03         41.39         3.05 o                         
  -5   9   4         56.55         61.06         3.06 o                         
  -4   9   4         39.02         34.59         2.41 o                         
  -3   9   4        679.75        667.13        12.73 o                         
  -2   9   4         35.94         45.26         2.69 o                         
  -1   9   4        455.40        462.08         9.26 o                         
   0   9   4         61.67         67.21         2.62 o                         
   1   9   4        121.08        115.81         3.61 o                         
   2   9   4        151.75        151.99         4.18 o                         
   3   9   4        366.01        374.07         7.82 o                         
   4   9   4        854.43        873.48        17.86 o                         
   5   9   4       1433.25       1433.07        27.71 o                         
   6   9   4        327.86        327.05        12.59 o                         
   7   9   4         16.78         12.23         1.99 o                         
   8   9   4         45.32         34.60         2.88 o                         
   9   9   4          0.08         -0.71         2.81 o                         
  10   9   4          1.50          5.62         2.51 o                         
  11   9   4        140.66        151.52         7.59 o                         
  12   9   4         57.45         43.66         4.04 o                         
  -6  10   4        339.20        282.82        21.22 o                         
  -5  10   4        120.29        104.24         7.04 o                         
  -4  10   4         37.72         29.60         2.74 o                         
  -3  10   4         24.40         21.72         4.27 o                         
  -2  10   4        131.24        127.24         4.55 o                         
  -1  10   4        282.45        261.81         6.67 o                         
   0  10   4       1042.17       1026.82        18.03 o                         
   1  10   4         23.00         21.83         2.29 o                         
   2  10   4         67.62         66.67         4.76 o                         
   3  10   4        285.40        279.81         6.77 o                         
   4  10   4       1561.31       1631.67        38.49 o                         
   5  10   4        152.75        150.68         4.37 o                         
   6  10   4       1190.41       1158.32        25.38 o                         
   7  10   4         71.11         71.41         3.17 o                         
   8  10   4         29.92         31.12         3.25 o                         
   9  10   4         32.59         41.85         2.82 o                         
  10  10   4          1.40          2.99         3.52 o                         
  11  10   4          1.92         -0.85         3.32 o                         
  -5  11   4         16.33         13.44         4.46 o                         
  -4  11   4        268.26        257.26         8.41 o                         
  -3  11   4        104.72        108.62         4.47 o                         
  -2  11   4         17.96         15.52         2.90 o                         
  -1  11   4        399.29        376.87        15.76 o                         
   0  11   4         57.19         66.45         4.73 o                         
   1  11   4         65.13         84.25         3.43 o                         
   2  11   4        432.50        434.75         9.63 o                         
   3  11   4        292.32        285.79         8.25 o                         
   4  11   4        787.18        795.85        20.86 o                         
   6  11   4        120.41        131.62         8.86 o                         
   7  11   4        118.13        108.13         5.39 o                         
   8  11   4          3.02          5.13         2.63 o                         
   9  11   4        138.67        144.80        10.08 o                         
  10  11   4         15.76         30.08        11.52 o                         
  -3  12   4         46.94         30.96         3.48 o                         
  -2  12   4         74.78         83.50         5.06 o                         
  -1  12   4         18.18         20.62         3.23 o                         
   0  12   4        142.68        131.64         4.95 o                         
   1  12   4         21.96         19.23         3.00 o                         
   2  12   4        168.97        155.91         5.64 o                         
   3  12   4         42.36         43.67         3.42 o                         
   4  12   4         19.93         22.65         3.34 o                         
   5  12   4        106.79        104.31         7.74 o                         
   6  12   4          7.58          8.43         3.44 o                         
   7  12   4         26.66         20.84         3.07 o                         
   8  12   4          1.01          1.11         3.01 o                         
   9  12   4        137.95          9.25        27.75 o                         
  -1  13   4         95.17         89.60         7.80 o                         
   0  13   4          0.04          0.18         4.41 o                         
   1  13   4        195.76        140.25        20.10 o                         
   2  13   4         13.66         10.87         3.73 o                         
   3  13   4        102.98        107.87         5.85 o                         
   4  13   4         66.98         70.79         6.87 o                         
   5  13   4          0.56         -0.22         3.63 o                         
   6  13   4         12.39         19.50         3.86 o                         
   7  13   4         44.70         38.88         5.73 o                         
  -3 -12   5          4.38         10.07         7.89 o                         
  -2 -12   5         18.39         12.30        11.29 o                         
  -1 -12   5        220.75        216.82        23.80 o                         
  -7 -11   5         35.09         26.26         4.48 o                         
  -6 -11   5         53.15         49.37         4.21 o                         
  -5 -11   5          1.61          5.77         4.47 o                         
  -4 -11   5         86.41         92.46         4.33 o                         
  -3 -11   5         64.70         55.53         3.76 o                         
  -2 -11   5          3.64          5.85         4.04 o                         
  -1 -11   5        332.92        309.38        10.52 o                         
   0 -11   5         39.61         25.60         3.42 o                         
   1 -11   5        392.15        384.58        14.02 o                         
   2 -11   5         11.63         14.28         3.67 o                         
   3 -11   5         99.01         91.41         8.71 o                         
  -8 -10   5         51.03         59.55         5.03 o                         
  -7 -10   5         17.04         22.72         3.87 o                         
  -6 -10   5         16.84         25.75         4.56 o                         
  -5 -10   5        139.04        151.88         5.66 o                         
  -4 -10   5         18.81         22.74         3.25 o                         
  -3 -10   5         28.25         28.75         3.35 o                         
  -2 -10   5         39.09         37.72         3.21 o                         
  -1 -10   5         24.59         35.37         2.77 o                         
   0 -10   5          3.67          2.25         2.47 o                         
   1 -10   5          0.33          0.94         2.45 o                         
   2 -10   5        130.10        122.61         4.58 o                         
   3 -10   5        284.00        300.71        10.81 o                         
   4 -10   5         82.28         78.98         3.33 o                         
 -10  -9   5         13.23          4.08         8.16 o                         
  -9  -9   5         28.31         26.16         9.89 o                         
  -8  -9   5         10.92         15.23         3.45 o                         
  -7  -9   5         63.43         47.46         3.58 o                         
  -6  -9   5        110.27         89.61         3.83 o                         
  -5  -9   5        177.05        169.11         5.92 o                         
  -4  -9   5        543.44        522.88        12.26 o                         
  -3  -9   5          0.65         -2.39         2.39 o                         
  -2  -9   5        176.13        162.36         4.34 o                         
  -1  -9   5          3.33          4.21         2.29 o                         
   0  -9   5          9.53         12.61         2.72 o                         
   1  -9   5         26.14         15.08         2.40 o                         
   2  -9   5        335.68        335.59        12.23 o                         
   3  -9   5         21.23         22.97         3.06 o                         
   4  -9   5        646.39        632.17        15.89 o                         
   5  -9   5         51.46         45.67         5.30 o                         
   6  -9   5         15.63         17.36         2.82 o                         
 -10  -8   5         53.43         53.41        12.76 o                         
  -9  -8   5          7.95          5.37         3.32 o                         
  -8  -8   5        428.88        434.98        10.75 o                         
  -7  -8   5        280.42        269.99         8.19 o                         
  -6  -8   5        931.48       1020.42        22.52 o                         
  -5  -8   5        237.14        245.92         6.67 o                         
  -4  -8   5         38.08         51.30         2.90 o                         
  -3  -8   5        762.24        799.17        16.28 o                         
  -2  -8   5        342.54        336.15         7.76 o                         
  -1  -8   5         17.90         18.26         2.04 o                         
   0  -8   5         53.60         51.48         9.89 o                         
   1  -8   5         47.88         39.21         2.89 o                         
   2  -8   5        326.58        340.94         9.34 o                         
   3  -8   5        119.54        119.35         6.54 o                         
   4  -8   5         55.83         38.11         5.68 o                         
   5  -8   5         12.20         15.25         2.43 o                         
   6  -8   5        118.70        139.47         4.73 o                         
   7  -8   5          0.29          2.19         2.87 o                         
 -11  -7   5          0.48          2.24         3.53 o                         
 -10  -7   5         50.71         49.58         5.62 o                         
  -9  -7   5        365.07        368.94        10.06 o                         
  -8  -7   5       1216.15       1275.87        30.90 o                         
  -7  -7   5        262.21        288.14         7.38 o                         
  -6  -7   5        705.48        731.15        15.51 o                         
  -5  -7   5         35.51         45.03         2.49 o                         
  -4  -7   5         36.09         39.00         2.30 o                         
  -3  -7   5         95.73         94.60         3.03 o                         
  -2  -7   5         67.04         70.63         2.81 o                         
  -1  -7   5        132.70        137.83         5.18 o                         
   0  -7   5        165.66        162.22         4.08 o                         
   1  -7   5        141.44        171.15         5.08 o                         
   2  -7   5        213.33        196.57         5.27 o                         
   3  -7   5         13.58         13.82         2.88 o                         
   4  -7   5        638.31        636.59        13.25 o                         
   5  -7   5          8.84         15.54         5.15 o                         
   6  -7   5        693.28        691.57        17.50 o                         
   7  -7   5         34.79         37.16         2.75 o                         
   8  -7   5         64.62         66.61         3.67 o                         
 -11  -6   5        138.78        151.19         6.12 o                         
 -10  -6   5         76.39         70.00         3.69 o                         
  -9  -6   5        269.21        288.67        12.80 o                         
  -8  -6   5        528.84        534.51        11.53 o                         
  -7  -6   5        148.27        166.34         4.65 o                         
  -6  -6   5        149.33        156.10         4.09 o                         
  -5  -6   5        380.44        402.76         7.93 o                         
  -4  -6   5        105.79         94.75         2.88 o                         
  -3  -6   5         34.57         36.41         2.26 o                         
  -2  -6   5        538.57        543.80         9.72 o                         
  -1  -6   5         83.54        116.74         5.12 o                         
   0  -6   5       1026.49       1114.30        17.65 o                         
   1  -6   5        352.63        374.30         6.39 o                         
   2  -6   5         21.97         25.49         2.51 o                         
   3  -6   5          1.66          2.07         1.83 o                         
   4  -6   5        719.77        741.73        12.86 o                         
   5  -6   5         16.37         16.80         1.98 o                         
   6  -6   5         14.37         13.53         3.13 o                         
   7  -6   5          9.68          7.66         4.23 o                         
   8  -6   5         29.24         27.50         3.27 o                         
   9  -6   5         19.56         18.52         2.69 o                         
 -12  -5   5          4.91         11.47         5.50 o                         
 -11  -5   5          1.48          1.11         3.42 o                         
 -10  -5   5         12.09          4.18         3.07 o                         
  -9  -5   5         38.06         33.53         2.84 o                         
  -8  -5   5       1025.44       1093.19        19.78 o                         
  -7  -5   5         63.46         67.48         2.58 o                         
  -6  -5   5        556.10        567.45        11.62 o                         
  -5  -5   5          9.44         22.57         1.63 o                         
  -4  -5   5         50.75         60.10         1.95 o                         
  -3  -5   5         41.84         45.85         2.11 o                         
  -2  -5   5         67.24         73.10         2.11 o                         
  -1  -5   5        337.75        327.67         6.05 o                         
   0  -5   5         13.32         19.02         1.40 o                         
   1  -5   5        290.52        337.70         5.88 o                         
   2  -5   5        774.04        775.61        11.95 o                         
   3  -5   5        529.71        535.68         8.73 o                         
   4  -5   5        255.16        247.12         6.24 o                         
   5  -5   5         18.98         17.65         3.43 o                         
   6  -5   5         66.95         66.24         2.86 o                         
   7  -5   5        158.96        160.96         4.37 o                         
   8  -5   5         36.47         38.82         2.62 o                         
   9  -5   5         47.37         40.92         3.04 o                         
  10  -5   5         21.67         24.52         3.73 o                         
 -12  -4   5         33.85         24.05         3.37 o                         
 -11  -4   5         45.62         37.69         6.38 o                         
 -10  -4   5        161.16        145.08         6.09 o                         
  -9  -4   5       2422.60       2545.26        50.48 o                         
  -8  -4   5        106.82         90.44         3.72 o                         
  -7  -4   5        242.03        271.32         6.80 o                         
  -6  -4   5        138.40        164.56         4.26 o                         
  -5  -4   5        251.48        259.20         4.86 o                         
  -4  -4   5         29.08         22.92         4.52 o                         
  -3  -4   5        661.53        666.88        11.96 o                         
  -2  -4   5        668.25        701.34        14.08 o                         
  -1  -4   5        100.24         98.68         4.03 o                         
   0  -4   5        148.07        186.61         4.97 o                         
   1  -4   5        455.61        494.30         9.39 o                         
   2  -4   5       1078.66       1139.83        20.40 o                         
   3  -4   5        228.82        207.39         4.20 o                         
   4  -4   5          3.97          4.05         1.22 o                         
   5  -4   5          0.13          0.61         1.39 o                         
   6  -4   5         42.85         37.80         1.75 o                         
   7  -4   5          1.30          0.95         2.78 o                         
   8  -4   5       2519.68       2414.55        49.18 o                         
   9  -4   5        803.34        820.82        18.10 o                         
  10  -4   5         94.88        106.43         3.92 o                         
  11  -4   5         40.24         40.45         8.05 o                         
 -12  -3   5         80.10         91.60         4.37 o                         
 -11  -3   5         35.09         40.15         6.21 o                         
 -10  -3   5         45.06         67.38         3.63 o                         
  -9  -3   5        634.32        568.22        12.14 o                         
  -8  -3   5         10.81         10.37         1.89 o                         
  -7  -3   5         22.42         29.50         1.79 o                         
  -6  -3   5        438.69        472.38         9.72 o                         
  -5  -3   5        230.02        240.47         4.30 o                         
  -4  -3   5        207.84        188.38         4.07 o                         
  -3  -3   5       3739.63       3784.39        75.14 o                         
  -2  -3   5        182.02        188.35         7.20 o                         
  -1  -3   5         41.23         44.98         4.47 o                         
   0  -3   5       3891.53       3873.33       101.61 o                         
   1  -3   5        342.02        300.91         9.92 o                         
   2  -3   5        941.64       1013.93        20.69 o                         
   3  -3   5          7.38         16.03         1.37 o                         
   4  -3   5         92.66         84.36         2.13 o                         
   5  -3   5        176.79        203.28         3.91 o                         
   6  -3   5         48.96         44.26         1.63 o                         
   7  -3   5       1075.81       1140.38        18.81 o                         
   8  -3   5       2769.22       2825.41        47.45 o                         
   9  -3   5        200.90        205.38         4.94 o                         
  10  -3   5        133.27        157.03         6.09 o                         
  11  -3   5         40.14         34.37         2.41 o                         
 -12  -2   5         52.21         44.42         3.44 o                         
 -11  -2   5        123.16        121.81         4.98 o                         
 -10  -2   5         22.01         11.48         2.66 o                         
  -9  -2   5        526.08        516.10        10.68 o                         
  -8  -2   5         53.78         52.92         2.22 o                         
  -7  -2   5        455.64        480.66        10.32 o                         
  -6  -2   5        185.75        216.24         4.02 o                         
  -5  -2   5        984.14        916.50        14.05 o                         
  -4  -2   5        101.82         76.49         2.71 o                         
  -3  -2   5        397.77        365.31        14.08 o                         
  -2  -2   5         17.81         14.68         2.87 o                         
  -1  -2   5       3297.82       3169.08        83.46 o                         
   0  -2   5         36.45         37.28         3.14 o                         
   1  -2   5        445.92        420.18        12.35 o                         
   2  -2   5        301.92        366.74        11.15 o                         
   3  -2   5        119.22        153.74         6.14 o                         
   4  -2   5        710.56        759.07        11.75 o                         
   5  -2   5        298.59        297.33         5.12 o                         
   6  -2   5         54.95         68.27         2.10 o                         
   7  -2   5        216.52        218.51         4.48 o                         
   8  -2   5        362.30        354.47         7.12 o                         
   9  -2   5       3619.82       3621.69        84.57 o                         
  10  -2   5          1.76          3.10         2.34 o                         
  11  -2   5          8.99         10.11         2.17 o                         
  12  -2   5          5.64          8.43         8.16 o                         
 -12  -1   5         23.82         23.72         2.99 o                         
 -11  -1   5        274.46        301.81        10.65 o                         
 -10  -1   5          5.94          7.62         2.66 o                         
  -9  -1   5         32.91         40.36         2.61 o                         
  -8  -1   5        209.40        194.78         4.33 o                         
  -7  -1   5        398.60        376.89         6.55 o                         
  -6  -1   5        505.10        546.86         8.62 o                         
  -5  -1   5         36.79         40.40         5.04 o                         
  -4  -1   5        424.73        370.37        11.88 o                         
  -3  -1   5        227.07        230.32         8.03 o                         
  -2  -1   5        418.48        389.36        13.85 o                         
  -1  -1   5       5036.26       4595.40       120.12 o                         
   0  -1   5        129.42        123.25         4.54 o                         
   1  -1   5       3627.77       3212.79        83.98 o                         
   2  -1   5        289.43        244.60         8.36 o                         
   3  -1   5        847.23        818.99        22.20 o                         
   4  -1   5        276.46        340.22         9.37 o                         
   5  -1   5       5014.28       5389.81        84.65 o                         
   6  -1   5        381.23        392.16         5.98 o                         
   7  -1   5         45.54         51.85         1.89 o                         
   8  -1   5        345.56        328.56         5.63 o                         
   9  -1   5        643.91        660.01        13.05 o                         
  10  -1   5        243.35        254.24         5.69 o                         
  11  -1   5          7.88          5.57         2.34 o                         
  12  -1   5        122.34        130.11         6.10 o                         
 -12   0   5        103.95        109.61         4.97 o                         
 -11   0   5        135.86        163.07         6.77 o                         
 -10   0   5          9.36          7.22         2.61 o                         
  -9   0   5         34.50         36.50         2.92 o                         
  -8   0   5        173.71        174.77         5.77 o                         
  -7   0   5        589.40        604.30         9.94 o                         
  -6   0   5        426.79        402.74         6.70 o                         
  -5   0   5         31.24         40.95         2.94 o                         
  -4   0   5       1101.25       1131.36        31.80 o                         
  -3   0   5        358.68        368.47        11.42 o                         
  -2   0   5       4604.57       4011.95       125.80 o                         
  -1   0   5      11138.03       9531.85       247.98 o                         
   0   0   5      26620.37      23480.02      1221.67 o                         
   1   0   5       1803.45       1478.23        44.66 o                         
   2   0   5          4.36          9.78         2.44 o                         
   3   0   5         17.89         15.48         2.54 o                         
   4   0   5        247.50        291.42        12.74 o                         
   5   0   5        287.29        304.24         5.63 o                         
   6   0   5        271.91        281.17         4.64 o                         
   7   0   5       1119.20       1131.90        15.17 o                         
   8   0   5        179.94        172.10         3.44 o                         
   9   0   5        104.76        102.95         4.91 o                         
  10   0   5        116.29        116.30         3.00 o                         
  11   0   5         30.13         34.84         2.14 o                         
  12   0   5          3.70          5.92         2.91 o                         
 -12   1   5          1.14          1.55         3.26 o                         
 -11   1   5         26.49         27.35         3.89 o                         
 -10   1   5          7.21          9.21         2.80 o                         
  -9   1   5        714.06        728.44        15.25 o                         
  -8   1   5        922.64        953.89        19.58 o                         
  -7   1   5        331.56        287.63         6.02 o                         
  -6   1   5        453.94        443.37         7.64 o                         
  -5   1   5        116.89        108.83         2.74 o                         
  -4   1   5         45.02         66.92         4.10 o                         
  -3   1   5          2.10          6.22         2.96 o                         
  -2   1   5        153.05        111.77         6.87 o                         
  -1   1   5       9006.71       8101.86       216.33 o                         
   0   1   5       1665.42       1465.32        38.58 o                         
   1   1   5      29630.85      26827.88       985.80 o                         
   2   1   5        145.79        134.88         4.04 o                         
   3   1   5       1071.49        920.62        42.74 o                         
   4   1   5          2.94         11.19         2.21 o                         
   5   1   5       1474.61       1599.55        27.97 o                         
   6   1   5        563.33        650.83        10.18 o                         
   7   1   5         44.62         51.57         1.55 o                         
   8   1   5        544.87        550.99         8.50 o                         
   9   1   5       1189.56       1229.85        18.97 o                         
  10   1   5        346.77        349.33         6.33 o                         
  11   1   5          0.02          3.52         2.18 o                         
  12   1   5        100.39         96.17         3.20 o                         
  13   1   5          1.19         -0.50         3.12 o                         
 -12   2   5          2.97          9.89         8.30 o                         
 -11   2   5         52.24         47.90         3.93 o                         
 -10   2   5         79.42         75.86         3.42 o                         
  -9   2   5        243.17        263.44         9.04 o                         
  -8   2   5         49.49         51.19         3.23 o                         
  -7   2   5       1192.60       1214.96        21.33 o                         
  -6   2   5        138.30        157.47         3.95 o                         
  -5   2   5        532.09        579.61         9.93 o                         
  -4   2   5         56.74         61.34         1.87 o                         
  -3   2   5          0.93          5.25         3.27 o                         
  -2   2   5        451.86        430.86        12.92 o                         
  -1   2   5       8388.11       7505.08       290.52 o                         
   1   2   5      21796.30      20019.85      1040.76 o                         
   2   2   5       1125.44       1058.14        39.15 o                         
   3   2   5          0.07         -3.26         3.26 o                         
   4   2   5        597.16        589.28        22.30 o                         
   5   2   5       1483.80       1512.58        30.02 o                         
   6   2   5        851.55        868.83        13.97 o                         
   7   2   5        337.47        342.03         5.73 o                         
   8   2   5         63.15         84.29         1.98 o                         
   9   2   5         57.93         55.99         1.93 o                         
  10   2   5        111.15        119.36         2.90 o                         
  11   2   5         24.44         27.03         3.00 o                         
  12   2   5         41.65         38.23         2.44 o                         
  13   2   5          1.03         -2.81         2.81 o                         
 -11   3   5         36.99         37.17         2.96 o                         
 -10   3   5         14.97         11.90         2.50 o                         
  -9   3   5        169.21        155.00         5.09 o                         
  -8   3   5        714.10        777.92        19.33 o                         
  -7   3   5         14.03         11.08         4.98 o                         
  -6   3   5        223.24        215.06         4.42 o                         
  -5   3   5         27.01         23.21         1.44 o                         
  -4   3   5        101.63        118.78         2.88 o                         
  -3   3   5         22.17         27.80         4.08 o                         
  -2   3   5        668.91        657.43        19.18 o                         
  -1   3   5        145.21        136.02         5.34 o                         
   0   3   5          0.03          2.62         2.12 o                         
   1   3   5       4473.84       4315.58       100.65 o                         
   2   3   5      12279.69      11215.92       260.31 o                         
   3   3   5         32.70         37.79         2.82 o                         
   4   3   5       1591.43       1633.09        49.37 o                         
   5   3   5        159.62        142.58         2.87 o                         
   6   3   5        341.64        408.23         6.86 o                         
   7   3   5        932.05       1086.14        14.91 o                         
   8   3   5          2.14          1.54         1.32 o                         
   9   3   5          4.80          5.82         1.34 o                         
  10   3   5        735.00        650.32        11.97 o                         
  11   3   5       1229.56       1159.06        31.89 o                         
  12   3   5         26.96         37.29         2.54 o                         
  13   3   5          0.11         -0.21         2.78 o                         
 -11   4   5         99.63        108.26         6.83 o                         
 -10   4   5          0.22          2.40         2.45 o                         
  -9   4   5         95.87        102.32         5.10 o                         
  -8   4   5        909.27        872.95        20.88 o                         
  -7   4   5        541.43        567.14        11.62 o                         
  -6   4   5         37.58         44.77         2.36 o                         
  -5   4   5         50.21         70.98         5.58 o                         
  -4   4   5        195.68        191.46         3.49 o                         
  -3   4   5       1835.20       1786.47        28.63 o                         
  -2   4   5          1.57         11.14         3.57 o                         
  -1   4   5       2336.14       2350.12        71.31 o                         
   0   4   5        183.32        191.08         7.53 o                         
   1   4   5       2053.80       1976.93        59.95 o                         
   2   4   5       4765.21       4725.78       123.39 o                         
   3   4   5        610.62        595.38        14.69 o                         
   4   4   5        658.04        629.81        19.77 o                         
   5   4   5        472.54        499.80        10.39 o                         
   6   4   5       1527.27       1643.25        26.09 o                         
   7   4   5        139.37        164.64         3.34 o                         
   8   4   5         27.71         33.65         1.54 o                         
   9   4   5        202.08        203.27         4.04 o                         
  10   4   5       1162.98       1196.09        20.18 o                         
  11   4   5        288.61        293.04        14.56 o                         
  12   4   5         30.00         24.27         2.49 o                         
  13   4   5         12.34         18.79         2.97 o                         
 -10   5   5         47.64         51.57         3.08 o                         
  -9   5   5          5.54          3.99         2.84 o                         
  -8   5   5         18.58         18.05         4.07 o                         
  -7   5   5          9.18         14.15         8.62 o                         
  -6   5   5         67.98         78.14         4.07 o                         
  -5   5   5          0.67         -1.52         2.26 o                         
  -4   5   5        377.27        389.40         6.29 o                         
  -3   5   5        379.43        412.78         6.42 o                         
  -2   5   5         34.51         50.20         5.40 o                         
  -1   5   5        124.26        112.94         3.26 o                         
   0   5   5       6583.76       6734.06       202.60 o                         
   1   5   5        427.43        479.52        19.13 o                         
   2   5   5       1024.75       1007.31        31.26 o                         
   3   5   5        325.68        372.20         9.86 o                         
   4   5   5        471.80        542.38        10.50 o                         
   5   5   5         70.68         81.79         2.06 o                         
   6   5   5        312.65        298.54         5.31 o                         
   7   5   5        455.38        485.55         7.67 o                         
   8   5   5         22.17         20.80         1.40 o                         
   9   5   5        825.12        803.02        17.86 o                         
  10   5   5         64.39         69.68         3.26 o                         
  11   5   5        122.75        111.82        10.88 o                         
  12   5   5          0.88          3.27         2.14 o                         
  13   5   5         87.33         87.01         8.32 o                         
 -10   6   5          0.12          2.08         3.62 o                         
  -9   6   5          3.89          2.46         2.60 o                         
  -8   6   5        197.47        208.18         7.49 o                         
  -7   6   5        199.44        219.53         6.65 o                         
  -6   6   5         27.05         30.64         5.36 o                         
  -5   6   5        285.03        292.83         6.01 o                         
  -4   6   5         65.40         70.87         2.46 o                         
  -3   6   5         22.60         30.53         1.74 o                         
  -2   6   5        359.68        349.83         7.55 o                         
  -1   6   5        104.22        118.68         2.75 o                         
   0   6   5        873.21        861.74        17.39 o                         
   1   6   5       1839.96       1808.20        33.40 o                         
   2   6   5        496.59        536.16         9.84 o                         
   3   6   5        245.87        231.73         5.53 o                         
   4   6   5        584.67        656.41        11.01 o                         
   5   6   5         85.38        105.73         2.30 o                         
   6   6   5        666.47        723.67        11.78 o                         
   7   6   5         56.48         63.00         1.93 o                         
   8   6   5         41.70         39.87         1.85 o                         
   9   6   5       2791.48       2691.00        50.09 o                         
  10   6   5        284.06        297.61         6.98 o                         
  11   6   5        406.02        370.94         9.00 o                         
  12   6   5          2.33          4.96         2.30 o                         
  13   6   5         68.28         67.17         5.44 o                         
  -9   7   5          6.79         11.92         4.05 o                         
  -8   7   5        137.11        128.11         5.49 o                         
  -7   7   5        261.96        260.57         7.01 o                         
  -6   7   5          1.90          1.81         2.08 o                         
  -5   7   5         13.65         13.02         1.98 o                         
  -4   7   5         17.74         24.09         2.34 o                         
  -3   7   5        171.52        172.90         3.71 o                         
  -2   7   5          4.21          3.54         1.45 o                         
  -1   7   5         15.24         12.51         1.43 o                         
   0   7   5        870.79        897.80        14.56 o                         
   1   7   5         70.45         81.83         3.44 o                         
   2   7   5       2652.78       2609.88        45.34 o                         
   3   7   5        632.64        670.59        11.47 o                         
   4   7   5        139.53        134.51         2.93 o                         
   5   7   5         86.51         95.84         2.39 o                         
   6   7   5          4.27          7.08         1.34 o                         
   7   7   5         53.68         45.66         1.94 o                         
   8   7   5       2061.97       2051.63        44.28 o                         
   9   7   5       1255.90       1210.05        22.94 o                         
  10   7   5        190.74        210.67         5.55 o                         
  11   7   5         78.04         87.37         3.30 o                         
  12   7   5         25.89         42.85         5.09 o                         
  13   7   5          5.03          3.54         3.81 o                         
  -8   8   5         54.38         69.97        11.56 o                         
  -7   8   5        145.55        134.65         5.69 o                         
  -6   8   5         46.70         42.10         2.76 o                         
  -5   8   5        676.31        666.35        13.89 o                         
  -4   8   5        124.97        137.48         4.18 o                         
  -3   8   5         20.87         17.21         2.40 o                         
  -2   8   5          2.29         -0.13         1.66 o                         
  -1   8   5          2.33          4.85         2.69 o                         
   0   8   5        294.85        280.79         6.05 o                         
   1   8   5          3.33          2.98         1.79 o                         
   2   8   5         59.96         74.35         2.90 o                         
   3   8   5        418.12        396.43         7.30 o                         
   4   8   5          5.07          8.63         2.18 o                         
   5   8   5        172.76        179.20         4.01 o                         
   6   8   5         17.43         21.27         2.36 o                         
   7   8   5        416.76        380.00         7.63 o                         
   8   8   5         13.29         15.11         2.06 o                         
   9   8   5       1673.71       1616.51        30.37 o                         
  10   8   5        221.14        247.50         9.27 o                         
  11   8   5          7.23          6.47         2.50 o                         
  12   8   5          0.00         -2.32         2.32 o                         
  -7   9   5         50.69         42.53         9.18 o                         
  -6   9   5        256.96        218.96         6.61 o                         
  -5   9   5        126.11        122.22         5.78 o                         
  -4   9   5          9.99         10.04         2.23 o                         
  -3   9   5         48.75         41.02         2.45 o                         
  -2   9   5        225.88        225.91         5.91 o                         
  -1   9   5        198.30        193.62         4.69 o                         
   0   9   5         51.27         63.11         3.16 o                         
   1   9   5        455.83        447.63        10.05 o                         
   2   9   5          0.90          0.84         1.78 o                         
   3   9   5        150.09        151.84         4.14 o                         
   4   9   5        242.50        237.42         5.96 o                         
   5   9   5        342.66        376.27         8.67 o                         
   6   9   5       1565.84       1531.98        29.73 o                         
   7   9   5        701.23        666.80        12.58 o                         
   8   9   5        595.65        564.12        12.11 o                         
   9   9   5          3.11          2.99         2.91 o                         
  10   9   5         71.79         82.29         3.75 o                         
  11   9   5          3.95          2.21         2.32 o                         
  12   9   5          0.00         -0.01         3.53 o                         
  -6  10   5          5.73          1.36         9.25 o                         
  -5  10   5        220.74        215.75        12.46 o                         
  -4  10   5         15.25         18.58         2.67 o                         
  -3  10   5         19.96         14.23         4.35 o                         
  -2  10   5         19.03         20.82         2.71 o                         
  -1  10   5        203.09        188.26         5.33 o                         
   0  10   5        519.33        477.58         9.20 o                         
   1  10   5          0.09          0.77         2.00 o                         
   2  10   5        836.32        787.63        26.50 o                         
   3  10   5         90.37         86.20         3.40 o                         
   4  10   5        143.34        131.28         4.32 o                         
   5  10   5         31.39         29.00         2.49 o                         
   6  10   5         35.36         25.63         3.66 o                         
   7  10   5         41.60         28.92         2.43 o                         
   8  10   5         31.81         30.74         2.60 o                         
   9  10   5        134.36        136.91         5.63 o                         
  10  10   5         73.93         84.44         7.57 o                         
  11  10   5         27.49         21.02         4.77 o                         
  -5  11   5          9.57          3.81         8.98 o                         
  -4  11   5         91.87         95.99         5.22 o                         
  -3  11   5         19.62         20.96         3.23 o                         
  -2  11   5        105.83        105.34         4.10 o                         
  -1  11   5          1.27          0.43         2.69 o                         
   0  11   5        384.91        393.91         9.84 o                         
   1  11   5         42.17         45.78         2.80 o                         
   2  11   5        157.74        164.14         5.02 o                         
   3  11   5         89.06         86.31         4.79 o                         
   4  11   5          2.40         12.51         8.71 o                         
   5  11   5       1277.52       1240.78        33.60 o                         
   6  11   5        404.08        375.52        13.21 o                         
   7  11   5        109.58         97.83         5.19 o                         
   8  11   5        107.93        111.74         5.23 o                         
   9  11   5         57.75         57.12         4.44 o                         
  10  11   5         11.82          9.92         3.40 o                         
  -3  12   5         14.81         16.31         5.59 o                         
  -2  12   5          0.60          2.98         2.85 o                         
  -1  12   5          5.14          1.71         3.16 o                         
   0  12   5        191.34        215.22        10.29 o                         
   1  12   5         22.02         21.92         3.70 o                         
   2  12   5          0.01          1.64         3.15 o                         
   3  12   5          1.47         -0.11         2.76 o                         
   4  12   5         84.74         80.52         3.97 o                         
   5  12   5         40.24         43.96         3.47 o                         
   6  12   5          9.14          8.94         3.01 o                         
   7  12   5         48.66         45.48         4.90 o                         
   8  12   5          0.01          1.52         3.07 o                         
   9  12   5         39.84         46.53         5.03 o                         
  -1  13   5         20.47         23.12         6.26 o                         
   0  13   5         66.88         59.36         6.33 o                         
   1  13   5         83.84         86.40         9.39 o                         
   2  13   5         96.55        100.52        10.60 o                         
   3  13   5        146.78        170.10        11.46 o                         
   4  13   5         34.62         31.56         4.10 o                         
   5  13   5          1.54          1.07         3.36 o                         
   6  13   5         18.58         12.24         3.86 o                         
   7  13   5          6.08         -2.56         5.49 o                         
  -6 -11   6         59.72         69.30        17.96 o                         
  -5 -11   6         58.92         64.84         5.07 o                         
  -4 -11   6          7.93          3.37         3.24 o                         
  -3 -11   6          0.16         -0.10         3.26 o                         
  -2 -11   6         87.83         72.94         4.21 o                         
  -1 -11   6         34.49         30.46         3.80 o                         
   0 -11   6          4.11          4.68         4.24 o                         
   1 -11   6          0.12          1.79         4.64 o                         
   2 -11   6         17.41         18.50         5.99 o                         
  -7 -10   6         74.44         72.34         4.46 o                         
  -6 -10   6         17.82         19.18         3.89 o                         
  -5 -10   6        186.76        195.16        10.98 o                         
  -4 -10   6          0.03          1.84         4.66 o                         
  -3 -10   6         58.03         64.18         4.74 o                         
  -2 -10   6         24.57         33.95         3.11 o                         
  -1 -10   6         33.33         38.51         3.01 o                         
   0 -10   6         99.41        105.43         4.70 o                         
   1 -10   6         59.32         66.62         3.51 o                         
   2 -10   6         94.25        105.99         4.63 o                         
   3 -10   6         16.05         17.13         2.66 o                         
   4 -10   6         74.20         76.43         4.36 o                         
  -9  -9   6          5.25          6.94         3.93 o                         
  -8  -9   6          5.28          0.62         3.42 o                         
  -7  -9   6         51.00         54.48         3.82 o                         
  -6  -9   6          0.37          0.54         2.67 o                         
  -5  -9   6         57.94         57.53         3.41 o                         
  -4  -9   6        226.65        243.10         7.20 o                         
  -3  -9   6         15.79         17.79         2.52 o                         
  -2  -9   6         85.88        101.31         3.60 o                         
  -1  -9   6        532.24        511.49        11.09 o                         
   0  -9   6        880.33        869.45        17.96 o                         
   1  -9   6          1.42         -1.25         3.23 o                         
   2  -9   6        106.63        127.01         4.75 o                         
   3  -9   6         20.67         25.54         2.84 o                         
   4  -9   6        217.80        239.88         7.67 o                         
   5  -9   6          0.04         -1.87         2.33 o                         
   6  -9   6          4.94          4.50         2.98 o                         
 -10  -8   6         11.59          9.95         3.89 o                         
  -9  -8   6        173.44        199.30         9.51 o                         
  -8  -8   6         25.12         28.34         3.11 o                         
  -7  -8   6         40.34         42.01         3.05 o                         
  -6  -8   6        347.18        337.08         8.57 o                         
  -5  -8   6          5.16          7.05         2.58 o                         
  -4  -8   6       1324.17       1261.63        25.48 o                         
  -3  -8   6         82.19         91.78         3.28 o                         
  -2  -8   6        164.92        155.55         4.19 o                         
  -1  -8   6       3402.51       3354.76        58.91 o                         
   0  -8   6         20.76         19.42         7.64 o                         
   1  -8   6         47.61         43.48         2.67 o                         
   2  -8   6         67.39         75.99         7.32 o                         
   3  -8   6          6.34          4.85         5.50 o                         
   4  -8   6        207.29        187.25         7.04 o                         
   5  -8   6        142.28        132.44         4.38 o                         
   6  -8   6        199.36        222.39        11.09 o                         
   7  -8   6          3.24          3.19         3.26 o                         
 -11  -7   6        109.43        101.48         7.35 o                         
 -10  -7   6         62.51         61.36         5.24 o                         
  -9  -7   6        124.69        123.88         7.85 o                         
  -8  -7   6         59.64         69.99         3.73 o                         
  -7  -7   6        203.21        205.58         5.78 o                         
  -6  -7   6        950.77        921.21        19.01 o                         
  -5  -7   6         67.31         58.08         2.89 o                         
  -4  -7   6         11.73         17.68         2.39 o                         
  -3  -7   6         21.12         25.55         2.23 o                         
  -2  -7   6        692.87        716.95        12.76 o                         
  -1  -7   6        301.42        308.47         7.60 o                         
   0  -7   6          1.45         -0.12         2.39 o                         
   1  -7   6         50.14         50.54         3.11 o                         
   2  -7   6        232.70        217.59         5.61 o                         
   3  -7   6        275.74        276.01         6.31 o                         
   4  -7   6        129.32        137.09         9.37 o                         
   5  -7   6          3.85          0.95         5.21 o                         
   6  -7   6        412.21        400.49        10.21 o                         
   7  -7   6         31.07         30.01         3.15 o                         
   8  -7   6          2.84          7.99         2.59 o                         
 -11  -6   6          5.65          9.83         3.24 o                         
 -10  -6   6          1.72          1.57         3.27 o                         
  -9  -6   6         12.27          9.89         2.82 o                         
  -8  -6   6        352.97        371.18         9.27 o                         
  -7  -6   6       3108.62       3332.49        65.87 o                         
  -6  -6   6       2091.04       2114.08        45.78 o                         
  -5  -6   6        373.85        379.30         7.99 o                         
  -4  -6   6        291.64        295.55         6.30 o                         
  -3  -6   6         30.30         31.17         2.09 o                         
  -2  -6   6         32.24         39.39         3.35 o                         
  -1  -6   6          5.61         10.72         1.80 o                         
   0  -6   6         76.82         99.16         3.34 o                         
   1  -6   6         76.82         85.26         2.44 o                         
   2  -6   6         84.85         83.70         3.36 o                         
   3  -6   6        185.42        199.22         4.26 o                         
   4  -6   6       1189.54       1221.16        21.49 o                         
   5  -6   6         37.67         32.48         2.13 o                         
   6  -6   6         18.39         18.24         2.16 o                         
   7  -6   6         12.33         12.24         2.14 o                         
   8  -6   6          0.08         -1.68         2.66 o                         
   9  -6   6          2.44          3.76         2.72 o                         
 -12  -5   6         24.12         20.13         5.17 o                         
 -11  -5   6         25.66         22.02         3.18 o                         
 -10  -5   6        433.29        453.15        15.01 o                         
  -9  -5   6          0.00          1.43         2.75 o                         
  -8  -5   6        288.15        281.37         7.22 o                         
  -7  -5   6          3.05          6.64         2.63 o                         
  -6  -5   6        240.80        233.89         4.62 o                         
  -5  -5   6        228.06        247.31         5.14 o                         
  -4  -5   6        399.33        421.44         7.44 o                         
  -3  -5   6         59.71         72.18         2.20 o                         
  -2  -5   6        269.59        288.69         5.34 o                         
  -1  -5   6          0.41          2.28         3.59 o                         
   0  -5   6          4.37          3.82         1.41 o                         
   1  -5   6        235.99        225.33         4.16 o                         
   2  -5   6         51.06         40.91         1.89 o                         
   3  -5   6        363.61        380.29         7.43 o                         
   4  -5   6        360.71        362.82         7.09 o                         
   5  -5   6          0.00          0.14         1.62 o                         
   6  -5   6          2.37          0.10         1.72 o                         
   7  -5   6         64.50         52.85         3.90 o                         
   8  -5   6         29.96         21.62         2.32 o                         
   9  -5   6          0.32         -0.20         2.93 o                         
  10  -5   6         36.93         30.75         3.12 o                         
 -12  -4   6        177.24        160.46        22.19 o                         
 -11  -4   6         20.95         23.37         3.31 o                         
 -10  -4   6        149.79        147.93         5.74 o                         
  -9  -4   6        577.92        594.66        13.81 o                         
  -8  -4   6       1674.00       1735.66        34.84 o                         
  -7  -4   6         12.14         18.16         1.88 o                         
  -6  -4   6         91.36         93.05         2.75 o                         
  -5  -4   6        354.35        366.86         6.60 o                         
  -4  -4   6         44.16         56.75         1.87 o                         
  -3  -4   6       1673.11       1707.74        27.49 o                         
  -2  -4   6       1359.08       1423.63        22.02 o                         
  -1  -4   6         15.44         19.12         1.52 o                         
   0  -4   6        847.47        929.91        15.39 o                         
   1  -4   6         19.98         24.39         2.59 o                         
   2  -4   6        243.99        280.58         5.51 o                         
   3  -4   6       1818.34       1904.92        29.10 o                         
   4  -4   6        104.66        117.39         2.85 o                         
   5  -4   6          3.18          5.76         2.49 o                         
   6  -4   6        123.04        114.30         3.10 o                         
   7  -4   6        327.28        319.77         6.35 o                         
   8  -4   6        178.59        170.87         4.69 o                         
   9  -4   6        110.69        122.59         3.46 o                         
  10  -4   6        177.30        165.64         5.09 o                         
  11  -4   6         16.80         14.95         4.52 o                         
 -12  -3   6        100.93         81.11         4.47 o                         
 -11  -3   6         15.21         11.75         3.44 o                         
 -10  -3   6         64.80         72.10         4.07 o                         
  -9  -3   6        270.96        282.93         7.52 o                         
  -8  -3   6       1233.17       1255.22        27.62 o                         
  -7  -3   6         50.20         51.73         2.07 o                         
  -6  -3   6         80.08         89.70         2.77 o                         
  -5  -3   6        810.41        775.25        14.81 o                         
  -4  -3   6        638.48        579.56        12.24 o                         
  -3  -3   6       1235.66       1283.90        20.82 o                         
  -2  -3   6         40.58         37.82         2.61 o                         
  -1  -3   6         84.14        116.89         4.25 o                         
   0  -3   6       1536.24       1642.95        35.93 o                         
   1  -3   6          3.57          4.51         1.45 o                         
   2  -3   6       4059.97       4397.25        81.27 o                         
   3  -3   6       1731.52       1802.45        28.61 o                         
   4  -3   6         16.98         11.06         2.30 o                         
   5  -3   6        113.17        109.49         2.59 o                         
   6  -3   6         26.00         25.72         1.64 o                         
   7  -3   6        185.86        181.55         3.83 o                         
   8  -3   6        545.13        486.06         9.80 o                         
   9  -3   6        108.49        118.96         3.93 o                         
  10  -3   6        212.70        238.26         7.17 o                         
  11  -3   6        186.01        195.89         6.10 o                         
 -12  -2   6        364.60        364.64        30.24 o                         
 -11  -2   6         20.80         11.97         3.30 o                         
 -10  -2   6         60.35         63.60         3.58 o                         
  -9  -2   6        664.90        713.00        17.44 o                         
  -8  -2   6        483.30        561.39        11.35 o                         
  -7  -2   6         23.36         28.50         1.86 o                         
  -6  -2   6          2.81          3.37         1.53 o                         
  -5  -2   6        122.17        119.06         2.73 o                         
  -4  -2   6       3659.32       3607.70        63.07 o                         
  -3  -2   6       1166.50       1165.42        30.09 o                         
  -2  -2   6         79.68         66.49         3.98 o                         
  -1  -2   6        959.92        959.82        26.60 o                         
   0  -2   6          0.67          1.63         2.83 o                         
   1  -2   6        128.69        128.11         7.30 o                         
   2  -2   6       5729.63       5819.87       152.13 o                         
   3  -2   6          2.80          1.59         1.92 o                         
   4  -2   6        920.33        999.41        15.46 o                         
   5  -2   6        246.14        241.65         4.18 o                         
   6  -2   6          4.31          4.04         1.87 o                         
   7  -2   6         20.31         16.52         1.48 o                         
   8  -2   6         62.86         67.49         3.39 o                         
   9  -2   6         86.03         91.98         3.13 o                         
  10  -2   6        204.61        207.08         4.99 o                         
  11  -2   6         15.26         22.29         2.86 o                         
  12  -2   6          5.86          3.26         5.17 o                         
 -12  -1   6         13.21         14.98         3.37 o                         
 -11  -1   6         33.85         38.58         4.82 o                         
 -10  -1   6          0.09         -0.35         2.63 o                         
  -9  -1   6         62.45         73.19         3.09 o                         
  -8  -1   6          8.79         10.12         1.84 o                         
  -7  -1   6          0.00          0.21         1.39 o                         
  -6  -1   6        248.45        292.43         4.76 o                         
  -5  -1   6        975.55       1038.50        17.23 o                         
  -4  -1   6        634.84        683.03        11.16 o                         
  -3  -1   6        255.55        237.06        10.16 o                         
  -2  -1   6        416.38        384.43        15.81 o                         
  -1  -1   6        825.37        767.60        23.54 o                         
   0  -1   6        787.36        806.99        22.21 o                         
   1  -1   6       1949.34       1780.18        47.19 o                         
   2  -1   6       1503.34       1413.86        37.59 o                         
   3  -1   6        248.19        245.53         8.04 o                         
   4  -1   6        911.51        921.16        16.54 o                         
   5  -1   6         44.22         66.27         1.80 o                         
   6  -1   6        515.71        530.60         7.62 o                         
   7  -1   6         33.59         32.04         1.77 o                         
   8  -1   6         24.60         26.79         2.35 o                         
   9  -1   6         23.64         25.25         2.24 o                         
  10  -1   6          4.66          4.90         2.28 o                         
  11  -1   6          0.73          0.82         2.38 o                         
  12  -1   6        103.82        104.45         4.22 o                         
 -12   0   6         38.45         33.89         3.36 o                         
 -11   0   6         12.30          9.95         3.10 o                         
 -10   0   6        115.86        111.14         5.65 o                         
  -9   0   6       1655.66       1608.98        33.07 o                         
  -8   0   6        422.82        473.16        11.33 o                         
  -7   0   6        808.36        819.28        15.07 o                         
  -6   0   6        621.43        676.77        10.35 o                         
  -5   0   6        561.85        627.83         9.83 o                         
  -4   0   6       1466.05       1365.75        22.87 o                         
  -3   0   6        111.89        124.05         5.46 o                         
  -2   0   6       7745.40       6963.04       296.17 o                         
  -1   0   6       1507.17       1337.90        51.19 o                         
   0   0   6        264.99        218.07         6.93 o                         
   1   0   6       1830.08       1548.65        46.86 o                         
   2   0   6       6714.11       5935.18       178.00 o                         
   3   0   6       4579.26       4582.49       138.15 o                         
   4   0   6       3132.82       3377.40       102.13 o                         
   5   0   6        399.54        393.78         7.40 o                         
   6   0   6        542.60        586.72         8.92 o                         
   7   0   6         81.85         89.89         2.03 o                         
   8   0   6        310.95        344.20         6.10 o                         
   9   0   6        275.28        281.40         5.80 o                         
  10   0   6         14.35         14.19         1.97 o                         
  11   0   6          7.16          4.99         1.87 o                         
  12   0   6          3.76          2.23         3.29 o                         
 -12   1   6          1.14          8.16         6.26 o                         
 -11   1   6          2.91          4.29         4.01 o                         
 -10   1   6          6.87          2.76         2.43 o                         
  -9   1   6        506.29        516.35        11.62 o                         
  -8   1   6         10.32         15.62         2.32 o                         
  -7   1   6        159.44        162.45         3.90 o                         
  -6   1   6         48.64         46.49         2.22 o                         
  -5   1   6       2692.74       2644.57        43.83 o                         
  -4   1   6        733.64        693.52        11.60 o                         
  -3   1   6         30.09         34.25         3.80 o                         
  -2   1   6        476.02        478.25        16.58 o                         
  -1   1   6       9275.99       8866.62       230.33 o                         
   0   1   6      23456.47      20729.31      1078.85 o                         
   1   1   6          0.00         -1.73         1.73 o                         
   2   1   6       2387.71       2197.74        65.04 o                         
   3   1   6       2025.52       1905.30        58.37 o                         
   4   1   6       2509.12       2435.34        73.95 o                         
   5   1   6        156.65        148.63         3.10 o                         
   6   1   6        608.10        666.65        10.43 o                         
   7   1   6         19.55         17.84         1.46 o                         
   8   1   6         12.38          6.32         1.27 o                         
   9   1   6        475.01        478.01         9.59 o                         
  10   1   6        268.92        273.71         5.40 o                         
  11   1   6         22.57         21.61         1.93 o                         
  12   1   6         52.41         51.93         2.97 o                         
  13   1   6          0.24         -2.45         4.62 o                         
 -11   2   6        112.83        112.83         6.88 o                         
 -10   2   6        285.88        259.59         7.84 o                         
  -9   2   6        143.57        169.50         5.59 o                         
  -8   2   6        763.63        768.53        17.06 o                         
  -7   2   6          0.82          1.49         1.76 o                         
  -6   2   6         42.32         44.73         2.42 o                         
  -5   2   6          6.70          9.86         1.31 o                         
  -4   2   6          4.26          1.39         1.97 o                         
  -3   2   6       6483.45       6183.43       162.07 o                         
  -2   2   6        315.96        307.77        10.21 o                         
  -1   2   6      14689.39      13334.55       507.30 o                         
   1   2   6      15474.51      13458.62       494.43 o                         
   2   2   6        505.06        462.66        15.70 o                         
   3   2   6        527.97        534.80        29.11 o                         
   4   2   6        959.94        987.71        52.51 o                         
   5   2   6       1101.69       1140.95        18.15 o                         
   6   2   6       1138.62       1196.07        18.31 o                         
   7   2   6        200.53        205.67         3.87 o                         
   8   2   6       1560.81       1486.37        21.03 o                         
   9   2   6        353.34        357.33         6.30 o                         
  10   2   6       2314.00       2256.89        35.76 o                         
  11   2   6         63.77         36.91         2.17 o                         
  12   2   6          0.86          2.07         2.16 o                         
  13   2   6          7.03         10.98         3.26 o                         
 -11   3   6        198.59        172.26        13.29 o                         
 -10   3   6         74.65         73.72         3.36 o                         
  -9   3   6         67.35         58.35         3.08 o                         
  -8   3   6       1152.25       1161.86        23.74 o                         
  -7   3   6        216.20        198.29        10.08 o                         
  -6   3   6          0.41          1.20         1.76 o                         
  -5   3   6       1040.12       1010.41        17.65 o                         
  -4   3   6       1880.32       1962.08        30.10 o                         
  -3   3   6        444.67        414.41         9.78 o                         
  -2   3   6        607.84        603.16        18.09 o                         
  -1   3   6        812.77        801.99        24.87 o                         
   0   3   6       4441.76       4251.06       110.81 o                         
   1   3   6       7164.14       6743.71       175.39 o                         
   2   3   6       4393.82       4058.99        94.38 o                         
   3   3   6        165.29        161.09         4.80 o                         
   4   3   6        467.69        472.63        18.46 o                         
   5   3   6        183.62        166.34         3.20 o                         
   6   3   6         87.70         88.24         2.00 o                         
   7   3   6        443.86        465.50         7.57 o                         
   8   3   6        242.01        257.36         4.55 o                         
   9   3   6         10.96         11.28         1.46 o                         
  10   3   6        740.12        694.17        12.77 o                         
  11   3   6         96.60         68.40         4.02 o                         
  12   3   6        186.30        198.54         5.93 o                         
  13   3   6         27.30         28.81         7.48 o                         
 -11   4   6          4.22         -2.23         4.03 o                         
 -10   4   6        272.13        280.98        11.42 o                         
  -9   4   6         79.69         90.27         3.64 o                         
  -8   4   6         61.58         67.61         3.69 o                         
  -7   4   6        945.83        916.04        21.22 o                         
  -6   4   6        150.35        143.80         3.52 o                         
  -5   4   6         22.97         20.85         3.31 o                         
  -4   4   6         61.44         72.48         2.05 o                         
  -3   4   6       1584.81       1569.31        23.19 o                         
  -2   4   6        302.18        310.70         6.31 o                         
  -1   4   6        309.59        326.26        11.46 o                         
   0   4   6       4375.37       4262.64       144.97 o                         
   1   4   6          1.52         -0.69         3.10 o                         
   2   4   6         72.34         76.66         4.59 o                         
   3   4   6         19.82         24.47         2.15 o                         
   4   4   6        153.67        184.28         3.91 o                         
   5   4   6        996.71       1080.07        17.29 o                         
   6   4   6        853.19        861.49        12.82 o                         
   7   4   6        277.01        298.30         5.45 o                         
   8   4   6        117.17        133.82         3.19 o                         
   9   4   6       1246.52       1223.77        19.67 o                         
  10   4   6        577.10        602.11        11.17 o                         
  11   4   6          1.36          0.18         2.35 o                         
  12   4   6        201.44        176.09         4.88 o                         
  13   4   6         46.67         49.70         8.51 o                         
 -10   5   6        270.16        305.32        12.15 o                         
  -9   5   6       1245.76       1220.92        29.21 o                         
  -8   5   6         60.31         66.51         6.39 o                         
  -7   5   6          7.90          9.61         2.23 o                         
  -6   5   6        211.05        204.90         5.21 o                         
  -5   5   6        338.17        361.45         6.57 o                         
  -4   5   6       1068.69       1174.58        17.86 o                         
  -3   5   6         26.95         29.22         1.35 o                         
  -2   5   6        642.95        698.95        11.97 o                         
  -1   5   6       1376.42       1344.82        24.97 o                         
   0   5   6        361.06        359.43         9.23 o                         
   1   5   6        942.06        930.56        26.86 o                         
   2   5   6        128.92        135.11         8.53 o                         
   3   5   6       3936.40       4051.80        86.36 o                         
   4   5   6        111.41        156.13         3.30 o                         
   5   5   6         55.28         61.77         1.82 o                         
   6   5   6         14.84         22.22         1.39 o                         
   7   5   6       1096.53       1092.30        15.59 o                         
   8   5   6        321.23        318.06         5.53 o                         
   9   5   6        204.52        201.68         4.31 o                         
  10   5   6         12.55         15.26         1.82 o                         
  11   5   6         37.80         33.29         4.01 o                         
  12   5   6         60.96         58.50         2.88 o                         
  13   5   6        360.97        380.75        40.66 o                         
 -10   6   6         23.12         26.35         4.37 o                         
  -9   6   6        221.22        229.14        10.86 o                         
  -8   6   6         50.50         51.33         3.30 o                         
  -7   6   6        233.03        232.07         7.02 o                         
  -6   6   6         19.18         14.78         2.06 o                         
  -5   6   6        113.25        122.49         3.61 o                         
  -4   6   6         51.35         49.10         2.19 o                         
  -3   6   6        651.23        679.22        10.81 o                         
  -2   6   6         78.08         87.47         2.70 o                         
  -1   6   6        200.65        185.11         3.63 o                         
   0   6   6        455.93        399.99         7.65 o                         
   1   6   6       1802.57       1754.14        32.54 o                         
   2   6   6       1068.70       1106.78        18.02 o                         
   3   6   6          7.09          6.03         1.25 o                         
   4   6   6       1864.61       1924.67        28.19 o                         
   5   6   6         21.31         28.66         1.23 o                         
   6   6   6        328.86        315.62         5.36 o                         
   7   6   6        642.00        647.79        10.82 o                         
   8   6   6        373.49        367.69         6.82 o                         
   9   6   6       1003.36        930.57        17.91 o                         
  10   6   6        356.16        353.66         8.58 o                         
  11   6   6          1.61          2.86         2.82 o                         
  12   6   6         15.49         11.70         2.35 o                         
  13   6   6         11.59         20.41         5.50 o                         
  -9   7   6         70.81         84.36        17.28 o                         
  -8   7   6        662.58        658.75        21.04 o                         
  -7   7   6        457.90        450.01        11.87 o                         
  -6   7   6        100.08        109.45         3.66 o                         
  -5   7   6          4.21          2.69         1.97 o                         
  -4   7   6        541.33        517.26         9.87 o                         
  -3   7   6         12.06         13.04         2.22 o                         
  -2   7   6         50.70         50.29         2.66 o                         
  -1   7   6          2.06          2.09         1.75 o                         
   0   7   6          0.00          2.84         1.71 o                         
   1   7   6       2029.31       1942.36        32.15 o                         
   2   7   6        289.81        298.69         5.65 o                         
   3   7   6       2345.01       2364.53        39.19 o                         
   4   7   6       1309.25       1362.10        19.57 o                         
   5   7   6          4.70          2.73         1.07 o                         
   6   7   6        422.50        445.29         7.04 o                         
   7   7   6         66.55         73.67         2.29 o                         
   8   7   6         39.11         49.32         2.66 o                         
   9   7   6        422.73        474.50        10.43 o                         
  10   7   6        262.45        272.20         7.06 o                         
  11   7   6        400.48        396.04         8.82 o                         
  12   7   6          5.09          9.32         2.36 o                         
  13   7   6        132.63        149.06         9.52 o                         
  -8   8   6          9.40          6.46         3.42 o                         
  -7   8   6        187.22        185.38        14.80 o                         
  -6   8   6          3.04          4.82         2.32 o                         
  -5   8   6         16.20         10.76         2.26 o                         
  -4   8   6         16.10         11.67         2.09 o                         
  -3   8   6          5.90          6.84         2.67 o                         
  -2   8   6        179.56        185.13         4.05 o                         
  -1   8   6        243.26        242.74         5.88 o                         
   0   8   6          1.26          5.85         1.71 o                         
   1   8   6        103.96        109.99         3.40 o                         
   2   8   6        328.50        314.01         7.07 o                         
   3   8   6        727.45        781.05        17.91 o                         
   4   8   6         38.08         43.37         2.20 o                         
   5   8   6          1.13          3.18         1.42 o                         
   6   8   6         47.70         47.81         2.62 o                         
   7   8   6        104.05        109.33         4.00 o                         
   8   8   6        533.19        528.57         9.95 o                         
   9   8   6        574.16        590.93        11.83 o                         
  10   8   6          8.29         10.13         3.41 o                         
  11   8   6        241.34        237.88         7.68 o                         
  12   8   6          5.35          0.48         2.36 o                         
  -7   9   6         44.32         47.48         5.48 o                         
  -6   9   6        120.93        111.94         8.91 o                         
  -5   9   6        251.61        266.07         9.06 o                         
  -4   9   6         14.31          9.90         2.25 o                         
  -3   9   6          6.24          4.79         2.24 o                         
  -2   9   6          0.06         -1.76         2.14 o                         
  -1   9   6         57.94         64.80         2.90 o                         
   0   9   6         71.09         75.44         2.69 o                         
   1   9   6       1215.51       1203.59        21.52 o                         
   2   9   6        539.13        525.80        10.60 o                         
   3   9   6        105.16        126.38         3.62 o                         
   4   9   6        355.96        358.26        11.22 o                         
   5   9   6         99.10        106.52         3.50 o                         
   6   9   6         19.67         24.16         2.28 o                         
   7   9   6        252.82        233.07         7.00 o                         
   8   9   6        141.91        150.55         4.47 o                         
   9   9   6         29.70         22.17         3.74 o                         
  10   9   6        315.53        298.35        10.45 o                         
  11   9   6        103.89        101.38         5.18 o                         
  12   9   6          4.06          5.04         3.34 o                         
  -6  10   6         22.44         29.38         9.52 o                         
  -5  10   6         21.96         21.31         3.71 o                         
  -4  10   6          8.19          7.64         2.56 o                         
  -3  10   6        353.75        353.58         9.19 o                         
  -2  10   6        552.87        531.53        16.59 o                         
  -1  10   6       1449.37       1411.56        28.53 o                         
   0  10   6         84.66         82.61         3.00 o                         
   1  10   6        258.99        253.58         6.50 o                         
   2  10   6        435.73        413.71        10.13 o                         
   3  10   6          0.25          3.15         2.25 o                         
   4  10   6        415.75        384.47         9.73 o                         
   5  10   6         44.39         61.18         3.06 o                         
   6  10   6         11.75          5.46         2.19 o                         
   7  10   6        198.53        200.71         5.45 o                         
   8  10   6          5.50          2.93         2.51 o                         
   9  10   6         63.60         65.50         6.01 o                         
  10  10   6          2.02          2.46         3.29 o                         
  11  10   6        179.95        183.30        29.38 o                         
  -5  11   6         18.28         13.60         9.79 o                         
  -4  11   6         22.50         20.33         4.47 o                         
  -3  11   6         19.47         21.26         2.99 o                         
  -2  11   6        121.08        121.96         6.34 o                         
  -1  11   6        487.92        459.38        15.27 o                         
   0  11   6       1066.55       1073.41        29.38 o                         
   1  11   6         77.00         86.34         3.33 o                         
   2  11   6          0.01         -2.17         2.36 o                         
   3  11   6          0.44          0.57         5.13 o                         
   4  11   6        343.93        356.92         9.59 o                         
   5  11   6       1029.93        981.46        26.50 o                         
   6  11   6          6.81          5.28         3.93 o                         
   7  11   6        410.92        408.58        11.61 o                         
   8  11   6          2.97          4.86         3.04 o                         
   9  11   6         41.05         47.90         3.87 o                         
  10  11   6          2.60          4.27         3.43 o                         
  -3  12   6         86.51         87.98         5.55 o                         
  -2  12   6         50.64         49.08         4.48 o                         
  -1  12   6        462.61        479.66        33.06 o                         
   0  12   6        234.42        216.38        11.66 o                         
   1  12   6         21.38         23.15         3.38 o                         
   2  12   6         90.86         89.11         5.84 o                         
   3  12   6         57.77         56.34         3.26 o                         
   4  12   6        514.17        535.33        13.76 o                         
   5  12   6          1.78          1.76         2.91 o                         
   6  12   6          0.07          3.37         2.85 o                         
   7  12   6          3.67          4.67         3.46 o                         
   8  12   6         33.08         18.88         5.86 o                         
   9  12   6          0.03          0.94         5.22 o                         
  -1  13   6        101.05        104.47         9.79 o                         
   0  13   6         48.09         37.76         5.31 o                         
   1  13   6         84.45         91.80        13.33 o                         
   2  13   6        165.63        176.05        11.57 o                         
   3  13   6         20.90         19.59         3.61 o                         
   4  13   6        162.65        147.38         6.03 o                         
   5  13   6          1.26          5.39         3.41 o                         
   6  13   6          0.00          2.43         3.25 o                         
   7  13   6          0.97          0.77         6.68 o                         
  -5 -11   7          2.61          0.93         5.58 o                         
  -4 -11   7        436.38        437.87        18.93 o                         
  -3 -11   7        181.33        186.74         8.46 o                         
  -2 -11   7          0.21          0.08         4.08 o                         
  -1 -11   7          0.04          0.46         4.14 o                         
   0 -11   7        258.64        236.69        41.90 o                         
   1 -11   7         17.25         10.34         5.71 o                         
  -7 -10   7         11.24         15.17         7.21 o                         
  -6 -10   7          0.67          4.48         3.42 o                         
  -5 -10   7          4.28         10.89         3.54 o                         
  -4 -10   7         11.43          5.95         3.68 o                         
  -3 -10   7         41.59         46.70         4.04 o                         
  -2 -10   7        407.25        414.89        12.53 o                         
  -1 -10   7        103.51        103.93         4.65 o                         
   0 -10   7         10.13         10.63         2.96 o                         
   1 -10   7          9.40         12.97         2.98 o                         
   2 -10   7          9.04         13.05         2.79 o                         
   3 -10   7         30.98         26.18         3.80 o                         
  -9  -9   7          0.59          6.80        26.12 o                         
  -8  -9   7         26.02         31.79         6.34 o                         
  -7  -9   7        235.93        228.05        19.52 o                         
  -6  -9   7         52.79         66.16         3.55 o                         
  -5  -9   7        203.01        202.35         6.05 o                         
  -4  -9   7         29.93         36.25         3.10 o                         
  -3  -9   7          2.34         -1.04         2.58 o                         
  -2  -9   7        552.06        544.85        13.09 o                         
  -1  -9   7         81.71         70.46         3.39 o                         
   0  -9   7          0.04         -1.71         2.65 o                         
   1  -9   7          9.10          9.15         2.53 o                         
   2  -9   7        206.40        215.48         8.39 o                         
   3  -9   7          0.04          2.91         2.55 o                         
   4  -9   7        194.50        185.92         6.68 o                         
   5  -9   7        101.08         99.25         4.05 o                         
  -9  -8   7         19.92         18.74         3.59 o                         
  -8  -8   7        121.41        107.39         5.38 o                         
  -7  -8   7        148.65        150.06         5.39 o                         
  -6  -8   7        573.84        553.26        12.98 o                         
  -5  -8   7        200.73        199.08         6.00 o                         
  -4  -8   7       1021.82       1034.38        21.09 o                         
  -3  -8   7        509.02        491.71        10.67 o                         
  -2  -8   7         29.47         26.71         2.31 o                         
  -1  -8   7         98.56         94.21         3.11 o                         
   0  -8   7        292.26        308.77         9.77 o                         
   1  -8   7        182.26        171.27         4.84 o                         
   2  -8   7        175.22        182.48         5.13 o                         
   3  -8   7          5.69         15.96         7.47 o                         
   4  -8   7         42.96         39.87         3.29 o                         
   5  -8   7         27.01         19.15         2.43 o                         
   6  -8   7         61.71         57.29         3.15 o                         
   7  -8   7         48.66         47.88         5.71 o                         
 -10  -7   7        184.77        170.46        22.17 o                         
  -9  -7   7         38.18         43.77         4.04 o                         
  -8  -7   7         12.57         13.83         2.85 o                         
  -7  -7   7        422.95        430.92        17.24 o                         
  -6  -7   7       1425.66       1372.74        30.00 o                         
  -5  -7   7        629.03        643.62        13.03 o                         
  -4  -7   7         28.22         31.83         2.44 o                         
  -3  -7   7        312.62        306.82         7.24 o                         
  -2  -7   7         59.61         68.24         2.67 o                         
  -1  -7   7         29.97         35.15         2.15 o                         
   0  -7   7        311.59        320.66         6.76 o                         
   1  -7   7          0.92          1.20         1.87 o                         
   2  -7   7         66.59         76.02         2.98 o                         
   3  -7   7         41.02         32.71         2.41 o                         
   4  -7   7       1986.13       1923.78        40.13 o                         
   5  -7   7        187.10        162.30        10.82 o                         
   6  -7   7        166.08        166.51         5.26 o                         
   7  -7   7         37.25         33.70         3.39 o                         
   8  -7   7         92.21        115.43        13.74 o                         
 -11  -6   7         20.59         14.69         5.99 o                         
 -10  -6   7         70.53         60.16         3.88 o                         
  -9  -6   7        468.51        453.68        11.11 o                         
  -8  -6   7        158.90        155.55         6.42 o                         
  -7  -6   7        125.80        118.50         3.91 o                         
  -6  -6   7        111.88        142.37         3.94 o                         
  -5  -6   7        413.36        405.13        16.63 o                         
  -4  -6   7        313.96        338.03         7.21 o                         
  -3  -6   7         25.07         25.08         2.31 o                         
  -2  -6   7        381.47        420.96         8.07 o                         
  -1  -6   7        634.02        664.30        11.56 o                         
   0  -6   7       1074.40       1126.71        18.00 o                         
   1  -6   7        540.94        590.82         9.68 o                         
   2  -6   7         41.20         45.26         2.23 o                         
   3  -6   7        969.02        988.51        15.99 o                         
   4  -6   7        239.54        203.05         5.98 o                         
   5  -6   7         10.11         12.98         2.15 o                         
   6  -6   7        363.18        367.70        30.29 o                         
   7  -6   7          2.30          0.35         2.14 o                         
   8  -6   7          0.39         -2.34         2.34 o                         
   9  -6   7         48.64         57.80         5.10 o                         
 -11  -5   7        208.06        224.38         9.03 o                         
 -10  -5   7        278.55        280.09         8.68 o                         
  -9  -5   7        458.80        439.11        10.83 o                         
  -8  -5   7        423.16        424.20        10.26 o                         
  -7  -5   7         34.91         39.60         2.41 o                         
  -6  -5   7          3.68          4.24         1.78 o                         
  -5  -5   7       1010.10       1046.70        17.32 o                         
  -4  -5   7         35.98         37.74         1.88 o                         
  -3  -5   7        316.55        279.38         5.53 o                         
  -2  -5   7          9.43         14.52         1.61 o                         
  -1  -5   7        144.86        142.48         5.96 o                         
   0  -5   7        833.06        912.50        13.96 o                         
   1  -5   7        546.70        544.52         8.84 o                         
   2  -5   7         93.74         83.64         2.58 o                         
   3  -5   7         44.35         57.39         2.79 o                         
   4  -5   7         29.02         25.60         1.70 o                         
   5  -5   7       3693.80       3748.81        74.26 o                         
   6  -5   7          6.86          6.57         1.80 o                         
   7  -5   7          9.34         12.10         2.12 o                         
   8  -5   7         63.01         68.65         3.10 o                         
   9  -5   7          2.38          2.74         2.19 o                         
  10  -5   7          1.50          2.18         3.06 o                         
 -11  -4   7        293.45        287.83        18.91 o                         
 -10  -4   7         77.26         77.87         4.01 o                         
  -9  -4   7        142.99        138.34         5.77 o                         
  -8  -4   7         34.38         40.67         2.60 o                         
  -7  -4   7        168.12        178.77         5.30 o                         
  -6  -4   7        279.31        264.64         7.46 o                         
  -5  -4   7        120.58        113.77         2.91 o                         
  -4  -4   7        824.18        836.87        13.60 o                         
  -3  -4   7        621.89        598.57        10.42 o                         
  -2  -4   7        121.32        114.00         2.63 o                         
  -1  -4   7          2.78          2.78         1.23 o                         
   0  -4   7          0.65          1.24         1.07 o                         
   1  -4   7        148.65        178.44         3.45 o                         
   2  -4   7        270.91        258.55         5.55 o                         
   3  -4   7        305.01        311.86         6.19 o                         
   4  -4   7         15.68         30.29         1.75 o                         
   5  -4   7        276.41        273.31         5.40 o                         
   6  -4   7        194.31        182.71         4.95 o                         
   7  -4   7        343.12        350.55         7.38 o                         
   8  -4   7          0.09         -0.03         3.70 o                         
   9  -4   7          0.05          2.03         1.90 o                         
  10  -4   7         39.68         35.16         2.36 o                         
 -12  -3   7         30.55         31.91         4.70 o                         
 -11  -3   7        193.44        203.84        24.01 o                         
 -10  -3   7        188.07        165.88         5.22 o                         
  -9  -3   7        151.87        162.57         5.18 o                         
  -8  -3   7         93.82         94.61         3.36 o                         
  -7  -3   7         33.27         30.86         2.07 o                         
  -6  -3   7        249.99        262.33         5.72 o                         
  -5  -3   7          1.85         -0.58         3.20 o                         
  -4  -3   7         28.98         22.88         1.66 o                         
  -3  -3   7         64.43         66.57         1.98 o                         
  -2  -3   7        986.62       1081.80        17.75 o                         
  -1  -3   7        446.66        497.70        10.24 o                         
   0  -3   7       1614.72       1661.09        28.04 o                         
   1  -3   7       1077.49       1058.44        19.14 o                         
   2  -3   7          0.45          2.12         2.01 o                         
   3  -3   7         50.82         69.26         1.89 o                         
   4  -3   7        598.95        614.39         9.54 o                         
   5  -3   7         37.60         33.36         1.58 o                         
   6  -3   7        119.54        124.66         3.47 o                         
   7  -3   7         26.04         27.28         2.32 o                         
   8  -3   7        842.40        852.79        15.78 o                         
   9  -3   7         35.20         35.65         2.43 o                         
  10  -3   7         38.34         27.69         2.15 o                         
  11  -3   7          1.67          2.63         2.35 o                         
 -12  -2   7         26.55         18.12         4.07 o                         
 -11  -2   7         93.22        109.48        19.04 o                         
 -10  -2   7         98.02        100.86         3.97 o                         
  -9  -2   7          5.61          1.04         2.46 o                         
  -8  -2   7         11.97         11.75         2.23 o                         
  -7  -2   7        333.46        343.04         9.02 o                         
  -6  -2   7        169.70        166.97         4.06 o                         
  -5  -2   7         11.95          8.24         2.42 o                         
  -4  -2   7        257.41        213.89         3.99 o                         
  -3  -2   7         25.54         25.26         2.23 o                         
  -2  -2   7        219.18        196.67         4.73 o                         
  -1  -2   7        701.98        727.43        24.61 o                         
   0  -2   7          0.37          3.19         3.08 o                         
   1  -2   7        341.66        377.89        10.42 o                         
   2  -2   7         30.61         52.27         2.12 o                         
   3  -2   7        190.54        225.42         4.23 o                         
   4  -2   7        603.81        650.46         9.91 o                         
   5  -2   7        269.75        269.20         4.64 o                         
   6  -2   7        159.51        167.17         3.41 o                         
   7  -2   7        322.20        318.35         6.05 o                         
   8  -2   7       2127.73       2096.30        35.00 o                         
   9  -2   7       1588.55       1552.07        30.99 o                         
  10  -2   7          5.04          5.73         1.87 o                         
  11  -2   7          5.06          1.16         1.95 o                         
 -12  -1   7         21.19         25.61         6.49 o                         
 -11  -1   7         46.81         52.37         7.11 o                         
 -10  -1   7          9.03          5.42         2.73 o                         
  -9  -1   7        789.03        797.88        16.57 o                         
  -8  -1   7          5.20          4.46         2.11 o                         
  -7  -1   7         35.36         32.03         1.89 o                         
  -6  -1   7         26.66         28.41         1.60 o                         
  -5  -1   7        310.43        301.84         5.19 o                         
  -4  -1   7        160.80        186.03         3.45 o                         
  -3  -1   7       2552.42       2407.76        52.17 o                         
  -2  -1   7       6152.94       5898.88       177.68 o                         
  -1  -1   7          8.90          7.89         3.97 o                         
   0  -1   7          9.62          8.51         2.68 o                         
   1  -1   7       2849.49       2666.91        70.06 o                         
   2  -1   7        188.75        192.91         6.92 o                         
   3  -1   7        606.19        582.40        16.43 o                         
   4  -1   7        174.63        200.20         4.12 o                         
   5  -1   7          0.54          2.10         1.26 o                         
   6  -1   7       2064.13       2125.43        32.30 o                         
   7  -1   7         49.81         43.57         1.70 o                         
   8  -1   7        207.85        225.10         5.72 o                         
   9  -1   7        811.76        785.40        16.09 o                         
  10  -1   7        120.54        116.19         4.93 o                         
  11  -1   7         12.12          8.99         2.10 o                         
  12  -1   7          1.14         -2.26         2.68 o                         
 -12   0   7        203.62        199.39        12.24 o                         
 -11   0   7         74.11         62.81         5.07 o                         
 -10   0   7        176.65        193.77         6.35 o                         
  -9   0   7          0.11          2.88         2.23 o                         
  -8   0   7        197.04        191.54         4.90 o                         
  -7   0   7        120.92        124.19         4.75 o                         
  -6   0   7       1472.20       1448.51        22.27 o                         
  -5   0   7       3337.25       3317.33        50.47 o                         
  -4   0   7        140.78        182.16         4.89 o                         
  -3   0   7          1.50          3.22         1.89 o                         
  -2   0   7       3393.55       3200.86        84.50 o                         
  -1   0   7        616.38        544.59        18.45 o                         
   0   0   7          0.68          2.06         2.63 o                         
   1   0   7        512.37        471.30        13.36 o                         
   2   0   7        128.79         90.75         3.97 o                         
   3   0   7         89.21         82.17         4.41 o                         
   4   0   7         23.81         27.03         1.37 o                         
   5   0   7          2.74          2.62         1.28 o                         
   6   0   7          0.52          3.03         1.26 o                         
   7   0   7        849.96        870.96        12.52 o                         
   8   0   7        103.75        117.58         2.91 o                         
   9   0   7         99.92        105.06         2.82 o                         
  10   0   7         35.85         35.73         2.73 o                         
  11   0   7         23.94         27.27         2.07 o                         
  12   0   7          7.55         12.80         4.19 o                         
 -11   1   7         29.19         36.56         3.97 o                         
 -10   1   7         85.48         88.53         3.48 o                         
  -9   1   7        136.36        126.45         4.41 o                         
  -8   1   7        722.85        726.11        14.56 o                         
  -7   1   7       1020.87       1003.78        18.06 o                         
  -6   1   7          0.87         -1.02         6.63 o                         
  -5   1   7        101.15         88.70         2.52 o                         
  -4   1   7          0.25          0.90         1.19 o                         
  -3   1   7         50.48         58.69         3.19 o                         
  -2   1   7       1384.77       1354.52        32.71 o                         
  -1   1   7          1.13         -2.34         2.34 o                         
   0   1   7       4890.10       4343.61       113.32 o                         
   1   1   7       3765.59       3311.33       122.14 o                         
   2   1   7       1772.17       1649.85        43.52 o                         
   3   1   7        534.37        505.74        13.91 o                         
   4   1   7        102.20         91.38         2.22 o                         
   5   1   7        814.48        812.34        13.06 o                         
   6   1   7         27.03         14.48         1.17 o                         
   7   1   7          0.06         -0.59         1.06 o                         
   8   1   7        131.39        138.43         3.04 o                         
   9   1   7        322.44        331.59         6.98 o                         
  10   1   7        379.14        364.86         7.14 o                         
  11   1   7        193.20        202.35         5.41 o                         
  12   1   7        287.35        275.54         7.78 o                         
 -11   2   7         77.16         66.86         3.87 o                         
 -10   2   7         12.23         11.30         2.60 o                         
  -9   2   7        944.78        945.50        19.42 o                         
  -8   2   7        808.38        877.38        16.76 o                         
  -7   2   7        210.06        191.71         4.75 o                         
  -6   2   7        423.61        419.01         8.72 o                         
  -5   2   7         26.33         25.78         1.65 o                         
  -4   2   7        483.97        431.91         7.70 o                         
  -3   2   7          0.96          6.44         1.29 o                         
  -2   2   7       1757.40       1717.71        47.16 o                         
  -1   2   7       1458.65       1316.67        40.31 o                         
   0   2   7        806.31        796.27        21.29 o                         
   1   2   7        112.83         94.86         9.45 o                         
   2   2   7       1379.40       1376.76        36.22 o                         
   3   2   7        222.77        205.23         6.96 o                         
   4   2   7        644.71        638.07        17.07 o                         
   5   2   7        473.90        463.38         7.41 o                         
   6   2   7        863.07        894.84        13.29 o                         
   7   2   7          0.15         -1.04         1.20 o                         
   8   2   7        415.90        428.57         7.15 o                         
   9   2   7         28.59         29.05         4.92 o                         
  10   2   7        160.51        173.31         4.00 o                         
  11   2   7        723.87        698.36        15.76 o                         
  12   2   7          7.19          1.54         2.30 o                         
  13   2   7         35.34         27.75         4.35 o                         
 -11   3   7        185.54        194.13         7.70 o                         
 -10   3   7         22.84         25.90         2.69 o                         
  -9   3   7        535.11        554.47        13.43 o                         
  -8   3   7          4.12          1.44         2.01 o                         
  -7   3   7        363.90        392.07         8.67 o                         
  -6   3   7        137.69        134.02         4.85 o                         
  -5   3   7       1511.39       1564.52        26.95 o                         
  -4   3   7        574.82        551.36         9.60 o                         
  -3   3   7       1273.19       1207.68        25.12 o                         
  -2   3   7       1233.39       1258.50        26.30 o                         
  -1   3   7         93.82         79.15         4.58 o                         
   0   3   7      10668.39      10144.35       263.73 o                         
   1   3   7       3146.19       2959.44        77.38 o                         
   2   3   7        386.72        393.55        10.08 o                         
   3   3   7        221.23        201.57         5.81 o                         
   4   3   7        273.44        277.54         6.40 o                         
   5   3   7        732.99        768.18        12.40 o                         
   6   3   7       3243.02       3319.42        48.15 o                         
   7   3   7         71.97         72.59         2.06 o                         
   8   3   7        112.22        116.33         2.93 o                         
   9   3   7         37.09         36.57         2.09 o                         
  10   3   7          0.03          2.96         1.80 o                         
  11   3   7         59.31         59.86         2.85 o                         
  12   3   7         44.22         52.50         4.65 o                         
  13   3   7         75.78         86.53         6.00 o                         
 -10   4   7        344.04        332.03        27.74 o                         
  -9   4   7         39.90         39.49         2.86 o                         
  -8   4   7        339.84        364.31         9.03 o                         
  -7   4   7        238.04        235.50         8.32 o                         
  -6   4   7        491.25        485.42        11.14 o                         
  -5   4   7       1226.52       1227.74        20.48 o                         
  -4   4   7        292.27        288.25         4.86 o                         
  -3   4   7        458.89        437.63         7.16 o                         
  -2   4   7        740.48        717.16        12.81 o                         
  -1   4   7        101.49         71.53         4.00 o                         
   0   4   7        496.94        526.39        17.06 o                         
   1   4   7          8.46          8.88         2.31 o                         
   2   4   7         63.71         60.26         3.58 o                         
   3   4   7       1604.92       1686.34        46.32 o                         
   4   4   7          2.09          1.04         1.09 o                         
   5   4   7         26.24         34.40         1.36 o                         
   6   4   7          2.00          1.08         1.26 o                         
   7   4   7          7.47          8.80         1.36 o                         
   8   4   7         39.85         35.28         1.89 o                         
   9   4   7       1941.71       1971.92        36.71 o                         
  10   4   7         69.29         57.12         2.71 o                         
  11   4   7         33.07         34.37         2.56 o                         
  12   4   7         13.58         14.47         2.31 o                         
  13   4   7        144.52        138.99         8.71 o                         
 -10   5   7        112.37        117.62         6.01 o                         
  -9   5   7        220.45        225.30         6.95 o                         
  -8   5   7         23.02         25.17         5.83 o                         
  -7   5   7        118.60        123.49         4.14 o                         
  -6   5   7        370.46        358.85         8.48 o                         
  -5   5   7         47.70         46.38         2.00 o                         
  -4   5   7         62.52         83.65         4.42 o                         
  -3   5   7        820.39        863.15        12.44 o                         
  -2   5   7        153.19        149.16         3.26 o                         
  -1   5   7       4111.42       4202.59        77.54 o                         
   0   5   7        737.71        739.17        14.07 o                         
   1   5   7         13.35         21.98         1.62 o                         
   2   5   7        327.01        365.70         8.27 o                         
   3   5   7        246.34        203.54         4.32 o                         
   4   5   7        126.56        138.20         2.76 o                         
   5   5   7       1994.51       2150.46        31.36 o                         
   6   5   7          4.22          5.40         1.33 o                         
   7   5   7         12.74         12.76         1.87 o                         
   8   5   7        482.34        469.30         7.39 o                         
   9   5   7          0.66          3.10         1.51 o                         
  10   5   7        105.55        128.37         3.86 o                         
  11   5   7        192.17        202.74         7.33 o                         
  12   5   7         43.50         45.62         3.36 o                         
  13   5   7         89.92         63.00         3.79 o                         
  -9   6   7          0.92          3.39         2.67 o                         
  -8   6   7        214.10        221.13         6.88 o                         
  -7   6   7        119.54        136.45         4.56 o                         
  -6   6   7        644.69        646.62        13.88 o                         
  -5   6   7          1.40          2.63         2.09 o                         
  -4   6   7         10.50         12.33         1.78 o                         
  -3   6   7        536.20        512.47         7.77 o                         
  -2   6   7        224.29        227.62         4.27 o                         
  -1   6   7         14.62         21.62         2.06 o                         
   0   6   7       2487.28       2657.04        43.80 o                         
   1   6   7       1406.20       1469.26        29.30 o                         
   2   6   7       1014.34       1049.90        21.27 o                         
   3   6   7          3.62          8.96         1.98 o                         
   4   6   7        269.48        292.64         5.01 o                         
   5   6   7       1668.08       1766.96        26.92 o                         
   6   6   7        444.37        487.02         8.26 o                         
   7   6   7         18.74         18.16         1.48 o                         
   8   6   7         18.97         18.75         1.51 o                         
   9   6   7         75.05         92.27         2.67 o                         
  10   6   7        362.54        368.51         8.91 o                         
  11   6   7         49.64         43.08         3.50 o                         
  12   6   7          0.91          2.74         2.61 o                         
  13   6   7          0.10         -3.01         3.01 o                         
  -9   7   7        116.63        116.36         7.10 o                         
  -8   7   7         12.27         10.98         3.60 o                         
  -7   7   7        195.30        196.25         6.36 o                         
  -6   7   7        188.47        182.69         5.92 o                         
  -5   7   7          1.82          2.12         2.15 o                         
  -4   7   7         65.22         53.58         2.34 o                         
  -3   7   7         77.24         66.42         3.07 o                         
  -2   7   7         19.47         20.22         1.69 o                         
  -1   7   7         57.46         76.16         2.33 o                         
   0   7   7        972.05        994.13        16.79 o                         
   1   7   7         74.47         80.93         2.24 o                         
   2   7   7        514.62        520.81         9.17 o                         
   3   7   7        454.07        454.55         8.00 o                         
   4   7   7         82.90         93.91         2.39 o                         
   5   7   7        388.18        401.38         6.20 o                         
   6   7   7         54.82         65.82         1.85 o                         
   7   7   7          1.58          0.64         1.34 o                         
   8   7   7        277.05        296.96         6.06 o                         
   9   7   7        921.25        876.78        18.12 o                         
  10   7   7       1082.82       1050.70        23.28 o                         
  11   7   7        820.53        824.10        17.90 o                         
  12   7   7         82.72         77.69         3.69 o                         
  -8   8   7         78.78         70.29         5.93 o                         
  -7   8   7          3.96          2.06         2.87 o                         
  -6   8   7        141.50        137.18         4.93 o                         
  -5   8   7         87.95         84.58         3.15 o                         
  -4   8   7         18.28         13.58         2.63 o                         
  -3   8   7        794.65        786.01        14.71 o                         
  -2   8   7         60.65         63.80         2.41 o                         
  -1   8   7       2363.02       2422.95        40.32 o                         
   0   8   7        643.42        658.82        14.80 o                         
   1   8   7          2.81          6.81         2.78 o                         
   2   8   7        272.43        293.64         6.91 o                         
   3   8   7        136.92        157.96         4.26 o                         
   4   8   7       1854.31       1822.31        31.09 o                         
   5   8   7        174.20        178.56         4.65 o                         
   6   8   7        550.14        559.27         9.42 o                         
   7   8   7         57.69         58.68         2.41 o                         
   8   8   7        349.52        355.09         7.55 o                         
   9   8   7        200.74        221.47         5.46 o                         
  10   8   7        234.91        215.08         5.60 o                         
  11   8   7         29.59         29.80         3.40 o                         
  12   8   7        140.09        162.83         6.09 o                         
  -7   9   7         11.68         11.25         7.35 o                         
  -6   9   7          5.24          6.82         4.37 o                         
  -5   9   7          1.85          0.14         3.10 o                         
  -4   9   7        403.72        418.28        12.35 o                         
  -3   9   7        121.13        126.44         4.50 o                         
  -2   9   7        108.59        125.45         3.79 o                         
  -1   9   7        228.84        237.35         5.74 o                         
   0   9   7       1074.24       1020.42        19.84 o                         
   1   9   7         11.58         12.16         2.42 o                         
   2   9   7         16.18         12.63         1.88 o                         
   3   9   7         13.33         14.28         2.33 o                         
   4   9   7        119.44        124.71         3.82 o                         
   5   9   7          4.66          7.00         2.34 o                         
   6   9   7        138.45        139.62         4.29 o                         
   7   9   7        522.05        511.25        11.12 o                         
   8   9   7        298.37        315.16         8.21 o                         
   9   9   7         48.04         51.84         4.07 o                         
  10   9   7        561.44        511.42        12.39 o                         
  11   9   7        106.69         83.05         4.52 o                         
  12   9   7         10.18          5.67         3.15 o                         
  -5  10   7         69.54         59.16         4.67 o                         
  -4  10   7        577.13        598.56        13.81 o                         
  -3  10   7        428.36        469.18        15.71 o                         
  -2  10   7        122.86        108.27         5.27 o                         
  -1  10   7        159.15        148.37         4.48 o                         
   0  10   7         16.06         18.04         2.29 o                         
   1  10   7        933.84        922.86        20.64 o                         
   2  10   7        494.90        482.89        11.01 o                         
   3  10   7         71.44         69.08         3.06 o                         
   4  10   7         93.25        107.60         3.61 o                         
   5  10   7         26.36         30.84         2.87 o                         
   6  10   7        156.15        182.23         6.73 o                         
   7  10   7        913.48        924.97        22.62 o                         
   8  10   7          1.21         -0.04         2.37 o                         
   9  10   7         98.43         98.43         5.73 o                         
  10  10   7        113.51         82.46         5.42 o                         
  11  10   7         90.95        100.86         7.74 o                         
  -5  11   7          6.64          0.82        14.96 o                         
  -4  11   7         13.98         23.13         5.71 o                         
  -3  11   7         17.94         16.94         4.02 o                         
  -2  11   7        220.81        194.47         6.93 o                         
  -1  11   7         38.55         44.06         3.10 o                         
   0  11   7        318.67        332.15        10.61 o                         
   1  11   7        329.85        341.53         8.68 o                         
   2  11   7         42.73         40.90         2.90 o                         
   3  11   7         17.87         19.90         5.21 o                         
   4  11   7        863.76        842.78        18.95 o                         
   5  11   7          1.50          4.78         2.54 o                         
   6  11   7         22.67         18.14         4.88 o                         
   7  11   7        388.87        369.01        13.18 o                         
   8  11   7         38.30         46.51         5.44 o                         
   9  11   7          0.45         -0.70         3.69 o                         
  10  11   7         99.43        122.71         8.33 o                         
  -3  12   7         29.39         22.31         5.22 o                         
  -2  12   7         12.00         11.15         4.29 o                         
  -1  12   7         30.61         26.51         4.14 o                         
   0  12   7        459.86        452.42        52.36 o                         
   1  12   7         19.97         20.80         3.23 o                         
   2  12   7         30.17         37.35         3.19 o                         
   3  12   7        209.93        220.26         6.29 o                         
   5  12   7        132.50        136.79         5.43 o                         
   6  12   7         27.04         49.00         5.27 o                         
   7  12   7         10.77         12.79         3.59 o                         
   8  12   7         11.22          9.63         3.20 o                         
   9  12   7          0.17          0.03         4.71 o                         
  -1  13   7          0.75          1.09         6.80 o                         
   0  13   7          5.94          5.17         5.71 o                         
   1  13   7          1.78         -0.74         4.31 o                         
   2  13   7         24.44         23.39         3.74 o                         
   3  13   7        187.63        206.13         7.02 o                         
   4  13   7         22.16         22.09         3.27 o                         
   5  13   7        183.24        173.34         9.95 o                         
   6  13   7          3.17         -1.19         4.46 o                         
   7  13   7          0.00          2.91         5.09 o                         
  -3 -11   8          0.33         -2.45         7.62 o                         
  -2 -11   8        148.82        154.51        25.15 o                         
  -1 -11   8         13.66          7.16         5.18 o                         
  -6 -10   8          3.46          2.14         7.18 o                         
  -5 -10   8         11.04          9.81         4.90 o                         
  -4 -10   8         37.35         47.48         4.09 o                         
  -3 -10   8          0.12          3.91         3.49 o                         
  -2 -10   8         77.97         67.66         4.91 o                         
  -1 -10   8        534.47        480.39        14.11 o                         
   0 -10   8          8.54         12.14         3.22 o                         
   1 -10   8         34.59         36.89         4.80 o                         
   2 -10   8         22.20         28.51         3.36 o                         
  -8  -9   8          0.76          0.61         4.43 o                         
  -7  -9   8         16.54         15.56         3.52 o                         
  -6  -9   8         13.75          9.66         4.13 o                         
  -5  -9   8          6.29          3.22         2.95 o                         
  -4  -9   8         58.79         50.52         3.52 o                         
  -3  -9   8         71.05         67.22         3.24 o                         
  -2  -9   8         47.92         42.34         2.88 o                         
  -1  -9   8        409.67        441.27         9.89 o                         
   0  -9   8         51.80         59.20         3.24 o                         
   1  -9   8         85.70         80.35         3.54 o                         
   2  -9   8        299.09        327.08         9.34 o                         
   3  -9   8          0.00          0.63         3.97 o                         
   4  -9   8          0.05         -2.55         2.55 o                         
   5  -9   8         15.00         16.36         2.98 o                         
  -9  -8   8        139.06        108.42        10.88 o                         
  -8  -8   8          3.09          0.64         2.93 o                         
  -7  -8   8         10.92         15.74         2.98 o                         
  -6  -8   8        118.12        140.94         5.74 o                         
  -5  -8   8        816.23        835.77        23.23 o                         
  -4  -8   8        228.08        229.02         7.28 o                         
  -3  -8   8         29.67         25.74         2.63 o                         
  -2  -8   8       1403.76       1347.33        27.20 o                         
  -1  -8   8        112.81        124.66         3.68 o                         
   0  -8   8        485.63        465.86        15.65 o                         
   1  -8   8         86.62         79.83         8.99 o                         
   2  -8   8        105.77        120.76         4.36 o                         
   3  -8   8        384.29        412.69        12.26 o                         
   4  -8   8          1.34         -0.21         3.18 o                         
   5  -8   8         25.76         27.10         3.55 o                         
   6  -8   8          1.65          1.10         2.48 o                         
 -10  -7   8         82.47         71.28         8.16 o                         
  -9  -7   8         87.65         91.75         8.00 o                         
  -8  -7   8         15.59         20.16         3.00 o                         
  -7  -7   8         10.39         13.23         2.94 o                         
  -6  -7   8        465.86        459.02        12.04 o                         
  -5  -7   8         32.42         51.95         2.96 o                         
  -4  -7   8         49.18         51.46         3.99 o                         
  -3  -7   8        163.94        160.72         4.62 o                         
  -2  -7   8        367.44        340.31         8.68 o                         
  -1  -7   8        383.09        364.27         7.98 o                         
   0  -7   8       1177.75       1114.87        18.75 o                         
   1  -7   8         34.71         29.86         2.65 o                         
   2  -7   8        229.25        203.08         6.71 o                         
   3  -7   8        918.44        884.45        19.59 o                         
   4  -7   8          1.93          3.73         2.44 o                         
   5  -7   8         76.87         95.00         3.94 o                         
   6  -7   8         78.38         64.58         3.30 o                         
   7  -7   8         21.84         27.12         2.45 o                         
 -10  -6   8          0.87          0.55         3.25 o                         
  -9  -6   8         75.31         76.73         5.98 o                         
  -8  -6   8         42.03         46.51         3.14 o                         
  -7  -6   8          0.06          0.91         2.72 o                         
  -6  -6   8        107.17         93.80         3.37 o                         
  -5  -6   8        298.62        289.76         6.80 o                         
  -4  -6   8         82.89         95.52         4.07 o                         
  -3  -6   8         84.19         79.35         7.74 o                         
  -2  -6   8        247.11        261.26         5.57 o                         
  -1  -6   8        451.99        443.69         8.03 o                         
   0  -6   8         64.26         75.78         2.60 o                         
   1  -6   8          9.73         17.69         2.39 o                         
   2  -6   8        199.34        194.11         6.50 o                         
   3  -6   8         65.62         57.27         2.72 o                         
   4  -6   8        200.91        205.74         4.74 o                         
   5  -6   8        685.87        670.41        13.66 o                         
   6  -6   8         24.36         21.42         2.17 o                         
   7  -6   8          0.04         -1.29         2.24 o                         
   8  -6   8         32.36         27.44         2.35 o                         
 -11  -5   8         97.36         84.34        11.70 o                         
 -10  -5   8        334.21        333.24        11.52 o                         
  -9  -5   8          2.31          2.00         2.79 o                         
  -8  -5   8          2.22          0.55         2.78 o                         
  -7  -5   8        125.63        102.63         3.60 o                         
  -6  -5   8        242.49        267.62         8.13 o                         
  -5  -5   8        168.23        178.55         5.14 o                         
  -4  -5   8        541.04        550.49        10.07 o                         
  -3  -5   8        121.34        140.68         4.16 o                         
  -2  -5   8        223.10        218.11         4.39 o                         
  -1  -5   8        183.17        197.47         5.33 o                         
   0  -5   8          8.81         10.60         1.55 o                         
   1  -5   8          3.19          6.70         1.52 o                         
   2  -5   8        817.47        798.44        14.88 o                         
   3  -5   8         45.94         47.02         2.23 o                         
   4  -5   8        231.20        275.58        10.16 o                         
   5  -5   8        118.05        109.91         2.99 o                         
   6  -5   8        242.69        252.41         6.37 o                         
   7  -5   8          0.40          0.65         6.61 o                         
   8  -5   8         16.27         15.41         3.98 o                         
   9  -5   8         11.90          9.41         2.30 o                         
 -11  -4   8          0.19          0.06         3.55 o                         
 -10  -4   8         22.20         21.21         3.47 o                         
  -9  -4   8         23.75         27.84         2.73 o                         
  -8  -4   8          0.85          1.42         2.26 o                         
  -7  -4   8         45.10         50.11         2.66 o                         
  -6  -4   8        534.43        545.42        10.17 o                         
  -5  -4   8        275.05        287.00         6.04 o                         
  -4  -4   8         19.17         27.52         1.90 o                         
  -3  -4   8         69.27         87.32         2.54 o                         
  -2  -4   8          3.11          4.07         1.86 o                         
  -1  -4   8        438.43        465.39         7.28 o                         
   0  -4   8        116.27        110.90         2.61 o                         
   1  -4   8         92.78        110.68         4.16 o                         
   2  -4   8        223.95        235.72         5.67 o                         
   3  -4   8        166.28        168.75         3.96 o                         
   4  -4   8         78.36         73.97         3.87 o                         
   5  -4   8         53.73         72.73         2.56 o                         
   6  -4   8        354.27        357.22         6.98 o                         
   7  -4   8          0.97         -0.31         2.13 o                         
   8  -4   8        147.24        145.85         3.88 o                         
   9  -4   8        148.64        145.03         4.28 o                         
  10  -4   8          0.59         -2.36         2.36 o                         
 -11  -3   8          8.77          6.65         3.19 o                         
 -10  -3   8        176.65        183.91         9.79 o                         
  -9  -3   8        146.93        144.35         5.84 o                         
  -8  -3   8        192.33        192.77         5.25 o                         
  -7  -3   8         29.50         35.03         2.85 o                         
  -6  -3   8        350.78        371.15         7.50 o                         
  -5  -3   8          9.22          8.83         2.30 o                         
  -4  -3   8        564.75        639.74        11.99 o                         
  -3  -3   8        135.56        127.41         3.09 o                         
  -2  -3   8        901.26        935.19        13.67 o                         
  -1  -3   8         21.01         19.02         1.38 o                         
   0  -3   8       2290.41       2268.70        37.93 o                         
   1  -3   8          0.79          2.75         1.78 o                         
   2  -3   8         10.25          6.67         1.91 o                         
   3  -3   8         72.50         91.39         2.99 o                         
   4  -3   8        307.71        288.19         5.24 o                         
   5  -3   8        123.47        125.54         3.05 o                         
   6  -3   8        340.11        328.72         6.01 o                         
   7  -3   8        364.32        339.97         6.74 o                         
   8  -3   8        217.59        208.44         4.88 o                         
   9  -3   8          0.12          1.17         1.89 o                         
  10  -3   8          0.27         -2.51         2.51 o                         
  11  -3   8         15.66         10.37         3.62 o                         
 -11  -2   8        124.82        134.41         6.10 o                         
 -10  -2   8         51.05         55.81         3.44 o                         
  -9  -2   8        853.88        883.60        23.91 o                         
  -8  -2   8        792.42        747.57        14.93 o                         
  -7  -2   8        241.73        243.25         5.08 o                         
  -6  -2   8        280.48        287.72         5.99 o                         
  -5  -2   8         63.40         68.89         2.72 o                         
  -4  -2   8        837.05        834.40        13.98 o                         
  -3  -2   8        315.52        335.73         6.49 o                         
  -2  -2   8        808.57        832.53        12.63 o                         
  -1  -2   8        103.39        109.09         2.67 o                         
   0  -2   8       1622.74       1672.37        26.93 o                         
   1  -2   8        922.89        885.01        14.52 o                         
   2  -2   8        792.09        781.27        11.76 o                         
   3  -2   8         81.03        115.51         2.54 o                         
   4  -2   8        166.89        189.21         3.62 o                         
   5  -2   8        418.88        431.67         6.92 o                         
   6  -2   8         38.35         37.10         2.74 o                         
   7  -2   8        441.37        411.58         7.15 o                         
   8  -2   8          8.35         13.61         1.64 o                         
   9  -2   8         27.61         29.18         2.14 o                         
  10  -2   8         13.35         28.40         3.41 o                         
  11  -2   8         51.91         32.72         2.30 o                         
 -11  -1   8          0.05         -2.04         3.01 o                         
 -10  -1   8        119.15        123.50         5.85 o                         
  -9  -1   8        154.15        181.16         6.01 o                         
  -8  -1   8       1817.39       1749.28        29.31 o                         
  -7  -1   8          0.82          1.71         1.67 o                         
  -6  -1   8         23.59         20.87         1.59 o                         
  -5  -1   8        247.15        266.68         4.97 o                         
  -4  -1   8       1950.88       1867.58        27.55 o                         
  -3  -1   8        114.14         85.52         2.36 o                         
  -2  -1   8          3.74          7.12         1.37 o                         
  -1  -1   8          8.70         12.41         1.78 o                         
   0  -1   8       1023.54       1092.21        29.98 o                         
   1  -1   8        728.79        819.76        20.51 o                         
   2  -1   8         79.26        122.68         4.56 o                         
   3  -1   8       5097.71       5452.37        94.64 o                         
   4  -1   8        429.61        443.82         6.99 o                         
   5  -1   8        464.05        462.72         7.01 o                         
   6  -1   8          3.51          5.74         2.10 o                         
   7  -1   8         12.43         10.17         1.44 o                         
   8  -1   8        815.44        859.76        16.54 o                         
   9  -1   8        235.74        249.31         5.58 o                         
  10  -1   8         15.07          9.62         1.95 o                         
  11  -1   8         88.65         84.82         3.56 o                         
  12  -1   8         84.51         75.78        16.05 o                         
 -11   0   8         64.21         81.43         4.27 o                         
 -10   0   8         76.71         79.38         4.51 o                         
  -9   0   8        134.83        133.92         4.15 o                         
  -8   0   8        600.09        576.75        11.08 o                         
  -7   0   8         11.94          9.97         2.18 o                         
  -6   0   8         12.60         19.85         1.60 o                         
  -5   0   8       1961.29       1819.76        28.28 o                         
  -4   0   8       1194.41       1305.85        19.51 o                         
  -3   0   8       3306.17       3129.12        55.07 o                         
  -2   0   8        169.87        137.26         3.95 o                         
  -1   0   8        187.72        168.79        23.80 o                         
   0   0   8         27.98         33.56         3.71 o                         
   1   0   8         96.88        112.70         5.75 o                         
   2   0   8         39.12         32.84         6.97 o                         
   3   0   8        654.64        631.33        11.53 o                         
   4   0   8        303.78        279.35         5.07 o                         
   5   0   8        433.29        415.12         6.26 o                         
   6   0   8          0.78          0.89         1.30 o                         
   7   0   8         35.74         34.28         1.50 o                         
   8   0   8        242.99        237.23         4.35 o                         
   9   0   8        160.56        154.14         3.68 o                         
  10   0   8         94.80         91.45         4.08 o                         
  11   0   8         50.49         53.86         2.56 o                         
  12   0   8          0.50          3.92         3.15 o                         
 -11   1   8        471.53        518.11        15.18 o                         
 -10   1   8        396.59        386.91        22.35 o                         
  -9   1   8         23.44         26.49         2.54 o                         
  -8   1   8         98.99        110.14         3.43 o                         
  -7   1   8         54.70         61.22         3.06 o                         
  -6   1   8       1111.70       1115.62        19.58 o                         
  -5   1   8          5.75         13.29         2.27 o                         
  -4   1   8        354.08        326.16         5.75 o                         
  -3   1   8       1413.25       1425.68        23.12 o                         
  -2   1   8          0.02          2.52         1.78 o                         
  -1   1   8       1478.59       1384.86        37.39 o                         
   0   1   8       1201.52       1133.81        30.61 o                         
   1   1   8        255.45        269.66         8.83 o                         
   2   1   8         23.09         31.19         3.82 o                         
   3   1   8         15.53         22.36         2.60 o                         
   4   1   8        876.18        906.51        18.33 o                         
   5   1   8         29.22         22.38         1.44 o                         
   6   1   8        133.60        148.59         2.98 o                         
   7   1   8        114.25        109.86         2.55 o                         
   8   1   8         64.09         76.81         2.21 o                         
   9   1   8        363.43        319.76         6.35 o                         
  10   1   8          6.02          3.32         1.80 o                         
  11   1   8         80.77         79.17         3.28 o                         
  12   1   8          0.14          2.51         2.09 o                         
 -11   2   8          2.65          4.66         3.02 o                         
 -10   2   8         20.35         25.12         2.89 o                         
  -9   2   8        487.92        494.97        17.77 o                         
  -8   2   8        498.66        487.33        10.48 o                         
  -7   2   8          0.55         -0.23         1.67 o                         
  -6   2   8        322.97        316.44         8.12 o                         
  -5   2   8        427.56        446.90         8.24 o                         
  -4   2   8        422.87        430.51         7.13 o                         
  -3   2   8        900.86        917.01        14.64 o                         
  -2   2   8        542.59        534.48        10.67 o                         
  -1   2   8         20.83         18.99         2.98 o                         
   0   2   8       2198.39       1934.89        45.78 o                         
   1   2   8        275.97        242.86         8.55 o                         
   2   2   8          0.79         -0.79         2.46 o                         
   3   2   8        546.17        560.47        17.38 o                         
   4   2   8          0.47          2.17         1.03 o                         
   5   2   8       1756.03       1806.39        28.64 o                         
   6   2   8        626.34        731.93        11.47 o                         
   7   2   8          0.93          0.55         1.42 o                         
   8   2   8         83.15         84.15         2.34 o                         
   9   2   8         52.45         56.66         2.99 o                         
  10   2   8        467.26        440.14         8.16 o                         
  11   2   8         88.20         76.39         2.81 o                         
  12   2   8          7.27          6.52         2.10 o                         
  13   2   8          5.61          1.36         2.72 o                         
 -11   3   8         37.11         44.93         4.35 o                         
 -10   3   8         82.14         75.94         4.67 o                         
  -9   3   8        489.23        520.07        18.31 o                         
  -8   3   8        385.98        400.01         8.47 o                         
  -7   3   8        701.91        679.78        16.53 o                         
  -6   3   8        290.96        268.42         5.83 o                         
  -5   3   8         48.83         55.53         2.39 o                         
  -4   3   8        915.83        919.64        14.66 o                         
  -3   3   8       4410.95       4383.11        66.04 o                         
  -2   3   8       2595.20       2679.36        46.71 o                         
  -1   3   8         83.39         93.46         3.63 o                         
   0   3   8        672.91        690.88        18.84 o                         
   1   3   8       1092.56       1130.63        30.74 o                         
   2   3   8        382.47        398.40        10.77 o                         
   3   3   8        477.56        454.80         9.38 o                         
   4   3   8       1887.27       1921.76        29.12 o                         
   5   3   8          3.16          2.77         1.06 o                         
   6   3   8        129.23        129.30         2.78 o                         
   7   3   8         20.07         22.76         1.60 o                         
   8   3   8       2147.57       2162.11        34.35 o                         
   9   3   8        904.92        935.20        14.65 o                         
  10   3   8        369.94        400.92         7.88 o                         
  11   3   8          1.32         -0.51         1.75 o                         
  12   3   8        316.69        322.62        12.82 o                         
  13   3   8          8.64          8.06         4.17 o                         
 -10   4   8         36.52         30.62         2.81 o                         
  -9   4   8         25.08         30.00         2.89 o                         
  -8   4   8        174.53        194.92         5.81 o                         
  -7   4   8          1.87          2.45         2.14 o                         
  -6   4   8          0.19          0.75         1.84 o                         
  -5   4   8        289.45        313.72         7.69 o                         
  -4   4   8        626.49        607.15        11.36 o                         
  -3   4   8        113.61        117.94         2.67 o                         
  -2   4   8        878.69        882.80        14.96 o                         
  -1   4   8       1950.03       1914.97        35.56 o                         
   0   4   8        204.84        225.13         7.28 o                         
   1   4   8        149.09        145.55         4.26 o                         
   2   4   8         73.04         96.77         5.29 o                         
   3   4   8       1361.77       1365.33        25.60 o                         
   4   4   8        174.60        177.61         3.49 o                         
   5   4   8        102.26        118.51         2.57 o                         
   6   4   8          0.10          1.16         1.24 o                         
   7   4   8        314.00        348.84         6.24 o                         
   8   4   8        124.24        125.06         3.02 o                         
   9   4   8       1503.25       1533.76        24.55 o                         
  10   4   8          1.99          5.03         2.41 o                         
  11   4   8        976.78        906.08        17.42 o                         
  12   4   8         63.72         50.57         2.76 o                         
  13   4   8        106.19         84.06         6.26 o                         
 -10   5   8         56.14         58.77         4.62 o                         
  -9   5   8         31.19         42.09         3.35 o                         
  -8   5   8         53.70         67.11         3.29 o                         
  -7   5   8         42.04         39.43         2.83 o                         
  -6   5   8        347.78        349.71         8.07 o                         
  -5   5   8         25.82         31.28         2.60 o                         
  -4   5   8        373.62        399.57         7.19 o                         
  -3   5   8          6.21          7.64         1.33 o                         
  -2   5   8          2.23          1.28         1.29 o                         
  -1   5   8         33.38         38.95         1.90 o                         
   0   5   8        546.70        526.04        10.15 o                         
   1   5   8       1629.16       1649.49        33.44 o                         
   2   5   8        130.35        133.69         4.01 o                         
   3   5   8       3300.90       3501.96        50.74 o                         
   4   5   8       2156.11       2223.76        32.34 o                         
   5   5   8       2323.39       2440.76        35.56 o                         
   6   5   8        941.84        908.64        14.92 o                         
   7   5   8         13.34         10.39         1.53 o                         
   8   5   8        164.63        170.61         4.04 o                         
   9   5   8        317.78        329.04         6.73 o                         
  10   5   8        123.02        134.18         3.33 o                         
  11   5   8         10.00          7.53         1.83 o                         
  12   5   8         22.12         34.30         4.33 o                         
  13   5   8         41.12         21.49         7.89 o                         
  -9   6   8        170.82        165.58         5.71 o                         
  -8   6   8         13.41         17.80         2.88 o                         
  -7   6   8        477.58        444.62        15.70 o                         
  -6   6   8        360.58        345.20         9.27 o                         
  -5   6   8        199.23        207.82         5.72 o                         
  -4   6   8       1933.71       2023.26        32.31 o                         
  -3   6   8         58.23         59.91         1.95 o                         
  -2   6   8        151.82        178.08         4.29 o                         
  -1   6   8        475.06        479.41         7.96 o                         
   0   6   8         43.48         54.62         2.30 o                         
   1   6   8        352.64        334.05         6.52 o                         
   2   6   8        105.67        111.62         3.03 o                         
   3   6   8        888.57        954.61        13.72 o                         
   4   6   8        321.06        338.97         5.93 o                         
   5   6   8        384.79        373.42         6.74 o                         
   6   6   8          0.02          1.23         1.39 o                         
   7   6   8        177.69        178.10         3.82 o                         
   8   6   8         52.94         52.03         1.85 o                         
   9   6   8         20.15         22.93         2.58 o                         
  10   6   8         11.45         12.66         1.85 o                         
  11   6   8         18.43         22.54         3.05 o                         
  12   6   8         29.89         27.54         2.51 o                         
  13   6   8         29.74         26.47         3.26 o                         
  -9   7   8         24.84         29.98         4.28 o                         
  -8   7   8        105.07        108.27         5.03 o                         
  -7   7   8         92.32         96.12         4.83 o                         
  -6   7   8          7.52          8.93         3.19 o                         
  -5   7   8       1258.27       1245.34        29.92 o                         
  -4   7   8          3.16          5.12         2.36 o                         
  -3   7   8          5.89          6.47         1.78 o                         
  -2   7   8        673.15        691.49        14.93 o                         
  -1   7   8         10.49         15.91         1.57 o                         
   0   7   8       2241.42       2205.02        37.49 o                         
   1   7   8          0.65          3.29         1.74 o                         
   2   7   8        157.30        176.52         3.92 o                         
   3   7   8         92.49        100.63         2.40 o                         
   4   7   8          1.77          3.44         1.14 o                         
   5   7   8         52.57         59.24         1.68 o                         
   6   7   8        295.67        301.84         5.45 o                         
   7   7   8          9.97         15.25         2.07 o                         
   8   7   8        333.93        307.17         6.48 o                         
   9   7   8        214.70        177.06         4.50 o                         
  10   7   8        394.62        400.05        18.56 o                         
  11   7   8         10.51         11.20         2.01 o                         
  12   7   8         14.69         10.91         2.01 o                         
  -8   8   8         22.94         24.93         7.31 o                         
  -7   8   8        120.32         97.65         9.66 o                         
  -6   8   8          0.07         -2.89         2.89 o                         
  -5   8   8          1.33          6.77         2.98 o                         
  -4   8   8        109.80        108.08         3.48 o                         
  -3   8   8         51.92         65.90         2.96 o                         
  -2   8   8          2.07          3.84         1.87 o                         
  -1   8   8        282.67        292.98         5.50 o                         
   0   8   8        322.65        347.04         8.53 o                         
   1   8   8        219.50        198.53         5.78 o                         
   2   8   8        182.94        188.95         6.67 o                         
   3   8   8        153.11        139.30         3.73 o                         
   4   8   8        800.28        831.82        14.84 o                         
   5   8   8        158.20        152.87         3.28 o                         
   6   8   8         17.19         19.47         1.64 o                         
   7   8   8         22.23         20.87         2.38 o                         
   8   8   8         96.52         83.67         2.98 o                         
   9   8   8         12.98          9.57         1.96 o                         
  10   8   8        230.12        235.67         5.67 o                         
  11   8   8          2.97          3.65         2.11 o                         
  12   8   8          8.62          9.27         2.42 o                         
  -7   9   8        149.69        135.39        12.09 o                         
  -6   9   8        268.26        280.76         9.22 o                         
  -5   9   8        123.08        103.56         4.99 o                         
  -4   9   8        208.34        217.55         9.28 o                         
  -3   9   8        220.13        236.24         6.45 o                         
  -2   9   8        326.54        344.56         6.70 o                         
  -1   9   8          0.12          3.39         2.12 o                         
   0   9   8        168.77        182.67         5.93 o                         
   1   9   8        492.46        495.30         9.71 o                         
   2   9   8         31.65         33.68         3.49 o                         
   3   9   8       1885.98       1885.37        33.42 o                         
   4   9   8         20.61         25.67         3.09 o                         
   5   9   8         23.00         30.25         2.16 o                         
   6   9   8        245.21        254.41         6.34 o                         
   7   9   8         95.59         98.82         3.16 o                         
   8   9   8        625.20        630.89        13.41 o                         
   9   9   8        147.49        151.90         4.99 o                         
  10   9   8         58.03         56.73         3.20 o                         
  11   9   8         36.92         38.34         3.67 o                         
  12   9   8         14.80         14.15         3.54 o                         
  -6  10   8         23.23          8.07        14.83 o                         
  -5  10   8        270.71        267.21        10.28 o                         
  -4  10   8         51.22         53.28         5.45 o                         
  -3  10   8          0.85          0.53         3.25 o                         
  -2  10   8         90.07         85.03         3.93 o                         
  -1  10   8        155.63        155.56         4.57 o                         
   0  10   8          0.21         -1.85         2.11 o                         
   1  10   8        150.32        151.62         6.90 o                         
   2  10   8        757.41        765.36        15.45 o                         
   3  10   8        252.68        221.27         8.91 o                         
   4  10   8          7.52          5.77         2.04 o                         
   5  10   8       2356.23       2325.54        43.30 o                         
   6  10   8        594.51        569.96        12.24 o                         
   7  10   8        181.73        200.75         7.04 o                         
   8  10   8          0.00         -2.76         3.32 o                         
   9  10   8          0.76          3.11         2.92 o                         
  10  10   8         53.76         56.28         3.54 o                         
  11  10   8         33.55         22.39         6.23 o                         
  -5  11   8         46.51         30.47         8.71 o                         
  -4  11   8        123.98        111.29        15.51 o                         
  -3  11   8          5.71          6.40         3.82 o                         
  -2  11   8         55.32         52.95         4.36 o                         
  -1  11   8        662.44        676.73        24.32 o                         
   0  11   8          1.97          3.67         3.29 o                         
   1  11   8          2.34          3.21         2.74 o                         
   2  11   8        402.13        408.95        11.25 o                         
   4  11   8        289.47        262.93         6.82 o                         
   5  11   8        189.50        176.92         6.79 o                         
   6  11   8          3.74          2.77         2.72 o                         
   7  11   8         49.81         45.52         3.40 o                         
   8  11   8        154.87        169.98        10.25 o                         
   9  11   8         64.77         61.57         3.73 o                         
  10  11   8         30.35         37.33         3.68 o                         
  -3  12   8        104.49         93.15         8.94 o                         
  -2  12   8         15.54         23.73         4.25 o                         
  -1  12   8         70.05         66.08         8.52 o                         
   0  12   8         12.81         19.54         4.22 o                         
   1  12   8          0.43          1.47         3.05 o                         
   2  12   8          7.74          9.37         2.89 o                         
   3  12   8          1.12         -1.32         2.63 o                         
   5  12   8        144.15        127.12         7.62 o                         
   6  12   8        370.09        356.13        13.20 o                         
   7  12   8          7.82          4.62         3.31 o                         
   8  12   8          0.35          0.47         3.04 o                         
   9  12   8          0.40         -0.96         4.31 o                         
  -1  13   8         22.72         18.80         4.57 o                         
   0  13   8          0.24         -3.18         5.58 o                         
   1  13   8          7.60          7.17         3.86 o                         
   2  13   8         19.61         15.46         4.73 o                         
   3  13   8         38.34         44.40         3.48 o                         
   4  13   8          2.96          1.95         2.85 o                         
   5  13   8         84.89         80.69         4.01 o                         
   6  13   8         71.29         55.50         7.89 o                         
   7  13   8         73.92         67.74        12.51 o                         
  -5 -10   9         21.51         24.98         6.26 o                         
  -4 -10   9        109.68        129.81         8.02 o                         
  -3 -10   9         93.25        107.58         6.96 o                         
  -2 -10   9         23.17         21.38         4.38 o                         
  -1 -10   9          0.08          0.62         3.56 o                         
   0 -10   9         74.56         86.97         5.11 o                         
   1 -10   9          0.08          2.00         3.43 o                         
  -7  -9   9        105.26         96.75         6.74 o                         
  -6  -9   9         25.12         23.35         3.13 o                         
  -5  -9   9        198.17        197.67         7.63 o                         
  -4  -9   9         25.04         31.08         3.33 o                         
  -3  -9   9        181.86        158.67         5.31 o                         
  -2  -9   9        169.43        167.87         5.09 o                         
  -1  -9   9          3.74          4.26         3.18 o                         
   0  -9   9         23.63         32.28         3.23 o                         
   1  -9   9          3.12          5.14         2.78 o                         
   2  -9   9         17.74         16.23         2.82 o                         
   3  -9   9         10.48         11.95         2.78 o                         
   4  -9   9         14.55          9.24         3.07 o                         
  -8  -8   9        110.08        112.40         6.10 o                         
  -7  -8   9         53.97         68.44         3.94 o                         
  -6  -8   9        203.71        194.05         6.51 o                         
  -5  -8   9         18.43         16.65         2.97 o                         
  -4  -8   9          1.58          1.62         2.67 o                         
  -3  -8   9        127.70        121.42        10.18 o                         
  -2  -8   9        612.09        593.01        14.06 o                         
  -1  -8   9         63.76         55.93         3.07 o                         
   0  -8   9        593.27        564.05        16.20 o                         
   1  -8   9         29.20         34.94         2.94 o                         
   2  -8   9          0.00          0.47         2.47 o                         
   3  -8   9         13.48         13.20         2.73 o                         
   4  -8   9          0.16         -0.52         2.98 o                         
   5  -8   9          3.70         -0.15         2.59 o                         
   6  -8   9         30.00         31.76         3.86 o                         
  -9  -7   9         17.55         11.90         3.81 o                         
  -8  -7   9         57.00         57.12         3.97 o                         
  -7  -7   9        489.39        455.81        11.96 o                         
  -6  -7   9         60.36         55.72         3.62 o                         
  -5  -7   9       1260.48       1255.69        30.12 o                         
  -4  -7   9        136.17        147.33         4.79 o                         
  -3  -7   9        159.11        184.33         5.22 o                         
  -2  -7   9        453.90        464.54         9.48 o                         
  -1  -7   9        716.60        726.95        14.09 o                         
   0  -7   9          7.61          6.13         2.97 o                         
   1  -7   9        629.35        582.05        12.38 o                         
   2  -7   9         70.79         74.51         7.39 o                         
   3  -7   9        120.76        108.56         9.06 o                         
   4  -7   9        612.54        566.22        12.91 o                         
   5  -7   9          4.19          8.61         2.56 o                         
   6  -7   9          2.72          3.90         2.65 o                         
   7  -7   9          0.28          0.68         2.40 o                         
 -10  -6   9          0.02         -0.50         4.76 o                         
  -9  -6   9         14.51         13.93         4.29 o                         
  -8  -6   9          2.21          0.13         2.81 o                         
  -7  -6   9        444.91        440.36        12.78 o                         
  -6  -6   9          5.90          4.65         2.40 o                         
  -5  -6   9        230.54        243.01         6.59 o                         
  -4  -6   9        617.63        623.04        13.31 o                         
  -3  -6   9         60.93         49.27        10.38 o                         
  -2  -6   9        154.08        165.58         7.65 o                         
  -1  -6   9          0.20          0.31         4.04 o                         
   0  -6   9        432.93        405.60         8.16 o                         
   1  -6   9        394.64        377.12         9.28 o                         
   2  -6   9         71.48         89.46         3.44 o                         
   3  -6   9        489.08        518.15        10.32 o                         
   4  -6   9       1899.58       1948.93        37.55 o                         
   5  -6   9        354.62        315.51         9.77 o                         
   6  -6   9         43.72         38.72         2.34 o                         
   7  -6   9          9.63          9.45         2.33 o                         
   8  -6   9          7.94          7.41         2.43 o                         
 -10  -5   9        135.50        116.12         7.10 o                         
  -9  -5   9        101.86        101.73         4.56 o                         
  -8  -5   9        122.40        130.13         4.48 o                         
  -7  -5   9        134.80        136.99         4.21 o                         
  -6  -5   9        332.13        333.78         8.49 o                         
  -5  -5   9        801.20        814.94        18.12 o                         
  -4  -5   9        257.19        257.33         5.95 o                         
  -3  -5   9        104.35        101.61         5.70 o                         
  -2  -5   9        259.19        251.62         6.33 o                         
  -1  -5   9       1261.83       1243.34        19.99 o                         
   0  -5   9        273.04        268.07         5.12 o                         
   1  -5   9         56.09         57.60         3.79 o                         
   2  -5   9         85.76         83.17         3.10 o                         
   3  -5   9          9.87          8.64         1.83 o                         
   4  -5   9        392.29        377.40         7.67 o                         
   5  -5   9         25.23         26.68         2.19 o                         
   6  -5   9         95.35         98.80         3.10 o                         
   7  -5   9         14.73         26.89         3.43 o                         
   8  -5   9          0.82          0.60         2.15 o                         
   9  -5   9          4.77          4.44         2.37 o                         
 -11  -4   9         21.42         23.34         4.35 o                         
 -10  -4   9        378.97        380.68        19.16 o                         
  -9  -4   9        232.62        238.99         7.43 o                         
  -8  -4   9        207.73        218.27         6.83 o                         
  -7  -4   9         80.26         80.67         3.03 o                         
  -6  -4   9        276.70        249.76         5.99 o                         
  -5  -4   9         20.39         18.67         1.97 o                         
  -4  -4   9        691.25        696.71        12.82 o                         
  -3  -4   9         31.97         38.43         2.25 o                         
  -2  -4   9        175.95        160.74         3.52 o                         
  -1  -4   9        573.22        567.33         8.79 o                         
   0  -4   9         18.65         24.14         1.81 o                         
   1  -4   9        123.37        113.29         2.95 o                         
   2  -4   9        151.52        149.08         3.74 o                         
   3  -4   9        320.59        329.38         6.98 o                         
   4  -4   9        133.72        138.56         3.43 o                         
   5  -4   9        129.38        140.12         4.48 o                         
   6  -4   9        547.78        554.14        10.68 o                         
   7  -4   9         60.83         59.87         2.37 o                         
   8  -4   9         86.44         76.51         5.26 o                         
   9  -4   9         72.96         79.69         5.07 o                         
  10  -4   9         45.93         48.07         3.93 o                         
 -11  -3   9         69.72         88.69         7.35 o                         
 -10  -3   9        192.51        198.61         9.72 o                         
  -9  -3   9        777.14        783.68        19.45 o                         
  -8  -3   9        393.63        407.91         9.25 o                         
  -7  -3   9         77.19         95.56         3.09 o                         
  -6  -3   9        203.52        203.91         5.56 o                         
  -5  -3   9         92.89         95.55         3.60 o                         
  -4  -3   9        398.05        378.73         7.42 o                         
  -3  -3   9          6.53          5.93         1.61 o                         
  -2  -3   9        300.14        279.43         4.88 o                         
  -1  -3   9       1626.40       1771.83        27.26 o                         
   0  -3   9         67.86         89.64         2.77 o                         
   1  -3   9       1335.15       1374.62        19.72 o                         
   2  -3   9        605.61        635.38        11.31 o                         
   3  -3   9        119.45        136.22         3.27 o                         
   4  -3   9         16.25         14.71         2.50 o                         
   5  -3   9          3.49          3.48         1.83 o                         
   6  -3   9          4.82          4.00         3.11 o                         
   7  -3   9        924.17        939.23        17.26 o                         
   8  -3   9          3.67          6.00         1.93 o                         
   9  -3   9          2.53          5.57         1.91 o                         
  10  -3   9        340.11        328.19        11.09 o                         
 -11  -2   9         61.43         73.11         7.61 o                         
 -10  -2   9        128.26        122.75        10.34 o                         
  -9  -2   9        524.34        558.86        26.74 o                         
  -8  -2   9         10.70         15.24         2.32 o                         
  -7  -2   9         81.01         93.48         4.63 o                         
  -6  -2   9         83.22         96.46         2.79 o                         
  -5  -2   9       1359.65       1344.17        22.37 o                         
  -4  -2   9          4.19          6.54         1.68 o                         
  -3  -2   9          0.16          0.00         2.04 o                         
  -2  -2   9        513.53        534.49         8.11 o                         
  -1  -2   9        227.30        236.10         4.59 o                         
   0  -2   9         32.06         28.95         1.84 o                         
   1  -2   9        500.78        520.41         8.60 o                         
   2  -2   9          1.46         14.99         1.26 o                         
   3  -2   9        487.09        481.97         7.69 o                         
   4  -2   9        276.00        322.53         5.71 o                         
   5  -2   9         31.97         41.51         1.92 o                         
   6  -2   9        453.79        468.52         7.90 o                         
   7  -2   9          4.84          3.70         1.94 o                         
   8  -2   9          0.00         -0.21         1.56 o                         
   9  -2   9        100.85        115.18         3.47 o                         
  10  -2   9        429.15        444.55        11.23 o                         
  11  -2   9         67.63         66.58         3.43 o                         
 -11  -1   9          0.20          1.67         3.01 o                         
 -10  -1   9        158.12        160.04         7.38 o                         
  -9  -1   9        250.53        284.01        10.33 o                         
  -8  -1   9        386.02        403.98         9.07 o                         
  -7  -1   9        477.08        455.01        11.28 o                         
  -6  -1   9        215.21        207.06         4.26 o                         
  -5  -1   9        685.60        671.47        14.29 o                         
  -4  -1   9       1223.82       1132.64        17.22 o                         
  -3  -1   9        852.25        829.57        12.27 o                         
  -2  -1   9       4714.70       4771.91        79.07 o                         
  -1  -1   9       3130.78       3014.14        47.89 o                         
   0  -1   9         17.48         15.54         3.82 o                         
   1  -1   9        250.65        229.36         4.65 o                         
   2  -1   9        373.57        305.82         5.20 o                         
   3  -1   9          4.88          4.90         1.27 o                         
   4  -1   9          3.45         12.56         2.03 o                         
   5  -1   9         23.53         28.82         1.50 o                         
   6  -1   9        304.32        318.07         5.39 o                         
   7  -1   9          5.44          6.99         1.51 o                         
   8  -1   9        391.43        383.22         7.16 o                         
   9  -1   9       1544.32       1580.11        27.85 o                         
  10  -1   9         79.38         71.17         2.66 o                         
  11  -1   9         90.72         85.29         3.17 o                         
  12  -1   9          2.05         -7.89         9.25 o                         
 -11   0   9         80.64         67.38         4.07 o                         
 -10   0   9          0.68          0.04         2.78 o                         
  -9   0   9         65.15         72.02         5.66 o                         
  -8   0   9        377.96        389.37         8.52 o                         
  -7   0   9        312.00        286.02         6.46 o                         
  -6   0   9        445.04        465.25         8.43 o                         
  -5   0   9         57.95         56.63         4.05 o                         
  -4   0   9        527.87        579.11         8.78 o                         
  -3   0   9       2812.42       2838.61        40.05 o                         
  -2   0   9          3.85          5.38         1.60 o                         
  -1   0   9        809.13        823.54        13.12 o                         
   0   0   9          0.21          1.01         1.57 o                         
   1   0   9       1898.07       1796.79        39.39 o                         
   2   0   9        116.94        160.93         4.89 o                         
   3   0   9        976.39        978.27        16.37 o                         
   4   0   9        311.34        320.33         5.18 o                         
   5   0   9          1.97          0.33         1.03 o                         
   6   0   9        558.89        569.61         8.45 o                         
   7   0   9        283.80        284.73         4.59 o                         
   8   0   9        553.36        548.39        10.99 o                         
   9   0   9        465.30        445.17         8.43 o                         
  10   0   9         42.53         46.69         2.97 o                         
  11   0   9         95.75        108.87         3.78 o                         
  12   0   9        154.74        150.59         7.21 o                         
 -11   1   9          0.01          1.14         3.15 o                         
 -10   1   9         43.77         62.92         3.25 o                         
  -9   1   9          1.26          1.26         2.61 o                         
  -8   1   9        486.37        519.72        11.11 o                         
  -7   1   9        318.84        320.82         9.04 o                         
  -6   1   9         19.67         18.06         5.86 o                         
  -5   1   9        261.59        269.59         5.52 o                         
  -4   1   9        956.42       1017.88        15.34 o                         
  -3   1   9        725.41        728.25        10.69 o                         
  -2   1   9       1329.53       1378.25        24.49 o                         
  -1   1   9         10.88          7.49         1.38 o                         
   0   1   9        436.12        412.36        13.68 o                         
   1   1   9       3809.14       3532.43        83.39 o                         
   2   1   9       4919.48       4814.76        95.09 o                         
   3   1   9         10.43         18.10         1.23 o                         
   4   1   9         65.41         92.14         2.12 o                         
   5   1   9       1129.97       1259.28        18.52 o                         
   6   1   9        164.58        176.82         3.42 o                         
   7   1   9        150.89        137.31         3.36 o                         
   8   1   9        664.93        663.29        10.58 o                         
   9   1   9         26.02         25.89         1.84 o                         
  10   1   9        235.20        240.14         5.25 o                         
  11   1   9         31.42         32.20         2.14 o                         
  12   1   9         63.60         69.94         3.51 o                         
 -11   2   9          8.23          9.77         4.11 o                         
 -10   2   9          3.06          2.73         2.77 o                         
  -9   2   9          3.40          7.49         2.46 o                         
  -8   2   9         20.15         20.43         2.33 o                         
  -7   2   9        101.51         87.69         3.22 o                         
  -6   2   9        536.25        537.09         9.87 o                         
  -5   2   9        404.70        432.06         8.91 o                         
  -4   2   9         44.83         37.16         1.82 o                         
  -3   2   9         93.27         89.66         2.17 o                         
  -2   2   9        343.25        391.85         7.19 o                         
  -1   2   9        285.02        289.26         5.28 o                         
   0   2   9         12.90         26.15         3.81 o                         
   1   2   9       3360.75       3269.48        86.08 o                         
   2   2   9        168.58        148.52         3.72 o                         
   3   2   9         17.93         22.67         2.02 o                         
   4   2   9       1999.09       2086.25        30.56 o                         
   5   2   9        276.99        272.66         4.65 o                         
   6   2   9          0.03         -1.73         2.74 o                         
   7   2   9          0.67         -0.99         1.65 o                         
   8   2   9         37.58         28.20         1.59 o                         
   9   2   9         26.57         27.75         2.13 o                         
  10   2   9        500.37        499.19        10.00 o                         
  11   2   9        354.16        332.44         7.23 o                         
  12   2   9         19.58         15.14         2.11 o                         
 -10   3   9        159.14        155.80         6.89 o                         
  -9   3   9        126.55        123.52         4.08 o                         
  -8   3   9          2.58          4.15         2.24 o                         
  -7   3   9        176.42        185.76         5.28 o                         
  -6   3   9        415.75        387.20         8.63 o                         
  -5   3   9         28.73         31.02         2.03 o                         
  -4   3   9        140.55        163.10         3.89 o                         
  -3   3   9        423.92        415.46         6.85 o                         
  -2   3   9        146.44        128.17         3.12 o                         
  -1   3   9         72.58         70.91         2.87 o                         
   0   3   9        940.12        931.79        17.52 o                         
   1   3   9       1248.23       1229.76        20.21 o                         
   2   3   9         41.00         34.45         1.46 o                         
   3   3   9       3385.46       3503.78        52.77 o                         
   4   3   9        209.39        217.98         3.87 o                         
   5   3   9        259.52        266.92         4.60 o                         
   6   3   9        281.25        305.30         5.84 o                         
   7   3   9        136.96        137.94         3.08 o                         
   8   3   9         32.54         38.19         2.05 o                         
   9   3   9        360.15        354.94         6.53 o                         
  10   3   9        569.19        593.25        11.12 o                         
  11   3   9         72.32         80.73         2.83 o                         
  12   3   9          1.68          2.99         2.32 o                         
  13   3   9         99.65         99.84         6.80 o                         
 -10   4   9        108.76         99.98         5.13 o                         
  -9   4   9         28.23         37.87         2.89 o                         
  -8   4   9         73.78         73.93         3.50 o                         
  -7   4   9       1324.98       1331.86        26.86 o                         
  -6   4   9         92.34        101.96         3.66 o                         
  -5   4   9        249.76        250.83         5.48 o                         
  -4   4   9          2.86          2.92         1.58 o                         
  -3   4   9         59.19         62.52         2.87 o                         
  -2   4   9         73.90         71.91         2.07 o                         
  -1   4   9        314.96        320.21         7.97 o                         
   0   4   9         54.95         47.82         2.20 o                         
   1   4   9        500.94        503.01        10.68 o                         
   2   4   9        508.47        522.20        11.18 o                         
   3   4   9        852.91        845.25        13.08 o                         
   4   4   9       3213.03       3168.93        47.83 o                         
   5   4   9         12.45         14.07         1.23 o                         
   6   4   9        230.05        236.88         4.37 o                         
   7   4   9        114.49        116.36         2.81 o                         
   8   4   9       1151.68       1144.60        17.80 o                         
   9   4   9          0.05         -0.97         1.85 o                         
  10   4   9         50.86         48.99         2.07 o                         
  11   4   9        664.54        657.38        12.16 o                         
  12   4   9         45.97         41.16         4.16 o                         
  13   4   9          4.45          1.80         3.40 o                         
 -10   5   9         19.28         23.94         6.53 o                         
  -9   5   9        271.26        277.82         8.52 o                         
  -8   5   9        162.31        173.09         4.96 o                         
  -7   5   9         69.75         59.31         2.91 o                         
  -6   5   9        416.17        379.90         7.91 o                         
  -5   5   9          0.31          2.07         1.87 o                         
  -4   5   9        351.40        362.02         7.93 o                         
  -3   5   9        547.34        581.70         9.44 o                         
  -2   5   9       4803.14       4782.88        72.23 o                         
  -1   5   9       2341.20       2430.16        37.01 o                         
   0   5   9        381.48        361.33         7.18 o                         
   1   5   9       1171.26       1060.00        18.08 o                         
   2   5   9       2189.63       2193.32        36.60 o                         
   3   5   9       2122.59       2238.53        35.41 o                         
   4   5   9       5489.96       5551.85        83.52 o                         
   5   5   9         76.96        107.32         2.42 o                         
   6   5   9        985.33       1042.63        15.58 o                         
   7   5   9         32.02         42.12         1.84 o                         
   8   5   9          9.98          9.01         1.74 o                         
   9   5   9          6.24          5.39         1.44 o                         
  10   5   9        662.08        659.93        11.56 o                         
  11   5   9        285.55        274.03         6.23 o                         
  12   5   9         96.17        100.07         4.64 o                         
  13   5   9         30.27         22.34         3.03 o                         
  -9   6   9        178.93        177.04        13.78 o                         
  -8   6   9         28.49         27.21         3.17 o                         
  -7   6   9          1.29         -0.63         2.46 o                         
  -6   6   9         60.41         55.73         2.85 o                         
  -5   6   9         62.56         57.81         4.84 o                         
  -4   6   9        142.99        133.10         5.02 o                         
  -3   6   9        127.23        126.52         3.01 o                         
  -2   6   9        168.44        180.64         4.28 o                         
  -1   6   9         31.53         33.28         2.79 o                         
   0   6   9        215.35        231.60         5.79 o                         
   1   6   9        389.94        367.92         9.40 o                         
   2   6   9        227.81        235.84         4.60 o                         
   3   6   9        856.62        820.66        11.46 o                         
   4   6   9        103.38        113.88         2.54 o                         
   5   6   9         28.75         26.07         1.62 o                         
   6   6   9        105.53         98.54         2.60 o                         
   7   6   9        257.85        250.56         4.87 o                         
   8   6   9        410.08        434.55         7.80 o                         
   9   6   9        207.50        193.86         4.15 o                         
  10   6   9        594.29        581.88        12.13 o                         
  11   6   9         81.50         97.21         3.55 o                         
  12   6   9         24.73         30.43         2.23 o                         
  -8   7   9        200.96        168.26         7.45 o                         
  -7   7   9          5.50          5.41         3.13 o                         
  -6   7   9         47.99         42.11         3.96 o                         
  -5   7   9        126.85        126.62         4.80 o                         
  -4   7   9        124.50        112.39         3.57 o                         
  -3   7   9        113.61        123.95         3.59 o                         
  -2   7   9        170.31        169.25         4.28 o                         
  -1   7   9        107.69        104.22         2.94 o                         
   0   7   9         55.80         56.14         2.97 o                         
   1   7   9         76.49         82.12         2.59 o                         
   2   7   9       1826.20       1866.29        36.89 o                         
   3   7   9        316.65        315.15         4.97 o                         
   4   7   9       1081.47       1139.16        16.83 o                         
   5   7   9        526.43        566.05         9.15 o                         
   6   7   9        611.98        596.66         9.92 o                         
   7   7   9       2016.68       2037.68        32.37 o                         
   8   7   9        546.15        544.38         9.26 o                         
   9   7   9         17.21         20.04         1.70 o                         
  10   7   9         83.76         81.18         3.27 o                         
  11   7   9        105.03        114.59         3.59 o                         
  12   7   9         35.36         30.11         2.17 o                         
  -8   8   9        287.56        316.55        13.51 o                         
  -7   8   9        148.74        136.29         5.77 o                         
  -6   8   9        305.40        309.05        10.96 o                         
  -5   8   9        338.53        339.60        11.20 o                         
  -4   8   9        291.96        287.07         7.63 o                         
  -3   8   9          0.04         -0.34         2.47 o                         
  -2   8   9          0.95          0.17         3.07 o                         
  -1   8   9        293.29        291.02         5.98 o                         
   0   8   9          2.04          3.61         2.39 o                         
   1   8   9        541.69        538.46        12.51 o                         
   2   8   9         20.27         19.87         3.67 o                         
   3   8   9        451.71        424.89         7.83 o                         
   4   8   9        236.71        243.98         4.60 o                         
   5   8   9       2203.31       2208.30        34.94 o                         
   6   8   9        702.62        704.34        12.30 o                         
   7   8   9          0.19          0.83         1.65 o                         
   8   8   9        400.25        378.85         7.30 o                         
   9   8   9       1724.58       1716.06        34.59 o                         
  10   8   9        409.72        400.98         8.59 o                         
  11   8   9         24.62         26.35         3.27 o                         
  12   8   9         10.78         11.24         3.04 o                         
  -7   9   9         34.35         20.32         4.98 o                         
  -6   9   9          0.40          0.05         3.22 o                         
  -5   9   9        110.58        118.75         5.23 o                         
  -4   9   9        164.45        146.26         7.44 o                         
  -3   9   9         21.01         22.33         2.90 o                         
  -2   9   9          8.04         13.27         2.64 o                         
  -1   9   9        864.17        899.54        23.14 o                         
   0   9   9       2334.48       2355.57        56.09 o                         
   1   9   9       1473.10       1428.25        28.07 o                         
   2   9   9          0.74         -1.86         1.98 o                         
   3   9   9        158.98        163.27         4.10 o                         
   4   9   9        180.36        197.26         4.88 o                         
   5   9   9        320.77        272.16         8.46 o                         
   6   9   9        282.41        290.64         7.00 o                         
   7   9   9         23.88         24.94         2.81 o                         
   8   9   9          0.00          2.18         2.02 o                         
   9   9   9          0.00         -0.88         2.20 o                         
  10   9   9        203.72        202.56         6.67 o                         
  11   9   9         41.71         53.11         3.16 o                         
  -6  10   9          3.00         -0.59        10.20 o                         
  -5  10   9         58.31         45.23         5.94 o                         
  -4  10   9        267.76        250.80         9.66 o                         
  -3  10   9        313.59        319.77        14.68 o                         
  -2  10   9         37.45         34.81         3.68 o                         
  -1  10   9          1.67          3.96         3.16 o                         
   0  10   9        143.77        152.43         7.30 o                         
   1  10   9        869.17        845.40        23.14 o                         
   2  10   9        561.89        516.89        14.42 o                         
   3  10   9          0.00         -1.52         3.33 o                         
   4  10   9         24.50         28.52         2.87 o                         
   5  10   9         34.20         31.97         2.33 o                         
   6  10   9        573.67        553.64        11.14 o                         
   7  10   9         53.84         47.94         3.83 o                         
   8  10   9         83.29         85.70         3.83 o                         
   9  10   9        114.44        135.38         5.89 o                         
  10  10   9        138.39        147.23         5.51 o                         
  11  10   9        199.97        185.01        37.00 o                         
  -4  11   9        173.29        168.77        15.29 o                         
  -3  11   9        607.01        639.79        21.35 o                         
  -2  11   9          6.67         11.07         3.87 o                         
  -1  11   9          1.72          3.33         3.68 o                         
   0  11   9        543.99        581.80        26.39 o                         
   1  11   9        161.15        155.82         8.32 o                         
   2  11   9        443.35        456.79        11.92 o                         
   3  11   9          8.28         11.91        10.47 o                         
   4  11   9        861.45        912.79        24.83 o                         
   5  11   9       1737.98       1699.61        45.79 o                         
   6  11   9        192.19        211.35         5.89 o                         
   7  11   9         87.68        101.40         4.48 o                         
   8  11   9        267.62        270.42        10.81 o                         
   9  11   9          5.08          4.71         2.61 o                         
  10  11   9         89.76         89.29         5.55 o                         
  -3  12   9         32.41         35.37         7.07 o                         
  -2  12   9        166.29        149.87        22.37 o                         
  -1  12   9         28.39         51.96         8.71 o                         
   0  12   9        101.96        119.65         8.05 o                         
   1  12   9          5.41         -1.34         3.47 o                         
   2  12   9        105.12        105.07         3.95 o                         
   3  12   9        223.19        235.61         6.57 o                         
   4  12   9         92.95         92.43         4.15 o                         
   5  12   9        196.82        175.83         6.93 o                         
   6  12   9        225.94        207.55        10.38 o                         
   7  12   9         15.08         13.47         3.73 o                         
   8  12   9          1.12          2.13         3.31 o                         
   9  12   9         83.97         78.35         7.35 o                         
  -1  13   9          0.31         -3.66         4.77 o                         
   0  13   9          1.95          7.45         4.93 o                         
   1  13   9        451.93        519.50        37.00 o                         
   2  13   9        127.15        116.90         5.45 o                         
   3  13   9        352.74        338.99        14.22 o                         
   4  13   9          2.91          4.84         2.96 o                         
   5  13   9         30.64         25.12         3.33 o                         
   6  13   9         92.42         83.54         5.63 o                         
   7  13   9         37.66         36.89         4.45 o                         
  -3 -10  10          2.71          3.20         4.56 o                         
  -2 -10  10          0.04          1.17         5.07 o                         
  -1 -10  10         68.26         64.75        10.88 o                         
   0 -10  10          0.09         -0.27         5.44 o                         
  -6  -9  10         27.09         27.90         4.61 o                         
  -5  -9  10         63.60         72.87         5.26 o                         
  -4  -9  10         29.13         31.44         3.50 o                         
  -3  -9  10          0.11         -0.94         3.37 o                         
  -2  -9  10         33.02         22.01         3.42 o                         
  -1  -9  10         55.70         46.71         4.24 o                         
   0  -9  10          1.77          0.72         2.96 o                         
   1  -9  10        111.92        103.79         4.48 o                         
   2  -9  10        113.37        121.83         5.03 o                         
   3  -9  10          4.51          1.34         2.86 o                         
  -7  -8  10         51.66         51.00         3.73 o                         
  -6  -8  10        295.20        279.48        24.79 o                         
  -5  -8  10        141.24        157.06         6.41 o                         
  -4  -8  10          2.13          5.96         2.78 o                         
  -3  -8  10        169.01        161.50         5.21 o                         
  -2  -8  10        192.16        211.10         6.86 o                         
  -1  -8  10         31.49         40.18         2.90 o                         
   0  -8  10         94.32         89.98         5.66 o                         
   1  -8  10         30.98         32.24         2.67 o                         
   2  -8  10        103.43         96.66         4.40 o                         
   3  -8  10         75.16         87.95         4.76 o                         
   4  -8  10         36.42         32.05         3.09 o                         
   5  -8  10         26.77         26.66         3.46 o                         
  -8  -7  10         54.83         43.59         3.57 o                         
  -7  -7  10         68.45         90.32         6.09 o                         
  -6  -7  10        767.61        799.45        19.70 o                         
  -5  -7  10        669.13        692.77        15.70 o
[truncated: 272,730 more chars]
