# Supplementary material for: The influence of the axial group on the crystal structures of boron sub­phthalo­cy­an­ines
Source: Acta Crystallogr C Struct Chem. 2024 Sep 4;80(Pt 10):658–80. doi: 10.1107/S2053229624006934 (PMC11451016; doi:10.1107/S2053229624006934)
Supplement: Supplementary file 19 [file c-80-00658-d22150_asup19.hkl]

data_d22150_a                                                                   
_shelx_title ' d22150_a.res in P2(1)/c'                                         
_shelx_refln_list_code          4                                               
_shelx_F_calc_maximum      177.64                                               
_exptl_crystal_F_000      1040.00                                               
_reflns_d_resolution_high  0.8410                                               
                                                                                
loop_                                                                           
 _space_group_symop_operation_xyz                                               
 'x, y, z'                                                                      
 '-x, y+1/2, -z+1/2'                                                            
 '-x, -y, -z'                                                                   
 'x, -y-1/2, z-1/2'                                                             
                                                                                
_cell_length_a    10.3502                                                       
_cell_length_b    20.7509                                                       
_cell_length_c    12.2816                                                       
_cell_angle_alpha  90.000                                                       
_cell_angle_beta  114.734                                                       
_cell_angle_gamma  90.000                                                       
                                                                                
_shelx_F_squared_multiplier     1.000                                           
                                                                                
loop_                                                                           
 _refln_index_h                                                                 
 _refln_index_k                                                                 
 _refln_index_l                                                                 
 _refln_F_squared_calc                                                          
 _refln_F_squared_meas                                                          
 _refln_F_squared_sigma                                                         
 _refln_observed_status                                                         
   1   0   0         28.28         34.30         2.64 o                         
   2   0   0       8666.63       9357.94       725.85 o                         
   3   0   0      15917.59      19645.68      2157.11 o                         
   4   0   0         15.97         11.49         4.22 o                         
   5   0   0      11015.36      13571.45       665.60 o                         
   6   0   0       1558.55       1750.43        68.19 o                         
   7   0   0        145.39        137.10        11.35 o                         
   8   0   0        471.69        478.79        24.19 o                         
   9   0   0          3.88         11.36         7.58 o                         
  10   0   0        399.72        467.29        34.15 o                         
  11   0   0        134.40         69.83        15.49 o                         
   1   1   0       8581.14      11440.10      1255.97 o                         
   2   1   0       5713.58       5687.63       311.86 o                         
   3   1   0      15764.35      18435.50      1431.37 o                         
   4   1   0       1247.55       1152.66        64.47 o                         
   5   1   0        341.81        362.57        13.32 o                         
   6   1   0        831.42        885.64        25.54 o                         
   7   1   0        565.40        574.26        19.15 o                         
   8   1   0         22.19         24.77         3.61 o                         
   9   1   0          0.06          4.22         5.38 o                         
  10   1   0          5.95          8.90         6.48 o                         
  11   1   0         48.37         32.90        10.03 o                         
   0   2   0        321.12        261.56        29.22 o                         
   1   2   0        605.27        425.84        33.77 o                         
   2   2   0      16228.03      20914.23      2295.99 o                         
   3   2   0       3561.18       3391.86       214.75 o                         
   4   2   0        642.14        547.34        36.18 o                         
   5   2   0       2175.80       2185.22        69.32 o                         
   6   2   0       3369.92       3709.40       108.84 o                         
   7   2   0        568.20        573.96        20.25 o                         
   8   2   0        400.10        430.05        16.72 o                         
   9   2   0         15.50         12.88         5.48 o                         
  10   2   0         45.47         47.20         6.35 o                         
  11   2   0         41.02         17.25         9.62 o                         
   1   3   0       9854.12       9553.74      1049.61 o                         
   2   3   0      31554.63      46080.98      5057.39 o                         
   3   3   0        473.45        391.70        31.57 o                         
   4   3   0       1067.23       1009.51        65.56 o                         
   5   3   0       1514.32       1532.31        50.98 o                         
   6   3   0        153.80        164.76         6.44 o                         
   7   3   0        404.90        474.90        15.08 o                         
   8   3   0         49.97         51.76         4.04 o                         
   9   3   0          0.09          4.83         5.10 o                         
  10   3   0         49.58         44.50         6.32 o                         
   0   4   0       3176.66       2715.63       257.90 o                         
   1   4   0          1.89         17.57         3.63 o                         
   2   4   0        839.47        828.71        52.35 o                         
   3   4   0       1759.44       1652.71       104.91 o                         
   4   4   0         51.94         43.57         4.25 o                         
   5   4   0         36.47         37.54         2.26 o                         
   6   4   0        266.84        302.65        10.01 o                         
   7   4   0        166.97        176.53         6.12 o                         
   8   4   0         59.60         56.73         4.27 o                         
   9   4   0         72.99         68.27         7.73 o                         
  10   4   0         15.59         10.51         7.05 o                         
   1   5   0         58.87         37.58         5.03 o                         
   2   5   0       1725.44       1664.91       129.99 o                         
   3   5   0        312.76        302.22        18.20 o                         
   4   5   0        667.57        681.84        25.95 o                         
   5   5   0          3.47          4.13         1.68 o                         
   6   5   0         75.53         72.61         4.07 o                         
   7   5   0        393.55        399.33        12.14 o                         
   8   5   0        122.47        134.04         9.60 o                         
   9   5   0         97.12        124.47         7.16 o                         
  10   5   0         24.54         20.85         6.90 o                         
   0   6   0       1155.38        812.66       100.84 o                         
   1   6   0        648.84        516.53        34.29 o                         
   2   6   0       1921.76       1743.13       191.88 o                         
   3   6   0        179.85        147.91        12.84 o                         
   4   6   0        168.83        177.42         7.04 o                         
   5   6   0        196.54        171.81         5.82 o                         
   6   6   0        794.90        891.26        26.13 o                         
   7   6   0          7.92          6.48         2.92 o                         
   8   6   0         21.20         25.92         4.37 o                         
   9   6   0        113.10        115.47         7.92 o                         
  10   6   0         41.84         43.43         6.47 o                         
   1   7   0        457.63        400.70        27.78 o                         
   3   7   0       1785.22       1843.93       205.82 o                         
   4   7   0        426.41        428.56        13.41 o                         
   5   7   0        747.36        717.35        20.14 o                         
   6   7   0         63.33         69.49         4.21 o                         
   7   7   0        240.63        267.71         9.32 o                         
   8   7   0        193.52        199.74        11.24 o                         
   9   7   0        390.64        322.82        16.23 o                         
  10   7   0          0.10         -0.60         5.66 o                         
   0   8   0        130.87        166.10        29.51 o                         
   1   8   0        815.62        580.88        40.36 o                         
   2   8   0        330.84        257.05        22.42 o                         
   3   8   0        180.84        168.93         6.43 o                         
   4   8   0        968.43       1034.48        29.36 o                         
   5   8   0       3444.14       3775.01       107.55 o                         
   6   8   0        745.86        773.44        22.80 o                         
   7   8   0          0.75          4.86         3.63 o                         
   8   8   0          3.38         12.10         4.71 o                         
   9   8   0        127.01        100.37         6.63 o                         
  10   8   0        145.41        113.46        15.64 o                         
   1   9   0        877.18        788.37        52.96 o                         
   2   9   0        242.72        208.34        12.67 o                         
   3   9   0       4828.12       5616.44       205.54 o                         
   4   9   0        459.07        456.74        13.66 o                         
   5   9   0        569.34        594.65        17.53 o                         
   6   9   0        449.16        490.55        15.21 o                         
   7   9   0        272.39        311.04        12.80 o                         
   8   9   0        291.07        332.87        17.39 o                         
   9   9   0         77.32         61.61         5.94 o                         
  10   9   0        215.04        160.17        30.89 o                         
   0  10   0       5030.18       5561.82       350.81 o                         
   1  10   0       1561.03       1592.60        58.95 o                         
   2  10   0        265.99        247.53         8.58 o                         
   3  10   0        771.93        825.58        28.29 o                         
   4  10   0         98.68        122.35         4.96 o                         
   5  10   0         13.48         19.94         3.08 o                         
   6  10   0          1.07          5.72         3.05 o                         
   7  10   0         12.84          9.71         4.18 o                         
   8  10   0          1.43          6.66         6.13 o                         
   9  10   0          2.64          2.67         5.42 o                         
  10  10   0         41.18         41.58        11.19 o                         
   1  11   0        797.83        833.99        25.09 o                         
   2  11   0        159.08        191.84         6.53 o                         
   3  11   0         40.33         41.26         2.58 o                         
   4  11   0        214.46        252.16         7.67 o                         
   5  11   0          7.28          5.26         3.04 o                         
   6  11   0        103.42         91.37         6.91 o                         
   7  11   0        371.31        372.06        21.54 o                         
   8  11   0        503.48        546.87        25.10 o                         
   9  11   0        205.13        216.98        12.69 o                         
   0  12   0        298.80        361.79        16.27 o                         
   1  12   0       1792.31       1967.74        60.69 o                         
   2  12   0         21.90         18.41         1.95 o                         
   3  12   0         80.03        105.03         4.56 o                         
   4  12   0         58.78         68.59         3.81 o                         
   5  12   0         61.73         66.11         4.48 o                         
   6  12   0         15.00         12.18         4.22 o                         
   7  12   0        164.58        170.77        10.08 o                         
   8  12   0          5.46         12.81         5.48 o                         
   9  12   0          4.55          1.90         5.49 o                         
   1  13   0         89.02         90.37         5.01 o                         
   2  13   0        242.96        284.92         9.38 o                         
   3  13   0        565.55        610.13        20.16 o                         
   4  13   0         56.74         60.72         3.76 o                         
   5  13   0        385.13        437.59        19.56 o                         
   6  13   0        186.03        199.46        11.35 o                         
   7  13   0         45.72         45.84         6.14 o                         
   8  13   0         33.79         42.17         6.29 o                         
   9  13   0         22.45         17.53         5.40 o                         
   0  14   0        103.94        136.70         9.31 o                         
   1  14   0         16.27         17.49         2.81 o                         
   2  14   0         35.24         33.76         3.41 o                         
   3  14   0          0.01          0.11         2.68 o                         
   4  14   0        769.39        839.07        28.86 o                         
   5  14   0        426.20        477.31        17.67 o                         
   6  14   0        215.85        226.26        12.27 o                         
   7  14   0        194.43        263.27        12.96 o                         
   8  14   0         83.32        120.66        15.25 o                         
   9  14   0         20.27         10.69         6.63 o                         
   1  15   0        547.07        579.71        18.75 o                         
   2  15   0         63.11         68.25         4.44 o                         
   3  15   0          9.16         14.34         3.06 o                         
   4  15   0        288.15        264.87        13.71 o                         
   5  15   0        358.29        427.97        17.14 o                         
   6  15   0         66.47         74.44         7.02 o                         
   7  15   0         10.90         12.63         4.44 o                         
   8  15   0        525.20        471.52        26.68 o                         
   0  16   0       1079.25       1122.20        46.68 o                         
   1  16   0        234.20        259.97         8.67 o                         
   2  16   0         22.68         24.85         3.47 o                         
   3  16   0        448.81        471.97        19.11 o                         
   4  16   0        138.28        132.85         7.90 o                         
   5  16   0        617.46        619.35        24.33 o                         
   6  16   0        447.00        522.72        21.47 o                         
   7  16   0         51.38         50.22         5.78 o                         
   8  16   0        127.96        101.51        25.90 o                         
   1  17   0         56.22         51.40         6.32 o                         
   2  17   0       1862.74       2020.95        73.51 o                         
   3  17   0        252.67        229.39        12.71 o                         
   4  17   0        185.48        165.60         9.78 o                         
   5  17   0         98.80         79.38         8.73 o                         
   6  17   0         19.05         20.39         4.74 o                         
   7  17   0         43.67         33.43         5.04 o                         
   8  17   0        165.19        110.16        32.17 o                         
   0  18   0          0.36          2.94         5.65 o                         
   1  18   0         49.96         50.18         4.61 o                         
   2  18   0          0.00         -1.72         4.08 o                         
   3  18   0         38.35         38.25         5.14 o                         
   4  18   0        357.85        360.53        18.19 o                         
   5  18   0         10.46          6.40         4.43 o                         
   6  18   0        292.06        248.50        21.79 o                         
   7  18   0          9.14          7.42         5.42 o                         
   1  19   0         15.06         13.08         3.49 o                         
   2  19   0         76.31         58.23         4.85 o                         
   3  19   0        241.87        240.27        16.12 o                         
   4  19   0        956.54       1060.18        37.72 o                         
   5  19   0        197.38        183.88        15.15 o                         
   6  19   0          6.77          3.66         4.55 o                         
   0  20   0        389.98        389.65        24.43 o                         
   1  20   0         16.90         14.59         4.84 o                         
   2  20   0        289.69        251.46        13.79 o                         
   3  20   0         16.87         17.93         5.76 o                         
   4  20   0          7.70         11.95         5.23 o                         
   5  20   0         38.85         31.15         5.96 o                         
   6  20   0        273.20        159.54        16.60 o                         
   1  21   0          1.62         11.76         6.25 o                         
   2  21   0          8.84          9.63         5.98 o                         
   3  21   0         17.58         15.57         5.90 o                         
   4  21   0         63.99         49.01         7.00 o                         
   5  21   0        175.70        174.95        29.30 o                         
   0  22   0          9.20         18.02         9.06 o                         
   1  22   0         12.33         23.92         9.01 o                         
   2  22   0         24.86         36.86         7.78 o                         
   3  22   0         30.91         28.38         6.03 o                         
   4  22   0         32.77         17.01         5.68 o                         
   1  23   0         26.28         22.10         7.26 o                         
   2  23   0         37.90         29.76         7.02 o                         
   3  23   0         53.93         51.70        11.94 o                         
   0  24   0         23.92          9.84        20.90 o                         
   1  24   0          5.05         -0.01        20.13 o                         
   2  24   0          0.47         -3.20        17.02 o                         
 -11   1   1          1.39         -4.17         6.54 o                         
 -10   1   1        194.73        151.13        10.99 o                         
  -9   1   1        310.45        339.46        14.99 o                         
  -8   1   1        264.53        265.09        12.31 o                         
  -7   1   1          5.13          6.33         2.15 o                         
  -6   1   1        357.84        376.61        10.62 o                         
  -5   1   1         81.86         85.00         3.85 o                         
  -4   1   1        379.13        359.26        28.37 o                         
  -2   1   1       5428.73       5416.01       296.75 o                         
   0   1   1       2511.58       2125.99       103.86 o                         
   1   1   1        161.04        100.81         5.85 o                         
   3   1   1       6612.44       6668.49       365.91 o                         
   4   1   1        476.11        418.13        18.31 o                         
   5   1   1       4348.32       4637.10       169.62 o                         
   6   1   1        257.85        241.40         8.99 o                         
   7   1   1        110.24        139.90         6.12 o                         
   8   1   1       2098.50       2376.59        93.39 o                         
   9   1   1        345.75        406.42        14.76 o                         
  10   1   1        385.42        441.05        20.20 o                         
 -11   2   1         60.56         45.93         7.27 o                         
 -10   2   1        108.39         91.49         7.05 o                         
  -9   2   1         37.31         40.51         5.74 o                         
  -8   2   1         78.61         67.26         5.32 o                         
  -7   2   1          1.62          1.63         2.38 o                         
  -6   2   1         25.12         27.92         2.03 o                         
  -5   2   1        198.86        225.52         7.56 o                         
  -4   2   1       3880.34       3961.50       306.96 o                         
  -3   2   1         21.61         13.00         3.76 o                         
  -2   2   1       4813.20       4743.21       299.40 o                         
  -1   2   1       1456.77       1184.10        74.90 o                         
   1   2   1       3681.97       3371.64       184.74 o                         
   2   2   1       7231.07       7672.10       420.97 o                         
   3   2   1        155.29        147.26         9.38 o                         
   4   2   1        415.44        390.64        16.11 o                         
   5   2   1         53.84         53.77         3.14 o                         
   6   2   1        546.90        580.12        19.36 o                         
   7   2   1       1155.22       1245.96        35.92 o                         
   8   2   1         32.88         40.11         4.03 o                         
   9   2   1        586.04        651.08        23.30 o                         
  10   2   1        153.27        119.48        10.61 o                         
 -11   3   1         57.09         48.12         8.43 o                         
 -10   3   1         88.30         96.21         9.17 o                         
  -9   3   1        440.99        476.19        19.01 o                         
  -8   3   1         53.65         64.00         6.09 o                         
  -7   3   1          6.77          8.15         2.41 o                         
  -6   3   1       1279.20       1311.91        37.09 o                         
  -5   3   1         14.77         16.24         1.79 o                         
  -4   3   1        856.31        731.28        57.07 o                         
  -3   3   1       2418.42       2251.33       142.08 o                         
  -2   3   1       1620.90       1269.56        99.23 o                         
  -1   3   1       1038.76        861.71        96.71 o                         
   0   3   1          0.28          3.25         2.13 o                         
   1   3   1      10328.55      11258.50       712.72 o                         
   2   3   1          0.04          4.42         2.31 o                         
   3   3   1        309.78        271.01        16.06 o                         
   4   3   1        530.18        468.31        20.31 o                         
   5   3   1          4.90          7.85         1.92 o                         
   6   3   1          7.23          8.83         2.62 o                         
   7   3   1         95.30        100.02         5.58 o                         
   8   3   1          9.04         11.15         3.67 o                         
   9   3   1          1.90          7.25         4.76 o                         
  10   3   1         22.24         22.71         5.42 o                         
 -11   4   1        102.15         67.13         8.71 o                         
 -10   4   1          0.26          1.94         6.20 o                         
  -9   4   1         35.62         28.67         5.24 o                         
  -8   4   1        133.26        132.79         9.81 o                         
  -7   4   1         17.07         16.59         2.57 o                         
  -6   4   1        781.36        830.72        24.58 o                         
  -5   4   1         66.45         77.02         4.19 o                         
  -4   4   1        511.64        453.07        29.76 o                         
  -3   4   1       6919.72       7201.91       556.63 o                         
  -2   4   1       7757.89       9025.89       997.34 o                         
  -1   4   1       4372.76       4136.55       455.99 o                         
   0   4   1        544.97        325.31        22.34 o                         
   1   4   1       2011.84       1699.55        93.63 o                         
   2   4   1        715.40        557.05        44.32 o                         
   3   4   1       1778.67       1565.52        99.80 o                         
   4   4   1       4106.99       4174.05       173.30 o                         
   5   4   1        300.78        289.39         9.19 o                         
   6   4   1        884.30        895.62        27.93 o                         
   7   4   1       1445.75       1555.01        50.07 o                         
   8   4   1          7.69         10.56         3.75 o                         
   9   4   1          7.84          7.50         4.60 o                         
  10   4   1        131.83         96.09         6.84 o                         
 -11   5   1          4.46          3.28         7.22 o                         
 -10   5   1         80.49         64.78         6.73 o                         
  -9   5   1         42.77         43.32         4.98 o                         
  -8   5   1        205.00        234.44        12.76 o                         
  -7   5   1         98.21        105.50         4.74 o                         
  -6   5   1        479.91        458.89        12.85 o                         
  -5   5   1        832.95        758.58        28.21 o                         
  -4   5   1          5.40          0.12         2.84 o                         
  -3   5   1       6278.48       6903.55       536.49 o                         
  -2   5   1       2436.19       2301.00       248.37 o                         
  -1   5   1       1071.71        733.89        48.04 o                         
   0   5   1       1636.74       1487.06       116.06 o                         
   1   5   1       5001.85       4927.47       382.68 o                         
   2   5   1        331.33        233.60        18.74 o                         
   3   5   1       3513.82       3233.99       251.62 o                         
   4   5   1         22.60         27.31         2.40 o                         
   5   5   1         64.64         67.74         2.99 o                         
   6   5   1        165.36        199.69         7.42 o                         
   7   5   1        861.12        954.66        36.39 o                         
   8   5   1         46.83         52.64         4.45 o                         
   9   5   1          1.83          8.76         4.71 o                         
  10   5   1          6.20          1.11         5.75 o                         
 -11   6   1         90.33         81.71        11.64 o                         
 -10   6   1        148.04        169.60        10.52 o                         
  -9   6   1        361.86        342.56        20.80 o                         
  -8   6   1         55.74         66.45         5.66 o                         
  -7   6   1         60.46         61.10         3.99 o                         
  -6   6   1        105.17        103.75         5.49 o                         
  -5   6   1        457.23        454.81        13.45 o                         
  -4   6   1          0.22          1.70         2.09 o                         
  -3   6   1          0.19          5.78        10.01 o                         
  -2   6   1        388.20        336.39        43.49 o                         
  -1   6   1        116.72         95.52         7.89 o                         
   0   6   1          5.38          4.32         5.88 o                         
   1   6   1       1382.83       1152.77        64.52 o                         
   2   6   1          9.66         12.08         3.38 o                         
   3   6   1       1801.57       1606.32        79.24 o                         
   4   6   1       3423.67       3617.60       132.82 o                         
   5   6   1        315.41        334.07        10.31 o                         
   6   6   1        405.41        429.35        13.60 o                         
   7   6   1        238.91        266.34        11.93 o                         
   8   6   1         64.63         75.99         5.10 o                         
   9   6   1         13.46         13.56         4.65 o                         
  10   6   1         35.80         31.05         6.85 o                         
 -11   7   1         24.59         11.53        18.22 o                         
 -10   7   1         99.21         90.91        11.61 o                         
  -9   7   1         67.95         72.03         7.79 o                         
  -8   7   1        652.83        715.79        23.21 o                         
  -7   7   1        568.87        640.96        19.90 o                         
  -6   7   1        406.14        427.94        13.89 o                         
  -5   7   1         31.07         38.13         2.27 o                         
  -4   7   1         19.02         20.70         2.13 o                         
  -3   7   1          3.09         12.96        11.04 o                         
  -2   7   1        218.68        175.33        33.31 o                         
  -1   7   1        442.69        283.06        21.68 o                         
   0   7   1         64.53         44.10         6.57 o                         
   1   7   1       1343.38       1062.78        61.18 o                         
   2   7   1        453.17        391.34        31.45 o                         
   3   7   1         26.69         27.26         2.23 o                         
   4   7   1         12.82         12.69         1.95 o                         
   5   7   1        749.88        765.85        22.78 o                         
   6   7   1        124.82        125.70         5.57 o                         
   7   7   1        350.39        353.39        13.90 o                         
   8   7   1        214.18        247.01        11.13 o                         
   9   7   1          2.15          8.02         4.60 o                         
  10   7   1          6.52         -2.69         7.24 o                         
 -10   8   1          4.18         -3.08         5.78 o                         
  -9   8   1        108.81        107.30        12.69 o                         
  -8   8   1        262.48        332.95        14.14 o                         
  -7   8   1        169.63        193.07         8.18 o                         
  -6   8   1        132.33        150.11         5.60 o                         
  -5   8   1         98.59        100.24         4.60 o                         
  -4   8   1        572.21        637.55        18.55 o                         
  -3   8   1        164.88        151.46         6.37 o                         
  -2   8   1        714.00        686.76        79.06 o                         
  -1   8   1        843.73        614.29        42.25 o                         
   0   8   1       1621.29       1367.62       152.73 o                         
   1   8   1        578.77        480.64        28.41 o                         
   2   8   1         68.15         76.17         5.68 o                         
   3   8   1         67.71         75.65         4.43 o                         
   4   8   1         30.88         35.60         2.76 o                         
   5   8   1          1.36          1.52         2.48 o                         
   6   8   1        656.90        704.61        21.36 o                         
   7   8   1        100.90        117.19         6.03 o                         
   8   8   1         41.63         42.01         6.62 o                         
   9   8   1          5.80          4.88         6.44 o                         
  10   8   1         27.02         11.27         8.17 o                         
 -10   9   1          0.03         -0.29         6.04 o                         
  -9   9   1        108.93        118.20        10.17 o                         
  -8   9   1          0.10          2.74         4.28 o                         
  -7   9   1        136.46        146.71         7.70 o                         
  -6   9   1        407.97        442.09        13.36 o                         
  -5   9   1        570.63        587.82        17.36 o                         
  -4   9   1        807.02        878.49        27.87 o                         
  -3   9   1        741.79        781.96        30.53 o                         
  -2   9   1        138.89        160.23        12.16 o                         
  -1   9   1       1968.40       1631.45       129.76 o                         
   0   9   1         96.15         94.16        11.22 o                         
   1   9   1        556.41        512.12        30.69 o                         
   2   9   1       5802.74       6390.82       265.47 o                         
   3   9   1         48.41         58.66         3.02 o                         
   4   9   1        471.03        469.53        14.11 o                         
   5   9   1         51.61         55.99         3.45 o                         
   6   9   1        498.94        549.02        16.91 o                         
   7   9   1        402.58        444.65        15.78 o                         
   8   9   1        375.05        442.60        19.14 o                         
   9   9   1          1.39          1.20         4.93 o                         
 -10  10   1        135.99        117.43         9.78 o                         
  -9  10   1        162.28        191.98        11.25 o                         
  -8  10   1          8.77          8.96         4.79 o                         
  -7  10   1        773.69        782.34        26.75 o                         
  -6  10   1        762.76        849.85        27.57 o                         
  -5  10   1        204.61        228.11         7.82 o                         
  -4  10   1         84.94         92.13         4.46 o                         
  -3  10   1        416.71        451.76        13.50 o                         
  -2  10   1       1994.03       2231.17        69.46 o                         
  -1  10   1        207.85        227.95         9.26 o                         
   0  10   1          2.00          8.32         2.20 o                         
   1  10   1       1239.75       1319.56        42.61 o                         
   2  10   1          9.59         17.39         2.24 o                         
   3  10   1        546.41        587.63        17.73 o                         
   4  10   1         23.69         27.09         3.21 o                         
   5  10   1          9.80          8.87         2.72 o                         
   6  10   1         16.07         14.95         3.65 o                         
   7  10   1        570.08        682.56        26.39 o                         
   8  10   1        439.95        432.38        30.85 o                         
   9  10   1         40.89         29.50         5.78 o                         
 -10  11   1        293.79        234.74        23.07 o                         
  -9  11   1        275.19        261.64        15.05 o                         
  -8  11   1         63.31         59.44         7.67 o                         
  -7  11   1          1.31          8.55         3.82 o                         
  -6  11   1        122.98        142.63         8.69 o                         
  -5  11   1         98.50        107.52         5.19 o                         
  -4  11   1          0.00          1.75         2.61 o                         
  -3  11   1        442.86        492.98        13.88 o                         
  -2  11   1         77.28         82.37         3.79 o                         
  -1  11   1         16.63         15.54         2.12 o                         
   0  11   1         19.15         16.96         2.21 o                         
   1  11   1        310.08        289.61         8.86 o                         
   2  11   1        118.70        129.51         6.60 o                         
   3  11   1        174.52        186.25         7.06 o                         
   4  11   1         67.93         68.53         3.89 o                         
   5  11   1        410.00        426.76        14.19 o                         
   6  11   1        265.15        254.55        12.35 o                         
   7  11   1        731.96        886.09        33.65 o                         
   8  11   1        120.30        116.82        12.85 o                         
   9  11   1         19.54         21.10         5.64 o                         
 -10  12   1         79.79         45.04        15.24 o                         
  -9  12   1         45.00         35.75         7.46 o                         
  -8  12   1        124.12        149.91        13.51 o                         
  -7  12   1          0.28         -2.78         4.19 o                         
  -6  12   1        113.37        115.06         7.14 o                         
  -5  12   1         55.95         60.33         3.73 o                         
  -4  12   1          0.57          4.39         2.18 o                         
  -3  12   1         34.65         38.06         2.55 o                         
  -2  12   1         65.56         67.21         4.46 o                         
  -1  12   1        620.74        687.93        22.07 o                         
   0  12   1        108.44        146.12         6.71 o                         
   1  12   1       1874.58       2029.07        62.27 o                         
   2  12   1        474.01        435.65        12.94 o                         
   3  12   1          0.29          0.15         2.23 o                         
   4  12   1        734.61        736.00        24.28 o                         
   5  12   1        236.67        228.90         9.53 o                         
   6  12   1         11.92         13.72         4.51 o                         
   7  12   1        307.43        216.76        23.16 o                         
   8  12   1         35.76         29.24         5.63 o                         
   9  12   1          0.16         -5.41         6.35 o                         
  -9  13   1         57.35         46.39         6.08 o                         
  -8  13   1          1.65          0.55         4.87 o                         
  -7  13   1        202.46        197.32        10.98 o                         
  -6  13   1        144.49        134.45         8.94 o                         
  -5  13   1         63.07         72.21         4.07 o                         
  -4  13   1         48.73         51.99         3.27 o                         
  -3  13   1          1.33          1.84         2.69 o                         
  -2  13   1         17.00         19.03         2.43 o                         
  -1  13   1        525.53        535.99        15.84 o                         
   0  13   1          3.34          5.08         2.22 o                         
   1  13   1        206.04        220.49         6.88 o                         
   2  13   1        865.66        896.72        30.42 o                         
   3  13   1          5.35         11.16         2.52 o                         
   4  13   1         30.21         32.08         3.45 o                         
   5  13   1        295.09        351.63        19.05 o                         
   6  13   1        414.48        460.86        19.73 o                         
   7  13   1        105.22        102.93         9.63 o                         
   8  13   1          2.68         -3.90         7.13 o                         
   9  13   1        130.51        103.08        15.64 o                         
  -9  14   1        181.48         97.76        17.38 o                         
  -8  14   1        161.66        175.14        15.46 o                         
  -7  14   1         74.62         83.33         6.87 o                         
  -6  14   1         20.99         12.11         4.11 o                         
  -5  14   1         40.87         36.08         4.78 o                         
  -4  14   1        909.30        951.16        30.37 o                         
  -3  14   1          6.62         11.29         2.70 o                         
  -2  14   1         59.38         63.41         4.18 o                         
  -1  14   1         14.87         12.69         3.04 o                         
   0  14   1          1.28          1.64         2.15 o                         
   1  14   1        280.34        296.63         9.25 o                         
   2  14   1        348.30        373.25        12.42 o                         
   3  14   1        610.35        658.33        22.04 o                         
   4  14   1         24.94         27.24         4.66 o                         
   5  14   1        658.20        707.91        23.34 o                         
   6  14   1        254.97        274.20        16.52 o                         
   7  14   1          0.33          1.30         4.41 o                         
   8  14   1         10.78         10.65         5.04 o                         
  -9  15   1         83.85         45.85        20.44 o                         
  -8  15   1         51.43         36.85         6.71 o                         
  -7  15   1        190.18        200.02         9.98 o                         
  -6  15   1          4.14          5.33         4.22 o                         
  -5  15   1        108.06        105.02         6.52 o                         
  -4  15   1        503.89        493.31        23.79 o                         
  -3  15   1          0.06         -0.70         2.60 o                         
  -2  15   1        183.56        181.90        10.52 o                         
  -1  15   1        165.03        158.05         9.39 o                         
   0  15   1        995.46       1053.36        30.87 o                         
   1  15   1         54.40         57.93         3.65 o                         
   2  15   1         16.09         19.27         2.97 o                         
   3  15   1        572.07        644.48        21.15 o                         
   4  15   1        318.87        351.01        16.51 o                         
   5  15   1        337.08        410.61        24.49 o                         
   6  15   1        134.60        128.30         8.30 o                         
   7  15   1        124.87        133.63        13.20 o                         
   8  15   1          6.16          5.98         5.09 o                         
  -8  16   1         35.54         30.95         6.55 o                         
  -7  16   1         52.25         45.63         5.81 o                         
  -6  16   1        320.89        341.54        19.68 o                         
  -5  16   1        727.46        756.31        29.56 o                         
  -4  16   1        251.28        246.79        14.00 o                         
  -3  16   1        275.24        313.93        16.18 o                         
  -2  16   1        223.50        233.98        11.15 o                         
  -1  16   1         47.27         55.39         4.43 o                         
   0  16   1         48.92         54.75         4.03 o                         
   1  16   1          3.02          2.62         2.88 o                         
   2  16   1         76.18         70.11         4.54 o                         
   3  16   1          0.88          3.76         3.71 o                         
   4  16   1         63.83         48.61         4.79 o                         
   5  16   1        154.47        174.31        14.27 o                         
   6  16   1         56.28         57.80         7.08 o                         
   7  16   1          1.62          2.58         4.50 o                         
   8  16   1         25.97         35.38        12.47 o                         
  -8  17   1         27.20         13.13        10.30 o                         
  -7  17   1        348.30        327.19        23.67 o                         
  -6  17   1         26.64         29.11         4.91 o                         
  -5  17   1        209.38        200.33        11.44 o                         
  -4  17   1         81.98        104.26         6.46 o                         
  -3  17   1        175.90        169.99         6.80 o                         
  -2  17   1         38.24         51.07         4.14 o                         
  -1  17   1        425.31        460.86        20.88 o                         
   0  17   1        443.95        474.16        31.37 o                         
   1  17   1        395.10        406.00        14.27 o                         
   2  17   1        105.97         96.31         6.95 o                         
   3  17   1        134.62        123.15        10.16 o                         
   4  17   1        254.36        269.55        13.35 o                         
   5  17   1         84.04         80.32         6.43 o                         
   6  17   1         14.27         13.33         4.37 o                         
   7  17   1         93.70         80.70        13.48 o                         
  -7  18   1          0.43         -0.96         4.67 o                         
  -6  18   1          0.01         -1.25         4.65 o                         
  -5  18   1        783.70        843.00        31.95 o                         
  -4  18   1        381.59        359.90        16.30 o                         
  -3  18   1        143.55        138.13         7.39 o                         
  -2  18   1        399.90        430.07        18.10 o                         
  -1  18   1       1021.09       1105.19        36.53 o                         
   0  18   1         11.70         10.48         3.60 o                         
   1  18   1        854.09        866.57        33.97 o                         
   2  18   1       1865.78       1968.98        84.59 o                         
   3  18   1          0.00          3.46         4.44 o                         
   4  18   1        298.65        284.47        18.55 o                         
   5  18   1        430.25        396.98        24.78 o                         
   6  18   1         89.52         67.02         9.15 o                         
   7  18   1         21.25         28.63        12.76 o                         
  -7  19   1         88.90         60.22        17.65 o                         
  -6  19   1         22.51         26.59         5.05 o                         
  -5  19   1        457.19        468.99        18.68 o                         
  -4  19   1        390.00        455.03        18.26 o                         
  -3  19   1        878.92        993.34        46.39 o                         
  -2  19   1          1.82         -0.73         4.36 o                         
  -1  19   1         38.82         33.99         4.22 o                         
   0  19   1         37.17         37.79         3.75 o                         
   1  19   1         17.97         14.13         4.80 o                         
   2  19   1        826.24        887.17        39.41 o                         
   3  19   1         34.94         31.21         5.28 o                         
   4  19   1        198.41        182.53        11.73 o                         
   5  19   1        373.51        420.08        20.28 o                         
   6  19   1         36.45         23.13         6.74 o                         
  -6  20   1         14.41         10.60         5.13 o                         
  -5  20   1         37.23         31.76         5.75 o                         
  -4  20   1          1.98          2.93         5.63 o                         
  -3  20   1         24.98         25.33         6.22 o                         
  -2  20   1         49.40         43.91         5.89 o                         
  -1  20   1          0.28          0.00         4.84 o                         
   0  20   1          0.32         -4.39         4.39 o                         
   1  20   1        691.49        695.05        31.71 o                         
   2  20   1          0.10         -1.07         4.30 o                         
   3  20   1        232.91        248.13        14.54 o                         
   4  20   1          3.08          6.38         5.00 o                         
   5  20   1         19.96         14.87         5.13 o                         
   6  20   1         35.69          9.69        35.53 o                         
  -6  21   1          0.08         -5.53        28.12 o                         
  -5  21   1         46.54         47.77        10.79 o                         
  -4  21   1          2.24          1.34         6.54 o                         
  -3  21   1          9.85          4.89         5.98 o                         
  -2  21   1          6.07          3.15         4.66 o                         
  -1  21   1          3.04          3.69         4.94 o                         
   0  21   1        127.94        116.31         7.32 o                         
   1  21   1         57.36         63.83         6.01 o                         
   2  21   1         11.00         14.83         5.53 o                         
   3  21   1          7.92         19.51         5.79 o                         
   4  21   1         78.21         67.07         7.44 o                         
   5  21   1          0.04         -1.72         7.64 o                         
  -5  22   1         89.86         48.60        13.62 o                         
  -4  22   1         38.27         38.01         6.22 o                         
  -3  22   1         30.64         26.77         6.42 o                         
  -2  22   1         62.47         54.76         7.65 o                         
  -1  22   1          0.17         -1.54         9.36 o                         
   0  22   1        267.35        264.97        16.09 o                         
   1  22   1          3.12          5.35         7.18 o                         
   2  22   1         94.38         91.05        13.95 o                         
   3  22   1          1.25          2.67         5.51 o                         
   4  22   1         35.21         26.71         9.21 o                         
  -4  23   1          6.52         12.60         9.28 o                         
  -3  23   1          0.01          3.51         6.70 o                         
  -2  23   1          4.67         14.32         6.81 o                         
  -1  23   1          1.41          8.80        11.88 o                         
   0  23   1        135.31        136.49        16.36 o                         
   1  23   1         15.23         21.28         8.68 o                         
   2  23   1         66.40         68.60        10.05 o                         
   3  23   1          6.66          6.19         5.67 o                         
  -2  24   1         53.05         51.45        15.86 o                         
  -1  24   1         21.58         32.16        16.58 o                         
   0  24   1          0.90         -9.66        14.31 o                         
   1  24   1        104.33        131.79        19.66 o                         
 -11   0   2         42.21         35.27        10.20 o                         
 -10   0   2         48.28         34.12        10.88 o                         
  -9   0   2        361.09        400.94        26.98 o                         
  -8   0   2        131.41        128.00         6.94 o                         
  -7   0   2        211.18        226.49         9.24 o                         
  -6   0   2        140.68        139.36         5.89 o                         
  -5   0   2       1619.49       1433.59        71.06 o                         
  -4   0   2       4787.13       5280.00       410.30 o                         
  -2   0   2        207.87        162.99        21.46 o                         
   0   0   2        726.00        586.76        45.60 o                         
   1   0   2       9814.93       7988.12       876.35 o                         
   2   0   2       9063.87       9919.28       769.60 o                         
   3   0   2        768.33        649.82        51.16 o                         
   4   0   2       2154.40       2156.02       118.86 o                         
   5   0   2       3609.65       4043.21       180.81 o                         
   6   0   2        519.94        553.27        26.51 o                         
   7   0   2       2130.10       2524.81       124.90 o                         
   8   0   2        570.09        627.55        32.11 o                         
   9   0   2        101.47         92.15         8.39 o                         
  10   0   2        331.79        295.08        23.00 o                         
 -11   1   2          2.41          1.99         6.52 o                         
 -10   1   2         70.64         63.06         8.19 o                         
  -9   1   2         19.50         14.67         5.61 o                         
  -8   1   2          2.02          5.93         3.19 o                         
  -7   1   2        994.23       1016.88        28.05 o                         
  -6   1   2        291.73        293.09         9.10 o                         
  -5   1   2         36.97         50.50         3.03 o                         
  -4   1   2       1092.81       1003.30        55.46 o                         
  -3   1   2       1099.77       1056.85        67.83 o                         
  -2   1   2       1199.55       1158.18        90.82 o                         
  -1   1   2       1421.01       1203.52        94.21 o                         
   1   1   2       1020.79        750.93        47.23 o                         
   2   1   2          2.76          2.03         1.73 o                         
   3   1   2        775.07        682.40        43.77 o                         
   4   1   2        269.55        248.04        10.26 o                         
   5   1   2         76.97        110.69         4.93 o                         
   6   1   2        982.98       1098.43        34.48 o                         
   7   1   2         67.08         92.79         5.23 o                         
   8   1   2         62.51         70.08         5.19 o                         
   9   1   2         87.37        108.98         5.87 o                         
  10   1   2        122.81         86.15         7.00 o                         
 -11   2   2          0.56         -1.09         7.08 o                         
 -10   2   2        513.95        548.88        23.99 o                         
  -9   2   2          5.24          2.73         5.05 o                         
  -8   2   2        154.05        171.11         8.24 o                         
  -7   2   2         12.53         14.30         2.22 o                         
  -6   2   2        319.63        289.40         8.14 o                         
  -5   2   2        355.75        346.54        11.66 o                         
  -4   2   2        223.69        176.38        15.87 o                         
  -3   2   2      25008.54      37942.62      4164.88 o                         
   0   2   2       2110.19       1335.26       103.63 o                         
   1   2   2      10559.81       9213.35       913.95 o                         
   2   2   2       1491.44       1251.84        79.72 o                         
   3   2   2        120.93        120.14         7.73 o                         
   4   2   2          3.53          3.31         2.06 o                         
   5   2   2          7.68          8.78         1.90 o                         
   6   2   2        131.56        153.81         5.98 o                         
   7   2   2        312.08        357.64        12.98 o                         
   8   2   2        194.74        205.33         8.16 o                         
   9   2   2        104.97         94.77         5.93 o                         
  10   2   2        142.09         88.97         6.83 o                         
 -11   3   2          1.07         -6.68         6.68 o                         
 -10   3   2         96.87         85.61         8.44 o                         
  -9   3   2        380.00        411.99        17.41 o                         
  -8   3   2        214.52        229.23        10.60 o                         
  -7   3   2        160.84        153.84         6.17 o                         
  -6   3   2        707.96        650.42        20.09 o                         
  -5   3   2        864.61        883.81        28.47 o                         
  -4   3   2       3501.11       3675.17       230.60 o                         
  -3   3   2       3184.44       3199.41       201.70 o                         
  -2   3   2        607.79        539.67        43.75 o                         
  -1   3   2        148.95        139.58         9.63 o                         
   0   3   2         87.05         62.22         4.11 o                         
   1   3   2          7.65          9.89         1.47 o                         
   2   3   2       3527.73       3046.31       167.01 o                         
   3   3   2       2619.29       2355.20       129.65 o                         
   4   3   2       7292.72       7840.64       385.08 o                         
   5   3   2        106.00        138.70         5.86 o                         
   6   3   2        125.97        127.63         5.64 o                         
   7   3   2          1.62          1.10         3.34 o                         
   8   3   2        414.36        477.99        17.67 o                         
   9   3   2        371.53        428.53        24.03 o                         
  10   3   2         42.48         19.39         6.14 o                         
 -11   4   2        211.14        156.62        23.55 o                         
 -10   4   2         45.04         41.87         6.44 o                         
  -9   4   2          0.00         11.54         4.38 o                         
  -8   4   2        340.83        355.58        11.86 o                         
  -7   4   2        679.91        691.90        21.78 o                         
  -6   4   2          7.13          7.75         1.83 o                         
  -5   4   2        743.76        681.01        24.19 o                         
  -4   4   2        340.36        313.91        21.16 o                         
  -3   4   2       1541.56       1363.23       107.61 o                         
  -2   4   2       3538.55       3624.79       281.66 o                         
  -1   4   2        491.91        445.69        29.23 o                         
   0   4   2       1226.78        991.77       108.99 o                         
   1   4   2       1526.96       1215.86        81.97 o                         
   2   4   2       1416.10       1265.41        69.74 o                         
   3   4   2         68.68         52.00         4.06 o                         
   4   4   2        459.24        455.66        15.77 o                         
   5   4   2        267.05        297.49         9.79 o                         
   6   4   2        320.90        319.41        10.68 o                         
   7   4   2        354.67        391.41        15.05 o                         
   8   4   2         16.44         15.94         4.09 o                         
   9   4   2         66.65         58.99         5.49 o                         
  10   4   2          0.11         -7.37         7.37 o                         
 -11   5   2          2.09          2.90         7.37 o                         
 -10   5   2        205.16        202.62        16.08 o                         
  -9   5   2         61.26         64.97         6.79 o                         
  -8   5   2         33.63         34.34         4.95 o                         
  -7   5   2        619.21        642.31        20.37 o                         
  -6   5   2        267.28        265.62         7.68 o                         
  -5   5   2       4182.02       4413.41       146.54 o                         
  -4   5   2       2365.08       2379.21       152.25 o                         
  -3   5   2       1896.79       1843.25       144.95 o                         
  -2   5   2       2482.94       2201.65       244.46 o                         
  -1   5   2         47.03         39.90         6.57 o                         
   0   5   2         45.78         44.72         5.78 o                         
   1   5   2         17.43          9.99         2.76 o                         
   2   5   2        249.98        208.77        15.44 o                         
   3   5   2          2.64          3.64         2.40 o                         
   4   5   2          0.53          3.79         2.00 o                         
   5   5   2        335.86        342.60        12.13 o                         
   6   5   2         47.15         47.21         3.25 o                         
   7   5   2        167.90        167.42         7.74 o                         
   8   5   2         65.17         75.36         6.78 o                         
   9   5   2          0.49         -1.49         5.21 o                         
  10   5   2          1.91          3.41        10.44 o                         
 -11   6   2        126.70        110.74        17.01 o                         
 -10   6   2        190.28        217.77        12.07 o                         
  -9   6   2          2.84          5.36         4.58 o                         
  -8   6   2          9.72         14.57         3.93 o                         
  -7   6   2          6.90          7.85         2.77 o                         
  -6   6   2        297.42        351.40        11.14 o                         
  -5   6   2        589.43        616.37        20.53 o                         
  -4   6   2        670.70        665.68        28.27 o                         
  -3   6   2       1291.35       1242.81        98.86 o                         
  -2   6   2         13.60         17.21         7.08 o                         
  -1   6   2        202.43        156.27        11.88 o                         
   0   6   2        322.06        244.28        20.14 o                         
   1   6   2          9.29          8.03         2.90 o                         
   2   6   2       1178.61        852.02        55.82 o                         
   3   6   2        467.31        542.45        23.76 o                         
   4   6   2         40.99         40.13         2.37 o                         
   5   6   2          3.63          2.33         2.35 o                         
   6   6   2         11.82         12.30         2.68 o                         
   7   6   2          3.43          5.63         3.27 o                         
   8   6   2        177.32        236.26        10.57 o                         
   9   6   2        165.34        147.52         7.87 o                         
 -11   7   2         21.36         27.30         9.98 o                         
 -10   7   2        276.26        269.10        21.89 o                         
  -9   7   2        674.97        708.45        28.33 o                         
  -8   7   2         60.76         60.78         4.82 o                         
  -7   7   2         14.54         16.34         2.69 o                         
  -6   7   2         87.64         97.84         4.04 o                         
  -5   7   2       4792.28       5335.46       157.05 o                         
  -4   7   2       2700.14       3005.39       104.93 o                         
  -3   7   2         83.52         86.23        11.85 o                         
  -2   7   2       1167.12       1160.71        97.67 o                         
  -1   7   2        172.44        147.16        11.64 o                         
   0   7   2        111.76        118.67         9.39 o                         
   1   7   2         10.33         20.03         3.79 o                         
   2   7   2        169.19        183.83        10.71 o                         
   3   7   2         61.18         70.65         4.47 o                         
   4   7   2         44.36         56.60         2.83 o                         
   5   7   2         10.34         11.72         2.42 o                         
   6   7   2        175.87        206.97         8.00 o                         
   7   7   2         63.58         72.36         5.34 o                         
   8   7   2         23.16         29.71         4.38 o                         
   9   7   2        157.54        165.58         9.23 o                         
 -11   8   2         14.48         18.98        13.45 o                         
 -10   8   2         17.17         14.56         6.75 o                         
  -9   8   2        815.11        775.84        39.84 o                         
  -8   8   2         31.61         37.87         4.49 o                         
  -7   8   2        311.13        311.09        10.69 o                         
  -6   8   2        415.60        421.26        13.60 o                         
  -5   8   2         27.80         31.94         2.60 o                         
  -4   8   2       1518.86       1710.65        52.94 o                         
  -3   8   2        627.92        650.96        26.62 o                         
  -1   8   2         44.05         42.28         6.03 o                         
   0   8   2        448.89        357.74        21.03 o                         
   1   8   2        332.36        287.70        19.87 o                         
   2   8   2       1687.30       1523.56        64.54 o                         
   3   8   2        728.85        701.85        24.22 o                         
   4   8   2        477.37        522.46        16.59 o                         
   5   8   2          6.45          6.65         2.41 o                         
   6   8   2          9.41         12.17         3.71 o                         
   7   8   2          0.11          4.04         3.63 o                         
   8   8   2         65.20         72.92         6.49 o                         
   9   8   2          7.66          8.96         4.86 o                         
 -11   9   2         21.80          4.61        17.30 o                         
 -10   9   2         68.88         84.56        11.10 o                         
  -9   9   2        227.53        179.44        15.73 o                         
  -8   9   2        431.37        475.16        17.75 o                         
  -7   9   2        289.23        315.06        11.07 o                         
  -6   9   2          0.00          3.92         2.51 o                         
  -5   9   2        383.61        376.87        11.82 o                         
  -4   9   2        209.90        228.79         7.32 o                         
  -3   9   2        492.39        622.20        23.00 o                         
  -2   9   2         18.36         14.43         2.42 o                         
  -1   9   2        128.32        109.57        10.04 o                         
   0   9   2       2103.91       2162.77       119.01 o                         
   1   9   2        628.39        554.21        20.75 o                         
   2   9   2        402.27        409.72        14.53 o                         
   3   9   2        155.81        142.39         5.62 o                         
   4   9   2        712.02        740.54        22.69 o                         
   5   9   2        185.33        196.68         7.61 o                         
   6   9   2        281.62        309.15        12.59 o                         
   7   9   2        705.07        781.15        32.14 o                         
   8   9   2          0.96          6.17         4.33 o                         
   9   9   2         39.87         32.12         5.84 o                         
 -10  10   2        128.53        125.58        12.56 o                         
  -9  10   2         58.73         55.67         6.07 o                         
  -8  10   2          2.21         -0.43         4.57 o                         
  -7  10   2       1616.70       1660.17        57.17 o                         
  -6  10   2        509.48        520.03        16.44 o                         
  -5  10   2        210.21        247.36         8.48 o                         
  -4  10   2          0.29          3.61         1.83 o                         
  -3  10   2        575.51        648.13        20.18 o                         
  -2  10   2        209.09        258.74         9.78 o                         
  -1  10   2        734.51        741.38        22.79 o                         
   0  10   2       2540.75       2623.09        91.56 o                         
   1  10   2         79.20        105.62         5.65 o                         
   2  10   2          1.69          4.72         1.90 o                         
   3  10   2         16.19         16.02         2.24 o                         
   4  10   2        308.10        333.72        11.00 o                         
   5  10   2        132.02        170.99         6.59 o                         
   6  10   2          6.87         11.26         3.37 o                         
   7  10   2         15.05         18.24         4.40 o                         
   8  10   2         47.66         51.26         5.55 o                         
   9  10   2        114.02         92.11         7.71 o                         
 -10  11   2          2.29         -1.16         5.97 o                         
  -9  11   2         14.42         12.23         5.89 o                         
  -8  11   2        192.62        179.10        13.18 o                         
  -7  11   2        664.49        707.29        23.72 o                         
  -6  11   2        258.29        291.57         9.80 o                         
  -5  11   2        159.87        195.08         6.94 o                         
  -4  11   2       1074.79       1140.93        36.07 o                         
  -3  11   2        683.53        785.11        23.50 o                         
  -2  11   2       4176.48       4968.97       157.74 o                         
  -1  11   2        363.11        364.33        11.37 o                         
   0  11   2        908.56        886.10        25.95 o                         
   1  11   2        297.16        312.04         9.33 o                         
   2  11   2        292.73        319.14        10.90 o                         
   3  11   2          2.34          4.87         2.29 o                         
   4  11   2         13.93         18.92         2.84 o                         
   5  11   2        543.08        574.26        24.48 o                         
   6  11   2         58.73         70.51         7.05 o                         
   7  11   2        525.02        519.33        32.19 o                         
   8  11   2          7.46          6.05         5.35 o                         
   9  11   2        233.14        132.06        17.68 o                         
 -10  12   2          6.97          5.05         7.40 o                         
  -9  12   2         41.11         43.98         6.43 o                         
  -8  12   2          0.72          1.58         5.36 o                         
  -7  12   2        863.88        937.57        35.66 o                         
  -6  12   2        443.15        480.46        17.86 o                         
  -5  12   2         80.36         87.33         5.29 o                         
  -4  12   2        487.65        494.81        15.52 o                         
  -3  12   2        652.71        708.91        20.81 o                         
  -2  12   2         15.21         14.27         2.11 o                         
  -1  12   2        520.54        532.94        15.85 o                         
   0  12   2        480.57        503.23        14.25 o                         
   1  12   2       1414.82       1498.95        43.01 o                         
   2  12   2         17.05         14.64         2.49 o                         
   3  12   2          9.24          7.00         2.94 o                         
   4  12   2        209.61        220.26         8.31 o                         
   5  12   2         24.29         22.02         3.93 o                         
   6  12   2          4.03          1.33         4.09 o                         
   7  12   2        176.19        239.07        13.24 o                         
   8  12   2         17.11         18.53         4.93 o                         
 -10  13   2         47.01         19.62        18.46 o                         
  -9  13   2         99.09         77.83        11.85 o                         
  -8  13   2          2.43          4.12         4.74 o                         
  -7  13   2          0.10          1.69         4.09 o                         
  -6  13   2          5.39          7.10         3.18 o                         
  -5  13   2          8.03         10.73         2.64 o                         
  -4  13   2         92.47         95.69         4.62 o                         
  -3  13   2          5.68          5.58         2.44 o                         
  -2  13   2         97.52        107.11         5.52 o                         
  -1  13   2        392.68        452.81        12.72 o                         
   0  13   2        130.18        120.59         4.88 o                         
   1  13   2        244.64        268.49         9.17 o                         
   2  13   2         69.62         94.05         4.88 o                         
   3  13   2        827.88        870.77        26.01 o                         
   4  13   2         12.71         18.20         3.39 o                         
   5  13   2        229.33        260.58        11.07 o                         
   6  13   2          1.09          3.39         4.57 o                         
   7  13   2        150.40        121.18        14.66 o                         
   8  13   2         11.96         10.55         5.20 o                         
  -9  14   2          0.29         -5.84         5.84 o                         
  -8  14   2         62.43         59.70         6.13 o                         
  -7  14   2          7.53         16.70         4.77 o                         
  -6  14   2          6.97          7.67         3.72 o                         
  -5  14   2          4.41          1.95         3.05 o                         
  -4  14   2         31.29         29.09         2.92 o                         
  -3  14   2        603.06        651.43        20.10 o                         
  -2  14   2        546.20        532.02        16.55 o                         
  -1  14   2        320.93        342.01        11.26 o                         
   0  14   2        335.67        328.71        11.34 o                         
   1  14   2        270.32        301.53        11.69 o                         
   2  14   2        458.11        488.22        16.40 o                         
   3  14   2        780.31        820.59        25.24 o                         
   4  14   2         13.35         24.79         4.10 o                         
   5  14   2        125.73        100.55         8.03 o                         
   6  14   2          0.11          6.76         4.60 o                         
   7  14   2         45.24         52.27         6.10 o                         
   8  14   2         67.47         54.04         7.18 o                         
  -9  15   2          4.65          0.87         6.22 o                         
  -8  15   2         55.99         53.59         6.71 o                         
  -7  15   2          5.97          7.05         4.70 o                         
  -6  15   2         66.61         71.87         5.52 o                         
  -5  15   2        301.68        295.96        10.70 o                         
  -4  15   2         47.87         56.46         5.51 o                         
  -3  15   2         89.12         93.07         4.86 o                         
  -2  15   2          2.75          5.43         2.34 o                         
  -1  15   2         90.55        105.94         7.39 o                         
   0  15   2       1639.48       1710.45        55.06 o                         
   1  15   2         12.91          8.95         2.59 o                         
   2  15   2        169.96        202.83         8.47 o                         
   3  15   2          3.07          6.59         4.27 o                         
   4  15   2         34.70         32.40         4.27 o                         
   5  15   2        585.66        635.23        26.20 o                         
   6  15   2         88.68         83.67         9.83 o                         
   7  15   2          3.76         13.23         4.52 o                         
   8  15   2         54.22         59.78        26.54 o                         
  -8  16   2         72.14         83.57         7.08 o                         
  -7  16   2         27.27         26.34         5.13 o                         
  -6  16   2         82.55         81.39        10.74 o                         
  -5  16   2          6.53          6.09         3.79 o                         
  -4  16   2        134.56        131.21         6.20 o                         
  -3  16   2        297.05        324.12        16.77 o                         
  -2  16   2        568.72        567.75        18.65 o                         
  -1  16   2        116.22        120.47         7.73 o                         
   0  16   2         21.33         19.30         4.31 o                         
   1  16   2        388.40        398.16        14.05 o                         
   2  16   2          0.38          7.42         4.85 o                         
   3  16   2          0.01          0.63         3.63 o                         
   4  16   2        812.09        854.05        33.59 o                         
   5  16   2         15.41         16.33         4.99 o                         
   6  16   2         23.19         31.32         5.64 o                         
   7  16   2          2.09         -3.77         4.99 o                         
  -8  17   2        260.17        209.14        28.62 o                         
  -7  17   2        336.07        303.47        24.31 o                         
  -6  17   2         62.39         68.76         9.41 o                         
  -5  17   2        228.63        282.34        19.06 o                         
  -4  17   2         25.55         20.12         3.93 o                         
  -3  17   2        244.12        293.77        13.20 o                         
  -2  17   2         93.40        125.65         7.66 o                         
  -1  17   2        379.08        402.19        29.69 o                         
   0  17   2         30.61         42.33         6.13 o                         
   1  17   2         89.80         82.41         6.08 o                         
   2  17   2       2646.60       2829.37        95.32 o                         
   3  17   2         54.73         51.85         4.95 o                         
   4  17   2          4.63          6.15         4.89 o                         
   5  17   2         34.47         35.07         7.64 o                         
   6  17   2        100.87         93.62         7.77 o                         
   7  17   2          0.11          4.07         5.99 o                         
  -8  18   2          4.94         -2.07        25.36 o                         
  -7  18   2         60.82         48.48         8.20 o                         
  -6  18   2        223.61        210.31        12.56 o                         
  -5  18   2          0.97          0.87         4.65 o                         
  -4  18   2        290.33        283.11        18.47 o                         
  -3  18   2        133.76        111.40        10.27 o                         
  -2  18   2       1577.36       1779.79        60.89 o                         
  -1  18   2       2100.34       2324.63        76.85 o                         
   0  18   2        247.01        268.50        11.28 o                         
   1  18   2        975.10       1040.56        39.42 o                         
   2  18   2        424.56        448.34        17.45 o                         
   3  18   2       1326.31       1403.72        56.66 o                         
   4  18   2         54.55         48.90         6.62 o                         
   5  18   2         77.58         75.58        11.13 o                         
   6  18   2         83.16         84.10        13.61 o                         
  -7  19   2        146.66        104.56        23.28 o                         
  -6  19   2          1.00          6.15         6.80 o                         
  -5  19   2         84.90         85.86         8.64 o                         
  -4  19   2        631.22        631.88        30.97 o                         
  -3  19   2        140.25        162.08        13.87 o                         
  -2  19   2        560.03        604.93        24.09 o                         
  -1  19   2       1120.37       1199.13        42.01 o                         
   0  19   2        288.63        295.33        16.31 o                         
   1  19   2          0.78         10.92         5.38 o                         
   2  19   2          0.99         10.35        11.21 o                         
   3  19   2         75.75         53.53         6.14 o                         
   4  19   2         34.80         31.65         7.34 o                         
   5  19   2         66.26         59.02         7.39 o                         
   6  19   2          2.84          7.71        11.11 o                         
  -7  20   2        101.77          1.85        35.36 o                         
  -6  20   2         44.08         26.29         5.90 o                         
  -5  20   2         66.25         97.04        11.69 o                         
  -4  20   2        165.44        177.96        20.43 o                         
  -3  20   2         20.82         26.38         4.98 o                         
  -2  20   2         18.34         14.63         4.93 o                         
  -1  20   2         10.02         11.68         4.78 o                         
   0  20   2          7.03         14.84         6.17 o                         
   1  20   2        328.64        319.02        16.57 o                         
   2  20   2         65.78         75.15         7.49 o                         
   3  20   2         24.07         26.19         6.69 o                         
   4  20   2         19.98         14.36         4.70 o                         
   5  20   2          0.71          3.62         5.12 o                         
  -6  21   2          1.90          4.93         6.36 o                         
  -5  21   2         46.85         34.42         6.36 o                         
  -4  21   2        171.10        201.91        28.02 o                         
  -3  21   2        356.65        318.16        24.11 o                         
  -2  21   2          2.83         -0.02         4.71 o                         
  -1  21   2        110.52        114.36         7.22 o                         
   0  21   2        470.05        449.43        24.77 o                         
   1  21   2         50.42         52.64         5.79 o                         
   2  21   2         67.72         71.26         6.28 o                         
   3  21   2        135.35        106.00         9.44 o                         
   4  21   2         19.30         25.67         6.38 o                         
  -5  22   2        165.40        109.26        20.92 o                         
  -4  22   2          0.61          7.20         5.55 o                         
  -3  22   2          3.50          1.32         6.21 o                         
  -2  22   2         12.60          7.74         5.59 o                         
  -1  22   2          5.47          9.28         6.22 o                         
   0  22   2         35.78         35.71         6.49 o                         
   1  22   2        300.24        300.71        22.89 o                         
   2  22   2        104.85        108.57        14.26 o                         
   3  22   2         48.11         34.01         6.45 o                         
  -4  23   2          0.11          9.81        18.17 o                         
  -3  23   2         12.63         18.04        12.28 o                         
  -2  23   2         17.60         17.32        11.59 o                         
  -1  23   2        112.44        145.77        17.05 o                         
   0  23   2        266.29        220.99        21.13 o                         
   1  23   2          2.45          7.30         7.62 o                         
   2  23   2         18.69         22.75         6.78 o                         
  -2  24   2          8.46          4.61        18.91 o                         
  -1  24   2          2.82          8.36        19.30 o                         
   0  24   2          5.90          5.68        19.16 o                         
   1  24   2         85.21         91.70       108.79 o                         
 -11   1   3         17.04         11.40         8.63 o                         
 -10   1   3          2.15         -2.10         7.43 o                         
  -9   1   3         76.28         78.98         7.26 o                         
  -8   1   3          0.40          3.19         2.76 o                         
  -7   1   3        243.72        263.16         7.73 o                         
  -6   1   3       5038.15       5165.90       157.24 o                         
  -5   1   3       4615.14       4747.07       149.96 o                         
  -4   1   3       2125.80       2059.54       113.31 o                         
  -3   1   3       4957.76       5339.86       415.77 o                         
  -2   1   3       3706.72       3804.35       296.25 o                         
  -1   1   3        523.57        482.03        38.93 o                         
   0   1   3         11.42         11.36         1.83 o                         
   2   1   3       2385.89       2088.45       114.56 o                         
   3   1   3         17.27          8.68         2.07 o                         
   4   1   3       1178.73       1274.98        47.24 o                         
   5   1   3        262.32        301.21        10.15 o                         
   6   1   3         39.48         42.70         3.08 o                         
   7   1   3        106.15        122.99         6.01 o                         
   8   1   3         36.32         56.50         5.14 o                         
   9   1   3        170.70        132.37         9.40 o                         
 -11   2   3         31.14         24.98         8.29 o                         
 -10   2   3         75.72         70.59        15.04 o                         
  -9   2   3         41.09         34.65         5.38 o                         
  -8   2   3        122.25        119.66         8.41 o                         
  -7   2   3        388.07        407.33        11.84 o                         
  -6   2   3        577.98        548.29        15.28 o                         
  -5   2   3       1562.85       1535.00        48.86 o                         
  -4   2   3       1057.52        974.72        62.43 o                         
  -3   2   3       2533.47       2433.32       153.68 o                         
  -2   2   3        828.11        829.15        65.99 o                         
  -1   2   3       5676.62       5389.40       339.34 o                         
   0   2   3         70.63         57.90         4.83 o                         
   1   2   3        184.88        163.69         9.85 o                         
   2   2   3        106.97         78.64         6.25 o                         
   3   2   3        991.63       1000.39        38.94 o                         
   4   2   3        565.47        594.59        22.99 o                         
   5   2   3        135.16        145.95         5.89 o                         
   6   2   3        325.16        351.21        11.63 o                         
   7   2   3         35.47         36.36         3.74 o                         
   8   2   3          9.81         10.31         4.13 o                         
   9   2   3        101.80        126.05         6.72 o                         
 -11   3   3          2.71         -2.81         8.10 o                         
 -10   3   3         40.62         36.08         9.33 o                         
  -9   3   3         90.52        106.86         8.61 o                         
  -8   3   3          0.38          2.51         3.00 o                         
  -7   3   3       1737.72       1699.89        53.09 o                         
  -6   3   3        392.57        412.63        11.37 o                         
  -5   3   3        708.31        653.99        19.66 o                         
  -4   3   3        382.89        342.93        23.30 o                         
  -3   3   3         48.99         67.28        13.39 o                         
  -2   3   3       1299.96       1247.54       106.30 o                         
  -1   3   3        408.00        336.43        23.91 o                         
   0   3   3        139.23        114.14         8.16 o                         
   1   3   3       1750.66       1525.30        83.81 o                         
   2   3   3        177.29        153.72         9.34 o                         
   3   3   3       2092.03       1914.02        85.41 o                         
   4   3   3        291.48        257.73        10.04 o                         
   5   3   3         16.30         13.03         2.23 o                         
   6   3   3        576.15        619.37        20.35 o                         
   7   3   3         36.49         36.39         3.85 o                         
   8   3   3          0.05          2.46         3.89 o                         
   9   3   3          7.78         12.56         4.33 o                         
 -11   4   3         51.84         38.57         8.60 o                         
 -10   4   3        547.28        578.39        26.70 o                         
  -9   4   3         26.26         29.73         4.88 o                         
  -8   4   3         79.91         80.47         5.25 o                         
  -7   4   3          0.06          4.13         2.13 o                         
  -6   4   3        244.05        235.22         7.29 o                         
  -5   4   3        321.30        310.01        10.60 o                         
  -4   4   3        691.37        655.56        54.34 o                         
  -3   4   3        607.32        657.06        53.61 o                         
  -2   4   3       1375.58       1224.77        97.00 o                         
  -1   4   3       1464.33       1215.83        77.16 o                         
   0   4   3        249.15        204.30        17.46 o                         
   1   4   3        564.90        498.87        28.39 o                         
   2   4   3       3486.37       3504.24       192.20 o                         
   3   4   3       1847.71       1742.07        60.59 o                         
   4   4   3       1406.59       1363.79        48.32 o                         
   5   4   3       1036.79       1090.66        35.92 o                         
   6   4   3         87.12         99.08         4.65 o                         
   7   4   3         10.27         15.20         3.44 o                         
   8   4   3        209.38        254.32        10.76 o                         
   9   4   3         75.27         59.91         5.74 o                         
 -11   5   3        139.87        121.50        25.97 o                         
 -10   5   3        114.22        131.87        20.32 o                         
  -9   5   3         35.53         35.22         5.34 o                         
  -8   5   3        257.83        252.80        10.25 o                         
  -7   5   3         10.42          7.90         2.39 o                         
  -6   5   3         38.60         56.34         3.37 o                         
  -5   5   3        469.60        474.32        15.57 o                         
  -4   5   3        173.19        154.55        19.34 o                         
  -3   5   3        293.75        276.46        24.91 o                         
  -2   5   3       1272.14       1174.67        94.15 o                         
  -1   5   3        264.46        242.19        18.53 o                         
   0   5   3        192.12        186.10        13.29 o                         
   1   5   3         59.18         56.24         7.01 o                         
   2   5   3          3.90          8.14         2.87 o                         
   3   5   3        230.68        237.53         9.78 o                         
   4   5   3         32.66         32.14         2.89 o                         
   5   5   3        251.00        299.37        10.82 o                         
   6   5   3        172.61        182.43         8.79 o                         
   7   5   3        468.57        542.41        19.64 o                         
   8   5   3         91.01         93.89         5.37 o                         
   9   5   3        269.11        234.91        15.72 o                         
 -11   6   3          2.59          7.60         8.38 o                         
 -10   6   3        195.50        197.89        17.85 o                         
  -9   6   3        268.31        271.05        15.43 o                         
  -8   6   3          0.00          2.25         5.80 o                         
  -7   6   3        123.18        120.19         7.08 o                         
  -6   6   3        282.27        311.03         9.42 o                         
  -5   6   3        212.84        235.61         7.22 o                         
  -4   6   3       1225.71       1250.05        40.35 o                         
  -3   6   3        371.70        356.42        32.33 o                         
  -2   6   3        263.01        264.75        27.78 o                         
  -1   6   3       2658.54       2363.63       185.19 o                         
   0   6   3       2247.42       2261.38       174.94 o                         
   1   6   3        638.42        621.43        48.88 o                         
   2   6   3        266.50        230.66         9.79 o                         
   3   6   3        958.31       1005.89        34.02 o                         
   4   6   3          4.02          9.79         2.82 o                         
   5   6   3         17.54         18.52         2.61 o                         
   6   6   3        393.24        453.05        18.99 o                         
   7   6   3        205.76        218.03         9.47 o                         
   8   6   3        116.38        125.64         6.47 o                         
   9   6   3          1.04         -4.75         4.75 o                         
 -11   7   3        109.21         80.45        11.58 o                         
 -10   7   3         52.71         41.80         6.79 o                         
  -9   7   3        547.99        568.13        21.86 o                         
  -8   7   3          5.19          8.77         3.52 o                         
  -7   7   3        214.77        186.90         9.30 o                         
  -6   7   3       2637.26       2780.76        89.22 o                         
  -5   7   3       2219.87       2321.39        62.28 o                         
  -4   7   3       1558.99       1676.03        59.37 o                         
  -3   7   3        117.52        119.87        22.63 o                         
  -2   7   3        410.49        425.50        37.41 o                         
  -1   7   3        475.29        452.81        32.40 o                         
   0   7   3       4024.81       3732.23       363.35 o                         
   1   7   3        284.41        261.26        13.49 o                         
   2   7   3        235.22        197.32         9.47 o                         
   3   7   3        120.71        107.19         4.80 o                         
   4   7   3         54.94         64.37         3.72 o                         
   5   7   3          6.56          6.94         2.46 o                         
   6   7   3        658.89        719.46        23.77 o                         
   7   7   3         74.85         73.25         5.27 o                         
   8   7   3          6.55         12.82         4.10 o                         
   9   7   3        108.80         98.55         8.69 o                         
 -11   8   3         51.09         40.52         9.82 o                         
 -10   8   3        370.46        388.98        29.38 o                         
  -9   8   3        205.94        196.56        18.72 o                         
  -8   8   3          9.64         10.92         3.75 o                         
  -7   8   3        856.38        872.33        26.91 o                         
  -6   8   3        676.17        738.93        22.42 o                         
  -5   8   3         78.01         97.17         4.08 o                         
  -4   8   3         80.09         95.26         3.97 o                         
  -3   8   3        306.92        306.97        10.56 o                         
  -2   8   3        966.58        892.78        50.51 o                         
  -1   8   3       1609.70       1559.15       103.62 o                         
   0   8   3        563.72        505.02        29.40 o                         
   1   8   3         75.02        101.78         4.47 o                         
   2   8   3       3241.57       3397.08       124.77 o                         
   3   8   3        118.48        112.71         4.49 o                         
   4   8   3        835.06        883.92        29.38 o                         
   5   8   3        881.63        946.28        31.33 o                         
   6   8   3          3.25          3.39         3.11 o                         
   7   8   3         69.04         77.48         5.93 o                         
   8   8   3         77.17         74.42         5.48 o                         
   9   8   3         66.45         59.86         8.57 o                         
 -11   9   3         39.79         20.70        10.49 o                         
 -10   9   3        332.12        345.59        33.78 o                         
  -9   9   3         99.60         96.54         9.54 o                         
  -8   9   3        303.00        300.12        12.53 o                         
  -7   9   3        433.90        462.02        15.21 o                         
  -6   9   3        414.59        420.88        14.36 o                         
  -5   9   3          3.92          1.52         1.88 o                         
  -4   9   3        536.70        611.27        18.04 o                         
  -3   9   3          6.24          7.91         1.97 o                         
  -2   9   3         56.31         64.33         4.81 o                         
  -1   9   3       1001.56        983.13        38.98 o                         
   0   9   3        897.39        934.57        31.40 o                         
   1   9   3       2276.07       2389.82        99.71 o                         
   2   9   3        528.58        521.54        17.00 o                         
   3   9   3        115.96        100.92         4.99 o                         
   4   9   3         32.73         32.26         3.12 o                         
   5   9   3          0.03         -2.22         2.78 o                         
   6   9   3        136.92        153.92         7.46 o                         
   7   9   3          5.84          1.51         3.92 o                         
   8   9   3        441.64        372.33        27.76 o                         
   9   9   3        199.74        160.49        25.02 o                         
 -10  10   3          1.07         -5.46         6.42 o                         
  -9  10   3          0.05         -1.52         5.24 o                         
  -8  10   3         48.46         48.03         5.65 o                         
  -7  10   3        449.74        454.31        24.31 o                         
  -6  10   3        384.79        421.69        13.57 o                         
  -5  10   3        489.33        518.42        15.92 o                         
  -4  10   3        977.06       1101.89        30.34 o                         
  -3  10   3       3009.45       3324.03       101.56 o                         
  -2  10   3        829.50        890.87        27.22 o                         
  -1  10   3        334.32        296.36         8.93 o                         
   0  10   3        228.36        210.48         8.78 o                         
   1  10   3          6.24          8.77         2.72 o                         
   2  10   3         14.52         15.56         2.35 o                         
   3  10   3       1109.18       1151.91        32.93 o                         
   4  10   3       1447.26       1556.85        46.93 o                         
   5  10   3        143.98        151.87         9.63 o                         
   6  10   3        173.70        192.64         9.67 o                         
   7  10   3         84.42         88.77         7.70 o                         
   8  10   3        213.55        222.15        11.96 o                         
 -10  11   3          2.43          3.35         6.22 o                         
  -9  11   3         58.75         60.57         6.43 o                         
  -8  11   3       1108.66       1157.02        46.90 o                         
  -7  11   3        350.64        368.02        13.27 o                         
  -6  11   3        605.02        635.64        20.46 o                         
  -5  11   3        664.35        715.81        20.53 o                         
  -4  11   3        196.35        229.62         8.98 o                         
  -3  11   3        173.29        227.48         7.35 o                         
  -2  11   3       1173.68       1204.30        33.14 o                         
  -1  11   3        403.70        422.41        13.67 o                         
   0  11   3        283.00        342.15        11.22 o                         
   1  11   3        278.05        285.87         9.08 o                         
   2  11   3        463.58        454.87        16.06 o                         
   3  11   3         22.58         29.52         3.26 o                         
   4  11   3          1.64         -0.01         2.90 o                         
   5  11   3          7.20          4.11         4.05 o                         
   6  11   3         15.86          9.56         4.20 o                         
   7  11   3         22.27         28.27         4.81 o                         
   8  11   3          5.61          7.31         4.82 o                         
 -10  12   3         40.63         37.67         6.96 o                         
  -9  12   3         12.48         11.84         5.70 o                         
  -8  12   3        139.73        142.94        13.81 o                         
  -7  12   3          4.34          3.29         3.55 o                         
  -6  12   3        152.37        162.88         9.11 o                         
  -5  12   3       1205.09       1240.82        35.36 o                         
  -4  12   3        479.35        525.44        17.08 o                         
  -3  12   3          3.49          2.38         2.42 o                         
  -2  12   3         35.36         45.94         2.88 o                         
  -1  12   3          1.05          0.85         1.87 o                         
   0  12   3        485.11        423.15        11.94 o                         
   1  12   3         46.55         39.40         2.78 o                         
   2  12   3         33.59         37.73         3.83 o                         
   3  12   3         18.29         25.41         2.82 o                         
   4  12   3         83.32         80.49         5.68 o                         
   5  12   3        133.97        130.17         7.79 o                         
   6  12   3        138.59        165.84        13.52 o                         
   7  12   3          8.31         10.98         4.74 o                         
   8  12   3         96.03         78.08         6.94 o                         
 -10  13   3         92.06        102.78        21.32 o                         
  -9  13   3        187.02        167.20        18.14 o                         
  -8  13   3          2.33          2.81         4.55 o                         
  -7  13   3        281.85        257.00        14.38 o                         
  -6  13   3        261.29        276.12        10.98 o                         
  -5  13   3         48.64         63.60         4.41 o                         
  -4  13   3         30.63         43.15         3.68 o                         
  -3  13   3         72.16        108.81         4.77 o                         
  -2  13   3        186.23        227.11         8.66 o                         
  -1  13   3         53.02         67.37         4.43 o                         
   0  13   3          6.70          8.28         2.17 o                         
   1  13   3        885.45        883.04        26.86 o                         
   2  13   3        445.39        426.28        13.73 o                         
   3  13   3        109.46        124.06         5.80 o                         
   4  13   3        338.09        388.14        16.93 o                         
   5  13   3        809.44        837.59        35.39 o                         
   6  13   3         28.54         37.02         5.06 o                         
   7  13   3          7.04         10.26         5.95 o                         
   8  13   3         25.71         19.08         6.96 o                         
  -9  14   3          1.86          0.87         5.94 o                         
  -8  14   3         64.80         55.43         5.56 o                         
  -7  14   3          3.96          5.99         4.63 o                         
  -6  14   3         36.91         32.58         3.89 o                         
  -5  14   3         51.39         45.11         5.19 o                         
  -4  14   3         33.37         31.99         3.09 o                         
  -3  14   3        232.27        271.34        10.06 o                         
  -2  14   3        112.80        119.48         7.34 o                         
  -1  14   3        131.56        140.88         7.28 o                         
   0  14   3         45.46         46.91         3.05 o                         
   1  14   3         49.06         49.27         3.63 o                         
   2  14   3        283.21        300.38        11.01 o                         
   3  14   3         54.23         54.17         4.32 o                         
   4  14   3        219.87        228.30        12.60 o                         
   5  14   3        336.22        380.72        18.64 o                         
   6  14   3        116.81        111.04        10.62 o                         
   7  14   3        223.92        198.17        13.79 o                         
  -9  15   3         15.08          8.69         6.00 o                         
  -8  15   3          3.94          7.70         5.69 o                         
  -7  15   3         14.40         10.40         4.57 o                         
  -6  15   3         17.67         20.02         3.82 o                         
  -5  15   3          0.66         -0.03         3.04 o                         
  -4  15   3        733.00        790.81        28.17 o                         
  -3  15   3        128.90        133.11         6.01 o                         
  -2  15   3        212.35        216.93         8.32 o                         
  -1  15   3        619.68        615.28        20.39 o                         
   0  15   3         14.89         17.39         3.10 o                         
   1  15   3        114.98        122.93         5.91 o                         
   2  15   3        533.42        518.74        21.13 o                         
   3  15   3        882.92        921.82        32.00 o                         
   4  15   3          3.64          2.40         4.28 o                         
   5  15   3        231.03        255.09        15.49 o                         
   6  15   3        100.30        108.62         8.24 o                         
   7  15   3         38.94         29.49         5.28 o                         
  -9  16   3         39.19         39.93        12.18 o                         
  -8  16   3        486.77        496.68        27.48 o                         
  -7  16   3         73.52         58.83         7.25 o                         
  -6  16   3         46.21         50.08         6.25 o                         
  -5  16   3          2.22          0.40         3.48 o                         
  -4  16   3        207.35        222.11         9.49 o                         
  -3  16   3        620.49        666.97        25.83 o                         
  -2  16   3        324.42        385.93        16.99 o                         
  -1  16   3       4712.74       5476.38       201.16 o                         
   0  16   3         40.99         43.72         4.41 o                         
   1  16   3        305.76        310.99        11.21 o                         
   2  16   3        491.64        526.99        19.51 o                         
   3  16   3          5.18          6.02         4.53 o                         
   4  16   3          3.95          2.90         5.93 o                         
   5  16   3        153.05        151.61        15.05 o                         
   6  16   3          9.86         22.69         5.34 o                         
   7  16   3        197.67        154.73        23.74 o                         
  -8  17   3         34.84         32.24         8.57 o                         
  -7  17   3          2.73         -0.47         5.09 o                         
  -6  17   3         18.73         22.23         4.99 o                         
  -5  17   3        152.55        150.11        11.73 o                         
  -4  17   3        780.81        803.10        28.62 o                         
  -3  17   3        111.44        123.31         7.63 o                         
  -2  17   3        661.01        696.98        25.11 o                         
  -1  17   3        527.42        556.61        22.91 o                         
   0  17   3         74.46         81.02         6.24 o                         
   1  17   3          0.83          2.50         3.83 o                         
   2  17   3         98.88         93.39         6.67 o                         
   3  17   3         50.57         55.53         6.19 o                         
   4  17   3         54.46         53.91         6.65 o                         
   5  17   3         20.35         24.47         5.51 o                         
   6  17   3         28.70         21.93         4.80 o                         
  -8  18   3        149.56        110.83        13.43 o                         
  -7  18   3        632.19        496.68        37.09 o                         
  -6  18   3         32.28         31.55         6.74 o                         
  -5  18   3         66.74         72.90         8.67 o                         
  -4  18   3        239.29        257.50        21.72 o                         
  -3  18   3          9.34         17.96         5.10 o                         
  -2  18   3        787.10        848.16        30.61 o                         
  -1  18   3        758.03        837.59        31.16 o                         
   0  18   3          0.36          7.12         8.03 o                         
   1  18   3       1035.80       1181.18        43.58 o                         
   2  18   3        370.46        390.88        19.07 o                         
   3  18   3        202.88        178.89        17.38 o                         
   4  18   3        283.32        315.07        26.09 o                         
   5  18   3          2.99          7.21         5.59 o                         
   6  18   3         91.35         79.93        10.74 o                         
  -7  19   3         58.76         69.82        14.57 o                         
  -6  19   3          0.77         -3.41         5.30 o                         
  -5  19   3        104.03         96.48         8.50 o                         
  -4  19   3        184.97        151.30         8.19 o                         
  -3  19   3        118.36        130.59        15.45 o                         
  -2  19   3        949.47       1010.73        37.80 o                         
  -1  19   3        115.11        139.12        10.21 o                         
   0  19   3        695.94        819.12        33.32 o                         
   1  19   3        121.53        122.15        10.19 o                         
   2  19   3          0.78          1.40         8.28 o                         
   3  19   3         94.97         99.95         7.62 o                         
   4  19   3          2.40          4.05         6.42 o                         
   5  19   3         68.57         71.79         7.71 o                         
  -7  20   3         33.78        -21.96        29.44 o                         
  -6  20   3        187.47        117.87        12.56 o                         
  -5  20   3         23.93         26.12         6.11 o                         
  -4  20   3          7.00          8.35         4.95 o                         
  -3  20   3          0.08          0.90         4.55 o                         
  -2  20   3         12.16         11.10         4.53 o                         
  -1  20   3          5.27          3.18         5.04 o                         
   0  20   3          7.61         13.06         5.25 o                         
   1  20   3        462.68        458.31        22.96 o                         
   2  20   3         32.63         31.34         6.12 o                         
   3  20   3         34.45         50.87         8.03 o                         
   4  20   3         42.08         30.64         9.14 o                         
  -6  21   3         59.02         24.01        14.74 o                         
  -5  21   3         57.61         32.23         6.30 o                         
  -4  21   3         18.39         13.49         6.08 o                         
  -3  21   3         58.17         57.51         8.83 o                         
  -2  21   3         22.99         19.36         5.98 o                         
  -1  21   3        114.58        106.15         8.55 o                         
   0  21   3       1063.39       1114.01        59.37 o                         
   1  21   3          0.04         -1.76         5.13 o                         
   2  21   3         30.33         33.50         6.63 o                         
   3  21   3         51.75         48.10         6.37 o                         
   4  21   3         13.48          3.42         5.02 o                         
  -5  22   3        209.85        153.81        43.97 o                         
  -4  22   3          2.73          4.71        10.27 o                         
  -3  22   3         36.56         46.36         7.00 o                         
  -2  22   3        114.94        129.92        15.28 o                         
  -1  22   3         11.90         10.43         7.17 o                         
   0  22   3         63.51         63.42         9.45 o                         
   1  22   3         37.85         36.34         7.24 o                         
   2  22   3          0.01          0.34         5.42 o                         
   3  22   3         13.23         17.52         6.21 o                         
  -4  23   3         62.65         50.78        26.44 o                         
  -3  23   3         31.40         19.90        13.29 o                         
  -2  23   3         50.26         39.22         7.23 o                         
  -1  23   3         24.74         29.75         6.67 o                         
   0  23   3         64.81         57.92         8.15 o                         
   1  23   3        124.25        143.40        25.96 o                         
  -1  24   3         16.44          6.92        67.10 o                         
 -12   0   4        707.30        906.89       113.20 o                         
 -11   0   4        120.31        123.90        37.04 o                         
 -10   0   4         37.04         48.94        11.01 o                         
  -9   0   4          0.80         -2.55         5.51 o                         
  -8   0   4        900.94        865.88        39.15 o                         
  -7   0   4        107.28        119.53         6.82 o                         
  -6   0   4       2824.67       2765.19       124.10 o                         
  -5   0   4       9161.00      10115.56       451.57 o                         
  -4   0   4         52.57         54.95        12.93 o                         
  -3   0   4       5283.58       5564.64       613.26 o                         
  -2   0   4        129.97        124.36        18.53 o                         
  -1   0   4       1053.50        873.51        98.18 o                         
   0   0   4       1076.58        834.64        65.73 o                         
   1   0   4        430.94        251.65        20.37 o                         
   2   0   4       1229.07        772.98        49.52 o                         
   3   0   4          6.93          4.24         2.89 o                         
   4   0   4       2900.63       3171.55       155.32 o                         
   5   0   4         26.30         19.62         3.82 o                         
   6   0   4        469.97        547.65        29.51 o                         
   7   0   4          0.47          2.10         5.32 o                         
   8   0   4        505.66        628.42        37.65 o                         
   9   0   4          1.24         -4.98         6.01 o                         
 -12   1   4          2.21          3.32        13.69 o                         
 -11   1   4         76.11         59.11        15.77 o                         
 -10   1   4         67.06         68.39        10.09 o                         
  -9   1   4         61.17         78.61         7.38 o                         
  -8   1   4        199.54        220.05        12.22 o                         
  -7   1   4         54.10         60.91         3.67 o                         
  -6   1   4       2082.69       2062.56        56.80 o                         
  -5   1   4        451.14        408.49        13.56 o                         
  -4   1   4         15.41         25.62         4.11 o                         
  -3   1   4         30.58         27.05         8.08 o                         
  -2   1   4       2423.12       2371.94       185.65 o                         
  -1   1   4        301.88        237.39        16.45 o                         
   0   1   4        618.11        552.80        35.73 o                         
   1   1   4       2201.44       1557.35        99.16 o                         
   2   1   4        440.04        260.14        12.74 o                         
   3   1   4       1044.23        884.75        44.08 o                         
   4   1   4         29.79         24.18         2.53 o                         
   5   1   4         72.06         82.22         3.87 o                         
   6   1   4         93.20        113.47         7.55 o                         
   7   1   4        314.40        374.33        14.49 o                         
   8   1   4         21.51         29.65         4.40 o                         
   9   1   4        207.13        192.09        10.82 o                         
 -12   2   4         23.22         20.14        14.66 o                         
 -11   2   4        106.57        116.46        23.50 o                         
 -10   2   4         24.14         20.53         7.26 o                         
  -9   2   4         10.86         12.32         4.20 o                         
  -8   2   4          4.15          3.80         2.86 o                         
  -7   2   4         97.45         93.00         4.90 o                         
  -6   2   4       6613.97       7194.50       197.28 o                         
  -5   2   4       1170.72       1121.44        33.95 o                         
  -4   2   4         68.76         77.67         6.96 o                         
  -3   2   4       1636.03       1610.45       127.03 o                         
  -2   2   4        433.01        396.11        33.59 o                         
  -1   2   4       1339.79       1101.22        69.59 o                         
   0   2   4        505.62        510.98        28.73 o                         
   1   2   4        720.92        545.50        40.90 o                         
   2   2   4         16.11         14.92         1.77 o                         
   3   2   4        682.69        584.99        25.50 o                         
   4   2   4        189.83        186.32         7.16 o                         
   5   2   4          7.78          9.30         2.35 o                         
   6   2   4         13.11         14.68         2.97 o                         
   7   2   4          1.81          3.83         3.88 o                         
   8   2   4         38.34         43.73         4.66 o                         
   9   2   4          0.23         -4.49         4.63 o                         
 -12   3   4         55.23         15.40        12.35 o                         
 -11   3   4         48.13         37.88        10.32 o                         
 -10   3   4         18.60         12.24         6.20 o                         
  -9   3   4         85.20         69.67         8.21 o                         
  -8   3   4        222.53        217.88        12.17 o                         
  -7   3   4         83.19         92.32         4.77 o                         
  -6   3   4         17.16         19.61         1.99 o                         
  -5   3   4        134.78        119.07         4.10 o                         
  -4   3   4       3700.56       3794.81       296.75 o                         
  -3   3   4        116.08         96.70        12.48 o                         
  -2   3   4         24.38         20.07        13.38 o                         
  -1   3   4       1843.50       1784.37       204.39 o                         
   0   3   4         30.30         27.09         4.63 o                         
   1   3   4        649.58        555.22        36.26 o                         
   2   3   4         95.54         92.22         4.32 o                         
   3   3   4       1163.54       1062.96        39.39 o                         
   4   3   4         70.04         71.03         3.82 o                         
   5   3   4         52.56         54.01         3.18 o                         
   6   3   4        116.69        112.52         6.22 o                         
   7   3   4          6.55         11.94         4.00 o                         
   8   3   4         81.94        103.86         6.04 o                         
   9   3   4         18.69         11.75         5.33 o                         
 -11   4   4          0.60         -8.50         8.50 o                         
 -10   4   4         75.62         82.99        16.46 o                         
  -9   4   4        172.88        164.42        16.69 o                         
  -8   4   4        598.49        610.86        20.03 o                         
  -7   4   4        200.33        197.08         7.49 o                         
  -6   4   4          6.38          7.84         1.92 o                         
  -5   4   4          1.65          5.03         1.77 o                         
  -4   4   4        854.98        835.43        47.08 o                         
  -3   4   4        491.97        470.01        47.72 o                         
  -2   4   4       3812.16       3914.48       305.00 o                         
  -1   4   4        786.77        579.08        45.71 o                         
   0   4   4        546.01        410.06        35.39 o                         
   1   4   4        118.60        100.27         7.44 o                         
   2   4   4          2.26         -0.29         2.03 o                         
   3   4   4        124.63        112.94         4.87 o                         
   4   4   4        154.17        147.83         7.62 o                         
   5   4   4        204.78        215.18         7.85 o                         
   6   4   4        145.06        159.66         7.06 o                         
   7   4   4        341.17        406.10        19.56 o                         
   8   4   4        443.07        504.85        60.97 o                         
   9   4   4        115.38         80.27        10.40 o                         
 -11   5   4        307.48        244.42        21.92 o                         
 -10   5   4         37.14         21.28         8.53 o                         
  -9   5   4          4.71          5.00         4.78 o                         
  -8   5   4       1061.93       1077.89        33.64 o                         
  -7   5   4         65.09         80.69         4.85 o                         
  -6   5   4       1236.55       1214.00        32.23 o                         
  -5   5   4       1639.88       1641.83        47.44 o                         
  -4   5   4        518.58        523.70        20.52 o                         
  -3   5   4        242.13        207.19        19.03 o                         
  -2   5   4        456.26        467.45        39.93 o                         
  -1   5   4        796.35        596.22        48.31 o                         
   0   5   4        593.77        523.64        35.78 o                         
   1   5   4       2039.96       1844.64       118.63 o                         
   2   5   4         80.95        105.57         5.31 o                         
   3   5   4        243.85        211.22         7.41 o                         
   4   5   4         26.76         25.87         2.75 o                         
   5   5   4        192.12        191.44         7.37 o                         
   6   5   4          5.09          4.75         3.08 o                         
   7   5   4        191.19        210.50        10.05 o                         
   8   5   4         11.75         12.79         4.56 o                         
   9   5   4         16.34         23.06        10.63 o                         
 -11   6   4        152.11        141.71        13.10 o                         
 -10   6   4          1.13         -2.50         5.80 o                         
  -9   6   4         78.58         67.52         9.16 o                         
  -8   6   4        488.39        532.73        30.24 o                         
  -7   6   4        261.97        282.85         9.54 o                         
  -6   6   4          4.82          6.11         2.13 o                         
  -5   6   4        163.67        158.20         5.42 o                         
  -4   6   4       1241.97       1259.52        44.92 o                         
  -3   6   4          0.05         -0.44         2.96 o                         
  -2   6   4         19.68         22.60         8.25 o                         
  -1   6   4        388.55        369.49        31.59 o                         
   0   6   4        973.19       1141.69        88.84 o                         
   1   6   4        567.74        477.41        18.30 o                         
   2   6   4        429.30        393.01        13.10 o                         
   3   6   4          1.15          1.57         2.00 o                         
   4   6   4         17.42         13.19         2.86 o                         
   5   6   4          2.58          1.95         2.61 o                         
   6   6   4        287.08        335.48        12.97 o                         
   7   6   4         42.31         35.25         3.97 o                         
   8   6   4         14.35         13.06         4.71 o                         
 -11   7   4        185.97        150.76        17.38 o                         
 -10   7   4          7.95          2.36         5.73 o                         
  -9   7   4       1055.84       1047.21        44.54 o                         
  -8   7   4        302.67        288.75        12.79 o                         
  -7   7   4        282.66        285.05         9.35 o                         
  -6   7   4        575.09        594.03        17.40 o                         
  -5   7   4       1040.19        999.35        28.47 o                         
  -4   7   4       6793.75       7984.31       234.37 o                         
  -3   7   4        821.74        827.92        26.17 o                         
  -2   7   4        788.24        766.51        38.65 o                         
  -1   7   4       1323.44       1234.73        68.35 o                         
   0   7   4         75.95         85.39         4.56 o                         
   1   7   4       1753.35       1765.59        65.03 o                         
   2   7   4         68.97         57.63         3.42 o                         
   3   7   4        147.42        144.37         6.65 o                         
   4   7   4        555.00        614.44        23.02 o                         
   5   7   4        103.15        108.05         5.79 o                         
   6   7   4         31.50         42.64         3.80 o                         
   7   7   4          3.60          4.23         3.66 o                         
   8   7   4        188.97        181.58         9.82 o                         
 -11   8   4        183.47        133.92        40.98 o                         
 -10   8   4         70.74         76.29        10.78 o                         
  -9   8   4        817.88        886.83        45.04 o                         
  -8   8   4          7.68         11.79         3.60 o                         
  -7   8   4        381.65        398.99        13.83 o                         
  -6   8   4          1.52         -1.10         2.36 o                         
  -5   8   4        214.54        241.77         7.69 o                         
  -4   8   4       1113.11       1147.12        33.60 o                         
  -3   8   4         70.36         86.00         4.40 o                         
  -2   8   4         19.50         18.14         2.11 o                         
  -1   8   4       2449.32       2485.07        91.11 o                         
   0   8   4        652.87        669.36        25.77 o                         
   1   8   4          3.45          2.87         1.85 o                         
   2   8   4         19.92         19.49         2.20 o                         
   3   8   4        209.32        222.26         8.23 o                         
   4   8   4        128.36        132.97         5.51 o                         
   5   8   4        166.76        173.95         7.80 o                         
   6   8   4       1075.83       1286.63        46.26 o                         
   7   8   4        124.22        161.29         7.69 o                         
   8   8   4        138.85        114.73        10.76 o                         
 -11   9   4         78.79         81.98        17.16 o                         
 -10   9   4         66.78         64.72        10.73 o                         
  -9   9   4         35.04         46.71        10.93 o                         
  -8   9   4       1604.02       1694.45        59.76 o                         
  -7   9   4         95.18         94.76         5.35 o                         
  -6   9   4        636.57        637.21        19.45 o                         
  -5   9   4       1189.49       1259.78        37.08 o                         
  -4   9   4        109.44        130.69         5.35 o                         
  -3   9   4        318.42        313.63         9.80 o                         
  -2   9   4        366.49        348.92        12.34 o                         
  -1   9   4       2291.85       2331.27        81.02 o                         
   0   9   4         33.37         36.91         2.67 o                         
   1   9   4       1078.64       1082.01        34.05 o                         
   2   9   4        243.84        245.77         9.23 o                         
   3   9   4        527.09        532.19        17.06 o                         
   4   9   4        161.67        163.47         7.29 o                         
   5   9   4        630.17        697.22        24.85 o                         
   6   9   4        328.12        391.65        16.97 o                         
   7   9   4        592.31        653.37        31.38 o                         
   8   9   4        106.34         90.22         7.86 o                         
 -10  10   4          6.83          5.13         6.65 o                         
  -9  10   4        309.80        332.98        22.02 o                         
  -8  10   4         48.43         44.09         5.01 o                         
  -7  10   4        684.25        665.54        28.47 o                         
  -6  10   4        120.42        150.33         6.28 o                         
  -5  10   4          0.08          1.01         2.06 o                         
  -4  10   4        132.81        149.81         6.57 o                         
  -3  10   4        129.47        152.64         5.32 o                         
  -2  10   4        602.22        670.19        20.33 o                         
  -1  10   4          5.26          9.84         1.68 o                         
   0  10   4        344.56        324.92        10.60 o                         
   1  10   4         46.10         49.69         3.18 o                         
   2  10   4         69.04         78.44         4.07 o                         
   3  10   4         56.72         56.46         3.53 o                         
   4  10   4        268.27        329.88        13.85 o                         
   5  10   4        121.40        143.15         6.93 o                         
   6  10   4        113.28        132.81         9.85 o                         
   7  10   4          0.00          1.98         4.48 o                         
   8  10   4          0.12         -1.97         5.68 o                         
 -10  11   4        132.85        112.08        15.01 o                         
  -9  11   4        274.34        318.48        24.80 o                         
  -8  11   4          0.02         -4.22         4.22 o                         
  -7  11   4       2700.39       2710.10        87.19 o                         
  -6  11   4        130.95        125.97         6.11 o                         
  -5  11   4        283.50        317.51        10.60 o                         
  -4  11   4        211.53        230.56         7.70 o                         
  -3  11   4        496.27        450.03        13.52 o                         
  -2  11   4        593.83        611.86        18.17 o                         
  -1  11   4         31.79         36.78         2.46 o                         
   0  11   4        360.22        423.09        13.23 o                         
   1  11   4        180.76        170.99         7.10 o                         
   2  11   4        139.09        143.03         7.17 o                         
   3  11   4         58.05         55.02         3.59 o                         
   4  11   4          0.94          0.67         3.29 o                         
   5  11   4        416.57        461.50        18.25 o                         
   6  11   4         13.95         14.55         4.30 o                         
   7  11   4         12.71          7.18         5.21 o                         
   8  11   4          1.02         11.03        11.84 o                         
 -10  12   4         14.52         18.67         6.75 o                         
  -9  12   4         22.75         17.26         5.51 o                         
  -8  12   4        446.74        413.15        32.29 o                         
  -7  12   4        624.91        605.95        21.25 o                         
  -6  12   4        976.58        945.00        39.82 o                         
  -5  12   4         97.96        107.04         6.28 o                         
  -4  12   4        165.17        179.17         8.27 o                         
  -3  12   4       1469.33       1551.16        45.05 o                         
  -2  12   4        687.10        694.04        20.76 o                         
  -1  12   4        201.33        207.84         7.46 o                         
   0  12   4         15.09         20.53         2.61 o                         
   1  12   4          0.04          2.29         2.58 o                         
   2  12   4        414.81        401.35        14.08 o                         
   3  12   4          1.30         -1.67         2.69 o                         
   4  12   4        113.61        109.04         6.78 o                         
   5  12   4         73.23         64.47         6.32 o                         
   6  12   4         16.94         19.85         4.58 o                         
   7  12   4         39.45         33.62         5.03 o                         
 -10  13   4         28.03         20.01         8.28 o                         
  -9  13   4         52.46         53.17         6.90 o                         
  -8  13   4          5.13          1.92         4.52 o                         
  -7  13   4        119.54        134.27        11.00 o                         
  -6  13   4        375.62        364.77        18.44 o                         
  -5  13   4          7.35          4.68         2.60 o                         
  -4  13   4         36.02         43.00         3.20 o                         
  -3  13   4        289.17        304.17        10.32 o                         
  -2  13   4        140.58        155.92         6.72 o                         
  -1  13   4        127.76        134.55         5.46 o                         
   0  13   4         17.83         11.26         2.67 o                         
   1  13   4          0.44         -1.62         2.49 o                         
   2  13   4        359.52        400.11        14.30 o                         
   3  13   4        126.65        132.88         9.94 o                         
   4  13   4          0.17          2.08         3.83 o                         
   5  13   4         21.17         16.21         5.83 o                         
   6  13   4         71.34         79.70         7.32 o                         
   7  13   4         13.53          8.10         4.65 o                         
 -10  14   4         24.10          6.46        21.68 o                         
  -9  14   4        146.82        131.45        14.95 o                         
  -8  14   4        148.72        162.41        11.61 o                         
  -7  14   4         80.01         77.36         9.30 o                         
  -6  14   4         17.39         13.45         3.46 o                         
  -5  14   4        261.82        297.44        14.58 o                         
  -4  14   4        715.53        753.93        23.97 o                         
  -3  14   4         95.27         97.62         5.29 o                         
  -2  14   4        210.66        226.06        10.39 o                         
  -1  14   4        145.93        144.21         7.33 o                         
   0  14   4        179.97        180.91         7.32 o                         
   1  14   4        305.86        304.94        10.61 o                         
   2  14   4        663.19        611.39        26.97 o                         
   3  14   4        126.27        119.30         7.99 o                         
   4  14   4         69.31         65.40         8.03 o                         
   5  14   4        109.23        147.33         8.67 o                         
   6  14   4        128.56        149.25        13.74 o                         
   7  14   4        119.08        102.07        11.13 o                         
  -9  15   4         52.69         36.56        10.53 o                         
  -8  15   4          3.70          3.45         5.76 o                         
  -7  15   4        120.69        116.95        11.41 o                         
  -6  15   4          1.00         -2.95         3.53 o                         
  -5  15   4          3.15          3.18         3.09 o                         
  -4  15   4         32.90         23.02         3.29 o                         
  -3  15   4        135.49        159.42         7.92 o                         
  -2  15   4        744.06        762.64        23.51 o                         
  -1  15   4        569.77        607.42        21.04 o                         
   0  15   4        125.55        140.74         6.25 o                         
   1  15   4        173.65        184.64        12.49 o                         
   2  15   4        473.17        521.60        19.45 o                         
   3  15   4         38.72         35.39         4.23 o                         
   4  15   4        223.31        196.03        18.68 o                         
   5  15   4         28.49         22.36         4.90 o                         
   6  15   4         37.15         32.66         5.33 o                         
  -9  16   4          7.89          8.85         9.68 o                         
  -8  16   4         98.95         71.76         9.35 o                         
  -7  16   4         26.44         29.91         6.06 o                         
  -6  16   4          1.86          6.90         4.37 o                         
  -5  16   4       2109.78       2187.56        76.77 o                         
  -4  16   4         50.72         54.36         4.06 o                         
  -3  16   4        219.04        236.42         9.84 o                         
  -2  16   4          0.11         -0.50         3.15 o                         
  -1  16   4        733.05        749.93        37.51 o                         
   0  16   4       2118.15       2229.14        72.19 o                         
   1  16   4         40.77         49.98         7.31 o                         
   2  16   4        537.22        559.14        21.61 o                         
   3  16   4         45.40         39.25         5.78 o                         
   4  16   4         78.11         92.43         8.95 o                         
   5  16   4         15.74         20.98         5.90 o                         
   6  16   4          7.97          7.59         4.94 o                         
  -8  17   4          5.17         18.21         7.75 o                         
  -7  17   4         10.08         17.82         9.67 o                         
  -6  17   4         74.18         88.13         8.39 o                         
  -5  17   4         10.10         17.80         4.42 o                         
  -4  17   4       2106.20       2346.54        82.52 o                         
  -3  17   4         68.38         60.99         8.64 o                         
  -2  17   4        461.17        489.87        18.75 o                         
  -1  17   4         71.12         71.36         5.79 o                         
   0  17   4        535.28        526.36        20.98 o                         
   1  17   4        256.72        257.29        11.67 o                         
   2  17   4         68.16         63.85         6.87 o                         
   3  17   4         29.57         30.24         4.55 o                         
   4  17   4        233.98        279.88        14.37 o                         
   5  17   4         33.57         37.83         5.48 o                         
   6  17   4          4.04          4.81        12.91 o                         
  -8  18   4         34.81         24.03         7.97 o                         
  -7  18   4          0.01          2.74         6.88 o                         
  -6  18   4         15.12         12.81         5.05 o                         
  -5  18   4        182.87        169.10        13.66 o                         
  -4  18   4         99.16         96.65         9.00 o                         
  -3  18   4        251.94        269.98        14.29 o                         
  -2  18   4       1225.66       1433.56        55.70 o                         
  -1  18   4          2.88         -1.38         4.35 o                         
   0  18   4        211.54        205.42        10.83 o                         
   1  18   4          2.34         -1.11         4.76 o                         
   2  18   4         32.47         26.22         4.55 o                         
   3  18   4        182.89        191.94        14.64 o                         
   4  18   4        273.21        340.13        22.95 o                         
   5  18   4         38.63         43.11         6.65 o                         
  -7  19   4         10.62          7.50         8.57 o                         
  -6  19   4         53.54         43.35         8.50 o                         
  -5  19   4         34.41         28.78         5.00 o                         
  -4  19   4        130.04        158.04        14.12 o                         
  -3  19   4        111.74        100.12         7.40 o                         
  -2  19   4        995.75       1182.02        55.56 o                         
  -1  19   4          7.16         16.60         5.79 o                         
   0  19   4        227.40        211.54        13.92 o                         
   1  19   4        137.40        109.04         8.80 o                         
   2  19   4        103.11         98.57         9.33 o                         
   3  19   4         54.71         36.45         5.46 o                         
   4  19   4         65.86         44.54         8.35 o                         
   5  19   4         31.68          9.23        17.53 o                         
  -7  20   4        193.05        102.16        55.24 o                         
  -6  20   4        112.78         99.93        13.93 o                         
  -5  20   4          0.09          3.24         7.53 o                         
  -4  20   4         24.94         24.70         6.16 o                         
  -3  20   4        190.42        167.61        10.73 o                         
  -2  20   4          0.55         -1.37         5.13 o                         
  -1  20   4          8.59         17.23         5.16 o                         
   0  20   4         49.13         41.06         5.70 o                         
   1  20   4         67.63         79.65        10.44 o                         
   2  20   4        194.86        190.11        23.93 o                         
   3  20   4         95.67        117.22        11.59 o                         
   4  20   4         20.28         15.02        10.04 o                         
  -6  21   4        187.44        185.82        57.66 o                         
  -5  21   4         94.39        126.88        21.24 o                         
  -4  21   4        177.61        126.53        12.67 o                         
  -3  21   4         33.46         34.85         6.81 o                         
  -2  21   4         92.58         78.12         7.74 o                         
  -1  21   4        195.33        178.98        12.13 o                         
   0  21   4        119.06        125.39         9.63 o                         
   1  21   4          6.04          0.13         5.00 o                         
   2  21   4          1.87         -1.11         5.92 o                         
   3  21   4         21.51         24.95        14.61 o                         
  -5  22   4          7.08         16.23        17.39 o                         
  -4  22   4         96.38         71.02         9.04 o                         
  -3  22   4         27.22         31.42         6.68 o                         
  -2  22   4         14.97         10.47         6.16 o                         
  -1  22   4        102.38         87.92        10.15 o                         
   0  22   4          1.54          4.11         5.12 o                         
   1  22   4        108.14        119.61        12.25 o                         
   2  22   4        118.50         93.20        20.01 o                         
  -3  23   4         31.18         18.12        10.12 o                         
  -2  23   4         86.73         82.87        11.81 o                         
  -1  23   4         18.58         18.90         8.41 o                         
   0  23   4         16.13         21.21         9.62 o                         
 -12   1   5        186.55        128.53        18.97 o                         
 -11   1   5         32.66         27.75        17.33 o                         
 -10   1   5        174.35        189.18        24.30 o                         
  -9   1   5       2108.85       1998.25        73.82 o                         
  -8   1   5        901.34        911.30        28.77 o                         
  -7   1   5        551.37        564.86        17.52 o                         
  -6   1   5        874.36        819.14        22.86 o                         
  -5   1   5       1124.88       1033.43        31.75 o                         
  -4   1   5       1284.05       1357.67        74.98 o                         
  -3   1   5        536.56        610.86        50.32 o                         
  -2   1   5        112.08        110.80        12.98 o                         
  -1   1   5       1212.35       1115.76        70.80 o                         
   0   1   5         10.22          9.47         3.66 o                         
   1   1   5        840.99        395.29        26.08 o                         
   2   1   5       1287.43        931.71        36.78 o                         
   3   1   5         46.82         47.32         3.13 o                         
   4   1   5         95.42        107.26         5.60 o                         
   5   1   5         40.47         41.62         3.35 o                         
   6   1   5        199.98        242.12         9.67 o                         
   7   1   5          6.35          6.93         3.91 o                         
   8   1   5        175.20        214.44        10.44 o                         
 -12   2   5        101.57         30.40        22.58 o                         
 -11   2   5          7.85          6.51        10.54 o                         
 -10   2   5         77.90         83.35        11.98 o                         
  -9   2   5        739.64        730.83        25.75 o                         
  -8   2   5        151.94        171.80         7.73 o                         
  -7   2   5         95.85        107.83         5.18 o                         
  -6   2   5          0.00          1.04         1.78 o                         
  -5   2   5        794.26        790.18        23.90 o                         
  -4   2   5          8.68         24.01         3.91 o                         
  -3   2   5        353.86        362.09        31.92 o                         
  -2   2   5        868.04       1054.27        83.92 o                         
  -1   2   5       1283.47       1247.18        79.04 o                         
   0   2   5       2328.74       2026.31       158.34 o                         
   1   2   5          4.88          4.17         1.84 o                         
   2   2   5        111.39         80.28         6.02 o                         
   3   2   5        189.95        190.73         9.09 o                         
   4   2   5        248.07        256.54         9.50 o                         
   5   2   5          0.24          0.78         2.76 o                         
   6   2   5          2.80          3.12         3.24 o                         
   7   2   5         18.61         18.01         4.12 o                         
   8   2   5         52.46         63.68         4.91 o                         
 -12   3   5         15.40         -1.67        10.19 o                         
 -11   3   5        152.43        134.91        29.20 o                         
 -10   3   5         57.77         51.65         9.10 o                         
  -9   3   5        447.63        494.28        18.76 o                         
  -8   3   5        330.69        301.02        12.19 o                         
  -7   3   5        200.30        184.98         6.76 o                         
  -6   3   5       2443.72       2508.90        69.08 o                         
  -5   3   5        143.23        145.80         5.46 o                         
  -4   3   5       1005.50        970.78        34.85 o                         
  -3   3   5        398.05        403.12        35.39 o                         
  -2   3   5       2183.34       2326.61       182.54 o                         
  -1   3   5       2704.89       2381.04       185.17 o                         
   0   3   5        125.02        110.04         8.47 o                         
   1   3   5       1267.10        861.10        42.79 o                         
   2   3   5        349.36        284.44        11.15 o                         
   3   3   5       2007.15       1996.03        72.82 o                         
   4   3   5        224.34        220.05         8.04 o                         
   5   3   5         93.65        106.61         6.56 o                         
   6   3   5        134.75        183.79         8.30 o                         
   7   3   5          0.00          1.36         3.65 o                         
   8   3   5          0.10         -1.82         4.06 o                         
 -12   4   5          1.29         -5.64        12.65 o                         
 -11   4   5         99.95         72.55        14.69 o                         
 -10   4   5          3.14         -5.19         5.72 o                         
  -9   4   5         72.29         62.22         5.13 o                         
  -8   4   5        417.97        416.58        14.19 o                         
  -7   4   5        407.88        405.41        13.46 o                         
  -6   4   5         73.03         79.46         3.91 o                         
  -5   4   5       1935.39       1932.44        57.53 o                         
  -4   4   5       1578.29       1586.42        58.33 o                         
  -3   4   5        656.35        669.46        30.69 o                         
  -2   4   5        167.45        152.35        16.46 o                         
  -1   4   5          6.24          8.35         2.82 o                         
   0   4   5        327.88        309.87        17.38 o                         
   1   4   5       1717.62       1346.05        60.68 o                         
   2   4   5        609.51        552.81        25.97 o                         
   3   4   5        356.35        309.04        10.66 o                         
   4   4   5        376.83        391.27        14.76 o                         
   5   4   5        306.19        380.14        14.22 o                         
   6   4   5        240.59        249.05        10.36 o                         
   7   4   5        188.82        225.64        12.63 o                         
   8   4   5         29.92         36.54         4.62 o                         
 -12   5   5        230.25          0.70        33.61 o                         
 -11   5   5        137.50         96.71        25.87 o                         
 -10   5   5         37.05         37.85         8.43 o                         
  -9   5   5          3.75         -1.67         4.13 o                         
  -8   5   5        238.62        235.40        10.25 o                         
  -7   5   5        262.68        266.50         9.24 o                         
  -6   5   5         29.16         33.21         3.83 o                         
  -5   5   5        170.49        148.89         6.25 o                         
  -4   5   5        126.83        150.59         7.94 o                         
  -3   5   5        600.71        629.69        24.37 o                         
  -2   5   5        459.62        420.99        25.49 o                         
  -1   5   5        328.77        308.29        15.47 o                         
   0   5   5         79.57         76.91         5.61 o                         
   1   5   5         24.10         25.51         2.25 o                         
   2   5   5         89.64         84.52         3.98 o                         
   3   5   5         83.73         94.22         5.27 o                         
   4   5   5        117.64        136.41         6.82 o                         
   5   5   5        155.82        171.22         7.57 o                         
   6   5   5          6.86         13.13         3.37 o                         
   7   5   5        243.64        313.49        15.15 o                         
   8   5   5        400.18        388.05        24.39 o                         
 -11   6   5        113.31        107.27        24.72 o                         
 -10   6   5        107.40         88.36        16.85 o                         
  -9   6   5          0.68         -2.17         4.37 o                         
  -8   6   5         67.19         54.61         4.63 o                         
  -7   6   5         81.75         77.32         5.73 o                         
  -6   6   5         94.51         97.19         4.87 o                         
  -5   6   5        125.07        143.87         6.00 o                         
  -4   6   5        628.51        601.60        19.37 o                         
  -3   6   5          3.60          1.99         2.14 o                         
  -2   6   5        203.55        225.75         8.78 o                         
  -1   6   5        413.97        411.12        15.24 o                         
   0   6   5       3288.46       3171.02       142.27 o                         
   1   6   5        148.05        145.34         5.87 o                         
   2   6   5        426.56        394.67        14.46 o                         
   3   6   5        357.92        372.74        12.98 o                         
   4   6   5         61.49         64.78         4.31 o                         
   5   6   5       1026.03       1216.50        39.65 o                         
   6   6   5         31.88         26.98         4.02 o                         
   7   6   5        179.12        230.22        10.76 o                         
   8   6   5         52.14         41.70         5.50 o                         
 -11   7   5         36.63         33.60         8.07 o                         
 -10   7   5         95.96         98.62        14.66 o                         
  -9   7   5        183.83        186.76        18.61 o                         
  -8   7   5         17.00         12.00         3.89 o                         
  -7   7   5        350.62        349.22        14.15 o                         
  -6   7   5        548.40        584.21        19.51 o                         
  -5   7   5         20.99         21.96         2.06 o                         
  -4   7   5          0.71          1.03         1.91 o                         
  -3   7   5       1172.78       1260.35        39.14 o                         
  -2   7   5        585.17        568.19        20.40 o                         
  -1   7   5       5211.43       5617.90       205.02 o                         
   0   7   5          0.21          3.61         2.37 o                         
   1   7   5         75.31         75.61         3.46 o                         
   2   7   5         37.28         50.57         3.13 o                         
   3   7   5        144.95        155.59         7.44 o                         
   4   7   5        214.83        231.87         9.72 o                         
   5   7   5        156.48        172.74         7.64 o                         
   6   7   5        113.36        126.13         8.48 o                         
   7   7   5        161.85        197.27        12.25 o                         
   8   7   5         81.94         77.50         9.96 o                         
 -11   8   5        173.97        141.98        23.16 o                         
 -10   8   5         10.49         17.83         6.03 o                         
  -9   8   5        301.89        306.91        23.17 o                         
  -8   8   5         13.17         14.77         3.60 o                         
  -7   8   5        355.55        358.93        12.72 o                         
  -6   8   5         85.47         89.63         5.52 o                         
  -5   8   5       1201.66       1131.00        35.83 o                         
  -4   8   5       1287.34       1355.22        39.42 o                         
  -3   8   5         55.25         54.29         2.69 o                         
  -2   8   5        426.05        421.45        15.61 o                         
  -1   8   5          0.06          1.26         2.01 o                         
   0   8   5       1494.64       1412.49        47.71 o                         
   1   8   5        414.73        417.65        14.14 o                         
   2   8   5        280.16        268.89         9.93 o                         
   3   8   5         68.76         81.35         4.36 o                         
   4   8   5         23.51         25.04         4.31 o                         
   5   8   5         62.20         61.96         4.21 o                         
   6   8   5         71.10         62.42         4.47 o                         
   7   8   5          1.48          0.31         4.05 o                         
   8   8   5         11.37         17.75        30.20 o                         
 -11   9   5        102.55         52.92        19.42 o                         
 -10   9   5         11.15          6.52         5.90 o                         
  -9   9   5        321.79        344.34        37.54 o                         
  -8   9   5         43.74         47.73         4.47 o                         
  -7   9   5       1002.01       1026.51        34.24 o                         
  -6   9   5        147.84        164.85         6.13 o                         
  -5   9   5        178.54        184.67         7.74 o                         
  -4   9   5        842.75        831.76        24.25 o                         
  -3   9   5        663.80        669.32        19.38 o                         
  -2   9   5         14.47         13.60         2.09 o                         
  -1   9   5        171.39        166.76         7.13 o                         
   0   9   5        469.02        453.77        15.69 o                         
   1   9   5         16.75         20.18         2.47 o                         
   2   9   5        150.57        155.48         6.55 o                         
   3   9   5        225.25        228.03         9.02 o                         
   4   9   5        145.79        121.76         6.05 o                         
   5   9   5         30.51         31.90         3.66 o                         
   6   9   5        229.87        263.43        10.44 o                         
   7   9   5         16.52         16.84         4.35 o                         
 -11  10   5        194.39        104.66        24.31 o                         
 -10  10   5        284.18        277.99        29.20 o                         
  -9  10   5        249.94        202.44        26.94 o                         
  -8  10   5        287.29        258.65        19.18 o                         
  -7  10   5        593.05        565.73        20.93 o                         
  -6  10   5        335.49        322.46        10.22 o                         
  -5  10   5          0.10         -0.80         2.12 o                         
  -4  10   5         21.56         31.94         2.60 o                         
  -3  10   5         80.61         67.40         3.26 o                         
  -2  10   5        249.53        269.30         8.83 o                         
  -1  10   5         12.60         13.59         2.19 o                         
   0  10   5       1320.91       1240.82        40.43 o                         
   1  10   5         13.02         10.43         3.14 o                         
   2  10   5        153.12        135.07         6.44 o                         
   3  10   5        647.02        657.56        21.86 o                         
   4  10   5        492.25        496.09        17.35 o                         
   5  10   5       1380.53       1590.34        59.73 o                         
   6  10   5         36.85         38.20         4.83 o                         
   7  10   5         37.51         39.22         4.90 o                         
 -11  11   5          0.00         -5.99        30.66 o                         
 -10  11   5        147.08        142.52        17.53 o                         
  -9  11   5        116.58        109.87        10.94 o                         
  -8  11   5        235.28        252.77        17.18 o                         
  -7  11   5       2660.54       2753.29       101.28 o                         
  -6  11   5        202.29        196.62        10.32 o                         
  -5  11   5         75.29         85.89         5.24 o                         
  -4  11   5         26.23         27.86         2.52 o                         
  -3  11   5         67.67         63.79         3.30 o                         
  -2  11   5         36.79         34.87         3.03 o                         
  -1  11   5          3.35          6.48         2.82 o                         
   0  11   5        596.61        579.52        17.87 o                         
   1  11   5        145.07        133.32         5.93 o                         
   2  11   5        728.68        742.02        25.08 o                         
   3  11   5        636.98        633.06        23.19 o                         
   4  11   5          1.26          0.12         3.87 o                         
   5  11   5         38.08         50.86         5.83 o                         
   6  11   5         21.17         32.48         5.09 o                         
   7  11   5         68.21         58.91         6.32 o                         
 -10  12   5        121.92         88.90        15.91 o                         
  -9  12   5        132.78        107.74        10.87 o                         
  -8  12   5        155.32        146.08        18.91 o                         
  -7  12   5        175.68        190.83        15.96 o                         
  -6  12   5         35.75         33.15         3.62 o                         
  -5  12   5        355.15        387.29        12.19 o                         
  -4  12   5       1372.79       1412.01        42.70 o                         
  -3  12   5         30.59         29.32         2.75 o                         
  -2  12   5        244.00        236.78         9.28 o                         
  -1  12   5        626.95        641.64        20.50 o                         
   0  12   5        167.39        159.33         6.89 o                         
   1  12   5         94.80        101.44         5.37 o                         
   2  12   5        137.12        145.54         7.18 o                         
   3  12   5        149.42        148.35         7.55 o                         
   4  12   5        173.43        205.30        11.23 o                         
   5  12   5          0.51          0.69         4.04 o                         
   6  12   5        250.06        287.52        38.46 o                         
   7  12   5         91.83         83.16         7.94 o                         
 -10  13   5         61.40         55.94        16.17 o                         
  -9  13   5         16.99         25.21         6.08 o                         
  -8  13   5         93.23         81.96        10.07 o                         
  -7  13   5        371.27        383.45        24.82 o                         
  -6  13   5         90.68         81.64         5.13 o                         
  -5  13   5        356.94        355.51        17.95 o                         
  -4  13   5        172.27        195.76         7.73 o                         
  -3  13   5        871.52        899.24        27.92 o                         
  -2  13   5          3.65          4.80         2.64 o                         
  -1  13   5        649.21        663.42        20.06 o                         
   0  13   5         92.34         99.40         5.29 o                         
   1  13   5        342.43        360.30        15.15 o                         
   2  13   5        383.83        358.35        13.67 o                         
   3  13   5       1270.70       1319.66        49.83 o                         
   4  13   5        149.64        178.89        11.12 o                         
   5  13   5        152.82        144.47        10.30 o                         
   6  13   5          9.95         10.65         4.60 o                         
 -10  14   5        218.44          9.73        23.64 o                         
  -9  14   5        382.03        332.49        25.04 o                         
  -8  14   5          0.56          1.85         4.82 o                         
  -7  14   5        213.48        227.12        18.79 o                         
  -6  14   5       1064.43       1038.91        38.08 o                         
  -5  14   5        860.41        891.84        31.54 o                         
  -4  14   5         36.26         31.20         4.94 o                         
  -3  14   5          7.42          6.47         2.64 o                         
  -2  14   5          1.49          6.61         3.44 o                         
  -1  14   5          0.22         -2.79         2.79 o                         
   0  14   5        627.13        609.99        18.20 o                         
   1  14   5        539.37        531.43        20.10 o                         
   2  14   5        467.29        506.11        19.36 o                         
   3  14   5        105.35        103.87         6.49 o                         
   4  14   5        309.18        375.79        16.85 o                         
   5  14   5          0.03          2.60         4.56 o                         
   6  14   5         14.00         12.09         4.85 o                         
  -9  15   5         70.66         62.42        10.36 o                         
  -8  15   5        198.28        202.41        30.71 o                         
  -7  15   5        400.43        452.98        28.34 o                         
  -6  15   5        127.68        122.37        10.37 o                         
  -5  15   5        650.20        620.16        20.52 o                         
  -4  15   5         34.57         47.33         4.69 o                         
  -3  15   5        171.12        162.98         7.59 o                         
  -2  15   5         54.93         53.91         4.49 o                         
  -1  15   5        553.33        534.73        23.71 o                         
   0  15   5        663.56        673.31        24.79 o                         
   1  15   5         23.08         25.98         3.62 o                         
   2  15   5         12.95          2.33         3.49 o                         
   3  15   5         52.34         50.20         6.37 o                         
   4  15   5        221.64        249.68        13.15 o                         
   5  15   5        112.83        114.58         9.54 o                         
   6  15   5          1.50         -0.32         5.22 o                         
  -9  16   5          9.02          7.98         7.66 o                         
  -8  16   5         62.09         64.21        11.14 o                         
  -7  16   5        363.37        327.58        27.89 o                         
  -6  16   5         66.78         68.54         8.32 o                         
  -5  16   5         19.54         18.92         3.50 o                         
  -4  16   5       1028.92       1178.14        42.66 o                         
  -3  16   5        656.96        679.33        24.34 o                         
  -2  16   5        196.62        194.97         8.99 o                         
  -1  16   5        107.97        102.24         9.42 o                         
   0  16   5        171.68        187.87         8.90 o                         
   1  16   5          0.07         -1.06         3.48 o                         
   2  16   5        148.85        157.78         8.32 o                         
   3  16   5          1.51         -0.19         4.33 o                         
   4  16   5          0.23          1.17         4.66 o                         
   5  16   5         35.56         50.06         5.69 o                         
  -8  17   5         30.63         20.24         7.01 o                         
  -7  17   5        124.05        119.21        16.49 o                         
  -6  17   5        296.34        320.42        22.33 o                         
  -5  17   5        100.68         81.31         8.98 o                         
  -4  17   5        564.15        594.39        23.97 o                         
  -3  17   5        314.69        318.31        18.87 o                         
  -2  17   5        724.40        812.43        30.36 o                         
  -1  17   5        428.23        480.20        20.11 o                         
   0  17   5        286.61        311.58        23.87 o                         
   1  17   5         48.90         46.04         5.29 o                         
   2  17   5          0.00          3.63         4.10 o                         
   3  17   5        172.51        183.71        10.13 o                         
   4  17   5         75.49         74.91         6.74 o                         
   5  17   5         56.27         39.38         7.63 o                         
  -8  18   5         40.04         38.63        14.64 o                         
  -7  18   5        113.79        183.02        27.04 o                         
  -6  18   5         77.94         69.44         8.18 o                         
  -5  18   5        732.59        763.42        34.67 o                         
  -4  18   5         31.14         39.69         4.80 o                         
  -3  18   5          7.74          2.10         4.45 o                         
  -2  18   5         66.00         73.92         5.84 o                         
  -1  18   5         60.06         58.24         5.72 o                         
   0  18   5         14.14         11.55         8.55 o                         
   1  18   5        294.22        322.30        17.43 o                         
   2  18   5        187.77        188.96        11.31 o                         
   3  18   5        103.31        101.49        10.16 o                         
   4  18   5          0.05         -3.27         6.21 o                         
  -7  19   5          0.78          5.12         7.08 o                         
  -6  19   5        118.67         86.89        15.18 o                         
  -5  19   5          1.09          7.95         5.98 o                         
  -4  19   5          9.72          7.88         4.67 o                         
  -3  19   5         32.60         27.13         4.67 o                         
  -2  19   5         18.84         25.32         5.42 o                         
  -1  19   5         18.25         16.77         5.27 o                         
   0  19   5          3.90          3.78         5.30 o                         
   1  19   5         29.00         29.03         5.70 o                         
   2  19   5          4.71         -2.56         5.57 o                         
   3  19   5          3.10          1.79         7.88 o                         
   4  19   5          5.01          5.11         9.09 o                         
  -6  20   5         54.53         35.59        12.15 o                         
  -5  20   5         89.64         57.01        10.02 o                         
  -4  20   5        175.90        232.78        27.65 o                         
  -3  20   5          9.79         16.38         6.35 o                         
  -2  20   5         12.74          5.94         8.58 o                         
  -1  20   5         98.29         96.28         8.12 o                         
   0  20   5        302.01        297.82        18.34 o                         
   1  20   5          2.64          7.04         7.11 o                         
   2  20   5        221.43        164.95        16.52 o                         
   3  20   5        113.94        100.18        13.18 o                         
  -6  21   5          1.80         -6.92        27.20 o                         
  -5  21   5         59.69         48.02        12.98 o                         
  -4  21   5         20.32          9.61         6.05 o                         
  -3  21   5          2.79          6.62         5.59 o                         
  -2  21   5        182.40        179.29        11.51 o                         
  -1  21   5         36.17         41.65         6.98 o                         
   0  21   5          0.37          4.88         4.82 o                         
   1  21   5          0.04         -0.80         4.80 o                         
   2  21   5         25.32         19.75         7.88 o                         
  -4  22   5          6.06          9.44         9.22 o                         
  -3  22   5         21.92         20.88         7.90 o                         
  -2  22   5          5.68         -5.99         5.99 o                         
  -1  22   5         48.05         38.75         6.64 o                         
   0  22   5        233.66        147.75        22.81 o                         
   1  22   5         13.28          2.54        19.14 o                         
  -2  23   5        161.67        117.07        75.67 o                         
 -12   0   6        113.88         78.62        25.23 o                         
 -11   0   6        201.76        229.02        64.44 o                         
 -10   0   6       1019.12       1107.71        72.55 o                         
  -9   0   6       2894.47       2975.19       146.96 o                         
  -8   0   6       1524.78       1598.06        79.86 o                         
  -7   0   6       2683.20       2770.43       124.74 o                         
  -6   0   6        832.83        836.15        35.72 o                         
  -5   0   6          4.69          6.47         2.50 o                         
  -4   0   6       1833.87       1977.81       125.17 o                         
  -3   0   6        259.45        317.83        25.39 o                         
  -2   0   6        122.05        100.02        14.19 o                         
  -1   0   6       2439.84       2655.16       208.65 o                         
   0   0   6          6.09          2.42         2.96 o                         
   1   0   6       1304.61        748.38        59.71 o                         
   2   0   6        101.02         87.15        11.13 o                         
   3   0   6       1180.16       1060.13        53.34 o                         
   4   0   6        162.90        166.53         8.39 o                         
   5   0   6        109.11        134.82         8.57 o                         
   6   0   6         77.74         74.41         7.32 o                         
   7   0   6        147.53        213.94        17.74 o                         
   8   0   6          2.48         -3.92        22.82 o                         
 -12   1   6         23.83          1.07        13.66 o                         
 -11   1   6         36.70         43.19         8.79 o                         
 -10   1   6         98.01        108.81        13.88 o                         
  -9   1   6         30.76         30.73         4.94 o                         
  -8   1   6        212.75        253.35        11.76 o                         
  -7   1   6         24.93         33.44         2.90 o                         
  -6   1   6         44.10         53.73         2.97 o                         
  -5   1   6        168.62        175.13         7.20 o                         
  -4   1   6          0.04          5.48         3.86 o                         
  -3   1   6       1108.85       1322.99        52.05 o                         
  -2   1   6         25.21         14.70         7.03 o                         
  -1   1   6        636.09        675.08        39.52 o                         
   0   1   6       1335.20        522.24        29.67 o                         
   1   1   6        983.10        517.29        26.38 o                         
   2   1   6          3.92          2.49         2.64 o                         
   3   1   6        305.48        244.48        10.29 o                         
   4   1   6        303.04        307.99        10.77 o                         
   5   1   6        505.87        610.95        20.63 o                         
   6   1   6        263.31        319.58        12.62 o                         
   7   1   6         10.95          8.06         5.85 o                         
 -12   2   6         64.67         51.28        20.66 o                         
 -11   2   6         25.65         20.40         8.67 o                         
 -10   2   6         32.22         32.41         6.31 o                         
  -9   2   6         84.67        105.03         7.46 o                         
  -8   2   6         81.74         79.96         7.65 o                         
  -7   2   6        868.99        857.45        26.03 o                         
  -6   2   6         37.27         37.71         2.47 o                         
  -5   2   6       2129.68       2244.49        74.44 o                         
  -4   2   6       2089.79       2176.39        84.88 o                         
  -3   2   6          6.67          8.40         2.47 o                         
  -2   2   6       1583.27       1779.42        80.89 o                         
  -1   2   6       3169.92       3506.97       193.88 o                         
   0   2   6        486.14        217.84        13.38 o                         
   1   2   6        359.92        227.74        10.37 o                         
   2   2   6         47.63         50.99         5.05 o                         
   3   2   6          4.15          3.55         2.66 o                         
   4   2   6          2.80          4.55         4.34 o                         
   5   2   6        500.32        609.79        22.81 o                         
   6   2   6        361.11        421.28        16.12 o                         
   7   2   6          7.35          7.77         5.59 o                         
 -12   3   6        140.07        126.17        18.37 o                         
 -11   3   6        234.53        205.90        34.37 o                         
 -10   3   6          1.13         -1.39         5.28 o                         
  -9   3   6         22.62         25.70         4.08 o                         
  -8   3   6       1462.68       1470.37        47.28 o                         
  -7   3   6         10.00         13.59         2.37 o                         
  -6   3   6        396.94        404.32        12.15 o                         
  -5   3   6        104.46        112.24         4.45 o                         
  -4   3   6        168.55        163.43         6.97 o                         
  -3   3   6        118.90        125.12         7.85 o                         
  -2   3   6       2168.06       2420.50       109.33 o                         
  -1   3   6       3722.33       4379.83       240.82 o                         
   0   3   6        573.45        429.83        23.29 o                         
   1   3   6        784.59        512.77        22.58 o                         
   2   3   6         13.93         13.94         3.69 o                         
   3   3   6         98.20         93.61         4.76 o                         
   4   3   6         18.62         16.39         3.77 o                         
   5   3   6          0.28          2.81         2.96 o                         
   6   3   6          6.42         11.77         3.45 o                         
   7   3   6        290.59        386.42        21.69 o                         
 -12   4   6          0.39          2.97        11.35 o                         
 -11   4   6         56.94         52.79        11.05 o                         
 -10   4   6         48.71         44.50         6.35 o                         
  -9   4   6        108.20        117.37         9.84 o                         
  -8   4   6        263.04        275.92        14.59 o                         
  -7   4   6         38.81         45.51         3.12 o                         
  -6   4   6        123.41        114.22         5.88 o                         
  -5   4   6        190.22        201.51         6.47 o                         
  -4   4   6       1658.60       1693.83        56.27 o                         
  -3   4   6         15.83         20.20         2.49 o                         
  -2   4   6        163.26        163.57         9.81 o                         
  -1   4   6       1435.85       1362.32        57.14 o                         
   0   4   6       1201.25        990.93        49.45 o                         
   1   4   6        964.48        761.59        30.38 o                         
   2   4   6          0.08          0.44         1.98 o                         
   3   4   6         17.86         21.92         3.02 o                         
   4   4   6        102.67        100.94         6.38 o                         
   5   4   6         95.11        123.25         5.99 o                         
   6   4   6        200.60        255.56        11.07 o                         
   7   4   6          5.39         10.22         3.93 o                         
 -12   5   6          8.97         -7.84        26.28 o                         
 -11   5   6         63.69         68.04        18.22 o                         
 -10   5   6         72.59         63.49        12.83 o                         
  -9   5   6         33.60         43.60         4.71 o                         
  -8   5   6        780.91        812.60        27.59 o                         
  -7   5   6        308.58        303.72        13.21 o                         
  -6   5   6        999.04       1083.83        34.23 o                         
  -5   5   6         58.78         64.56         4.40 o                         
  -4   5   6        715.93        729.55        22.69 o                         
  -3   5   6       2836.82       3036.32       100.39 o                         
  -2   5   6        809.43        792.52        36.96 o                         
  -1   5   6       1361.25       1328.56        56.08 o                         
   0   5   6       1035.06        885.38        37.58 o                         
   1   5   6        394.00        317.86        11.74 o                         
   2   5   6        144.45        131.73         6.17 o                         
   3   5   6        150.39        135.76         6.32 o                         
   4   5   6         92.07        106.65         5.96 o                         
   5   5   6        140.93        169.75         7.47 o                         
   6   5   6        626.35        770.07        29.64 o                         
   7   5   6         36.85         41.73         4.23 o                         
 -11   6   6        390.22        385.27        36.03 o                         
 -10   6   6        120.65        143.72        22.84 o                         
  -9   6   6         47.39         53.27         6.83 o                         
  -8   6   6          5.05          6.67         3.44 o                         
  -7   6   6        194.29        224.92        10.18 o                         
  -6   6   6         24.19         34.36         2.66 o                         
  -5   6   6        971.25        971.03        29.72 o                         
  -4   6   6        762.98        762.99        23.65 o                         
  -3   6   6        730.53        767.20        23.58 o                         
  -2   6   6        559.12        540.21        18.94 o                         
  -1   6   6        725.47        670.10        23.07 o                         
   0   6   6        225.24        203.62         7.67 o                         
   1   6   6        601.80        568.74        21.30 o                         
   2   6   6         54.27         57.75         3.96 o                         
   3   6   6          0.58         -0.17         3.06 o                         
   4   6   6        410.61        424.09        17.51 o                         
   5   6   6       1128.77       1386.54        49.11 o                         
   6   6   6         84.31        102.55         6.04 o                         
   7   6   6         11.68         10.66         3.80 o                         
 -11   7   6          6.01          7.83         6.65 o                         
 -10   7   6         30.09         19.47         5.46 o                         
  -9   7   6        183.15        200.04        12.99 o                         
  -8   7   6        713.76        741.77        26.10 o                         
  -7   7   6        123.41        130.12         8.93 o                         
  -6   7   6        254.15        253.47         9.14 o                         
  -5   7   6         44.04         55.46         3.67 o                         
  -4   7   6       1126.77       1192.52        34.45 o                         
  -3   7   6         57.33         76.88         4.37 o                         
  -2   7   6          8.79          6.53         2.17 o                         
  -1   7   6         16.69         32.70         3.13 o                         
   0   7   6          3.66          4.32         1.79 o                         
   1   7   6          7.35          4.78         2.52 o                         
   2   7   6       1084.49       1057.87        36.27 o                         
   3   7   6        134.87        135.47         6.41 o                         
   4   7   6         44.64         37.16         4.07 o                         
   5   7   6         60.24         60.83         4.55 o                         
   6   7   6         40.02         52.45         4.31 o                         
   7   7   6        203.28        232.64        12.85 o                         
 -11   8   6         41.86         46.26         7.84 o                         
 -10   8   6         27.43         26.14         7.71 o                         
  -9   8   6        281.64        270.65        20.58 o                         
  -8   8   6         64.26         58.58         7.13 o                         
  -7   8   6        119.72        106.24         6.34 o                         
  -6   8   6          1.74          4.34         2.84 o                         
  -5   8   6          4.45          7.72         3.35 o                         
  -4   8   6        897.27        986.21        30.46 o                         
  -3   8   6        145.88        122.02         5.50 o                         
  -2   8   6          2.41          1.71         2.10 o                         
  -1   8   6         15.29         11.68         3.09 o                         
   0   8   6        370.04        350.97        12.46 o                         
   1   8   6        383.18        324.50        11.78 o                         
   2   8   6       1153.22       1166.22        42.05 o                         
   3   8   6        238.19        271.84        11.92 o                         
   4   8   6         90.72         95.72         6.44 o                         
   5   8   6          4.36         10.25         3.59 o                         
   6   8   6         16.19         12.56         4.15 o                         
   7   8   6        453.21        512.84        33.54 o                         
 -11   9   6         20.57         26.81         7.02 o                         
 -10   9   6         18.60         13.18         6.14 o                         
  -9   9   6        176.21        176.14        16.04 o                         
  -8   9   6         20.59         21.00         3.90 o                         
  -7   9   6        217.31        227.23        16.99 o                         
  -6   9   6          2.97          1.68         2.48 o                         
  -5   9   6          0.10          3.45         2.98 o                         
  -4   9   6         24.03         29.46         2.63 o                         
  -3   9   6        441.82        462.70        16.26 o                         
  -2   9   6        631.80        656.35        23.17 o                         
  -1   9   6         54.59         59.33         3.77 o                         
   0   9   6          4.35          3.72         2.06 o                         
   1   9   6        435.78        363.06        13.87 o                         
   2   9   6        208.02        199.04         8.33 o                         
   3   9   6         46.46         41.04         3.79 o                         
   4   9   6         94.00         97.98         5.32 o                         
   5   9   6          2.00         -0.30         3.33 o                         
   6   9   6         43.37         38.39         4.60 o                         
   7   9   6          4.71          2.60         8.14 o                         
 -11  10   6        228.12        146.90        25.49 o                         
 -10  10   6        495.04        352.56        49.76 o                         
  -9  10   6          4.97          2.64         4.96 o                         
  -8  10   6        114.27        110.09        12.46 o                         
  -7  10   6        548.73        541.56        19.33 o                         
  -6  10   6          7.50          5.49         2.73 o                         
  -5  10   6          7.29          9.80         3.41 o                         
  -4  10   6          6.30          6.81         2.63 o                         
  -3  10   6         23.79         23.46         2.40 o                         
  -2  10   6        488.11        514.73        19.33 o                         
  -1  10   6          1.14          2.50         2.21 o                         
   0  10   6        118.62        111.75         5.29 o                         
   1  10   6         84.01         87.36         4.45 o                         
   2  10   6         24.90         24.78         3.15 o                         
   3  10   6          6.29          2.07         3.21 o                         
   4  10   6        548.70        619.29        23.61 o                         
   5  10   6         20.85         24.74         3.82 o                         
   6  10   6          2.45         -0.63         4.22 o                         
 -10  11   6         37.20         36.01         6.18 o                         
  -9  11   6         38.45         28.53         6.79 o                         
  -8  11   6         45.12         42.22         6.42 o                         
  -7  11   6       1032.02       1086.89        38.88 o                         
  -6  11   6        168.31        160.95        12.50 o                         
  -5  11   6        142.09        138.94         8.66 o                         
  -4  11   6         75.26         60.21         3.74 o                         
  -3  11   6         49.63         63.13         3.51 o                         
  -2  11   6        106.33        105.69         7.12 o                         
  -1  11   6         36.19         31.27         3.20 o                         
   0  11   6        116.36        126.42         6.11 o                         
   1  11   6          0.01         -1.28         2.73 o                         
   2  11   6       1677.70       1633.91        65.82 o                         
   3  11   6        638.94        655.85        24.46 o                         
   4  11   6         18.52         15.82         4.20 o                         
   5  11   6         23.26         22.94         4.22 o                         
   6  11   6          1.22         -2.17         4.29 o                         
 -10  12   6         25.56         24.80         6.45 o                         
  -9  12   6         31.74         26.66         5.69 o                         
  -8  12   6          9.04          0.84         5.19 o                         
  -7  12   6        125.22        117.92        11.16 o                         
  -6  12   6       1012.94       1054.00        34.97 o                         
  -5  12   6          4.61          4.51         3.56 o                         
  -4  12   6       1088.69       1089.95        36.23 o                         
  -3  12   6         39.68         41.49         4.03 o                         
  -2  12   6          0.94          0.88         2.64 o                         
  -1  12   6       1253.00       1267.46        37.60 o                         
   0  12   6        141.25        132.56         5.68 o                         
   1  12   6       1221.90       1246.71        49.94 o                         
   2  12   6         25.00         23.00         3.71 o                         
   3  12   6        124.21        118.60         9.59 o                         
   4  12   6         24.75         16.94         4.00 o                         
   5  12   6        217.45        226.86        14.47 o                         
   6  12   6          7.69         12.09         5.07 o                         
 -10  13   6         15.44         13.23         7.86 o                         
  -9  13   6        768.42        771.65        54.11 o                         
  -8  13   6          4.20          4.04         4.82 o                         
  -7  13   6        549.74        573.73        25.90 o                         
  -6  13   6          1.17         10.66         3.65 o                         
  -5  13   6         82.39        109.21         6.83 o                         
  -4  13   6        247.73        275.54        17.15 o                         
  -3  13   6         52.44         42.96         3.60 o                         
  -2  13   6          7.15         11.84         3.08 o                         
  -1  13   6         36.54         48.65         4.01 o                         
   0  13   6        138.27        146.76         9.23 o                         
   1  13   6         67.60         59.03         4.91 o                         
   2  13   6       1099.63       1172.36        44.65 o                         
   3  13   6        551.79        624.95        29.04 o                         
   4  13   6         13.81          4.87         4.03 o                         
   5  13   6        134.11        114.59         8.75 o                         
   6  13   6         27.90         20.37         6.92 o                         
 -10  14   6       1103.10        332.74       120.21 o                         
  -9  14   6        175.80        169.76        18.21 o                         
  -8  14   6        787.18        866.96        44.37 o                         
  -7  14   6        241.14        215.96        20.41 o                         
  -6  14   6         23.39         23.74         4.24 o                         
  -5  14   6        277.22        301.59        13.76 o                         
  -4  14   6          3.30          9.29         3.23 o                         
  -3  14   6        157.33        153.09         8.69 o                         
  -2  14   6        769.02        768.24        41.59 o                         
  -1  14   6          0.01         -0.02         3.27 o                         
   0  14   6       2455.91       2512.14        82.92 o                         
   1  14   6          7.59          5.11         3.15 o                         
   2  14   6         86.03         69.50         5.64 o                         
   3  14   6         38.33         32.93         6.39 o                         
   4  14   6        147.12        164.75        10.33 o                         
   5  14   6          8.53          5.89         4.43 o                         
  -9  15   6          7.21          7.73         7.22 o                         
  -8  15   6          3.43          1.90         4.98 o                         
  -7  15   6        139.45        143.27        13.76 o                         
  -6  15   6        390.00        458.20        34.31 o                         
  -5  15   6        274.14        277.03        17.50 o                         
  -4  15   6        470.10        525.07        21.70 o                         
  -3  15   6         85.26        111.20         7.12 o                         
  -2  15   6        619.47        619.84        25.75 o                         
  -1  15   6        605.97        637.62        23.62 o                         
   0  15   6          1.00         -1.19         3.50 o                         
   1  15   6        735.87        815.22        26.77 o                         
   2  15   6          4.49          3.82         3.95 o                         
   3  15   6         26.67         21.77         4.57 o                         
   4  15   6          5.66          7.58         6.20 o                         
   5  15   6        115.44        108.46         8.67 o                         
  -9  16   6         93.73         76.26        11.59 o                         
  -8  16   6        475.36        384.79        43.87 o                         
  -7  16   6          0.04         -1.98         4.91 o                         
  -6  16   6         32.00         29.07         5.83 o                         
  -5  16   6        130.01        130.81        11.55 o                         
  -4  16   6        426.46        449.74        32.78 o                         
  -3  16   6        276.34        288.34        19.39 o                         
  -2  16   6        164.81        194.81         9.24 o                         
  -1  16   6        229.67        215.86        10.46 o                         
   0  16   6        260.11        285.50        13.14 o                         
   1  16   6         42.63         45.81         5.58 o                         
   2  16   6        436.80        431.85        18.13 o                         
   3  16   6          2.60         -4.39         5.02 o                         
   4  16   6         24.31         19.52         4.87 o                         
  -8  17   6        100.20        106.70         9.81 o                         
  -7  17   6        180.82        189.42        39.02 o                         
  -6  17   6          9.84          5.59         4.76 o                         
  -5  17   6          1.62         13.38         6.48 o                         
  -4  17   6         16.07         22.58         7.91 o                         
  -3  17   6       1051.31       1128.77        44.31 o                         
  -2  17   6         17.91         13.97         3.99 o                         
  -1  17   6        180.98        205.40        11.17 o                         
   0  17   6          0.01          0.64         5.81 o                         
   1  17   6          0.89         -1.82         3.99 o                         
   2  17   6         26.16         19.82         4.79 o                         
   3  17   6         13.33          2.18         5.25 o                         
   4  17   6         46.01         35.43         6.06 o                         
  -8  18   6         17.00          8.39        19.04 o                         
  -7  18   6          2.52          6.03         6.41 o                         
  -6  18   6        108.64        100.83        12.87 o                         
  -5  18   6        129.79        121.27         8.55 o                         
  -4  18   6         71.56         86.70        11.15 o                         
  -3  18   6         66.33         72.73         6.95 o                         
  -2  18   6         44.93         51.06         5.18 o                         
  -1  18   6          4.26          4.23         4.51 o                         
   0  18   6        269.04        276.89        16.31 o                         
   1  18   6         12.02         13.55         5.09 o                         
   2  18   6         17.78         16.49         5.09 o                         
   3  18   6        346.06        381.38        21.05 o                         
  -7  19   6        221.23        128.09       102.63 o                         
  -6  19   6         73.33         62.08        10.33 o                         
  -5  19   6         71.57         80.53        10.82 o                         
  -4  19   6          1.85          5.47         4.97 o                         
  -3  19   6         28.65         34.55         6.12 o                         
  -2  19   6         10.61         10.07         4.98 o                         
  -1  19   6          6.40          6.06         4.73 o                         
   0  19   6          0.70          4.64         4.69 o                         
   1  19   6          4.78          4.17         5.58 o                         
   2  19   6          2.55          6.44         6.50 o                         
   3  19   6         56.91         57.98        10.94 o                         
  -6  20   6         78.90        109.93        25.60 o                         
  -5  20   6          5.81         17.95         7.90 o                         
  -4  20   6        174.60        195.11        16.32 o                         
  -3  20   6         18.54         23.28         6.00 o                         
  -2  20   6         19.06         21.70         5.76 o                         
  -1  20   6          4.59         14.22        11.97 o                         
   0  20   6          0.02          1.46         5.11 o                         
   1  20   6        285.55        303.58        23.06 o                         
   2  20   6         31.42         12.19         6.58 o                         
  -5  21   6         13.22         14.47        14.13 o                         
  -4  21   6         22.49         22.93         6.85 o                         
  -3  21   6          1.35         -3.22         5.68 o                         
  -2  21   6         64.82         69.10         7.75 o                         
  -1  21   6         48.92         52.10        13.17 o                         
   0  21   6        119.25         79.26         8.16 o                         
   1  21   6         11.97          5.45        10.23 o                         
  -3  22   6         25.13         18.19         8.99 o                         
  -2  22   6        108.71         99.54        12.34 o                         
  -1  22   6         60.74         39.43         7.29 o                         
 -12   1   7        440.07        971.38       171.36 o                         
 -11   1   7        395.25        333.44        82.00 o                         
 -10   1   7          1.67          5.70         4.96 o                         
  -9   1   7          0.89          1.40         4.13 o                         
  -8   1   7        626.31        618.87        23.20 o                         
  -7   1   7         68.95         64.77         4.26 o                         
  -6   1   7        231.70        219.64        10.15 o                         
  -5   1   7         96.90        121.25         9.45 o                         
  -4   1   7          0.01          7.00         3.64 o                         
  -3   1   7         57.89         60.49         4.25 o                         
  -2   1   7        492.59        573.22        25.70 o                         
  -1   1   7         35.42         38.64         4.52 o                         
   0   1   7         41.24         35.62         3.50 o                         
   1   1   7        183.92        131.30         8.15 o                         
   2   1   7        221.60        193.28        10.55 o                         
   3   1   7        207.72        194.01         9.39 o                         
   4   1   7        186.89        210.48         9.22 o                         
   5   1   7        227.49        269.40        12.29 o                         
   6   1   7         71.82         72.77         5.03 o                         
   7   1   7        345.18        301.36        20.05 o                         
 -12   2   7          1.19         -4.32        21.92 o                         
 -11   2   7         74.03         60.92        11.80 o                         
 -10   2   7          1.40          3.95         5.61 o                         
  -9   2   7          0.49         -3.05         3.86 o                         
  -8   2   7        149.81        133.27        18.41 o                         
  -7   2   7         95.26        103.77         6.53 o                         
  -6   2   7         44.76         53.85         3.49 o                         
  -5   2   7         72.71        101.26         6.61 o                         
  -4   2   7          0.03          4.18         2.23 o                         
  -3   2   7        380.85        419.30        14.26 o                         
  -2   2   7       2013.30       2059.09        85.79 o                         
  -1   2   7        106.42        112.69         7.32 o                         
   0   2   7        158.09         97.15         9.59 o                         
   1   2   7        252.45        156.59        11.86 o                         
   2   2   7        967.24        723.82        34.07 o                         
   3   2   7        103.24        104.67         8.08 o                         
   4   2   7         59.69         53.43         4.75 o                         
   5   2   7        385.46        431.82        17.54 o                         
   6   2   7         51.59         63.84         5.20 o                         
   7   2   7          8.22          6.05         5.41 o                         
 -12   3   7          0.24          4.08        20.16 o                         
 -11   3   7          0.66          1.41         6.15 o                         
 -10   3   7        455.05        440.26        20.82 o                         
  -9   3   7          1.91          1.88         3.64 o                         
  -8   3   7         85.23         91.57         6.89 o                         
  -7   3   7         11.60         10.25         3.17 o                         
  -6   3   7         22.68         23.82         2.50 o                         
  -5   3   7        472.27        472.55        16.73 o                         
  -4   3   7        492.98        440.62        16.05 o                         
  -3   3   7         41.62         45.62         3.73 o                         
  -2   3   7         64.13         61.75         3.89 o                         
  -1   3   7        768.46        763.00        32.75 o                         
   0   3   7       1308.03       1231.46        55.91 o                         
   1   3   7          5.65          5.59         2.52 o                         
   2   3   7        155.86        131.00         5.90 o                         
   3   3   7        414.95        440.50        24.15 o                         
   4   3   7         53.37         60.76         4.81 o                         
   5   3   7        152.35        207.26         9.07 o                         
   6   3   7         34.91         46.37         4.24 o                         
   7   3   7         25.50         21.29         4.71 o                         
 -12   4   7         16.27         26.06       149.63 o                         
 -11   4   7        691.89        640.49        37.91 o                         
 -10   4   7        452.07        454.53        19.80 o                         
  -9   4   7         21.34         27.68         4.26 o                         
  -8   4   7        672.50        639.02        27.74 o                         
  -7   4   7       2434.84       2361.62        69.82 o                         
  -6   4   7          7.69         11.93         3.44 o                         
  -5   4   7        197.80        242.16        14.11 o                         
  -4   4   7       3684.46       4065.01       134.63 o                         
  -3   4   7        173.75        168.72         9.46 o                         
  -2   4   7        156.28        173.90        10.25 o                         
  -1   4   7         82.54         83.80         5.94 o                         
   0   4   7        150.49        139.36         6.79 o                         
   1   4   7          1.68          0.67         2.80 o                         
   2   4   7        129.97        130.73         5.75 o                         
   3   4   7       1300.04       1304.69        49.07 o                         
   4   4   7        153.54        174.21         8.56 o                         
   5   4   7         20.06         14.82         3.31 o                         
   6   4   7        175.36        240.50        15.16 o                         
   7   4   7         76.10         59.05         7.68 o                         
 -11   5   7        492.66        524.06        73.52 o                         
 -10   5   7         15.95         29.47         5.26 o                         
  -9   5   7        102.58        103.99        14.80 o                         
  -8   5   7        559.21        596.23        22.34 o                         
  -7   5   7         32.77         34.35         3.13 o                         
  -6   5   7         71.17         84.07         4.12 o                         
  -5   5   7        398.37        388.67        13.97 o                         
  -4   5   7          0.36          5.78         2.17 o                         
  -3   5   7        735.99        672.59        24.26 o                         
  -2   5   7        382.12        395.73        15.11 o                         
  -1   5   7        417.80        385.76        16.92 o                         
   0   5   7        373.61        283.15        12.05 o                         
   1   5   7          1.42          0.22         2.14 o                         
   2   5   7         84.86         83.15         4.52 o                         
   3   5   7          2.79          3.91         3.27 o                         
   4   5   7        252.88        263.97        12.37 o                         
   5   5   7        264.78        305.58        12.09 o                         
   6   5   7          4.37          1.55         3.66 o                         
   7   5   7        114.50        101.94        18.72 o                         
 -11   6   7          2.50          1.26         8.45 o                         
 -10   6   7        117.59        127.42        17.21 o                         
  -9   6   7        328.31        324.61        21.46 o                         
  -8   6   7        163.93        168.96        15.07 o                         
  -7   6   7         78.95         75.71         7.14 o                         
  -6   6   7        106.53         94.80         6.38 o                         
  -5   6   7        117.32        112.80         6.16 o                         
  -4   6   7        480.84        519.52        17.84 o                         
  -3   6   7        203.10        200.95        11.17 o                         
  -2   6   7        527.87        470.15        16.70 o                         
  -1   6   7         29.50         35.29         2.57 o                         
   0   6   7          0.12          2.07         1.91 o                         
   1   6   7         29.61         24.54         3.33 o                         
   2   6   7        247.02        215.96         8.87 o                         
   3   6   7        583.23        567.15        21.86 o                         
   4   6   7        118.14        126.41         7.45 o                         
   5   6   7        283.75        348.77        14.67 o                         
   6   6   7        134.42        147.77         8.39 o                         
 -11   7   7          1.99          7.57         8.52 o                         
 -10   7   7          0.03         -3.85         5.33 o                         
  -9   7   7        650.16        681.45        35.59 o                         
  -8   7   7        181.47        173.92        13.11 o                         
  -7   7   7         13.02         15.87         3.71 o                         
  -6   7   7        684.71        699.45        23.89 o                         
  -5   7   7        180.13        183.96         9.36 o                         
  -4   7   7        978.72        984.06        29.77 o                         
  -3   7   7         40.23         43.31         3.58 o                         
  -2   7   7         55.65         61.17         4.16 o                         
  -1   7   7        160.00        149.04         6.07 o                         
   0   7   7         19.48         17.68         2.27 o                         
   1   7   7          0.05          0.97         2.16 o                         
   2   7   7        169.82        155.25         6.81 o                         
   3   7   7         19.77         14.16         3.56 o                         
   4   7   7        574.43        676.39        27.12 o                         
   5   7   7        480.49        554.19        22.25 o                         
   6   7   7        217.04        270.50        11.83 o                         
 -11   8   7        130.56        145.07        31.02 o                         
 -10   8   7        104.35        100.55        18.25 o                         
  -9   8   7         19.72         16.35         5.90 o                         
  -8   8   7         51.60         44.38         4.38 o                         
  -7   8   7         54.17         59.51         5.45 o                         
  -6   8   7        103.20        105.47         7.49 o                         
  -5   8   7         65.87         84.69         5.78 o                         
  -4   8   7         10.62         11.04         2.21 o                         
  -3   8   7        614.30        624.00        20.22 o                         
  -2   8   7        193.97        190.80         8.14 o                         
  -1   8   7         22.09         25.97         2.77 o                         
   0   8   7         19.59         17.94         2.49 o                         
   1   8   7          8.29          6.99         2.43 o                         
   2   8   7        121.99        118.76         7.49 o                         
   3   8   7        163.38        172.92         8.48 o                         
   4   8   7          6.66          1.52         4.25 o                         
   5   8   7          4.93          9.53         3.61 o                         
   6   8   7          1.24          1.53         4.19 o                         
 -11   9   7        269.60        311.01        71.70 o                         
 -10   9   7          0.42         -0.71         6.06 o                         
  -9   9   7         66.67         68.98         7.82 o                         
  -8   9   7        216.60        233.94        14.45 o                         
  -7   9   7          4.20         -0.57         3.90 o                         
  -6   9   7          1.74          2.98         2.63 o                         
  -5   9   7         49.91         57.80         6.17 o                         
  -4   9   7        278.01        275.84         9.80 o                         
  -3   9   7        785.96        791.86        27.60 o                         
  -2   9   7         30.86         37.56         3.95 o                         
  -1   9   7         21.88         17.92         2.92 o                         
   0   9   7          0.19         -0.08         2.77 o                         
   1   9   7        269.17        237.97         9.91 o                         
   2   9   7          7.47          4.48         2.86 o                         
   3   9   7         71.94         64.78         4.79 o                         
   4   9   7        110.07        109.06         5.60 o                         
   5   9   7        171.01        208.92        10.51 o                         
   6   9   7         14.76         13.02         6.64 o                         
 -11  10   7         55.19         43.76        21.85 o                         
 -10  10   7         15.47         20.06         6.50 o                         
  -9  10   7        534.98        550.83        22.65 o                         
  -8  10   7        175.71        163.35        14.04 o                         
  -7  10   7        377.02        383.69        18.77 o                         
  -6  10   7        454.89        485.53        26.98 o                         
  -5  10   7        228.79        222.67        11.05 o                         
  -4  10   7        865.99        884.80        31.08 o                         
  -3  10   7        190.04        194.73         8.77 o                         
  -2  10   7        532.29        525.41        18.80 o                         
  -1  10   7          5.57          2.35         2.47 o                         
   0  10   7        641.75        598.55        23.56 o                         
   1  10   7         64.95         50.07         6.15 o                         
   2  10   7        918.77        890.26        33.21 o                         
   3  10   7         45.89         37.26         4.72 o                         
   4  10   7        256.17        270.07        12.26 o                         
   5  10   7          3.54          3.96         4.86 o                         
   6  10   7         36.25         54.72         8.54 o                         
 -10  11   7          9.07         11.20         6.06 o                         
  -9  11   7         60.63         60.70         8.54 o                         
  -8  11   7        342.45        408.16        45.58 o                         
  -7  11   7        117.93        115.34        11.92 o                         
  -6  11   7          9.95         14.18         3.28 o                         
  -5  11   7       1452.59       1620.65        81.71 o                         
  -4  11   7         19.87         17.79         3.60 o                         
  -3  11   7        312.54        334.77        15.80 o                         
  -2  11   7       2675.30       2874.38       106.12 o                         
  -1  11   7        142.70        143.90         7.17 o                         
   0  11   7        164.62        177.77         8.63 o                         
   1  11   7        212.89        199.27        11.84 o                         
   2  11   7        184.36        186.76         9.79 o                         
   3  11   7         82.35         97.43         7.56 o                         
   4  11   7        227.11        264.33        12.07 o                         
   5  11   7         59.77         54.01         5.86 o                         
 -10  12   7        777.80        716.30        56.70 o                         
  -9  12   7          0.00          5.48         5.69 o                         
  -8  12   7         75.48         62.91        11.64 o                         
  -7  12   7          0.35         -2.02         3.81 o                         
  -6  12   7        527.18        560.98        20.20 o                         
  -5  12   7          8.56         10.63         3.18 o                         
  -4  12   7        214.62        258.25        21.64 o                         
  -3  12   7        116.96        127.51        10.78 o                         
  -2  12   7        626.18        587.44        21.45 o                         
  -1  12   7       1076.73        979.45        41.90 o                         
   0  12   7       1574.36       1535.52        64.85 o                         
   1  12   7        409.63        420.56        18.62 o                         
   2  12   7        561.62        529.32        21.88 o                         
   3  12   7        288.40        302.12        20.52 o                         
   4  12   7        578.96        721.79        35.41 o                         
   5  12   7         81.75         69.08         6.23 o                         
 -10  13   7          8.25          1.45         8.37 o                         
  -9  13   7         44.52         42.51         6.05 o                         
  -8  13   7         57.49         58.70         7.55 o                         
  -7  13   7         33.37         35.05         7.60 o                         
  -6  13   7       1311.59       1408.58        53.97 o                         
  -5  13   7        953.22       1001.22        36.71 o                         
  -4  13   7         51.48         66.27         6.34 o                         
  -3  13   7       1110.60       1108.36        44.67 o                         
  -2  13   7        151.52        148.53         7.30 o                         
  -1  13   7        132.69        134.49        10.64 o                         
   0  13   7        103.28         93.05         9.66 o                         
   1  13   7        299.83        292.27        13.30 o                         
   2  13   7         26.51         24.62         4.35 o                         
   3  13   7        122.23        104.58         9.75 o                         
   4  13   7         92.36         90.33         7.43 o                         
   5  13   7         39.74         43.95         7.18 o                         
  -9  14   7        150.72        107.31        15.65 o                         
  -8  14   7          0.47          1.02         4.91 o                         
  -7  14   7         92.25         98.36        10.57 o                         
  -6  14   7        137.35        141.73        13.61 o                         
  -5  14   7        189.13        207.54        13.50 o                         
  -4  14   7       2764.27       3099.17       129.50 o                         
  -3  14   7        914.05       1009.98        39.58 o                         
  -2  14   7         12.48         17.38         3.66 o                         
  -1  14   7        373.18        381.38        19.49 o                         
   0  14   7         93.31        110.68        10.80 o                         
   1  14   7       1502.76       1629.51        69.36 o                         
   2  14   7        235.55        230.56        12.39 o                         
   3  14   7         43.47         36.84         4.86 o                         
   4  14   7          8.19          3.32         4.38 o                         
  -9  15   7          4.03          4.48         6.32 o                         
  -8  15   7         24.64         20.39         5.10 o                         
  -7  15   7        154.69        198.93        25.60 o                         
  -6  15   7        165.53        171.50        13.06 o                         
  -5  15   7         31.82         29.63         4.22 o                         
  -4  15   7         38.27         33.09         4.59 o                         
  -3  15   7        370.92        356.01        18.21 o                         
  -2  15   7         35.19         24.89         4.02 o                         
  -1  15   7        232.80        235.34        13.77 o                         
   0  15   7       3032.47       3168.39       158.15 o                         
   1  15   7        149.08        151.53         8.85 o                         
   2  15   7         89.18         90.03         7.79 o                         
   3  15   7         41.72         34.53         5.79 o                         
   4  15   7          0.25         -0.53         5.81 o                         
  -9  16   7          0.08        -14.52        93.58 o                         
  -8  16   7         22.50         24.66         5.55 o                         
  -7  16   7         15.64          9.73         5.92 o                         
  -6  16   7        401.12        472.37        27.98 o                         
  -5  16   7          7.70         10.08         4.23 o                         
  -4  16   7        197.52        217.42        25.35 o                         
  -3  16   7         81.76         97.39         6.50 o                         
  -2  16   7         21.08         25.49         4.28 o                         
  -1  16   7          3.76          6.42         5.13 o                         
   0  16   7         45.74         56.12         5.68 o                         
   1  16   7         28.61         20.08         5.16 o                         
   2  16   7         98.54        112.50        11.35 o                         
   3  16   7        150.47        151.79        12.70 o                         
  -8  17   7          6.16          7.84         9.88 o                         
  -7  17   7         11.37          5.46         6.39 o                         
  -6  17   7        325.57        290.87        37.68 o                         
  -5  17   7         16.29         15.35         4.50 o                         
  -4  17   7         11.75          0.94         4.68 o                         
  -3  17   7         27.93         33.28         6.38 o                         
  -2  17   7        174.06        175.09        11.58 o                         
  -1  17   7         29.67         24.84         5.65 o                         
   0  17   7        129.04        163.11        11.13 o                         
   1  17   7         96.49         65.33        10.18 o                         
   2  17   7          0.55          1.03         5.24 o                         
   3  17   7        151.23        172.45        15.35 o                         
  -7  18   7        279.79        262.69        30.24 o                         
  -6  18   7        218.28        209.09        27.06 o                         
  -5  18   7        290.44        331.38        31.19 o                         
  -4  18   7         28.64         25.91         4.62 o                         
  -3  18   7         33.62         32.95         5.02 o                         
  -2  18   7         49.00         54.46         7.37 o                         
  -1  18   7          5.28         14.42         4.58 o                         
   0  18   7          1.81         -1.66         4.45 o                         
   1  18   7          2.45          1.58         5.56 o                         
   2  18   7         94.11         46.80        12.66 o                         
  -7  19   7        348.20        370.73        46.49 o                         
  -6  19   7         82.86         57.47        17.40 o                         
  -5  19   7        222.79        289.35        36.83 o                         
  -4  19   7          5.09          1.51         4.91 o                         
  -3  19   7         29.59         27.25         5.47 o                         
  -2  19   7         27.64         46.30         8.87 o                         
  -1  19   7          1.47          5.89         5.17 o                         
   0  19   7          0.27          1.16         7.27 o                         
   1  19   7         41.88         36.03         6.18 o                         
   2  19   7          1.45         -4.37        10.18 o                         
  -6  20   7         74.00         43.41        69.74 o                         
  -5  20   7         47.72         55.41         8.78 o                         
  -4  20   7         11.29         10.22         6.37 o                         
  -3  20   7          8.02          6.91         5.94 o                         
  -2  20   7         64.21         78.10         9.01 o                         
  -1  20   7          3.67          5.97        10.26 o                         
   0  20   7          2.49          6.68         6.73 o                         
   1  20   7         14.73          3.74         8.74 o                         
  -4  21   7         15.42         24.27        26.36 o                         
  -3  21   7          5.54          4.60         8.92 o                         
  -2  21   7          1.76         -0.74         6.60 o                         
  -1  21   7          9.52          6.70         5.44 o                         
 -12   0   8         88.63        185.92       107.64 o                         
 -11   0   8         46.59         25.76        10.26 o                         
 -10   0   8         87.87         81.80        17.14 o                         
  -9   0   8         50.18         52.38        12.27 o                         
  -8   0   8        890.23        880.75        44.66 o                         
  -7   0   8        778.58        764.29        38.62 o                         
  -6   0   8        115.16        122.96        11.88 o                         
  -5   0   8        471.31        468.31        22.95 o                         
  -4   0   8        137.31        133.91        11.36 o                         
  -3   0   8        967.72       1097.05        61.51 o                         
  -2   0   8          5.64          2.97         3.58 o                         
  -1   0   8         68.87         92.32         7.60 o                         
   0   0   8          8.09          7.33         3.92 o                         
   1   0   8         28.03         21.89         4.65 o                         
   2   0   8        310.90        260.59        29.51 o                         
   3   0   8       2172.44       2067.43       102.57 o                         
   4   0   8         41.59         38.45        24.71 o                         
   5   0   8        148.68        176.80        11.78 o                         
   6   0   8        213.99        242.05        21.05 o                         
 -12   1   8         18.18         42.45        65.22 o                         
 -11   1   8          0.01          7.46         6.88 o                         
 -10   1   8        127.68        130.78        15.95 o                         
  -9   1   8         25.52         19.51         4.13 o                         
  -8   1   8          4.63          3.97         3.66 o                         
  -7   1   8          4.12          5.05         2.83 o                         
  -6   1   8          5.56          5.33         2.53 o                         
  -5   1   8        357.47        381.83        13.83 o                         
  -4   1   8        544.99        579.84        22.42 o                         
  -3   1   8        711.71        753.72        30.61 o                         
  -2   1   8         90.47         75.15         9.04 o                         
  -1   1   8        215.87        208.14        10.97 o                         
   0   1   8        152.57         90.80         9.17 o                         
   1   1   8          1.39         -0.94         3.02 o                         
   2   1   8       1332.72       1141.67        56.88 o                         
   3   1   8          0.01         -1.86         4.22 o                         
   4   1   8          0.03         -1.88         5.31 o                         
   5   1   8          9.39         10.46         3.55 o                         
   6   1   8         20.12         22.81         4.25 o                         
 -12   2   8          4.16        -19.17        67.25 o                         
 -11   2   8        344.48        267.91        44.71 o                         
 -10   2   8        753.97        785.92        34.78 o                         
  -9   2   8         16.74         14.96         4.20 o                         
  -8   2   8        191.61        213.74        16.29 o                         
  -7   2   8        507.12        496.13        18.78 o                         
  -6   2   8         81.29        100.92         5.17 o                         
  -5   2   8        273.04        264.12        15.04 o                         
  -4   2   8        275.33        312.90        12.14 o                         
  -3   2   8        384.92        377.73        15.18 o                         
  -2   2   8        284.09        279.30        13.27 o                         
  -1   2   8        119.13         79.55        12.08 o                         
   0   2   8         30.00         21.90         2.94 o                         
   1   2   8        113.70        105.70         8.11 o                         
   2   2   8        109.40         89.13         5.61 o                         
   3   2   8          2.33         -1.57         4.13 o                         
   4   2   8        605.07        744.89        33.52 o                         
   5   2   8         19.54         19.81         3.77 o                         
   6   2   8         13.43         20.54         4.16 o                         
 -11   3   8        238.18        217.22        32.67 o                         
 -10   3   8          9.13         13.47         5.54 o                         
  -9   3   8         55.26         59.12         6.13 o                         
  -8   3   8        179.00        192.97        15.84 o                         
  -7   3   8        127.22        123.59         9.53 o                         
  -6   3   8          8.21          9.89         2.61 o                         
  -5   3   8       1170.91       1182.29        42.12 o                         
  -4   3   8          7.30         10.75         2.80 o                         
  -3   3   8        659.67        631.48        26.79 o                         
  -2   3   8          2.36          5.77         3.41 o                         
  -1   3   8        109.09         92.87         8.09 o                         
   0   3   8         43.54         37.35         3.58 o                         
   1   3   8       1808.58       1334.69        66.09 o                         
   2   3   8        447.03        436.71        16.37 o                         
   3   3   8         38.27         49.17         4.53 o                         
   4   3   8        644.79        712.36        27.96 o                         
   5   3   8         40.43         56.09         4.29 o                         
   6   3   8         33.44         53.65         5.51 o                         
 -11   4   8          2.28          6.38         6.90 o                         
 -10   4   8        261.07        284.23        25.86 o                         
  -9   4   8        145.80        135.76        13.89 o                         
  -8   4   8          5.85          0.66         3.84 o                         
  -7   4   8        140.92        134.72         5.59 o                         
  -6   4   8          0.45          3.57         2.94 o                         
  -5   4   8       1850.43       1924.16        67.53 o                         
  -4   4   8          0.01          5.70         2.71 o                         
  -3   4   8        218.27        247.25        15.33 o                         
  -2   4   8        173.72        190.46        12.36 o                         
  -1   4   8        100.24         61.86         9.46 o                         
   0   4   8        966.43        778.50        51.62 o                         
   1   4   8         66.09         61.38         4.65 o                         
   2   4   8        316.27        328.22        15.33 o                         
   3   4   8        117.96        126.65         7.37 o                         
   4   4   8         48.64         61.18         5.18 o                         
   5   4   8         18.85         21.12         3.72 o                         
   6   4   8          0.88         -1.06         4.81 o                         
 -11   5   8        415.25        415.45        28.54 o                         
 -10   5   8        320.79        331.95        23.90 o                         
  -9   5   8        180.82        210.96        23.38 o                         
  -8   5   8        205.04        231.74        17.80 o                         
  -7   5   8       1324.42       1400.06        59.38 o                         
  -6   5   8          1.34          2.76         2.49 o                         
  -5   5   8         98.17        125.38         7.63 o                         
  -4   5   8        163.70        200.50        13.98 o                         
  -3   5   8         70.38         71.99         5.66 o                         
  -2   5   8        926.69        889.55        38.42 o                         
  -1   5   8        872.85        888.24        38.09 o                         
   0   5   8        266.76        242.84         9.18 o                         
   1   5   8        353.27        348.33        13.44 o                         
   2   5   8        389.72        360.94        13.71 o                         
   3   5   8        405.11        415.52        18.66 o                         
   4   5   8         30.72         46.72         4.65 o                         
   5   5   8         38.50         45.23         4.52 o                         
   6   5   8         14.65         16.68         6.06 o                         
 -11   6   8         71.16         70.05        21.76 o                         
 -10   6   8         55.18         47.68        12.02 o                         
  -9   6   8         60.94         56.87         8.05 o                         
  -8   6   8        720.88        724.65        28.99 o                         
  -7   6   8         53.74         61.95         7.86 o                         
  -6   6   8        264.74        257.84        11.59 o                         
  -5   6   8         10.92         15.46         2.66 o                         
  -4   6   8        131.45        130.73         9.52 o                         
  -3   6   8        215.55        210.33         9.86 o                         
  -2   6   8         11.37          8.66         3.64 o                         
  -1   6   8        186.96        158.90         9.60 o                         
   0   6   8        158.38        137.54         5.93 o                         
   1   6   8        163.38        122.80         6.60 o                         
   2   6   8       2970.14       3103.46       114.10 o                         
   3   6   8          8.58         11.70         3.76 o                         
   4   6   8        294.89        333.29        14.37 o                         
   5   6   8         12.43         14.19         3.69 o                         
   6   6   8          0.33         10.52         9.26 o                         
 -11   7   8          1.75          7.62         8.84 o                         
 -10   7   8        116.28        129.75        16.30 o                         
  -9   7   8         69.68         84.15        13.24 o                         
  -8   7   8        485.12        454.14        18.37 o                         
  -7   7   8        183.74        162.88        12.70 o                         
  -6   7   8          9.73         10.85         2.98 o                         
  -5   7   8        203.34        210.06        13.75 o                         
  -4   7   8         28.05         30.51         2.82 o                         
  -3   7   8         66.30         81.90         4.41 o                         
  -2   7   8        114.86        108.24         5.66 o                         
  -1   7   8         51.01         56.36         4.87 o                         
   0   7   8        140.02        131.64         5.78 o                         
   1   7   8          8.75          2.94         3.96 o                         
   2   7   8          6.01          5.71         2.96 o                         
   3   7   8        149.92        167.65         9.69 o                         
   4   7   8          8.70         16.00         3.51 o                         
   5   7   8         15.50         12.35         3.59 o                         
 -11   8   8         28.71         24.70         9.95 o                         
 -10   8   8         11.10         10.09         6.07 o                         
  -9   8   8        399.54        423.70        19.55 o                         
  -8   8   8        406.60        438.82        17.31 o                         
  -7   8   8        636.38        654.72        22.02 o                         
  -6   8   8        760.63        741.55        31.50 o                         
  -5   8   8        605.17        671.36        23.18 o                         
  -4   8   8        133.66        122.54         7.39 o                         
  -3   8   8         64.81         74.26         4.48 o                         
  -2   8   8          1.86          2.68         2.36 o                         
  -1   8   8         17.08         12.03         2.64 o                         
   0   8   8        176.98        147.11         6.52 o                         
   1   8   8         91.66         85.83         7.91 o                         
   2   8   8        130.04        135.99         6.83 o                         
   3   8   8         59.28         70.32         5.79 o                         
   4   8   8        107.32        142.89         7.45 o                         
   5   8   8         59.58         61.96         5.09 o                         
 -11   9   8         37.16         50.63        17.63 o                         
 -10   9   8        198.88        209.97        34.05 o                         
  -9   9   8         50.65         53.67         6.56 o                         
  -8   9   8          0.80         -3.78         4.00 o                         
  -7   9   8        776.38        866.69        31.26 o                         
  -6   9   8        372.67        405.42        16.38 o                         
  -5   9   8       1007.94       1023.06        36.64 o                         
  -4   9   8        191.53        203.64        10.83 o                         
  -3   9   8        110.07        111.88         6.53 o                         
  -2   9   8        185.42        165.85         7.34 o                         
  -1   9   8        214.42        180.23        11.41 o                         
   0   9   8        297.98        229.85        14.34 o                         
   1   9   8         68.10         72.98         5.95 o                         
   2   9   8         23.47         21.61         3.44 o                         
   3   9   8         31.44         31.57         4.47 o                         
   4   9   8         33.09         27.67         4.22 o                         
   5   9   8        108.83        118.49        13.93 o                         
 -10  10   8         29.87         32.59         7.56 o                         
  -9  10   8          3.66          7.40         4.60 o                         
  -8  10   8         17.04         25.59         5.59 o                         
  -7  10   8         72.45         68.13         5.15 o                         
  -6  10   8        217.75        224.14        13.83 o                         
  -5  10   8         29.12         38.49         7.62 o                         
  -4  10   8         41.76         37.49         5.05 o                         
  -3  10   8        223.08        242.71        10.31 o                         
  -2  10   8          5.04          2.69         2.69 o                         
  -1  10   8         21.95         23.02         3.74 o                         
   0  10   8        325.36        292.38        13.11 o                         
   1  10   8         36.09         30.12         3.75 o                         
   2  10   8         68.11         53.06         5.41 o                         
   3  10   8         80.50         90.36         7.69 o                         
   4  10   8         17.02         21.94         4.57 o                         
   5  10   8         76.79         78.55         8.82 o                         
 -10  11   8          0.12          1.86         8.48 o                         
  -9  11   8        140.41        125.19        20.44 o                         
  -8  11   8          8.64         14.56         4.26 o                         
  -7  11   8         40.50         53.68         5.17 o                         
  -6  11   8         18.26         15.45         3.34 o                         
  -5  11   8        383.30        397.67        22.22 o                         
  -4  11   8        755.87        745.04        30.05 o                         
  -3  11   8         21.52         16.71         3.50 o                         
  -2  11   8         54.93         47.70         4.84 o                         
  -1  11   8       1976.40       1957.26        77.23 o                         
   0  11   8        486.86        506.78        21.90 o                         
   1  11   8       1740.49       1741.97        79.92 o                         
   2  11   8         48.16         56.23         6.71 o                         
   3  11   8          0.53          0.44         3.88 o                         
   4  11   8        232.10        269.20        12.83 o                         
 -10  12   8         15.26         16.04        10.56 o                         
  -9  12   8        366.93        183.26        33.46 o                         
  -8  12   8        258.34        282.01        25.17 o                         
  -7  12   8         45.67         58.20         6.82 o                         
  -6  12   8         12.69         22.46         4.27 o                         
  -5  12   8         21.76         29.63         5.23 o                         
  -4  12   8        303.79        337.05        19.09 o                         
  -3  12   8          0.40         -0.66         3.28 o                         
  -2  12   8        228.95        221.47        10.00 o                         
  -1  12   8          6.78          7.54         3.37 o                         
   0  12   8        321.06        344.15        18.21 o                         
   1  12   8         84.23         60.70         5.41 o                         
   2  12   8        502.02        507.05        20.84 o                         
   3  12   8         41.00         37.67         5.10 o                         
   4  12   8          0.75         -1.60         5.42 o                         
 -10  13   8          3.97        -10.60       125.84 o                         
  -9  13   8        173.99        177.33        23.47 o                         
  -8  13   8         48.50         41.09         5.46 o                         
  -7  13   8       1107.60       1243.18        53.28 o                         
  -6  13   8         40.63         55.19         5.88 o                         
  -5  13   8        432.68        450.25        25.28 o                         
  -4  13   8        227.74        226.82        18.72 o                         
  -3  13   8        420.96        507.03        21.27 o                         
  -2  13   8       2570.66       2695.18        94.97 o                         
  -1  13   8          1.10          5.16         3.56 o                         
   0  13   8        677.10        678.16        30.99 o                         
   1  13   8          1.29         -3.90         3.90 o                         
   2  13   8         44.48         37.89         6.50 o                         
   3  13   8        188.83        194.30         9.84 o                         
   4  13   8        241.92        253.95        22.53 o                         
  -9  14   8        354.17        363.59        57.28 o                         
  -8  14   8         64.69         49.21         9.86 o                         
  -7  14   8         17.74         19.36         5.34 o                         
  -6  14   8         19.51         33.20         5.21 o                         
  -5  14   8         39.68         38.96         5.28 o                         
  -4  14   8         15.70         18.27         3.87 o                         
  -3  14   8       2124.11       2388.65        94.75 o                         
  -2  14   8         14.02         17.87         3.79 o                         
  -1  14   8       1755.92       1810.71        83.54 o                         
   0  14   8         82.31         94.32         9.16 o                         
   1  14   8        108.28        102.30         7.30 o                         
   2  14   8          1.36         -0.85         4.24 o                         
   3  14   8        152.64        166.18        10.69 o                         
  -9  15   8          0.57          9.93        67.23 o                         
  -8  15   8         32.83         33.73         7.45 o                         
  -7  15   8        154.25        166.08        11.68 o                         
  -6  15   8        383.90        445.57        28.50 o                         
  -5  15   8        271.73        327.95        28.19 o                         
  -4  15   8         34.38         43.57         5.63 o                         
  -3  15   8        185.76        237.42        15.13 o                         
  -2  15   8        595.80        555.76        33.30 o                         
  -1  15   8        116.19         92.30         7.88 o                         
   0  15   8        163.57        172.21         9.99 o                         
   1  15   8        224.55        222.23        18.20 o                         
   2  15   8         32.42         27.30         5.13 o                         
   3  15   8          4.38         13.80         6.66 o                         
  -8  16   8         34.92         45.35         9.72 o                         
  -7  16   8          1.05          5.47         6.13 o                         
  -6  16   8         19.25          7.79         4.71 o                         
  -5  16   8         32.17         34.26         4.73 o                         
  -4  16   8          5.54          7.01         3.92 o                         
  -3  16   8       1163.49       1182.41        47.51 o                         
  -2  16   8        133.61        165.95        10.99 o                         
  -1  16   8          6.07         15.75         4.58 o                         
   0  16   8          7.60          2.88         3.96 o                         
   1  16   8         79.59         61.95         7.67 o                         
   2  16   8        171.28        150.44        20.41 o                         
  -8  17   8         33.33         91.58       114.88 o                         
  -7  17   8        160.90        137.14        23.60 o                         
  -6  17   8         28.93         26.50         6.31 o                         
  -5  17   8          5.10          3.35         4.97 o                         
  -4  17   8          2.39          7.35         4.01 o                         
  -3  17   8        129.63        118.65        12.25 o                         
  -2  17   8         34.27         44.33         5.85 o                         
  -1  17   8          0.07         -1.03         4.32 o                         
   0  17   8         11.55          8.02         5.43 o                         
   1  17   8          0.43          0.02         4.88 o                         
   2  17   8         18.90         20.39         7.71 o                         
  -7  18   8          0.01          5.03         7.88 o                         
  -6  18   8         62.83         67.85        12.69 o                         
  -5  18   8        102.37         79.31         8.09 o                         
  -4  18   8          5.40         20.82         6.11 o                         
  -3  18   8         29.85         43.63         7.72 o                         
  -2  18   8        218.29        336.56        34.08 o                         
  -1  18   8         62.18         50.22         6.56 o                         
   0  18   8         78.55         58.33         7.60 o                         
   1  18   8         33.65         34.45         9.42 o                         
  -6  19   8         37.68         15.25        14.40 o                         
  -5  19   8         65.00         56.61         6.26 o                         
  -4  19   8         54.32         70.27         6.88 o                         
  -3  19   8         19.89         17.10         5.60 o                         
  -2  19   8         92.67         80.56         7.47 o                         
  -1  19   8         93.09        102.22         9.62 o                         
   0  19   8         44.95         39.32        14.16 o                         
  -5  20   8         23.08          6.23       154.50 o                         
  -4  20   8         52.90         69.12        10.45 o                         
  -3  20   8          7.15          2.78         9.13 o                         
  -2  20   8          5.18          2.88         5.79 o                         
  -1  20   8         12.08         32.51        24.21 o                         
 -11   1   9        266.60        274.36        23.02 o                         
 -10   1   9          4.46          5.28         5.04 o                         
  -9   1   9        152.92        138.88        19.55 o                         
  -8   1   9         14.63         14.48         4.42 o                         
  -7   1   9         57.90         51.69         5.78 o                         
  -6   1   9        784.89        781.08        25.32 o                         
  -5   1   9         49.88         53.67         4.27 o                         
  -4   1   9         74.60         90.87         8.65 o                         
  -3   1   9        164.49        156.87         8.33 o                         
  -2   1   9          0.63         -0.26         2.93 o                         
  -1   1   9        194.94        149.90         7.95 o                         
   0   1   9        617.02        329.16        18.15 o                         
   1   1   9        368.45        281.66        18.49 o                         
   2   1   9        111.57         96.50         5.52 o                         
   3   1   9          0.17         -1.69         5.55 o                         
   4   1   9        121.83        139.00         7.21 o                         
   5   1   9          0.49         -1.03         3.88 o                         
 -11   2   9         91.51        122.74        22.08 o                         
 -10   2   9         43.01         42.76         8.11 o                         
  -9   2   9        402.08        431.30        21.05 o                         
  -8   2   9         15.70         12.31         3.44 o                         
  -7   2   9         44.20         52.64         6.34 o                         
  -6   2   9        357.78        355.72        14.02 o                         
  -5   2   9       1095.58       1077.26        40.09 o                         
  -4   2   9        207.23        213.56        14.06 o                         
  -3   2   9        747.72        734.17        27.82 o                         
  -2   2   9        101.82        118.42         6.78 o                         
  -1   2   9        130.91         79.32        11.04 o                         
   0   2   9         62.12         46.07         4.83 o                         
   1   2   9        136.98        101.14         6.84 o                         
   2   2   9          1.10         -0.25         3.58 o                         
   3   2   9        266.55        306.81        15.10 o                         
   4   2   9         24.74         21.65         3.55 o                         
   5   2   9          1.98          2.62         3.86 o                         
 -11   3   9        106.82         95.68        17.03 o                         
 -10   3   9        153.90        154.33        20.75 o                         
  -9   3   9        282.56        328.48        30.63 o                         
  -8   3   9         29.85         31.72         3.82 o                         
  -7   3   9          3.13          0.23         3.15 o                         
  -6   3   9       1082.02       1111.59        38.31 o                         
  -5   3   9        193.47        204.52        14.27 o                         
  -4   3   9         28.68         37.67         3.73 o                         
  -3   3   9         23.07         17.87         3.61 o                         
  -2   3   9        833.04        825.20        38.44 o                         
  -1   3   9        610.88        623.28        29.95 o                         
   0   3   9         45.81         39.24         4.19 o                         
   1   3   9         39.44         34.38         3.46 o                         
   2   3   9         31.32         28.81         4.79 o                         
   3   3   9        215.63        244.40        11.33 o                         
   4   3   9          2.57         -1.15         3.44 o                         
   5   3   9         40.57         39.43         4.93 o                         
 -11   4   9        570.04        541.23        43.96 o                         
 -10   4   9          9.37         11.71         5.76 o                         
  -9   4   9        564.55        585.45        38.60 o                         
  -8   4   9        121.44        156.95        18.82 o                         
  -7   4   9        168.32        175.24        16.79 o                         
  -6   4   9        395.54        389.86        14.75 o                         
  -5   4   9       1133.56       1160.75        41.69 o                         
  -4   4   9        476.89        460.11        17.80 o                         
  -3   4   9        140.93        144.53         7.76 o                         
  -2   4   9       1118.86       1201.26        50.88 o                         
  -1   4   9        617.97        587.43        31.46 o                         
   0   4   9        574.32        501.84        22.69 o                         
   1   4   9        109.34         91.31         5.79 o                         
   2   4   9        115.56         91.31         6.74 o                         
   3   4   9          1.76         -2.22         3.63 o                         
   4   4   9         62.54         78.78         6.18 o                         
   5   4   9          1.82          2.22         4.70 o                         
 -11   5   9         10.05         14.77         7.82 o                         
 -10   5   9        551.55        595.51        29.17 o                         
  -9   5   9        135.34        162.36        23.12 o                         
  -8   5   9       2584.79       2799.67       126.34 o                         
  -7   5   9       1525.74       1484.71        56.32 o                         
  -6   5   9         46.50         67.37         5.49 o                         
  -5   5   9         41.96         33.00         4.53 o                         
  -4   5   9        133.22        143.88         8.75 o                         
  -3   5   9        188.25        185.73        11.75 o                         
  -2   5   9        107.81        130.92        10.67 o                         
  -1   5   9        286.99        321.50        13.73 o                         
   0   5   9       1000.94        935.01        44.15 o                         
   1   5   9          0.08          1.47         5.15 o                         
   2   5   9        445.87        431.49        17.65 o                         
   3   5   9         66.80         80.92         5.85 o                         
   4   5   9          0.60          2.69         3.61 o                         
   5   5   9          0.00          0.06         5.89 o                         
 -11   6   9        972.82        986.24        64.02 o                         
 -10   6   9        223.44        236.23        24.51 o                         
  -9   6   9        157.46        186.30        28.41 o                         
  -8   6   9       1093.85       1151.62        48.71 o                         
  -7   6   9        152.19        140.55        15.57 o                         
  -6   6   9          7.78         11.60         3.26 o                         
  -5   6   9        186.61        208.02        13.39 o                         
  -4   6   9        195.19        218.36        11.55 o                         
  -3   6   9        549.13        577.70        22.07 o                         
  -2   6   9        269.62        271.31        14.76 o                         
  -1   6   9        262.98        269.72        12.56 o                         
   0   6   9       2554.15       2686.48       120.63 o                         
   1   6   9         47.90         50.97         4.06 o                         
   2   6   9        209.77        242.69        19.26 o                         
   3   6   9         55.21         62.87         5.32 o                         
   4   6   9          2.59          5.30         3.84 o                         
   5   6   9         30.54         31.52         8.63 o                         
 -11   7   9         22.89         21.82         9.77 o                         
 -10   7   9        137.39        146.03        22.57 o                         
  -9   7   9        166.68        180.97        19.36 o                         
  -8   7   9          0.88         -0.74         4.48 o                         
  -7   7   9          8.39          6.12         3.29 o                         
  -6   7   9        521.53        592.45        23.44 o                         
  -5   7   9          4.77          5.59         4.89 o                         
  -4   7   9         11.41         14.31         2.77 o                         
  -3   7   9        239.31        267.87        11.64 o                         
  -2   7   9          2.57          0.54         3.78 o                         
  -1   7   9       1313.20       1239.68        46.70 o                         
   0   7   9        174.32        206.88        11.07 o                         
   1   7   9        729.72        722.61        34.45 o                         
   2   7   9        154.06        152.88         8.92 o                         
   3   7   9        278.18        347.98        14.41 o                         
   4   7   9          9.22          6.56         4.93 o                         
 -11   8   9         22.86         13.49         9.53 o                         
 -10   8   9         83.52         79.81        16.04 o                         
  -9   8   9        343.82        388.75        25.84 o                         
  -8   8   9        640.63        923.79        51.75 o                         
  -7   8   9          2.45          1.42         3.28 o                         
  -6   8   9        224.87        227.29        14.86 o                         
  -5   8   9       1678.73       1692.87        64.21 o                         
  -4   8   9        127.04        123.80         8.29 o                         
  -3   8   9        244.70        226.26        13.48 o                         
  -2   8   9        470.42        505.04        32.36 o                         
  -1   8   9         51.97         42.57         4.52 o                         
   0   8   9         27.79         23.79         4.29 o                         
   1   8   9         53.18         65.27         8.15 o                         
   2   8   9        140.05        133.19         8.54 o                         
   3   8   9          1.76          2.83         4.34 o                         
   4   8   9          0.01         -3.25         7.09 o                         
 -10   9   9        149.48        146.69        24.32 o                         
  -9   9   9        108.85        132.43        16.04 o                         
  -8   9   9        377.50        444.28        30.05 o                         
  -7   9   9        305.10        297.75        16.58 o                         
  -6   9   9        554.77        571.51        23.49 o                         
  -5   9   9        109.87        117.63         9.84 o                         
  -4   9   9        838.82        891.45        35.28 o                         
  -3   9   9          0.67          0.08         2.85 o                         
  -2   9   9        157.22        153.25         8.73 o                         
  -1   9   9        199.35        195.93         9.47 o                         
   0   9   9        119.69        129.51        13.69 o                         
   1   9   9         71.74         65.06         8.15 o                         
   2   9   9          4.05          0.24         3.79 o                         
   3   9   9          1.31         -0.80         3.97 o                         
   4   9   9         99.53        114.52        16.04 o                         
 -10  10   9        103.42        116.51        23.01 o                         
  -9  10   9         24.01         18.58         5.56 o                         
  -8  10   9        130.44        150.23        19.55 o                         
  -7  10   9         83.24         89.02         9.38 o                         
  -6  10   9        166.04        198.96        15.71 o                         
  -5  10   9        237.09        258.14        21.59 o                         
  -4  10   9        662.37        721.24        27.12 o                         
  -3  10   9        516.23        574.96        22.65 o                         
  -2  10   9        184.05        166.14        11.28 o                         
  -1  10   9          3.26         -2.27         3.01 o                         
   0  10   9          0.74         -3.07         3.47 o                         
   1  10   9          5.13          1.08         4.24 o                         
   2  10   9         13.13          9.57         4.70 o                         
   3  10   9         92.45         95.81        10.20 o                         
   4  10   9         85.09         53.97        10.03 o                         
 -10  11   9        112.81        136.97        25.35 o                         
  -9  11   9         21.30         25.08         8.76 o                         
  -8  11   9        169.95        181.26        14.82 o                         
  -7  11   9          9.60         11.42         3.78 o                         
  -6  11   9        409.68        401.77        25.11 o                         
  -5  11   9          5.04          6.14         3.44 o                         
  -4  11   9         23.74         38.89         5.22 o                         
  -3  11   9        192.97        204.05         9.89 o                         
  -2  11   9          9.77          8.54         3.79 o                         
  -1  11   9        291.73        296.16        13.61 o                         
   0  11   9        190.43        214.47        12.75 o                         
   1  11   9         11.78          4.60         3.80 o                         
   2  11   9          1.62         -0.14         4.13 o                         
   3  11   9          0.66         -3.84         4.26 o                         
 -10  12   9         44.48         31.61       100.38 o                         
  -9  12   9        123.00        127.99        26.43 o                         
  -8  12   9          1.49          1.40         5.39 o                         
  -7  12   9         21.20         22.27         4.24 o                         
  -6  12   9        199.37        237.02        27.75 o                         
  -5  12   9         88.74         87.89         7.60 o                         
  -4  12   9          4.73         10.35         4.33 o                         
  -3  12   9        122.12        148.02         9.73 o                         
  -2  12   9         90.82         86.14         5.67 o                         
  -1  12   9         11.70          9.06         3.74 o                         
   0  12   9          1.86         -3.40         3.73 o                         
   1  12   9        187.19        219.38        13.40 o                         
   2  12   9         44.47         51.37         8.62 o                         
   3  12   9        125.98        168.01        11.88 o                         
  -9  13   9         79.15         74.80        10.34 o                         
  -8  13   9         58.39         69.05         7.27 o                         
  -7  13   9         98.32         97.69        11.52 o                         
  -6  13   9          5.67         13.67         4.53 o                         
  -5  13   9        183.81        214.54        17.25 o                         
  -4  13   9       1228.53       1416.78        62.68 o                         
  -3  13   9         35.65         43.17         5.11 o                         
  -2  13   9        714.18        666.76        38.99 o                         
  -1  13   9         36.51         45.44         5.74 o                         
   0  13   9         15.32         14.23         3.94 o                         
   1  13   9         18.04         15.26         4.27 o                         
   2  13   9        281.69        353.76        20.60 o                         
   3  13   9         16.82          9.19         9.12 o                         
  -9  14   9          6.53          4.51        12.23 o                         
  -8  14   9        368.82        447.52        43.16 o                         
  -7  14   9         37.57         45.80         6.39 o                         
  -6  14   9        171.67        165.19        18.42 o                         
  -5  14   9        461.49        504.37        23.69 o                         
  -4  14   9        124.33        136.41        11.22 o                         
  -3  14   9        256.38        244.45        15.43 o                         
  -2  14   9         14.15         22.46         4.35 o                         
  -1  14   9         45.94         58.87         6.13 o                         
   0  14   9         12.26         11.81         3.61 o                         
   1  14   9         12.69         13.53         3.97 o                         
   2  14   9        100.26        115.04         8.98 o                         
  -8  15   9          2.70          2.81         6.65 o                         
  -7  15   9         16.83         12.59         7.18 o                         
  -6  15   9        513.73        599.04        32.86 o                         
  -5  15   9         39.32         45.47         9.16 o                         
  -4  15   9         47.72         53.34         4.91 o                         
  -3  15   9       1049.99       1169.58        48.94 o                         
  -2  15   9         20.19         16.56         5.34 o                         
  -1  15   9         60.22         67.13         6.91 o                         
   0  15   9          7.71          3.20         3.98 o                         
   1  15   9         23.96         19.98         4.10 o                         
   2  15   9         82.93        143.36        21.78 o                         
  -8  16   9        288.40        197.17        75.57 o                         
  -7  16   9        114.88        144.10        20.33 o                         
  -6  16   9         10.56         12.48         4.58 o                         
  -5  16   9         10.29         21.98         5.14 o                         
  -4  16   9         16.05         16.79         7.95 o                         
  -3  16   9         63.36         80.64        12.03 o                         
  -2  16   9          0.84          5.06         7.21 o                         
  -1  16   9         83.26         60.62         7.71 o                         
   0  16   9        280.92        319.14        30.89 o                         
   1  16   9          7.77         11.02         8.20 o                         
  -7  17   9         34.51         26.59         8.37 o                         
  -6  17   9         61.17         56.09         6.31 o                         
  -5  17   9         33.09         22.13         4.50 o                         
  -4  17   9          1.15         -4.01         4.01 o                         
  -3  17   9         30.14         29.98        15.60 o                         
  -2  17   9         38.32         34.31         8.04 o                         
  -1  17   9        293.61        344.26        21.50 o                         
   0  17   9         73.37         47.26        12.07 o                         
  -6  18   9         66.19         81.59        20.76 o                         
  -5  18   9         82.64         73.50         9.31 o                         
  -4  18   9         74.48         93.87         9.32 o                         
  -3  18   9        100.76        125.91        11.23 o                         
  -2  18   9         11.73         15.14         4.67 o                         
  -1  18   9         63.78         66.73        11.89 o                         
   0  18   9         24.37         31.60        17.76 o                         
  -4  19   9         19.28         15.63         6.35 o                         
  -3  19   9         31.57         29.39         6.55 o                         
  -2  19   9        108.44        169.55        33.51 o                         
 -11   0  10         35.95         42.56        15.52 o                         
 -10   0  10         58.64         66.65        13.04 o                         
  -9   0  10         80.83         91.54        20.17 o                         
  -8   0  10        205.36        222.34        30.40 o                         
  -7   0  10        968.39        995.17        43.74 o                         
  -6   0  10        565.64        574.81        26.51 o                         
  -5   0  10        767.56        744.38        59.50 o                         
  -4   0  10        319.33        309.34        18.64 o                         
  -3   0  10         70.04         72.71         8.83 o                         
  -2   0  10        155.02        199.02        16.32 o                         
  -1   0  10        819.29        803.19        56.37 o                         
   0   0  10         60.30         42.55         7.55 o                         
   1   0  10        443.22        362.31        24.65 o                         
   2   0  10        112.24        119.00         9.27 o                         
   3   0  10         16.01          7.67        27.40 o                         
   4   0  10          1.61          2.33         6.05 o                         
 -11   1  10         27.51         46.40        20.23 o                         
 -10   1  10         17.99         27.59         6.39 o                         
  -9   1  10         67.52         65.04         5.56 o                         
  -8   1  10        985.58       1074.15        40.40 o                         
  -7   1  10        558.05        587.91        20.74 o                         
  -6   1  10        447.52        427.81        16.22 o                         
  -5   1  10        640.16        659.84        28.43 o                         
  -4   1  10        197.32        197.97        16.54 o                         
  -3   1  10        257.10        240.02        15.79 o                         
  -2   1  10        677.32        663.55        34.21 o                         
  -1   1  10       1518.07       1819.01       105.68 o                         
   0   1  10         55.26         38.87         4.42 o                         
   1   1  10        389.52        300.46        15.69 o                         
   2   1  10         11.45          9.23         5.32 o                         
   3   1  10          6.90          2.20         3.93 o                         
   4   1  10         32.55         36.94         4.73 o                         
 -11   2  10         44.92         55.47         9.33 o                         
 -10   2  10         31.37         33.16         6.81 o                         
  -9   2  10        259.71        275.99        23.06 o                         
  -8   2  10         41.73         43.40         4.31 o                         
  -7   2  10        557.48        553.16        19.45 o                         
  -6   2  10         83.46         90.65         7.48 o                         
  -5   2  10        649.59        673.05        30.24 o                         
  -4   2  10        731.07        740.33        33.27 o                         
  -3   2  10        279.15        260.21        12.63 o                         
  -2   2  10          7.55         -0.56         3.58 o                         
  -1   2  10         12.27          4.49         4.17 o                         
   0   2  10        265.56        189.89        12.70 o                         
   1   2  10         29.36         20.70         5.53 o                         
   2   2  10        131.63        111.75         7.17 o                         
   3   2  10         10.55          9.49         3.88 o                         
   4   2  10        120.49        129.04         8.98 o                         
 -11   3  10          2.22          9.10         7.47 o                         
 -10   3  10         58.25         60.85        12.00 o                         
  -9   3  10         95.12        115.33        16.17 o                         
  -8   3  10         59.59         72.48         6.48 o                         
  -7   3  10        940.42        965.31        38.39 o                         
  -6   3  10        855.95        835.19        28.50 o                         
  -5   3  10        215.88        185.77        15.36 o                         
  -4   3  10        380.67        392.90        37.67 o                         
  -3   3  10         38.38         30.15         4.75 o                         
  -2   3  10        340.29        332.88        21.47 o                         
  -1   3  10        164.40        115.36        13.97 o                         
   0   3  10        287.44        221.72        15.09 o                         
   1   3  10        114.16        124.76        12.88 o                         
   2   3  10        154.16        133.84         7.76 o                         
   3   3  10          0.01         -2.86         5.96 o                         
   4   3  10          2.10          1.90         4.81 o                         
 -11   4  10        375.99        355.55        54.99 o                         
 -10   4  10         49.51         69.04        10.65 o                         
  -9   4  10        242.59        247.70        25.06 o                         
  -8   4  10        678.88        647.30        28.64 o                         
  -7   4  10          9.16         17.02         3.36 o                         
  -6   4  10        132.90        150.20         6.67 o                         
  -5   4  10       1360.28       1413.29        51.23 o                         
  -4   4  10        557.66        498.12        23.78 o                         
  -3   4  10        424.28        419.23        17.74 o                         
  -2   4  10        756.86        798.84        41.20 o                         
  -1   4  10       1729.79       1667.22        65.75 o                         
   0   4  10       1446.47       1161.00       130.80 o                         
   1   4  10        526.20        502.12        34.97 o                         
   2   4  10         20.69         17.36         9.69 o                         
   3   4  10        211.13        264.48        13.93 o                         
   4   4  10         93.46         86.81        19.53 o                         
 -11   5  10        126.50         90.20        20.79 o                         
 -10   5  10         13.66         14.95         5.72 o                         
  -9   5  10        145.65        155.63        21.44 o                         
  -8   5  10          0.03          1.77         6.52 o                         
  -7   5  10         21.92         21.49         4.14 o                         
  -6   5  10        648.09        738.22        26.48 o                         
  -5   5  10        334.66        375.52        14.80 o                         
  -4   5  10         17.49         21.84         3.48 o                         
  -3   5  10       1068.43       1116.06        49.85 o                         
  -2   5  10        935.16       1002.86        43.71 o                         
  -1   5  10          0.47          5.24         5.23 o                         
   0   5  10         72.60         91.89         8.91 o                         
   1   5  10          0.04         -3.82        10.76 o                         
   2   5  10         52.06         42.11         5.42 o                         
   3   5  10        110.90         89.86         6.70 o                         
   4   5  10          4.19         -0.19         5.60 o                         
 -11   6  10        496.04        448.45        54.81 o                         
 -10   6  10        178.11        181.38        24.13 o                         
  -9   6  10        492.25        550.26        24.61 o                         
  -8   6  10        101.75        119.46        13.63 o                         
  -7   6  10       1103.68       1233.54        48.59 o                         
  -6   6  10        134.81        139.29        10.64 o                         
  -5   6  10         35.47         26.64         3.96 o                         
  -4   6  10         18.12         20.03         3.60 o                         
  -3   6  10        257.98        257.06        11.27 o                         
  -2   6  10        469.73        451.16        20.17 o                         
  -1   6  10       1352.41       1424.89        64.79 o                         
   0   6  10         25.05         18.03         4.61 o                         
   1   6  10       1229.86       1017.11        80.18 o                         
   2   6  10          4.24          3.34         5.58 o                         
   3   6  10         72.82         84.39         5.57 o                         
   4   6  10         40.45         48.87         9.88 o                         
 -11   7  10        103.50        128.01        96.83 o                         
 -10   7  10        232.02        212.09        28.53 o                         
  -9   7  10          0.54          0.32         4.63 o                         
  -8   7  10          0.59         -4.18         4.18 o                         
  -7   7  10         90.97         88.26         8.83 o                         
  -6   7  10       1131.48       1076.63        43.18 o                         
  -5   7  10          7.15         12.87         3.12 o                         
  -4   7  10         24.33         34.76         4.22 o                         
  -3   7  10        353.47        319.89        13.72 o                         
  -2   7  10        479.42        507.90        23.00 o                         
  -1   7  10        867.72        893.45        38.73 o                         
   0   7  10         37.90         38.40         6.95 o                         
   1   7  10        113.35         91.91         9.35 o                         
   2   7  10        317.65        294.46        17.59 o                         
   3   7  10         49.64         59.06         6.19 o                         
 -10   8  10         32.24         32.97         6.58 o                         
  -9   8  10         14.98         14.54         5.84 o                         
  -8   8  10         54.52         44.77         4.87 o                         
  -7   8  10        205.06        224.17        20.59 o                         
  -6   8  10        347.30        329.88        25.68 o                         
  -5   8  10         56.24         52.29         4.32 o                         
  -4   8  10          0.00          0.05         2.92 o                         
  -3   8  10        378.54        409.19        19.11 o                         
  -2   8  10        734.43        746.19        32.67 o                         
  -1   8  10        274.21        284.63        15.56 o                         
   0   8  10          0.76         -4.94         5.04 o                         
   1   8  10        254.83        274.34        19.85 o                         
   2   8  10        105.47        140.48        13.68 o                         
   3   8  10          6.70         10.48         5.83 o                         
 -10   9  10         10.70         11.14         7.58 o                         
  -9   9  10        348.40        380.41        38.41 o                         
  -8   9  10         24.82         32.53         6.43 o                         
  -7   9  10         65.03         69.55         6.62 o                         
  -6   9  10         24.23         23.35         4.73 o                         
  -5   9  10        208.80        253.90        24.69 o                         
  -4   9  10       1019.84       1007.72        40.61 o                         
  -3   9  10         44.59         42.75         4.55 o                         
  -2   9  10         84.26         64.45         5.49 o                         
  -1   9  10         59.14         53.46         5.87 o                         
   0   9  10        137.55        133.75         8.86 o                         
   1   9  10         32.44         26.83         4.45 o                         
   2   9  10         16.97         11.42         6.20 o                         
   3   9  10         41.70         39.13        11.11 o                         
 -10  10  10        109.74         96.51        17.50 o                         
  -9  10  10         44.40         33.09         5.44 o                         
  -8  10  10        355.96        385.49        18.98 o                         
  -7  10  10        103.27        105.31         8.89 o                         
  -6  10  10          5.61         11.44         4.80 o                         
  -5  10  10        403.54        381.57        25.29 o                         
  -4  10  10        264.92        275.67        16.48 o                         
  -3  10  10        284.57        321.59        18.07 o                         
  -2  10  10        173.24        169.40        12.08 o                         
  -1  10  10          0.06         -2.19         4.21 o                         
   0  10  10         88.96         92.74        10.79 o                         
   1  10  10          4.18          1.49         4.61 o                         
   2  10  10          8.99          6.87         4.28 o                         
   3  10  10         99.01        113.42        24.25 o                         
  -9  11  10          7.88          6.55         6.20 o                         
  -8  11  10         49.54         51.53         5.98 o                         
  -7  11  10         30.52         27.24         4.60 o                         
  -6  11  10         36.30         50.83         6.68 o                         
  -5  11  10         42.14         49.48         7.11 o                         
  -4  11  10        150.97        153.13        14.94 o                         
  -3  11  10          8.59          9.65         4.33 o                         
  -2  11  10         49.61         49.36         6.78 o                         
  -1  11  10        169.24        165.06        10.80 o                         
   0  11  10         60.58         44.74         5.90 o                         
   1  11  10         16.77         14.78         4.32 o                         
   2  11  10          7.02          6.76         4.70 o                         
  -9  12  10         15.75         20.89         8.52 o                         
  -8  12  10         23.61         22.27         5.62 o                         
  -7  12  10         26.73         24.18         5.50 o                         
  -6  12  10          9.47         13.99         4.44 o                         
  -5  12  10         13.84          8.83         3.55 o                         
  -4  12  10         61.65         70.68         6.83 o                         
  -3  12  10         11.57         15.04         3.70 o                         
  -2  12  10        187.60        185.40        10.30 o                         
  -1  12  10          5.05          4.67         3.79 o                         
   0  12  10         57.05         37.68         4.67 o                         
   1  12  10         32.70         26.53         4.30 o                         
   2  12  10          0.48          1.75         5.70 o                         
  -9  13  10         16.01          1.11        90.11 o                         
  -8  13  10        162.25        161.46        18.70 o                         
  -7  13  10          6.76          8.66         4.93 o                         
  -6  13  10          1.28          4.73         4.87 o                         
  -5  13  10        182.87        178.47        15.55 o                         
  -4  13  10         22.07         24.39         7.14 o                         
  -3  13  10        629.79        671.65        35.82 o                         
  -2  13  10          8.27          8.49         4.10 o                         
  -1  13  10         36.85         33.96         5.38 o                         
   0  13  10         39.61         35.98         4.32 o                         
   1  13  10          2.39          3.66         5.32 o                         
  -8  14  10         24.96         31.54         7.90 o                         
  -7  14  10        361.31        394.52        24.22 o                         
  -6  14  10        411.94        432.40        42.73 o                         
  -5  14  10        108.77         83.78        10.51 o                         
  -4  14  10        196.89        200.47        12.97 o                         
  -3  14  10         59.68         44.40         5.89 o                         
  -2  14  10          2.77          1.55         4.25 o                         
  -1  14  10         11.63         23.09         4.19 o                         
   0  14  10        102.14         86.44         6.66 o                         
   1  14  10          7.35          5.96        10.05 o                         
  -7  15  10         55.63         74.33        10.19 o                         
  -6  15  10         61.65         50.57         5.12 o                         
  -5  15  10         84.31        111.08        10.65 o                         
  -4  15  10         78.53         94.00        15.93 o                         
  -3  15  10         36.66         48.37         9.15 o                         
  -2  15  10         97.64         75.56        14.77 o                         
  -1  15  10         94.97        100.50         8.07 o                         
   0  15  10          5.40          7.23         6.67 o                         
  -7  16  10          1.93          5.53       126.53 o                         
  -6  16  10        613.19        720.35        45.11 o                         
  -5  16  10        124.66        133.14        15.66 o                         
  -4  16  10          4.81         -6.73         6.73 o                         
  -3  16  10          8.62          1.36         5.02 o                         
  -2  16  10          0.36          4.49         7.21 o                         
  -1  16  10          2.70          4.54         4.64 o                         
  -5  17  10         24.67         32.07         6.88 o                         
  -4  17  10          5.35          5.51         4.64 o                         
  -3  17  10         81.21         49.76         7.93 o                         
  -2  17  10          5.01         -1.44         8.69 o                         
  -1  17  10         96.22         94.96        22.64 o                         
 -11   1  11          0.60          6.31        10.92 o                         
 -10   1  11          0.99          3.05         5.97 o                         
  -9   1  11          3.42          3.66         4.86 o                         
  -8   1  11          4.65          8.18         4.45 o                         
  -7   1  11        148.74        166.57         7.94 o                         
  -6   1  11          3.90          4.13         3.87 o                         
  -5   1  11         89.00        112.80         9.06 o                         
  -4   1  11        217.91        225.49        11.10 o                         
  -3   1  11        280.76        282.51        13.36 o                         
  -2   1  11         47.75         32.51         4.42 o                         
  -1   1  11         29.97         20.76         4.33 o                         
   0   1  11         40.96         29.55         5.18 o                         
   1   1  11          6.00          6.33         3.78 o                         
   2   1  11         21.05         35.22         4.03 o                         
   3   1  11         51.90         72.47         8.03 o                         
 -11   2  11        394.58         53.53        79.36 o                         
 -10   2  11        436.95        489.70        35.27 o                         
  -9   2  11         77.97         89.54        16.13 o                         
  -8   2  11          1.69         -2.25         3.77 o                         
  -7   2  11         15.47         14.96         3.76 o                         
  -6   2  11          2.20         11.77         4.10 o                         
  -5   2  11        257.98        256.84        12.80 o                         
  -4   2  11       1915.52       1992.37        89.88 o                         
  -3   2  11          2.47         -3.20         3.35 o                         
  -2   2  11         77.48         53.01         7.72 o                         
  -1   2  11          1.04          0.60         3.69 o                         
   0   2  11         98.36         68.57         5.78 o                         
   1   2  11        469.95        450.35        28.06 o                         
   2   2  11        128.41        164.47         8.83 o                         
   3   2  11          1.17          1.84         6.15 o                         
 -11   3  11        111.98        112.81        41.02 o                         
 -10   3  11        278.26        259.51        26.54 o                         
  -9   3  11          0.84          3.31         4.83 o                         
  -8   3  11        881.76        915.20        36.69 o                         
  -7   3  11        262.89        222.94        17.84 o                         
  -6   3  11        175.69        172.08         9.32 o                         
  -5   3  11        171.73        164.44         9.18 o                         
  -4   3  11          0.25          8.31         6.52 o                         
  -3   3  11        372.72        335.56        19.47 o                         
  -2   3  11         80.51         99.88        10.39 o                         
  -1   3  11         26.16         25.46         4.03 o                         
   0   3  11         88.23         84.30         6.50 o                         
   1   3  11        505.08        445.80        35.72 o                         
   2   3  11          1.59         -3.63         7.41 o                         
   3   3  11         33.34         24.02         6.36 o                         
 -10   4  11          1.49          3.73         5.69 o                         
  -9   4  11        152.17        156.62        19.38 o                         
  -8   4  11         19.76         20.15         4.08 o                         
  -7   4  11        472.89        465.23        39.34 o                         
  -6   4  11        291.73        320.10        13.89 o                         
  -5   4  11       1678.20       1725.94        67.64 o                         
  -4   4  11        448.86        485.15        20.46 o                         
  -3   4  11        525.41        566.22        23.75 o                         
  -2   4  11        521.24        603.30        26.54 o                         
  -1   4  11        952.55       1031.30        52.84 o                         
   0   4  11         73.79         46.42         5.94 o                         
   1   4  11         19.17          5.41        27.45 o                         
   2   4  11          3.43          8.27         4.14 o                         
   3   4  11         15.78         23.24         5.78 o                         
 -10   5  11         75.76         74.17        10.20 o                         
  -9   5  11         68.37         84.59        15.07 o                         
  -8   5  11         85.53         94.81         9.63 o                         
  -7   5  11          5.33          7.41         6.07 o                         
  -6   5  11        145.51        132.39        10.38 o                         
  -5   5  11       1000.25       1022.20        40.88 o                         
  -4   5  11       1371.01       1436.76        56.71 o                         
  -3   5  11        909.53        899.74        36.39 o                         
  -2   5  11       2272.75       2430.36       109.45 o                         
  -1   5  11        748.07        823.25        41.52 o                         
   0   5  11        437.62        377.98        35.05 o                         
   1   5  11        169.10        153.81        12.68 o                         
   2   5  11        112.19        124.00        11.74 o                         
 -10   6  11          0.01          0.56         6.54 o                         
  -9   6  11        153.71        141.68         9.68 o                         
  -8   6  11        167.72        184.45        22.77 o                         
  -7   6  11        180.67        219.62        20.73 o                         
  -6   6  11         13.29          9.92         3.78 o                         
  -5   6  11         16.32         19.01         3.40 o                         
  -4   6  11          3.05          6.18         5.32 o                         
  -3   6  11          2.93          4.05         2.96 o                         
  -2   6  11         14.37         14.37         3.33 o                         
  -1   6  11          7.99          5.07        37.35 o                         
   0   6  11         38.13         26.56         4.76 o                         
   1   6  11         98.67         85.73         7.41 o                         
   2   6  11         83.36         98.65        11.18 o                         
 -10   7  11         76.75         67.95        12.18 o                         
  -9   7  11         89.53        104.39        10.77 o                         
  -8   7  11        505.58        520.54        21.75 o                         
  -7   7  11        720.57        750.69        32.38 o                         
  -6   7  11         17.97         26.99         3.83 o                         
  -5   7  11         70.97         86.90         9.38 o                         
  -4   7  11        664.70        745.99        35.20 o                         
  -3   7  11        182.11        189.27        12.02 o                         
  -2   7  11        348.66        398.99        38.90 o                         
  -1   7  11        143.72        129.19        11.71 o                         
   0   7  11         49.33         48.29         7.00 o                         
   1   7  11        152.70        177.06        12.84 o                         
   2   7  11          8.51          8.63         5.36 o                         
 -10   8  11          5.12          5.19        12.62 o                         
  -9   8  11         12.19         11.70         4.78 o                         
  -8   8  11         36.09         25.55         6.18 o                         
  -7   8  11         93.85         82.85        11.55 o                         
  -6   8  11        323.88        331.25        18.91 o                         
  -5   8  11          0.26          4.21         4.43 o                         
  -4   8  11        372.65        344.93        39.46 o                         
  -3   8  11         17.88         24.82         5.99 o                         
  -2   8  11         91.58        108.94         7.36 o                         
  -1   8  11        163.66        163.08        12.27 o                         
   0   8  11          7.38          1.19         4.86 o                         
   1   8  11          0.85         -2.84         4.66 o                         
   2   8  11         71.34         82.01         7.65 o                         
  -9   9  11        211.72        180.69        17.02 o                         
  -8   9  11         65.63         77.28        16.87 o                         
  -7   9  11         54.20         67.25         8.12 o                         
  -6   9  11         22.58         24.51         7.85 o                         
  -5   9  11        129.67        153.38         8.41 o                         
  -4   9  11         71.08         83.70         7.35 o                         
  -3   9  11        127.72        141.15        10.00 o                         
  -2   9  11          1.52         -1.87         3.36 o                         
  -1   9  11          2.96          2.68         3.62 o                         
   0   9  11          1.87         -1.81         4.31 o                         
   1   9  11         48.92         47.25         5.69 o                         
   2   9  11          0.12          5.58         7.83 o                         
  -9  10  11         21.04         26.29         6.45 o                         
  -8  10  11         31.31         29.29         5.32 o                         
  -7  10  11        135.38        129.24        13.41 o                         
  -6  10  11         20.84         19.29         6.16 o                         
  -5  10  11        168.35        190.40        10.90 o                         
  -4  10  11        296.99        332.94        20.09 o                         
  -3  10  11        108.69        120.00         6.99 o                         
  -2  10  11        142.77        162.19        12.52 o                         
  -1  10  11          1.73         -0.91         3.56 o                         
   0  10  11          7.53         -1.06         3.89 o                         
   1  10  11        318.89        445.70        54.36 o                         
  -9  11  11        132.53         10.17       110.76 o                         
  -8  11  11         64.43         78.81        12.56 o                         
  -7  11  11         81.19         67.97         9.51 o                         
  -6  11  11        120.46        110.15        13.33 o                         
  -5  11  11         32.82         34.77         4.62 o                         
  -4  11  11         95.49         85.04        11.07 o                         
  -3  11  11         19.46         14.96         3.44 o                         
  -2  11  11         50.93         47.53         6.39 o                         
  -1  11  11          8.26          5.88         3.90 o                         
   0  11  11          6.85          4.79         4.14 o                         
   1  11  11          1.98          3.44         5.10 o                         
  -8  12  11          1.92         10.51         5.98 o                         
  -7  12  11          2.01          4.53         4.25 o                         
  -6  12  11        192.39        154.58        33.74 o                         
  -5  12  11        301.22        332.84        30.87 o                         
  -4  12  11          7.68         24.67         6.65 o                         
  -3  12  11         12.42         14.63         3.56 o                         
  -2  12  11          0.11         -1.32         4.05 o                         
  -1  12  11         45.17         45.17         4.92 o                         
   0  12  11        132.54        117.39         9.41 o                         
  -8  13  11        115.27        129.53        22.96 o                         
  -7  13  11        365.81        403.23        27.21 o                         
  -6  13  11        294.09        308.24        16.74 o                         
  -5  13  11        409.57        479.90        39.04 o                         
  -4  13  11         35.64         34.37         8.38 o                         
  -3  13  11         10.45         13.52         4.18 o                         
  -2  13  11        149.26        155.59        10.13 o                         
  -1  13  11          2.75          7.85         3.98 o                         
   0  13  11          1.03          2.42        11.71 o                         
  -7  14  11         47.27         41.76         8.06 o                         
  -6  14  11         64.98         51.09        10.60 o                         
  -5  14  11          0.01          1.89         3.89 o                         
  -4  14  11          1.07          1.12         3.78 o                         
  -3  14  11          0.70         -1.10         4.10 o                         
  -2  14  11          2.00          8.47         4.83 o                         
  -1  14  11         49.62         48.47         6.24 o                         
  -6  15  11          0.15         10.91        11.87 o                         
  -5  15  11         55.67         57.88        10.15 o                         
  -4  15  11         26.13         24.47         5.03 o                         
  -3  15  11         43.13         35.11         5.78 o                         
  -2  15  11         26.73         17.46         5.60 o                         
  -4  16  11          3.77          5.07        16.14 o                         
  -3  16  11        105.94        176.31        26.35 o                         
 -10   0  12         20.02         25.91         9.87 o                         
  -9   0  12         88.05        111.44        24.89 o                         
  -8   0  12         38.07         52.87         8.66 o                         
  -7   0  12        198.91        209.87        12.64 o                         
  -6   0  12        461.69        487.25        26.80 o                         
  -5   0  12         72.30         70.16         8.81 o                         
  -4   0  12          7.88         12.01        13.44 o                         
  -3   0  12         80.20        126.51        15.22 o                         
  -2   0  12       1105.46       1136.40       125.84 o                         
  -1   0  12        303.69        256.44        24.60 o                         
   0   0  12        212.35        206.96        15.59 o                         
   1   0  12          1.65          1.41         4.77 o                         
 -10   1  12        281.90        257.18        36.50 o                         
  -9   1  12        275.25        338.51        23.51 o                         
  -8   1  12          7.36         10.28         4.21 o                         
  -7   1  12         43.52         59.95         4.30 o                         
  -6   1  12         37.57         45.97         4.44 o                         
  -5   1  12          2.95          2.33         4.01 o                         
  -4   1  12       1349.45       1368.95        76.34 o                         
  -3   1  12         29.98         28.95         4.17 o                         
  -2   1  12         72.39         63.61         8.62 o                         
  -1   1  12          0.88          2.42         3.52 o                         
   0   1  12        110.91         97.05         6.79 o                         
   1   1  12        213.28        235.26        17.47 o                         
 -10   2  12        159.96         55.79        28.42 o                         
  -9   2  12        500.25        515.73        24.41 o                         
  -8   2  12         70.78         67.55         6.85 o                         
  -7   2  12         74.40         75.95         6.51 o                         
  -6   2  12        165.64        151.46         8.54 o                         
  -5   2  12         12.15         10.26         4.70 o                         
  -4   2  12         61.32         48.51         8.15 o                         
  -3   2  12         75.07         93.55         9.39 o                         
  -2   2  12        878.99        932.75        48.05 o                         
  -1   2  12         44.41         62.54         5.84 o                         
   0   2  12         39.04         51.70         6.33 o                         
   1   2  12         25.56         34.02        10.66 o                         
 -10   3  12        403.55        454.19        79.18 o                         
  -9   3  12        143.53        127.92        12.75 o                         
  -8   3  12        222.68        239.91        22.17 o                         
  -7   3  12        444.09        462.07        20.35 o                         
  -6   3  12          1.39          3.90         3.15 o                         
  -5   3  12        477.03        549.36        22.78 o                         
  -4   3  12         62.80         77.23        11.23 o                         
  -3   3  12        296.03        343.82        15.53 o                         
  -2   3  12         34.22         30.75         7.18 o                         
  -1   3  12          0.06         -2.03        13.60 o                         
   0   3  12         87.92         88.68         8.50 o                         
   1   3  12         12.57         16.83         5.28 o                         
 -10   4  12         90.59        124.41        23.71 o                         
  -9   4  12          0.15          2.61         4.82 o                         
  -8   4  12        345.43        336.38        23.56 o                         
  -7   4  12          1.00          0.63         3.39 o                         
  -6   4  12          0.00          2.32         2.84 o                         
  -5   4  12         30.08         43.27         5.02 o                         
  -4   4  12        145.26        153.22         8.41 o                         
  -3   4  12          2.79         -2.04         2.80 o                         
  -2   4  12          3.86          2.82         4.77 o                         
  -1   4  12         20.48        -80.48        80.48 o                         
   0   4  12         93.76         99.20        10.23 o                         
   1   4  12          9.06          7.39         4.68 o                         
 -10   5  12         38.22         20.27        26.85 o                         
  -9   5  12         43.67         52.07         5.61 o                         
  -8   5  12          9.62         14.46         4.90 o                         
  -7   5  12          8.93         16.74         3.72 o                         
  -6   5  12        331.35        328.68        14.36 o                         
  -5   5  12        241.67        295.40        13.49 o                         
  -4   5  12         71.35        115.18         7.11 o                         
  -3   5  12        354.35        352.26        18.07 o                         
  -2   5  12        176.74        144.11        11.19 o                         
  -1   5  12          2.52          3.29        23.74 o                         
   0   5  12          2.71         -2.84         3.99 o                         
   1   5  12        142.65        190.26        15.51 o                         
  -9   6  12        123.91        108.90        12.99 o                         
  -8   6  12          0.84          3.20         4.50 o                         
  -7   6  12        573.65        580.05        27.37 o                         
  -6   6  12         47.31         49.58         5.38 o                         
  -5   6  12        370.15        411.94        17.75 o                         
  -4   6  12       1046.15       1105.92        46.98 o                         
  -3   6  12         27.29         23.20         5.53 o                         
  -2   6  12         31.99         32.89         4.07 o                         
  -1   6  12         12.20         20.28         9.35 o                         
   0   6  12         47.44         46.67         6.87 o                         
   1   6  12         66.84        105.87        10.47 o                         
  -9   7  12        104.13         91.22        14.38 o                         
  -8   7  12         94.18        105.66        14.78 o                         
  -7   7  12          7.29         10.69         3.33 o                         
  -6   7  12         14.69         15.45         3.34 o                         
  -5   7  12          0.36          1.10         4.50 o                         
  -4   7  12        159.83        157.22         8.66 o                         
  -3   7  12         13.31          7.11         3.40 o                         
  -2   7  12          8.43         11.61         3.69 o                         
  -1   7  12         23.31         14.24         5.01 o                         
   0   7  12          4.76         -3.85         3.85 o                         
   1   7  12          0.13         -0.47         9.91 o                         
  -9   8  12         15.01         17.89         6.02 o                         
  -8   8  12         12.41         12.18         4.68 o                         
  -7   8  12        167.62        163.45        17.02 o                         
  -6   8  12        244.04        239.05        13.21 o                         
  -5   8  12         43.59         61.41         9.02 o                         
  -4   8  12          5.01          4.37         3.35 o                         
  -3   8  12          1.52          2.36         3.58 o                         
  -2   8  12          7.97          2.43         4.10 o                         
  -1   8  12         87.34         51.82         9.55 o                         
   0   8  12          0.04         -1.47         4.48 o                         
  -9   9  12          8.47         12.22        24.44 o                         
  -8   9  12         39.21         47.88         7.41 o                         
  -7   9  12         19.89         18.27         3.56 o                         
  -6   9  12         13.17          8.98         3.52 o                         
  -5   9  12         19.40         12.24         3.74 o                         
  -4   9  12        225.79        274.47        15.96 o                         
  -3   9  12          5.14          6.26         3.86 o                         
  -2   9  12          0.20          0.53         4.23 o                         
  -1   9  12          5.77         -1.61         3.90 o                         
   0   9  12          2.11          3.45         8.39 o                         
  -8  10  12          5.04          4.03         5.20 o                         
  -7  10  12         61.69         53.60         5.47 o                         
  -6  10  12         32.51         41.83         5.32 o                         
  -5  10  12         51.39         50.02         5.76 o                         
  -4  10  12        160.75        155.65        15.90 o                         
  -3  10  12        258.55        301.32        15.12 o                         
  -2  10  12          4.50          2.23         3.70 o                         
  -1  10  12         89.22         94.86         8.43 o                         
   0  10  12          2.36          7.80        15.05 o                         
  -8  11  12         42.83         67.05        11.63 o                         
  -7  11  12         46.59         43.79         5.30 o                         
  -6  11  12         62.11         38.92         5.84 o                         
  -5  11  12        122.41        106.76         7.42 o                         
  -4  11  12        102.24         93.23        15.54 o                         
  -3  11  12          9.54         17.05         4.79 o                         
  -2  11  12         40.69         42.81         5.87 o                         
  -1  11  12          0.28          6.50        12.73 o                         
  -7  12  12          0.98          3.22         6.15 o                         
  -6  12  12         14.84         11.00         4.25 o                         
  -5  12  12         78.46         82.35         6.42 o                         
  -4  12  12         26.63         28.85         5.33 o                         
  -3  12  12         29.04         44.73         7.08 o                         
  -2  12  12         32.88         28.48        11.86 o                         
  -6  13  12         55.36         41.78        11.77 o                         
  -5  13  12         15.39         14.09         4.94 o                         
  -4  13  12         43.98         39.88        13.97 o                         
  -3  13  12         75.47         52.71         7.53 o                         
  -9   1  13         29.57         26.05         8.49 o                         
  -8   1  13        236.23        257.92        13.38 o                         
  -7   1  13         24.42         13.36         2.98 o                         
  -6   1  13        103.70        127.37        10.28 o                         
  -5   1  13          5.15          8.46         2.92 o                         
  -4   1  13         17.13         19.30         3.63 o                         
  -3   1  13          7.58         11.21         7.71 o                         
  -2   1  13          1.38          5.60         5.05 o                         
  -1   1  13          0.04          3.16         5.01 o                         
   0   1  13         55.91         40.72        21.12 o                         
  -9   2  13        419.01        510.99        34.99 o                         
  -8   2  13        153.14        185.06        10.21 o                         
  -7   2  13        599.81        569.98        28.84 o                         
  -6   2  13        282.67        310.91        15.39 o                         
  -5   2  13         48.89         46.67         6.72 o                         
  -4   2  13         10.23         11.77         3.67 o                         
  -3   2  13         95.61        144.02         9.70 o                         
  -2   2  13         12.09          9.63         3.48 o                         
  -1   2  13         43.86         43.65         8.14 o                         
   0   2  13         41.73         63.73        15.87 o                         
  -9   3  13          5.08          6.75         6.43 o                         
  -8   3  13         56.90         59.46         5.20 o                         
  -7   3  13        138.64        137.66         7.01 o                         
  -6   3  13        168.80        185.37        11.38 o                         
  -5   3  13        304.79        326.16        16.94 o                         
  -4   3  13          4.77          7.81         3.62 o                         
  -3   3  13          1.65          2.43         3.47 o                         
  -2   3  13         61.62         65.97         6.48 o                         
  -1   3  13         10.71         11.80         3.50 o                         
   0   3  13          0.09          0.26         6.30 o                         
  -9   4  13         26.73         20.85         5.86 o                         
  -8   4  13        215.81        231.10        12.20 o                         
  -7   4  13         21.83         22.28         3.47 o                         
  -6   4  13         86.12         94.18         7.46 o                         
  -5   4  13        256.47        281.52        15.24 o                         
  -4   4  13          0.75         -0.50         2.99 o                         
  -3   4  13         46.12         46.91         7.95 o                         
  -2   4  13          5.93         13.72         6.04 o                         
  -1   4  13         22.93         17.20         6.46 o                         
   0   4  13          1.60          4.42         6.82 o                         
  -9   5  13          0.46         20.43        12.97 o                         
  -8   5  13          8.63          6.63         3.88 o                         
  -7   5  13        160.83        177.80        13.42 o                         
  -6   5  13         37.99         34.20         3.99 o                         
  -5   5  13        179.63        111.27        12.12 o                         
  -4   5  13        209.78        229.62        11.63 o                         
  -3   5  13          7.89          6.78         6.51 o                         
  -2   5  13          1.61          2.69         3.56 o                         
  -1   5  13         59.37         48.38         5.78 o                         
  -8   6  13         22.41         18.12         5.57 o                         
  -7   6  13        171.23        154.50        12.01 o                         
  -6   6  13         42.88         46.40         4.05 o                         
  -5   6  13        175.54        151.18         8.95 o                         
  -4   6  13          0.06         -0.90         3.33 o                         
  -3   6  13        167.08        124.15        13.83 o                         
  -2   6  13         12.79         10.33         3.80 o                         
  -1   6  13          0.60          3.66         6.99 o                         
  -8   7  13        143.10         69.33        10.84 o                         
  -7   7  13        123.01        125.98         8.40 o                         
  -6   7  13        455.40        505.31        23.83 o                         
  -5   7  13          0.96          1.78         3.18 o                         
  -4   7  13        491.91        501.03        25.72 o                         
  -3   7  13          5.23          3.95         5.68 o                         
  -2   7  13         50.80         55.55        13.34 o                         
  -1   7  13          2.84          7.40         8.63 o                         
  -8   8  13         44.56         80.76        18.92 o                         
  -7   8  13         11.27          9.93         4.20 o                         
  -6   8  13          0.43          1.53         3.26 o                         
  -5   8  13        107.66         99.81         6.59 o                         
  -4   8  13          1.39          7.35         3.40 o                         
  -3   8  13          1.11         -2.26         6.45 o                         
  -2   8  13         14.41         15.16         4.16 o                         
  -7   9  13          2.15          0.18         5.53 o                         
  -6   9  13        170.16        136.81        12.25 o                         
  -5   9  13          0.41         -1.78         3.42 o                         
  -4   9  13         27.03         22.88         4.63 o                         
  -3   9  13         11.03          7.65        11.57 o                         
  -6  10  13         31.02         27.03         6.40 o                         
  -5  10  13         34.53         27.53         4.45 o                         
  -4  10  13         45.06         52.19         6.04 o                         
  -3  10  13        104.62         75.20         8.90 o                         
  -5  11  13         23.86         18.22        15.45 o                         
  -7   0  14        512.22        576.93        48.35 o                         
  -6   0  14        172.36        185.28        15.85 o                         
  -5   0  14         48.31         62.31         6.85 o                         
  -4   0  14        108.85         78.39         8.86 o                         
  -3   0  14        210.81        237.38        37.40 o                         
  -2   0  14         70.59        104.14        15.47 o                         
  -7   1  14         39.85         54.73         9.73 o                         
  -6   1  14        268.00        222.78        22.69 o                         
  -5   1  14          1.98         -0.45         6.57 o                         
  -4   1  14         28.03         31.57         3.76 o                         
  -3   1  14         67.85         54.23        19.60 o                         
  -2   1  14        164.40        196.42        21.52 o                         
  -7   2  14          3.91          4.34         4.72 o                         
  -6   2  14         10.10         14.56         3.60 o                         
  -5   2  14         12.21          9.59         2.87 o                         
  -4   2  14          0.07          1.43         2.88 o                         
  -3   2  14          6.97          9.77         3.85 o                         
  -2   2  14         52.75         99.94        18.70 o                         
  -7   3  14         69.48         71.03         7.50 o                         
  -6   3  14        333.42        362.79        24.53 o                         
  -5   3  14          0.03          2.13         3.42 o                         
  -4   3  14          3.22         -0.45         3.55 o                         
  -3   3  14         48.91         44.51         9.14 o                         
  -7   4  14         34.01         21.50         8.56 o                         
  -6   4  14         13.25          8.12         3.70 o                         
  -5   4  14        258.76        326.29        18.40 o                         
  -4   4  14         44.54         29.72         5.50 o                         
  -3   4  14         40.73         27.62        22.01 o                         
  -6   5  14        127.38        122.73        10.45 o                         
  -5   5  14         60.58         75.69         8.30 o                         
  -4   5  14          2.28         -2.85         4.03 o                         
  -6   6  14         95.29         38.58        10.17 o                         
  -5   6  14         61.68         50.78         5.91 o                         
                                                                                
